# Supplementary material for: Whole Genome Identification and Integrated Analysis of Long Non-Coding RNAs Responding ABA-Mediated Drought Stress in Panax ginseng C.A. Meyer
Source: Curr Issues Mol Biol. 2024 Dec 25;47(1):5. doi: 10.3390/cimb47010005 (PMC11763544; doi:10.3390/cimb47010005)
Supplement: Supplementary file 1 [file cimb-47-00005-s001.zip]

Archive with 14 entries (14 files):
- supplementary tables for CIMB/Supplementary Table S1 drought_vs_ck.mRNA.diffgene.xls
- supplementary tables for CIMB/Supplementary Table S10 lncRNA_mRNA_co_location_results.xls
- supplementary tables for CIMB/Supplementary Table S11 lncRNA_mRNA_co_expression_results.xls
- supplementary tables for CIMB/Supplementary Table S12 drought_vs_ck.lncRNA target genes_GO_enrichment_result.xls
- supplementary tables for CIMB/Supplementary Table S13 D_A_vs_ck.lncRNAs target gene_GO_enrichment_result.xls
- supplementary tables for CIMB/Supplementary Table S14 D_A_vs_drought.lncRNAs target genes_GO_enrichment_result.xls
- supplementary tables for CIMB/Supplementary Table S2  D_A_vs_ck.mRNA.diffgene.xls
- supplementary tables for CIMB/Supplementary Table S3  D_A_vs_drought.mRNA.diffgene.xls
- supplementary tables for CIMB/Supplementary Table S4 drought_vs_ck.CAD_GO_enrichment_result.xls
- supplementary tables for CIMB/Supplementary Table S5  D_A_vs_ck.CAD_GO_enrichment_result.xls
- supplementary tables for CIMB/Supplementary Table S6  D_A_vs_drought.CAD_GO_enrichment_result.xls
- supplementary tables for CIMB/Supplementary Table S7 drought_vs_ck.lncRNA.diffgene.xls
- supplementary tables for CIMB/Supplementary Table S8 D_A_vs_ck.lncRNA.diffgene.xls
- supplementary tables for CIMB/Supplementary Table S9 D_A_vs_drought.lncRNA.diffgene.xls
