# Supplementary material for: Whole Genome Identification and Integrated Analysis of Long Non-Coding RNAs Responding ABA-Mediated Drought Stress in Panax ginseng C.A. Meyer
Source: Curr Issues Mol Biol. 2024 Dec 25;47(1):5. doi: 10.3390/cimb47010005 (PMC11763544; doi:10.3390/cimb47010005)
Supplement: Supplementary file 1 [file cimb-47-00005-s001.zip › supplementary tables for CIMB/Supplementary Table S1 drought_vs_ck.mRNA.diffgene.xls]

gene_id	gene_name	gene_locus	drought_FPKM	ck_FPKM	log2FoldChange	pvalue	padj
Pg_S1347.4	Pg_S1347.4	Pg_scaffold1347:58437-67163	22.1247753333333	0	16.4234711667282	1.73688046033878e-86	1.18469142438787e-81
Pg_S2229.10	Pg_S2229.10	Pg_scaffold2229:237697-245050	2.51504733333333	54.6240756666667	-4.71805751703637	3.77554903088138e-57	8.58408827661191e-53
Pg_S3431.9	Pg_S3431.9	Pg_scaffold3431:216390-223956	9.645496	101.534144333333	-3.6861496234819	7.33888052070459e-54	1.25142590639055e-49
Pg_S4390.7	Pg_S4390.7	Pg_scaffold4390:98426-102927	18.4582713333333	0.195961	6.21854765635741	8.50874892961521e-48	1.16072949398239e-43
Pg_S5342.1	Pg_S5342.1	Pg_scaffold5342:24020-27624	1.208359	31.0182893333333	-4.96084773177843	2.04986030260443e-46	2.33028119200072e-42
Pg_S5278.3	Pg_S5278.3	Pg_scaffold5278:18531-21475	1.757152	37.1745196666667	-4.68778339408686	2.22193592314677e-44	2.16505436351421e-40
Pg_S2538.10	Pg_S2538.10	Pg_scaffold2538:178514-196012	2.48155933333333	16.1763963333333	-2.98635651052831	1.6059413989431e-40	1.36922563673889e-36
Pg_S1908.21	Pg_S1908.21	Pg_scaffold1908:307162-314559	2.19293933333333	45.3204066666667	-4.63650153034681	3.49839094916352e-39	2.6513138873394e-35
Pg_S6397.1	Pg_S6397.1	Pg_scaffold6397:43253-46549	8.83396733333333	51.9036393333333	-2.84312470231065	1.39872312314637e-38	9.54041067835673e-35
Pg_S3673.9	Pg_S3673.9	Pg_scaffold3673:40174-42496	94.043914	0.757446	6.58919860425712	1.23372762406972e-36	7.65000852568612e-33
Pg_S3622.8	Pg_S3622.8	Pg_scaffold3622:178841-184096	38.3205296666667	378.722595	-3.57301276472883	4.49713666004252e-36	2.55617247756817e-32
Pg_S5902.4	Pg_S5902.4	Pg_scaffold5902:118275-122991	1.703916	45.337665	-4.95608407698738	9.49003243040877e-36	4.97920101548709e-32
Pg_S3087.1	Pg_S3087.1	Pg_scaffold3087:66612-141372	3.68089	32.284019	-3.27174794257736	1.4524162678326e-35	7.07617205688043e-32
Pg_S5458.7	Pg_S5458.7	Pg_scaffold5458:97159-98852	66.540802	6.54228466666667	3.07500646116838	2.76140421691397e-35	1.25566572551512e-31
Pg_S0075.6	Pg_S0075.6	Pg_scaffold0075:1605781-1606113	403.386545666667	3431.07430033333	-3.3469402118677	1.39647968512974e-34	5.95319289770808e-31
Pg_S2093.21	Pg_S2093.21	Pg_scaffold2093:242973-244377	0.959790666666667	24.38661	-4.93247180681123	3.79493488141854e-34	1.52261716701056e-30
Pg_S0889.37	Pg_S0889.37	Pg_scaffold0889:419680-424948	3.34764666666667	30.262218	-3.47085325106007	2.39811454427949e-33	9.08725537978973e-30
Pg_S0082.2	Pg_S0082.2	Pg_scaffold0082:146751-159988	16.1825826666667	0.373883666666667	5.1176644674992	2.85961664618029e-33	1.02657227475087e-29
Pg_S4624.2	Pg_S4624.2	Pg_scaffold4624:4840-11182	3.09365566666667	27.432957	-3.46644648195508	1.58291708638793e-32	5.39838043141739e-29
Pg_S4604.8	Pg_S4604.8	Pg_scaffold4604:132172-137189	6.84166666666667	41.518832	-2.86827351210461	5.73506264862177e-32	1.86274834827235e-28
Pg_S4083.19	Pg_S4083.19	Pg_scaffold4083:164469-164810	58.7872833333333	0.0321796666666667	9.92630076013131	1.11782183885042e-31	3.46565418110497e-28
Pg_S2415.8	Pg_S2415.8	Pg_scaffold2415:97771-98574	296.141540666667	2272.24544266667	-3.21690604747615	4.42423250172052e-31	1.31203500207545e-27
Pg_S2588.2	Pg_S2588.2	Pg_scaffold2588:8271-21910	0.901054	7.86411066666667	-3.25221570549217	7.25319787223481e-31	2.06135883528913e-27
Pg_S5074.1	Pg_S5074.1	Pg_scaffold5074:122048-127307	14.5552076666667	0.230582666666667	5.68927331571195	2.42209139363016e-30	6.60824039106904e-27
Pg_S5104.2	Pg_S5104.2	Pg_scaffold5104:9336-15611	1.79553966666667	14.0983976666667	-3.25382762694311	4.02791117281915e-30	1.05667602029096e-26
Pg_S0076.19	Pg_S0076.19	Pg_scaffold0076:1633001-1640512	42.816724	6.59007166666667	2.54145589821452	8.59380537683671e-30	2.17098621164177e-26
Pg_S2330.27	Pg_S2330.27	Pg_scaffold2330:404302-406009	48.9212403333333	1.231452	5.0719397138457	1.02187509492886e-29	2.48928773124671e-26
Pg_S3064.5	Pg_S3064.5	Pg_scaffold3064:28081-31347	40.3251833333333	210.333079	-2.66437869649526	1.30280301370876e-29	3.03290291633879e-26
Pg_S6851.1	Pg_S6851.1	Pg_scaffold6851:17435-18912	6.44797133333333	42.3334733333333	-3.00853779926023	1.33396504061347e-29	3.03290291633879e-26
XLOC_058044	XLOC_058044	Pg_scaffold0194:1100949-1108042	25.596974	1.763947	3.584758314135	1.85061392335193e-29	4.07182820916092e-26
Pg_S6235.10	Pg_S6235.10	Pg_scaffold6235:66588-68055	37.534178	0.543969333333333	5.75211216074342	2.17669080933642e-29	4.63961646010059e-26
XLOC_297171	XLOC_297171	Pg_scaffold1952:305159-323146	8.593739	0.208299333333333	4.65408160200235	2.90506014730104e-29	6.00449522809422e-26
Pg_S0724.59	Pg_S0724.59	Pg_scaffold0724:680932-682400	2.549946	27.9764016666667	-3.75555241738102	4.93503837529394e-29	9.90026757358968e-26
Pg_S0662.24	Pg_S0662.24	Pg_scaffold0662:415389-416721	0.01301	9.073486	-9.30445779881367	5.43266021670907e-29	1.05871682303226e-25
Pg_S2755.6	Pg_S2755.6	Pg_scaffold2755:64029-73522	4.78112	42.2080446666667	-3.42047721733385	6.97592874583534e-29	1.3217059663776e-25
Pg_S1698.3	Pg_S1698.3	Pg_scaffold1698:378052-380758	10.574333	59.457315	-2.7749220077916	2.16313216866521e-28	3.98764645838694e-25
Pg_S2015.28	Pg_S2015.28	Pg_scaffold2015:402975-418517	0.0712246666666667	1.43970733333333	-4.62496046841596	2.59364131357986e-28	4.65544965043829e-25
Pg_S1097.9	Pg_S1097.9	Pg_scaffold1097:185283-200962	6.36485066666667	29.3928943333333	-2.49066650107422	5.0251948967752e-28	8.78867932100623e-25
Pg_S5977.4	Pg_S5977.4	Pg_scaffold5977:73115-74896	5.08148866666667	43.688704	-3.38997873190537	8.76138388845317e-28	1.49399118065904e-24
Pg_S2058.3	Pg_S2058.3	Pg_scaffold2058:122814-124408	40.3811583333333	4.272931	2.95518653880281	1.06158276059072e-27	1.76605943742371e-24
Pg_S4198.17	Pg_S4198.17	Pg_scaffold4198:121466-123121	17.370436	96.1403583333333	-2.74818995056781	1.76986379983843e-27	2.87425881093761e-24
Pg_S4468.25	Pg_S4468.25	Pg_scaffold4468:169629-176742	2.963951	19.7666373333333	-3.037159337502	2.10438587426397e-27	3.33804538864644e-24
Pg_S3517.9	Pg_S3517.9	Pg_scaffold3517:173596-180361	8.34878466666667	37.5016326666667	-2.45612594380633	6.75635407840431e-27	1.04735772495409e-23
Pg_S5463.1	Pg_S5463.1	Pg_scaffold5463:26005-27644	11.4110823333333	122.103538333333	-3.65863457322412	2.71661723114291e-26	4.11766729115101e-23
Pg_S3408.4	Pg_S3408.4	Pg_scaffold3408:157242-158534	20.955969	420.596242666667	-4.603427782332	2.94913517768091e-26	4.37292635215782e-23
Pg_S6850.3	Pg_S6850.3	Pg_scaffold6850:22004-24897	114.644345666667	15.4731086666667	2.59697861809646	4.28854465388225e-26	6.22368199472341e-23
Pg_S3318.3	Pg_S3318.3	Pg_scaffold3318:53730-62371	17.330532	108.507652666667	-2.92980638518953	8.62602550518231e-26	1.22575822428641e-22
Pg_S1645.6	Pg_S1645.6	Pg_scaffold1645:521782-532889	5.60312166666667	39.9591623333333	-3.05447279835532	1.003887680769e-25	1.39741165163044e-22
Pg_S0440.6	Pg_S0440.6	Pg_scaffold0440:1004661-1009851	0.919080666666667	7.75735466666667	-3.33548653340853	1.44569982628864e-25	1.97216587502991e-22
Pg_S1014.4	Pg_S1014.4	Pg_scaffold1014:58837-62801	12.1479653333333	0.158987333333333	5.9609674762476	2.4212065854966e-25	3.23815017222651e-22
Pg_S0294.1	Pg_S0294.1	Pg_scaffold0294:10823-17663	4.10956333333333	16.2867073333333	-2.27654328987419	5.13964734822671e-25	6.74163589092015e-22
Pg_S4493.1	Pg_S4493.1	Pg_scaffold4493:134363-136407	14.4221616666667	94.0785296666667	-2.98857194429654	9.29582060152326e-25	1.19631949356358e-21
Pg_S5850.4	Pg_S5850.4	Pg_scaffold5850:107915-108708	63.28471	7.072763	2.87266920815728	1.37008940738248e-24	1.73057515368044e-21
Pg_S1660.8	Pg_S1660.8	Pg_scaffold1660:192747-197239	2.087857	14.690213	-3.10724846084181	2.14775533551165e-24	2.66352901681053e-21
Pg_S4157.4	Pg_S4157.4	Pg_scaffold4157:75390-79557	20.535303	101.704854333333	-2.5908580743053	2.24684367770971e-24	2.73665559945043e-21
Pg_S0536.72	Pg_S0536.72	Pg_scaffold0536:873901-875800	3.13917366666667	62.7684873333333	-4.62661550559656	5.5493095722788e-24	6.64047907554372e-21
Pg_S1418.4	Pg_S1418.4	Pg_scaffold1418:34764-36388	10.1529796666667	52.9960593333333	-2.67024555397195	7.14308212490199e-24	8.40026457888474e-21
Pg_S6256.3	Pg_S6256.3	Pg_scaffold6256:22882-105018	2.405296	21.7777533333333	-3.51456921415272	2.10795295019209e-23	2.43693652248647e-20
XLOC_235829	XLOC_235829	Pg_scaffold1338:444387-447069	7.67405066666667	0.023382	7.83970328047464	5.63898124227446e-23	6.41039387621761e-20
Pg_S2415.2	Pg_S2415.2	Pg_scaffold2415:82108-83105	23.259835	107.239176666667	-2.48652080885231	1.25793503639246e-22	1.4065775895452e-19
Pg_S3028.13	Pg_S3028.13	Pg_scaffold3028:240018-246286	4.981957	21.0860696666667	-2.35530279010149	2.10052643037051e-22	2.310850109076e-19
Pg_S2124.21	Pg_S2124.21	Pg_scaffold2124:323214-324419	68.1555763333333	3.75316933333333	3.93541584217049	4.55177378339616e-22	4.92805374949024e-19
Pg_S4375.11	Pg_S4375.11	Pg_scaffold4375:76906-81057	31.832213	117.164515	-2.14186397800607	1.32598569575358e-21	1.41316925524938e-18
Pg_S0429.27	Pg_S0429.27	Pg_scaffold0429:918181-919215	8.072294	76.7950106666667	-3.52300788999414	1.37983434989231e-21	1.44793448211469e-18
Pg_S0634.25	Pg_S0634.25	Pg_scaffold0634:867209-873054	10.052361	53.215781	-2.664204715497	1.45475497479573e-21	1.50342314122526e-18
Pg_S3002.15	Pg_S3002.15	Pg_scaffold3002:320896-323095	0.0162606666666667	4.62671366666667	-7.99545404240671	1.54905863813528e-21	1.57698793417807e-18
Pg_S1273.20	Pg_S1273.20	Pg_scaffold1273:642448-643281	1.106833	30.105981	-5.03932653712994	2.43218088381686e-21	2.43962049593206e-18
Pg_S4021.6	Pg_S4021.6	Pg_scaffold4021:70971-74214	4.55364233333333	20.806082	-2.46309380836442	2.53339916876877e-21	2.5043201522229e-18
Pg_S1870.1	Pg_S1870.1	Pg_scaffold1870:45302-60841	2.94097866666667	10.6629576666667	-2.18521250843617	2.74155654768079e-21	2.67137270006016e-18
Pg_S2241.10	Pg_S2241.10	Pg_scaffold2241:120122-128395	12.892123	1.91536166666667	2.48617467770276	5.47431200401629e-21	5.18599823847143e-18
Pg_S2606.7	Pg_S2606.7	Pg_scaffold2606:101452-105067	7.038481	68.394595	-3.55316980334983	6.2067356170095e-21	5.79930168445184e-18
Pg_S1954.3	Pg_S1954.3	Pg_scaffold1954:31914-32346	131.167447333333	1268.013672	-3.51692547086149	9.82981924376935e-21	9.06043663485161e-18
Pg_S0741.10	Pg_S0741.10	Pg_scaffold0741:116925-118897	0.414901666666667	20.5627006666667	-5.9009999653283	1.04769872220239e-20	9.52819125919745e-18
Pg_S1346.12	Pg_S1346.12	Pg_scaffold1346:64010-145993	26.947317	3.43122733333333	2.73414521156966	1.69514937749613e-20	1.52135195710863e-17
Pg_S6300.6	Pg_S6300.6	Pg_scaffold6300:103403-104311	7.078706	42.4217476666667	-2.86560110711044	1.95498307002166e-20	1.73175954857191e-17
Pg_S1715.8	Pg_S1715.8	Pg_scaffold1715:227820-233518	1.943007	11.171488	-2.80693040680557	2.80464896750089e-20	2.45255765096539e-17
Pg_S0804.16	Pg_S0804.16	Pg_scaffold0804:326752-328649	2.10081566666667	21.0828133333333	-3.62510853663821	2.86902705203242e-20	2.47709616664592e-17
Pg_S3064.6	Pg_S3064.6	Pg_scaffold3064:32737-35101	0.622607333333333	26.724671	-5.67212582138388	3.63789376776959e-20	3.10166822640035e-17
Pg_S6389.3	Pg_S6389.3	Pg_scaffold6389:44757-49533	16.2043086666667	2.618536	2.33194323506971	3.87713351029992e-20	3.26483361074737e-17
Pg_S0439.31	Pg_S0439.31	Pg_scaffold0439:333343-334809	41.3709386666667	6.01376133333333	2.50362761746285	4.24585703534707e-20	3.53172459349943e-17
Pg_S4174.7	Pg_S4174.7	Pg_scaffold4174:167043-168440	7.61616	68.87868	-3.47283973872632	5.31756942122225e-20	4.3698888564184e-17
Pg_S3431.8	Pg_S3431.8	Pg_scaffold3431:191082-200595	0.327097333333333	3.196815	-3.58195005428597	9.93605686282799e-20	8.06807817261633e-17
Pg_S7453.5	Pg_S7453.5	Pg_scaffold7453:61036-63046	84.72743	11.042973	2.63231889978977	1.15523609424059e-19	9.27015806070143e-17
Pg_S0031.19	Pg_S0031.19	Pg_scaffold0031:1109708-1110669	119.284863666667	1332.84023	-3.72743828097214	1.3401623926751e-19	1.05522364871032e-16
Pg_S4706.2	Pg_S4706.2	Pg_scaffold4706:13097-22958	9.15702133333333	0.980584333333333	2.94831276997043	1.34594853151826e-19	1.05522364871032e-16
Pg_S2207.4	Pg_S2207.4	Pg_scaffold2207:30552-30965	21.8694386666667	94.113032	-2.39079853629627	1.61233171715456e-19	1.24970365640543e-16
Pg_S1715.16	Pg_S1715.16	Pg_scaffold1715:360305-361101	35.1702013333333	1.57427566666667	4.20424274726855	2.07612728215582e-19	1.59110662540769e-16
Pg_S1870.14	Pg_S1870.14	Pg_scaffold1870:321646-324503	5.06445233333333	22.2853553333333	-2.43089591691991	2.45107948271012e-19	1.85759143729657e-16
Pg_S3783.16	Pg_S3783.16	Pg_scaffold3783:173729-183106	6.00498566666667	21.4562473333333	-2.13250542923743	2.73941921272776e-19	2.05330006221687e-16
Pg_S1706.2	Pg_S1706.2	Pg_scaffold1706:67121-67447	3.87707433333333	62.269346	-4.2966162411834	2.87796950725574e-19	2.1337015668576e-16
Pg_S3839.1	Pg_S3839.1	Pg_scaffold3839:250276-256762	5.95167066666667	25.2716873333333	-2.37525928690329	4.59769254048645e-19	3.37203669679032e-16
Pg_S3754.1	Pg_S3754.1	Pg_scaffold3754:130316-131972	54.834737	179.293401	-1.97371388053643	5.16291626764679e-19	3.74629992323034e-16
Pg_S5879.3	Pg_S5879.3	Pg_scaffold5879:60385-65148	20.5173183333333	3.714566	2.17755040260364	6.38103551181593e-19	4.58144915989411e-16
Pg_S3163.2	Pg_S3163.2	Pg_scaffold3163:13833-16321	0.248165666666667	6.31595466666667	-4.90937620207824	7.53032010725707e-19	5.32494355675643e-16
Pg_S1738.10	Pg_S1738.10	Pg_scaffold1738:100968-101527	6.324263	48.8833123333333	-3.20737039328095	7.57271177875577e-19	5.32494355675643e-16
Pg_S1493.12	Pg_S1493.12	Pg_scaffold1493:480303-485123	0.371732	4.99929466666667	-4.02407709121844	7.7976438516597e-19	5.42716012075515e-16
Pg_S0022.42	Pg_S0022.42	Pg_scaffold0022:100219-102064	118.554937	435.144256333333	-2.14143587264265	8.09563353032047e-19	5.57764618016261e-16
Pg_S0925.31	Pg_S0925.31	Pg_scaffold0925:534622-535767	15.7590876666667	96.193457	-2.91775917353475	1.23879510630646e-18	8.44957366109509e-16
Pg_S3887.24	Pg_S3887.24	Pg_scaffold3887:233949-242931	11.6371693333333	37.7072536666667	-1.95857566254809	1.31184420667319e-18	8.85923461868961e-16
Pg_S0204.1	Pg_S0204.1	Pg_scaffold0204:3788-8827	75.7962403333333	10.8091376666667	2.29878008916129	1.35290399741407e-18	9.04694861329596e-16
Pg_S1033.8	Pg_S1033.8	Pg_scaffold1033:163700-173640	9.50240233333333	0.0506366666666667	6.54740718649259	1.37240164700948e-18	9.08823024652644e-16
Pg_S6308.10	Pg_S6308.10	Pg_scaffold6308:105260-108239	32.1943696666667	109.066294333333	-2.03898659780501	1.53648435267209e-18	1.00769735314479e-15
Pg_S0439.68	Pg_S0439.68	Pg_scaffold0439:870305-871104	30.989212	169.528411666667	-2.75374425388233	2.34575629008801e-18	1.52380328604117e-15
Pg_S2464.21	Pg_S2464.21	Pg_scaffold2464:306583-308982	412.344421333333	93.8293686666667	1.86697737282027	3.68213475684725e-18	2.36934950467016e-15
Pg_S2435.8	Pg_S2435.8	Pg_scaffold2435:270799-272087	0.426837	15.609719	-5.43616017932016	4.71284174220461e-18	3.00423840703076e-15
Pg_S5997.1	Pg_S5997.1	Pg_scaffold5997:2990-7502	0.655215666666667	7.47516833333333	-3.78900693232033	6.79642547065023e-18	4.29232026390844e-15
Pg_S4861.12	Pg_S4861.12	Pg_scaffold4861:173415-174153	0.570349333333333	19.93273	-5.37563673856833	7.89771596221423e-18	4.94208633349274e-15
Pg_S3294.1	Pg_S3294.1	Pg_scaffold3294:29983-35910	6.14133	0.827423333333333	2.61305461766365	1.26034384063865e-17	7.81504842566194e-15
Pg_S2116.12	Pg_S2116.12	Pg_scaffold2116:199219-202839	1.490903	9.67685033333333	-2.99952079427061	1.38397802308145e-17	8.50435792777835e-15
Pg_S3087.2	Pg_S3087.2	Pg_scaffold3087:137326-141288	0.963375	9.23841566666667	-3.57605112793666	1.6494160735259e-17	1.00449438877727e-14
Pg_S7580.3	Pg_S7580.3	Pg_scaffold7580:48652-50683	1.34611933333333	11.5573706666667	-3.36730191096767	2.045151337294e-17	1.22364633696622e-14
Pg_S0992.8	Pg_S0992.8	Pg_scaffold0992:72017-81726	1.810908	22.2284246666667	-3.93169393833162	2.64457345249074e-17	1.56853100910859e-14
Pg_S2611.4	Pg_S2611.4	Pg_scaffold2611:54720-58723	82.2798193333333	533.941691	-2.99723634114512	2.75304267228753e-17	1.61878909130507e-14
Pg_S7232.1	Pg_S7232.1	Pg_scaffold7232:11815-14084	7.988998	31.7260463333333	-2.25762891247545	2.7812243622699e-17	1.62138248975816e-14
Pg_S3959.3	Pg_S3959.3	Pg_scaffold3959:108691-111671	0.681202333333333	6.49951533333333	-3.53216285431811	3.32711178140865e-17	1.90702218812035e-14
Pg_S4128.5	Pg_S4128.5	Pg_scaffold4128:109083-110421	24.0693363333333	1.601404	3.66424763827148	3.75305073944657e-17	2.13323404030143e-14
Pg_S3567.15	Pg_S3567.15	Pg_scaffold3567:186085-190606	39.1605673333333	8.74125766666667	1.87116061464489	4.67246485406402e-17	2.63388002285949e-14
Pg_S0901.12	Pg_S0901.12	Pg_scaffold0901:443735-507888	4.61647033333333	0.554442	2.83619202078841	4.9158138836058e-17	2.74834289649987e-14
Pg_S3606.6	Pg_S3606.6	Pg_scaffold3606:70734-72647	15.194382	46.1912483333333	-1.88277521112431	5.76397504321441e-17	3.19633503859812e-14
Pg_S5619.1	Pg_S5619.1	Pg_scaffold5619:15738-17425	241.038452333333	1580.05729133333	-2.34924116594898	6.6877833429483e-17	3.67871230851466e-14
Pg_S6640.4	Pg_S6640.4	Pg_scaffold6640:41180-43538	0.061844	6.32117133333333	-6.86234925346935	7.65705790127726e-17	4.17818084264255e-14
Pg_S2069.15	Pg_S2069.15	Pg_scaffold2069:339282-341090	31.7765006666667	0.0180373333333333	10.2751563270092	9.44355153587589e-17	5.11210923142082e-14
Pg_S6663.3	Pg_S6663.3	Pg_scaffold6663:31472-90641	16.3708973333333	3.36181266666667	1.99949703075613	1.02550501625922e-16	5.50768867315031e-14
Pg_S0637.16	Pg_S0637.16	Pg_scaffold0637:115443-117277	6.269994	23.911732	-2.20447464697879	1.1963641009947e-16	6.37512520317553e-14
Pg_S0967.47	Pg_S0967.47	Pg_scaffold0967:625253-627578	7.57119566666667	25.5793823333333	-2.0513503955228	1.25901203849096e-16	6.65695295514664e-14
Pg_S4223.1	Pg_S4223.1	Pg_scaffold4223:22364-24388	20.3670756666667	3.12384133333333	2.43584499678396	1.30407527129767e-16	6.84218200805167e-14
Pg_S3083.17	Pg_S3083.17	Pg_scaffold3083:142685-153257	46.667459	11.215146	1.77261501262542	1.40197842068197e-16	7.29970565785314e-14
Pg_S0219.38	Pg_S0219.38	Pg_scaffold0219:622962-623502	44.382162	1.21403066666667	4.84006523543026	1.73259737752446e-16	8.95280317622639e-14
Pg_S0429.23	Pg_S0429.23	Pg_scaffold0429:868756-869782	34.6033726666667	1.91955566666667	3.90462279622788	1.98525255789876e-16	1.01812110127187e-13
Pg_S1952.5	Pg_S1952.5	Pg_scaffold1952:283691-290625	5.54538766666667	0.310866333333333	3.86783084590087	2.01975107824452e-16	1.02808344436494e-13
Pg_S3806.5	Pg_S3806.5	Pg_scaffold3806:51706-79134	2.37870766666667	0.255628333333333	2.91851366147686	2.30477509474452e-16	1.16447481231359e-13
Pg_S0374.54	Pg_S0374.54	Pg_scaffold0374:935750-937009	50.9695716666667	0.978431333333333	5.4111299761155	3.27312863601265e-16	1.64157027944964e-13
Pg_S6270.4	Pg_S6270.4	Pg_scaffold6270:93015-96751	4.02924266666667	58.3166146666667	-4.09873087308702	3.56369640257179e-16	1.76139568280157e-13
Pg_S1954.7	Pg_S1954.7	Pg_scaffold1954:83109-83799	21.028915	81.0132776666667	-2.24150983178655	3.89424751377278e-16	1.91092686632672e-13
Pg_S1777.2	Pg_S1777.2	Pg_scaffold1777:21146-27047	4.04576033333333	14.954521	-2.16419516452354	4.19748608252192e-16	2.04501521940468e-13
Pg_S7439.1	Pg_S7439.1	Pg_scaffold7439:16945-20161	93.319425	307.366099	-1.97717913868478	4.59298466283941e-16	2.22183189987908e-13
Pg_S1728.16	Pg_S1728.16	Pg_scaffold1728:444767-445791	124.78802	8.201169	3.65335852147662	4.88467011456673e-16	2.34103818318858e-13
Pg_S0192.41	Pg_S0192.41	Pg_scaffold0192:1362238-1370519	73.4749093333333	17.196189	1.80815720775009	4.90805272396151e-16	2.34103818318858e-13
Pg_S1726.2	Pg_S1726.2	Pg_scaffold1726:190488-197646	0.973360666666667	8.346062	-3.25158342007925	5.54987303816043e-16	2.62878986240866e-13
Pg_S3338.2	Pg_S3338.2	Pg_scaffold3338:15771-17103	1.152678	14.5818906666667	-3.91236187367928	5.75296888389527e-16	2.70619656298434e-13
Pg_S0291.3	Pg_S0291.3	Pg_scaffold0291:670190-688878	0.349955	1.76259533333333	-2.64263536114679	7.49456368142768e-16	3.50129588755356e-13
Pg_S4660.7	Pg_S4660.7	Pg_scaffold4660:77048-78102	31.5389	88.8435363333333	-1.78250102029322	7.6183604789393e-16	3.53491926222783e-13
Pg_S0804.57	Pg_S0804.57	Pg_scaffold0804:511344-512365	57.6642876666667	429.546732666667	-3.18849439155762	7.89774446255741e-16	3.63979293447375e-13
Pg_S0123.21	Pg_S0123.21	Pg_scaffold0123:1374998-1376199	37.225857	128.266388	-2.07673638478252	9.78229012233754e-16	4.44820296442933e-13
Pg_S2608.10	Pg_S2608.10	Pg_scaffold2608:269724-270780	1.73910266666667	18.604688	-3.72520860804926	1.01011441911784e-15	4.5627737946483e-13
Pg_S3838.3	Pg_S3838.3	Pg_scaffold3838:231299-233035	34.152283	5.40143066666667	2.39270680622972	1.81372137516522e-15	8.13883602350456e-13
Pg_S1973.14	Pg_S1973.14	Pg_scaffold1973:215809-221417	1.46007733333333	8.573986	-2.83635983675718	2.42613368484881e-15	1.08157991095534e-12
Pg_S9142.1	Pg_S9142.1	Pg_scaffold9142:2918-5323	1.07203466666667	8.45656533333333	-3.24650337328512	2.77100492248627e-15	1.22730327112301e-12
Pg_S1500.29	Pg_S1500.29	Pg_scaffold1500:443954-452335	1.34528033333333	4.823711	-2.11160491907493	2.90412471050569e-15	1.27796476293014e-12
Pg_S7857.4	Pg_S7857.4	Pg_scaffold7857:31575-32207	0.116292333333333	11.3402323333333	-6.90968404593192	3.1918294150646e-15	1.39556603040209e-12
Pg_S0244.45	Pg_S0244.45	Pg_scaffold0244:945208-953858	12.2312853333333	0.442140333333333	4.57161587040459	3.24965119447926e-15	1.4117975074716e-12
Pg_S2369.21	Pg_S2369.21	Pg_scaffold2369:233971-236672	0.480816666666667	10.186804	-4.66050450305388	3.49969904118944e-15	1.51080678608512e-12
Pg_S0536.9	Pg_S0536.9	Pg_scaffold0536:168180-172843	18.946278	4.041956	1.95905826670002	3.59716458692697e-15	1.54311573676173e-12
Pg_S2468.11	Pg_S2468.11	Pg_scaffold2468:120586-123167	2.691665	22.696266	-3.40473691646899	3.6238613308383e-15	1.54485208533637e-12
Pg_S6933.3	Pg_S6933.3	Pg_scaffold6933:57445-67902	0.456688333333333	2.715679	-2.82851836280734	4.35127405565024e-15	1.83846162207042e-12
Pg_S0491.15	Pg_S0491.15	Pg_scaffold0491:706911-709319	40.8411926666667	107.482419333333	-1.67612429012179	4.82899492701824e-15	2.02071218393902e-12
Pg_S0913.16	Pg_S0913.16	Pg_scaffold0913:751096-753885	0.618034666666667	7.28608866666667	-3.82572678848865	4.92278600893121e-15	2.04739870790963e-12
Pg_S8325.1	Pg_S8325.1	Pg_scaffold8325:20871-24513	6.50084233333333	19.683611	-1.88122345367641	5.16913470159832e-15	2.13682630137345e-12
Pg_S7218.2	Pg_S7218.2	Pg_scaffold7218:47371-59753	6.816227	20.9171403333333	-1.90839293059719	5.21887110691219e-15	2.14439012325462e-12
Pg_S1418.5	Pg_S1418.5	Pg_scaffold1418:50601-54966	2.19533133333333	9.72911766666667	-2.43332908145018	5.53740581864496e-15	2.24915484919395e-12
Pg_S6044.1	Pg_S6044.1	Pg_scaffold6044:4099-5784	122.227704333333	375.682597	-1.91658914965503	5.53979026895062e-15	2.24915484919395e-12
Pg_S4601.14	Pg_S4601.14	Pg_scaffold4601:153745-159456	24.4076446666667	65.599364	-1.71714014906441	5.85003326066995e-15	2.36105957777382e-12
Pg_S2692.11	Pg_S2692.11	Pg_scaffold2692:141757-148662	10.5954733333333	1.776616	2.30237877664786	6.11563617096289e-15	2.45373712911198e-12
Pg_S0222.15	Pg_S0222.15	Pg_scaffold0222:209575-210480	16.69909	58.559751	-2.08180656955522	6.95341164296013e-15	2.77355731779547e-12
Pg_S1360.1	Pg_S1360.1	Pg_scaffold1360:61640-66754	0.416971333333333	5.64844433333333	-4.05754793006155	8.95914896504596e-15	3.5528234453945e-12
Pg_S2317.7	Pg_S2317.7	Pg_scaffold2317:295793-305494	0.200297333333333	2.37476033333333	-3.83281624691499	9.43340321269543e-15	3.69828517171315e-12
Pg_S6876.1	Pg_S6876.1	Pg_scaffold6876:5793-8376	23.4091953333333	4.54674333333333	2.07197488699357	9.43440094824784e-15	3.69828517171315e-12
Pg_S6008.8	Pg_S6008.8	Pg_scaffold6008:96124-101053	0.86748	4.98712333333333	-2.82260898749736	1.16882687720006e-14	4.55561963657497e-12
XLOC_230567	XLOC_230567	Pg_scaffold1292:78907-81936	5.01108266666667	0.119299333333333	5.10269414426021	1.21569637983166e-14	4.71137606111123e-12
Pg_S2295.10	Pg_S2295.10	Pg_scaffold2295:147619-150419	0.886472	7.254623	-3.29699773271531	1.396844825872e-14	5.38282440017387e-12
Pg_S3806.1	Pg_S3806.1	Pg_scaffold3806:9735-28347	2.09834466666667	0.167256333333333	3.37733361114843	1.50972793815369e-14	5.78514175312286e-12
XLOC_259949	XLOC_259949	Pg_scaffold1562:153757-155642	20.0014136666667	2.856699	2.52134982768363	1.71332663532845e-14	6.52863592974764e-12
Pg_S8559.1	Pg_S8559.1	Pg_scaffold8559:7155-10089	7.08685666666667	21.727979	-1.91245108830696	2.04267592457429e-14	7.71114828408437e-12
Pg_S0849.26	Pg_S0849.26	Pg_scaffold0849:596143-597428	20.5422756666667	1.78198233333333	3.28097532537014	2.04626706459546e-14	7.71114828408437e-12
Pg_S7114.2	Pg_S7114.2	Pg_scaffold7114:12617-15080	25.845365	5.171132	2.03190665835785	2.07607619312924e-14	7.78049477917359e-12
Pg_S2115.18	Pg_S2115.18	Pg_scaffold2115:202073-202988	53.2642046666667	197.191182666667	-2.17428389008946	2.28060507108193e-14	8.50030113051128e-12
Pg_S1563.32	Pg_S1563.32	Pg_scaffold1563:177636-180627	39.6162243333333	8.31052466666667	1.97573468368042	2.31071827788925e-14	8.56573219012335e-12
Pg_S2190.17	Pg_S2190.17	Pg_scaffold2190:232249-234700	36.946612	4.61418633333333	2.76015627698612	3.16463858832626e-14	1.1667765882841e-11
Pg_S1275.6	Pg_S1275.6	Pg_scaffold1275:185458-207282	78.3943786666667	217.952117666667	-1.73242600529692	3.29096080136637e-14	1.2068271738688e-11
Pg_S1671.24	Pg_S1671.24	Pg_scaffold1671:263211-267216	16.587677	3.55125266666667	1.9517339658306	3.68575871442238e-14	1.34437556360065e-11
Pg_S0274.14	Pg_S0274.14	Pg_scaffold0274:877509-881106	16.129952	81.0266343333333	-2.58229973732095	3.96756276315852e-14	1.43946553696551e-11
Pg_S4115.4	Pg_S4115.4	Pg_scaffold4115:150050-154785	10.6859026666667	91.940081	-3.36307986958411	5.62135372181045e-14	2.01800681398551e-11
Pg_S1145.9	Pg_S1145.9	Pg_scaffold1145:252890-256897	21.4337733333333	4.49501233333333	1.9852729709701	5.93571251922971e-14	2.11970198697183e-11
Pg_S1906.1	Pg_S1906.1	Pg_scaffold1906:28157-33957	2.10609133333333	7.539629	-2.12037647546093	6.24309517339627e-14	2.21785956034902e-11
Pg_S0156.9	Pg_S0156.9	Pg_scaffold0156:1472445-1480347	0.837170333333333	3.595027	-2.38886030914053	6.62933157706398e-14	2.34286760729731e-11
Pg_S0622.8	Pg_S0622.8	Pg_scaffold0622:433160-435339	48.8870326666667	10.5722623333333	1.94039002815519	7.74945236294176e-14	2.72461158129655e-11
Pg_S3854.1	Pg_S3854.1	Pg_scaffold3854:12582-16232	19.3477613333333	4.08662966666667	1.95896662738437	9.43481524165803e-14	3.30015322052826e-11
Pg_S2014.27	Pg_S2014.27	Pg_scaffold2014:322535-335834	1.61211066666667	10.6443403333333	-3.03862424915939	9.78374144499968e-14	3.40474202285989e-11
Pg_S1518.3	Pg_S1518.3	Pg_scaffold1518:24165-27501	0.906030666666667	7.891181	-3.39617606338661	1.12041987829833e-13	3.87926898776511e-11
Pg_S4420.7	Pg_S4420.7	Pg_scaffold4420:79788-83680	1.708334	0	11.5924185800327	1.37265203210424e-13	4.7285782730185e-11
Pg_S1035.9	Pg_S1035.9	Pg_scaffold1035:607201-618684	4.57583733333333	11.9101003333333	-1.66332347232768	1.42383194464762e-13	4.88023765228767e-11
Pg_S0566.1	Pg_S0566.1	Pg_scaffold0566:108484-119076	3.811065	0.711075	2.12071900553336	1.5296942976515e-13	5.21686943271067e-11
Pg_S5925.5	Pg_S5925.5	Pg_scaffold5925:65474-68413	4.20658966666667	14.3234036666667	-2.05479619695086	1.55543908688679e-13	5.27827807156089e-11
Pg_S7699.9	Pg_S7699.9	Pg_scaffold7699:48546-52509	2.98653066666667	11.4359173333333	-2.21710418825637	1.5896352591941e-13	5.36761592866886e-11
Pg_S0204.47	Pg_S0204.47	Pg_scaffold0204:656000-663740	0.513285666666667	4.372359	-3.41104882100317	1.6217363644957e-13	5.44903418470555e-11
Pg_S5694.3	Pg_S5694.3	Pg_scaffold5694:101845-106188	7.71658833333333	0.612759	3.33922778959997	1.74191412382985e-13	5.82414110579344e-11
XLOC_301404	XLOC_301404	Pg_scaffold2000:34340-47489	0.866435666666667	3.865781	-2.55770115137034	1.79945835850644e-13	5.98719296180523e-11
Pg_S2145.20	Pg_S2145.20	Pg_scaffold2145:259527-260806	15.7796273333333	1.140458	3.49376536206444	1.91193083978207e-13	6.33053294756579e-11
Pg_S0810.2	Pg_S0810.2	Pg_scaffold0810:23700-26210	31.6550806666667	99.360303	-1.92448370570826	1.98631924358735e-13	6.54506584379739e-11
Pg_S5466.10	Pg_S5466.10	Pg_scaffold5466:120239-121534	85.7844466666667	8.82222533333333	3.05636489248707	2.02754800832466e-13	6.6487978149908e-11
Pg_S2787.4	Pg_S2787.4	Pg_scaffold2787:322151-324563	1.529725	9.38363266666667	-2.89014488353572	2.183725736919e-13	7.12667775424741e-11
Pg_S2608.6	Pg_S2608.6	Pg_scaffold2608:115102-123730	8.70816566666667	22.2371953333333	-1.6460476414966	2.26748012183503e-13	7.36477543572016e-11
Pg_S0277.37	Pg_S0277.37	Pg_scaffold0277:316254-320567	4.99616766666667	48.1241376666667	-3.59757803044792	2.30745345387352e-13	7.45908934510924e-11
Pg_S4599.5	Pg_S4599.5	Pg_scaffold4599:16672-20008	49.3708433333333	11.1886513333333	1.87646997373398	2.35551396753333e-13	7.57853286309025e-11
Pg_S5069.1	Pg_S5069.1	Pg_scaffold5069:4034-4719	29.6135706666667	1.41293266666667	4.11170421193709	2.37471408262975e-13	7.60443653277043e-11
Pg_S1514.2	Pg_S1514.2	Pg_scaffold1514:309913-324275	8.51307533333333	19.322015	-1.46301712568888	2.87361124820802e-13	9.15903158961554e-11
Pg_S0472.33	Pg_S0472.33	Pg_scaffold0472:676286-683625	163.500180666667	28.7377353333333	2.24221644514364	3.15716572796734e-13	1.00159981382882e-10
Pg_S7587.3	Pg_S7587.3	Pg_scaffold7587:33947-36578	42.4492236666667	10.0794736666667	1.79993451430402	3.47940792470362e-13	1.0987197024453e-10
Pg_S1526.5	Pg_S1526.5	Pg_scaffold1526:406702-408403	10.1053353333333	34.4685273333333	-2.05551243690126	3.55165681195064e-13	1.11636593469829e-10
Pg_S2292.13	Pg_S2292.13	Pg_scaffold2292:235626-237190	25.1136063333333	63.6707536666667	-1.62050406613857	3.90205290594226e-13	1.20977829367504e-10
Pg_S0091.2	Pg_S0091.2	Pg_scaffold0091:466857-467842	22.8793763333333	107.400668	-2.52951675091952	4.20062258017567e-13	1.29061290517397e-10
Pg_S0989.4	Pg_S0989.4	Pg_scaffold0989:250260-258492	7.73815866666667	1.34690733333333	2.2377050034526	4.2443673042196e-13	1.29820540397404e-10
Pg_S3086.8	Pg_S3086.8	Pg_scaffold3086:326796-328211	6.78577833333333	34.7393543333333	-2.6248755994383	4.39778100209775e-13	1.33912431513877e-10
Pg_S3302.15	Pg_S3302.15	Pg_scaffold3302:293999-297533	19.435762	4.259861	1.90663007981016	4.47879613662914e-13	1.35773211949867e-10
Pg_S1887.5	Pg_S1887.5	Pg_scaffold1887:74940-75898	208.481389333333	57.9021566666667	1.56143840531223	4.65989621878447e-13	1.40638142164094e-10
Pg_S4733.5	Pg_S4733.5	Pg_scaffold4733:41134-42409	24.5812203333333	63.5861676666667	-1.65507353498504	4.86763087763416e-13	1.462605140536e-10
Pg_S1189.4	Pg_S1189.4	Pg_scaffold1189:233506-240455	4.67298466666667	13.257444	-1.78352527653886	4.90065070618547e-13	1.46606834810306e-10
Pg_S1220.10	Pg_S1220.10	Pg_scaffold1220:154362-164148	13.917026	43.4332456666667	-1.93127632728233	5.04868199532782e-13	1.50375764863459e-10
Pg_S3161.7	Pg_S3161.7	Pg_scaffold3161:200267-203048	0.0162336666666667	2.963308	-7.75973594080218	5.33667652813012e-13	1.58262622882913e-10
Pg_S4706.5	Pg_S4706.5	Pg_scaffold4706:82502-83527	3.09748166666667	22.4867946666667	-3.14178988009044	5.57279575118792e-13	1.64549459998712e-10
Pg_S0810.66	Pg_S0810.66	Pg_scaffold0810:669966-672197	54.8329023333333	135.934822	-1.60675381196452	5.69441980808029e-13	1.6741594235756e-10
Pg_S1626.1	Pg_S1626.1	Pg_scaffold1626:7197-13837	7.178234	0.338789	4.12002641714288	5.78060841044759e-13	1.6922048860936e-10
Pg_S2935.1	Pg_S2935.1	Pg_scaffold2935:28865-31242	34.418295	80.8093543333333	-1.51342245170445	6.33319673816137e-13	1.84604565434406e-10
Pg_S2138.6	Pg_S2138.6	Pg_scaffold2138:108781-118172	2.369971	9.64912966666667	-2.05144724504743	6.38882412471114e-13	1.85433581233318e-10
Pg_S5521.1	Pg_S5521.1	Pg_scaffold5521:22081-23496	6.44857533333333	33.1334733333333	-2.62945223687296	6.63097762244328e-13	1.91646492233733e-10
Pg_S7592.4	Pg_S7592.4	Pg_scaffold7592:52644-53755	2.17493966666667	20.655681	-3.57580993814217	6.94079157434287e-13	1.99754224347164e-10
Pg_S4604.7	Pg_S4604.7	Pg_scaffold4604:124058-129774	6.07151266666667	22.0199783333333	-2.13836299135712	7.19557428217214e-13	2.06216693545545e-10
Pg_S0096.36	Pg_S0096.36	Pg_scaffold0096:1321364-1328387	11.372031	28.3670353333333	-1.60399311138328	7.95431752789271e-13	2.26381339636449e-10
Pg_S3774.1	Pg_S3774.1	Pg_scaffold3774:79914-85729	40.2198376666667	171.423846	-2.40997333907329	7.96556437848167e-13	2.26381339636449e-10
Pg_S4800.12	Pg_S4800.12	Pg_scaffold4800:141090-145540	1.51849833333333	7.399615	-2.57642145191695	8.34495691087627e-13	2.3617959376641e-10
XLOC_297706	XLOC_297706	Pg_scaffold1958:382563-398857	23.6053236666667	6.340037	1.61107483531105	8.56225355733573e-13	2.41328177949899e-10
Pg_S5530.10	Pg_S5530.10	Pg_scaffold5530:69306-70163	121.460698333333	29.3320866666667	1.77211006955641	8.88302432251442e-13	2.48489734629488e-10
Pg_S2282.10	Pg_S2282.10	Pg_scaffold2282:210690-214717	27.010301	5.02921	2.1613063360341	8.88920584822822e-13	2.48489734629488e-10
XLOC_505796	XLOC_505796	Pg_scaffold6314:45740-50409	6.829858	1.14606133333333	2.28639410216444	9.7210985802342e-13	2.7063538447372e-10
Pg_S8150.1	Pg_S8150.1	Pg_scaffold8150:3234-6189	4.941364	24.4905346666667	-2.56377957074761	1.01315963101747e-12	2.80917041107478e-10
Pg_S0743.11	Pg_S0743.11	Pg_scaffold0743:566269-586684	1.260479	4.23920666666667	-2.03113062258666	1.04819793801451e-12	2.89455404680542e-10
Pg_S0227.2	Pg_S0227.2	Pg_scaffold0227:30199-44605	3.41499866666667	8.59214966666667	-1.61073390045249	1.08661323166628e-12	2.98853690747959e-10
Pg_S0090.10	Pg_S0090.10	Pg_scaffold0090:1162640-1179891	0.149521666666667	1.44272233333333	-3.54050412030083	1.13832944329524e-12	3.11819978587476e-10
Pg_S1725.5	Pg_S1725.5	Pg_scaffold1725:393571-394648	1.956168	31.030439	-4.24056452154871	1.16510303670678e-12	3.17877391710785e-10
Pg_S0350.11	Pg_S0350.11	Pg_scaffold0350:95129-97914	260.571365333333	861.385630333333	-1.9778143970665	1.19474178093146e-12	3.24665129058858e-10
Pg_S1650.4	Pg_S1650.4	Pg_scaffold1650:39236-49608	8.73921766666667	22.230713	-1.59583223435476	1.31259461185576e-12	3.55275608275625e-10
Pg_S0908.19	Pg_S0908.19	Pg_scaffold0908:566639-571338	54.1591046666667	5.27743633333333	2.62683230707906	1.37883078948788e-12	3.71728420906677e-10
Pg_S1671.1	Pg_S1671.1	Pg_scaffold1671:3729-7999	7.057041	0.685263	3.12262535520672	1.47541442217902e-12	3.96201050818844e-10
Pg_S5490.1	Pg_S5490.1	Pg_scaffold5490:14178-15596	73.4474053333333	162.248535333333	-1.42657322193869	1.55221593214702e-12	4.1458778169972e-10
Pg_S7114.10	Pg_S7114.10	Pg_scaffold7114:69211-70938	19.502977	3.17916666666667	2.34696346497931	1.55604140445591e-12	4.1458778169972e-10
Pg_S8898.2	Pg_S8898.2	Pg_scaffold8898:17050-19680	8.696421	23.922366	-1.74788222078344	1.57223720934318e-12	4.17272978890581e-10
Pg_S0889.28	Pg_S0889.28	Pg_scaffold0889:305035-309640	8.91481266666667	1.60383733333333	2.18838675192865	1.60866978864125e-12	4.25287399006365e-10
Pg_S3660.9	Pg_S3660.9	Pg_scaffold3660:229723-231829	45.1919023333333	127.90788	-1.80578375054167	1.76189818705852e-12	4.63998268505359e-10
Pg_S4114.9	Pg_S4114.9	Pg_scaffold4114:219184-222206	45.143855	12.128616	1.6195732266322	1.77848684543903e-12	4.6499543849816e-10
Pg_S0343.7	Pg_S0343.7	Pg_scaffold0343:592202-593429	65.063381	159.841430666667	-1.58040444962343	1.77931927996745e-12	4.6499543849816e-10
Pg_S4468.1	Pg_S4468.1	Pg_scaffold4468:14903-17363	111.991546666667	32.158775	1.53249109080597	1.79476571162386e-12	4.67241907093284e-10
Pg_S0748.5	Pg_S0748.5	Pg_scaffold0748:61565-63690	31.964693	94.1188863333333	-1.84819995732725	1.80577253874317e-12	4.68319898564996e-10
Pg_S1740.29	Pg_S1740.29	Pg_scaffold1740:476851-477399	13.7397603333333	67.5424183333333	-2.56838309613786	1.89185368541444e-12	4.88786197631622e-10
Pg_S0148.7	Pg_S0148.7	Pg_scaffold0148:203260-204991	48.1975683333333	130.918373	-1.73419453272741	1.99678999881282e-12	5.13951140524621e-10
Pg_S8208.1	Pg_S8208.1	Pg_scaffold8208:8323-10136	44.4895983333333	9.314614	1.95387032822397	2.4407956711112e-12	6.25871395244935e-10
Pg_S1135.17	Pg_S1135.17	Pg_scaffold1135:345462-353418	0.771833333333333	4.307254	-2.71930606021863	2.57504155482162e-12	6.57821851577802e-10
Pg_S1002.6	Pg_S1002.6	Pg_scaffold1002:379248-381530	6.633279	19.4177513333333	-1.82576656233283	2.64729573525054e-12	6.73756520559586e-10
Pg_S0245.1	Pg_S0245.1	Pg_scaffold0245:26867-251578	0.819048	0.178850666666667	1.959167066392	2.68478164036919e-12	6.80756825748332e-10
Pg_S6328.12	Pg_S6328.12	Pg_scaffold6328:103266-105129	0.586466333333333	8.52621866666667	-4.1557219990665	3.11545180029234e-12	7.87032357016074e-10
Pg_S0800.5	Pg_S0800.5	Pg_scaffold0800:734219-740694	10.7600306666667	1.05525666666667	3.10444824464049	3.23449968594847e-12	8.14091345310602e-10
Pg_S4057.7	Pg_S4057.7	Pg_scaffold4057:146043-150868	14.0904246666667	32.850544	-1.51807985171936	3.33286244640259e-12	8.34700215377457e-10
Pg_S2208.10	Pg_S2208.10	Pg_scaffold2208:80741-83411	59.5407906666667	10.5929726666667	2.24738027043251	3.34085677337036e-12	8.34700215377457e-10
Pg_S4748.1	Pg_S4748.1	Pg_scaffold4748:58041-59275	1.995329	39.9039683333333	-4.6776519837158	3.39968913218653e-12	8.46299256672186e-10
Pg_S4010.3	Pg_S4010.3	Pg_scaffold4010:11520-14318	47.148469	111.9167	-1.53971117304733	4.15901824285125e-12	1.02781998662463e-09
Pg_S2655.1	Pg_S2655.1	Pg_scaffold2655:41171-46984	3.81543233333333	10.9861416666667	-1.79192910224619	4.80074862351518e-12	1.18212802206759e-09
Pg_S3588.12	Pg_S3588.12	Pg_scaffold3588:184032-187653	0.925116333333333	6.93886333333333	-3.24357460528773	4.8324080690172e-12	1.18564348766736e-09
Pg_S2266.3	Pg_S2266.3	Pg_scaffold2266:171377-175341	8.116423	0.637211333333333	3.37684057063741	5.26822864430359e-12	1.28794028448265e-09
Pg_S5610.1	Pg_S5610.1	Pg_scaffold5610:263-1030	350.47407	790.617024666667	-1.46160196934101	5.29893863250948e-12	1.29082145087931e-09
Pg_S1300.10	Pg_S1300.10	Pg_scaffold1300:137987-142074	10.7778373333333	25.6237426666667	-1.54246964472533	5.56242509430805e-12	1.35018466488457e-09
Pg_S2133.4	Pg_S2133.4	Pg_scaffold2133:34372-36330	13.3855003333333	33.667953	-1.61047067316307	6.03386151971205e-12	1.45942420757631e-09
Pg_S2435.10	Pg_S2435.10	Pg_scaffold2435:390038-391165	0.241323	9.64235666666667	-5.5577083220581	6.06183795699383e-12	1.46101004724606e-09
Pg_S6682.1	Pg_S6682.1	Pg_scaffold6682:2808-17831	9.637364	3.07057633333333	2.00932645354448	6.16718292027674e-12	1.48116624164168e-09
Pg_S3303.1	Pg_S3303.1	Pg_scaffold3303:14905-41330	9.51587633333333	2.315789	1.75262426755931	6.24055415099351e-12	1.49292333664167e-09
Pg_S2035.27	Pg_S2035.27	Pg_scaffold2035:316845-324232	3.157315	8.578534	-1.73722348568433	6.25991194991084e-12	1.49292333664167e-09
Pg_S4142.9	Pg_S4142.9	Pg_scaffold4142:176022-178537	184.106303	50.5798503333333	1.59007771895122	6.35158538738213e-12	1.50950848816223e-09
Pg_S0718.8	Pg_S0718.8	Pg_scaffold0718:363114-367351	11.321009	2.234346	2.05193404252653	6.6833096555509e-12	1.58283050342297e-09
Pg_S0845.16	Pg_S0845.16	Pg_scaffold0845:637012-640344	26.8324456666667	0.699382333333333	5.03838382004432	7.05806569652812e-12	1.66580119387124e-09
Pg_S5290.5	Pg_S5290.5	Pg_scaffold5290:34135-35969	24.6015803333333	62.9905433333333	-1.6268670923444	7.94363941673723e-12	1.8683439908166e-09
Pg_S4616.3	Pg_S4616.3	Pg_scaffold4616:29627-43577	7.20240833333333	1.05287	2.40782857605985	8.32573249245514e-12	1.95148303039649e-09
Pg_S1501.43	Pg_S1501.43	Pg_scaffold1501:533365-534878	1.44815833333333	11.2026233333333	-3.19952988783632	8.67575109631845e-12	2.02656037937565e-09
Pg_S0399.30	Pg_S0399.30	Pg_scaffold0399:352562-354116	3.72845133333333	0	11.4109979774415	9.17207982664605e-12	2.13518505397909e-09
Pg_S0602.22	Pg_S0602.22	Pg_scaffold0602:894785-903653	0.683052	2.89112566666667	-2.36133467948154	9.47787268936987e-12	2.19886646393381e-09
Pg_S2973.18	Pg_S2973.18	Pg_scaffold2973:182968-185047	0.194093	5.662708	-5.08538981680582	9.62815835178511e-12	2.2261607622324e-09
Pg_S0403.9	Pg_S0403.9	Pg_scaffold0403:369208-386573	3.45038766666667	0.804792	1.81987463462349	9.69718749053016e-12	2.23454650119622e-09
Pg_S0015.3	Pg_S0015.3	Pg_scaffold0015:103325-113411	13.775552	32.223973	-1.48657564618753	9.88713456578872e-12	2.27064536856336e-09
Pg_S0992.4	Pg_S0992.4	Pg_scaffold0992:26846-30025	0.949496666666667	6.21861733333333	-2.99511316857046	1.02219799153919e-11	2.33966713445991e-09
Pg_S2307.28	Pg_S2307.28	Pg_scaffold2307:166682-171123	9.369908	22.8509986666667	-1.57120424349849	1.04984649109114e-11	2.39491402890783e-09
Pg_S4621.6	Pg_S4621.6	Pg_scaffold4621:76800-77588	100.755947	537.507487	-2.70900951291608	1.15669367722206e-11	2.62985874453209e-09
Pg_S0741.7	Pg_S0741.7	Pg_scaffold0741:59183-72141	8.69050466666667	2.055476	1.80774455533925	1.2474494100442e-11	2.82677838406294e-09
Pg_S2009.6	Pg_S2009.6	Pg_scaffold2009:252864-253460	16.9816493333333	0	12.2306376953747	1.36811302732545e-11	3.08994216449716e-09
Pg_S0670.5	Pg_S0670.5	Pg_scaffold0670:704712-705077	4.949218	79.117224	-4.19832028088197	1.41286683160443e-11	3.18048913696617e-09
Pg_S1314.19	Pg_S1314.19	Pg_scaffold1314:310624-316265	131.948891	376.321625	-1.79801551588475	1.43475115231355e-11	3.21912850648035e-09
Pg_S1726.3	Pg_S1726.3	Pg_scaffold1726:362091-366230	12.272105	27.231568	-1.42880249332517	1.52942080852497e-11	3.41973289959398e-09
Pg_S1735.14	Pg_S1735.14	Pg_scaffold1735:406726-408439	43.9080823333333	9.04010766666667	2.00122235678183	1.53418699753073e-11	3.41973289959398e-09
Pg_S0095.3	Pg_S0095.3	Pg_scaffold0095:328687-332596	1.51284133333333	8.27234366666667	-2.72804725135205	1.65579060200339e-11	3.67876760200153e-09
Pg_S5490.2	Pg_S5490.2	Pg_scaffold5490:15629-16308	98.4036663333333	220.87974	-1.44459201196218	1.7366496700283e-11	3.84588963289904e-09
Pg_S7804.2	Pg_S7804.2	Pg_scaffold7804:16532-23403	2.78009766666667	7.186832	-1.6521071441743	1.78664000221187e-11	3.94379097963972e-09
XLOC_312505	XLOC_312505	Pg_scaffold2127:178559-185186	27.6095943333333	3.95261766666667	2.74583341141533	2.20200355875519e-11	4.84497608824433e-09
Pg_S2176.4	Pg_S2176.4	Pg_scaffold2176:110398-118450	7.14875266666667	17.697942	-1.5709905421721	2.22381290827514e-11	4.87722928770516e-09
Pg_S6845.5	Pg_S6845.5	Pg_scaffold6845:41657-48692	51.739063	16.288325	1.39703094805958	2.31422432723133e-11	5.05925041383957e-09
Pg_S2657.1	Pg_S2657.1	Pg_scaffold2657:25609-26119	30.772843	2.08280866666667	3.56856936805001	2.60933244978747e-11	5.68617724393302e-09
Pg_S7114.5	Pg_S7114.5	Pg_scaffold7114:22133-22907	30.7596836666667	114.420786333333	-2.17326154661821	2.71352285929304e-11	5.87568149798919e-09
XLOC_293265	XLOC_293265	Pg_scaffold1908:297497-304447	3.61284733333333	0.449675	2.68492697691725	2.74836725012265e-11	5.93229852520144e-09
Pg_S1746.28	Pg_S1746.28	Pg_scaffold1746:510338-513049	94.4881336666667	29.3701056666667	1.40656086605693	2.78421803309553e-11	5.99072377291420e-09
Pg_S2468.20	Pg_S2468.20	Pg_scaffold2468:190206-191854	13.9389316666667	48.9849816666667	-2.05121065193765	2.85251615959842e-11	6.11837805704054e-09
Pg_S0304.36	Pg_S0304.36	Pg_scaffold0304:1197711-1202544	3.87210233333333	13.300931	-2.06265163428277	3.0033308948811e-11	6.4216675134185e-09
Pg_S0519.23	Pg_S0519.23	Pg_scaffold0519:561607-564651	0.313445	3.58025166666667	-3.76918915526298	3.03418069257276e-11	6.46735614621885e-09
Pg_S0211.1	Pg_S0211.1	Pg_scaffold0211:189271-191771	1.83649966666667	9.086872	-2.59550224627623	3.11925457128959e-11	6.62797868531217e-09
Pg_S7219.8	Pg_S7219.8	Pg_scaffold7219:45018-50206	0.152096333333333	2.455407	-4.27391672381707	3.19392006053275e-11	6.76555588474589e-09
XLOC_513036	XLOC_513036	Pg_scaffold6682:2902-11446	12.6151523333333	2.953013	1.82280077302299	3.47316243198257e-11	7.33428678515998e-09
Pg_S0897.20	Pg_S0897.20	Pg_scaffold0897:209809-213579	6.20760966666667	17.5129066666667	-1.7579837344812	3.48434481953184e-11	7.33519109415518e-09
Pg_S0297.26	Pg_S0297.26	Pg_scaffold0297:943326-948067	1.80617966666667	5.85758866666667	-1.97767118081289	3.72412841522166e-11	7.81585695216736e-09
Pg_S0741.61	Pg_S0741.61	Pg_scaffold0741:532446-540712	1.73519533333333	4.92336766666667	-1.79130640868776	3.77819273417797e-11	7.8969316113414e-09
Pg_S6079.5	Pg_S6079.5	Pg_scaffold6079:41240-45339	5.60911333333333	0.48915	3.25463674737037	3.78591460958925e-11	7.8969316113414e-09
Pg_S0905.31	Pg_S0905.31	Pg_scaffold0905:400829-413663	0.247768333333333	2.048807	-3.30190857202429	4.09647429483248e-11	8.51866825310775e-09
Pg_S0740.2	Pg_S0740.2	Pg_scaffold0740:19304-21011	49.8705583333333	13.2435333333333	1.64439554210189	4.33657322545215e-11	8.99054670400123e-09
Pg_S4484.10	Pg_S4484.10	Pg_scaffold4484:90366-92672	2.878147	13.82631	-2.56443686899927	4.36816572447813e-11	9.02860144652134e-09
Pg_S1689.5	Pg_S1689.5	Pg_scaffold1689:493118-502001	0.683989333333333	3.606485	-2.67690735918761	4.62119572694523e-11	9.52273468711421e-09
Pg_S7216.2	Pg_S7216.2	Pg_scaffold7216:40549-42749	56.6853993333333	134.436727	-1.5401394744031	4.71141467609814e-11	9.67940277793077e-09
Pg_S0809.3	Pg_S0809.3	Pg_scaffold0809:269737-272148	0	2.13072966666667	-11.1653960611835	5.00369069793216e-11	1.02490010547915e-08
Pg_S6828.1	Pg_S6828.1	Pg_scaffold6828:4581-39717	3.95827533333333	10.155529	-1.5887851943021	5.07471931710486e-11	1.03633669215895e-08
Pg_S8590.2	Pg_S8590.2	Pg_scaffold8590:17964-23918	1.90324833333333	8.99688533333333	-2.48175312109754	5.2200525407831e-11	1.06283386179622e-08
Pg_S0925.47	Pg_S0925.47	Pg_scaffold0925:758460-762330	4.69056	13.6395946666667	-1.83601913935199	5.24479541348838e-11	1.06469346893814e-08
Pg_S5599.4	Pg_S5599.4	Pg_scaffold5599:124948-125748	0.232150666666667	7.76022866666667	-5.26776868142301	5.33803061502835e-11	1.08040472459897e-08
Pg_S4198.14	Pg_S4198.14	Pg_scaffold4198:195267-196426	1.832885	14.9845653333333	-3.29699865329122	5.36267111510005e-11	1.08218068467084e-08
Pg_S6469.4	Pg_S6469.4	Pg_scaffold6469:37001-39182	0.0506526666666667	3.944516	-6.42742239937723	5.40003775897281e-11	1.08650671228324e-08
Pg_S0213.51	Pg_S0213.51	Pg_scaffold0213:730383-747349	0.277115333333333	1.41948566666667	-2.66240502031758	5.61171279548268e-11	1.12577560692436e-08
Pg_S2798.19	Pg_S2798.19	Pg_scaffold2798:321149-321595	133.480718	288.433553	-1.40030016277055	5.80539624126684e-11	1.16121544523264e-08
Pg_S0050.2	Pg_S0050.2	Pg_scaffold0050:370571-385293	2.26546733333333	0.290560666666667	2.64922763206015	6.51267257299521e-11	1.28758368364886e-08
Pg_S5119.1	Pg_S5119.1	Pg_scaffold5119:5445-9823	2.09283333333333	7.07839866666667	-2.0654834750494	6.87658779122159e-11	1.35560202330532e-08
Pg_S5286.10	Pg_S5286.10	Pg_scaffold5286:148245-154048	56.5193366666667	16.6113716666667	1.47716866223556	7.04833305773220e-11	1.38545447032218e-08
Pg_S2707.5	Pg_S2707.5	Pg_scaffold2707:361104-367389	8.54034266666667	19.579551	-1.48465930836411	7.27955140022102e-11	1.42679207444332e-08
Pg_S5197.1	Pg_S5197.1	Pg_scaffold5197:19803-27437	4.81193033333333	12.0436156666667	-1.61273020897175	7.34408142822648e-11	1.43531549013316e-08
Pg_S1135.32	Pg_S1135.32	Pg_scaffold1135:601606-612354	46.3129016666667	93.0034283333333	-1.28666733259724	7.52631041495322e-11	1.46672737366608e-08
Pg_S3411.20	Pg_S3411.20	Pg_scaffold3411:214580-215523	160.92158	360.494995	-1.45118556342496	8.27080626696023e-11	1.60722266056075e-08
XLOC_408821	XLOC_408821	Pg_scaffold3571:99162-100544	83.5242336666667	200.314524333333	-1.56797780275733	8.75504338988899e-11	1.69168271823668e-08
Pg_S5473.2	Pg_S5473.2	Pg_scaffold5473:77309-79475	42.102996	1.876036	4.31530160372905	9.22576300386572e-11	1.77760125132111e-08
Pg_S3831.13	Pg_S3831.13	Pg_scaffold3831:253804-255561	1.390814	10.2553156666667	-3.14640931205819	9.38439422212356e-11	1.80307256648621e-08
Pg_S2673.5	Pg_S2673.5	Pg_scaffold2673:75351-76895	76.1568043333333	206.568557666667	-1.72977057323628	9.8435459235864e-11	1.88597915830332e-08
Pg_S4155.1	Pg_S4155.1	Pg_scaffold4155:13328-14927	12.2578863333333	1.518203	2.7395911603203	1.01234623334372e-10	1.93417680347083e-08
Pg_S1390.15	Pg_S1390.15	Pg_scaffold1390:354756-355249	61.321722	0.0564556666666667	9.69198415740592	1.01829201615346e-10	1.94010228597193e-08
Pg_S0571.4	Pg_S0571.4	Pg_scaffold0571:698624-709390	2.72053566666667	6.20477466666667	-1.47178667507773	1.22751799236271e-10	2.33221580008568e-08
Pg_S2093.20	Pg_S2093.20	Pg_scaffold2093:218757-244431	23.6422923333333	83.617764	-2.09803317703111	1.23353501971102e-10	2.33713768401248e-08
Pg_S0472.10	Pg_S0472.10	Pg_scaffold0472:283918-291062	13.548878	2.54360833333333	2.13166210705619	1.33200660508932e-10	2.5167176321311e-08
Pg_S7205.11	Pg_S7205.11	Pg_scaffold7205:63871-69514	4.59934066666667	10.7825476666667	-1.50966796635752	1.38859160160752e-10	2.61638276139353e-08
Pg_S0280.24	Pg_S0280.24	Pg_scaffold0280:540342-542267	41.6913283333333	0.0905723333333333	8.54237796338407	1.46199975153017e-10	2.74710961576777e-08
Pg_S3275.5	Pg_S3275.5	Pg_scaffold3275:60098-62256	13.7261826666667	2.45903933333333	2.18891763579446	1.64678408364442e-10	3.08582002135215e-08
Pg_S0902.19	Pg_S0902.19	Pg_scaffold0902:746489-751723	22.9593056666667	58.1406053333333	-1.63966883333973	1.73340949064601e-10	3.23924368597214e-08
Pg_S3414.17	Pg_S3414.17	Pg_scaffold3414:254285-258647	1.15528133333333	6.249401	-2.71471130701969	1.74094856303059e-10	3.24444315811996e-08
Pg_S1847.22	Pg_S1847.22	Pg_scaffold1847:494088-498621	108.299703	219.311675666667	-1.3022558688779	1.87089366963866e-10	3.46766074507374e-08
Pg_S3285.5	Pg_S3285.5	Pg_scaffold3285:241857-245776	141.443639	275.248967333333	-1.24195491842486	1.9156328457627e-10	3.54096165701307e-08
Pg_S2017.13	Pg_S2017.13	Pg_scaffold2017:327186-332587	5.006425	17.5152326666667	-2.19039801251336	1.93175832356886e-10	3.56111815497256e-08
Pg_S3720.2	Pg_S3720.2	Pg_scaffold3720:254370-258995	21.0162396666667	115.548796666667	-2.79400374420199	1.96543962210585e-10	3.61344220335839e-08
Pg_S2605.4	Pg_S2605.4	Pg_scaffold2605:98818-140241	3.30815733333333	0.376125	2.70367364479635	2.15755176867916e-10	3.95597556553947e-08
Pg_S0121.44	Pg_S0121.44	Pg_scaffold0121:1024473-1028250	0.339272666666667	2.84866	-3.33269092465158	2.20244396848407e-10	4.02746107781129e-08
Pg_S0547.8	Pg_S0547.8	Pg_scaffold0547:802595-811677	177.429077333333	377.353108666667	-1.36181051231683	2.29546710739346e-10	4.18634279307737e-08
Pg_S3332.15	Pg_S3332.15	Pg_scaffold3332:157222-182525	7.86459133333333	16.6984696666667	-1.38050826623656	2.31040880199627e-10	4.20235636177498e-08
Pg_S2805.2	Pg_S2805.2	Pg_scaffold2805:16666-18821	5.45756833333333	0.333226	3.73009614309049	2.43882571378153e-10	4.41582323120999e-08
Pg_S0747.58	Pg_S0747.58	Pg_scaffold0747:561161-567765	79.600756	1.10304266666667	3.44228340663441	2.4407186226926e-10	4.41582323120999e-08
Pg_S1104.11	Pg_S1104.11	Pg_scaffold1104:201377-208439	13.1060483333333	30.3140883333333	-1.50398444483055	2.52058207636372e-10	4.54825032446076e-08
Pg_S2600.2	Pg_S2600.2	Pg_scaffold2600:131276-132373	73.335939	198.369842333333	-1.72043204495658	2.5880945188111e-10	4.65775068440811e-08
Pg_S4867.3	Pg_S4867.3	Pg_scaffold4867:90824-93029	10.8133943333333	25.155918	-1.4947531962459	2.75134401781219e-10	4.93851770439299e-08
Pg_S0234.20	Pg_S0234.20	Pg_scaffold0234:826775-837817	4.962946	0.954989666666667	2.06121317884011	2.83588528830188e-10	5.07690456022295e-08
Pg_S3571.8	Pg_S3571.8	Pg_scaffold3571:183739-189726	14.1364356666667	4.16265966666667	1.48030890242354	2.84472719324117e-10	5.07940189519879e-08
Pg_S7431.4	Pg_S7431.4	Pg_scaffold7431:50625-52132	12.0825536666667	1.14238	3.11946269183205	2.88391902193315e-10	5.13593599603175e-08
Pg_S1106.22	Pg_S1106.22	Pg_scaffold1106:284392-285570	3.35000233333333	15.8545313333333	-2.51226161579983	2.8959660696144e-10	5.14395973115259e-08
Pg_S5887.6	Pg_S5887.6	Pg_scaffold5887:110702-115621	1.37838166666667	4.813707	-2.0722826882741	2.95772219113023e-10	5.24000818734053e-08
Pg_S8361.2	Pg_S8361.2	Pg_scaffold8361:26013-35593	60.0404053333333	200.556262333333	-2.03095425296503	2.97573864905497e-10	5.25826895789485e-08
Pg_S5101.12	Pg_S5101.12	Pg_scaffold5101:156530-167979	1.748907	8.84702166666666	-2.51721187859165	2.99902159975787e-10	5.2857174489996e-08
Pg_S2282.9	Pg_S2282.9	Pg_scaffold2282:193978-195393	27.3058386666667	5.144063	2.13895261771887	3.09545073484236e-10	5.44161092067339e-08
Pg_S4215.4	Pg_S4215.4	Pg_scaffold4215:167742-168068	2.98641133333333	30.8062153333333	-3.66839588880919	3.21850810336607e-10	5.64148255473982e-08
Pg_S6380.2	Pg_S6380.2	Pg_scaffold6380:25611-29585	48.107461	14.4879086666667	1.44056516119143	3.22568935659824e-10	5.64148255473982e-08
Pg_S3173.3	Pg_S3173.3	Pg_scaffold3173:112081-115815	1.51387666666667	7.235659	-2.50728388546759	3.41629798149229e-10	5.95956145068097e-08
Pg_S4288.6	Pg_S4288.6	Pg_scaffold4288:81673-88941	2.078788	6.74399066666667	-2.01466128049137	3.72240120982426e-10	6.47697810509421e-08
Pg_S5909.1	Pg_S5909.1	Pg_scaffold5909:60804-61133	385.212615666667	769.352376333333	-1.28177603386217	4.14316089049562e-10	7.19075618368766e-08
Pg_S5320.6	Pg_S5320.6	Pg_scaffold5320:133116-143175	7.33260066666667	15.822743	-1.39747073585325	4.43762368247723e-10	7.68226995264992e-08
Pg_S2483.6	Pg_S2483.6	Pg_scaffold2483:87335-89791	12.2921266666667	30.4108736666667	-1.57698689005231	4.64375976312644e-10	8.01877382084375e-08
XLOC_335059	XLOC_335059	Pg_scaffold2409:82370-84737	50.9821303333333	0.427001	6.71084046261983	4.89973607347853e-10	8.43942419443999e-08
Pg_S2148.19	Pg_S2148.19	Pg_scaffold2148:268541-270408	6.39775833333333	0.0514603333333333	6.62548355661964	4.94305837104324e-10	8.49259761642613e-08
Pg_S2583.1	Pg_S2583.1	Pg_scaffold2583:7705-15553	0.498956333333333	0	10.8293210935174	4.96612364150853e-10	8.49661012432922e-08
Pg_S4585.4	Pg_S4585.4	Pg_scaffold4585:193047-200998	3.5193	2.20621233333333	2.16947081751469	5.23821994314817e-10	8.90993780254989e-08
Pg_S3393.8	Pg_S3393.8	Pg_scaffold3393:101323-102816	51.276113	111.325793	-1.3972766157427	5.55379733998738e-10	9.42321912850396e-08
Pg_S2898.15	Pg_S2898.15	Pg_scaffold2898:143942-153418	0.100907666666667	1.07699	-3.70450154168655	5.61337949393714e-10	9.50067961594205e-08
Pg_S3698.4	Pg_S3698.4	Pg_scaffold3698:94752-98926	4.81121666666667	13.9941673333333	-1.82463142499167	5.89138296566752e-10	9.94652102282797e-08
Pg_S0369.1	Pg_S0369.1	Pg_scaffold0369:77668-82866	0.379602666666667	3.36938666666667	-3.44542576038452	6.00054006437179e-10	1.01057984373005e-07
Pg_S1033.3	Pg_S1033.3	Pg_scaffold1033:50945-62126	2.496367	6.002247	-1.65140654583204	6.16864669496703e-10	1.03541394092977e-07
Pg_S0804.18	Pg_S0804.18	Pg_scaffold0804:341305-342036	1.83067166666667	17.6867263333333	-3.55667251123527	6.17835846174077e-10	1.03541394092977e-07
Pg_S2588.3	Pg_S2588.3	Pg_scaffold2588:23992-29121	0.799298333333333	4.02324566666667	-2.71352468740767	6.34254363690404e-10	1.06032405976949e-07
Pg_S2145.9	Pg_S2145.9	Pg_scaffold2145:103395-104458	15.613668	37.9837326666667	-1.56634672165273	7.52215926950036e-10	1.25445339719824e-07
Pg_S2546.9	Pg_S2546.9	Pg_scaffold2546:338822-362788	2.40079233333333	6.69053866666667	-1.73741275312014	7.617557041387e-10	1.26726422116811e-07
Pg_S4304.4	Pg_S4304.4	Pg_scaffold4304:156663-160646	91.8379416666667	30.1298463333333	1.32607760114005	8.32234440542267e-10	1.38114468906343e-07
Pg_S0713.9	Pg_S0713.9	Pg_scaffold0713:256079-271618	2.49000333333333	5.48111866666667	-1.42961282095835	8.40880597821526e-10	1.39210640330608e-07
Pg_S1065.9	Pg_S1065.9	Pg_scaffold1065:464146-477066	5.62431233333333	1.27743633333333	1.83101966526191	8.5737588747811e-10	1.41415696761933e-07
Pg_S4591.2	Pg_S4591.2	Pg_scaffold4591:27168-35797	3.713139	8.04914633333333	-1.39870124746224	8.82419378769984e-10	1.45031472258176e-07
Pg_S0304.12	Pg_S0304.12	Pg_scaffold0304:515248-520970	5.82677033333333	0.708177666666667	2.72950956697376	8.92492269636128e-10	1.46074550399008e-07
Pg_S1345.5	Pg_S1345.5	Pg_scaffold1345:63836-65976	11.092882	54.620042	-2.53635842243905	8.93049019416875e-10	1.46074550399008e-07
Pg_S7822.1	Pg_S7822.1	Pg_scaffold7822:7797-13095	0.325300333333333	2.83793766666667	-3.39996475147304	8.96606376394267e-10	1.46305568710766e-07
Pg_S1712.7	Pg_S1712.7	Pg_scaffold1712:298200-307089	35.037725	85.225039	-1.5630798921196	9.19641043811663e-10	1.49706148726267e-07
Pg_S0762.36	Pg_S0762.36	Pg_scaffold0762:518953-530902	1.09402066666667	2.77057433333333	-1.61961473166866	9.31276002929608e-10	1.51239222875768e-07
Pg_S0998.3	Pg_S0998.3	Pg_scaffold0998:36962-38652	56.4666253333333	16.832843	1.46731995647489	9.36468731802955e-10	1.517212808998e-07
Pg_S2744.3	Pg_S2744.3	Pg_scaffold2744:41595-45519	3.965139	10.1082946666667	-1.62871830857977	9.70106468053143e-10	1.56798630267698e-07
Pg_S0767.5	Pg_S0767.5	Pg_scaffold0767:461599-468373	20.2214596666667	5.355205	1.64058626919515	1.02404634778861e-09	1.651256578959e-07
Pg_S0232.45	Pg_S0232.45	Pg_scaffold0232:646595-649065	0.466754666666667	4.208497	-3.46017835011791	1.03508194315931e-09	1.6651148391276e-07
Pg_S0426.35	Pg_S0426.35	Pg_scaffold0426:898006-899386	46.7176503333333	12.2675106666667	1.63992417883301	1.04359898323253e-09	1.67486586937234e-07
Pg_S0222.37	Pg_S0222.37	Pg_scaffold0222:615252-616445	18.1106553333333	0.309429	5.45339833180424	1.12747956695784e-09	1.80523770664461e-07
Pg_S1983.2	Pg_S1983.2	Pg_scaffold1983:151097-164181	0	0.244917666666667	-10.8631073080966	1.13299444089043e-09	1.8095672115146e-07
Pg_S0840.7	Pg_S0840.7	Pg_scaffold0840:474382-480142	3.00877233333333	7.781934	-1.67003024392925	1.13548962955701e-09	1.8095672115146e-07
Pg_S1815.15	Pg_S1815.15	Pg_scaffold1815:137375-146260	6.17187133333333	13.5287363333333	-1.41241274513451	1.14281184714704e-09	1.8169909200514e-07
Pg_S5721.2	Pg_S5721.2	Pg_scaffold5721:12219-19138	26.5208306666667	7.11330833333333	1.62158550084471	1.22235220149467e-09	1.93893485952438e-07
Pg_S0812.27	Pg_S0812.27	Pg_scaffold0812:469558-472432	5.76716033333333	15.5337993333333	-1.72788837394699	1.26537431286646e-09	2.00252090793494e-07
Pg_S3857.5	Pg_S3857.5	Pg_scaffold3857:180631-185635	5.346085	13.3400663333333	-1.60005192201087	1.30894300305919e-09	2.06667556371901e-07
Pg_S1171.12	Pg_S1171.12	Pg_scaffold1171:225527-226153	126.897308333333	263.282231666667	-1.33720922744605	1.32832387089031e-09	2.09243220752162e-07
Pg_S2286.22	Pg_S2286.22	Pg_scaffold2286:383756-385134	154.674977666667	52.6077056666667	1.27339293918295	1.33829116678889e-09	2.10327566599855e-07
Pg_S2453.1	Pg_S2453.1	Pg_scaffold2453:7632-8676	2880.64673833333	922.859947333333	1.37683267475508	1.45129557451975e-09	2.27563146084696e-07
Pg_S0232.32	Pg_S0232.32	Pg_scaffold0232:449485-463137	0.708536333333333	1.98149966666667	-2.22311685079707	1.47850479005962e-09	2.31297831927493e-07
Pg_S5521.2	Pg_S5521.2	Pg_scaffold5521:74658-77257	1.61189666666667	11.03637	-3.00231695782299	1.50442613197398e-09	2.34814411006136e-07
Pg_S2317.10	Pg_S2317.10	Pg_scaffold2317:319465-324353	0.752563	8.783852	-3.83052264330548	1.72589422019937e-09	2.68171413594142e-07
Pg_S4142.10	Pg_S4142.10	Pg_scaffold4142:221764-227698	3.00284066666667	19.5835676666667	-3.01935416605952	1.72600355629586e-09	2.68171413594142e-07
Pg_S6540.1	Pg_S6540.1	Pg_scaffold6540:7207-9753	2.05445766666667	11.3148786666667	-2.79266281851752	1.76467154002596e-09	2.73556173641115e-07
Pg_S5981.1	Pg_S5981.1	Pg_scaffold5981:52615-56117	2.44909233333333	8.17209833333333	-1.9852281997095	1.85671280562003e-09	2.86521871144187e-07
Pg_S4627.22	Pg_S4627.22	Pg_scaffold4627:159663-161388	38.5432546666667	10.9981873333333	1.51721873428593	1.9819655146199e-09	3.05160053772448e-07
Pg_S0509.13	Pg_S0509.13	Pg_scaffold0509:329203-333331	243.273051	449.997853666667	-1.16573382346912	2.03166483120455e-09	3.12107645961261e-07
Pg_S5438.4	Pg_S5438.4	Pg_scaffold5438:27531-28133	33.2907083333333	1.63621533333333	4.09977945926287	2.1081898756815e-09	3.23135764135919e-07
Pg_S1729.15	Pg_S1729.15	Pg_scaffold1729:181345-222019	6.34306666666667	1.93505033333333	1.41207478858977	2.21827333904151e-09	3.39246609662205e-07
Pg_S5535.3	Pg_S5535.3	Pg_scaffold5535:37892-43886	1.38932033333333	4.81091233333333	-2.09429161746791	2.23048867181623e-09	3.40351613707476e-07
Pg_S7499.3	Pg_S7499.3	Pg_scaffold7499:50471-51695	22.2521606666667	51.6914466666667	-1.49795096348026	2.2553251988e-09	3.433732615173e-07
Pg_S8361.1	Pg_S8361.1	Pg_scaffold8361:14894-16411	0.442446	5.932233	-3.97671705333971	2.27654550905871e-09	3.45176836517414e-07
Pg_S0204.48	Pg_S0204.48	Pg_scaffold0204:702297-707921	4.605604	0.848736	2.13447474454739	2.27729264064093e-09	3.45176836517414e-07
Pg_S1858.12	Pg_S1858.12	Pg_scaffold1858:323572-326425	1.226316	7.631328	-2.95488715512796	2.30315214227997e-09	3.48322397606723e-07
Pg_S5506.3	Pg_S5506.3	Pg_scaffold5506:83265-100337	2.17956933333333	0.38086	2.18634674775008	2.32956146663939e-09	3.51537009992344e-07
Pg_S0786.26	Pg_S0786.26	Pg_scaffold0786:413134-433193	11.2736636666667	3.91083833333333	1.241888243221	2.43400844518495e-09	3.65680282002588e-07
Pg_S0536.6	Pg_S0536.6	Pg_scaffold0536:96640-110238	30.693924	11.084429	1.17791356890503	2.51549144111149e-09	3.77091516956775e-07
Pg_S3554.24	Pg_S3554.24	Pg_scaffold3554:136254-139270	0.412589	4.53545633333333	-3.79526563984328	2.57602887206768e-09	3.85319687074544e-07
Pg_S7655.2	Pg_S7655.2	Pg_scaffold7655:16527-20304	0.912358666666667	4.867588	-2.67276171008007	2.60234678033335e-09	3.88404527774566e-07
Pg_S4269.6	Pg_S4269.6	Pg_scaffold4269:59000-59473	134.583152666667	275.865555	-1.31882569893952	2.7817196110664e-09	4.13597424578243e-07
Pg_S1641.13	Pg_S1641.13	Pg_scaffold1641:513912-516560	12.067513	27.470854	-1.46959074926763	2.78326908693135e-09	4.13597424578243e-07
Pg_S1715.11	Pg_S1715.11	Pg_scaffold1715:261268-267741	12.7227903333333	25.419622	-1.2704631714064	2.79795012140966e-09	4.14875178002414e-07
Pg_S4024.2	Pg_S4024.2	Pg_scaffold4024:85217-88940	16.121838	2.53697566666667	2.45698560829905	2.84896477949178e-09	4.21523188025109e-07
XLOC_212995	XLOC_212995	Pg_scaffold1144:165876-176319	1.95094933333333	4.704619	-1.56255104934801	2.94979053900811e-09	4.35496348668107e-07
Pg_S4929.3	Pg_S4929.3	Pg_scaffold4929:43859-44473	27.9143556666667	64.939471	-1.49242791126531	3.01418709753405e-09	4.44042491465664e-07
Pg_S1348.5	Pg_S1348.5	Pg_scaffold1348:83907-100415	9.78923	18.1832976666667	-1.18287616428994	3.26715003684895e-09	4.80271055416796e-07
Pg_S0978.16	Pg_S0978.16	Pg_scaffold0978:216578-218844	65.5886206666667	136.973454666667	-1.35024874475813	3.27793480336678e-09	4.8030130798944e-07
Pg_S0032.11	Pg_S0032.11	Pg_scaffold0032:704959-707651	2.29052133333333	10.6798576666667	-2.46806684883327	3.2814392669933e-09	4.8030130798944e-07
Pg_S3671.21	Pg_S3671.21	Pg_scaffold3671:207280-211507	40.320343	13.461868	1.31786269783551	3.64919150138281e-09	5.31846269073331e-07
Pg_S1790.4	Pg_S1790.4	Pg_scaffold1790:479287-482258	7.78686466666667	0.700607666666667	3.1196762516694	3.66281465107449e-09	5.32693521792086e-07
Pg_S5895.3	Pg_S5895.3	Pg_scaffold5895:60190-61129	435.948669666667	812.782307666667	-1.19054134361453	3.68754747070357e-09	5.35149442301594e-07
Pg_S4048.17	Pg_S4048.17	Pg_scaffold4048:30806-38018	9.803615	2.41033666666667	1.72912719252819	3.74065587262898e-09	5.41704152357277e-07
Pg_S7514.3	Pg_S7514.3	Pg_scaffold7514:54763-56058	20.057029	0.0144966666666667	9.80888074749816	3.92765703559053e-09	5.67579726871947e-07
Pg_S4226.8	Pg_S4226.8	Pg_scaffold4226:102909-104312	4.36896366666667	0.0787403333333333	5.38493842537532	3.9741775126215e-09	5.73088160213292e-07
Pg_S1255.8	Pg_S1255.8	Pg_scaffold1255:414250-415898	2.84236166666667	0	11.1064124062649	4.03152726965481e-09	5.80131670904251e-07
XLOC_029186	XLOC_029186	Pg_scaffold0085:1736220-1738298	2.45119066666667	11.888274	-2.59350842190746	4.0811633493939e-09	5.86037873127282e-07
Pg_S3171.16	Pg_S3171.16	Pg_scaffold3171:70410-75367	98.5841413333333	1.370306	4.37519775077894	4.30249463656648e-09	6.16522172627997e-07
Pg_S0917.38	Pg_S0917.38	Pg_scaffold0917:530708-532228	3.39561833333333	13.6758663333333	-2.28131712670614	4.37974279031235e-09	6.26275673462526e-07
Pg_S1993.32	Pg_S1993.32	Pg_scaffold1993:321900-328596	8.41856466666667	16.6915346666667	-1.27337262129566	4.41162031414088e-09	6.2946783348892e-07
Pg_S1415.9	Pg_S1415.9	Pg_scaffold1415:594141-597702	0.204330333333333	2.78125166666667	-3.98756987828569	4.42052387170409e-09	6.2946783348892e-07
Pg_S1924.21	Pg_S1924.21	Pg_scaffold1924:385799-386352	13.0561113333333	0.283562666666667	5.12807058220618	4.51488969827601e-09	6.41565826125021e-07
Pg_S1798.6	Pg_S1798.6	Pg_scaffold1798:41886-49059	9.81956966666667	27.4409953333333	-1.74913997043462	4.78022163800705e-09	6.77857292068992e-07
Pg_S0734.4	Pg_S0734.4	Pg_scaffold0734:261485-263245	21.998616	3.99324433333333	2.21806908069165	4.79740006547375e-09	6.78427225911946e-07
Pg_S2524.23	Pg_S2524.23	Pg_scaffold2524:288400-291542	41.098604	99.0824023333333	-1.55706292260334	4.80413368102671e-09	6.78427225911946e-07
Pg_S0085.79	Pg_S0085.79	Pg_scaffold0085:1032319-1037719	3.158101	0.370924	2.80334771930263	4.88167575610742e-09	6.87953181761519e-07
Pg_S4911.3	Pg_S4911.3	Pg_scaffold4911:13807-15491	0	1.37904433333333	-10.4111446114679	4.90519622313619e-09	6.89842523685925e-07
Pg_S2198.2	Pg_S2198.2	Pg_scaffold2198:372470-415875	15.9695486666667	28.741083	-1.13114755418384	5.09048711929366e-09	7.14427871260868e-07
Pg_S1414.19	Pg_S1414.19	Pg_scaffold1414:545234-550900	49.5749026666667	13.1841976666667	1.65324730016526	5.1899917317292e-09	7.26897240323994e-07
Pg_S0022.1	Pg_S0022.1	Pg_scaffold0022:3956-5226	529.899230666667	160.225301	1.46951434078552	5.39099185083568e-09	7.5350158229877e-07
Pg_S1110.9	Pg_S1110.9	Pg_scaffold1110:214003-224244	14.9506493333333	27.4651356666667	-1.31236896613601	5.41899215922249e-09	7.55866292834862e-07
Pg_S2566.9	Pg_S2566.9	Pg_scaffold2566:259953-260426	51.764575	114.993711	-1.43883788628294	5.70387942231081e-09	7.93980015585664e-07
Pg_S8433.2	Pg_S8433.2	Pg_scaffold8433:19705-27178	5.17977566666667	11.1020826666667	-1.38540222834246	5.7541920222848e-09	7.99352198484728e-07
Pg_S0358.7	Pg_S0358.7	Pg_scaffold0358:73490-76456	41.520387	14.2416976666667	1.26598147041106	5.89595274146505e-09	8.17380375182618e-07
Pg_S3187.18	Pg_S3187.18	Pg_scaffold3187:297324-300715	4.99242	11.5408653333333	-1.4948965101874	6.09895364284488e-09	8.43808174586538e-07
Pg_S5748.2	Pg_S5748.2	Pg_scaffold5748:90107-94221	1.61929066666667	0.023379	7.35828713675498	6.19909295855128e-09	8.55926584042238e-07
Pg_S3300.6	Pg_S3300.6	Pg_scaffold3300:76564-77294	1719.53243	433.371683666667	1.73871029303399	6.2462091399484e-09	8.6068976367192e-07
Pg_S0550.8	Pg_S0550.8	Pg_scaffold0550:160552-198684	14.5315353333333	26.076236	-1.12634363633102	6.27544292487547e-09	8.62974618991747e-07
Pg_S2805.19	Pg_S2805.19	Pg_scaffold2805:243033-246219	47.1331823333333	119.720987666667	-1.62943983245001	6.59299279782643e-09	9.03001712357721e-07
Pg_S4708.1	Pg_S4708.1	Pg_scaffold4708:50087-53630	51.9127753333333	18.0503593333333	1.24283539128097	6.68996675468537e-09	9.14447399606372e-07
Pg_S4991.1	Pg_S4991.1	Pg_scaffold4991:154840-158679	21.6867723333333	42.0418193333333	-1.24458158167538	6.75259456747792e-09	9.21161940517068e-07
Pg_S0680.16	Pg_S0680.16	Pg_scaffold0680:171629-173699	211.539871333333	394.580068	-1.18534220026646	7.29800345603839e-09	9.93577284889155e-07
Pg_S5727.6	Pg_S5727.6	Pg_scaffold5727:65542-67932	8.98938066666667	19.3415713333333	-1.38296890909734	7.32029015770936e-09	9.94626197364622e-07
Pg_S6641.1	Pg_S6641.1	Pg_scaffold6641:16170-29254	4.915898	7.897283	-1.35888604960726	7.69236797081168e-09	1.04310344841575e-06
Pg_S1410.17	Pg_S1410.17	Pg_scaffold1410:279344-283626	1.590405	7.93859	-2.48961417773596	7.71954013472854e-09	1.04471109823326e-06
Pg_S5575.3	Pg_S5575.3	Pg_scaffold5575:11309-11827	160.681312333333	361.886983	-1.45083714274656	7.91422128363777e-09	1.06893704022647e-06
Pg_S1040.7	Pg_S1040.7	Pg_scaffold1040:557525-567821	0.863731	0.00162933333333333	7.87346315844923	8.01616523743389e-09	1.08056640022706e-06
Pg_S0447.20	Pg_S0447.20	Pg_scaffold0447:518916-529851	5.04210566666667	10.239008	-1.37224375604268	8.21469111482714e-09	1.10514329696278e-06
Pg_S0590.7	Pg_S0590.7	Pg_scaffold0590:642688-645559	86.6268666666667	30.6042813333333	1.21847038358704	8.28647007221486e-09	1.11260541473549e-06
Pg_S5849.1	Pg_S5849.1	Pg_scaffold5849:5060-5787	26.849622	4.34230633333333	2.32554149469602	8.58773340902516e-09	1.15079002035911e-06
Pg_S5535.1	Pg_S5535.1	Pg_scaffold5535:11742-12422	46.6711743333333	97.5887883333333	-1.34021726621804	8.60815733195451e-09	1.15126508881952e-06
Pg_S0496.3	Pg_S0496.3	Pg_scaffold0496:35570-45657	8.010198	15.7033503333333	-1.26364923451716	8.72944908253422e-09	1.1652020802769e-06
Pg_S2534.5	Pg_S2534.5	Pg_scaffold2534:68933-75587	4.54099066666667	10.9345483333333	-1.54672532258077	8.81172071685129e-09	1.17388641924803e-06
Pg_S2142.1	Pg_S2142.1	Pg_scaffold2142:305469-309454	36.2924873333333	75.7649206666667	-1.35634017054764	8.89624368421498e-09	1.18283623628252e-06
Pg_S2902.12	Pg_S2902.12	Pg_scaffold2902:314823-329117	0.009707	0.944676333333333	-6.80079982138296	8.91940459064283e-09	1.18360845976375e-06
Pg_S4206.2	Pg_S4206.2	Pg_scaffold4206:8406-67348	13.8521926666667	4.282351	1.37776241278524	9.09116008053589e-09	1.2040579548994e-06
Pg_S2898.7	Pg_S2898.7	Pg_scaffold2898:66361-68051	76.9536093333333	168.424982666667	-1.42310560314383	9.23194646195674e-09	1.22033450441307e-06
Pg_S2009.7	Pg_S2009.7	Pg_scaffold2009:185276-186056	21.042541	0.0195713333333333	9.59875493004381	9.36731935224006e-09	1.23583388467619e-06
Pg_S1295.30	Pg_S1295.30	Pg_scaffold1295:304361-307330	7.61420466666667	20.5738926666667	-1.71691372264467	9.48154778483111e-09	1.24848921101884e-06
Pg_S1106.46	Pg_S1106.46	Pg_scaffold1106:498947-502395	2.96256	7.97119633333333	-1.71548525257153	9.97175699747591e-09	1.310507902281e-06
Pg_S0043.2	Pg_S0043.2	Pg_scaffold0043:222995-230930	8.079043	17.1658016666667	-1.35660671640792	1.00280569561651e-08	1.31537251705021e-06
Pg_S1888.7	Pg_S1888.7	Pg_scaffold1888:293310-299449	8.57454833333333	36.50002	-2.43114317148232	1.01744946331029e-08	1.33201905937559e-06
Pg_S5127.10	Pg_S5127.10	Pg_scaffold5127:125288-130554	0.976080333333333	3.76736433333333	-2.22698183487107	1.02384142636572e-08	1.33526149157846e-06
Pg_S2940.6	Pg_S2940.6	Pg_scaffold2940:211330-212499	11.3981933333333	0.870292333333333	3.41591916199415	1.03226081422445e-08	1.3436726262714e-06
Pg_S2375.22	Pg_S2375.22	Pg_scaffold2375:176433-180860	1.18934466666667	4.394869	-2.17617811718954	1.05555011542931e-08	1.37137070996576e-06
Pg_S2044.2	Pg_S2044.2	Pg_scaffold2044:12935-18867	0.00443366666666667	1.668962	-8.41580464457083	1.14393472705558e-08	1.4833745221104e-06
Pg_S5910.5	Pg_S5910.5	Pg_scaffold5910:51383-54004	0.844452666666667	4.524602	-2.71513044514604	1.1554964327976e-08	1.49552373222502e-06
Pg_S1979.31	Pg_S1979.31	Pg_scaffold1979:461767-463598	42.4453683333333	87.507192	-1.31175621221301	1.16326687592308e-08	1.50272930062428e-06
Pg_S6183.8	Pg_S6183.8	Pg_scaffold6183:82546-87679	12.235957	0.245615666666667	5.4371257245148	1.179108108725e-08	1.52031391077344e-06
Pg_S1530.25	Pg_S1530.25	Pg_scaffold1530:511413-513162	6.45706533333333	16.8477473333333	-1.66144148162898	1.18282988660094e-08	1.52223511142032e-06
Pg_S0318.32	Pg_S0318.32	Pg_scaffold0318:708788-710572	53.036316	101.361605333333	-1.2195355927484	1.20543405895805e-08	1.54840388499831e-06
Pg_S0400.8	Pg_S0400.8	Pg_scaffold0400:560178-569129	3.04200866666667	6.599549	-1.4158158830705	1.25502044513516e-08	1.60906831807855e-06
Pg_S2238.13	Pg_S2238.13	Pg_scaffold2238:183123-183642	85.8667323333333	23.637212	1.58141488412464	1.28540276400367e-08	1.64492967593176e-06
Pg_S1713.21	Pg_S1713.21	Pg_scaffold1713:456072-458349	1.536196	7.58744466666667	-2.55092769512376	1.38998930662386e-08	1.77211945095701e-06
Pg_S0582.3	Pg_S0582.3	Pg_scaffold0582:110471-114605	2.17830933333333	7.063742	-1.96839003552882	1.39495327455793e-08	1.77513009237029e-06
Pg_S4412.14	Pg_S4412.14	Pg_scaffold4412:156688-180664	2.80947533333333	5.855978	-1.39694276486953	1.40923836579573e-08	1.78724957845517e-06
Pg_S4378.13	Pg_S4378.13	Pg_scaffold4378:98786-99722	273.308766666667	526.118855666667	-1.23238789092124	1.40971773576249e-08	1.78724957845517e-06
Pg_S0302.19	Pg_S0302.19	Pg_scaffold0302:813285-814682	14.5175463333333	32.4549943333333	-1.45723117928892	1.42354483704074e-08	1.80143128469156e-06
Pg_S7114.7	Pg_S7114.7	Pg_scaffold7114:42533-46187	1.69228333333333	7.78724133333333	-2.47368675073385	1.45406764055247e-08	1.83325407812945e-06
Pg_S5713.2	Pg_S5713.2	Pg_scaffold5713:10439-12656	33.0144573333333	63.7453073333333	-1.24000395322724	1.45694456270129e-08	1.8334921537404e-06
Pg_S0298.15	Pg_S0298.15	Pg_scaffold0298:1202191-1210582	4.576356	13.0713693333333	-1.86224559641363	1.57619552279646e-08	1.97991057493372e-06
Pg_S4151.11	Pg_S4151.11	Pg_scaffold4151:193582-198418	30.6116173333333	10.88906	1.20950112451683	1.63519269263242e-08	2.0502430731447e-06
Pg_S2208.2	Pg_S2208.2	Pg_scaffold2208:10699-11208	260.092549333333	475.479014	-1.14591950133011	1.64531746336906e-08	2.05915254204545e-06
Pg_S5674.2	Pg_S5674.2	Pg_scaffold5674:114120-119917	0.201282	3.21337466666667	-4.2286932247347	1.65075877485207e-08	2.06217865412289e-06
Pg_S5217.1	Pg_S5217.1	Pg_scaffold5217:7838-22484	10.6718853333333	2.842652	1.39789004545301	1.6580917428586e-08	2.06755249720109e-06
Pg_S0680.9	Pg_S0680.9	Pg_scaffold0680:54552-59067	2.03645666666667	5.91021333333333	-1.82295777398327	1.67235614586838e-08	2.08030189780527e-06
Pg_S0232.56	Pg_S0232.56	Pg_scaffold0232:771373-772626	68.2625806666667	127.234222333333	-1.18545366274947	1.67441611232567e-08	2.08030189780527e-06
Pg_S7221.6	Pg_S7221.6	Pg_scaffold7221:55740-57984	3.90242966666667	17.1475456666667	-2.32047701681407	1.76662422437201e-08	2.19087100174483e-06
Pg_S4320.2	Pg_S4320.2	Pg_scaffold4320:90454-96043	69.6178243333333	26.284278	1.1609606753343	1.77470252999357e-08	2.19689492133941e-06
Pg_S0193.2	Pg_S0193.2	Pg_scaffold0193:972675-978408	3.93549533333333	8.92064533333333	-1.46714736137131	1.83643721229284e-08	2.26509420209892e-06
Pg_S0661.5	Pg_S0661.5	Pg_scaffold0661:854541-857118	1.69416266666667	8.69949933333333	-2.69273209280446	1.86926892614507e-08	2.30142770603796e-06
Pg_S4028.9	Pg_S4028.9	Pg_scaffold4028:172343-172954	82.1604443333333	3.869664	4.15044255280958	1.87498546746356e-08	2.30430646422982e-06
Pg_S0817.16	Pg_S0817.16	Pg_scaffold0817:629671-634659	39.0031796666667	13.5329763333333	1.23254272595162	1.97256924837204e-08	2.41987415994533e-06
Pg_S8663.3	Pg_S8663.3	Pg_scaffold8663:18042-25806	30.722082	10.8881243333333	1.18230753615157	2.023547296911e-08	2.47795536854049e-06
Pg_S4914.7	Pg_S4914.7	Pg_scaffold4914:50618-52966	30.354141	64.384243	-1.36568332923229	2.03521544582878e-08	2.48777733206253e-06
Pg_S0406.5	Pg_S0406.5	Pg_scaffold0406:19130-38038	5.03709833333333	10.6599593333333	-1.36908435634209	2.08059254709421e-08	2.53869510647946e-06
XLOC_208217	XLOC_208217	Pg_scaffold1106:87047-90688	2.05702066666667	6.128641	-1.8577395993134	2.12523604522044e-08	2.58853750307849e-06
Pg_S0989.5	Pg_S0989.5	Pg_scaffold0989:289979-290962	529.264933	1020.44311533333	-1.23746674877319	2.2010027316654e-08	2.67604267952645e-06
Pg_S4623.8	Pg_S4623.8	Pg_scaffold4623:101358-104237	3.12910566666667	8.551074	-1.74260410542334	2.27314479606798e-08	2.75883737100008e-06
Pg_S0271.7	Pg_S0271.7	Pg_scaffold0271:1138661-1166927	0.205379666666667	0.664431	-2.15231884480644	2.31611246468195e-08	2.80256795414543e-06
Pg_S7065.4	Pg_S7065.4	Pg_scaffold7065:49034-51581	158.160543	305.948781	-1.23888555828722	2.31739433224551e-08	2.80256795414543e-06
Pg_S4162.1	Pg_S4162.1	Pg_scaffold4162:14324-20085	7.07864533333333	13.5580913333333	-1.22919211100738	2.34326996109268e-08	2.82528666706619e-06
Pg_S4048.8	Pg_S4048.8	Pg_scaffold4048:120118-125388	1.41376433333333	4.40192466666667	-1.90185834622866	2.34793899047748e-08	2.82528666706619e-06
Pg_S4362.9	Pg_S4362.9	Pg_scaffold4362:115038-120747	17.8745733333333	4.43768333333333	1.71065956702994	2.34860652742571e-08	2.82528666706619e-06
Pg_S1858.19	Pg_S1858.19	Pg_scaffold1858:405049-405885	11.9272636666667	31.7940783333333	-1.71424939323228	2.48733957543679e-08	2.98339186182149e-06
Pg_S0091.13	Pg_S0091.13	Pg_scaffold0091:1390665-1392959	7.893303	19.3906383333333	-1.57306483155937	2.48878426192884e-08	2.98339186182149e-06
Pg_S4621.5	Pg_S4621.5	Pg_scaffold4621:71187-71987	747.233642666667	1311.790039	-1.10063497475106	2.60985401020554e-08	3.12303372505437e-06
Pg_S2238.4	Pg_S2238.4	Pg_scaffold2238:45250-46761	0.258776	9.082514	-5.36107269047282	2.70410502705347e-08	3.23015053739515e-06
Pg_S1957.7	Pg_S1957.7	Pg_scaffold1957:55114-60983	15.469204	5.023395	1.33595606607459	2.77411722555968e-08	3.30798929582124e-06
Pg_S3132.21	Pg_S3132.21	Pg_scaffold3132:294405-303577	6.43225933333333	14.4872676666667	-1.35240697395064	2.7873407522428e-08	3.31795703366451e-06
Pg_S0833.9	Pg_S0833.9	Pg_scaffold0833:167254-174069	29.670522	53.2244286666667	-1.13697611816032	2.82061776490057e-08	3.35171945136477e-06
Pg_S1518.47	Pg_S1518.47	Pg_scaffold1518:248844-250674	250.775665	448.130930666667	-1.1226948848006	2.85258495415086e-08	3.38381068787342e-06
Pg_S2375.8	Pg_S2375.8	Pg_scaffold2375:73250-74942	12.9474103333333	1.05180166666667	3.39138682402657	2.87623277529824e-08	3.40593897808234e-06
Pg_S2720.6	Pg_S2720.6	Pg_scaffold2720:174331-222675	2.827161	5.50325833333333	-1.2227397773481	3.06071716254616e-08	3.61185806614098e-06
Pg_S1185.35	Pg_S1185.35	Pg_scaffold1185:392241-393052	147.708221666667	272.196136666667	-1.17544048261517	3.071379320151e-08	3.61818032243281e-06
Pg_S1293.17	Pg_S1293.17	Pg_scaffold1293:451395-452505	548.603637666667	1180.84991466667	-1.40230656774774	3.14199168494772e-08	3.69498222149852e-06
Pg_S0765.9	Pg_S0765.9	Pg_scaffold0765:112427-113980	0.771148333333333	8.579833	-3.70067644803077	3.23030484434518e-08	3.78578406912537e-06
Pg_S5918.1	Pg_S5918.1	Pg_scaffold5918:10442-13353	3.265957	9.06241666666667	-1.77052714153169	3.24421898959503e-08	3.79556927688333e-06
Pg_S3684.2	Pg_S3684.2	Pg_scaffold3684:118879-126913	6.52555	2.09355	1.35352488778128	3.41921748519518e-08	3.98663224325115e-06
Pg_S0096.29	Pg_S0096.29	Pg_scaffold0096:893742-904599	0.839905333333333	2.454296	-1.85456755976789	3.46188146099123e-08	4.02948823705273e-06
Pg_S1740.6	Pg_S1740.6	Pg_scaffold1740:125958-130050	8.72205666666667	2.01569366666667	1.84698102443311	3.48503525988213e-08	4.04952785359524e-06
Pg_S1858.24	Pg_S1858.24	Pg_scaffold1858:478654-485264	4.988296	10.3422776666667	-1.32365243139761	3.54787654758637e-08	4.11553679520019e-06
Pg_S0917.35	Pg_S0917.35	Pg_scaffold0917:460540-474056	8.18862433333333	2.08489266666667	1.68348368429151	3.59340065117782e-08	4.15556528288019e-06
Pg_S5069.6	Pg_S5069.6	Pg_scaffold5069:81302-87231	11.848565	24.9962693333333	-1.32151148254049	3.59456884368301e-08	4.15556528288019e-06
Pg_S1939.21	Pg_S1939.21	Pg_scaffold1939:282209-286319	34.8459543333333	11.0694333333333	1.34944343952915	3.60713829257912e-08	4.16304041726289e-06
Pg_S2961.5	Pg_S2961.5	Pg_scaffold2961:118801-130832	3.08686666666667	7.12688833333333	-1.48136913105844	3.71406529464529e-08	4.27920550028996e-06
Pg_S0247.51	Pg_S0247.51	Pg_scaffold0247:1179083-1186469	57.722744	99.3898723333333	-1.06507391381185	3.72299605624205e-08	4.28226163582054e-06
Pg_S3083.16	Pg_S3083.16	Pg_scaffold3083:135455-140844	7.51843266666667	15.1766426666667	-1.30409580304593	3.77615681569682e-08	4.33609602836783e-06
Pg_S1262.6	Pg_S1262.6	Pg_scaffold1262:259148-269117	0.825395	3.39122266666667	-2.2476849974398	3.86967436003231e-08	4.43601258401821e-06
Pg_S2568.20	Pg_S2568.20	Pg_scaffold2568:289851-292836	11.3362786666667	23.543804	-1.34771969048778	3.90190219586676e-08	4.46545209690738e-06
Pg_S5981.2	Pg_S5981.2	Pg_scaffold5981:105489-106339	2.77947633333333	14.3865126666667	-2.66608919133692	3.95557297821289e-08	4.51929182073609e-06
Pg_S2568.19	Pg_S2568.19	Pg_scaffold2568:283811-286764	8.30921866666667	18.5315266666667	-1.44262719222889	4.05647509199178e-08	4.62682363000962e-06
Pg_S0738.19	Pg_S0738.19	Pg_scaffold0738:227606-228121	51.2435496666667	10.8808976666667	1.95124978570489	4.08877361211993e-08	4.65587763832181e-06
Pg_S3346.16	Pg_S3346.16	Pg_scaffold3346:209438-221318	16.4239876666667	4.67200666666667	1.52441097019122	4.20323196228378e-08	4.77823409472421e-06
Pg_S5165.4	Pg_S5165.4	Pg_scaffold5165:75483-79217	9.17657833333333	1.89173033333333	1.98462854380471	4.29420657261203e-08	4.87353147927989e-06
Pg_S3140.3	Pg_S3140.3	Pg_scaffold3140:168523-171580	49.8955043333333	128.815106666667	-1.650243909362	4.32304962254602e-08	4.89811575838238e-06
Pg_S0190.14	Pg_S0190.14	Pg_scaffold0190:284608-288966	0.175751	1.77426566666667	-3.62907350368506	4.37559788132999e-08	4.94943250895117e-06
Pg_S5025.6	Pg_S5025.6	Pg_scaffold5025:81285-85531	3.79929566666667	8.40714966666667	-1.43326893740994	4.44907515164201e-08	5.02421387323176e-06
Pg_S7851.1	Pg_S7851.1	Pg_scaffold7851:3329-7967	7.492083	14.7928803333333	-1.27587707561479	4.55347987537815e-08	5.12514447755433e-06
Pg_S0125.13	Pg_S0125.13	Pg_scaffold0125:945487-947203	25.940592	7.907471	1.43470006268098	4.56420084203882e-08	5.12874812246761e-06
Pg_S1295.46	Pg_S1295.46	Pg_scaffold1295:13017-14203	16.2022803333333	1.81635733333333	2.8795893590528	4.58987856464494e-08	5.14911903186352e-06
Pg_S7148.1	Pg_S7148.1	Pg_scaffold7148:8064-19074	9.51480233333333	18.7854183333333	-1.24998451907317	4.66164675248644e-08	5.22104436278482e-06
Pg_S6314.2	Pg_S6314.2	Pg_scaffold6314:38921-39937	760.25531	1379.58593733333	-1.14695859864107	4.70615879294329e-08	5.26225703195207e-06
Pg_S0652.5	Pg_S0652.5	Pg_scaffold0652:827374-832268	84.27475	171.232432	-1.31254870721646	4.87989172933301e-08	5.44758846275525e-06
Pg_S1675.12	Pg_S1675.12	Pg_scaffold1675:213732-215031	5.51517433333333	0	11.7193647358447	5.07793242320751e-08	5.65940546931598e-06
Pg_S1296.15	Pg_S1296.15	Pg_scaffold1296:335710-337071	1.73968866666667	0	10.1198748677302	5.20717377216603e-08	5.79397893396249e-06
Pg_S4412.8	Pg_S4412.8	Pg_scaffold4412:93729-98624	80.4361646666667	162.139343333333	-1.30284900193289	5.22801318050554e-08	5.80769255726257e-06
Pg_S2182.5	Pg_S2182.5	Pg_scaffold2182:298637-307605	1.09822	2.76081033333333	-1.61594475601275	5.27017194282193e-08	5.8450063069268e-06
Pg_S5168.10	Pg_S5168.10	Pg_scaffold5168:109238-115895	0.492135333333333	15.8946513333333	-5.36618761930965	5.50621114445589e-08	6.09687743086116e-06
Pg_S2003.19	Pg_S2003.19	Pg_scaffold2003:328537-330018	1.80199133333333	8.486436	-2.49637093644976	5.68212681687416e-08	6.28146687075126e-06
Pg_S0620.2	Pg_S0620.2	Pg_scaffold0620:270881-276240	38.745385	92.9509456666667	-1.50393054964142	5.80107626733661e-08	6.3922424885702e-06
Pg_S0564.18	Pg_S0564.18	Pg_scaffold0564:928362-929886	29.3752556666667	61.8329756666667	-1.34946872326498	5.86052461708077e-08	6.44733327551363e-06
Pg_S1286.32	Pg_S1286.32	Pg_scaffold1286:442827-444672	0.286649666666667	4.94987766666667	-4.09114789161031	5.87696377416378e-08	6.45500716760327e-06
Pg_S7278.9	Pg_S7278.9	Pg_scaffold7278:54687-57119	4.15683433333333	10.608245	-1.635379117688	6.01391262990789e-08	6.59480631287392e-06
Pg_S1660.26	Pg_S1660.26	Pg_scaffold1660:492187-494341	2.47652666666667	10.3606813333333	-2.29943001684327	6.14404644549378e-08	6.71591538388205e-06
Pg_S8185.3	Pg_S8185.3	Pg_scaffold8185:31489-34288	10.8524236666667	23.3116716666667	-1.38462870972745	6.34017944901549e-08	6.91921535773518e-06
Pg_S2951.7	Pg_S2951.7	Pg_scaffold2951:124528-135841	18.774657	38.5217386666667	-1.32675983175915	6.3603388029766e-08	6.93012762098128e-06
Pg_S4339.13	Pg_S4339.13	Pg_scaffold4339:166819-177963	8.12663633333333	21.9017603333333	-1.70055487188355	6.40348524458214e-08	6.96601150817318e-06
Pg_S1003.16	Pg_S1003.16	Pg_scaffold1003:698634-702145	2.90460633333333	8.723674	-1.88632426963772	6.6465428054815e-08	7.20743071027476e-06
Pg_S3190.4	Pg_S3190.4	Pg_scaffold3190:92237-93920	451.042399	807.214701333333	-1.10751869664253	6.68275940666531e-08	7.23520085094965e-06
XLOC_456456	XLOC_456456	Pg_scaffold4637:15192-17125	7.71544366666667	18.460495	-1.53527018511065	7.03389045336762e-08	7.59312888807164e-06
Pg_S1813.9	Pg_S1813.9	Pg_scaffold1813:506006-509469	51.3762703333333	14.524832	1.42728994229903	7.0356225915747e-08	7.59312888807164e-06
Pg_S0032.3	Pg_S0032.3	Pg_scaffold0032:89813-93863	540.649027666667	207.946874	1.10589317169413	7.25294111275541e-08	7.81530185495768e-06
Pg_S0061.19	Pg_S0061.19	Pg_scaffold0061:933969-939705	42.4196763333333	16.257782	1.10387388287077	7.57495152885723e-08	8.1494052662507e-06
Pg_S2797.9	Pg_S2797.9	Pg_scaffold2797:117986-124872	7.58445133333333	15.8635773333333	-1.36126364599837	7.66507632606814e-08	8.23337836296781e-06
Pg_S0166.9	Pg_S0166.9	Pg_scaffold0166:174164-177661	0.542056666666667	3.06262733333333	-2.76672597269759	7.80643650673678e-08	8.37203492533809e-06
Pg_S0102.42	Pg_S0102.42	Pg_scaffold0102:604965-611915	5.739508	11.0074033333333	-1.21525817194816	7.83584585556732e-08	8.39038263919209e-06
Pg_S4660.4	Pg_S4660.4	Pg_scaffold4660:56395-67849	5.067495	1.41741933333333	1.54581162270397	7.8801533120417e-08	8.4246002681464e-06
Pg_S2130.5	Pg_S2130.5	Pg_scaffold2130:67888-72650	10.012541	2.87633266666667	1.52632932142826	8.08611914492106e-08	8.63126783469132e-06
Pg_S3336.5	Pg_S3336.5	Pg_scaffold3336:54048-56940	50.0056296666667	115.927686	-1.4897431344455	8.19593835712569e-08	8.73171605908697e-06
Pg_S0012.16	Pg_S0012.16	Pg_scaffold0012:2443891-2448023	4.30770133333333	0.188555	4.19156078120341	8.2058262870554e-08	8.73171605908697e-06
Pg_S1516.5	Pg_S1516.5	Pg_scaffold1516:248484-266710	11.2214976666667	21.6714306666667	-1.23573205747661	8.3047177963994e-08	8.82318055228677e-06
Pg_S5539.3	Pg_S5539.3	Pg_scaffold5539:110559-114620	1.776553	0.0470616666666667	4.90542771025517	8.374772127315e-08	8.88377071943859e-06
Pg_S1950.2	Pg_S1950.2	Pg_scaffold1950:61681-63214	5.58505933333333	0.098393	5.46939270618123	8.44111262354229e-08	8.94023928302131e-06
Pg_S5049.14	Pg_S5049.14	Pg_scaffold5049:136470-156530	2.87640266666667	11.1693016666667	-2.67037394967182	8.62397211654596e-08	9.11975023450181e-06
Pg_S0693.12	Pg_S0693.12	Pg_scaffold0693:275340-275744	19.890028	0.978798666666667	4.04143867408879	8.7245474192013e-08	9.21182554750592e-06
Pg_S1781.1	Pg_S1781.1	Pg_scaffold1781:51409-53131	36.1123086666667	12.1270093333333	1.29940062908138	8.85324447203304e-08	9.33326273490617e-06
Pg_S1632.12	Pg_S1632.12	Pg_scaffold1632:298477-300109	20.4290606666667	42.9849036666667	-1.35908968116617	8.91085435237234e-08	9.37949928497858e-06
Pg_S5839.3	Pg_S5839.3	Pg_scaffold5839:95330-99840	17.2847406666667	4.19482233333333	1.75099149327086	9.02991956542399e-08	9.4901811050607e-06
Pg_S0400.26	Pg_S0400.26	Pg_scaffold0400:852479-856749	8.099493	16.123981	-1.26264360983784	9.05886730417394e-08	9.49834992851267e-06
Pg_S0022.39	Pg_S0022.39	Pg_scaffold0022:1901037-1903589	6.13598666666667	0.404333	3.68781914855234	9.06554334310014e-08	9.49834992851267e-06
Pg_S9066.2	Pg_S9066.2	Pg_scaffold9066:10786-11812	32.700872	85.5750453333333	-1.68595211133752	9.08128437232223e-08	9.50024914827231e-06
Pg_S6190.8	Pg_S6190.8	Pg_scaffold6190:109162-112606	3.90138333333333	9.91526533333333	-1.64766159426721	9.10516328258898e-08	9.51064283581668e-06
Pg_S1888.6	Pg_S1888.6	Pg_scaffold1888:278198-285927	16.8243503333333	6.12914033333333	1.16232591883987	9.26875489606143e-08	9.66671611545195e-06
Pg_S0575.5	Pg_S0575.5	Pg_scaffold0575:219276-223605	1.962318	0	11.9689539313234	9.80317556043106e-08	1.02084732614638e-05
Pg_S0762.47	Pg_S0762.47	Pg_scaffold0762:626247-654156	12.020708	5.832877	1.13350120657446	9.8182091811097e-08	1.0208542863188e-05
Pg_S1291.1	Pg_S1291.1	Pg_scaffold1291:17483-18585	48.1824096666667	16.1152776666667	1.29585659100899	9.8360816608432e-08	1.0211559481321e-05
Pg_S1637.2	Pg_S1637.2	Pg_scaffold1637:26911-37777	1.11535366666667	2.834542	-1.60934397206558	9.92807809118194e-08	1.02874793722603e-05
Pg_S1133.3	Pg_S1133.3	Pg_scaffold1133:228917-235451	3.03701833333333	7.05384833333333	-1.50319628611192	9.93937500926508e-08	1.02874793722603e-05
Pg_S7088.4	Pg_S7088.4	Pg_scaffold7088:4902-9376	3.42486966666667	8.318769	-1.57629249736247	9.98884283981656e-08	1.03230150366395e-05
Pg_S1400.29	Pg_S1400.29	Pg_scaffold1400:395501-397936	27.1597346666667	58.1224966666667	-1.37645514131673	1.02038575099838e-07	1.05292694862477e-05
Pg_S4898.14	Pg_S4898.14	Pg_scaffold4898:120575-124570	3.90898533333333	0.437284333333333	2.86969980279754	1.04781101733934e-07	1.07959356300123e-05
Pg_S4510.1	Pg_S4510.1	Pg_scaffold4510:6369-10355	3.742137	8.28528833333333	-1.44194365724146	1.06234150381956e-07	1.09291386564893e-05
Pg_S3414.19	Pg_S3414.19	Pg_scaffold3414:264415-266849	3.72609066666667	10.0223666666667	-1.72957227273814	1.11167485442177e-07	1.14194455527711e-05
Pg_S5312.2	Pg_S5312.2	Pg_scaffold5312:19440-25812	9.81359833333333	28.4576513333333	-1.83138713635297	1.16507209316675e-07	1.19499605008598e-05
Pg_S3162.3	Pg_S3162.3	Pg_scaffold3162:69512-76436	3.74305666666667	7.790225	-1.34953168654824	1.16996920271727e-07	1.19821710779188e-05
Pg_S7451.3	Pg_S7451.3	Pg_scaffold7451:43487-45869	14.5311096666667	4.14025566666667	1.52362455269596	1.17260377927432e-07	1.19911482124052e-05
Pg_S2347.4	Pg_S2347.4	Pg_scaffold2347:111126-113664	1.801291	6.21547366666667	-2.0715990105706	1.19797066912991e-07	1.22322130838343e-05
Pg_S0247.57	Pg_S0247.57	Pg_scaffold0247:1254945-1263412	13.422793	24.813304	-1.16369831106307	1.22874046173988e-07	1.25276426628331e-05
Pg_S3041.8	Pg_S3041.8	Pg_scaffold3041:118737-132650	1.96851933333333	0.444773666666667	1.83355392144462	1.24003261918725e-07	1.2623902222317e-05
Pg_S3574.1	Pg_S3574.1	Pg_scaffold3574:32058-35197	10.8401003333333	2.94617266666667	1.57727345785498	1.26045493085462e-07	1.27936175481744e-05
Pg_S2692.25	Pg_S2692.25	Pg_scaffold2692:355204-367400	1.27795733333333	2.97938066666667	-1.51944949091159	1.2702731193104e-07	1.28741142528861e-05
Pg_S1507.32	Pg_S1507.32	Pg_scaffold1507:6138-7796	22.70222	6.39276533333333	1.54430731020907	1.2761567083677e-07	1.29145544160748e-05
Pg_S1915.22	Pg_S1915.22	Pg_scaffold1915:232340-233590	5.67114933333333	16.9297303333333	-1.86662889458469	1.30393973346235e-07	1.31566747544379e-05
Pg_S1845.6	Pg_S1845.6	Pg_scaffold1845:142906-158140	1.71544066666667	0.314527666666667	2.17531644009332	1.30874164821239e-07	1.31856204344566e-05
Pg_S1029.28	Pg_S1029.28	Pg_scaffold1029:389460-393765	10.9018193333333	2.242377	2.06221864194396	1.37859309816852e-07	1.38688905663538e-05
Pg_S1606.20	Pg_S1606.20	Pg_scaffold1606:355385-360095	7.749381	2.33139933333333	1.45725330004349	1.38737173141433e-07	1.39366496401044e-05
Pg_S1144.15	Pg_S1144.15	Pg_scaffold1144:268620-271039	14.841681	27.4243586666667	-1.16784370999139	1.39652117875701e-07	1.40079289059791e-05
Pg_S0747.36	Pg_S0747.36	Pg_scaffold0747:604946-609745	6.498839	14.13269	-1.4247141344416	1.41333388503126e-07	1.41557529559782e-05
Pg_S4752.8	Pg_S4752.8	Pg_scaffold4752:75892-86477	7.87581	14.8863093333333	-1.19872757726606	1.42148952513645e-07	1.41997671382046e-05
Pg_S2693.3	Pg_S2693.3	Pg_scaffold2693:28837-34458	4.825311	9.40253866666667	-1.24124331426154	1.42189200026298e-07	1.41997671382046e-05
Pg_S0297.48	Pg_S0297.48	Pg_scaffold0297:1180387-1182227	336.581431333333	623.094462	-1.15420355016113	1.46637655522327e-07	1.46226041050686e-05
Pg_S0536.73	Pg_S0536.73	Pg_scaffold0536:887686-889491	0.651527666666667	5.86814966666667	-3.45302636393207	1.50037003056418e-07	1.49397429262368e-05
Pg_S4824.1	Pg_S4824.1	Pg_scaffold4824:3114-5424	10.931018	2.61141	1.79214796496905	1.50285187596803e-07	1.49426415096249e-05
Pg_S3643.4	Pg_S3643.4	Pg_scaffold3643:101406-101993	1.70932566666667	14.3416233333333	-3.31059286048616	1.52960357417311e-07	1.51864920796506e-05
Pg_S0826.1	Pg_S0826.1	Pg_scaffold0826:418413-432193	16.903869	28.9758516666667	-1.06595598100052	1.58229252920806e-07	1.56867745395673e-05
Pg_S0148.25	Pg_S0148.25	Pg_scaffold0148:754267-760314	1.30311166666667	3.779456	-1.82911559675928	1.59770535246463e-07	1.5816587326692e-05
Pg_S0399.47	Pg_S0399.47	Pg_scaffold0399:486279-488688	2.24705466666667	8.67195033333333	-2.27470129260674	1.60790020928326e-07	1.58944431122888e-05
Pg_S2185.1	Pg_S2185.1	Pg_scaffold2185:3045-5486	1.513425	6.98510233333333	-2.44249153632731	1.6178788277758e-07	1.59699390860972e-05
Pg_S5721.4	Pg_S5721.4	Pg_scaffold5721:46705-47097	12.639908	41.3646293333333	-1.99655710359916	1.64712562377602e-07	1.62351364951611e-05
Pg_S4110.10	Pg_S4110.10	Pg_scaffold4110:155611-162090	2.848473	0.086069	4.66589154310612	1.65840148450143e-07	1.63226909747292e-05
Pg_S7473.3	Pg_S7473.3	Pg_scaffold7473:44290-46043	0.643793333333333	4.93894833333333	-3.2265108599383	1.67198014877426e-07	1.64176721643659e-05
Pg_S3730.2	Pg_S3730.2	Pg_scaffold3730:41349-48685	0.337837333333333	1.59944733333333	-2.5438612197137	1.67286566887085e-07	1.64176721643659e-05
Pg_S1876.8	Pg_S1876.8	Pg_scaffold1876:283757-285636	17.845593	36.8435396666667	-1.34430088002202	1.68481676846187e-07	1.65112043309264e-05
Pg_S1812.12	Pg_S1812.12	Pg_scaffold1812:199934-222856	19.1736006666667	7.60592966666667	1.05387600489488	1.68961889743631e-07	1.65340904324824e-05
Pg_S0666.1	Pg_S0666.1	Pg_scaffold0666:9029-11574	46.5341196666667	16.7334046666667	1.18494379980315	1.69200022312231e-07	1.65340904324824e-05
Pg_S0414.4	Pg_S0414.4	Pg_scaffold0414:276093-280064	83.2969386666667	152.960693333333	-1.16782109339888	1.7189207985995e-07	1.67731258699391e-05
Pg_S3718.1	Pg_S3718.1	Pg_scaffold3718:13857-20365	52.5334876666667	110.313891333333	-1.37994384700827	1.72450321952704e-07	1.68035593710714e-05
Pg_S2953.2	Pg_S2953.2	Pg_scaffold2953:23925-25661	5.33584	15.16037	-1.78024758828853	1.77991499292434e-07	1.73187506187423e-05
Pg_S1108.18	Pg_S1108.18	Pg_scaffold1108:552836-566112	3.311388	9.35560266666667	-1.72835012588645	1.80334057557996e-07	1.75216886010196e-05
Pg_S1354.8	Pg_S1354.8	Pg_scaffold1354:292921-293844	162.398824	55.2380003333333	1.29667970184789	1.88288826315227e-07	1.82685693674381e-05
Pg_S6159.3	Pg_S6159.3	Pg_scaffold6159:78072-83948	5.703161	13.2024946666667	-1.4912323942999	1.88724285496702e-07	1.82848097516464e-05
Pg_S4049.2	Pg_S4049.2	Pg_scaffold4049:20284-23517	0	0.525778	-9.96490782289287	1.89435376378635e-07	1.83276711376368e-05
Pg_S0061.73	Pg_S0061.73	Pg_scaffold0061:1564276-1564623	9.70893533333333	48.4502783333333	-2.63797534174154	1.91840313767887e-07	1.85340568292919e-05
Pg_S2813.17	Pg_S2813.17	Pg_scaffold2813:234022-259402	5.516191	11.081193	-1.29305916328029	1.94934793131234e-07	1.88063824185222e-05
Pg_S4377.5	Pg_S4377.5	Pg_scaffold4377:56786-64837	5.56921933333333	11.5412233333333	-1.34342734035838	1.96180697001625e-07	1.8899848843343e-05
Pg_S1583.37	Pg_S1583.37	Pg_scaffold1583:405751-406926	24.637363	50.986416	-1.33291037223992	1.98662100642623e-07	1.91119105227532e-05
Pg_S0439.79	Pg_S0439.79	Pg_scaffold0439:1002115-1003286	7.39384866666667	0.346617	4.13410616138424	1.99249364628471e-07	1.91414093839138e-05
Pg_S2190.19	Pg_S2190.19	Pg_scaffold2190:286239-291331	511.573262666667	198.744832	1.09778818941339	2.05671008136769e-07	1.97305318185552e-05
Pg_S5175.1	Pg_S5175.1	Pg_scaffold5175:54377-62062	1.14299733333333	0	11.7584021765523	2.14733950899305e-07	2.05710299479492e-05
Pg_S4357.1	Pg_S4357.1	Pg_scaffold4357:15580-29583	4.346682	7.74907433333333	-1.11930470218068	2.18916928911799e-07	2.09423364477082e-05
Pg_S3830.15	Pg_S3830.15	Pg_scaffold3830:182345-183299	22.3429293333333	4.909174	1.90203811971459	2.21968544217431e-07	2.1158534113697e-05
Pg_S1615.12	Pg_S1615.12	Pg_scaffold1615:127802-133115	0.0506886666666667	0.991088333333333	-4.46898475918079	2.22048150594836e-07	2.1158534113697e-05
Pg_S1106.18	Pg_S1106.18	Pg_scaffold1106:251007-257769	84.1071726666667	34.1967493333333	1.01661500225307	2.22107530281009e-07	2.1158534113697e-05
Pg_S5436.4	Pg_S5436.4	Pg_scaffold5436:22794-28214	3.50394366666667	0.480635333333333	2.61098980168644	2.23900102368058e-07	2.12995511608375e-05
Pg_S6588.6	Pg_S6588.6	Pg_scaffold6588:33809-34863	40.7769046666667	90.2982496666667	-1.4451972461147	2.25332636714223e-07	2.14059728203394e-05
Pg_S6183.5	Pg_S6183.5	Pg_scaffold6183:49161-49971	66.6288173333333	120.610331	-1.13539330256043	2.27841168131429e-07	2.16141730123902e-05
Pg_S2484.29	Pg_S2484.29	Pg_scaffold2484:154326-162108	1.123478	2.87301766666667	-1.6349493324727	2.40116371757539e-07	2.27470242844975e-05
XLOC_411558	XLOC_411558	Pg_scaffold3622:111363-119009	3.54417933333333	9.14190233333333	-1.45155119631181	2.42386769510484e-07	2.29302590496131e-05
Pg_S1290.14	Pg_S1290.14	Pg_scaffold1290:218930-220516	7.641055	20.08488	-1.69860027630696	2.46717409784828e-07	2.32667121141225e-05
Pg_S2179.3	Pg_S2179.3	Pg_scaffold2179:59858-60793	163.052149333333	58.7436866666667	1.1935295624843	2.46823400798174e-07	2.32667121141225e-05
Pg_S0920.2	Pg_S0920.2	Pg_scaffold0920:405384-408033	2.97813033333333	11.8656183333333	-2.13377928773077	2.47013562610777e-07	2.32667121141225e-05
Pg_S0684.12	Pg_S0684.12	Pg_scaffold0684:640751-646959	9.093592	16.2260653333333	-1.12356677185593	2.49755207684882e-07	2.34646049666259e-05
Pg_S4847.6	Pg_S4847.6	Pg_scaffold4847:103340-107253	15.4841866666667	31.1835893333333	-1.29152653555613	2.52056054793916e-07	2.36481972288631e-05
Pg_S6679.6	Pg_S6679.6	Pg_scaffold6679:78783-83051	129.313601333333	259.068496666667	-1.290254278792	2.60672770332851e-07	2.44230334050317e-05
Pg_S0061.86	Pg_S0061.86	Pg_scaffold0061:1804630-1805553	2.44201733333333	14.37889	-2.8332695547875	2.62283407670135e-07	2.4540228628758e-05
Pg_S6120.1	Pg_S6120.1	Pg_scaffold6120:9785-26226	7.06425866666667	15.340509	-1.41175265082512	2.64069564295928e-07	2.46735025225982e-05
Pg_S1703.39	Pg_S1703.39	Pg_scaffold1703:21407-26178	37.115362	72.364596	-1.25194744619283	2.70180943759827e-07	2.5209988798865e-05
Pg_S4179.3	Pg_S4179.3	Pg_scaffold4179:79544-80761	1.24442966666667	9.24014466666667	-3.18158805532405	2.70688957037814e-07	2.52228857672612e-05
Pg_S1749.20	Pg_S1749.20	Pg_scaffold1749:489988-496114	4.59380733333333	8.77655533333333	-1.22257970344814	2.74133634869488e-07	2.55090135977872e-05
Pg_S2569.20	Pg_S2569.20	Pg_scaffold2569:324150-329948	0.746110333333333	2.845511	-2.22810726965956	2.82820053394183e-07	2.62457009549802e-05
Pg_S3394.17	Pg_S3394.17	Pg_scaffold3394:281055-285973	6.289448	11.9323136666667	-1.20558109819011	2.84007930170843e-07	2.63201262243109e-05
Pg_S7453.1	Pg_S7453.1	Pg_scaffold7453:2979-5782	3.31317866666667	8.868286	-1.71522092622911	3.03069126854065e-07	2.80484925433678e-05
Pg_S7163.3	Pg_S7163.3	Pg_scaffold7163:31370-32402	18.2858376666667	3.25343533333333	2.21582810770794	3.07008338499571e-07	2.83745592850661e-05
Pg_S4156.25	Pg_S4156.25	Pg_scaffold4156:221510-223680	10.2524426666667	2.08776933333333	2.03356530230782	3.14601675277319e-07	2.90370109165296e-05
Pg_S5794.4	Pg_S5794.4	Pg_scaffold5794:75391-82873	9.54194366666667	2.010898	1.96080895456071	3.20466644191271e-07	2.95383633337814e-05
Pg_S4137.2	Pg_S4137.2	Pg_scaffold4137:106231-107917	156.398188333333	265.660787	-1.05189022306636	3.2455844675642e-07	2.98751451232954e-05
Pg_S3009.14	Pg_S3009.14	Pg_scaffold3009:213337-223145	3.860898	7.88294033333333	-1.32257911342322	3.29369327709111e-07	3.02771200867696e-05
Pg_S1158.8	Pg_S1158.8	Pg_scaffold1158:250175-256667	0.510708	2.58976966666667	-2.61531473185394	3.3994321912723e-07	3.11651170567609e-05
Pg_S2521.2	Pg_S2521.2	Pg_scaffold2521:30212-31244	20.9820403333333	4.83378733333333	1.82940545752129	3.50291455067377e-07	3.20707108285042e-05
Pg_S5365.1	Pg_S5365.1	Pg_scaffold5365:38299-65403	11.702086	4.34841133333333	1.12329516805012	3.53033228446372e-07	3.22784054234184e-05
Pg_S6098.1	Pg_S6098.1	Pg_scaffold6098:3596-6875	5.731265	0.969616	2.28842026093424	3.58855037462199e-07	3.27667796455444e-05
Pg_S5324.5	Pg_S5324.5	Pg_scaffold5324:61657-68641	4.96651366666667	10.678823	-1.39364968284968	3.73636216522251e-07	3.40708276157082e-05
Pg_S2278.11	Pg_S2278.11	Pg_scaffold2278:419735-421950	0.164935666666667	2.81004466666667	-4.33034023390175	3.76431532110232e-07	3.42798957839449e-05
Pg_S6634.2	Pg_S6634.2	Pg_scaffold6634:19235-27490	13.1395163333333	24.6030906666667	-1.18635838766777	3.76964096157728e-07	3.42826227609685e-05
Pg_S7244.2	Pg_S7244.2	Pg_scaffold7244:13473-29764	4.127756	7.645806	-1.17592621911853	3.78913916182584e-07	3.44041184157835e-05
Pg_S3345.5	Pg_S3345.5	Pg_scaffold3345:110139-116469	25.4377653333333	42.5114443333333	-1.04230932058919	3.7948343149959e-07	3.44041184157835e-05
Pg_S0727.22	Pg_S0727.22	Pg_scaffold0727:567108-568409	0.422851333333333	4.952713	-3.82105925950582	3.7981323550148e-07	3.44041184157835e-05
Pg_S2323.2	Pg_S2323.2	Pg_scaffold2323:105038-111470	3.77537	7.373899	-1.37106902892468	3.81421772972772e-07	3.45040003858446e-05
Pg_S6947.1	Pg_S6947.1	Pg_scaffold6947:17919-19961	26.858269	8.13489066666667	1.44888888032331	3.86774733301963e-07	3.49418953762388e-05
Pg_S1051.10	Pg_S1051.10	Pg_scaffold1051:662236-667178	51.3590353333333	94.5733363333333	-1.16157727911456	3.87826105879421e-07	3.49905331082322e-05
Pg_S6649.4	Pg_S6649.4	Pg_scaffold6649:73594-75266	20.3209203333333	0.447516	5.30065475196387	3.92366351407435e-07	3.53534003920718e-05
Pg_S3759.1	Pg_S3759.1	Pg_scaffold3759:8536-10671	58.1022783333333	22.8726546666667	1.06314599062037	4.04671498020733e-07	3.63660520909066e-05
Pg_S0290.12	Pg_S0290.12	Pg_scaffold0290:463771-469539	0.50571	3.03321266666667	-2.88837055969506	4.10406430931819e-07	3.67928989007602e-05
Pg_S3145.1	Pg_S3145.1	Pg_scaffold3145:19848-20756	9.82165366666667	0.009433	9.19369779524858	4.16428947168948e-07	3.72753092237527e-05
Pg_S0407.20	Pg_S0407.20	Pg_scaffold0407:860913-869689	0.120635666666667	0.940870333333333	-3.3158788050058	4.17880400553456e-07	3.73562075503933e-05
Pg_S5956.1	Pg_S5956.1	Pg_scaffold5956:57817-61202	8.38502566666667	1.78172866666667	1.94898587782946	4.19576943977439e-07	3.7458775124101e-05
Pg_S6491.1	Pg_S6491.1	Pg_scaffold6491:39828-44485	0.993053666666667	3.883302	-2.25989043926598	4.35295880717083e-07	3.88113221332691e-05
Pg_S1886.4	Pg_S1886.4	Pg_scaffold1886:59359-74184	2.591131	5.315777	-1.3318861944604	4.40395124096577e-07	3.92147136088503e-05
Pg_S0901.15	Pg_S0901.15	Pg_scaffold0901:469659-507888	1.11951933333333	0.509887666666667	4.17928573475269	4.4930165493925e-07	3.99556287876093e-05
Pg_S8474.1	Pg_S8474.1	Pg_scaffold8474:22733-29567	4.18936833333333	0.712668666666667	2.2100021882648	4.53267349470302e-07	4.02558064748312e-05
Pg_S0488.30	Pg_S0488.30	Pg_scaffold0488:559102-561165	4.13572533333333	12.2985643333333	-1.83874160519248	4.67395289928469e-07	4.1456564285359e-05
Pg_S2127.6	Pg_S2127.6	Pg_scaffold2127:133670-134710	8.777455	0.689371666666667	3.36734085959001	4.75359794834302e-07	4.20536198262751e-05
Pg_S6123.12	Pg_S6123.12	Pg_scaffold6123:95750-97802	13.5053496666667	25.4787526666667	-1.20241239269686	4.93045565817186e-07	4.3505371220257e-05
Pg_S1439.9	Pg_S1439.9	Pg_scaffold1439:84597-88632	18.2743583333333	51.902536	-1.77414410354664	4.98442777502424e-07	4.39247867802136e-05
Pg_S0234.13	Pg_S0234.13	Pg_scaffold0234:734523-737565	15.0842943333333	26.6664726666667	-1.10031066404178	5.00377227518534e-07	4.4038361205915e-05
Pg_S0786.27	Pg_S0786.27	Pg_scaffold0786:455045-457664	44.6005096666667	15.155609	1.27032179322064	5.08186225216951e-07	4.46679974865951e-05
Pg_S2973.5	Pg_S2973.5	Pg_scaffold2973:48813-52250	1.15396233333333	4.164113	-2.13324014433093	5.13045876577879e-07	4.50371083006744e-05
Pg_S5744.4	Pg_S5744.4	Pg_scaffold5744:49735-51729	0.999094666666667	4.932475	-2.58306332603533	5.17214138168575e-07	4.53446554449899e-05
Pg_S4778.2	Pg_S4778.2	Pg_scaffold4778:95207-96899	0.068568	6.49167633333333	-6.79261023979101	5.21196518823249e-07	4.55766309690976e-05
Pg_S0426.4	Pg_S0426.4	Pg_scaffold0426:95185-103312	2.34755833333333	0.141524333333333	3.77549823149631	5.2564009977725e-07	4.59063507370124e-05
Pg_S2371.7	Pg_S2371.7	Pg_scaffold2371:210910-211447	153.590718333333	56.2047843333333	1.18072145129492	5.43410778333797e-07	4.73642542906286e-05
Pg_S3356.14	Pg_S3356.14	Pg_scaffold3356:205728-210823	16.5743746666667	6.097614	1.1747751620248	5.44140197751708e-07	4.73642542906286e-05
Pg_S4039.5	Pg_S4039.5	Pg_scaffold4039:188691-191178	0.239967666666667	14.0393483333333	-6.19573267207976	5.44416715984237e-07	4.73642542906286e-05
Pg_S2900.3	Pg_S2900.3	Pg_scaffold2900:170000-189691	45.6593973333333	87.228528	-1.19891096038247	5.47020725156165e-07	4.75301778617219e-05
Pg_S8460.1	Pg_S8460.1	Pg_scaffold8460:6839-8565	13.3292936666667	29.8542403333333	-1.47281673263821	5.56173202041734e-07	4.82639462657285e-05
Pg_S1819.1	Pg_S1819.1	Pg_scaffold1819:19056-30612	0.332784333333333	1.21558233333333	-2.15826210375813	5.5729093104967e-07	4.829949151847e-05
Pg_S1372.12	Pg_S1372.12	Pg_scaffold1372:218912-223678	29.3432026666667	51.0669016666667	-1.07211210337633	5.58646384041279e-07	4.83555235567101e-05
Pg_S1442.1	Pg_S1442.1	Pg_scaffold1442:28632-30040	9.03382333333333	1.20117233333333	2.60713823690247	5.67095818348942e-07	4.89896182720285e-05
Pg_S1293.1	Pg_S1293.1	Pg_scaffold1293:30163-33085	3.066557	8.648516	-1.77783483961797	5.67408492184238e-07	4.89896182720285e-05
Pg_S2223.11	Pg_S2223.11	Pg_scaffold2223:292728-304854	1.78110033333333	4.09940333333333	-1.48614462536722	5.68172665134596e-07	4.8993579195323e-05
Pg_S6185.8	Pg_S6185.8	Pg_scaffold6185:86160-86954	113.982917666667	219.814311	-1.23446745715992	5.69950234708238e-07	4.90587495618836e-05
Pg_S4571.4	Pg_S4571.4	Pg_scaffold4571:186449-189260	24.9915556666667	8.34181166666667	1.32405585047251	5.70366942331893e-07	4.90587495618836e-05
Pg_S0851.2	Pg_S0851.2	Pg_scaffold0851:261944-265958	2.94031066666667	6.96946733333333	-1.5436229449442	5.80315053317636e-07	4.98515480562838e-05
Pg_S0815.4	Pg_S0815.4	Pg_scaffold0815:529134-535118	0.380155	0	10.0878356770273	5.81931222031501e-07	4.99142190340205e-05
Pg_S4342.7	Pg_S4342.7	Pg_scaffold4342:36563-44787	4.16476	7.91938433333333	-1.21832412655586	5.82508186005752e-07	4.99142190340205e-05
Pg_S0245.15	Pg_S0245.15	Pg_scaffold0245:688492-690039	70.3879713333333	157.781291	-1.44517763610688	5.90228735657446e-07	5.05123232142071e-05
XLOC_149681	XLOC_149681	Pg_scaffold0684:723775-735424	0.56935	1.83110866666667	-1.96002039144701	6.04095212017873e-07	5.16342433851067e-05
Pg_S0762.25	Pg_S0762.25	Pg_scaffold0762:411731-441713	4.50566766666667	1.625577	1.16857033051266	6.1029984493155e-07	5.20992888899765e-05
Pg_S2447.1	Pg_S2447.1	Pg_scaffold2447:134177-137431	33.470631	10.876144	1.35905962504988	6.14659746015086e-07	5.24058899452462e-05
Pg_S4644.12	Pg_S4644.12	Pg_scaffold4644:95071-98537	18.6596786666667	5.41472166666667	1.47430018475366	6.20017737146223e-07	5.279671637362e-05
Pg_S1844.10	Pg_S1844.10	Pg_scaffold1844:82865-83888	26.3650603333333	52.588187	-1.26138046511942	6.20855384733571e-07	5.28021247904082e-05
Pg_S6889.1	Pg_S6889.1	Pg_scaffold6889:69020-71244	6.17736633333333	0.706296666666667	2.89054006763484	6.2579117698167e-07	5.31556221663334e-05
Pg_S4695.11	Pg_S4695.11	Pg_scaffold4695:123021-129650	4.14117733333333	8.02309466666667	-1.25877492862212	6.32942581848895e-07	5.36962035108824e-05
Pg_S8280.3	Pg_S8280.3	Pg_scaffold8280:22614-23696	746.655476666667	1354.215861	-1.14851278367204	6.35784395440484e-07	5.38702882536703e-05
Pg_S6395.5	Pg_S6395.5	Pg_scaffold6395:83242-87119	5.616113	13.8846363333333	-1.60540295485005	6.40687466476991e-07	5.42183755750157e-05
Pg_S0483.4	Pg_S0483.4	Pg_scaffold0483:57209-62184	21.6947383333333	42.9278463333333	-1.26838802347572	6.4236280695551e-07	5.42927909997787e-05
Pg_S7486.1	Pg_S7486.1	Pg_scaffold7486:6508-7809	2.73261366666667	0	10.7197487886844	6.51608810485624e-07	5.50061061207964e-05
Pg_S0713.4	Pg_S0713.4	Pg_scaffold0713:57952-61867	5.881205	12.4223326666667	-1.38330019587426	6.77352302673643e-07	5.71085857364201e-05
Pg_S1812.13	Pg_S1812.13	Pg_scaffold1812:266776-271649	5.14207333333333	0.321771666666667	3.63016895114103	6.78510238761223e-07	5.71355881054636e-05
Pg_S7699.3	Pg_S7699.3	Pg_scaffold7699:13159-16477	19.4608763333333	35.7913193333333	-1.15777307661853	6.81805591648126e-07	5.73098030569155e-05
Pg_S6355.9	Pg_S6355.9	Pg_scaffold6355:74386-88182	10.579399	36.7339523333333	-2.13091514673843	6.82259560201375e-07	5.73098030569155e-05
Pg_S0294.2	Pg_S0294.2	Pg_scaffold0294:26496-32002	0.471041666666667	2.410422	-2.62319736018423	6.95911966092017e-07	5.83129771292436e-05
Pg_S0808.38	Pg_S0808.38	Pg_scaffold0808:721075-732037	2.02845333333333	3.968062	-1.24922249569022	6.99626701289286e-07	5.8552316615386e-05
Pg_S0244.42	Pg_S0244.42	Pg_scaffold0244:925542-926620	33.3807856666667	73.0467643333333	-1.41297799251424	7.08383637221034e-07	5.91447871213784e-05
Pg_S1993.14	Pg_S1993.14	Pg_scaffold1993:197843-199310	53.0618173333333	19.1507156666667	1.1983053968655	7.08440228098847e-07	5.91447871213784e-05
Pg_S0493.25	Pg_S0493.25	Pg_scaffold0493:436552-443613	12.4494963333333	4.427756	1.20152167769216	7.155819471897e-07	5.95973498771661e-05
Pg_S3910.5	Pg_S3910.5	Pg_scaffold3910:136401-143074	1.482844	6.99125066666667	-2.34533024978254	7.15608573032475e-07	5.95973498771661e-05
Pg_S2588.10	Pg_S2588.10	Pg_scaffold2588:81980-87880	10.1314096666667	2.33665033333333	1.80534018203239	7.18702112561347e-07	5.97819923092492e-05
Pg_S8178.1	Pg_S8178.1	Pg_scaffold8178:22877-32470	1.43421166666667	3.22207766666667	-1.43300645003764	7.25962928213136e-07	6.03123987911834e-05
Pg_S7070.7	Pg_S7070.7	Pg_scaffold7070:58058-62300	10.124951	3.15922633333333	1.40628341919189	7.28030406705553e-07	6.04105814848812e-05
Pg_S6113.2	Pg_S6113.2	Pg_scaffold6113:35393-40302	1.33717933333333	0.037071	4.77191029631546	7.30759261149159e-07	6.05633386202453e-05
Pg_S0587.1	Pg_S0587.1	Pg_scaffold0587:56743-69131	10.6864533333333	39.5012206666667	-2.21066978411632	7.4778627124884e-07	6.18992791132778e-05
Pg_S2035.29	Pg_S2035.29	Pg_scaffold2035:335509-354589	44.092331	18.3532053333333	1.01089523379624	7.51440720187431e-07	6.2126386233387e-05
Pg_S3277.2	Pg_S3277.2	Pg_scaffold3277:28785-31077	1.552412	6.285367	-2.3173379771902	7.54179322559332e-07	6.22773162628655e-05
Pg_S3453.10	Pg_S3453.10	Pg_scaffold3453:103663-104842	4.394849	14.3666193333333	-2.00514489572278	7.64411356011838e-07	6.30459126612521e-05
Pg_S4601.6	Pg_S4601.6	Pg_scaffold4601:77846-78661	32.1181756666667	3.311505	2.85535113505673	7.8100430293121e-07	6.43366443168261e-05
Pg_S0785.1	Pg_S0785.1	Pg_scaffold0785:8057-17070	6.80570733333333	25.251245	-1.67559054857495	7.83047075425557e-07	6.4389184598242e-05
Pg_S2773.19	Pg_S2773.19	Pg_scaffold2773:352971-353810	133.753362	46.862957	1.25966180952217	7.83929201091394e-07	6.4389184598242e-05
Pg_S1338.6	Pg_S1338.6	Pg_scaffold1338:79402-85962	3.09505	5.88689833333333	-1.21078962219557	7.8447414381215e-07	6.4389184598242e-05
Pg_S4667.9	Pg_S4667.9	Pg_scaffold4667:143419-144678	495.468841333333	803.978780333333	-0.987868263859454	7.87270123438149e-07	6.45410103118621e-05
Pg_S3062.7	Pg_S3062.7	Pg_scaffold3062:267240-268946	148.884465666667	245.754770666667	-1.01201544560146	7.89946631405782e-07	6.46826888774617e-05
Pg_S4752.7	Pg_S4752.7	Pg_scaffold4752:149919-156060	17.1386796666667	5.34701933333333	1.2668859225359	7.94647139507402e-07	6.48613792353286e-05
Pg_S0901.16	Pg_S0901.16	Pg_scaffold0901:515140-531475	12.8596296666667	5.16784833333333	1.00327866654253	7.95062793077916e-07	6.48613792353286e-05
Pg_S1647.4	Pg_S1647.4	Pg_scaffold1647:47078-55228	9.387333	3.30261566666667	1.22425286855522	7.95168260472282e-07	6.48613792353286e-05
Pg_S1518.44	Pg_S1518.44	Pg_scaffold1518:539652-546944	224.643799	95.6388193333333	0.946982761957222	7.96294520003029e-07	6.48613792353286e-05
Pg_S6850.1	Pg_S6850.1	Pg_scaffold6850:47034-52277	19.231641	6.72939666666667	1.24112712033529	7.96883588423724e-07	6.48613792353286e-05
Pg_S5916.2	Pg_S5916.2	Pg_scaffold5916:13441-15957	17.390527	39.69426	-1.47799755446945	8.03711805803455e-07	6.53391833733517e-05
Pg_S6412.2	Pg_S6412.2	Pg_scaffold6412:82793-88431	15.4815386666667	26.129467	-1.04107363726186	8.05292326460177e-07	6.53897369085664e-05
Pg_S6109.3	Pg_S6109.3	Pg_scaffold6109:48156-49796	76.897677	28.740565	1.12308059462898	8.23079600421148e-07	6.67545937996738e-05
Pg_S2504.10	Pg_S2504.10	Pg_scaffold2504:360158-362303	6.14282566666667	0.607189333333333	3.09473700593284	8.24543831617719e-07	6.67939259702866e-05
Pg_S5924.9	Pg_S5924.9	Pg_scaffold5924:26269-30366	3.060607	15.9040686666667	-2.69520813910338	8.49320771165683e-07	6.86403236632684e-05
Pg_S0033.1	Pg_S0033.1	Pg_scaffold0033:232176-233310	1.78565	0	9.882246751371	8.63794464103793e-07	6.97250802456704e-05
Pg_S0874.4	Pg_S0874.4	Pg_scaffold0874:643848-664444	4.57899866666667	1.26369433333333	1.56903858568027	8.66188244191934e-07	6.98356592905951e-05
Pg_S7163.5	Pg_S7163.5	Pg_scaffold7163:21838-23914	8.974471	17.444189	-1.25172713795228	8.72792765502615e-07	7.02850636946899e-05
Pg_S6999.3	Pg_S6999.3	Pg_scaffold6999:46963-53184	100.638069333333	171.167974	-1.04727250581794	8.82399594859492e-07	7.09748957148305e-05
Pg_S2011.3	Pg_S2011.3	Pg_scaffold2011:345965-349053	13.971297	3.19189366666667	1.8018272051362	8.87290641046646e-07	7.12842403351114e-05
Pg_S4217.14	Pg_S4217.14	Pg_scaffold4217:204399-214409	3.45778033333333	6.536254	-1.20796708359967	8.9770889280523e-07	7.20363860711284e-05
Pg_S0708.24	Pg_S0708.24	Pg_scaffold0708:805204-807906	22.0556743333333	7.96459633333333	1.18642026178295	9.14684080693655e-07	7.3312305259639e-05
Pg_S1290.11	Pg_S1290.11	Pg_scaffold1290:165207-166686	3.45861433333333	12.5463893333333	-2.13487024780392	9.20470686203066e-07	7.36895123996934e-05
Pg_S2053.2	Pg_S2053.2	Pg_scaffold2053:107146-108540	3.66510933333333	0.0899783333333333	5.0019752441058	9.28264334765205e-07	7.4226323265727e-05
Pg_S5432.3	Pg_S5432.3	Pg_scaffold5432:124310-128496	7.29456933333333	13.5867523333333	-1.18944672959812	9.34573616238153e-07	7.46433222674144e-05
Pg_S1903.27	Pg_S1903.27	Pg_scaffold1903:468055-470105	1.720745	6.769101	-2.28875560891075	9.42987867166277e-07	7.52272706943596e-05
Pg_S2292.19	Pg_S2292.19	Pg_scaffold2292:397041-401891	0.67244	0	10.5902574067084	9.44293141761041e-07	7.52433955762116e-05
Pg_S8046.1	Pg_S8046.1	Pg_scaffold8046:22795-45059	7.72059533333333	7.96313766666667	-1.26503145844739	9.4709295440019e-07	7.53784320113514e-05
Pg_S1712.9	Pg_S1712.9	Pg_scaffold1712:350825-353626	8.815971	17.4438796666667	-1.26642789130652	9.51423603401375e-07	7.56348498144534e-05
Pg_S3055.8	Pg_S3055.8	Pg_scaffold3055:180051-188426	24.0724746666667	54.8976326666667	-1.39212721829333	9.57333348038624e-07	7.60160570465872e-05
Pg_S3169.2	Pg_S3169.2	Pg_scaffold3169:137131-138567	17.3012843333333	44.045958	-1.64520651632888	9.64970606183559e-07	7.65333896588003e-05
XLOC_085120	XLOC_085120	Pg_scaffold0315:273125-298073	5.33168766666667	12.8519486666667	-1.58405969054338	9.70712238990156e-07	7.68993500546348e-05
Pg_S6400.1	Pg_S6400.1	Pg_scaffold6400:45866-57921	12.4006523333333	20.3662636666667	-1.00007897425718	9.76466711766409e-07	7.72654773505374e-05
Pg_S0544.32	Pg_S0544.32	Pg_scaffold0544:508429-517850	3.102085	5.850243	-1.20582048140431	9.9087893011491e-07	7.83150290443543e-05
Pg_S1470.8	Pg_S1470.8	Pg_scaffold1470:548366-553504	8.95090233333333	2.66663066666667	1.48730532120836	9.98075444339425e-07	7.87925114670179e-05
XLOC_375417	XLOC_375417	Pg_scaffold2993:144806-147456	8.15137066666667	1.902491	1.81715643961431	1.00101158498028e-06	7.89329458824683e-05
Pg_S4339.6	Pg_S4339.6	Pg_scaffold4339:50188-71582	20.1995563333333	8.577617	0.956478552704965	1.01512672989145e-06	7.99535380975015e-05
Pg_S3920.3	Pg_S3920.3	Pg_scaffold3920:57723-59586	311.96344	518.406056666667	-1.02197405303125	1.02397139769441e-06	8.05571408234605e-05
Pg_S0297.32	Pg_S0297.32	Pg_scaffold0297:1061164-1069981	0.732572666666667	2.222903	-1.87928712180841	1.03280504274253e-06	8.1158486584542e-05
Pg_S6583.7	Pg_S6583.7	Pg_scaffold6583:84263-86360	8.00852333333333	17.2478643333333	-1.36326176270293	1.04533916530086e-06	8.2048899639633e-05
Pg_S0857.26	Pg_S0857.26	Pg_scaffold0857:389353-390210	143.922884666667	255.08137	-1.1064922972327	1.05065233914542e-06	8.23711433890007e-05
Pg_S5052.3	Pg_S5052.3	Pg_scaffold5052:45122-49986	43.0641186666667	81.7042213333333	-1.21360798342979	1.05215807151877e-06	8.23944865007489e-05
Pg_S4861.10	Pg_S4861.10	Pg_scaffold4861:111136-112560	42.1415963333333	14.205838	1.31195062455055	1.06388980702955e-06	8.321765591499e-05
Pg_S6797.1	Pg_S6797.1	Pg_scaffold6797:48608-52348	10.3213683333333	19.3911816666667	-1.17439064236496	1.06612807050019e-06	8.32972089721385e-05
Pg_S0646.4	Pg_S0646.4	Pg_scaffold0646:197267-201170	64.5884503333333	107.433555333333	-1.02518530367701	1.06923436040107e-06	8.34443218011855e-05
Pg_S2618.9	Pg_S2618.9	Pg_scaffold2618:268462-276473	35.0853146666667	14.347223	1.0030271512461	1.09598668590737e-06	8.53368263383217e-05
Pg_S1051.12	Pg_S1051.12	Pg_scaffold1051:692648-705858	1.33001	0.0348713333333333	4.98382688895742	1.1143185060444e-06	8.6566556560679e-05
Pg_S6582.6	Pg_S6582.6	Pg_scaffold6582:65576-69169	2.54478233333333	6.09774566666667	-1.54821622838039	1.14829586225269e-06	8.91046236320036e-05
Pg_S7746.1	Pg_S7746.1	Pg_scaffold7746:40598-51658	14.851439	4.86681833333333	1.3591027976254	1.18980586537814e-06	9.21438487454533e-05
Pg_S3293.6	Pg_S3293.6	Pg_scaffold3293:272351-273642	30.820808	53.3091976666667	-1.07254858156159	1.19016436114157e-06	9.21438487454533e-05
Pg_S1345.7	Pg_S1345.7	Pg_scaffold1345:148797-155601	3.42575533333333	7.53639966666667	-1.44661212993443	1.19615719412491e-06	9.25028230123265e-05
Pg_S0978.14	Pg_S0978.14	Pg_scaffold0978:199616-201549	65.8410696666667	24.8772173333333	1.14069013889051	1.20512852747301e-06	9.2985754074524e-05
Pg_S3759.20	Pg_S3759.20	Pg_scaffold3759:235920-241924	8.30749166666667	2.75915566666667	1.30941687055009	1.20756438505842e-06	9.30684198599603e-05
Pg_S0339.10	Pg_S0339.10	Pg_scaffold0339:201425-203970	7.22616133333333	16.045309	-1.42724013734445	1.2610610111994e-06	9.6858090841445e-05
Pg_S0039.1	Pg_S0039.1	Pg_scaffold0039:20935-26777	6.179266	12.8583543333333	-1.35597662530414	1.26241559286366e-06	9.6858090841445e-05
Pg_S2416.7	Pg_S2416.7	Pg_scaffold2416:96852-99169	26.7522193333333	9.58145666666667	1.18866839091217	1.26423979700081e-06	9.68890652514956e-05
Pg_S4871.1	Pg_S4871.1	Pg_scaffold4871:45995-58182	3.37897633333333	6.328361	-1.18381764940118	1.27624222972995e-06	9.76991358085528e-05
Pg_S6053.13	Pg_S6053.13	Pg_scaffold6053:76359-77849	224.146296333333	374.090301333333	-1.02739003669697	1.29144597297665e-06	9.85901934689075e-05
Pg_S3535.2	Pg_S3535.2	Pg_scaffold3535:22643-27070	34.0325603333333	62.7711703333333	-1.17299771799057	1.29211363536005e-06	9.85901934689075e-05
Pg_S1450.7	Pg_S1450.7	Pg_scaffold1450:124001-126219	8.81829966666667	19.014911	-1.38718613889104	1.29221840489683e-06	9.85901934689075e-05
Pg_S3866.4	Pg_S3866.4	Pg_scaffold3866:128948-131831	15.4314453333333	5.39081566666667	1.23384941725324	1.31105089335634e-06	9.98037492567511e-05
Pg_S0458.10	Pg_S0458.10	Pg_scaffold0458:107729-111358	12.106037	31.533267	-1.66551966742921	1.34700097119049e-06	0.000102426134050124
Pg_S6487.6	Pg_S6487.6	Pg_scaffold6487:30365-32635	5.13118533333333	0.516676333333333	3.05659277805953	1.35845969642562e-06	0.000103182426474163
Pg_S6647.3	Pg_S6647.3	Pg_scaffold6647:74651-82447	3.49411933333333	7.871038	-1.42560284346997	1.36607230472991e-06	0.000103645227765314
Pg_S1973.24	Pg_S1973.24	Pg_scaffold1973:294153-294880	7.98786833333333	0.385768333333333	4.05148285768819	1.38777093673729e-06	0.000105174533392197
Pg_S1164.3	Pg_S1164.3	Pg_scaffold1164:533203-536144	8.673111	2.23197733333333	1.6511881972426	1.43093075101049e-06	0.000108325110615897
Pg_S3862.20	Pg_S3862.20	Pg_scaffold3862:182115-186184	5.21564066666667	0.837710333333333	2.37105477998654	1.43821411935025e-06	0.00010875577455947
Pg_S1678.1	Pg_S1678.1	Pg_scaffold1678:11255-12368	19.149827	1.85426466666667	3.01805084114604	1.45019413773186e-06	0.00010954024556635
Pg_S3327.1	Pg_S3327.1	Pg_scaffold3327:53187-66536	6.602829	2.25224366666667	1.26026340772687	1.46057318236619e-06	0.000110080415052854
Pg_S3517.4	Pg_S3517.4	Pg_scaffold3517:80170-80601	2.926645	20.319513	-3.04362618185162	1.46642469935848e-06	0.000110399443591439
Pg_S2093.35	Pg_S2093.35	Pg_scaffold2093:424416-424817	26.3465363333333	63.978284	-1.55458752391196	1.48815340711672e-06	0.000111788510564556
Pg_S3165.1	Pg_S3165.1	Pg_scaffold3165:175224-178615	3.12418933333333	0	11.8203408552881	1.49367927594257e-06	0.000112080171676008
Pg_S3027.7	Pg_S3027.7	Pg_scaffold3027:84361-88128	3.10553333333333	0.442523	2.51227363515905	1.5060197250132e-06	0.000112881970773297
Pg_S7167.2	Pg_S7167.2	Pg_scaffold7167:55289-61595	0.246458	1.443168	-2.85121399639805	1.50868850631408e-06	0.000112957876661549
Pg_S1941.17	Pg_S1941.17	Pg_scaffold1941:353118-355728	0.684417666666667	3.63985433333333	-2.69887932816253	1.52576036746511e-06	0.000114110814850943
Pg_S1400.27	Pg_S1400.27	Pg_scaffold1400:365628-367939	0.641135	0	9.47348441963246	1.53169901538923e-06	0.00011430429588804
Pg_S1066.2	Pg_S1066.2	Pg_scaffold1066:156517-160780	133.653554	259.746337666667	-1.25604619194101	1.56192111916296e-06	0.000116432257591112
Pg_S1157.17	Pg_S1157.17	Pg_scaffold1157:369044-369406	194.548223	335.877339666667	-1.08672506350376	1.57165231877231e-06	0.000117029761308757
Pg_S2432.6	Pg_S2432.6	Pg_scaffold2432:244421-247171	2.78904766666667	0.218671	3.3556296200549	1.60975554168262e-06	0.000119736320596606
Pg_S2138.21	Pg_S2138.21	Pg_scaffold2138:334082-335257	18.520833	3.55455166666667	2.09517087218157	1.62137458693845e-06	0.000120469191531479
Pg_S6069.4	Pg_S6069.4	Pg_scaffold6069:81843-87919	7.437088	1.56509166666667	1.94316620488883	1.6522863644547e-06	0.000122632370344642
Pg_S3099.1	Pg_S3099.1	Pg_scaffold3099:168893-169714	712.854655	278.563853	1.09832897733992	1.68841193932514e-06	0.000125177392997271
Pg_S5198.7	Pg_S5198.7	Pg_scaffold5198:121931-123093	6.613319	0.038317	6.9403565796696	1.69376477150142e-06	0.000125437901774776
Pg_S2290.6	Pg_S2290.6	Pg_scaffold2290:219577-228347	3.70831466666667	7.07510833333333	-1.20777958588644	1.70875055633703e-06	0.000126342639193999
XLOC_189458	XLOC_189458	Pg_scaffold0961:247625-252841	7.70263266666667	13.320117	-1.10630915700426	1.70968590159601e-06	0.000126342639193999
Pg_S2454.5	Pg_S2454.5	Pg_scaffold2454:55228-56868	2.39770466666667	9.290706	-2.24519640698475	1.73403274955815e-06	0.000127783423877202
Pg_S3838.4	Pg_S3838.4	Pg_scaffold3838:240409-242066	11.2583716666667	21.6191183333333	-1.23176671584084	1.73667654724029e-06	0.000127783423877202
Pg_S5332.2	Pg_S5332.2	Pg_scaffold5332:27783-30321	0.444987	4.951768	-3.63622087389997	1.7579934406583e-06	0.000129118187901922
Pg_S1544.5	Pg_S1544.5	Pg_scaffold1544:136777-143293	9.351839	3.186691	1.28739519385399	1.75860304598999e-06	0.000129118187901922
XLOC_505676	XLOC_505676	Pg_scaffold6308:3733-8796	25.0776466666667	45.7944066666667	-1.15484035958416	1.7722033684776e-06	0.000129976825115183
Pg_S2676.2	Pg_S2676.2	Pg_scaffold2676:41974-43593	72.0935606666667	127.007143666667	-1.08664359351663	1.77851147186198e-06	0.000130299366780625
Pg_S1576.6	Pg_S1576.6	Pg_scaffold1576:259860-273225	28.0840473333333	10.761535	1.10880002999699	1.78367026582296e-06	0.000130412636844349
Pg_S5873.6	Pg_S5873.6	Pg_scaffold5873:37209-38929	18.8216176666667	48.7285356666667	-1.69778234520682	1.78388151207743e-06	0.000130412636844349
Pg_S2798.13	Pg_S2798.13	Pg_scaffold2798:212081-236399	12.3564306666667	19.756319	-0.968608395541649	1.78657086558346e-06	0.00013046940642368
Pg_S5119.4	Pg_S5119.4	Pg_scaffold5119:35551-37914	23.5183243333333	6.88085233333333	1.49226463754428	1.78907420410227e-06	0.000130512484827174
Pg_S1978.1	Pg_S1978.1	Pg_scaffold1978:12824-20689	1.58571666666667	0.225085666666667	2.52522041052813	1.81487365382713e-06	0.000132221717983732
Pg_S0941.8	Pg_S0941.8	Pg_scaffold0941:725377-737663	4.40590933333333	7.605674	-1.0854345157567	1.81638150584619e-06	0.000132221717983732
Pg_S1459.19	Pg_S1459.19	Pg_scaffold1459:440268-441598	4.53335366666667	13.723475	-1.87485374074372	1.82152011324571e-06	0.000132313358769183
XLOC_528729	XLOC_528729	Pg_scaffold7774:9413-14144	56.6926233333333	97.2709706666667	-1.06691472165637	1.83505421898068e-06	0.000133154657625781
Pg_S5975.2	Pg_S5975.2	Pg_scaffold5975:23619-26304	3.82929	13.5021456666667	-2.13369123294379	1.88421071906372e-06	0.000136576243066842
Pg_S1613.24	Pg_S1613.24	Pg_scaffold1613:163601-164619	407.242940333333	718.143453	-1.09609681013951	1.90497316671276e-06	0.000137934617574463
Pg_S6268.3	Pg_S6268.3	Pg_scaffold6268:27401-29222	32.1097893333333	53.8811503333333	-1.03074856622751	1.9209982700981e-06	0.000138947454938336
Pg_S5008.10	Pg_S5008.10	Pg_scaffold5008:68466-70547	51.0275433333333	20.5508053333333	1.04000214969828	1.9359444592404e-06	0.000139880190334607
Pg_S5092.1	Pg_S5092.1	Pg_scaffold5092:12609-18055	2.488128	0.210133	3.28822672825534	1.976913162735e-06	0.000142689198945851
Pg_S5782.10	Pg_S5782.10	Pg_scaffold5782:98613-102789	35.2058936666667	57.99204	-1.00585122338048	2.02523871179722e-06	0.000146022708302605
Pg_S0992.46	Pg_S0992.46	Pg_scaffold0992:568560-581064	1.74044833333333	3.34528966666667	-1.24037281522884	2.05257614716477e-06	0.000147799423967664
Pg_S5743.8	Pg_S5743.8	Pg_scaffold5743:94586-94879	83.5983403333333	157.194651333333	-1.19379287870772	2.05421437252736e-06	0.000147799423967664
Pg_S0765.1	Pg_S0765.1	Pg_scaffold0765:971-7560	12.8651536666667	21.2641936666667	-1.01183375036929	2.07037420405169e-06	0.000148652448022941
Pg_S1806.18	Pg_S1806.18	Pg_scaffold1806:397161-407294	46.9052273333333	97.3783976666667	-1.33284933355396	2.07042906435893e-06	0.000148652448022941
Pg_S3793.16	Pg_S3793.16	Pg_scaffold3793:141510-142245	2.232967	12.9066963333333	-3.14606448608893	2.07771841637097e-06	0.000149018946102872
Pg_S5723.3	Pg_S5723.3	Pg_scaffold5723:34909-45136	4.42076533333333	1.17221466666667	1.63004299677084	2.08971997348395e-06	0.000149722289864909
Pg_S5410.5	Pg_S5410.5	Pg_scaffold5410:64364-67525	1.54742366666667	4.892506	-1.93619995885777	2.11609822706185e-06	0.000151453124733929
Pg_S1313.3	Pg_S1313.3	Pg_scaffold1313:538801-563575	2.97598233333333	1.02375866666667	1.25128790509217	2.15083234291064e-06	0.000153777748894391
Pg_S2190.8	Pg_S2190.8	Pg_scaffold2190:154994-155503	228.882222666667	374.213074	-0.985819371704227	2.1581660969447e-06	0.000154140516377387
Pg_S3071.16	Pg_S3071.16	Pg_scaffold3071:226244-229032	7.38874666666667	14.365475	-1.25119712221865	2.16735345478591e-06	0.000154634774523052
Pg_S1065.10	Pg_S1065.10	Pg_scaffold1065:478716-494288	2.19461133333333	0.363978	2.28342069362281	2.21361915226948e-06	0.000157770674125388
Pg_S3429.20	Pg_S3429.20	Pg_scaffold3429:214369-218796	9.52236233333333	18.7853843333333	-1.25346452316984	2.21828660091429e-06	0.000157821783740063
Pg_S5978.4	Pg_S5978.4	Pg_scaffold5978:95293-107566	50.1632163333333	18.2450943333333	0.963443001537406	2.21896391342247e-06	0.000157821783740063
Pg_S4589.7	Pg_S4589.7	Pg_scaffold4589:132836-135895	0.293821333333333	2.481057	-3.34957109272954	2.23604492720915e-06	0.00015887099207821
Pg_S4888.12	Pg_S4888.12	Pg_scaffold4888:147274-158507	2.07176566666667	4.05928833333333	-1.23813730908454	2.25236357213101e-06	0.000159821435813628
Pg_S5312.8	Pg_S5312.8	Pg_scaffold5312:19314-22150	8.29370166666667	24.501147	-1.56389299281803	2.25410833410611e-06	0.000159821435813628
Pg_S0126.10	Pg_S0126.10	Pg_scaffold0126:207507-210319	0.338196	4.538399	-4.00151014941204	2.27096154553862e-06	0.00016084916417248
Pg_S0039.18	Pg_S0039.18	Pg_scaffold0039:6870-11263	4.58368533333333	0.924413	2.03452486974015	2.27980246698184e-06	0.000161307849240558
Pg_S1171.52	Pg_S1171.52	Pg_scaffold1171:660441-662456	142.57931	224.420817	-0.94438842056385	2.31808712259203e-06	0.000163846721717883
Pg_S1214.41	Pg_S1214.41	Pg_scaffold1214:602199-604377	11.441047	2.63651633333333	1.81061546539166	2.36406542577931e-06	0.000166923576150678
Pg_S3597.2	Pg_S3597.2	Pg_scaffold3597:45552-54170	38.8162646666667	70.1915636666667	-1.13822506298678	2.37564818056613e-06	0.000167567953567792
Pg_S7871.1	Pg_S7871.1	Pg_scaffold7871:46749-47235	9.34714633333333	36.79555	-2.28887812131082	2.40611102292316e-06	0.000169541343648288
Pg_S0741.8	Pg_S0741.8	Pg_scaffold0741:79318-83486	1.52598966666667	5.508362	-2.15695190825276	2.41594065531431e-06	0.000170058287118347
Pg_S5529.14	Pg_S5529.14	Pg_scaffold5529:109002-111467	6.084077	13.0140136666667	-1.35652770850371	2.43301317927968e-06	0.000171083466940524
XLOC_504624	XLOC_504624	Pg_scaffold6260:24217-28395	0.0135246666666667	3.23021166666667	-8.08091950156293	2.44271545563747e-06	0.000171588811326592
Pg_S2950.4	Pg_S2950.4	Pg_scaffold2950:104441-111818	4.10235466666667	10.297245	-1.62140514527168	2.45432403030814e-06	0.000172226886274956
Pg_S4409.12	Pg_S4409.12	Pg_scaffold4409:103288-112550	2.317541	8.78046533333333	-1.71149974634429	2.46194789802277e-06	0.000172584318836935
Pg_S1141.3	Pg_S1141.3	Pg_scaffold1141:593197-597541	0.764722	0.00253433333333333	6.9414736813855	2.47047667471404e-06	0.000173004387093322
Pg_S0106.33	Pg_S0106.33	Pg_scaffold0106:1598024-1600063	8.50711	16.984705	-1.3006706672294	2.48873115551003e-06	0.000174103974005157
Pg_S8999.2	Pg_S8999.2	Pg_scaffold8999:14276-14858	3449.823649	1195.22247333333	1.26377005620976	2.49213350041502e-06	0.000174163362496217
Pg_S2924.6	Pg_S2924.6	Pg_scaffold2924:68824-91394	23.4205533333333	10.1135203333333	0.925951996620932	2.53974358844481e-06	0.000176946711624764
Pg_S0493.11	Pg_S0493.11	Pg_scaffold0493:193105-194282	386.691752333333	673.078206333333	-1.08563548853594	2.56044400763416e-06	0.000178206902931338
Pg_S6588.12	Pg_S6588.12	Pg_scaffold6588:23341-29014	2.10438766666667	0.193015333333333	3.21842109958944	2.57235929593969e-06	0.00017874959228158
Pg_S3293.8	Pg_S3293.8	Pg_scaffold3293:292866-302556	0.0294193333333333	0.810161	-5.02912024272785	2.57348257712455e-06	0.00017874959228158
Pg_S1804.10	Pg_S1804.10	Pg_scaffold1804:193709-196718	7.60296033333333	15.3734546666667	-1.2848738436433	2.59150538391244e-06	0.000179429717591737
Pg_S4435.6	Pg_S4435.6	Pg_scaffold4435:158625-163055	17.8558516666667	6.548573	1.15904811446838	2.59308432299987e-06	0.000179429717591737
Pg_S1309.3	Pg_S1309.3	Pg_scaffold1309:213661-222304	12.0698503333333	20.3316186666667	-1.04801165323428	2.59343683237931e-06	0.000179429717591737
Pg_S3540.2	Pg_S3540.2	Pg_scaffold3540:118631-121960	123.268725	204.159032333333	-1.01848560157469	2.59379693797579e-06	0.000179429717591737
Pg_S8271.2	Pg_S8271.2	Pg_scaffold8271:12690-18306	0.120982666666667	1.21877066666667	-3.63076075950757	2.61084994403533e-06	0.000180426396132484
Pg_S4458.12	Pg_S4458.12	Pg_scaffold4458:128775-132571	10.5037686666667	19.2999543333333	-1.13982954656293	2.62054851577464e-06	0.000180887137847907
Pg_S7323.3	Pg_S7323.3	Pg_scaffold7323:15522-16274	7.17741233333333	0.210965	4.80166180207486	2.64268392169712e-06	0.000182072914071836
Pg_S1034.1	Pg_S1034.1	Pg_scaffold1034:21110-22778	3.240209	0.144566666666667	4.12875704399398	2.73006878046111e-06	0.000187714245340415
Pg_S3316.7	Pg_S3316.7	Pg_scaffold3316:197228-203120	6.88661233333333	12.441501	-1.13748321367176	2.75686125672088e-06	0.000189365551458628
Pg_S1389.16	Pg_S1389.16	Pg_scaffold1389:287339-292247	0.430272333333333	2.120517	-2.59556754724127	2.7640351915445e-06	0.000189667316242321
Pg_S3214.2	Pg_S3214.2	Pg_scaffold3214:11736-28363	1.496758	0.177542	2.70824398509853	2.77167815904746e-06	0.000189809863325612
Pg_S6069.3	Pg_S6069.3	Pg_scaffold6069:59354-78431	4.92229433333333	1.57606233333333	1.34681826922519	2.7969165280516e-06	0.000191154391328
Pg_S0423.30	Pg_S0423.30	Pg_scaffold0423:712119-713813	3.87231066666667	10.6137866666667	-1.72300561701258	2.8246136730498e-06	0.000192854103514895
Pg_S2061.18	Pg_S2061.18	Pg_scaffold2061:333499-344805	1.45586366666667	8.07580233333333	-2.91185712786235	2.92932782336923e-06	0.000199404782611146
Pg_S4146.1	Pg_S4146.1	Pg_scaffold4146:127968-144352	2.02221166666667	0.615943666666667	1.41356249840623	2.94292486440543e-06	0.000200130627269557
Pg_S1935.28	Pg_S1935.28	Pg_scaffold1935:379856-386683	16.5219446666667	27.233054	-1.00349436973837	2.94717405568207e-06	0.000200219968117492
Pg_S0923.1	Pg_S0923.1	Pg_scaffold0923:26782-34591	2.316548	4.40764366666667	-1.21060767951853	2.95626987950019e-06	0.000200638065612885
Pg_S1658.22	Pg_S1658.22	Pg_scaffold1658:446118-451256	1.94394066666667	4.609135	-1.51972208766598	2.9694118200581e-06	0.000201329663441872
Pg_S3731.15	Pg_S3731.15	Pg_scaffold3731:197751-204186	4.93320833333333	20.088859	-2.36778054838768	2.97721184146022e-06	0.000201658058870227
Pg_S1799.22	Pg_S1799.22	Pg_scaffold1799:368171-370961	15.7667473333333	26.8089496666667	-1.0493650226963	3.05683336386432e-06	0.000206640723570325
Pg_S2063.17	Pg_S2063.17	Pg_scaffold2063:213292-215758	41.5414173333333	17.194224	0.997095852913993	3.08156596888625e-06	0.000208106387728509
Pg_S1898.11	Pg_S1898.11	Pg_scaffold1898:240114-243743	10.0322646666667	1.854156	2.15725041492562	3.08752322915541e-06	0.000208302457383019
Pg_S2496.20	Pg_S2496.20	Pg_scaffold2496:263425-273021	17.5483966666667	6.25991933333333	1.23221875329683	3.12895742039277e-06	0.000210889256650346
Pg_S8703.1	Pg_S8703.1	Pg_scaffold8703:3172-10012	0.089887	0.846229	-3.46959891515579	3.15592574391959e-06	0.000212496923140442
Pg_S4201.2	Pg_S4201.2	Pg_scaffold4201:202644-207688	3.076389	6.505951	-1.36399043714935	3.18204153291823e-06	0.000214044071871092
Pg_S3346.17	Pg_S3346.17	Pg_scaffold3346:224470-237284	13.4229593333333	5.402428	1.02862090529285	3.21210068967076e-06	0.000215707665422035
Pg_S0753.46	Pg_S0753.46	Pg_scaffold0753:761052-763483	126.343007666667	51.9197973333333	1.01286142415993	3.21309799537866e-06	0.000215707665422035
XLOC_181344	XLOC_181344	Pg_scaffold0902:355370-360802	10.4410163333333	3.939077	1.12731128772782	3.22732509552985e-06	0.000216237121921316
Pg_S2668.19	Pg_S2668.19	Pg_scaffold2668:256089-269515	0.686763666666667	2.691807	-2.00937899739253	3.23977348533851e-06	0.000216858164757575
Pg_S2286.21	Pg_S2286.21	Pg_scaffold2286:375900-379194	30.013754	51.1157583333333	-1.04649172956931	3.24459832176086e-06	0.000216968198363397
Pg_S2361.8	Pg_S2361.8	Pg_scaffold2361:380326-383493	11.1228996666667	3.04742233333333	1.56690538290898	3.2704214847976e-06	0.00021848081159165
Pg_S2241.13	Pg_S2241.13	Pg_scaffold2241:174112-175416	24.1262836666667	7.27811966666667	1.42126848696947	3.30104375871652e-06	0.00022031075606119
Pg_S0590.12	Pg_S0590.12	Pg_scaffold0590:706082-723495	0.0218073333333333	0.478750666666667	-4.78489368133423	3.32058122892976e-06	0.000221398049328291
XLOC_356604	XLOC_356604	Pg_scaffold2707:257657-266101	0.00802433333333333	0.694558333333333	-6.52745514628196	3.32678031154772e-06	0.000221594757314499
Pg_S0760.46	Pg_S0760.46	Pg_scaffold0760:814466-816598	32.4829423333333	11.3376773333333	1.22950874047372	3.33916393883372e-06	0.000222202628234118
Pg_S2196.16	Pg_S2196.16	Pg_scaffold2196:381717-385798	1.50398566666667	0.00663466666666667	6.61994959912354	3.35806444703212e-06	0.000223242553414393
Pg_S8874.2	Pg_S8874.2	Pg_scaffold8874:12887-20835	3.05526133333333	0.635647666666667	1.99239039729708	3.36585199071844e-06	0.000223542388104112
Pg_S6968.5	Pg_S6968.5	Pg_scaffold6968:57737-59014	8.627791	0.599147666666667	3.52209525946577	3.40182597733419e-06	0.000225711815429971
Pg_S3226.10	Pg_S3226.10	Pg_scaffold3226:203113-211769	2.71412433333333	4.89953133333333	-1.13094734482767	3.41907817589048e-06	0.000226636039087597
XLOC_297607	XLOC_297607	Pg_scaffold1957:346175-349546	0.943316333333333	0	10.2803419953382	3.42920562376928e-06	0.000227086657462189
Pg_S0073.19	Pg_S0073.19	Pg_scaffold0073:1304662-1315114	7.92854633333333	3.12719533333333	1.05986117945067	3.4510583511439e-06	0.000228312112526502
Pg_S2798.11	Pg_S2798.11	Pg_scaffold2798:169224-171419	4.369931	10.120463	-1.48298898072725	3.46207373410328e-06	0.000228818919821431
Pg_S0636.4	Pg_S0636.4	Pg_scaffold0636:483951-490373	3.56589433333333	7.96589	-1.3515026341839	3.49034981417366e-06	0.000230464453170529
Pg_S4251.20	Pg_S4251.20	Pg_scaffold4251:117530-124158	2.69123866666667	5.121849	-1.21763495006704	3.50375083216729e-06	0.000231125567466602
Pg_S7260.1	Pg_S7260.1	Pg_scaffold7260:50618-53152	0.873834	4.847872	-2.76452527315392	3.50802389475543e-06	0.000231183858756984
Pg_S6540.3	Pg_S6540.3	Pg_scaffold6540:29338-40402	0.646896	1.72756566666667	-1.71705720952297	3.5473603206294e-06	0.000233550533541979
Pg_S2768.18	Pg_S2768.18	Pg_scaffold2768:48702-54214	23.922137	37.7042996666667	-0.944957125627045	3.56867690712207e-06	0.000234727400656685
Pg_S3302.8	Pg_S3302.8	Pg_scaffold3302:204965-212065	7.92899366666667	13.3892823333333	-1.04901901122866	3.58772700129764e-06	0.00023575306676735
Pg_S2145.35	Pg_S2145.35	Pg_scaffold2145:74123-76662	209.172882	330.98055	-0.948978877970601	3.62093637267551e-06	0.000237706283067806
Pg_S2160.3	Pg_S2160.3	Pg_scaffold2160:73782-74562	15.38823	2.272026	2.45979248895532	3.63461230956047e-06	0.000238374650394712
XLOC_118966	XLOC_118966	Pg_scaffold0493:409305-414403	4.14644366666667	0.502339333333333	2.7447378191897	3.7688538915036e-06	0.000246467867911484
Pg_S3615.10	Pg_S3615.10	Pg_scaffold3615:173622-176292	4.90424433333333	0.465435	3.14877336370855	3.82936166169618e-06	0.000250184961897484
Pg_S5991.10	Pg_S5991.10	Pg_scaffold5991:62706-69356	4.279338	1.28270433333333	1.47919646698153	3.83315113159394e-06	0.000250192892233262
Pg_S2783.9	Pg_S2783.9	Pg_scaffold2783:323963-325732	19.3339363333333	6.36028766666667	1.31810503283101	3.85730659776299e-06	0.000251528841701929
Pg_S3650.6	Pg_S3650.6	Pg_scaffold3650:47610-55510	7.380944	2.67057033333333	1.19431991023622	3.86280989331434e-06	0.000251647122448123
Pg_S2097.13	Pg_S2097.13	Pg_scaffold2097:181327-183473	82.970965	128.731595333333	-0.921132376105788	3.8845545735692e-06	0.000252822231253824
Pg_S2891.21	Pg_S2891.21	Pg_scaffold2891:272694-285967	2.00915766666667	4.251135	-1.37834783925775	3.92914261391354e-06	0.000255480418884476
Pg_S3591.2	Pg_S3591.2	Pg_scaffold3591:16325-18180	0.916879	4.55163066666667	-2.5953062448835	3.98437776530192e-06	0.000258825179634013
Pg_S0397.37	Pg_S0397.37	Pg_scaffold0397:481046-482530	42.8443196666667	76.5061823333333	-1.13016082662299	3.98997752516897e-06	0.000258942328293744
Pg_S0953.6	Pg_S0953.6	Pg_scaffold0953:73684-82840	395.719035	734.572469	-1.17364871638167	4.01191651758552e-06	0.000260118632919651
Pg_S0755.1	Pg_S0755.1	Pg_scaffold0755:16464-57330	1.915917	3.52536933333333	-1.08726456286276	4.01757881424855e-06	0.000260238381540613
Pg_S1551.6	Pg_S1551.6	Pg_scaffold1551:214140-221704	18.8482683333333	6.41241366666667	1.29286833973233	4.04421783772119e-06	0.000261715379767824
Pg_S2435.5	Pg_S2435.5	Pg_scaffold2435:198159-201732	0.195472	1.64114366666667	-3.33570689415446	4.08949439770387e-06	0.000264320519144574
Pg_S4351.2	Pg_S4351.2	Pg_scaffold4351:118824-126328	17.9390776666667	7.204536	1.02629290945845	4.09222478619326e-06	0.000264320519144574
Pg_S7990.4	Pg_S7990.4	Pg_scaffold7990:41059-41754	232.07047	365.157023	-0.94734541171274	4.12505309426875e-06	0.00026618885662619
Pg_S1381.7	Pg_S1381.7	Pg_scaffold1381:178852-180184	42.1969566666667	71.7186103333333	-1.05401181103821	4.19113979010504e-06	0.00027019779092957
Pg_S2784.12	Pg_S2784.12	Pg_scaffold2784:153581-158382	0.368076	2.36540433333333	-3.00780505994289	4.2182916197505e-06	0.000271691439848859
Pg_S4250.2	Pg_S4250.2	Pg_scaffold4250:34404-40024	1.55881533333333	3.57093466666667	-1.48376164336504	4.23840929546797e-06	0.000272629391956898
Pg_S3615.1	Pg_S3615.1	Pg_scaffold3615:401-4426	23.006809	43.5492186666667	-1.20735023567262	4.24698146702959e-06	0.000272629391956898
Pg_S5074.2	Pg_S5074.2	Pg_scaffold5074:165620-168683	4.775343	0.440536333333333	3.14039656319124	4.24698949825282e-06	0.000272629391956898
Pg_S5168.6	Pg_S5168.6	Pg_scaffold5168:81982-85033	6.03989566666667	11.717234	-1.23706969336093	4.24884241804748e-06	0.000272629391956898
Pg_S1108.20	Pg_S1108.20	Pg_scaffold1108:647892-651886	20.7504883333333	32.996193	-0.950184454434386	4.33001426473364e-06	0.000277576703918188
Pg_S9236.1	Pg_S9236.1	Pg_scaffold9236:5383-9902	25.8873633333333	87.350319	-2.0830495589684	4.38254723479453e-06	0.000280680546282503
Pg_S0374.34	Pg_S0374.34	Pg_scaffold0374:346448-348499	1.22694966666667	0	10.2189048589293	4.41755846340783e-06	0.000282657436840639
Pg_S4867.7	Pg_S4867.7	Pg_scaffold4867:147724-150052	10.4132763333333	1.24194166666667	2.82190710516637	4.44317902028144e-06	0.000283837925805809
XLOC_289152	XLOC_289152	Pg_scaffold1862:482961-485542	1.90186066666667	0.0252266666666667	5.86654635911729	4.52850851172573e-06	0.000288403836197748
Pg_S2010.18	Pg_S2010.18	Pg_scaffold2010:325101-326834	8.247124	1.387823	2.31643599301857	4.55199437539622e-06	0.000289629134661404
Pg_S2160.23	Pg_S2160.23	Pg_scaffold2160:270284-278890	57.364494	21.7471876666667	0.984247528548823	4.5708175277941e-06	0.000290555752037074
Pg_S1237.49	Pg_S1237.49	Pg_scaffold1237:617626-619515	77.8603513333333	129.846829666667	-1.01683986281778	4.60701509157157e-06	0.000292584064586512
Pg_S0912.6	Pg_S0912.6	Pg_scaffold0912:290484-293845	50.5190123333333	81.709053	-0.977164398077964	4.66446853971691e-06	0.000295957274564662
Pg_S5325.1	Pg_S5325.1	Pg_scaffold5325:62575-66707	378.189931	162.067418333333	0.95279537593968	4.73104137991374e-06	0.00029990229594903
Pg_S1335.37	Pg_S1335.37	Pg_scaffold1335:590386-591743	28.1230236666667	5.90355133333333	1.96282496385935	4.76150099598857e-06	0.000301552887589962
Pg_S0001.1	Pg_S0001.1	Pg_scaffold0001:83553-92579	2.63324266666667	5.01761133333333	-1.20434621180986	4.78850614532161e-06	0.000302981843376713
Pg_S2281.6	Pg_S2281.6	Pg_scaffold2281:226933-227853	87.826647	4.919266	3.82878221062062	4.86197109977176e-06	0.000307345064664719
Pg_S0563.8	Pg_S0563.8	Pg_scaffold0563:672298-675744	316.126012333333	580.718790666667	-1.15631919287364	4.88126284464261e-06	0.000308278866766095
Pg_S0544.45	Pg_S0544.45	Pg_scaffold0544:714961-718965	31.4031253333333	48.9176496666667	-0.923974500261231	4.8976969916407e-06	0.000309030634973014
Pg_S1541.12	Pg_S1541.12	Pg_scaffold1541:564415-567456	25.7450046666667	7.23391833333333	1.53038169588383	5.0211016300503e-06	0.000315940313636966
Pg_S6328.10	Pg_S6328.10	Pg_scaffold6328:73628-75360	23.7761236666667	47.4275373333333	-1.28940667772154	5.07784250287215e-06	0.000319216111922492
Pg_S3046.1	Pg_S3046.1	Pg_scaffold3046:5236-8425	10.9269893333333	19.9124826666667	-1.1057193976351	5.08671470410624e-06	0.000319479407493258
Pg_S1768.1	Pg_S1768.1	Pg_scaffold1768:123808-131467	1.76711066666667	0.185384333333333	3.00485504367769	5.1236943098278e-06	0.000321505925928918
Pg_S1827.1	Pg_S1827.1	Pg_scaffold1827:24919-31147	0.874729	3.89981866666667	-2.45228821625431	5.17381931411106e-06	0.000324352819647874
Pg_S3063.13	Pg_S3063.13	Pg_scaffold3063:248863-260463	22.6524256666667	34.90624	-0.895945173629347	5.21068399659935e-06	0.000326276429165464
Pg_S1960.9	Pg_S1960.9	Pg_scaffold1960:56738-69413	4.51218233333333	7.26127633333333	-0.969919519864316	5.21407031125902e-06	0.000326276429165464
Pg_S0266.65	Pg_S0266.65	Pg_scaffold0266:1198264-1200878	34.7823703333333	60.163621	-1.08053505682081	5.24785822816162e-06	0.000328089747045323
Pg_S7114.11	Pg_S7114.11	Pg_scaffold7114:52696-53806	17.793362	35.8366916666667	-1.29346881850277	5.26103949006743e-06	0.000328612620456519
Pg_S4494.4	Pg_S4494.4	Pg_scaffold4494:90984-122706	3.254887	5.681714	-1.2134753469554	5.37154250082662e-06	0.000335207841625236
Pg_S2473.7	Pg_S2473.7	Pg_scaffold2473:53572-54719	8.76175066666667	25.957852	-1.83971176845648	5.40631937173457e-06	0.000337069681633703
Pg_S6304.2	Pg_S6304.2	Pg_scaffold6304:23769-27133	7.90846166666667	2.06286033333333	1.6770194647454	5.46717915848517e-06	0.000340552836567997
Pg_S4559.1	Pg_S4559.1	Pg_scaffold4559:96420-100019	1.54984266666667	0	11.3031645569694	5.48276888188817e-06	0.000341212317423201
Pg_S3178.12	Pg_S3178.12	Pg_scaffold3178:109970-118689	8.44809166666667	13.7894563333333	-1.01675139822991	5.54298459510085e-06	0.000344645299236681
Pg_S2229.9	Pg_S2229.9	Pg_scaffold2229:232143-245111	0.527640333333333	1.36950333333333	-1.86766540944115	5.60658167516031e-06	0.000348282079143292
Pg_S8280.4	Pg_S8280.4	Pg_scaffold8280:25386-26722	39.4406953333333	67.3635346666667	-1.07665496569342	5.62812123066004e-06	0.0003493019953602
Pg_S1957.36	Pg_S1957.36	Pg_scaffold1957:182063-184500	3.95762366666667	0.143386333333333	4.52492787443973	5.63948410959355e-06	0.000349689029224688
Pg_S2961.9	Pg_S2961.9	Pg_scaffold2961:228695-229048	146.414238	243.651433333333	-1.01663347582807	5.68432757745436e-06	0.000352149514444148
Pg_S2120.9	Pg_S2120.9	Pg_scaffold2120:106277-113112	7.53026066666667	12.832745	-1.05688674398564	5.71316882456495e-06	0.000353615080930968
Pg_S1632.21	Pg_S1632.21	Pg_scaffold1632:440417-441116	69.560215	24.899929	1.20980786665688	5.85285762773046e-06	0.000361932650110824
Pg_S4369.1	Pg_S4369.1	Pg_scaffold4369:13667-25433	3.655108	7.71662	-1.31616957133612	5.90268709296653e-06	0.000364683406917628
Pg_S6804.3	Pg_S6804.3	Pg_scaffold6804:48258-52796	25.7913216666667	10.084958	1.05992105278294	5.93483996427039e-06	0.000366338067224393
Pg_S0662.34	Pg_S0662.34	Pg_scaffold0662:502586-506143	8.28580333333333	2.008475	1.75034061372056	5.97558597664645e-06	0.000368519682002804
Pg_S7676.3	Pg_S7676.3	Pg_scaffold7676:11586-12556	90.035623	208.535720666667	-1.51107852281856	6.07606371425094e-06	0.00037403985001952
Pg_S0664.33	Pg_S0664.33	Pg_scaffold0664:556562-561121	2.453005	6.53961733333333	-1.68521796784817	6.08186857972715e-06	0.000374059596110036
Pg_S7923.1	Pg_S7923.1	Pg_scaffold7923:3269-20953	13.213502	5.78243833333333	0.904275176199896	6.16353191266102e-06	0.000378399806209526
Pg_S1346.16	Pg_S1346.16	Pg_scaffold1346:197512-200274	1.12701966666667	4.08145133333333	-2.14575637709881	6.19089962414133e-06	0.000379738202844813
Pg_S4851.12	Pg_S4851.12	Pg_scaffold4851:148433-152487	1.937757	0.0361646666666667	5.31276331802228	6.30257027553634e-06	0.000386240533112114
Pg_S3325.17	Pg_S3325.17	Pg_scaffold3325:274356-275850	4.61069333333333	0.350908	3.44535389840889	6.36378266865875e-06	0.000389641730937052
Pg_S1497.17	Pg_S1497.17	Pg_scaffold1497:211003-211734	3652.555013	5987.282552	-0.993734973487755	6.38178105737654e-06	0.000390393293597793
Pg_S8005.4	Pg_S8005.4	Pg_scaffold8005:25683-29347	0.572362	2.63247566666667	-2.50185136115559	6.39796308357322e-06	0.000391032496419679
Pg_S1993.17	Pg_S1993.17	Pg_scaffold1993:229066-234732	0.601305	2.154642	-2.12019387030479	6.43229971974513e-06	0.000392779139914392
Pg_S7290.1	Pg_S7290.1	Pg_scaffold7290:29679-33042	33.202427	53.8251886666667	-0.981238641425825	6.47130908138124e-06	0.00039480773687196
Pg_S0266.11	Pg_S0266.11	Pg_scaffold0266:280265-291630	1.52169466666667	2.892344	-1.208693774643	6.48953310338341e-06	0.00039556574970114
Pg_S0204.5	Pg_S0204.5	Pg_scaffold0204:72292-76206	0.0152513333333333	1.08759933333333	-6.40163539381553	6.53481318161129e-06	0.000397970122760128
Pg_S6896.2	Pg_S6896.2	Pg_scaffold6896:51498-58376	13.9435823333333	26.5909773333333	-1.19258384220395	6.64714040626618e-06	0.000404089262772374
Pg_S2811.8	Pg_S2811.8	Pg_scaffold2811:219627-222938	7.82578533333333	2.43045533333333	1.40218764135128	6.70572299021491e-06	0.000407287581225805
Pg_S3465.2	Pg_S3465.2	Pg_scaffold3465:164522-168397	21.3579536666667	37.28409	-1.08663621228628	6.75909178002896e-06	0.000410163818622967
Pg_S3182.5	Pg_S3182.5	Pg_scaffold3182:219880-223772	25.2678053333333	9.88077433333333	1.0628921569309	6.78605710823405e-06	0.000411434118434158
Pg_S4766.9	Pg_S4766.9	Pg_scaffold4766:125285-140810	19.835219	7.92374066666667	1.04845523495141	6.82851592958878e-06	0.000413619372658788
Pg_S1001.2	Pg_S1001.2	Pg_scaffold1001:111442-130283	0	0.642576666666667	-11.3428934673973	6.83422814019549e-06	0.000413619372658788
Pg_S0121.20	Pg_S0121.20	Pg_scaffold0121:310720-319083	24.6005943333333	40.5109583333333	-1.00738394400052	6.85012617753304e-06	0.00041421401269253
Pg_S7666.4	Pg_S7666.4	Pg_scaffold7666:38029-42825	0.133992	1.199355	-3.46968095127877	6.87751617038727e-06	0.000415501880380669
Pg_S0983.3	Pg_S0983.3	Pg_scaffold0983:444135-460345	19.9208233333333	36.172359	-1.14616446112068	6.88376295497496e-06	0.000415511242153038
Pg_S1715.19	Pg_S1715.19	Pg_scaffold1715:428357-434034	4.36285266666667	7.74299333333333	-1.11746080589781	6.97691279696349e-06	0.000420389812769687
Pg_S1617.7	Pg_S1617.7	Pg_scaffold1617:94504-96343	15.5297266666667	29.3883343333333	-1.21413022664696	7.00763706791728e-06	0.000421868410528245
Pg_S5887.4	Pg_S5887.4	Pg_scaffold5887:41295-44624	0.509505666666667	0	9.66148468337215	7.02375033590836e-06	0.000422465575759822
Pg_S0241.3	Pg_S0241.3	Pg_scaffold0241:407503-424584	8.057611	3.39277933333333	0.976695079494576	7.05795340790675e-06	0.000424148798278858
Pg_S5010.10	Pg_S5010.10	Pg_scaffold5010:141196-159681	37.7571043333333	16.992368	0.87371216966353	7.06949776799828e-06	0.000424468577253193
Pg_S2456.6	Pg_S2456.6	Pg_scaffold2456:51378-52253	190.352040666667	301.571339666667	-0.946209328302204	7.08015873099199e-06	0.000424734799229113
Pg_S1979.33	Pg_S1979.33	Pg_scaffold1979:270224-271509	92.693911	154.656700666667	-1.03252886300759	7.11707941862877e-06	0.00042657447538298
Pg_S1003.19	Pg_S1003.19	Pg_scaffold1003:724727-726859	12.5493766666667	3.85536833333333	1.43238575971129	7.24255499589402e-06	0.00043333350101749
Pg_S6962.2	Pg_S6962.2	Pg_scaffold6962:13409-17368	2.43620966666667	0.0377633333333333	5.53068673051396	7.26763936599016e-06	0.000434453239154651
Pg_S1552.29	Pg_S1552.29	Pg_scaffold1552:456622-458955	0.972808	4.042061	-2.33429571972047	7.31138704376868e-06	0.000436646682971465
Pg_S7547.2	Pg_S7547.2	Pg_scaffold7547:27267-30821	1.071367	4.03197133333333	-2.17691809449585	7.31713521341168e-06	0.000436646682971465
Pg_S0109.23	Pg_S0109.23	Pg_scaffold0109:1525403-1526254	0.199877	3.91302766666667	-4.5017718901447	7.32983826644441e-06	0.000437022385032902
Pg_S6022.1	Pg_S6022.1	Pg_scaffold6022:4923-20669	7.72505366666667	2.98023833333333	1.11626055673551	7.35708509668882e-06	0.000437862973797138
Pg_S5706.4	Pg_S5706.4	Pg_scaffold5706:85054-88121	14.6982756666667	3.3159	1.79643124683959	7.35786912076428e-06	0.000437862973797138
Pg_S3643.10	Pg_S3643.10	Pg_scaffold3643:167750-168631	24.351157	43.7756183333333	-1.12227331796622	7.3631953868361e-06	0.000437862973797138
Pg_S6076.1	Pg_S6076.1	Pg_scaffold6076:14057-15765	0.443316	4.72489666666667	-3.69375634551759	7.37659475690289e-06	0.000438277678727206
Pg_S0761.4	Pg_S0761.4	Pg_scaffold0761:109241-110014	1.92807633333333	10.3790133333333	-2.70828706974248	7.43050433686385e-06	0.000441096466326205
Pg_S4278.2	Pg_S4278.2	Pg_scaffold4278:32508-39879	0.167199	0.995739	-2.8671194762125	7.5010743095e-06	0.000444898501306414
Pg_S0333.8	Pg_S0333.8	Pg_scaffold0333:992346-998176	9.530448	3.666556	1.09765300826158	7.54113734194853e-06	0.000446886095412359
Pg_S2858.3	Pg_S2858.3	Pg_scaffold2858:121164-124601	1.36685066666667	4.28373533333333	-1.97091310340851	7.55418823621049e-06	0.000447270895152296
Pg_S1838.4	Pg_S1838.4	Pg_scaffold1838:71209-78426	2.090288	4.466691	-1.36022964340923	7.56089087688956e-06	0.000447279483894955
Pg_S1273.4	Pg_S1273.4	Pg_scaffold1273:181782-183601	124.012786	53.7270683333333	0.920393153802967	7.62113034353325e-06	0.000450452390356773
Pg_S2063.13	Pg_S2063.13	Pg_scaffold2063:146927-153893	7.59309533333333	12.6686546666667	-1.02804367165523	7.72274585644133e-06	0.00045566872783404
Pg_S3145.2	Pg_S3145.2	Pg_scaffold3145:98714-100300	1.30805766666667	0	9.94868603393343	7.74806777194439e-06	0.00045676768071632
Pg_S0431.44	Pg_S0431.44	Pg_scaffold0431:598465-606035	7.84084433333333	2.992012	1.09139832974818	7.80027752452046e-06	0.000459448470977972
Pg_S8372.1	Pg_S8372.1	Pg_scaffold8372:9736-14102	24.365507	9.98284333333333	1.02004319337474	7.8138949310806e-06	0.00045965000763329
Pg_S0476.47	Pg_S0476.47	Pg_scaffold0476:670885-673772	81.494517	130.345884	-0.971680312953126	7.81717700056615e-06	0.00045965000763329
Pg_S0707.7	Pg_S0707.7	Pg_scaffold0707:215988-267972	1.06810966666667	1.94288333333333	-1.16328659475026	7.90849867384523e-06	0.000464619188239135
Pg_S1815.4	Pg_S1815.4	Pg_scaffold1815:52910-54590	21.0340176666667	36.1287883333333	-1.0796696641083	7.9394662558278e-06	0.000465750435395309
Pg_S8915.2	Pg_S8915.2	Pg_scaffold8915:6808-7152	26.9983373333333	0.692979666666667	5.05115767482408	7.94141092488776e-06	0.000465750435395309
Pg_S0297.49	Pg_S0297.49	Pg_scaffold0297:1180324-1191830	2.37068366666667	4.76218333333333	-1.30213434196079	7.95874041214713e-06	0.000466227879924918
Pg_S0189.6	Pg_S0189.6	Pg_scaffold0189:71471-71833	6.90349566666667	29.896275	-2.41442276596168	7.9632224975447e-06	0.000466227879924918
Pg_S1979.11	Pg_S1979.11	Pg_scaffold1979:189817-194993	0.800210666666667	2.94266266666667	-2.21899737822578	8.29245099112716e-06	0.000485087047343741
Pg_S2081.1	Pg_S2081.1	Pg_scaffold2081:416463-446670	1.324572	0.474555	1.18339489833812	8.33680559864979e-06	0.000487263784295377
Pg_S5158.12	Pg_S5158.12	Pg_scaffold5158:2667-6242	52.6848843333333	86.7473046666667	-1.01390308734187	8.42828861323699e-06	0.00049218896381136
Pg_S1713.13	Pg_S1713.13	Pg_scaffold1713:317705-320689	37.4289166666667	62.3854776666667	-1.02855863142264	8.56903781603856e-06	0.00049998026634419
Pg_S0234.15	Pg_S0234.15	Pg_scaffold0234:781349-789271	0.0267843333333333	2.90415366666667	-7.08206731425271	8.68980642295864e-06	0.000506593432903558
Pg_S8714.2	Pg_S8714.2	Pg_scaffold8714:14139-15826	0.442082	3.40713133333333	-3.21197655132466	8.70805242859775e-06	0.000507223603799996
Pg_S1135.37	Pg_S1135.37	Pg_scaffold1135:673918-683097	14.217532	21.951311	-0.906411673523455	8.73195994582096e-06	0.000508182187700133
Pg_S1862.13	Pg_S1862.13	Pg_scaffold1862:354274-367556	34.65773	14.420204	0.993820047751564	8.76677746105145e-06	0.000509773535433416
XLOC_329038	XLOC_329038	Pg_scaffold2330:13630-20365	0.328827	0	10.036766202011	8.89516594740536e-06	0.000516358705481383
Pg_S2715.2	Pg_S2715.2	Pg_scaffold2715:16183-18139	365.997457	589.356303	-0.977115157149426	8.9101944375518e-06	0.000516791277378005
Pg_S0068.13	Pg_S0068.13	Pg_scaffold0068:1635609-1641753	18.3079446666667	6.058855	1.34942782392165	9.13907021410941e-06	0.000529166130020352
Pg_S2579.3	Pg_S2579.3	Pg_scaffold2579:15910-19949	19.0212206666667	29.5534126666667	-0.922642065905189	9.15355580406018e-06	0.000529555330180947
Pg_S1116.10	Pg_S1116.10	Pg_scaffold1116:120829-122482	4.965522	12.4161253333333	-1.62226930222049	9.16291902581221e-06	0.000529647780434406
Pg_S3535.7	Pg_S3535.7	Pg_scaffold3535:124417-126787	16.892561	29.964394	-1.09245565307847	9.26874762763678e-06	0.000535311378650169
Pg_S3303.8	Pg_S3303.8	Pg_scaffold3303:151044-159156	3.68601766666667	1.139064	1.38010710337554	9.28564778887951e-06	0.000535833726213108
Pg_S1420.1	Pg_S1420.1	Pg_scaffold1420:26822-35426	18.3562016666667	6.55042666666667	1.17749969643691	9.44893208355761e-06	0.000544795232083937
Pg_S0225.4	Pg_S0225.4	Pg_scaffold0225:556561-557034	126.606158	250.331385333333	-1.27419074689596	9.48218232574386e-06	0.000546106618043065
Pg_S6027.3	Pg_S6027.3	Pg_scaffold6027:38720-42845	4.443815	9.40687666666667	-1.33866429931468	9.48768974872496e-06	0.000546106618043065
Pg_S1551.7	Pg_S1551.7	Pg_scaffold1551:253059-261584	1.25173133333333	10.722231	-3.43846137203488	9.57153928098229e-06	0.000550105204206023
Pg_S5690.2	Pg_S5690.2	Pg_scaffold5690:25618-28994	7.73963766666667	2.35238133333333	1.44448714326561	9.57328872555344e-06	0.000550105204206023
Pg_S1885.25	Pg_S1885.25	Pg_scaffold1885:207085-210230	4.00818133333333	8.29104566666667	-1.32865927429972	9.63536343635474e-06	0.000552910883956482
Pg_S1579.27	Pg_S1579.27	Pg_scaffold1579:513217-513996	273.815765333333	428.888031333333	-0.930032607324636	9.63832748393527e-06	0.000552910883956482
Pg_S3328.5	Pg_S3328.5	Pg_scaffold3328:263566-265404	12.4103926666667	23.514968	-1.19282922062018	9.66080111129689e-06	0.000553734388402805
Pg_S1450.23	Pg_S1450.23	Pg_scaffold1450:404642-420272	18.5362306666667	8.15751433333333	0.89944296478553	9.70962923972441e-06	0.000556065819633184
Pg_S3488.1	Pg_S3488.1	Pg_scaffold3488:11552-13713	0.00599933333333333	0.727819666666667	-6.73403284324555	9.73671368065898e-06	0.000557149133163077
Pg_S4863.10	Pg_S4863.10	Pg_scaffold4863:144552-144905	2147.150757	802.547709	1.15284919833483	9.8132278984441e-06	0.000560781442687539
Pg_S0895.50	Pg_S0895.50	Pg_scaffold0895:748730-751609	44.2525916666667	19.09804	0.927999724176391	9.81663503649017e-06	0.000560781442687539
Pg_S3337.1	Pg_S3337.1	Pg_scaffold3337:5887-13471	7.99815766666667	13.0826983333333	-1.0054029742949	9.93242087331746e-06	0.000566920973160868
Pg_S0664.4	Pg_S0664.4	Pg_scaffold0664:72186-75779	0.172696	1.418265	-3.31875329891026	1.00684136688189e-05	0.000574202641741469
Pg_S1779.7	Pg_S1779.7	Pg_scaffold1779:123220-131121	8.56334833333333	14.885389	-1.08496617254271	1.01358423306697e-05	0.000577083083213956
Pg_S5417.3	Pg_S5417.3	Pg_scaffold5417:52453-61534	1.754537	0.123219	3.26680612431303	1.02222384281073e-05	0.000581032032253621
Pg_S6261.1	Pg_S6261.1	Pg_scaffold6261:39907-43020	0.919406333333333	3.29920633333333	-2.12561206708137	1.02844239771435e-05	0.00058407992558951
Pg_S2693.13	Pg_S2693.13	Pg_scaffold2693:177914-184463	1.44179066666667	3.774279	-1.54757651937024	1.02963631979253e-05	0.000584271498339511
Pg_S3401.21	Pg_S3401.21	Pg_scaffold3401:217161-240408	7.64197766666667	3.23175533333333	0.964046366321028	1.03179281580879e-05	0.000585005561168599
Pg_S3461.1	Pg_S3461.1	Pg_scaffold3461:31448-36024	5.03757066666667	11.8081513333333	-1.40709255196915	1.03264528449301e-05	0.000585005561168599
Pg_S2513.15	Pg_S2513.15	Pg_scaffold2513:197618-200181	0.957162333333333	3.71675566666667	-2.23029488698399	1.07429172696127e-05	0.00060758947025352
Pg_S5814.3	Pg_S5814.3	Pg_scaffold5814:92533-93813	6.433469	0.0198873333333333	7.89163480960559	1.07519551289255e-05	0.000607596814775268
Pg_S6133.1	Pg_S6133.1	Pg_scaffold6133:7273-10605	5.05746533333333	9.25114666666667	-1.15604065996688	1.08685528402792e-05	0.000613677361034573
Pg_S4494.2	Pg_S4494.2	Pg_scaffold4494:7058-14402	6.37145766666667	12.1662396666667	-1.09283822577519	1.08943731532005e-05	0.000614626471491728
Pg_S0167.5	Pg_S0167.5	Pg_scaffold0167:157616-166244	4.08179233333333	14.09417	-1.48946478686539	1.0924303465235e-05	0.000615805694840286
Pg_S4596.2	Pg_S4596.2	Pg_scaffold4596:56504-61310	47.3043783333333	75.3283843333333	-0.950499675739394	1.09842519149224e-05	0.000618673703231236
Pg_S3767.14	Pg_S3767.14	Pg_scaffold3767:205638-209803	0.326650333333333	3.92128666666667	-3.8342544744529	1.10869909101154e-05	0.000623945112208869
Pg_S6485.2	Pg_S6485.2	Pg_scaffold6485:40070-57045	0.396361	0.968640333333333	-2.36306463236745	1.11062534323057e-05	0.000624513878079726
Pg_S2312.1	Pg_S2312.1	Pg_scaffold2312:1001-2758	3.11687833333333	8.53262633333333	-1.73585391720867	1.1274800066011e-05	0.000632947788397099
Pg_S1204.17	Pg_S1204.17	Pg_scaffold1204:576951-578647	148.878122666667	233.730748333333	-0.937216010339387	1.1349542688055e-05	0.000636619743147087
Pg_S7566.2	Pg_S7566.2	Pg_scaffold7566:25131-33691	2.66529766666667	5.24149333333333	-1.22117438997085	1.1387081465013e-05	0.000638200536208386
Pg_S1004.16	Pg_S1004.16	Pg_scaffold1004:199617-214576	54.4474133333333	21.445013	1.03251927221967	1.15398970207241e-05	0.00064623423316055
Pg_S0982.6	Pg_S0982.6	Pg_scaffold0982:682545-723326	4.20173933333333	7.962975	-1.20637767550802	1.16793298356354e-05	0.000653505930622655
Pg_S0607.9	Pg_S0607.9	Pg_scaffold0607:334483-338633	3.69670566666667	7.08118666666667	-1.22845720864696	1.17785723327872e-05	0.000657979411691029
Pg_S4458.5	Pg_S4458.5	Pg_scaffold4458:54270-62281	0.514791333333333	1.566975	-1.89952949056176	1.18857732943573e-05	0.00066288211354172
Pg_S6136.6	Pg_S6136.6	Pg_scaffold6136:71778-76757	25.1194066666667	38.2761916666667	-0.900081811214518	1.20207763347834e-05	0.000669316826320737
Pg_S1013.3	Pg_S1013.3	Pg_scaffold1013:205507-209559	3.890822	7.30874533333333	-1.20839084321141	1.2136442673926e-05	0.000675205939562106
Pg_S2917.15	Pg_S2917.15	Pg_scaffold2917:235517-247771	3.235824	1.093888	1.28672366400627	1.22646339807145e-05	0.000681645826350334
Pg_S0439.76	Pg_S0439.76	Pg_scaffold0439:950387-951638	0.721254333333333	7.05189533333333	-3.58155046265154	1.22721832447544e-05	0.000681645826350334
Pg_S3313.1	Pg_S3313.1	Pg_scaffold3313:2838-5958	8.48567866666667	14.3703083333333	-1.05222970649079	1.23394724159247e-05	0.000684825658702517
Pg_S2664.2	Pg_S2664.2	Pg_scaffold2664:46683-58644	6.44329233333333	2.04465533333333	1.33022333893665	1.23791240878017e-05	0.000686363773824539
Pg_S5337.2	Pg_S5337.2	Pg_scaffold5337:74469-78049	33.77263	14.6591816666667	0.925569589283289	1.23973752250738e-05	0.000686363773824539
Pg_S1745.2	Pg_S1745.2	Pg_scaffold1745:139054-141875	12.23839	24.1047403333333	-1.27787279114665	1.24466968629642e-05	0.000688535522813515
Pg_S4405.5	Pg_S4405.5	Pg_scaffold4405:167168-172289	0.142892666666667	1.68288566666667	-3.80349016441874	1.24670099425844e-05	0.000689100335627063
Pg_S0222.25	Pg_S0222.25	Pg_scaffold0222:458685-460228	0.969877	5.71333766666667	-2.81859137155179	1.25898182007455e-05	0.000695324955333157
Pg_S2046.3	Pg_S2046.3	Pg_scaffold2046:292212-299038	2.15507566666667	4.18498733333333	-1.24630307264697	1.26198679638441e-05	0.000696420674820287
Pg_S5705.3	Pg_S5705.3	Pg_scaffold5705:111107-117678	52.165792	79.2850263333333	-0.888807255927636	1.2681782853251e-05	0.000699271661159697
Pg_S6474.6	Pg_S6474.6	Pg_scaffold6474:69520-78123	6.577006	10.2821103333333	-0.93175220123512	1.28237974454946e-05	0.000706531160066477
XLOC_440369	XLOC_440369	Pg_scaffold4240:105302-118418	7.51628833333333	11.721206	-0.928554944525539	1.28539907779932e-05	0.000707623085541047
Pg_S0857.33	Pg_S0857.33	Pg_scaffold0857:494132-500031	37.2358383333333	14.4881206666667	1.09848638247241	1.3000957164851e-05	0.000715136521209804
XLOC_293262	XLOC_293262	Pg_scaffold1908:288581-291890	1.745335	0.10495	3.66081047239506	1.31445951887886e-05	0.000722454914292418
Pg_S3071.8	Pg_S3071.8	Pg_scaffold3071:125958-126469	6.407177	0	10.5972504454785	1.31676377531026e-05	0.000723138676218696
Pg_S0488.18	Pg_S0488.18	Pg_scaffold0488:349838-357155	35.4127433333333	58.0820793333333	-0.998440675962818	1.32233296619329e-05	0.000725612928062041
Pg_S3474.11	Pg_S3474.11	Pg_scaffold3474:224392-229210	5.391585	9.33431766666667	-1.07684275515957	1.33314716250387e-05	0.00073095901656
Pg_S6039.13	Pg_S6039.13	Pg_scaffold6039:74086-78185	32.2961353333333	52.2559203333333	-0.996140170798833	1.34165657097074e-05	0.000735033826447972
Pg_S0930.30	Pg_S0930.30	Pg_scaffold0930:679740-680274	0.068805	4.839626	-6.32931788470953	1.36668974718977e-05	0.000746948511829487
XLOC_323855	XLOC_323855	Pg_scaffold2266:432289-435331	0.803712333333333	3.354827	-2.31523251460624	1.37431794650607e-05	0.000750516240955054
Pg_S1815.5	Pg_S1815.5	Pg_scaffold1815:72347-73232	21.397134	38.1162946666667	-1.12081261972745	1.38234813083116e-05	0.000754297610461852
Pg_S0516.2	Pg_S0516.2	Pg_scaffold0516:33899-48516	7.01453533333333	10.8440293333333	-0.919870602094929	1.39313879137334e-05	0.000759578023037513
Pg_S4380.10	Pg_S4380.10	Pg_scaffold4380:127070-130115	1.00170166666667	3.55310466666667	-2.11196079684266	1.39529012063327e-05	0.000760143359010818
Pg_S2014.20	Pg_S2014.20	Pg_scaffold2014:223636-231831	20.249425	7.61473166666667	1.15063230657195	1.39715225549628e-05	0.000760550367461218
Pg_S1964.1	Pg_S1964.1	Pg_scaffold1964:38241-40157	11.786378	3.208725	1.59458214354081	1.40795858249083e-05	0.000765662797429352
Pg_S0384.14	Pg_S0384.14	Pg_scaffold0384:300578-302053	286.054860333333	430.473866666667	-0.868100427241439	1.40878901415353e-05	0.000765662797429352
Pg_S1967.2	Pg_S1967.2	Pg_scaffold1967:176227-184182	23.2482003333333	9.855087	0.938791826756613	1.41147826314664e-05	0.000766513609655301
Pg_S4442.9	Pg_S4442.9	Pg_scaffold4442:132851-134821	20.5359183333333	7.756334	1.12075073099914	1.43238997726893e-05	0.000777251038739532
Pg_S2762.11	Pg_S2762.11	Pg_scaffold2762:357478-364750	60.951655	26.1875036666667	0.939665040610647	1.47338899248211e-05	0.000798862610486645
Pg_S0863.5	Pg_S0863.5	Pg_scaffold0863:744838-754102	257.166178333333	380.206522333333	-0.845642129618728	1.4773272221534e-05	0.000800361677272749
Pg_S3330.18	Pg_S3330.18	Pg_scaffold3330:287238-297324	1.68321933333333	3.05956466666667	-1.14588846562675	1.48538054917716e-05	0.00080408600395457
Pg_S4589.8	Pg_S4589.8	Pg_scaffold4589:147810-160880	7.50119066666667	2.86433466666667	1.09478021072712	1.50766063926497e-05	0.000815499737374981
Pg_S0252.43	Pg_S0252.43	Pg_scaffold0252:1243668-1246283	24.4758836666667	41.4631946666667	-1.05154515223158	1.51245207709802e-05	0.000817443195520615
Pg_S3260.5	Pg_S3260.5	Pg_scaffold3260:250413-254603	8.513389	0.576063333333333	3.63300683103577	1.52190616485404e-05	0.000821901628601458
Pg_S6687.2	Pg_S6687.2	Pg_scaffold6687:84166-86344	56.176174	94.843234	-1.04302953053009	1.52515450357046e-05	0.000822790112472164
Pg_S5579.11	Pg_S5579.11	Pg_scaffold5579:137884-139457	2.83059233333333	0.108203666666667	4.36426995546239	1.52596395184918e-05	0.000822790112472164
Pg_S4480.7	Pg_S4480.7	Pg_scaffold4480:148081-149327	368.403157666667	549.751302333333	-0.864493554576285	1.53757081132311e-05	0.000828187504016577
Pg_S0813.20	Pg_S0813.20	Pg_scaffold0813:528831-529928	94.4230726666667	40.1650763333333	0.944923084363265	1.53958134692208e-05	0.000828187504016577
Pg_S3226.14	Pg_S3226.14	Pg_scaffold3226:258484-262715	0.74926	0	9.84588679601551	1.53961669465901e-05	0.000828187504016577
Pg_S1095.44	Pg_S1095.44	Pg_scaffold1095:675932-676877	178.321370666667	292.581548	-0.968176136397736	1.55386665767145e-05	0.000835194144889318
Pg_S1480.49	Pg_S1480.49	Pg_scaffold1480:173447-182989	6.776523	11.8348216666667	-1.1044243471319	1.55691338680927e-05	0.00083617282116131
Pg_S4642.10	Pg_S4642.10	Pg_scaffold4642:65759-68173	38.6826223333333	64.2411713333333	-1.02896634347365	1.56658286765414e-05	0.000840201059138459
Pg_S0450.15	Pg_S0450.15	Pg_scaffold0450:482468-492766	10.3247163333333	18.1850633333333	-1.10049063437892	1.57103669511101e-05	0.000840599145185386
Pg_S1863.1	Pg_S1863.1	Pg_scaffold1863:212816-215492	6.72474966666667	13.7045943333333	-1.31354226820542	1.57135732480923e-05	0.000840599145185386
Pg_S0747.21	Pg_S0747.21	Pg_scaffold0747:351207-355131	23.4298363333333	36.9308436666667	-0.939831936830238	1.57596032450751e-05	0.000841762739342274
Pg_S1122.10	Pg_S1122.10	Pg_scaffold1122:335209-336305	479.213175333333	191.089732	1.07157047754165	1.59513983906931e-05	0.00085134036105821
Pg_S4028.7	Pg_S4028.7	Pg_scaffold4028:144648-150162	0.181757333333333	1.19456666666667	-3.00980739367826	1.60491903038765e-05	0.000855889892296175
Pg_S3425.1	Pg_S3425.1	Pg_scaffold3425:58098-58586	56.9653	111.065378666667	-1.2527025241812	1.61740513576007e-05	0.000861874761718149
Pg_S2003.17	Pg_S2003.17	Pg_scaffold2003:304113-309830	6.319719	11.0973326666667	-1.09101075008705	1.62548788002374e-05	0.000865505677756901
Pg_S0363.13	Pg_S0363.13	Pg_scaffold0363:943042-947191	3.22687433333333	7.101979	-1.42018561728703	1.62733245892948e-05	0.000865811952875678
Pg_S0472.25	Pg_S0472.25	Pg_scaffold0472:532869-539754	1.919684	3.96337733333333	-1.32255954634697	1.65193450907314e-05	0.00087821628211115
Pg_S4333.20	Pg_S4333.20	Pg_scaffold4333:200697-207005	6.83540466666667	2.49676833333333	1.16671185475108	1.66097895903456e-05	0.000882336860107705
Pg_S3560.2	Pg_S3560.2	Pg_scaffold3560:24124-25740	1.257803	5.36192566666667	-2.36940210361978	1.68440795664235e-05	0.000894086365032383
Pg_S3948.8	Pg_S3948.8	Pg_scaffold3948:66102-69102	10.726311	20.038674	-1.17468933096068	1.69124648707778e-05	0.000897018198993791
Pg_S3697.5	Pg_S3697.5	Pg_scaffold3697:118815-120135	7.28144333333333	21.295298	-1.85115365271324	1.69323884299055e-05	0.000897037296571107
Pg_S6147.2	Pg_S6147.2	Pg_scaffold6147:29121-32053	3.14371833333333	7.63035133333333	-1.54766121737436	1.69391279319667e-05	0.000897037296571107
Pg_S1124.21	Pg_S1124.21	Pg_scaffold1124:520968-524172	2.42018233333333	5.93905266666667	-1.58205854937568	1.69594952498575e-05	0.000897347824124827
Pg_S7592.1	Pg_S7592.1	Pg_scaffold7592:34422-36137	0.466126666666667	3.76766566666667	-3.29750063574635	1.69713038517626e-05	0.000897347824124827
Pg_S0061.8	Pg_S0061.8	Pg_scaffold0061:771308-776143	2.557535	0.0890953333333333	4.56843270270936	1.70592421831452e-05	0.000901298831005396
Pg_S2966.2	Pg_S2966.2	Pg_scaffold2966:204138-210011	1.280112	3.249708	-1.6328582997052	1.71983559338481e-05	0.000907945403665564
Pg_S3309.15	Pg_S3309.15	Pg_scaffold3309:248262-252959	29.9131713333333	45.0664866666667	-0.887285471849281	1.73517998152115e-05	0.00091485422504884
Pg_S5863.6	Pg_S5863.6	Pg_scaffold5863:66792-67695	2.88581166666667	0	10.0696031029033	1.7356048663107e-05	0.00091485422504884
Pg_S2754.7	Pg_S2754.7	Pg_scaffold2754:337784-345577	6.25184	11.331169	-1.14418240758527	1.75170446485483e-05	0.00092262747597543
Pg_S4553.1	Pg_S4553.1	Pg_scaffold4553:9594-24129	5.09811	8.378349	-1.01788247541921	1.76089009460832e-05	0.000926749934977193
Pg_S0093.111	Pg_S0093.111	Pg_scaffold0093:635139-650403	5.00586066666667	13.493072	-1.56734755577158	1.7635012586598e-05	0.000927408587900291
Pg_S0671.1	Pg_S0671.1	Pg_scaffold0671:15661-21168	5.35922833333333	1.80461933333333	1.27911863509015	1.76704637050644e-05	0.000928395185843402
Pg_S4855.3	Pg_S4855.3	Pg_scaffold4855:15190-20384	0.949349333333333	2.79545833333333	-1.82990737597329	1.76809955783864e-05	0.000928395185843402
Pg_S1119.7	Pg_S1119.7	Pg_scaffold1119:163794-169136	0.263204	0	9.35573151260024	1.78807995317525e-05	0.000938017517736419
Pg_S0634.28	Pg_S0634.28	Pg_scaffold0634:899788-902489	12.6106026666667	4.20254266666667	1.29358139579729	1.78917544947086e-05	0.000938017517736419
Pg_S1370.5	Pg_S1370.5	Pg_scaffold1370:208458-214903	5.00239233333333	8.79180133333333	-1.09976893150255	1.79973185082779e-05	0.000942827266369138
Pg_S1122.15	Pg_S1122.15	Pg_scaffold1122:412794-413389	0.00938466666666667	2.07807366666667	-6.95104618569243	1.80596977672803e-05	0.000945369044751079
XLOC_186337	XLOC_186337	Pg_scaffold0937:537664-548792	4.835421	7.73994233333333	-0.953458862848162	1.81182789617218e-05	0.000946954291078809
Pg_S2832.4	Pg_S2832.4	Pg_scaffold2832:263966-276138	6.134784	9.91344166666667	-0.978994011838942	1.81286658778167e-05	0.000946954291078809
Pg_S1960.19	Pg_S1960.19	Pg_scaffold1960:220883-223186	9.23921466666667	20.236595	-1.38418161120697	1.81316312477851e-05	0.000946954291078809
Pg_S5633.3	Pg_S5633.3	Pg_scaffold5633:33681-39513	5.25466033333333	1.40204566666667	1.61523798492995	1.82257166899254e-05	0.000951139773516782
Pg_S1125.7	Pg_S1125.7	Pg_scaffold1125:644754-650956	2.74157266666667	0.472868333333333	2.20625495792967	1.87444093458037e-05	0.000976714035644446
Pg_S1960.23	Pg_S1960.23	Pg_scaffold1960:257511-257873	144.554005666667	248.220784333333	-1.09076615199868	1.88655045185165e-05	0.00098227353602975
Pg_S6934.7	Pg_S6934.7	Pg_scaffold6934:77438-78948	72.4718486666667	113.335159666667	-0.926703035938849	1.89865114451428e-05	0.000987819963882763
Pg_S5962.1	Pg_S5962.1	Pg_scaffold5962:3069-17041	2.86624233333333	4.70216433333333	-0.983406540671861	1.90323715645896e-05	0.000988697638749071
Pg_S0408.43	Pg_S0408.43	Pg_scaffold0408:649743-651288	82.120618	128.264401666667	-0.928458275524859	1.91559820475081e-05	0.000994361661717224
Pg_S4217.10	Pg_S4217.10	Pg_scaffold4217:144581-162362	7.18678	3.026504	0.969809453805392	1.92712821087507e-05	0.000999586015265145
Pg_S0106.28	Pg_S0106.28	Pg_scaffold0106:1524296-1525024	6.98605133333333	0	11.2269978244156	1.93762283291632e-05	0.00100426579169876
Pg_S0093.10	Pg_S0093.10	Pg_scaffold0093:121746-123812	4.62377466666667	13.539913	-1.72496208255138	1.95462496281947e-05	0.00101230872789666
Pg_S3458.1	Pg_S3458.1	Pg_scaffold3458:21855-25454	0.453850333333333	0	9.02809878802105	1.97748607278656e-05	0.00102337154819898
Pg_S0544.58	Pg_S0544.58	Pg_scaffold0544:672333-683299	3.72687966666667	5.86357333333333	-0.937840589431454	1.98596197535314e-05	0.00102697872945327
Pg_S5708.2	Pg_S5708.2	Pg_scaffold5708:88264-95632	13.9185253333333	5.153065	1.14745663729049	1.99070546345504e-05	0.00102809347825441
Pg_S1227.9	Pg_S1227.9	Pg_scaffold1227:85700-87598	7.484081	14.3472373333333	-1.22244092633544	1.99113224955149e-05	0.00102809347825441
Pg_S0236.3	Pg_S0236.3	Pg_scaffold0236:193565-195360	0	0.565553666666667	-9.23612913727598	2.01454055963625e-05	0.00103939321098086
Pg_S2953.32	Pg_S2953.32	Pg_scaffold2953:325447-330701	1.90500433333333	0.024044	5.72799758763862	2.02419590958842e-05	0.00104358544672114
Pg_S3076.3	Pg_S3076.3	Pg_scaffold3076:123650-124633	18.291327	4.470407	1.73316831381819	2.03049894748266e-05	0.0010460443520385
Pg_S6554.4	Pg_S6554.4	Pg_scaffold6554:48645-55125	31.908558	49.287801	-0.909776878847439	2.04465327540699e-05	0.00105254121214309
Pg_S1728.17	Pg_S1728.17	Pg_scaffold1728:479511-480984	5.438876	0.622040333333333	2.83911958005113	2.06701281294611e-05	0.00106324894378151
Pg_S1678.57	Pg_S1678.57	Pg_scaffold1678:520907-528277	4.28832333333333	8.361515	-1.21929647132365	2.09097913105577e-05	0.00107476642480069
Pg_S0151.6	Pg_S0151.6	Pg_scaffold0151:654526-655644	4.54373833333333	12.465145	-1.72456819530743	2.09789385921051e-05	0.00107750861708607
Pg_S0785.55	Pg_S0785.55	Pg_scaffold0785:717368-718561	5.770396	0.446127333333333	3.34991737292424	2.11239309434142e-05	0.00108413926394913
Pg_S0319.15	Pg_S0319.15	Pg_scaffold0319:1142191-1148679	5.351821	8.72075366666667	-0.988923819670308	2.11653956626043e-05	0.00108545060703377
Pg_S1770.5	Pg_S1770.5	Pg_scaffold1770:69277-70557	1.10933966666667	0	9.36423427050763	2.1384623989225e-05	0.00109586959658682
Pg_S2668.6	Pg_S2668.6	Pg_scaffold2668:75965-78995	0	0.273089333333333	-8.94815314334744	2.17498482101317e-05	0.00111213957607708
Pg_S4135.1	Pg_S4135.1	Pg_scaffold4135:14345-16002	5.441227	0.335394	3.64849973681884	2.17604191557288e-05	0.00111213957607708
Pg_S4394.16	Pg_S4394.16	Pg_scaffold4394:122178-126687	32.941607	50.035946	-0.887474634822982	2.17673342432399e-05	0.00111213957607708
Pg_S0163.10	Pg_S0163.10	Pg_scaffold0163:1126432-1129617	1.556587	4.49949533333333	-1.8442280918209	2.18561371217506e-05	0.00111584086886255
Pg_S1915.8	Pg_S1915.8	Pg_scaffold1915:54954-77674	36.0583026666667	16.7159983333333	0.825937108288386	2.18843754946564e-05	0.00111644688387399
Pg_S2982.1	Pg_S2982.1	Pg_scaffold2982:8044-14374	18.385547	8.05806	0.906414373841124	2.22790659556404e-05	0.00113573283311085
Pg_S1700.8	Pg_S1700.8	Pg_scaffold1700:343417-351161	0.009138	0.498356333333333	-5.93149130957153	2.24102705187494e-05	0.00114156813408728
Pg_S4018.13	Pg_S4018.13	Pg_scaffold4018:164524-167578	27.2125083333333	46.428962	-1.07978894210555	2.2479199257042e-05	0.00114422479322711
Pg_S2457.12	Pg_S2457.12	Pg_scaffold2457:273414-304559	1.71330266666667	2.897186	-1.06601029381257	2.25418087414826e-05	0.00114655607057349
Pg_S4642.22	Pg_S4642.22	Pg_scaffold4642:125579-131270	11.19227	4.251085	1.11321803456552	2.25660992172891e-05	0.00114693628570258
Pg_S1632.2	Pg_S1632.2	Pg_scaffold1632:74714-79028	15.8195053333333	24.0077946666667	-0.883265958962004	2.25921059241699e-05	0.00114740309819492
Pg_S0777.2	Pg_S0777.2	Pg_scaffold0777:13590-17532	0.282606333333333	0	9.05502227088803	2.26179757104131e-05	0.00114786226730346
Pg_S1405.1	Pg_S1405.1	Pg_scaffold1405:80762-83794	2.536784	0.0900363333333333	4.53572886430339	2.27160963636855e-05	0.001151128901021
Pg_S3071.5	Pg_S3071.5	Pg_scaffold3071:73759-77219	5.62871366666667	0.209786333333333	4.4129473334556	2.28181392288066e-05	0.00115544145547026
Pg_S5712.7	Pg_S5712.7	Pg_scaffold5712:99444-102455	7.598221	12.9898	-1.06868408817362	2.29809822783644e-05	0.00116282406472009
Pg_S2793.5	Pg_S2793.5	Pg_scaffold2793:234911-239715	16.473381	25.4842383333333	-0.919401274960115	2.32374395515076e-05	0.00117492904145977
XLOC_181345	XLOC_181345	Pg_scaffold0902:360921-375415	9.138373	3.811056	0.971698958829467	2.33271646162541e-05	0.00117771964777606
Pg_S0247.48	Pg_S0247.48	Pg_scaffold0247:1145817-1146122	74.0031736666667	128.419298666667	-1.06449650742388	2.33746251590052e-05	0.00117924292370224
Pg_S7424.1	Pg_S7424.1	Pg_scaffold7424:6435-12017	6.84045033333333	10.8852486666667	-0.951568541164208	2.34101846070179e-05	0.00118016398497818
Pg_S5196.8	Pg_S5196.8	Pg_scaffold5196:68732-78906	3.73609066666667	1.17387066666667	1.40320966202894	2.3548029713127e-05	0.00118623634466246
Pg_S0961.53	Pg_S0961.53	Pg_scaffold0961:751961-754030	3.07152566666667	0.0292156666666667	6.35516822981574	2.37862584012381e-05	0.00119735285094587
Pg_S1766.13	Pg_S1766.13	Pg_scaffold1766:131224-148243	5.287833	1.19599866666667	1.79787788574915	2.38359880889183e-05	0.00119897129466736
Pg_S2847.5	Pg_S2847.5	Pg_scaffold2847:251259-260868	24.4016093333333	10.6393283333333	0.909979973240836	2.40780376343259e-05	0.001210254083244
Pg_S0679.6	Pg_S0679.6	Pg_scaffold0679:502873-539312	1.239413	0.408834666666667	1.2964690810302	2.42352774281925e-05	0.00121726053226963
Pg_S6076.3	Pg_S6076.3	Pg_scaffold6076:105091-106257	126.075368333333	199.936096333333	-0.954532684558295	2.42622412951027e-05	0.001217718141469
Pg_S1566.27	Pg_S1566.27	Pg_scaffold1566:483617-496296	1.934473	3.40124266666667	-1.09612949168552	2.43389706059988e-05	0.00122067096109851
Pg_S1902.3	Pg_S1902.3	Pg_scaffold1902:49458-57263	4.12809466666667	1.135326	1.59480295570037	2.52351525862111e-05	0.00126375865462576
Pg_S2190.5	Pg_S2190.5	Pg_scaffold2190:114853-125860	13.5036726666667	5.370771	1.03434581779555	2.52764540866575e-05	0.00126489829812379
Pg_S0077.52	Pg_S0077.52	Pg_scaffold0077:1216951-1233040	0.500134333333333	0.007439	5.7082412525	2.5770243177872e-05	0.00128677653490212
Pg_S1307.8	Pg_S1307.8	Pg_scaffold1307:411617-416100	12.2799006666667	20.2016066666667	-0.999550724846016	2.6411528178891e-05	0.00131590760703126
Pg_S3778.3	Pg_S3778.3	Pg_scaffold3778:198544-198900	20.3670773333333	2.17815933333333	2.9437851333127	2.65675776843568e-05	0.0013227163056165
Pg_S1785.10	Pg_S1785.10	Pg_scaffold1785:509004-512379	17.8851566666667	32.1463763333333	-1.12761652858407	2.66914234028839e-05	0.0013279129157286
Pg_S2369.28	Pg_S2369.28	Pg_scaffold2369:33124-39093	7.91466066666667	13.9185406666667	-1.12522482466844	2.67696647383574e-05	0.00133083476127834
XLOC_181664	XLOC_181664	Pg_scaffold0905:3821-5723	6.50383666666667	13.1983776666667	-1.3125651470717	2.68165729680996e-05	0.00133219578223462
Pg_S2871.29	Pg_S2871.29	Pg_scaffold2871:304952-313966	6.26574533333333	2.43452066666667	1.07353499726319	2.6919283037255e-05	0.00133632493260923
Pg_S0219.17	Pg_S0219.17	Pg_scaffold0219:305924-310825	3.13268566666667	5.68695766666667	-1.14904798688932	2.70745644683433e-05	0.00134305592236855
Pg_S0266.47	Pg_S0266.47	Pg_scaffold0266:894709-905826	16.0399766666667	6.15857033333333	1.10481662111828	2.71017858351854e-05	0.00134342922110925
Pg_S2971.19	Pg_S2971.19	Pg_scaffold2971:232109-237034	9.16111933333333	14.589106	-0.958370652796875	2.72153528899812e-05	0.0013480790050253
Pg_S1237.8	Pg_S1237.8	Pg_scaffold1237:108534-110027	14.1174353333333	25.1565206666667	-1.12145942560199	2.72575337099488e-05	0.00134918857713221
Pg_S0519.22	Pg_S0519.22	Pg_scaffold0519:540972-544166	19.1268413333333	8.02619633333333	0.968752358546792	2.73756246814792e-05	0.00135405120251946
Pg_S2326.10	Pg_S2326.10	Pg_scaffold2326:378382-382183	46.557504	70.1746723333333	-0.879803220734244	2.76879267516322e-05	0.00136652540367245
Pg_S3904.13	Pg_S3904.13	Pg_scaffold3904:189516-192973	3.000507	6.55204666666667	-1.43002838105661	2.79762532358834e-05	0.00137975725286561
Pg_S1275.7	Pg_S1275.7	Pg_scaffold1275:354891-358268	70.82688	118.788022333333	-1.0380719614903	2.82218699824761e-05	0.00139086510676642
Pg_S0131.21	Pg_S0131.21	Pg_scaffold0131:1472992-1476985	6.50265333333333	0.00613066666666667	6.99715119568471	2.84338303536928e-05	0.00140029942293479
Pg_S0810.69	Pg_S0810.69	Pg_scaffold0810:744926-763336	2.60213066666667	4.014877	-0.916265678068984	2.86591766040301e-05	0.00141037887287712
Pg_S2416.6	Pg_S2416.6	Pg_scaffold2416:85703-95756	2.005269	4.23868566666667	-1.39341678726052	2.9002704396003e-05	0.00142625555979998
Pg_S3721.1	Pg_S3721.1	Pg_scaffold3721:1418-6150	3.35828233333333	8.452639	-1.72632210465393	2.93734523460744e-05	0.0014434470011679
Pg_S1345.17	Pg_S1345.17	Pg_scaffold1345:394697-405471	13.4140366666667	21.0632033333333	-0.927956811047107	2.94127812161628e-05	0.00144433907933192
Pg_S4497.14	Pg_S4497.14	Pg_scaffold4497:112973-119087	0.57084	1.816606	-1.96606760166959	2.94451750330591e-05	0.00144488956737762
XLOC_247439	XLOC_247439	Pg_scaffold1444:437925-447767	0.273969333333333	1.54410933333333	-2.61110478645706	2.98773747024169e-05	0.00146504383443742
Pg_S5039.1	Pg_S5039.1	Pg_scaffold5039:61793-62828	15.068738	30.011446	-1.28180890378805	3.00243777798208e-05	0.00147119451121122
Pg_S5969.6	Pg_S5969.6	Pg_scaffold5969:109905-111001	2938.05460633333	4816.57014966667	-1.0025774459243	3.00646309675527e-05	0.00147210936757705
Pg_S7921.1	Pg_S7921.1	Pg_scaffold7921:4955-12401	13.0035243333333	4.733771	1.13869324485398	3.05180769817038e-05	0.00149216988872262
Pg_S7145.3	Pg_S7145.3	Pg_scaffold7145:27958-30202	10.7382363333333	18.897114	-1.10027000102565	3.05873321763034e-05	0.0014944847801442
Pg_S4052.5	Pg_S4052.5	Pg_scaffold4052:73843-80357	3.61601533333333	6.57232	-1.14885359101582	3.08397488423516e-05	0.00150573914748684
Pg_S5778.11	Pg_S5778.11	Pg_scaffold5778:101366-120272	15.7982423333333	6.841419	0.910530639336634	3.09247571703078e-05	0.00150880961163974
Pg_S3275.10	Pg_S3275.10	Pg_scaffold3275:221080-229555	0.413782666666667	0	10.7178462802382	3.16230668571937e-05	0.00154177708663007
Pg_S4265.3	Pg_S4265.3	Pg_scaffold4265:32594-36921	1.187909	2.922898	-1.77588704490971	3.17993827797756e-05	0.00154926592903067
Pg_S0741.12	Pg_S0741.12	Pg_scaffold0741:137496-144102	1.62070166666667	3.471591	-1.35565308524829	3.18391234305617e-05	0.00155009488290632
Pg_S1526.1	Pg_S1526.1	Pg_scaffold1526:233854-243278	0.791432666666667	0.00718933333333333	6.43869274743868	3.20216002446692e-05	0.00155786683986334
Pg_S5143.4	Pg_S5143.4	Pg_scaffold5143:149459-150845	9.47532433333333	19.414851	-1.32556980009992	3.20851990702366e-05	0.00155984836648802
Pg_S1227.8	Pg_S1227.8	Pg_scaffold1227:81722-84868	76.1598843333333	111.063545333333	-0.83386398664676	3.24040875643644e-05	0.00157422934799869
Pg_S2785.3	Pg_S2785.3	Pg_scaffold2785:207922-223266	31.0500066666667	45.3358406666667	-0.822213879783398	3.2560588982976e-05	0.00158070651484044
Pg_S3109.4	Pg_S3109.4	Pg_scaffold3109:36389-39720	13.8529803333333	29.2857323333333	-1.39620509387956	3.26468016370212e-05	0.00158376461312798
Pg_S0925.39	Pg_S0925.39	Pg_scaffold0925:674275-679982	0.0193723333333333	0.600612	-5.17082984137282	3.31778706186971e-05	0.00160838393685863
Pg_S2121.1	Pg_S2121.1	Pg_scaffold2121:21249-28290	17.30655	29.1896323333333	-1.064380384288	3.34043842531005e-05	0.00161821465989736
Pg_S1304.11	Pg_S1304.11	Pg_scaffold1304:115563-116649	1.67688366666667	0.00838566666666667	6.94336283928483	3.35013039505921e-05	0.00162175794170474
Pg_S4399.8	Pg_S4399.8	Pg_scaffold4399:68120-68413	4.05774066666667	21.7101563333333	-2.70217705718399	3.40658068860729e-05	0.00164791528800373
Pg_S2805.26	Pg_S2805.26	Pg_scaffold2805:324173-327881	4.402173	17.455846	-2.32752680090336	3.43186634651236e-05	0.00165897051568331
Pg_S2668.13	Pg_S2668.13	Pg_scaffold2668:166282-169828	40.611262	17.5906636666667	0.914196000628989	3.43729521768034e-05	0.00166041807512423
Pg_S1357.15	Pg_S1357.15	Pg_scaffold1357:541348-553051	13.8357593333333	5.75260633333333	0.981043876665099	3.44156811586337e-05	0.00166130557711825
Pg_S0102.4	Pg_S0102.4	Pg_scaffold0102:42449-46420	68.4794263333333	107.448961666667	-0.957206485532605	3.4506928569954e-05	0.00166453223755263
Pg_S7620.4	Pg_S7620.4	Pg_scaffold7620:24925-33807	9.247144	15.6583826666667	-1.04563579145994	3.4695518513478e-05	0.00167244659135499
Pg_S7147.5	Pg_S7147.5	Pg_scaffold7147:66808-68420	0	0.470954666666667	-8.79662326415889	3.47857394528328e-05	0.00167561138177883
Pg_S4380.15	Pg_S4380.15	Pg_scaffold4380:32559-38207	8.940159	3.40726266666667	1.0846821136338	3.50368575972849e-05	0.00168651657233282
Pg_S2773.17	Pg_S2773.17	Pg_scaffold2773:227356-231033	3.87869166666667	12.2485206666667	-1.99975109696039	3.52004914287249e-05	0.00169319825061387
Pg_S2375.2	Pg_S2375.2	Pg_scaffold2375:13815-25326	15.0483553333333	6.950139	0.828187762974972	3.59384448862426e-05	0.00172747670810489
Pg_S3145.5	Pg_S3145.5	Pg_scaffold3145:194467-195747	2.10687833333333	0.00397733333333333	8.33058119060687	3.59784997277229e-05	0.00172818416156938
Pg_S5863.1	Pg_S5863.1	Pg_scaffold5863:3014-8332	2.82145233333333	5.281969	-1.17402292205175	3.66825940765728e-05	0.00175896772329345
Pg_S2891.3	Pg_S2891.3	Pg_scaffold2891:98573-104933	56.991666	87.5415166666667	-0.912130610698403	3.66967374830897e-05	0.00175896772329345
Pg_S0595.28	Pg_S0595.28	Pg_scaffold0595:516016-517753	0.823517333333333	4.33071733333333	-2.67325228710918	3.67589529823337e-05	0.00176050310993994
Pg_S0958.1	Pg_S0958.1	Pg_scaffold0958:6002-15015	19.995847	38.4107143333333	-1.12840814526177	3.67803913274751e-05	0.00176050310993994
Pg_S4333.15	Pg_S4333.15	Pg_scaffold4333:171800-178572	20.4694023333333	8.04172466666667	1.05018645260948	3.69549558206973e-05	0.00176761825148536
Pg_S2749.12	Pg_S2749.12	Pg_scaffold2749:168682-172028	5.50252166666667	9.43156533333333	-1.06846906988576	3.69979170934482e-05	0.00176843302670632
Pg_S0302.45	Pg_S0302.45	Pg_scaffold0302:790338-795677	18.1183956666667	29.7293693333333	-0.996272830926605	3.70507369501005e-05	0.00176969247461374
Pg_S0760.23	Pg_S0760.23	Pg_scaffold0760:419658-424631	27.1247233333333	11.889969	0.900704519972856	3.70761574334833e-05	0.00176969247461374
Pg_S6882.2	Pg_S6882.2	Pg_scaffold6882:5124-11267	18.5026186666667	28.0510756666667	-0.876360852667224	3.80776451060542e-05	0.00181622378838723
Pg_S5518.3	Pg_S5518.3	Pg_scaffold5518:74496-83644	1.17528766666667	2.391253	-1.31691515939113	3.81942895899278e-05	0.00182051439856729
Pg_S1954.10	Pg_S1954.10	Pg_scaffold1954:135325-142394	1.77651933333333	4.48719133333333	-1.65910252242717	3.83563732896511e-05	0.00182696334451154
Pg_S3326.7	Pg_S3326.7	Pg_scaffold3326:77649-79106	3.86275466666667	10.1613513333333	-1.66644681995518	3.84462179894982e-05	0.00182996485459016
Pg_S1145.6	Pg_S1145.6	Pg_scaffold1145:210173-212280	3.567093	8.077247	-1.46691979026835	3.86540855445698e-05	0.00183748550589152
Pg_S8121.3	Pg_S8121.3	Pg_scaffold8121:32385-36498	231.053904333333	363.255177666667	-0.935626049208427	3.86604697651807e-05	0.00183748550589152
Pg_S5402.2	Pg_S5402.2	Pg_scaffold5402:7197-18238	0.682304333333333	1.624225	-1.51892572319748	3.86969507374575e-05	0.00183748550589152
Pg_S4684.15	Pg_S4684.15	Pg_scaffold4684:187497-192104	7.284213	2.67769966666667	1.17463502535229	3.87119791221867e-05	0.00183748550589152
Pg_S5925.8	Pg_S5925.8	Pg_scaffold5925:80341-82617	5.862757	12.5459873333333	-1.36790999434473	3.8900299953221e-05	0.00184514023588963
Pg_S5093.1	Pg_S5093.1	Pg_scaffold5093:11067-18983	6.920712	2.68327333333333	1.08064744267141	3.95564562591593e-05	0.00187365747814218
Pg_S4480.12	Pg_S4480.12	Pg_scaffold4480:33427-38318	17.9041583333333	27.073833	-0.880469498011402	3.96309737605373e-05	0.00187467695619024
Pg_S8535.1	Pg_S8535.1	Pg_scaffold8535:3873-7523	0.50076	2.18495733333333	-2.38362676832649	3.96329487864521e-05	0.00187467695619024
Pg_S8913.1	Pg_S8913.1	Pg_scaffold8913:15666-18592	1.06381166666667	4.31397366666667	-2.31924181750068	3.99350973151953e-05	0.00188765981820848
Pg_S1664.1	Pg_S1664.1	Pg_scaffold1664:60602-65741	14.3601506666667	25.690077	-1.11912512297857	4.01720924719509e-05	0.00189708954347605
Pg_S5060.2	Pg_S5060.2	Pg_scaffold5060:17562-19438	0.455246	2.89719666666667	-2.92362471378653	4.01902180143515e-05	0.00189708954347605
Pg_S0007.3	Pg_S0007.3	Pg_scaffold0007:424485-429614	0.500037	0	9.29926209575804	4.03220404161291e-05	0.00190068122508869
Pg_S1416.3	Pg_S1416.3	Pg_scaffold1416:46549-47235	22.173856	5.09245266666667	1.84889955096076	4.0374517496085e-05	0.00190184053133492
Pg_S5324.13	Pg_S5324.13	Pg_scaffold5324:137474-141109	4.69644766666667	8.46990166666667	-1.14317615885758	4.07675056115239e-05	0.00191902693081492
Pg_S0967.52	Pg_S0967.52	Pg_scaffold0967:689885-692720	0.928921666666667	4.22634033333333	-2.49271701092268	4.09863338069438e-05	0.0019271202105639
Pg_S2292.17	Pg_S2292.17	Pg_scaffold2292:298124-301208	0.480367333333333	0	9.45746747911383	4.10063382919835e-05	0.0019271202105639
Pg_S0967.34	Pg_S0967.34	Pg_scaffold0967:465953-469466	0	0.213205333333333	-8.77603977635106	4.16893475390555e-05	0.0019556719511306
Pg_S3669.7	Pg_S3669.7	Pg_scaffold3669:162376-169816	1.05432466666667	2.42286833333333	-1.48962849712617	4.1766172815093e-05	0.00195792928891537
Pg_S1705.6	Pg_S1705.6	Pg_scaffold1705:451474-452269	13.5068983333333	32.1281456666667	-1.58130187714026	4.18486333308479e-05	0.00196044751526818
Pg_S2606.6	Pg_S2606.6	Pg_scaffold2606:90793-95952	0.614166666666667	2.15028166666667	-2.09200178881016	4.19054269496579e-05	0.00196176071474418
Pg_S1029.42	Pg_S1029.42	Pg_scaffold1029:652632-656416	0.717816	0	9.9345407308181	4.19930087370032e-05	0.00196451244165536
Pg_S1808.4	Pg_S1808.4	Pg_scaffold1808:83149-84305	3.67466066666667	14.6700123333333	-2.25172978313192	4.21504445587536e-05	0.00197052606063295
Pg_S8155.2	Pg_S8155.2	Pg_scaffold8155:7102-17607	16.1196516666667	7.43378266666667	0.835991089551988	4.22351182100846e-05	0.00197313215265305
Pg_S0082.5	Pg_S0082.5	Pg_scaffold0082:495798-499396	27.8605683333333	51.1412226666667	-1.17677197197264	4.26074285086066e-05	0.00198916323320674
Pg_S4395.18	Pg_S4395.18	Pg_scaffold4395:156662-159200	2.267489	0.0765826666666667	4.56056770705666	4.29816878969603e-05	0.00200526331605737
Pg_S4225.11	Pg_S4225.11	Pg_scaffold4225:64428-66702	198.368311666667	298.562927666667	-0.884459497742137	4.33549218114653e-05	0.00202077056035599
Pg_S1334.14	Pg_S1334.14	Pg_scaffold1334:552955-554925	2.67565466666667	6.93336333333333	-1.67896378885144	4.33733301132004e-05	0.00202077056035599
Pg_S0930.37	Pg_S0930.37	Pg_scaffold0930:745122-748804	1.701383	11.599744	-3.00681858319719	4.37854871742423e-05	0.00203858055234179
Pg_S0987.34	Pg_S0987.34	Pg_scaffold0987:385648-395783	27.7764066666667	12.6732276666667	0.857727643372193	4.38927436393394e-05	0.0020421802579482
Pg_S0473.9	Pg_S0473.9	Pg_scaffold0473:845353-846021	12.981149	30.2957293333333	-1.50130066435642	4.50067547348239e-05	0.00208882161381771
Pg_S5700.10	Pg_S5700.10	Pg_scaffold5700:118652-120340	32.7133706666667	51.268115	-1.03707041635805	4.50253804131117e-05	0.00208882161381771
Pg_S1435.27	Pg_S1435.27	Pg_scaffold1435:537940-541134	39.858434	17.4826936666667	0.902194544516604	4.50483314849555e-05	0.00208882161381771
Pg_S3016.7	Pg_S3016.7	Pg_scaffold3016:182459-185798	94.9458263333333	141.026845333333	-0.847697634214884	4.53975656416373e-05	0.00210358502532935
Pg_S1751.1	Pg_S1751.1	Pg_scaffold1751:47545-56404	12.0726936666667	5.28591333333333	0.914625980583046	4.58084218938779e-05	0.00212118183335888
Pg_S1764.1	Pg_S1764.1	Pg_scaffold1764:199748-203668	393.772471333333	575.57782	-0.829807289808781	4.59622697949823e-05	0.00212686193906116
Pg_S0810.67	Pg_S0810.67	Pg_scaffold0810:674052-705317	5.89549	9.572762	-0.998061117954477	4.61586063619769e-05	0.00213345206021903
Pg_S2848.9	Pg_S2848.9	Pg_scaffold2848:112841-114122	12.0265386666667	2.846078	1.79430142721648	4.61672419787018e-05	0.00213345206021903
Pg_S2946.4	Pg_S2946.4	Pg_scaffold2946:54648-57435	15.2640663333333	2.878749	2.13808830013072	4.62273042027355e-05	0.00213386815998534
Pg_S3178.15	Pg_S3178.15	Pg_scaffold3178:138424-139652	22.763006	7.311729	1.33664531453621	4.62415573329433e-05	0.00213386815998534
Pg_S2507.9	Pg_S2507.9	Pg_scaffold2507:186485-189211	10.6729943333333	19.311487	-1.14381500084456	4.62701004078453e-05	0.00213386815998534
Pg_S6874.3	Pg_S6874.3	Pg_scaffold6874:53115-58718	13.8757786666667	22.1987043333333	-0.952774352884392	4.65460854893438e-05	0.00214514553990349
Pg_S1939.6	Pg_S1939.6	Pg_scaffold1939:104574-105576	2.716635	0	10.2992058897239	4.69761708232703e-05	0.00216204497942889
Pg_S1626.3	Pg_S1626.3	Pg_scaffold1626:19299-24551	2.08037833333333	4.25743266666667	-1.33099581180298	4.72336834594424e-05	0.00217209432726022
XLOC_471508	XLOC_471508	Pg_scaffold5056:158355-165812	1.83218733333333	3.576564	-1.27507751247128	4.7258209911655e-05	0.00217209432726022
Pg_S0810.13	Pg_S0810.13	Pg_scaffold0810:119843-124596	3.63066366666667	6.75491266666667	-1.18255522811248	4.77527715990223e-05	0.00219334750520277
Pg_S0406.13	Pg_S0406.13	Pg_scaffold0406:586268-604317	3.442607	5.41042266666667	-0.87930608226772	4.79933170970673e-05	0.00220230778739453
Pg_S0817.9	Pg_S0817.9	Pg_scaffold0817:546043-547334	70.6963833333333	117.845693	-1.02717900995393	4.80124278655828e-05	0.00220230778739453
Pg_S0175.24	Pg_S0175.24	Pg_scaffold0175:1025410-1028847	2.40091466666667	5.21649766666667	-1.39070452931933	4.82961204621757e-05	0.00221383184441134
Pg_S4366.6	Pg_S4366.6	Pg_scaffold4366:30991-31618	32.1918686666667	55.6648263333333	-1.08131106163952	4.86025749889818e-05	0.0022263830992938
Pg_S1038.11	Pg_S1038.11	Pg_scaffold1038:168580-169926	0.079601	1.53554533333333	-4.43800896770686	4.87937321173074e-05	0.00223306353772148
Pg_S4371.7	Pg_S4371.7	Pg_scaffold4371:201763-202470	209.890604333333	305.836914	-0.833321769640994	4.88138889095521e-05	0.00223306353772148
Pg_S2027.5	Pg_S2027.5	Pg_scaffold2027:220823-359150	4.83195566666667	6.74316366666667	-0.785505201384273	4.90715533543506e-05	0.00224184361098027
Pg_S0085.34	Pg_S0085.34	Pg_scaffold0085:908207-925637	22.4698773333333	10.3554013333333	0.830449625373933	4.9334989618736e-05	0.00225237012845699
Pg_S0252.32	Pg_S0252.32	Pg_scaffold0252:1026466-1029428	44.2451093333333	71.9467363333333	-0.987150662465607	4.93724783110838e-05	0.00225257391347318
Pg_S1499.10	Pg_S1499.10	Pg_scaffold1499:159592-160523	8.64602133333333	0.84557	3.02559734578597	4.97055615107625e-05	0.00226532579202104
Pg_S2991.9	Pg_S2991.9	Pg_scaffold2991:146715-148820	6.587544	12.8540956666667	-1.24454905128858	4.97184012235441e-05	0.00226532579202104
Pg_S4591.7	Pg_S4591.7	Pg_scaffold4591:138983-145497	4.99553766666667	9.601461	-1.2643847593189	5.06205105140432e-05	0.00230335142170904
Pg_S5145.8	Pg_S5145.8	Pg_scaffold5145:153339-154782	58.579394	92.149091	-0.944010726403427	5.07326220720712e-05	0.00230691379086122
Pg_S2096.10	Pg_S2096.10	Pg_scaffold2096:98910-105181	3.02372566666667	0.705878333333333	1.77721184602528	5.08326518856435e-05	0.00230992239827846
Pg_S0889.71	Pg_S0889.71	Pg_scaffold0889:752450-755352	14.0462633333333	4.41664466666667	1.48578882083514	5.21478460096048e-05	0.00236181957544696
XLOC_271724	XLOC_271724	Pg_scaffold1679:96113-98822	0.165655	1.613337	-3.5342451036665	5.28398643608259e-05	0.00239157363525097
Pg_S2845.11	Pg_S2845.11	Pg_scaffold2845:278382-285361	10.3397906666667	16.400216	-0.934203544536043	5.31559238786196e-05	0.00240428332620218
Pg_S5782.5	Pg_S5782.5	Pg_scaffold5782:58062-61212	14.2149033333333	4.92470566666667	1.23453342909547	5.32138560446045e-05	0.00240530861039787
Pg_S2768.4	Pg_S2768.4	Pg_scaffold2768:163859-170306	4.331489	7.21464633333333	-1.02117587985047	5.35499082289362e-05	0.00241889545727105
Pg_S0243.7	Pg_S0243.7	Pg_scaffold0243:1233863-1250242	11.376961	17.9544633333333	-0.942703159030516	5.37055065228455e-05	0.00242271507203059
Pg_S0333.14	Pg_S0333.14	Pg_scaffold0333:1055143-1057670	3.85187766666667	0.643084666666667	2.29806989270325	5.39630394437267e-05	0.00243272372397734
Pg_S1503.6	Pg_S1503.6	Pg_scaffold1503:95391-99155	22.2590443333333	9.48745833333333	0.938370565620961	5.44766175385458e-05	0.0024542543785133
Pg_S0612.9	Pg_S0612.9	Pg_scaffold0612:259394-260655	1.69066633333333	6.58630633333333	-2.2414054761571	5.46167209201589e-05	0.00245894211255591
Pg_S3504.3	Pg_S3504.3	Pg_scaffold3504:98657-107948	6.36109966666667	10.7277686666667	-0.955157242007441	5.52372582179165e-05	0.00248523938557233
Pg_S1416.29	Pg_S1416.29	Pg_scaffold1416:398355-404278	7.68296033333333	3.17904066666667	0.99313560602764	5.61360780690036e-05	0.00252401424715267
Pg_S7026.3	Pg_S7026.3	Pg_scaffold7026:29233-38158	4.32220066666667	6.60448033333333	-0.918501327939011	5.63434048510588e-05	0.00253000063073142
Pg_S1979.20	Pg_S1979.20	Pg_scaffold1979:294457-303010	48.9757456666667	18.0957256666667	0.895793081322288	5.72271703133901e-05	0.00256630560995116
Pg_S1373.12	Pg_S1373.12	Pg_scaffold1373:137284-142331	0.512021	1.96561466666667	-2.23449626339141	5.73685178232052e-05	0.00257095391832141
Pg_S0251.1	Pg_S0251.1	Pg_scaffold0251:8685-10794	4.91066633333333	19.1736516666667	-2.17909465417277	5.75233682153437e-05	0.00257590306752072
Pg_S3621.4	Pg_S3621.4	Pg_scaffold3621:162549-163756	36.6346363333333	60.8622713333333	-1.01841634108001	5.7554484443197e-05	0.00257590306752072
Pg_S1223.8	Pg_S1223.8	Pg_scaffold1223:344793-352637	1.940329	4.171094	-1.38006878331221	5.8021058091089e-05	0.00259250307508044
Pg_S7078.3	Pg_S7078.3	Pg_scaffold7078:69051-72525	40.7945856666667	68.3112566666667	-1.03746669393461	5.80394117353951e-05	0.00259250307508044
Pg_S2924.15	Pg_S2924.15	Pg_scaffold2924:251395-256375	21.663325	31.594249	-0.826979376162881	5.82619110060843e-05	0.00260073849862762
Pg_S0050.7	Pg_S0050.7	Pg_scaffold0050:1114802-1128196	0	1.146599	-10.8305674022137	5.83187507973036e-05	0.00260157315525342
Pg_S3582.11	Pg_S3582.11	Pg_scaffold3582:155941-166514	4.22936633333333	6.48004866666667	-1.05274191712495	5.85000110797016e-05	0.00260795343511391
Pg_S6583.5	Pg_S6583.5	Pg_scaffold6583:42440-54132	8.37194833333333	13.192585	-0.961365517435638	5.86734606896639e-05	0.00261397740478158
Pg_S0363.10	Pg_S0363.10	Pg_scaffold0363:900574-902537	34.8358466666667	14.543344	0.983784982399034	5.87530603132543e-05	0.00261410876571849
Pg_S0111.6	Pg_S0111.6	Pg_scaffold0111:1263656-1265816	1398.31386733333	2298.29683866667	-1.08483026969593	5.88747445433142e-05	0.0026178152384683
Pg_S2832.5	Pg_S2832.5	Pg_scaffold2832:254410-255743	8.96711966666667	1.76952466666667	2.0620093715563	5.92688708587275e-05	0.00263362289480917
Pg_S3330.12	Pg_S3330.12	Pg_scaffold3330:162900-167019	71.3803863333333	102.582204	-0.811981883756948	5.98047441961355e-05	0.00265570442195964
Pg_S3388.8	Pg_S3388.8	Pg_scaffold3388:116772-121851	17.9183206666667	7.81606466666667	0.90936291066217	5.9904593798919e-05	0.00265840763424637
Pg_S0409.24	Pg_S0409.24	Pg_scaffold0409:1064787-1073277	1.49446733333333	11.0544863333333	-3.22789570030071	6.04337094291129e-05	0.00268014463767291
Pg_S2496.1	Pg_S2496.1	Pg_scaffold2496:14270-17863	20.957767	9.21812433333333	0.903266612260989	6.06222399026042e-05	0.0026867587649622
XLOC_506370	XLOC_506370	Pg_scaffold6341:60418-71294	0.099441	0.596355333333333	-2.87812424396715	6.08245752826713e-05	0.00269397573433795
Pg_S7485.1	Pg_S7485.1	Pg_scaffold7485:19249-29203	1.23791966666667	2.96530066666667	-1.54858220548901	6.09319679394642e-05	0.00269698096639518
Pg_S0144.6	Pg_S0144.6	Pg_scaffold0144:107138-115590	127.265479333333	196.606143333333	-0.991226761549977	6.10110864101533e-05	0.00269873163544989
Pg_S0589.1	Pg_S0589.1	Pg_scaffold0589:23715-32408	3.19385833333333	1.00168833333333	1.40988250637823	6.11994391653321e-05	0.0027039897355977
Pg_S3582.19	Pg_S3582.19	Pg_scaffold3582:19713-23702	4.53593	0.873819	2.16349687438295	6.12092445426175e-05	0.0027039897355977
Pg_S1358.2	Pg_S1358.2	Pg_scaffold1358:39718-45678	4.47072366666667	1.59797366666667	1.19413706984048	6.14842348880958e-05	0.00271437973672961
Pg_S2790.16	Pg_S2790.16	Pg_scaffold2790:300983-317634	0.572973666666667	1.160607	-1.30299862731374	6.18662712052438e-05	0.0027292812838578
Pg_S0327.39	Pg_S0327.39	Pg_scaffold0327:902513-903517	9.50277866666667	1.63063066666667	2.28217670625899	6.22683334760864e-05	0.00274366827502384
Pg_S1804.3	Pg_S1804.3	Pg_scaffold1804:63409-65525	6.285896	11.576423	-1.16718892340542	6.32231679673624e-05	0.00277856831632484
Pg_S2773.20	Pg_S2773.20	Pg_scaffold2773:54465-61321	22.5561423333333	31.91942	-0.783836932289674	6.32622822599527e-05	0.00277856831632484
Pg_S3372.1	Pg_S3372.1	Pg_scaffold3372:7575-8110	12.9092756666667	32.6957066666667	-1.65306440386605	6.34076059438142e-05	0.00278307978520957
Pg_S4166.2	Pg_S4166.2	Pg_scaffold4166:76708-79882	4.97257733333333	9.08484666666667	-1.15835070985488	6.36973053341318e-05	0.00279399730046975
Pg_S2145.13	Pg_S2145.13	Pg_scaffold2145:156205-160825	4.98271933333333	8.656953	-1.07610719130893	6.38063312955938e-05	0.0027969808772557
Pg_S3303.4	Pg_S3303.4	Pg_scaffold3303:54736-80898	286.071970666667	130.173085666667	0.865035738722594	6.39984033322601e-05	0.00280359864771149
Pg_S0108.24	Pg_S0108.24	Pg_scaffold0108:1271017-1271943	45.968346	80.744812	-1.09209480090663	6.45091262038076e-05	0.00281873060865427
Pg_S5750.4	Pg_S5750.4	Pg_scaffold5750:40863-45502	7.723799	13.7220286666667	-1.15370880994179	6.53609769096449e-05	0.00285229783304738
Pg_S2764.10	Pg_S2764.10	Pg_scaffold2764:269742-270977	19.1810646666667	6.31750966666667	1.31412221990582	6.5654879695145e-05	0.00286329158199901
Pg_S2196.6	Pg_S2196.6	Pg_scaffold2196:107720-115663	1.17858766666667	2.60592066666667	-1.45875863044532	6.58578122409586e-05	0.00287030649030754
Pg_S0927.5	Pg_S0927.5	Pg_scaffold0927:35864-63158	1.906753	2.89193133333333	-0.89383750840679	6.61946761849626e-05	0.00288162314696691
Pg_S3429.29	Pg_S3429.29	Pg_scaffold3429:198248-205588	2.96155333333333	4.94695533333333	-1.01214831467912	6.62019626920178e-05	0.00288162314696691
Pg_S3085.2	Pg_S3085.2	Pg_scaffold3085:14522-19301	0.313113333333333	2.13718066666667	-3.01428390239981	6.64456677714916e-05	0.00288854436415417
Pg_S8587.2	Pg_S8587.2	Pg_scaffold8587:4215-12924	3.451122	5.40860433333333	-0.937530980533807	6.65893875361534e-05	0.00289294837265347
Pg_S0277.44	Pg_S0277.44	Pg_scaffold0277:394764-409163	2.89025666666667	1.10769033333333	1.10274072257276	6.66566679305257e-05	0.00289402801158835
Pg_S2057.23	Pg_S2057.23	Pg_scaffold2057:419115-421011	4.059757	0.0820436666666667	5.26586690801821	6.67885283690569e-05	0.00289790836068488
Pg_S6708.3	Pg_S6708.3	Pg_scaffold6708:19617-21291	30.4536416666667	52.4103473333333	-1.07542595310585	6.70679813212743e-05	0.00290774449682225
Pg_S3019.3	Pg_S3019.3	Pg_scaffold3019:89619-93550	0.344250666666667	0	9.33850292548793	6.71110320029055e-05	0.00290774449682225
Pg_S2693.15	Pg_S2693.15	Pg_scaffold2693:209091-210506	6.04227633333333	13.1067543333333	-1.40801244502616	6.71431149204645e-05	0.00290774449682225
Pg_S1576.18	Pg_S1576.18	Pg_scaffold1576:431895-437474	19.464279	4.17565633333333	2.88409722340989	6.72508572506016e-05	0.00291056248182045
Pg_S5234.11	Pg_S5234.11	Pg_scaffold5234:71402-78397	3.84965433333333	7.59965933333333	-1.25450437119167	6.73978197404871e-05	0.00291322591182455
Pg_S3033.8	Pg_S3033.8	Pg_scaffold3033:203873-206544	28.5082836666667	42.2030056666667	-0.854634888767645	6.7470119723984e-05	0.00291439247541734
Pg_S2022.12	Pg_S2022.12	Pg_scaffold2022:236424-251262	20.9289436666667	9.59848066666667	0.825661232270197	6.78268589108667e-05	0.00292620771194965
XLOC_006603	XLOC_006603	Pg_scaffold0015:1239211-1270633	0.411364	0.00738466666666667	5.5856681322693	6.80455332303027e-05	0.0029337861760888
Pg_S5832.7	Pg_S5832.7	Pg_scaffold5832:113377-114135	10.9844853333333	1.22003366666667	2.88148135801373	6.85381610928639e-05	0.00295315912307142
Pg_S0605.4	Pg_S0605.4	Pg_scaffold0605:228659-241504	1.94448633333333	3.462418	-1.13171848702441	7.04886125092415e-05	0.00303528237501916
Pg_S0947.7	Pg_S0947.7	Pg_scaffold0947:366056-366529	82.3372496666667	176.725001	-1.39734427938062	7.07638723600942e-05	0.00304492615888541
Pg_S2783.5	Pg_S2783.5	Pg_scaffold2783:286067-286856	59.946125	100.836904	-1.04462551841982	7.08306365571631e-05	0.00304492615888541
Pg_S5422.6	Pg_S5422.6	Pg_scaffold5422:61736-64102	32.0102673333333	46.2663623333333	-0.820947577227363	7.08464962196686e-05	0.00304492615888541
Pg_S5545.1	Pg_S5545.1	Pg_scaffold5545:25977-41487	3.39724233333333	5.03020266666667	-0.847608700221979	7.08988393023203e-05	0.00304525694655709
Pg_S1723.7	Pg_S1723.7	Pg_scaffold1723:107992-109397	0.176126	2.20313266666667	-3.8721631688539	7.09951414863204e-05	0.00304747426714849
Pg_S4225.2	Pg_S4225.2	Pg_scaffold4225:17687-20016	0.169452	1.858671	-3.73070780903226	7.13008849704784e-05	0.00305867343526188
Pg_S4311.3	Pg_S4311.3	Pg_scaffold4311:32573-40830	36.0617243333333	51.1233176666667	-0.788909360806408	7.16866724502148e-05	0.00307329010338419
Pg_S0509.14	Pg_S0509.14	Pg_scaffold0509:381643-384138	27.7167733333333	42.5254793333333	-0.890648133904815	7.19752154657383e-05	0.00308178625014883
Pg_S1845.24	Pg_S1845.24	Pg_scaffold1845:471218-477598	1.19305433333333	2.72543666666667	-1.48232156694251	7.23794186877897e-05	0.00309714892713724
Pg_S0219.56	Pg_S0219.56	Pg_scaffold0219:819674-822664	185.144236333333	282.107564333333	-0.890768471808467	7.25490520233744e-05	0.00310246127925412
Pg_S3171.8	Pg_S3171.8	Pg_scaffold3171:223750-225971	102.486040666667	50.7276913333333	0.858207050814941	7.31647971162865e-05	0.00312683238202235
Pg_S0363.19	Pg_S0363.19	Pg_scaffold0363:1013182-1019252	161.89739	245.994395	-0.888717422828046	7.32421192646865e-05	0.00312817687589589
Pg_S6371.8	Pg_S6371.8	Pg_scaffold6371:92179-93672	0.406239666666667	3.24321866666667	-3.22786158154209	7.38848126093086e-05	0.00315365162606741
Pg_S4091.3	Pg_S4091.3	Pg_scaffold4091:35699-38453	48.047287	71.408015	-0.849258473464118	7.42635452465167e-05	0.00316329432421004
Pg_S0575.51	Pg_S0575.51	Pg_scaffold0575:933617-938185	1.32113033333333	3.90686233333333	-1.7857345479865	7.42990641588133e-05	0.00316329432421004
Pg_S2190.3	Pg_S2190.3	Pg_scaffold2190:104097-104999	20.211298	35.0496133333333	-1.07418408182659	7.43266212561475e-05	0.00316329432421004
Pg_S1703.4	Pg_S1703.4	Pg_scaffold1703:46857-53747	14.6744223333333	6.289712	0.953044877336169	7.43426108624896e-05	0.00316329432421004
Pg_S1049.8	Pg_S1049.8	Pg_scaffold1049:76788-81002	66.0904096666667	95.7832233333333	-0.820508044530896	7.47325711542154e-05	0.00317790474643811
Pg_S7123.1	Pg_S7123.1	Pg_scaffold7123:6432-9802	2.73747966666667	5.63057233333333	-1.34361565147601	7.49536458119514e-05	0.00318531979659911
Pg_S2746.19	Pg_S2746.19	Pg_scaffold2746:180043-183112	3.864817	7.46159866666667	-1.22009211609518	7.62163586497661e-05	0.0032369647514217
Pg_S4399.22	Pg_S4399.22	Pg_scaffold4399:183441-186596	14.9794476666667	23.197576	-0.912691912032428	7.63301001632692e-05	0.00323977814059506
Pg_S0158.7	Pg_S0158.7	Pg_scaffold0158:776854-777369	49.4642436666667	17.094222	1.2644076227332	7.65340070485682e-05	0.00324639213236751
Pg_S3027.6	Pg_S3027.6	Pg_scaffold3027:82712-83826	485.332021	190.254343666667	1.08377426408736	7.6581118651468e-05	0.00324639213236751
Pg_S3717.8	Pg_S3717.8	Pg_scaffold3717:107713-111813	3.35395866666667	6.303304	-1.20077986740759	7.67580954934142e-05	0.00325187340212099
Pg_S4579.6	Pg_S4579.6	Pg_scaffold4579:49011-53614	8.46624133333333	1.62773533333333	1.69779653150881	7.7009119373398e-05	0.00325846030658854
Pg_S0121.46	Pg_S0121.46	Pg_scaffold0121:1058198-1064970	3.59482733333333	6.651933	-1.17748514054163	7.71308023893879e-05	0.00326158572186942
Pg_S5009.5	Pg_S5009.5	Pg_scaffold5009:1665-5645	95.761744	42.216189	0.924608942882465	7.74242383332889e-05	0.00327196558131163
Pg_S1464.16	Pg_S1464.16	Pg_scaffold1464:286474-287067	13.6278123333333	0.372828333333333	4.85147431662077	7.81672796129526e-05	0.00330132124324475
Pg_S0894.3	Pg_S0894.3	Pg_scaffold0894:293062-298030	7.34898266666667	11.261845	-0.900569991650306	7.85606305513348e-05	0.00331588087168654
Pg_S0516.24	Pg_S0516.24	Pg_scaffold0516:574770-577636	219.573405	361.834045333333	-1.00797580196902	7.87393989523889e-05	0.0033193182470609
Pg_S1758.10	Pg_S1758.10	Pg_scaffold1758:151940-157924	5.130464	0.409481	3.28145916159607	7.93990596128913e-05	0.00334505933173322
Pg_S1761.21	Pg_S1761.21	Pg_scaffold1761:53784-57948	7.38011166666667	11.6643076666667	-0.945755239320869	7.94992099011471e-05	0.0033454741023023
Pg_S2623.12	Pg_S2623.12	Pg_scaffold2623:175532-185244	0.118260666666667	0	9.10898050551486	7.95070009358438e-05	0.0033454741023023
Pg_S0896.15	Pg_S0896.15	Pg_scaffold0896:191640-195545	42.1502936666667	61.475886	-0.822467342023815	8.00782393868103e-05	0.00336743313939307
Pg_S7323.2	Pg_S7323.2	Pg_scaffold7323:10535-11878	22.3788063333333	8.21112933333333	1.1805760373474	8.06285158406802e-05	0.00338848417033957
Pg_S1583.9	Pg_S1583.9	Pg_scaffold1583:126471-128923	52.730189	75.7147266666667	-0.8083150677514	8.11475461017923e-05	0.00340819693627528
Pg_S4815.1	Pg_S4815.1	Pg_scaffold4815:25260-36119	6.34167066666667	2.20729266666667	1.2098277455447	8.22856004719892e-05	0.00345386845353442
Pg_S1570.11	Pg_S1570.11	Pg_scaffold1570:462927-476659	0.915994	2.48750166666667	-1.67315891701961	8.24765802250495e-05	0.00345975558670983
Pg_S0785.20	Pg_S0785.20	Pg_scaffold0785:265742-266350	441.746551666667	682.560790666667	-0.907848520688856	8.30498158946133e-05	0.00347738602979729
Pg_S2984.4	Pg_S2984.4	Pg_scaffold2984:103479-107728	6.663468	19.1599446666667	-1.82982816002512	8.34196169736274e-05	0.00349072713775287
Pg_S1903.21	Pg_S1903.21	Pg_scaffold1903:385196-393779	0.550131666666667	1.44521933333333	-1.67275606966051	8.39347289513196e-05	0.00351012875065089
Pg_S1503.3	Pg_S1503.3	Pg_scaffold1503:29693-34168	11.2636406666667	4.74838166666667	0.958574202541121	8.43780407040341e-05	0.00352650576001272
Pg_S1939.18	Pg_S1939.18	Pg_scaffold1939:263764-265158	9.66390233333333	17.816646	-1.15918676691028	8.47208411648429e-05	0.00353433586187866
Pg_S1760.1	Pg_S1760.1	Pg_scaffold1760:10955-18040	8.13678233333333	12.5839486666667	-0.924199431027847	8.53176727638741e-05	0.00355605015083505
Pg_S0783.7	Pg_S0783.7	Pg_scaffold0783:708493-726840	21.5923246666667	9.30344566666667	0.89960371411731	8.53829610715909e-05	0.00355605015083505
Pg_S1500.28	Pg_S1500.28	Pg_scaffold1500:413167-435176	1.885433	3.10438	-1.02870990888789	8.53977560853245e-05	0.00355605015083505
Pg_S4533.6	Pg_S4533.6	Pg_scaffold4533:108736-109044	0.234743333333333	5.964131	-4.80659912647076	8.57539750832758e-05	0.0035687047788164
Pg_S0992.17	Pg_S0992.17	Pg_scaffold0992:246941-249106	21.932642	33.4096643333333	-0.886683791579816	8.6140888338653e-05	0.00358262055597734
Pg_S3660.8	Pg_S3660.8	Pg_scaffold3660:181373-232011	0.659308666666667	2.68656666666667	-2.33742891294173	8.64033753851508e-05	0.00359134761015866
Pg_S1500.34	Pg_S1500.34	Pg_scaffold1500:532183-539970	11.1934533333333	21.3883643333333	-1.13768160370433	8.66994641004989e-05	0.00359926783162923
Pg_S1793.3	Pg_S1793.3	Pg_scaffold1793:280896-294961	8.48153366666667	3.58485533333333	0.977434894582861	8.68654734917405e-05	0.00360263703332142
Pg_S2143.13	Pg_S2143.13	Pg_scaffold2143:200497-202280	1.40819166666667	0	10.2001345025526	8.68862585006706e-05	0.00360263703332142
Pg_S0420.8	Pg_S0420.8	Pg_scaffold0420:372746-374435	48.7407113333333	79.7212856666667	-0.993551407208008	8.70312625055931e-05	0.00360645707957563
Pg_S2306.11	Pg_S2306.11	Pg_scaffold2306:183549-188467	2.07194666666667	4.167803	-1.30253527577408	8.73606115478275e-05	0.00361790685637779
Pg_S5121.5	Pg_S5121.5	Pg_scaffold5121:61141-75593	7.239566	3.268482	0.856820259068254	8.85290614215878e-05	0.00366184974011138
Pg_S2182.7	Pg_S2182.7	Pg_scaffold2182:328635-330226	1.31851333333333	0.0130143333333333	6.67503404159772	8.93265387202587e-05	0.00369259669880691
Pg_S2120.7	Pg_S2120.7	Pg_scaffold2120:93401-97053	5.14101833333333	1.53012333333333	1.46913718992887	8.99888611554658e-05	0.00371547230126635
Pg_S0085.69	Pg_S0085.69	Pg_scaffold0085:1528720-1530276	92.668762	150.071075333333	-0.992100556053973	9.01502391783596e-05	0.00371988355346495
Pg_S3185.2	Pg_S3185.2	Pg_scaffold3185:155697-157812	0.0319403333333333	1.53416233333333	-5.78267680203426	9.03916284188986e-05	0.00372758899104972
Pg_S2289.21	Pg_S2289.21	Pg_scaffold2289:431206-431844	39.145992	70.910965	-1.15208490418691	9.05160787779493e-05	0.00372924061006352
Pg_S0276.10	Pg_S0276.10	Pg_scaffold0276:127805-130696	29.4397063333333	48.6045736666667	-1.02038240636534	9.05410281824008e-05	0.00372924061006352
Pg_S7804.7	Pg_S7804.7	Pg_scaffold7804:39361-45253	15.5046736666667	6.48250733333333	0.993762927255982	9.11538457587905e-05	0.00375221575830753
Pg_S4601.17	Pg_S4601.17	Pg_scaffold4601:170338-173224	0.00589233333333333	1.87855833333333	-8.33086211408395	9.13881894055984e-05	0.00375959325873164
Pg_S1000.5	Pg_S1000.5	Pg_scaffold1000:7486-10955	22.2295253333333	9.781737	0.905967472157691	9.14673396461505e-05	0.00376058125532527
Pg_S3554.11	Pg_S3554.11	Pg_scaffold3554:129706-133653	11.763552	17.73605	-0.871794286233214	9.21742907716405e-05	0.00378736387045305
Pg_S3285.4	Pg_S3285.4	Pg_scaffold3285:161018-162626	15.127807	28.192716	-1.15113356965676	9.24801434576076e-05	0.00379764336240608
Pg_S5965.1	Pg_S5965.1	Pg_scaffold5965:21997-24553	79.4878566666667	34.424178	0.946081657644867	9.30990596974419e-05	0.00381846101253344
Pg_S1815.32	Pg_S1815.32	Pg_scaffold1815:486137-488480	1.96798466666667	6.544899	-1.98982781025562	9.36682776343468e-05	0.00383949872649251
Pg_S1223.5	Pg_S1223.5	Pg_scaffold1223:248069-323701	0.214173666666667	0	12.9752505928943	9.43802166725506e-05	0.00386635784912993
Pg_S4072.17	Pg_S4072.17	Pg_scaffold4072:194257-201619	7.96262466666667	2.747867	1.24917491223992	9.46789343118155e-05	0.00387626695770727
Pg_S0403.45	Pg_S0403.45	Pg_scaffold0403:795127-799748	3.090398	0.631023333333333	1.96088216640633	9.47890044880514e-05	0.00387844536180025
Pg_S0472.52	Pg_S0472.52	Pg_scaffold0472:692779-701003	30.3293793333333	14.6106036666667	0.780232967015825	9.54358706788966e-05	0.00390257186286941
Pg_S2649.5	Pg_S2649.5	Pg_scaffold2649:319916-322024	0.769844666666667	4.902269	-2.90346065583979	9.56188625719078e-05	0.00390771203014062
Pg_S5880.4	Pg_S5880.4	Pg_scaffold5880:81391-107742	16.596173	7.282004	0.911063635258461	9.656654174991e-05	0.00394407825130411
Pg_S7940.2	Pg_S7940.2	Pg_scaffold7940:40173-46044	10.507638	15.9848333333333	-0.889614833035252	9.68746159466689e-05	0.00395429312058073
Pg_S0403.3	Pg_S0403.3	Pg_scaffold0403:246188-250076	35.9801856666667	14.865065	1.01882374651804	9.70991991861366e-05	0.00396108981943062
Pg_S5290.1	Pg_S5290.1	Pg_scaffold5290:1904-6873	17.5524956666667	27.677341	-0.953538003972806	9.74809678471761e-05	0.00397375353649007
Pg_S6123.7	Pg_S6123.7	Pg_scaffold6123:50898-57840	2.05129066666667	3.85139666666667	-1.18528816147759	9.75261467875377e-05	0.00397375353649007
Pg_S0941.6	Pg_S0941.6	Pg_scaffold0941:704926-705513	162.064672	263.270909333333	-1.00190124739018	9.77575003813095e-05	0.00398080214090051
Pg_S4270.3	Pg_S4270.3	Pg_scaffold4270:208881-211356	0.00670333333333333	0.496522666666667	-6.04482605375894	9.84476011936475e-05	0.00400651192256343
Pg_S3190.17	Pg_S3190.17	Pg_scaffold3190:279907-281462	2.708503	7.48418833333333	-1.73865020925577	9.86333937973641e-05	0.00401167950156864
Pg_S3313.22	Pg_S3313.22	Pg_scaffold3313:190145-192345	11.0702976666667	17.830301	-0.962647191255731	9.87767496612251e-05	0.00401511593616975
Pg_S3796.7	Pg_S3796.7	Pg_scaffold3796:82269-85857	40.930415	68.2963103333333	-1.02913257087397	9.89484196381217e-05	0.00401882867531589
Pg_S5573.10	Pg_S5573.10	Pg_scaffold5573:66253-71096	13.2218543333333	5.765859	0.920245259131278	9.89859279634457e-05	0.00401882867531589
Pg_S0804.40	Pg_S0804.40	Pg_scaffold0804:670139-673346	54.878006	26.0943906666667	0.830280571112628	9.91641674499087e-05	0.00402367015670635
Pg_S3518.4	Pg_S3518.4	Pg_scaffold3518:29607-32781	66.9223046666667	96.755323	-0.814366293484227	0.000100943745999156	0.00409344294120715
Pg_S0408.33	Pg_S0408.33	Pg_scaffold0408:527269-533169	1.17668233333333	3.023776	-1.64642932604777	0.000101397565262589	0.00410940293014302
Pg_S4412.3	Pg_S4412.3	Pg_scaffold4412:62123-64984	11.3512273333333	4.06383033333333	1.20714503180506	0.000101727667138286	0.00412033296922102
Pg_S7540.2	Pg_S7540.2	Pg_scaffold7540:54597-59048	23.446875	9.70161966666667	0.973256205105541	0.000101940836333421	0.00412651665556674
Pg_S0126.9	Pg_S0126.9	Pg_scaffold0126:171830-187700	4.02647033333333	1.110374	1.53762068787264	0.00010286756465058	0.00416156040906688
Pg_S4481.11	Pg_S4481.11	Pg_scaffold4481:142051-143953	0.825941	3.68686166666667	-2.42500692518562	0.000103390833291123	0.00417852926835603
Pg_S0241.11	Pg_S0241.11	Pg_scaffold0241:541575-548515	4.77705033333333	1.84148166666667	1.10662383225374	0.000103409532679231	0.00417852926835603
Pg_S2871.30	Pg_S2871.30	Pg_scaffold2871:314688-322512	33.733361	49.7376213333333	-0.899791214878253	0.00010402087425102	0.00419991256055743
Pg_S4705.8	Pg_S4705.8	Pg_scaffold4705:129327-134115	86.2287216666667	40.8929776666667	0.784925476953697	0.000104360358683521	0.00420946856598792
Pg_S0408.32	Pg_S0408.32	Pg_scaffold0408:477066-501836	5.37153133333333	2.49297	0.822195913116312	0.000104536569916424	0.00421408413762379
Pg_S2565.7	Pg_S2565.7	Pg_scaffold2565:95303-100960	3.852971	6.27898033333333	-1.00325237602084	0.000104759886393313	0.00422059204436802
Pg_S3356.17	Pg_S3356.17	Pg_scaffold3356:245828-251519	59.112059	85.522453	-0.827013500350328	0.000105197517721276	0.00423572153998394
Pg_S4642.15	Pg_S4642.15	Pg_scaffold4642:121929-124623	0.374567	0	8.49182183831612	0.000105302919088108	0.00423746401484464
Pg_S0902.5	Pg_S0902.5	Pg_scaffold0902:331766-334380	144.029167333333	68.2361983333333	0.799282664290501	0.00010549198367689	0.00424256911711871
Pg_S3187.4	Pg_S3187.4	Pg_scaffold3187:94682-96079	0.193821	2.39029833333333	-3.89774315577248	0.000105953714752497	0.0042561195381851
Pg_S5077.6	Pg_S5077.6	Pg_scaffold5077:158822-165950	6.49435066666667	2.44213533333333	1.16148068890292	0.000106318447339244	0.00426825700771934
Pg_S1833.11	Pg_S1833.11	Pg_scaffold1833:311240-319873	7.304908	11.9332456666667	-0.988520599697197	0.000106740227507693	0.00428015134499983
Pg_S1544.19	Pg_S1544.19	Pg_scaffold1544:12045-30515	35.4950733333333	55.4007883333333	-0.933118635809556	0.000107145969178089	0.00429389674835433
Pg_S6276.3	Pg_S6276.3	Pg_scaffold6276:62620-85122	7.074281	9.97347533333333	-0.783692848326306	0.000107687326441493	0.00431052650347498
Pg_S6363.5	Pg_S6363.5	Pg_scaffold6363:65043-65662	773.972371666667	279.765126666667	1.24135590508802	0.00010783715099348	0.00431399202050633
Pg_S0981.31	Pg_S0981.31	Pg_scaffold0981:693627-695069	0.151161333333333	1.86929066666667	-3.86096480758153	0.000108742990095819	0.00434767987599979
Pg_S1242.15	Pg_S1242.15	Pg_scaffold1242:229568-244941	2.617351	4.03643433333333	-0.9233707589601	0.000108886807182609	0.00434998186071982
Pg_S4994.6	Pg_S4994.6	Pg_scaffold4994:74786-80837	22.6278326666667	34.3115553333333	-0.858567652084986	0.000108955708109862	0.00434998186071982
Pg_S5376.5	Pg_S5376.5	Pg_scaffold5376:62130-65843	7.30286133333333	11.704489	-0.959059623156323	0.000108991892446197	0.00434998186071982
Pg_S4223.3	Pg_S4223.3	Pg_scaffold4223:30138-33453	5.61170266666667	9.905609	-1.09825106120422	0.000109127222571547	0.00435283602173105
XLOC_322254	XLOC_322254	Pg_scaffold2245:352857-355849	10.039489	15.807688	-0.975949687505172	0.000109387576175624	0.00436067083330622
Pg_S2923.16	Pg_S2923.16	Pg_scaffold2923:111667-129861	1.82370933333333	3.132815	-0.992951019008366	0.00010974996745085	0.00437256178731751
Pg_S4706.9	Pg_S4706.9	Pg_scaffold4706:139827-141787	3.212277	7.994242	-1.59723833761583	0.00011013482979247	0.0043853336079888
Pg_S1948.4	Pg_S1948.4	Pg_scaffold1948:108173-112883	6.12574233333333	10.136816	-1.01110900280256	0.000110272801546615	0.00438826560553765
Pg_S0622.9	Pg_S0622.9	Pg_scaffold0622:488194-490012	43.4081343333333	64.5367306666667	-0.85611547968578	0.000111171710346496	0.00442094100323804
Pg_S2757.6	Pg_S2757.6	Pg_scaffold2757:161139-169227	13.8166696666667	19.551611	-0.78455925066595	0.000111265176093761	0.00442094100323804
Pg_S6826.3	Pg_S6826.3	Pg_scaffold6826:30885-44442	0.305484	0	11.0066555670553	0.00011128834891156	0.00442094100323804
Pg_S5246.10	Pg_S5246.10	Pg_scaffold5246:62019-66107	26.6235353333333	38.7892456666667	-0.833613429687577	0.000111869565702058	0.00444144315332129
Pg_S2569.13	Pg_S2569.13	Pg_scaffold2569:241711-243850	11.826383	19.563781	-1.00551508156598	0.000111940586623007	0.00444167744757536
Pg_S2160.28	Pg_S2160.28	Pg_scaffold2160:341371-342596	3.253478	9.29920166666667	-1.81702825560015	0.00011207120069632	0.00444427468435732
Pg_S0978.50	Pg_S0978.50	Pg_scaffold0978:181904-183850	2.86906666666667	7.034049	-1.56661678749466	0.00011220259948898	0.00444690000345399
Pg_S1650.8	Pg_S1650.8	Pg_scaffold1650:99988-101350	38.139407	63.5537213333333	-1.00747357641454	0.000113166897207603	0.0044825131967109
Pg_S3615.8	Pg_S3615.8	Pg_scaffold3615:113640-114902	11.4213586666667	2.627087	1.81032557855094	0.000113396095551566	0.00448898484351784
Pg_S5941.7	Pg_S5941.7	Pg_scaffold5941:64814-73855	7.30632266666667	10.597296	-0.816786298844367	0.000113632475986947	0.00449573313347895
Pg_S1399.3	Pg_S1399.3	Pg_scaffold1399:217110-347014	1.42073766666667	2.18482966666667	-0.93106169585803	0.000113840704405737	0.0045013604441197
Pg_S2405.9	Pg_S2405.9	Pg_scaffold2405:328457-330423	5.523872	10.7716093333333	-1.26090081212373	0.000114561589641828	0.00452724038603117
Pg_S1183.12	Pg_S1183.12	Pg_scaffold1183:513204-520907	2.722748	0.730133333333333	1.62012940032296	0.000114727758549073	0.00453087706733338
Pg_S5840.8	Pg_S5840.8	Pg_scaffold5840:108477-111497	19.3119406666667	8.172937	0.965228441892398	0.000114786470389868	0.00453087706733338
Pg_S2990.17	Pg_S2990.17	Pg_scaffold2990:274675-277622	0.564070333333333	2.350361	-2.34529281748431	0.00011586477849949	0.00457079514857908
Pg_S6071.3	Pg_S6071.3	Pg_scaffold6071:48986-52841	4.92565766666667	8.3789	-1.02374574365112	0.000116965788527899	0.00461156214098896
Pg_S2745.4	Pg_S2745.4	Pg_scaffold2745:283011-290626	2.378917	0.666650666666667	1.53444674609972	0.000117786176952292	0.0046339762739404
Pg_S1119.3	Pg_S1119.3	Pg_scaffold1119:109362-109844	296.965016666667	507.765106333333	-1.05193782152631	0.000117809311693801	0.0046339762739404
Pg_S5287.7	Pg_S5287.7	Pg_scaffold5287:105321-108575	37.751306	58.7244603333333	-0.928717410359652	0.00011787398597359	0.0046339762739404
Pg_S0897.17	Pg_S0897.17	Pg_scaffold0897:173056-185088	2.506052	3.890718	-0.944455812185201	0.000118108817607535	0.00464053354341861
Pg_S5470.6	Pg_S5470.6	Pg_scaffold5470:84354-88418	0.182176	1.33224066666667	-3.12357004685508	0.000119253144477152	0.00468279705152421
Pg_S7118.3	Pg_S7118.3	Pg_scaffold7118:66246-71288	2.184307	4.18156	-1.22793658170546	0.000119351707603709	0.00468397081256258
Pg_S5633.7	Pg_S5633.7	Pg_scaffold5633:127369-128844	12.3609713333333	3.09554466666667	1.74457675535342	0.000119556633014417	0.00468931502279893
Pg_S1682.6	Pg_S1682.6	Pg_scaffold1682:481514-489930	31.795994	47.5023866666667	-0.870279249165634	0.00011980541072793	0.00469637210053487
Pg_S0213.75	Pg_S0213.75	Pg_scaffold0213:1250029-1254769	2.49017933333333	5.26653333333333	-1.36572437339923	0.000120839393879846	0.00473418344500664
Pg_S4135.10	Pg_S4135.10	Pg_scaffold4135:95879-98168	0.041431	1.091704	-4.85775323526563	0.00012140487513737	0.00475360718907561
Pg_S1049.47	Pg_S1049.47	Pg_scaffold1049:713114-720616	1.078663	2.293836	-1.37695429151758	0.000122181286113041	0.00477852130917333
Pg_S3472.2	Pg_S3472.2	Pg_scaffold3472:33099-43440	5.892451	2.17842833333333	1.18349432817241	0.000123469457353288	0.00482613452558914
XLOC_446320	XLOC_446320	Pg_scaffold4382:176036-195951	1.39771866666667	0.0860613333333333	3.61865083821125	0.000123932434189254	0.00484145674179876
Pg_S2791.7	Pg_S2791.7	Pg_scaffold2791:2960-67472	0.0694733333333333	0	10.1849305950909	0.000125660367361309	0.0049006250061585
Pg_S0753.40	Pg_S0753.40	Pg_scaffold0753:652331-657151	3.05480866666667	0.491730333333333	2.34643581830464	0.000125662578227938	0.0049006250061585
Pg_S0124.14	Pg_S0124.14	Pg_scaffold0124:218805-257133	2.133471	0	12.6470305250395	0.000126233862064102	0.00491946045867989
Pg_S3588.7	Pg_S3588.7	Pg_scaffold3588:74587-76361	16.67917	5.81593	1.24920950832425	0.000126289808573019	0.00491946045867989
Pg_S0896.31	Pg_S0896.31	Pg_scaffold0896:418830-425284	4.70448	7.45761966666667	-0.950788815622074	0.000127108486753199	0.00494852492263823
Pg_S0616.9	Pg_S0616.9	Pg_scaffold0616:700554-709750	63.988214	89.9874676666667	-0.776267096003346	0.000127484272936476	0.00496032361006912
Pg_S0264.3	Pg_S0264.3	Pg_scaffold0264:204145-209522	11.7474336666667	4.51879066666667	1.12290925951075	0.000127712136766838	0.0049663565704632
Pg_S3780.12	Pg_S3780.12	Pg_scaffold3780:228602-239880	2.95447166666667	4.50767266666667	-0.901430627225284	0.000127845374407709	0.00496870501287805
Pg_S6041.4	Pg_S6041.4	Pg_scaffold6041:89067-90715	7.33631866666667	15.9400623333333	-1.37380385622421	0.000128629369003355	0.00499158267115396
Pg_S2776.17	Pg_S2776.17	Pg_scaffold2776:338633-340067	3.43916833333333	0.0143523333333333	7.14287944984425	0.000129305663488806	0.00501118221320708
Pg_S0233.9	Pg_S0233.9	Pg_scaffold0233:867545-878266	1.18850866666667	2.26760866666667	-1.32045689701596	0.000129914891298762	0.00503193350693128
Pg_S5168.16	Pg_S5168.16	Pg_scaffold5168:150960-158409	10.3384576666667	4.470187	1.08810206140349	0.000130390923261267	0.00504750516106953
Pg_S4755.8	Pg_S4755.8	Pg_scaffold4755:175550-178710	6.795708	11.8663483333333	-1.08713463661552	0.000131044284209773	0.00506991976028372
Pg_S4198.11	Pg_S4198.11	Pg_scaffold4198:157350-160172	3.37312833333333	6.64369566666667	-1.27246505957044	0.000131375559420973	0.00507773793996834
Pg_S2513.19	Pg_S2513.19	Pg_scaffold2513:229238-237439	2.904558	4.689602	-0.976506598842382	0.000132652280918907	0.00512051317312778
Pg_S2386.9	Pg_S2386.9	Pg_scaffold2386:292036-294520	8.33926633333333	14.099228	-1.04700294898827	0.00013327399120104	0.005141602031584
Pg_S0096.2	Pg_S0096.2	Pg_scaffold0096:5246-9354	68.81662	96.2817203333333	-0.773248995475477	0.000133826382936201	0.00515999430599909
Pg_S1373.3	Pg_S1373.3	Pg_scaffold1373:27030-29830	3.14647666666667	7.87402366666667	-1.59818379382592	0.000134110327396551	0.00516802102319996
Pg_S6519.3	Pg_S6519.3	Pg_scaffold6519:22045-26442	1.66882	4.00938366666667	-1.53072806667799	0.000135395404802484	0.00521165336950781
Pg_S6190.4	Pg_S6190.4	Pg_scaffold6190:47787-56856	14.162853	20.2103683333333	-0.791382098084432	0.000136820846060476	0.00526058414210424
Pg_S3472.10	Pg_S3472.10	Pg_scaffold3472:236328-238400	3.275279	7.38174666666667	-1.45169340003185	0.000138205850669762	0.00531084206337078
Pg_S5553.1	Pg_S5553.1	Pg_scaffold5553:1668-4815	30.5962453333333	47.9573173333333	-0.954789878320085	0.000138639768893044	0.00532451652964907
Pg_S8336.1	Pg_S8336.1	Pg_scaffold8336:2978-17728	9.91611166666667	14.6890316666667	-0.861368838012129	0.000139055469937364	0.00533747636099477
Pg_S1887.9	Pg_S1887.9	Pg_scaffold1887:492664-496497	0.610928333333333	0.00338766666666667	6.19211447497738	0.000139967283691692	0.00536725000151304
Pg_S1273.19	Pg_S1273.19	Pg_scaffold1273:638452-640621	16.891959	27.0152396666667	-0.971308915539307	0.000139988531443404	0.00536725000151304
Pg_S4066.11	Pg_S4066.11	Pg_scaffold4066:208715-215689	8.53684233333333	12.6308833333333	-0.840805802325554	0.000140413966264337	0.00538000253556288
Pg_S1410.9	Pg_S1410.9	Pg_scaffold1410:161535-163617	5.198766	12.5649036666667	-1.53369914510232	0.000140478895669679	0.00538000253556288
Pg_S3615.3	Pg_S3615.3	Pg_scaffold3615:25957-30856	12.016254	17.6907903333333	-0.836274658378226	0.000141974681807927	0.00543118850070393
Pg_S3864.17	Pg_S3864.17	Pg_scaffold3864:223423-228694	4.49943033333333	7.469813	-0.999571394280985	0.000142250570451782	0.00543670489217571
Pg_S1227.3	Pg_S1227.3	Pg_scaffold1227:40987-45850	3.28429666666667	7.13869533333333	-1.41050300681981	0.000142278299210263	0.00543670489217571
Pg_S4658.9	Pg_S4658.9	Pg_scaffold4658:56512-60934	1.39623566666667	3.86598366666667	-1.76747928072438	0.000142957138827273	0.0054595859603195
Pg_S7994.2	Pg_S7994.2	Pg_scaffold7994:21943-33000	3.21112066666667	4.94967033333333	-0.943340773605183	0.000143650785571748	0.00548300659332837
Pg_S0544.61	Pg_S0544.61	Pg_scaffold0544:854920-860598	8.515666	3.55765333333333	0.968996418703706	0.000143872067228265	0.0054856569114507
Pg_S1715.26	Pg_S1715.26	Pg_scaffold1715:502622-504459	0.584411	3.05921333333333	-2.63242311910886	0.00014391108785429	0.0054856569114507
Pg_S0901.17	Pg_S0901.17	Pg_scaffold0901:568363-572223	6.68774533333333	2.433165	1.16794396137837	0.000143979796310925	0.0054856569114507
Pg_S1036.7	Pg_S1036.7	Pg_scaffold1036:361393-370592	9.16923633333333	16.0182376666667	-1.10169395704331	0.000144041923651305	0.0054856569114507
Pg_S6153.1	Pg_S6153.1	Pg_scaffold6153:44601-60877	1.51875233333333	2.36905033333333	-0.931412276977507	0.000144406601231892	0.00549149238884313
Pg_S5486.5	Pg_S5486.5	Pg_scaffold5486:143117-147354	10.510197	15.5328703333333	-0.848193021655888	0.000144417700397799	0.00549149238884313
XLOC_194954	XLOC_194954	Pg_scaffold1001:13293-16080	0.667763666666667	2.68308066666667	-2.2903398521075	0.000144436684048566	0.00549149238884313
Pg_S3704.6	Pg_S3704.6	Pg_scaffold3704:254280-256024	13.7107343333333	4.101248	1.4954194009001	0.000144958672108577	0.00550826802628514
Pg_S0493.48	Pg_S0493.48	Pg_scaffold0493:294440-301669	14.2139623333333	6.38435833333333	0.875182115021294	0.000145108003317117	0.00551087232196765
Pg_S0093.18	Pg_S0093.18	Pg_scaffold0093:210177-218916	6.232957	9.147752	-0.845859858039437	0.000145433698950823	0.00552016791209668
Pg_S0872.18	Pg_S0872.18	Pg_scaffold0872:713666-716463	3.960051	7.62490833333333	-1.22613061276599	0.000145753236250704	0.00552921954292994
Pg_S2159.2	Pg_S2159.2	Pg_scaffold2159:63063-66982	186.856516666667	291.548563666667	-0.930057044907392	0.00014672535202233	0.00556300322998282
Pg_S0164.36	Pg_S0164.36	Pg_scaffold0164:1054022-1061249	2.47984866666667	0.616950333333333	1.73804980632338	0.00014683254868558	0.00556397471152558
Pg_S0617.2	Pg_S0617.2	Pg_scaffold0617:125764-239716	0.287970333333333	0.378871	-5.75117320948564	0.000147645647869714	0.00558857622080879
Pg_S3949.7	Pg_S3949.7	Pg_scaffold3949:2125-13034	65.3252273333333	100.018043333333	-0.904765640764962	0.000148365436344948	0.00561270642385815
Pg_S3044.20	Pg_S3044.20	Pg_scaffold3044:320620-322665	0.454263333333333	0	8.80111355880828	0.000148698256555488	0.00562217887091835
Pg_S1815.17	Pg_S1815.17	Pg_scaffold1815:163748-167365	3.54400166666667	6.414456	-1.14310298718163	0.000149470799328037	0.00564825721915055
Pg_S8595.1	Pg_S8595.1	Pg_scaffold8595:16539-18076	1.14231966666667	0.00822966666666667	6.30591548231744	0.000150526349103885	0.00568499513824907
Pg_S1372.11	Pg_S1372.11	Pg_scaffold1372:243407-244823	0.176448333333333	1.99903766666667	-3.71523577540432	0.000150951371093505	0.00569704890892879
Pg_S0391.1	Pg_S0391.1	Pg_scaffold0391:37962-49265	2.326155	3.59002933333333	-0.90140558378269	0.00015101255611282	0.00569704890892879
Pg_S1347.21	Pg_S1347.21	Pg_scaffold1347:265931-266856	14.810284	3.10485933333333	1.94517292592892	0.000151608287285059	0.00571176955930152
Pg_S0450.27	Pg_S0450.27	Pg_scaffold0450:641508-690572	6.180971	2.854192	0.848115968236465	0.000151653980059451	0.00571176955930152
Pg_S2189.1	Pg_S2189.1	Pg_scaffold2189:36857-54466	1.80519766666667	2.28121533333333	-1.14907295054626	0.000151827373135851	0.00571370157637746
Pg_S5203.3	Pg_S5203.3	Pg_scaffold5203:119600-124719	2.07420966666667	4.20438166666667	-1.29658772764437	0.000151872814889343	0.00571370157637746
Pg_S1936.18	Pg_S1936.18	Pg_scaffold1936:146836-302710	6.230374	11.5795436666667	-1.20552325067577	0.000152139349580522	0.00571742190423593
Pg_S5540.1	Pg_S5540.1	Pg_scaffold5540:3952-9605	6.391096	10.0909373333333	-0.931884469824308	0.000152891448677865	0.00573936154728665
Pg_S2848.4	Pg_S2848.4	Pg_scaffold2848:79333-82615	6.04759966666667	1.79501766666667	1.45061756462267	0.000153722674589351	0.00576591060040107
Pg_S1442.23	Pg_S1442.23	Pg_scaffold1442:442643-447321	3.27062033333333	5.793607	-1.11935118412204	0.000153767760118015	0.00576591060040107
Pg_S7044.2	Pg_S7044.2	Pg_scaffold7044:49705-50935	86.9016443333333	35.7240533333333	1.021053447858	0.000154636585180206	0.00579530340767665
Pg_S0804.6	Pg_S0804.6	Pg_scaffold0804:224274-231859	1.70256266666667	0.371719666666667	1.93359180370826	0.000154777549110365	0.00579740091692464
Pg_S0403.64	Pg_S0403.64	Pg_scaffold0403:1026660-1032180	26.7490056666667	37.619527	-0.775528179438523	0.000155132320175591	0.0058075001616557
Pg_S7147.6	Pg_S7147.6	Pg_scaffold7147:44478-49568	1.383192	3.01676866666667	-1.41536072549951	0.000155829684480357	0.00583040653814384
Pg_S0400.44	Pg_S0400.44	Pg_scaffold0400:1010156-1029890	1.364412	2.31558133333333	-1.06086727466595	0.000157236704933425	0.00587982520290518
Pg_S5653.4	Pg_S5653.4	Pg_scaffold5653:56891-61576	2.391856	6.12304566666667	-1.63866787860276	0.00015785171954973	0.0058995890887934
Pg_S4660.3	Pg_S4660.3	Pg_scaffold4660:51061-53781	355.364034	516.651214333333	-0.828487588561873	0.000158512719676927	0.00592104906008971
Pg_S3013.6	Pg_S3013.6	Pg_scaffold3013:210872-219172	10.8487403333333	5.06066133333333	0.81638424462348	0.000158695969500377	0.00592310709187016
Pg_S1751.10	Pg_S1751.10	Pg_scaffold1751:279415-284177	18.3388103333333	8.231662	0.876682189022621	0.000158741493137735	0.00592310709187016
Pg_S0095.8	Pg_S0095.8	Pg_scaffold0095:535901-538692	468.517832333333	628.019409333333	-0.723203928290983	0.000159840106393844	0.00595758140814826
Pg_S5058.17	Pg_S5058.17	Pg_scaffold5058:161798-166987	22.1172846666667	8.53746866666667	0.905068862585812	0.00016044158963634	0.00597673399558464
Pg_S0961.38	Pg_S0961.38	Pg_scaffold0961:438965-446654	2.63921	4.36487033333333	-1.01634478830529	0.000161009407609142	0.00599461226757879
Pg_S1366.3	Pg_S1366.3	Pg_scaffold1366:38928-317589	0.592974333333333	0.948846	-0.963548946502851	0.000161101941423308	0.00599478517217728
XLOC_175474	XLOC_175474	Pg_scaffold0859:352021-354771	1.62553766666667	4.447496	-1.75896068431632	0.000162129782958226	0.00602974276772884
Pg_S2612.5	Pg_S2612.5	Pg_scaffold2612:213826-218134	14.060397	22.396495	-0.959614661759999	0.000163702105686453	0.00608490093987007
Pg_S5274.1	Pg_S5274.1	Pg_scaffold5274:16837-28181	19.2283163333333	9.23310133333333	0.77663486056045	0.000163999479777614	0.00609263426833958
Pg_S3972.20	Pg_S3972.20	Pg_scaffold3972:126337-132772	1.405568	0.152167	2.82907013170382	0.000164205308885163	0.00609696010257987
Pg_S7868.3	Pg_S7868.3	Pg_scaffold7868:40169-43060	3.00440766666667	6.07997233333333	-1.31440207362549	0.000164760405352351	0.00611424250722154
Pg_S5155.1	Pg_S5155.1	Pg_scaffold5155:3871-10301	8.85375233333333	3.901422	0.91095497577153	0.000164919143490184	0.00611680529590999
Pg_S5707.6	Pg_S5707.6	Pg_scaffold5707:108204-110863	17.2092263333333	29.3357653333333	-1.07370290637159	0.000165182185467517	0.00612323179693934
Pg_S3002.12	Pg_S3002.12	Pg_scaffold3002:209136-210227	30.3672713333333	10.063898	1.34685346911543	0.000165389335823821	0.00612758056375404
Pg_S3138.9	Pg_S3138.9	Pg_scaffold3138:82575-93129	1.25423166666667	2.59558533333333	-1.31029040833499	0.000166027132803018	0.00614453536311896
Pg_S1222.1	Pg_S1222.1	Pg_scaffold1222:306396-311462	0.280591	1.37265	-2.59421749140847	0.000167002652320782	0.00617393870433382
Pg_S6304.4	Pg_S6304.4	Pg_scaffold6304:31973-40282	18.393362	8.87908566666667	0.765463375205389	0.000168212130789021	0.00621528332440821
Pg_S1480.48	Pg_S1480.48	Pg_scaffold1480:158296-165238	2.22761066666667	3.764229	-1.03574476686611	0.000168735534987784	0.0062282057111289
Pg_S0158.16	Pg_S0158.16	Pg_scaffold0158:1470118-1474337	12.4971723333333	18.5841796666667	-0.834954636790026	0.000168744489710389	0.0062282057111289
Pg_S0905.46	Pg_S0905.46	Pg_scaffold0905:571882-573624	5.49667033333333	12.298336	-1.40973284059947	0.000169061454578163	0.0062365298506584
Pg_S6308.5	Pg_S6308.5	Pg_scaffold6308:55032-57772	92.5228373333333	133.413742	-0.813699520296287	0.000170229162855307	0.00627282049704741
Pg_S1084.8	Pg_S1084.8	Pg_scaffold1084:306954-313870	4.60517033333333	1.74718433333333	1.12038680228369	0.00017106362026355	0.00629676600698125
Pg_S1769.22	Pg_S1769.22	Pg_scaffold1769:452573-454014	5.50828233333333	11.898664	-1.40538010940559	0.00017116311576317	0.00629703009707352
Pg_S0002.7	Pg_S0002.7	Pg_scaffold0002:458145-469931	9.21273666666667	13.4776343333333	-0.829752602724152	0.00017147101480001	0.0063028070364289
XLOC_483931	XLOC_483931	Pg_scaffold5458:19042-22120	0.493592333333333	2.07438233333333	-2.35009110988173	0.000171514843900002	0.0063028070364289
Pg_S6448.5	Pg_S6448.5	Pg_scaffold6448:75611-81983	0.401943	0.00577833333333333	5.68321096472902	0.000172273657617612	0.00632084004237874
Pg_S0406.9	Pg_S0406.9	Pg_scaffold0406:64470-65393	0.810382666666667	0	8.45933197477625	0.000176417322685215	0.00646244508362682
Pg_S8854.2	Pg_S8854.2	Pg_scaffold8854:16074-18106	0.381348666666667	2.36977	-2.93470546083885	0.000176720121782126	0.00647006230086701
Pg_S4563.4	Pg_S4563.4	Pg_scaffold4563:193058-197698	3.382311	5.62867033333333	-1.0182598012049	0.000177464871765225	0.00648688315828642
Pg_S5061.1	Pg_S5061.1	Pg_scaffold5061:11692-14572	49.4207113333333	23.861408	0.768729500217379	0.000180755326281563	0.0065824662546785
Pg_S0434.1	Pg_S0434.1	Pg_scaffold0434:220013-225637	0.19808	0	8.40428957935443	0.000181622672643326	0.00661052254837567
Pg_S2833.1	Pg_S2833.1	Pg_scaffold2833:281706-283253	0.0861986666666667	1.37020766666667	-4.22082067542583	0.000181738908743779	0.00661122532671768
Pg_S0247.38	Pg_S0247.38	Pg_scaffold0247:977880-985009	1.16411466666667	2.436215	-1.3260015829293	0.000182663274096038	0.00664003046579411
Pg_S4510.7	Pg_S4510.7	Pg_scaffold4510:162051-162816	77.0057003333333	130.728683666667	-1.02801764015316	0.00018296945069417	0.00664182027298987
Pg_S1936.12	Pg_S1936.12	Pg_scaffold1936:147346-148293	20.0852443333333	40.769057	-1.3266147499279	0.00018422038811837	0.00667656973048765
Pg_S0992.28	Pg_S0992.28	Pg_scaffold0992:389440-389742	0.422272	7.545431	-4.32071648309554	0.000184454324711939	0.00668149791819009
Pg_S0524.29	Pg_S0524.29	Pg_scaffold0524:943464-951178	2.74524133333333	0.843037666666667	1.4193195478278	0.000185157153649961	0.00669686805907771
Pg_S5206.6	Pg_S5206.6	Pg_scaffold5206:75760-81686	20.0247826666667	7.636629	1.12502340478226	0.000185195418944303	0.00669686805907771
Pg_S4357.6	Pg_S4357.6	Pg_scaffold4357:180687-182725	3.548821	7.69942133333333	-1.42146149961869	0.000185271376194576	0.00669686805907771
Pg_S4667.7	Pg_S4667.7	Pg_scaffold4667:136853-137976	37.862835	57.5147593333333	-0.875445392669256	0.000185775199024321	0.00671152265627696
Pg_S5076.3	Pg_S5076.3	Pg_scaffold5076:23448-25507	28.984448	51.2416913333333	-1.14303880972003	0.000186626355102905	0.00673089941959923
Pg_S0988.29	Pg_S0988.29	Pg_scaffold0988:556148-564435	2.747886	4.54558266666667	-1.01820713280634	0.000186706276417455	0.00673089941959923
XLOC_096939	XLOC_096939	Pg_scaffold0375:425626-430559	7.91567	12.8480643333333	-1.00329195625251	0.000186983655836972	0.00673733819193248
Pg_S7265.2	Pg_S7265.2	Pg_scaffold7265:11037-13715	2.54887233333333	6.13204066666667	-1.53255142778152	0.000188819795118068	0.00679990527212946
Pg_S0655.9	Pg_S0655.9	Pg_scaffold0655:323191-331425	10.5676093333333	4.898331	0.82963709292611	0.000188995142552039	0.00680010464358965
Pg_S2456.7	Pg_S2456.7	Pg_scaffold2456:55536-61021	0.870067333333333	2.545753	-1.84078938986253	0.000189100584945093	0.00680010464358965
Pg_S2289.15	Pg_S2289.15	Pg_scaffold2289:381997-392356	33.8340666666667	50.991155	-0.890795191224085	0.000190982516807178	0.00685607131914948
Pg_S0616.3	Pg_S0616.3	Pg_scaffold0616:273237-277360	17.2953983333333	26.104154	-0.88927469241065	0.000192769115333847	0.00691205746193675
Pg_S3358.11	Pg_S3358.11	Pg_scaffold3358:283226-296694	156.024386666667	266.858151333333	-1.05521241044275	0.000192959054031326	0.00691247434735749
Pg_S3488.11	Pg_S3488.11	Pg_scaffold3488:242829-247016	2.641279	0.544137333333333	1.98714974761843	0.000195341865672039	0.00698682641518532
Pg_S6252.2	Pg_S6252.2	Pg_scaffold6252:15887-17672	1.90478666666667	0.00767133333333333	7.30466309134248	0.000196951166256238	0.00703332206701859
Pg_S2835.13	Pg_S2835.13	Pg_scaffold2835:222347-226191	17.541112	7.069318	1.05241139189553	0.000197414555162161	0.00704249580465518
Pg_S3293.7	Pg_S3293.7	Pg_scaffold3293:278287-279450	2.21562633333333	7.35571933333333	-1.99349332849702	0.000197920745124214	0.00705459742994051
Pg_S6814.2	Pg_S6814.2	Pg_scaffold6814:29426-32485	219.899770333333	345.065857	-0.937121849055037	0.000197960642166698	0.00705459742994051
Pg_S2532.2	Pg_S2532.2	Pg_scaffold2532:83890-88762	0.404425	0	9.88778842615783	0.000198276082656725	0.00705846296756258
Pg_S6308.6	Pg_S6308.6	Pg_scaffold6308:83692-84872	3.83845766666667	0.331121666666667	3.22517222891325	0.000198927631498249	0.00707796342682971
Pg_S1865.23	Pg_S1865.23	Pg_scaffold1865:375070-385832	0.829013666666667	5.127181	-2.9636842094644	0.000200232928600075	0.00710957188649344
Pg_S2207.33	Pg_S2207.33	Pg_scaffold2207:403060-409539	8.09646333333333	3.46244933333333	0.960022249183152	0.000200629929256142	0.00711996161014723
Pg_S5466.9	Pg_S5466.9	Pg_scaffold5466:106581-108348	3.456439	0.181366666666667	3.95999210196661	0.000201054512168173	0.00713131885905706
Pg_S0512.1	Pg_S0512.1	Pg_scaffold0512:132606-137411	119.602498666667	165.69783	-0.761574226308513	0.000201356943761574	0.00713518148040868
Pg_S5039.9	Pg_S5039.9	Pg_scaffold5039:163642-168184	13.879746	21.1245813333333	-0.879805972339945	0.000201715802280763	0.00714363003217356
Pg_S5867.1	Pg_S5867.1	Pg_scaffold5867:93652-103051	14.0665986666667	5.831327	1.00070320956446	0.000202522151270525	0.0071684643974364
Pg_S0509.8	Pg_S0509.8	Pg_scaffold0509:163646-168804	11.9008013333333	22.3391036666667	-1.19442690845734	0.000203760236082419	0.00720480984069967
Pg_S0992.27	Pg_S0992.27	Pg_scaffold0992:387011-387304	2.25236566666667	14.440979	-2.93473240594772	0.000203999851995777	0.00720954502846008
Pg_S6259.2	Pg_S6259.2	Pg_scaffold6259:18853-32316	2.589984	4.508291	-1.09720611617227	0.000205358883264494	0.00725381600709715
Pg_S0302.33	Pg_S0302.33	Pg_scaffold0302:1032431-1037141	159.904871666667	225.408869333333	-0.780812683184297	0.000206626070476856	0.00729479866205248
Pg_S8954.2	Pg_S8954.2	Pg_scaffold8954:10525-15230	11.980071	17.6124416666667	-0.829522653253937	0.000207080003300049	0.00730704235131388
Pg_S1621.3	Pg_S1621.3	Pg_scaffold1621:201802-209177	7.27254133333333	10.5288583333333	-0.817308573278575	0.00020726249455893	0.0073097002217557
Pg_S1199.25	Pg_S1199.25	Pg_scaffold1199:529490-533803	47.2027536666667	77.6914113333333	-0.969312578672354	0.00020754723851931	0.00731595971313959
Pg_S0939.10	Pg_S0939.10	Pg_scaffold0939:747166-750082	0.972345666666667	4.092691	-2.32309341081679	0.000207660065684774	0.00731615586788589
Pg_S5036.18	Pg_S5036.18	Pg_scaffold5036:150185-159702	1.31448233333333	2.16718066666667	-1.20077543018072	0.000208852636558517	0.00735359027392673
Pg_S1444.37	Pg_S1444.37	Pg_scaffold1444:505814-513324	1.349017	0.231443	2.26694536458148	0.000208969057585664	0.00735359027392673
Pg_S4717.1	Pg_S4717.1	Pg_scaffold4717:49478-50295	0	1.88381	-9.90222931263078	0.000209046028928336	0.00735359027392673
Pg_S0473.6	Pg_S0473.6	Pg_scaffold0473:752088-755449	93.3268563333333	143.872645	-0.900798766781753	0.000209744214770717	0.0073743471139593
Pg_S1604.4	Pg_S1604.4	Pg_scaffold1604:66603-68096	7.55974	13.6400206666667	-1.13369427339629	0.000209979242229422	0.00737880687995076
Pg_S6275.1	Pg_S6275.1	Pg_scaffold6275:1876-18215	4.793479	2.12904033333333	0.887934813471233	0.000210366807822248	0.00738481689549144
Pg_S4041.4	Pg_S4041.4	Pg_scaffold4041:26015-29505	24.0239746666667	9.82092266666667	0.982535106611237	0.00021105411512507	0.00740132600742971
Pg_S0165.11	Pg_S0165.11	Pg_scaffold0165:785858-787011	0	0.514920666666667	-8.43383456512039	0.000212093661803025	0.00742632673730018
Pg_S5761.3	Pg_S5761.3	Pg_scaffold5761:52204-57612	0.278534666666667	1.48090966666667	-2.67077290703623	0.000212529449426689	0.00742872769931322
Pg_S2206.8	Pg_S2206.8	Pg_scaffold2206:83096-84983	10.2901523333333	22.8060966666667	-1.45412652253967	0.000212589992127168	0.00742872769931322
Pg_S1903.13	Pg_S1903.13	Pg_scaffold1903:239820-253307	10.9062483333333	15.143219	-0.766388106721763	0.000212928355566171	0.00742872769931322
Pg_S5405.3	Pg_S5405.3	Pg_scaffold5405:56034-58354	2.179706	26.3476803333333	-3.92766464926309	0.000212941993707029	0.00742872769931322
Pg_S5918.6	Pg_S5918.6	Pg_scaffold5918:53467-54193	28.0848766666667	53.8024533333333	-1.2539954148698	0.000213066383168698	0.00742872769931322
Pg_S5677.7	Pg_S5677.7	Pg_scaffold5677:121777-136496	40.6217806666667	56.6735813333333	-0.772190325282369	0.000213142448210708	0.00742872769931322
Pg_S3814.1	Pg_S3814.1	Pg_scaffold3814:247243-250597	0.315991666666667	0	8.97341919984879	0.00021331581874663	0.00743097311801334
Pg_S2389.6	Pg_S2389.6	Pg_scaffold2389:193115-194318	7.23430766666667	14.419615	-1.26917540729446	0.000214320213152081	0.00746215063740539
Pg_S0981.18	Pg_S0981.18	Pg_scaffold0981:542504-543966	137.968071333333	66.661541	0.775738568794108	0.000215608250626542	0.00750316712180365
Pg_S3521.5	Pg_S3521.5	Pg_scaffold3521:193598-197742	4.346944	8.593378	-1.22380947838479	0.000216202006708883	0.00751999310229449
Pg_S1940.14	Pg_S1940.14	Pg_scaffold1940:298861-335665	4.53204766666667	2.08003033333333	0.842058832768088	0.000216643178873915	0.00753149742335983
Pg_S3298.14	Pg_S3298.14	Pg_scaffold3298:247400-248554	9.591208	1.97745733333333	1.97155333414708	0.000217884888650468	0.00756695136714415
Pg_S6429.2	Pg_S6429.2	Pg_scaffold6429:77562-81752	0.549851333333333	0.00547666666666667	5.98468284164217	0.000218016670339405	0.00756767483486521
Pg_S0977.2	Pg_S0977.2	Pg_scaffold0977:185334-189887	7.91514233333333	12.749037	-0.931427908089142	0.000218365109769846	0.00757591424576889
Pg_S6378.9	Pg_S6378.9	Pg_scaffold6378:61806-75809	3.31434366666667	1.38013266666667	0.982603962993404	0.000218553687678719	0.00757860189587701
Pg_S4883.9	Pg_S4883.9	Pg_scaffold4883:103669-113270	1.73119733333333	2.850263	-1.00448146158464	0.00021875769523408	0.00758182158360066
Pg_S0536.31	Pg_S0536.31	Pg_scaffold0536:398024-405596	9.426678	14.831939	-0.940654969291145	0.000219888646311276	0.00760957783994964
Pg_S1717.12	Pg_S1717.12	Pg_scaffold1717:449517-465073	6.97871833333333	9.782583	-0.779424815303172	0.000219893237194182	0.00760957783994964
Pg_S3697.2	Pg_S3697.2	Pg_scaffold3697:22710-26937	92.164823	136.554278	-0.845001778977082	0.000220897956074603	0.00764047048069802
Pg_S1058.3	Pg_S1058.3	Pg_scaffold1058:285804-290154	6.48770566666667	2.47104433333333	1.1200699474037	0.000221728932478972	0.00765937944425513
XLOC_403840	XLOC_403840	Pg_scaffold3477:128261-175211	0.814441	0.277654666666667	1.38610735911379	0.000222755083852657	0.00768910868391802
Pg_S2225.1	Pg_S2225.1	Pg_scaffold2225:6071-18478	1.95802233333333	0.676562	1.26987627023592	0.00022341423077791	0.00770796047187644
Pg_S2685.6	Pg_S2685.6	Pg_scaffold2685:99160-116217	6.29693233333333	2.80413133333333	0.88712920902263	0.000224133653691564	0.00772496627134624
Pg_S0987.22	Pg_S0987.22	Pg_scaffold0987:483196-485761	0.705979333333333	3.435869	-2.56243874288329	0.000224485557915895	0.00773318734056939
Pg_S0232.15	Pg_S0232.15	Pg_scaffold0232:154304-159099	198.864227333333	276.457122666667	-0.758429815909305	0.000224909219503912	0.00774084171084696
Pg_S1459.6	Pg_S1459.6	Pg_scaffold1459:154759-157825	10.8554993333333	4.33770033333333	1.04740602581581	0.000224934733035695	0.00774084171084696
Pg_S4156.21	Pg_S4156.21	Pg_scaffold4156:195400-198863	10.9381196666667	4.276484	1.06856201013984	0.00022548538596673	0.00775587857086168
Pg_S0142.32	Pg_S0142.32	Pg_scaffold0142:260258-263843	14.9741863333333	22.5351216666667	-0.877823171180233	0.000225607938806713	0.00775618260591144
Pg_S1615.19	Pg_S1615.19	Pg_scaffold1615:198700-201192	0.158224	1.423777	-3.45876886704453	0.000226915450710237	0.00779720355770472
Pg_S0439.55	Pg_S0439.55	Pg_scaffold0439:662645-670435	1.23198166666667	2.48235066666667	-1.32961022869313	0.000227328419525188	0.0078035313734142
Pg_S3643.14	Pg_S3643.14	Pg_scaffold3643:233467-236281	50.218477	73.949262	-0.845825657945759	0.000227730974687526	0.00781341766674384
Pg_S2854.3	Pg_S2854.3	Pg_scaffold2854:56443-64098	15.7040963333333	22.2189073333333	-0.79438512086018	0.000230346790979284	0.00789919251840874
Pg_S4022.13	Pg_S4022.13	Pg_scaffold4022:226053-227984	13.9830216666667	21.553482	-0.921153645586451	0.000231360213830306	0.00792995852509422
Pg_S0883.13	Pg_S0883.13	Pg_scaffold0883:579519-587684	1.32844733333333	0.308314666666667	1.81489305973116	0.000232928276936636	0.00797969458226723
Pg_S1395.27	Pg_S1395.27	Pg_scaffold1395:470012-470992	3.84903433333333	0.0765243333333333	5.28501423726129	0.000234806110136303	0.00803595341704816
Pg_S5275.1	Pg_S5275.1	Pg_scaffold5275:5931-57746	57.103475	81.89152	-0.809217548190126	0.00023523000342236	0.00804239001174554
Pg_S1185.48	Pg_S1185.48	Pg_scaffold1185:612742-617057	3.45003233333333	6.02517466666667	-1.06774240064273	0.000235468127860815	0.00804649802862249
Pg_S2936.6	Pg_S2936.6	Pg_scaffold2936:106553-117564	9.8697	16.806308	-1.08197202519061	0.000235625474797216	0.00804784295691963
XLOC_331919	XLOC_331919	Pg_scaffold2369:26861-30001	47.2133676666667	69.8214186666667	-0.869389509276937	0.00023633302768223	0.0080639335428462
Pg_S6478.2	Pg_S6478.2	Pg_scaffold6478:73510-80015	1.42371466666667	0.240254	2.26739171714288	0.000237476906173912	0.00809486497566725
Pg_S5036.2	Pg_S5036.2	Pg_scaffold5036:33125-35095	14.1873856666667	5.412813	1.11167394268429	0.000237841243899241	0.00810090947693109
XLOC_478641	XLOC_478641	Pg_scaffold5282:95401-97597	15.0001186666667	24.492185	-1.00608114057404	0.000237891767568217	0.00810090947693109
Pg_S3876.10	Pg_S3876.10	Pg_scaffold3876:70122-70808	18.0562306666667	31.906971	-1.0950164823294	0.000238767822562405	0.00812263124256186
Pg_S3017.6	Pg_S3017.6	Pg_scaffold3017:122201-127698	87.6632536666667	136.687652666667	-0.931009888513364	0.000241930960717645	0.00822203635706483
Pg_S0409.23	Pg_S0409.23	Pg_scaffold0409:1023708-1030925	3.774203	6.33453433333333	-1.00338813715723	0.000242504411998309	0.00822821723018037
Pg_S1038.6	Pg_S1038.6	Pg_scaffold1038:115146-129993	3.68130233333333	5.84723666666667	-0.950368752303966	0.000242595367843841	0.00822821723018037
Pg_S1075.30	Pg_S1075.30	Pg_scaffold1075:566561-587393	8.799368	4.607324	0.747953530033345	0.000243732902434731	0.00826269076007363
Pg_S4590.8	Pg_S4590.8	Pg_scaffold4590:101809-104645	6.50616466666667	1.28943766666667	2.0416126123476	0.00024417334367729	0.00827350989843049
Pg_S3039.32	Pg_S3039.32	Pg_scaffold3039:297038-298745	3.27520566666667	0.0791853333333333	5.01928834709043	0.000244467825057801	0.00827937508020976
Pg_S0175.18	Pg_S0175.18	Pg_scaffold0175:722256-727773	2.612625	0.331618666666667	2.65579980849797	0.000244754076924459	0.00828495587040374
Pg_S0536.62	Pg_S0536.62	Pg_scaffold0536:795420-800798	8.022475	3.37257966666667	0.959315129391077	0.000245639084265242	0.00830666864628836
Pg_S0374.33	Pg_S0374.33	Pg_scaffold0374:318268-321868	5.460627	1.75304333333333	1.34964763303609	0.000246928257896622	0.00834483254001953
Pg_S3287.13	Pg_S3287.13	Pg_scaffold3287:261798-276376	2.12942066666667	0.741475	1.24346100425865	0.000247091526775084	0.00834483254001953
Pg_S2347.1	Pg_S2347.1	Pg_scaffold2347:72093-79458	4.66239566666667	13.646186	-1.17845412589339	0.000247134672338134	0.00834483254001953
Pg_S0282.2	Pg_S0282.2	Pg_scaffold0282:16895-51610	85.7311906666667	22.1098536666667	2.24620352200494	0.000247912620148779	0.00836282096691787
Pg_S0226.10	Pg_S0226.10	Pg_scaffold0226:800079-804475	4.630766	7.778361	-1.02416007720779	0.000248764190381894	0.00838619280439265
Pg_S4765.13	Pg_S4765.13	Pg_scaffold4765:144504-154398	22.954109	38.610473	-1.05845587205112	0.000248851369869967	0.00838619280439265
Pg_S1261.1	Pg_S1261.1	Pg_scaffold1261:509323-511598	0.166300333333333	1.37435766666667	-3.29560966629852	0.00024995069602186	0.00841908003667113
Pg_S2056.5	Pg_S2056.5	Pg_scaffold2056:270309-281102	51.690696	70.3823456666667	-0.741455502961075	0.000250171864389546	0.00842237044732583
Pg_S4405.7	Pg_S4405.7	Pg_scaffold4405:177961-179292	39.8722206666667	67.32452	-1.03192954410106	0.000251134781115521	0.00844645027136462
Pg_S2569.6	Pg_S2569.6	Pg_scaffold2569:60451-61917	0.567768666666667	3.11572233333333	-2.73429066023298	0.000251523220989026	0.00845118022523128
Pg_S0151.5	Pg_S0151.5	Pg_scaffold0151:641540-645911	5.541894	9.28377866666667	-1.03744288064649	0.000252435714408169	0.00847766381504304
Pg_S5164.1	Pg_S5164.1	Pg_scaffold5164:35763-47512	17.455559	24.06247	-0.751942294780411	0.000252942959682534	0.00849022097228193
Pg_S0506.4	Pg_S0506.4	Pg_scaffold0506:95551-96947	8.44165466666667	16.271231	-1.21855256565566	0.000253058574311652	0.00849022097228193
Pg_S0845.13	Pg_S0845.13	Pg_scaffold0845:458150-462656	0.466727333333333	2.42436366666667	-2.60981435186716	0.000253895759391193	0.00850993707938794
Pg_S2055.3	Pg_S2055.3	Pg_scaffold2055:177454-180780	0.54628	0	9.52930399704321	0.000254712567969034	0.00853312123577204
Pg_S1535.1	Pg_S1535.1	Pg_scaffold1535:166416-170766	0.128358	0.862429666666667	-3.01907719041168	0.000255419807867561	0.00855261377271998
Pg_S8208.2	Pg_S8208.2	Pg_scaffold8208:11020-31426	22.0714633333333	28.914062	-0.741199043599564	0.000257225663223696	0.00860885575915696
Pg_S6681.2	Pg_S6681.2	Pg_scaffold6681:29536-34675	31.7455033333333	15.2783903333333	0.787197200064493	0.000257392636751572	0.0086102192091963
Pg_S7900.2	Pg_S7900.2	Pg_scaffold7900:39448-42335	3.49208166666667	0.483960666666667	2.53560236698313	0.000257861994941685	0.00862169164263846
Pg_S2791.30	Pg_S2791.30	Pg_scaffold2791:303036-306933	16.2011116666667	6.96364266666667	0.944157105517676	0.000258233822510208	0.00862989346681836
Pg_S5916.5	Pg_S5916.5	Pg_scaffold5916:113067-113820	119.492164666667	52.4604533333333	0.899980626659251	0.000260214676700951	0.00868757839863852
Pg_S8597.3	Pg_S8597.3	Pg_scaffold8597:17909-19792	192.239802	279.198811666667	-0.823182128712243	0.000261107738471607	0.00871312946461418
Pg_S3583.5	Pg_S3583.5	Pg_scaffold3583:153229-158852	1.12768233333333	2.77715233333333	-1.62266458795036	0.000261821780797446	0.00873268460862212
Pg_S3429.21	Pg_S3429.21	Pg_scaffold3429:220542-222421	36.2276213333333	54.3438656666667	-0.877416716817343	0.000262485146769892	0.00873927425033276
Pg_S1823.31	Pg_S1823.31	Pg_scaffold1823:330188-334461	3.356011	0.838658333333333	1.7436476995391	0.000262531857537706	0.00873927425033276
Pg_S6925.2	Pg_S6925.2	Pg_scaffold6925:10634-31466	1.416336	0.574195666666667	1.02237196595922	0.000264607490516876	0.00880407205520735
Pg_S0360.8	Pg_S0360.8	Pg_scaffold0360:133226-137613	5.98679666666667	2.04489733333333	1.26696833386773	0.000264914887725226	0.00881000227301913
Pg_S1199.24	Pg_S1199.24	Pg_scaffold1199:297694-315132	80.3889713333333	149.037728333333	-1.14704632646458	0.00026625282321398	0.00884587070909848
Pg_S0350.30	Pg_S0350.30	Pg_scaffold0350:630057-636541	40.2263503333333	54.8597843333333	-0.735963791968593	0.000268359708264832	0.00891152822849448
Pg_S4338.4	Pg_S4338.4	Pg_scaffold4338:38405-39721	0.915342	4.22228733333333	-2.48938084501136	0.000268726297828224	0.00891935928090875
Pg_S0760.18	Pg_S0760.18	Pg_scaffold0760:333128-334259	15.0673666666667	25.848463	-1.05217070269695	0.000270586882734049	0.00897674615638327
Pg_S3218.14	Pg_S3218.14	Pg_scaffold3218:177653-181270	12.193094	4.92994533333333	1.04336726948352	0.000271533368392367	0.00899502087970206
Pg_S3077.19	Pg_S3077.19	Pg_scaffold3077:241856-246948	0.0658223333333333	0.624785666666667	-3.50027723487446	0.000272174858346008	0.00900986415508182
Pg_S0266.76	Pg_S0266.76	Pg_scaffold0266:1043589-1048937	27.3560436666667	37.5323283333333	-0.749343129148519	0.000272343370381105	0.00900986415508182
Pg_S4268.8	Pg_S4268.8	Pg_scaffold4268:91883-95579	17.052928	7.53480533333333	0.893221708876432	0.00027237772530757	0.00900986415508182
Pg_S0138.6	Pg_S0138.6	Pg_scaffold0138:344998-353995	17.7205016666667	8.75351566666667	0.732742851300607	0.000272591071714145	0.0090125505668824
Pg_S1915.15	Pg_S1915.15	Pg_scaffold1915:149055-151776	22.1197996666667	60.9176013333333	-1.73663755332854	0.000273285446050044	0.00902675724173433
Pg_S5750.5	Pg_S5750.5	Pg_scaffold5750:88922-92045	0.364144666666667	0	9.08271760340871	0.000274180423715896	0.00905193530533098
Pg_S6262.7	Pg_S6262.7	Pg_scaffold6262:32859-37273	2.81996766666667	6.54891433333333	-1.5202880067224	0.000275574839505705	0.00909356974020568
Pg_S1270.20	Pg_S1270.20	Pg_scaffold1270:362872-369602	26.9685076666667	47.336157	-1.13779815874546	0.000275738331512619	0.0090945648529075
Pg_S5937.4	Pg_S5937.4	Pg_scaffold5937:18116-21894	3.09595433333333	5.64690966666667	-1.142651076284	0.000277966286694889	0.00915919057144204
Pg_S2015.26	Pg_S2015.26	Pg_scaffold2015:467493-471310	0.854531	0.0252206666666667	4.6898791564743	0.0002787993560343	0.0091813226262119
Pg_S8276.1	Pg_S8276.1	Pg_scaffold8276:4684-23449	0.481353333333333	1.15882633333333	-1.5548921452023	0.00027900723882473	0.0091813226262119
Pg_S3649.10	Pg_S3649.10	Pg_scaffold3649:159668-160895	0	0.464342	-8.44888525656114	0.000279041781083411	0.0091813226262119
Pg_S7165.1	Pg_S7165.1	Pg_scaffold7165:9988-13897	5.17644133333333	8.54702533333333	-1.01644143784702	0.000279328519756996	0.00918632578379229
Pg_S1940.5	Pg_S1940.5	Pg_scaffold1940:102618-108628	100.349380666667	49.513312	0.750937325664285	0.00027967412254172	0.00919325906039789
Pg_S3750.2	Pg_S3750.2	Pg_scaffold3750:81684-83165	7.33756033333333	13.8537963333333	-1.19627355114686	0.000280460206216001	0.00921022135078527
Pg_S0804.52	Pg_S0804.52	Pg_scaffold0804:812300-817474	0.981427666666667	2.34467766666667	-1.53942001295902	0.000281417834235191	0.00923722215472278
Pg_S1345.1	Pg_S1345.1	Pg_scaffold1345:15343-22202	29.5243426666667	41.4153916666667	-0.764871275813477	0.000281565275208492	0.00923761630178972
Pg_S1757.1	Pg_S1757.1	Pg_scaffold1757:32226-34379	75.2946753333333	119.278834	-0.953109619348824	0.000282192722145212	0.00925375057311567
Pg_S1759.2	Pg_S1759.2	Pg_scaffold1759:86590-91896	4.15544133333333	6.76662266666667	-1.00719862841354	0.000282395330202038	0.00925594458549765
Pg_S0664.13	Pg_S0664.13	Pg_scaffold0664:202896-214403	1.68495733333333	2.681424	-0.960308687175723	0.000284769357751251	0.00932032070705247
Pg_S0959.11	Pg_S0959.11	Pg_scaffold0959:441707-446645	7.44312266666667	11.2410393333333	-0.888496804899474	0.000284929959766978	0.00932110441044894
Pg_S2505.7	Pg_S2505.7	Pg_scaffold2505:358325-363252	5.38813966666667	8.17619333333333	-0.883560301945883	0.000287549937957396	0.00940230401160023
Pg_S4800.10	Pg_S4800.10	Pg_scaffold4800:127474-130086	0.827047333333333	2.832753	-2.07432557505795	0.000288841251111679	0.00943096412437789
Pg_S0131.20	Pg_S0131.20	Pg_scaffold0131:1396998-1440984	0.176229333333333	0	11.9124176114952	0.000293103104034497	0.0095655390047775
Pg_S4477.1	Pg_S4477.1	Pg_scaffold4477:5843-15728	0.516138333333333	1.79227766666667	-2.11533409045882	0.000294095442440149	0.00959052775063909
Pg_S0404.8	Pg_S0404.8	Pg_scaffold0404:184348-195871	5.357617	1.75519	1.505602882839	0.000294150012525466	0.00959052775063909
Pg_S1157.21	Pg_S1157.21	Pg_scaffold1157:446253-450158	1.97776966666667	0.343885	2.25362494670116	0.000294736720522616	0.00960506556780056
Pg_S0701.10	Pg_S0701.10	Pg_scaffold0701:92363-112421	1.47632333333333	2.31983433333333	-0.951631250740196	0.00029794861898641	0.00970046749585923
Pg_S5274.15	Pg_S5274.15	Pg_scaffold5274:116914-128285	3.609837	1.47196266666667	1.02303610561964	0.000298238828747462	0.00970528341183534
Pg_S2704.10	Pg_S2704.10	Pg_scaffold2704:123352-132100	2.805081	4.50530166666667	-0.969434710903197	0.000298433594515623	0.00970699027883719
XLOC_499575	XLOC_499575	Pg_scaffold6037:113219-118606	2.75694533333333	0.489787666666667	2.01380936700437	0.000299024144236574	0.00972156283607639
Pg_S0812.14	Pg_S0812.14	Pg_scaffold0812:218659-220293	20.2207723333333	35.4357946666667	-1.07794823800833	0.000299178917579215	0.00972196074809103
Pg_S6489.3	Pg_S6489.3	Pg_scaffold6489:95622-97354	8.765382	2.45197466666667	1.57719199019586	0.000299621624480553	0.00973171036312835
Pg_S4946.1	Pg_S4946.1	Pg_scaffold4946:78714-85909	1.72128566666667	3.01126333333333	-1.10032135292978	0.000300178310848332	0.00974515098826418
Pg_S1286.3	Pg_S1286.3	Pg_scaffold1286:166357-169037	1.50776	0.060447	4.30106425793362	0.00030056055548365	0.00974915706198496
Pg_S1464.8	Pg_S1464.8	Pg_scaffold1464:122271-132783	0.432345	2.02385166666667	-2.43728748687381	0.000300587574791144	0.00974915706198496
Pg_S2596.2	Pg_S2596.2	Pg_scaffold2596:364870-367783	1.51972566666667	3.81114	-1.59705263640429	0.000300915864273916	0.00975395195345914
Pg_S0824.13	Pg_S0824.13	Pg_scaffold0824:360651-371851	8.89363266666667	12.4452026666667	-0.77145864784336	0.000302868532247496	0.0098091438022494
Pg_S1033.48	Pg_S1033.48	Pg_scaffold1033:530572-539215	13.6321946666667	6.65841033333333	0.748754457953674	0.000303679505250113	0.00983074119321295
Pg_S8245.3	Pg_S8245.3	Pg_scaffold8245:22766-25608	38.255813	53.198017	-0.759311486060095	0.000304018328780501	0.00983704087735312
Pg_S0408.50	Pg_S0408.50	Pg_scaffold0408:1024254-1026648	0.944983666666667	3.54354666666667	-2.14429541144864	0.000305508970441183	0.00988058599139506
Pg_S2608.14	Pg_S2608.14	Pg_scaffold2608:301464-320559	49.275524	162.418721333333	-0.886177017392288	0.000306496159141045	0.00990781517663147
Pg_S0008.33	Pg_S0008.33	Pg_scaffold0008:2529151-2536811	3.80204733333333	5.68388966666667	-0.863411709978962	0.000306650569143306	0.00990811085747352
Pg_S0129.13	Pg_S0129.13	Pg_scaffold0129:291986-337431	0.194877333333333	0	11.8752531872447	0.000307444460962439	0.00992905861426422
Pg_S1442.12	Pg_S1442.12	Pg_scaffold1442:246528-252619	19.1793683333333	8.55289066666667	0.870382481368116	0.000309330540634244	0.00998524255351658
Pg_S0516.37	Pg_S0516.37	Pg_scaffold0516:459753-462705	2.96572666666667	6.240911	-1.35008395380812	0.000309647915155797	0.00998687964216972
Pg_S2706.8	Pg_S2706.8	Pg_scaffold2706:126568-127341	0.776112666666667	5.20557333333333	-3.009986423779	0.000309971938555755	0.00998687964216972
Pg_S4135.13	Pg_S4135.13	Pg_scaffold4135:128832-134334	25.873451	51.2517886666667	-1.32303396133231	0.000310076299929563	0.00998687964216972
Pg_S4841.3	Pg_S4841.3	Pg_scaffold4841:113342-144162	50.801575	81.419365	-0.97158930539115	0.00031016546536028	0.00998687964216972
Pg_S0233.8	Pg_S0233.8	Pg_scaffold0233:843733-861061	1.39529366666667	5.008745	-2.18971602567316	0.000311472274019298	0.0100146293737694
Pg_S1199.14	Pg_S1199.14	Pg_scaffold1199:227424-230459	4.69848133333333	8.216762	-1.08307088095413	0.000311524696318147	0.0100146293737694
Pg_S0940.11	Pg_S0940.11	Pg_scaffold0940:577537-580051	8.023678	2.55518266666667	1.37913091751921	0.000311866486756377	0.010019684092642
XLOC_038947	XLOC_038947	Pg_scaffold0120:1611415-1625329	0.177528	1.50018833333333	-3.30612804535764	0.000312076994590598	0.0100212595489115
Pg_S0431.8	Pg_S0431.8	Pg_scaffold0431:125908-127761	3.991985	0.140638666666667	4.39835859646999	0.000312396187135154	0.0100225395729608
Pg_S3751.11	Pg_S3751.11	Pg_scaffold3751:196443-204401	0.658264333333333	2.22538266666667	-1.94458580992015	0.000314728718384323	0.0100926264332665
Pg_S0426.31	Pg_S0426.31	Pg_scaffold0426:797417-799505	42.4886423333333	68.497991	-0.969846716336206	0.000315085045739539	0.0100993048871252
Pg_S3218.5	Pg_S3218.5	Pg_scaffold3218:43225-46549	6.27847933333333	35.2414	-2.8175175758619	0.00031704992607595	0.0101575112061007
Pg_S3083.20	Pg_S3083.20	Pg_scaffold3083:178470-183178	3.073516	5.46860133333333	-1.11504467408049	0.000319659335425836	0.0102308019301176
Pg_S3824.7	Pg_S3824.7	Pg_scaffold3824:125356-129590	2.65549533333333	0.62785	1.80559874037171	0.000319787557398116	0.0102308019301176
Pg_S1150.7	Pg_S1150.7	Pg_scaffold1150:415959-420343	24.684521	35.3633523333333	-0.810838331908227	0.000321151734410408	0.0102670095461737
Pg_S5818.4	Pg_S5818.4	Pg_scaffold5818:84390-86493	0.675623333333333	2.838862	-2.37058323150578	0.000321220360830615	0.0102670095461737
Pg_S4412.10	Pg_S4412.10	Pg_scaffold4412:133973-135706	0.290562666666667	2.08972466666667	-3.11225483557895	0.000321996359996437	0.0102869919075583
Pg_S1199.12	Pg_S1199.12	Pg_scaffold1199:170752-183318	2.49344933333333	0.811076666666667	1.296598697371	0.000322882186257961	0.0103104626218553
Pg_S2017.12	Pg_S2017.12	Pg_scaffold2017:310740-314426	21.195076	30.098293	-0.779788131591802	0.000323373907816658	0.0103213324774724
Pg_S0647.7	Pg_S0647.7	Pg_scaffold0647:125200-128242	5.13078533333333	8.40330366666667	-0.998582268017192	0.000324232606812032	0.0103438997406151
Pg_S1069.4	Pg_S1069.4	Pg_scaffold1069:33371-38385	7.073969	2.46040633333333	1.31277094020417	0.000326479012415073	0.0104020928658319
Pg_S4037.14	Pg_S4037.14	Pg_scaffold4037:14708-18364	1.58286333333333	3.59638066666667	-1.48083086620084	0.000326514203989944	0.0104020928658319
Pg_S4624.11	Pg_S4624.11	Pg_scaffold4624:14218-19224	2.613453	4.669137	-1.11109278799299	0.000327339668962476	0.0104235220077463
Pg_S0161.27	Pg_S0161.27	Pg_scaffold0161:1335393-1342005	0.227934	0.953807666666667	-2.32331013152512	0.000329263595955137	0.0104750052951996
Pg_S1774.28	Pg_S1774.28	Pg_scaffold1774:458922-466321	4.315032	1.338037	1.39428752479592	0.000329654899696878	0.0104825647545569
Pg_S5400.1	Pg_S5400.1	Pg_scaffold5400:6802-10200	14.1169846666667	20.8067416666667	-0.849753688914211	0.000330167845943365	0.0104842659911103
Pg_S0804.5	Pg_S0804.5	Pg_scaffold0804:175712-182945	18.5899306666667	8.844792	0.779526834020423	0.000330169530684157	0.0104842659911103
Pg_S1823.21	Pg_S1823.21	Pg_scaffold1823:217061-217525	28.8302346666667	57.7369246666667	-1.32670775500003	0.000332292887799158	0.0105418759493046
Pg_S0402.14	Pg_S0402.14	Pg_scaffold0402:282965-301211	1.86047766666667	2.71237066666667	-0.837261605589344	0.000332875533900421	0.0105486570037809
Pg_S4512.12	Pg_S4512.12	Pg_scaffold4512:104457-121033	1.779715	0.378672666666667	1.72042468899361	0.000332970597717866	0.0105486570037809
Pg_S4142.3	Pg_S4142.3	Pg_scaffold4142:7733-15514	2.88467666666667	4.44376366666667	-0.902061549610799	0.000333562101044386	0.0105624901522913
Pg_S1698.12	Pg_S1698.12	Pg_scaffold1698:473660-476908	10.6859023333333	4.36466	1.00826539583798	0.000333910165877173	0.0105666446970765
Pg_S0374.5	Pg_S0374.5	Pg_scaffold0374:42719-45104	225.379399666667	313.351440666667	-0.769586333610255	0.000334003136976555	0.0105666446970765
Pg_S2985.1	Pg_S2985.1	Pg_scaffold2985:120049-122403	0.0129586666666667	0.634444333333333	-5.71761763870907	0.000334435335455746	0.010571499561612
Pg_S0575.47	Pg_S0575.47	Pg_scaffold0575:877233-879493	66.882006	94.680214	-0.780895029297384	0.000334466573627122	0.010571499561612
Pg_S1939.3	Pg_S1939.3	Pg_scaffold1939:60040-61558	2.35354766666667	0.104534333333333	4.06861406689149	0.000335515143411853	0.010595714634238
Pg_S2668.9	Pg_S2668.9	Pg_scaffold2668:143964-146764	11.293279	17.8155153333333	-0.94259799972028	0.000335661994116635	0.010595714634238
Pg_S0005.20	Pg_S0005.20	Pg_scaffold0005:2273499-2312290	0.480505333333333	1.20646533333333	-1.57099565141474	0.000335698735113013	0.010595714634238
Pg_S5206.15	Pg_S5206.15	Pg_scaffold5206:770-6859	0.970013333333333	0.106311666666667	2.83777381533256	0.000336629591857613	0.0106184206035731
Pg_S0219.50	Pg_S0219.50	Pg_scaffold0219:756300-770917	1.56124033333333	3.049477	-1.2686412853613	0.000336809724317932	0.0106184206035731
Pg_S1306.37	Pg_S1306.37	Pg_scaffold1306:474998-476242	0	0.391500666666667	-8.14156340277488	0.000336885148166376	0.0106184206035731
Pg_S2795.4	Pg_S2795.4	Pg_scaffold2795:340655-350225	8.67211466666667	4.04653233333333	0.807424042293941	0.0003376553903819	0.010637782386683
Pg_S2899.1	Pg_S2899.1	Pg_scaffold2899:309000-318895	3.29259733333333	4.82285866666667	-0.837113005739706	0.000338489115395404	0.01065569501467
Pg_S0536.50	Pg_S0536.50	Pg_scaffold0536:690976-698957	6.04639766666667	16.222591	-1.76924977681002	0.000338536404773485	0.01065569501467
Pg_S0108.32	Pg_S0108.32	Pg_scaffold0108:1328896-1331700	0.991749333333333	0.00814666666666667	6.32050074162587	0.000339167329213051	0.0106706297006291
Pg_S2911.6	Pg_S2911.6	Pg_scaffold2911:94672-95788	3.82755966666667	10.9195573333333	-1.8021880917265	0.000339858611823444	0.0106874486838421
Pg_S1794.6	Pg_S1794.6	Pg_scaffold1794:167630-173108	3.42549266666667	5.93805666666667	-1.08774411985481	0.000342087920419392	0.010752595795376
Pg_S1678.29	Pg_S1678.29	Pg_scaffold1678:220856-231529	0.400254333333333	1.02109066666667	-1.62872661129073	0.000343399924190567	0.0107847637943174
Pg_S0247.28	Pg_S0247.28	Pg_scaffold0247:702646-705085	0.347485	1.91093066666667	-2.71497455647898	0.000343427559249023	0.0107847637943174
Pg_S2003.4	Pg_S2003.4	Pg_scaffold2003:144565-149333	32.0896506666667	43.829806	-0.729787815733279	0.000344859528042402	0.0108197694060332
Pg_S0246.20	Pg_S0246.20	Pg_scaffold0246:630829-648805	8.72477466666667	15.646878	-1.06248900781833	0.000346737378378313	0.0108736841859439
Pg_S2631.6	Pg_S2631.6	Pg_scaffold2631:96144-102954	152.385477666667	212.426142333333	-0.766316860745813	0.000348169831074677	0.0109135881608187
Pg_S0477.10	Pg_S0477.10	Pg_scaffold0477:964922-966145	2.08569366666667	6.84485866666667	-1.99949851497954	0.000349453689260563	0.0109487998332956
Pg_S2971.3	Pg_S2971.3	Pg_scaffold2971:35275-37069	2.07832833333333	5.39555566666667	-1.6627750349083	0.000350401475341401	0.0109734544674409
Pg_S0544.59	Pg_S0544.59	Pg_scaffold0544:699767-710459	11.2112673333333	15.288011	-0.731054407124778	0.000351343040273604	0.0109938572184249
Pg_S7731.2	Pg_S7731.2	Pg_scaffold7731:39530-46324	6.310672	2.69809166666667	0.959037306905894	0.000351375333335773	0.0109938572184249
Pg_S2592.3	Pg_S2592.3	Pg_scaffold2592:89074-97407	2.57860466666667	3.95090133333333	-0.897984256901355	0.000351667408101744	0.0109979507436056
Pg_S4522.4	Pg_S4522.4	Pg_scaffold4522:191640-194370	5.70369766666667	9.61522166666667	-1.02386836671939	0.000352415927392643	0.0110163086964241
Pg_S1523.1	Pg_S1523.1	Pg_scaffold1523:26783-32437	29.0961706666667	14.3592506666667	0.744696988915674	0.000353680016290703	0.0110456989703096
Pg_S0409.20	Pg_S0409.20	Pg_scaffold0409:956614-962097	0.287304	0	9.56688073892805	0.000354224053001063	0.0110576266394034
Pg_S1176.7	Pg_S1176.7	Pg_scaffold1176:125463-129979	34.036562	47.0185456666667	-0.746427469767304	0.000355401577114938	0.0110842390360566
Pg_S0838.1	Pg_S0838.1	Pg_scaffold0838:271691-286683	13.2834413333333	22.412585	-1.00805137360932	0.000358489740587855	0.0111754425164609
Pg_S1467.5	Pg_S1467.5	Pg_scaffold1467:192901-194579	34.583809	51.5050303333333	-0.863456696720865	0.000358709658134279	0.0111771897496678
Pg_S1206.1	Pg_S1206.1	Pg_scaffold1206:390008-402198	7.191671	10.1241636666667	-0.770588581444978	0.000360821271192855	0.0112378526326586
Pg_S2456.18	Pg_S2456.18	Pg_scaffold2456:228078-230232	0.661490666666667	2.66831333333333	-2.29010625336022	0.000361407655005936	0.0112458454984694
Pg_S3532.12	Pg_S3532.12	Pg_scaffold3532:269934-272450	0.515653666666667	2.25928366666667	-2.38404582103683	0.000362108393846895	0.0112573789095301
Pg_S0204.7	Pg_S0204.7	Pg_scaffold0204:88901-95157	1.06277666666667	2.292541	-1.41670095541643	0.000362579812287441	0.011266899242142
Pg_S5159.1	Pg_S5159.1	Pg_scaffold5159:28065-29432	1.34038533333333	4.80826733333333	-2.11711172243668	0.000364042394603143	0.0113071965624277
Pg_S7697.2	Pg_S7697.2	Pg_scaffold7697:23355-24639	33.4259636666667	50.0452166666667	-0.871471742654017	0.00036589204083129	0.0113299001275196
Pg_S0292.13	Pg_S0292.13	Pg_scaffold0292:818914-826909	2.16422766666667	0.627710333333333	1.49612361984372	0.000365950247139192	0.0113299001275196
Pg_S1171.33	Pg_S1171.33	Pg_scaffold1171:591340-592944	8.087941	14.3631043333333	-1.11091669500083	0.000366014894776184	0.0113299001275196
Pg_S0812.32	Pg_S0812.32	Pg_scaffold0812:573482-574486	3.392435	0.222649	3.64996995622249	0.000366102215004885	0.0113299001275196
Pg_S2606.4	Pg_S2606.4	Pg_scaffold2606:78945-81806	69.7412643333333	99.233134	-0.797048921483105	0.000366828339082832	0.0113441543783045
Pg_S3027.11	Pg_S3027.11	Pg_scaffold3027:176935-184421	0.523171666666667	0.044131	3.29850179742667	0.000367271014678483	0.0113506213725374
Pg_S4458.4	Pg_S4458.4	Pg_scaffold4458:43449-44888	90.181	126.061419333333	-0.766427895277199	0.000368733558982844	0.0113855041154829
Pg_S0635.2	Pg_S0635.2	Pg_scaffold0635:20457-24144	252.120900333333	355.271454	-0.782777013934326	0.000369285402503225	0.0113973840425068
Pg_S8334.2	Pg_S8334.2	Pg_scaffold8334:17254-20530	9.98648866666667	3.72831466666667	1.16552174395757	0.000371066229192208	0.0114457544715941
Pg_S7039.1	Pg_S7039.1	Pg_scaffold7039:27000-32283	18.3366083333333	39.429388	-1.45052127616582	0.000371188260778297	0.0114457544715941
Pg_S0857.54	Pg_S0857.54	Pg_scaffold0857:467245-479147	17.2392736666667	8.27311366666667	0.777925441982004	0.000372642221672749	0.0114853956872367
Pg_S0635.19	Pg_S0635.19	Pg_scaffold0635:781828-788840	6.22304933333333	9.18213233333333	-0.853985739553048	0.000373363151791757	0.011502418183113
Pg_S3485.8	Pg_S3485.8	Pg_scaffold3485:186950-194197	6.50674566666667	9.208216	-0.797480085498531	0.00037387568904225	0.0115071809585756
Pg_S6008.5	Pg_S6008.5	Pg_scaffold6008:42407-42904	18.7757756666667	36.139015	-1.2313766167829	0.000374192578086452	0.0115071809585756
Pg_S0052.20	Pg_S0052.20	Pg_scaffold0052:1746778-1747772	92.8371783333333	43.7457556666667	0.792091123351163	0.000375952806309618	0.0115456951880983
Pg_S0804.50	Pg_S0804.50	Pg_scaffold0804:765500-765901	3.89298333333333	0.0658903333333333	5.31912853636802	0.000376782873999502	0.0115607765495988
Pg_S2124.28	Pg_S2124.28	Pg_scaffold2124:409926-411044	1.471076	6.06181666666667	-2.32031956315673	0.000380514825676738	0.0116624252134412
Pg_S7433.1	Pg_S7433.1	Pg_scaffold7433:4616-7152	0.221265666666667	0	8.07770833645033	0.000380685973940193	0.0116624252134412
Pg_S2145.18	Pg_S2145.18	Pg_scaffold2145:210591-217223	49.566513	66.312013	-0.700044143857625	0.000380779687871416	0.0116624252134412
Pg_S1439.10	Pg_S1439.10	Pg_scaffold1439:124865-125791	60.3330713333333	93.281306	-0.918113026117107	0.000381943011438217	0.011689406459277
Pg_S0356.2	Pg_S0356.2	Pg_scaffold0356:93908-97939	11.280009	16.06044	-0.791100304643177	0.000382003386666203	0.011689406459277
Pg_S4129.6	Pg_S4129.6	Pg_scaffold4129:201794-208873	184.181930666667	282.684112333333	-0.90002631857199	0.000382494634668487	0.0116991901531247
Pg_S1963.17	Pg_S1963.17	Pg_scaffold1963:244709-247219	2.529013	5.425167	-1.38439889330891	0.000383406360506	0.0117184589051717
Pg_S5356.5	Pg_S5356.5	Pg_scaffold5356:31881-35416	26.9288996666667	12.7783263333333	0.786476486180885	0.000383468218923635	0.0117184589051717
Pg_S2583.26	Pg_S2583.26	Pg_scaffold2583:366710-378080	291.018076666667	147.393132666667	0.709894107320142	0.000385112293609491	0.0117506888562523
Pg_S0077.34	Pg_S0077.34	Pg_scaffold0077:1487672-1491348	13.495443	19.189613	-0.783569514834357	0.00038521200273546	0.0117506888562523
Pg_S2758.10	Pg_S2758.10	Pg_scaffold2758:158995-168694	59.6868273333333	30.4500956666667	0.691487661911954	0.000386266208898554	0.0117775796050749
Pg_S0093.87	Pg_S0093.87	Pg_scaffold0093:1350817-1357782	3.508652	6.04046266666667	-1.17675410514426	0.000388558832591333	0.0118388279244022
Pg_S4183.5	Pg_S4183.5	Pg_scaffold4183:106442-108205	0.00758866666666667	0.447204666666667	-5.79745251153069	0.000388622093049738	0.0118388279244022
Pg_S1059.24	Pg_S1059.24	Pg_scaffold1059:396579-397654	10.409203	18.426402	-1.12125340217795	0.00039010081074621	0.0118785696872221
Pg_S3296.1	Pg_S3296.1	Pg_scaffold3296:5211-12660	8.92519833333333	13.196788	-0.836972596621603	0.000391674817823446	0.0119211762490413
Pg_S5398.15	Pg_S5398.15	Pg_scaffold5398:142908-145928	36.685014	53.2185756666667	-0.832289500776467	0.000392705622832042	0.0119472190553648
Pg_S3591.1	Pg_S3591.1	Pg_scaffold3591:5628-15489	17.586776	7.99075733333333	0.856900799746275	0.000392955999008535	0.0119495063666403
Pg_S2105.1	Pg_S2105.1	Pg_scaffold2105:74804-75846	429.369710333333	667.362691333333	-0.923390996194821	0.000394145424274867	0.0119803347143227
Pg_S1819.11	Pg_S1819.11	Pg_scaffold1819:332706-338992	3.193902	5.46718833333333	-1.05463641859703	0.000394811251778342	0.0119904168776793
Pg_S2946.27	Pg_S2946.27	Pg_scaffold2946:304212-308493	2.38261633333333	0.291413	2.65687150673861	0.000394828704950559	0.0119904168776793
Pg_S0701.41	Pg_S0701.41	Pg_scaffold0701:564433-567702	13.2032816666667	5.35240866666667	1.02440887030684	0.000395459708851009	0.0120021843290437
Pg_S0252.36	Pg_S0252.36	Pg_scaffold0252:1091137-1092014	32.4283606666667	48.3788896666667	-0.85432827711279	0.000395724383532923	0.0120021843290437
Pg_S2159.9	Pg_S2159.9	Pg_scaffold2159:129887-198562	424.685852333333	594.517262666667	-0.760239066437518	0.000396922735818547	0.0120325804287607
Pg_S1915.3	Pg_S1915.3	Pg_scaffold1915:25602-28341	7.57951466666667	15.991243	-1.36320575204767	0.00039784664496883	0.0120525587067954
Pg_S0818.5	Pg_S0818.5	Pg_scaffold0818:46436-53401	2.72400466666667	0.823563666666667	1.4398262407991	0.00039793517194029	0.0120525587067954
Pg_S0961.54	Pg_S0961.54	Pg_scaffold0961:255107-258608	2.28172566666667	0.298090333333333	2.66415519711337	0.000401182210112931	0.0121430705252706
Pg_S0008.35	Pg_S0008.35	Pg_scaffold0008:2548724-2551609	138.807798	194.801397	-0.771899714665095	0.000407387964839416	0.012322447142247
Pg_S0061.46	Pg_S0061.46	Pg_scaffold0061:1239541-1245308	6.16086766666667	9.585118	-0.9325132276665	0.00040947109431054	0.0123799664896867
Pg_S7717.7	Pg_S7717.7	Pg_scaffold7717:33036-37268	96.90668	131.444381666667	-0.719436860468733	0.000409757729733034	0.012383143655131
Pg_S1500.31	Pg_S1500.31	Pg_scaffold1500:475176-483069	1.836276	0.340297333333333	2.21681215969255	0.000410672861742324	0.0124053031681667
XLOC_055994	XLOC_055994	Pg_scaffold0186:481401-511635	2.92899866666667	5.05367633333333	-1.0362452550749	0.000412421796699468	0.0124502971142265
Pg_S4723.1	Pg_S4723.1	Pg_scaffold4723:21812-23181	7.40857866666667	14.0138073333333	-1.19716333041458	0.00041252743781011	0.0124502971142265
Pg_S7625.2	Pg_S7625.2	Pg_scaffold7625:13857-52591	4.599434	2.25795333333333	0.731918692711004	0.000413348366563378	0.0124660135606702
Pg_S1311.31	Pg_S1311.31	Pg_scaffold1311:138328-143909	4.27258133333333	6.566524	-0.923617933892285	0.000413413715022227	0.0124660135606702
Pg_S0164.27	Pg_S0164.27	Pg_scaffold0164:265804-272787	3.14084633333333	4.82008966666667	-0.9000690054441	0.00041458669007282	0.0124958590174489
Pg_S1721.11	Pg_S1721.11	Pg_scaffold1721:405426-413091	22.0589263333333	33.237299	-0.874272129555164	0.00041632008776948	0.0125370245238767
Pg_S0753.13	Pg_S0753.13	Pg_scaffold0753:200762-210074	3.723152	1.05964733333333	1.52186137313056	0.00042015689461293	0.0126469821128679
Pg_S1806.9	Pg_S1806.9	Pg_scaffold1806:215257-219305	0	1.08947366666667	-11.4284075742419	0.000420363189895123	0.0126476102586531
Pg_S1641.17	Pg_S1641.17	Pg_scaffold1641:546554-547693	1.323995	5.33977333333333	-2.28701971518475	0.000420993831525241	0.0126609996740184
Pg_S0213.15	Pg_S0213.15	Pg_scaffold0213:268019-271977	26.6987023333333	13.0696933333333	0.7420193776422	0.000423249192845519	0.0127232176930838
Pg_S3214.4	Pg_S3214.4	Pg_scaffold3214:69405-76113	0.704314333333333	1.796645	-1.61245772150779	0.000425452262170168	0.0127781804923394
Pg_S0008.11	Pg_S0008.11	Pg_scaffold0008:1920210-1928860	5.86076133333333	9.321268	-0.96304581696316	0.000425927874436745	0.0127868347093228
Pg_S0096.10	Pg_S0096.10	Pg_scaffold0096:165055-170854	57.030238	77.525701	-0.803740199817391	0.000426427680604032	0.0127962073201231
Pg_S5400.3	Pg_S5400.3	Pg_scaffold5400:14066-14529	16.915523	3.08352966666667	2.15741181446711	0.000428255029823027	0.0128397446479864
Pg_S0917.42	Pg_S0917.42	Pg_scaffold0917:573701-580302	0.0957143333333333	0	8.22850245294256	0.000429119297996129	0.0128560310844925
Pg_S0740.29	Pg_S0740.29	Pg_scaffold0740:502051-513498	10.039334	4.81630266666667	0.78364628844899	0.000429270198156828	0.0128560310844925
Pg_S0266.61	Pg_S0266.61	Pg_scaffold0266:1161685-1164018	2.314263	5.233614	-1.45213673032188	0.000429894501713046	0.0128560310844925
Pg_S0810.52	Pg_S0810.52	Pg_scaffold0810:559227-563391	0.397675666666667	1.56102533333333	-2.2759849071425	0.000430001667108519	0.0128560310844925
Pg_S0428.19	Pg_S0428.19	Pg_scaffold0428:631104-634264	10.195328	4.02663333333333	1.07292294265969	0.000430032574540886	0.0128560310844925
Pg_S2971.15	Pg_S2971.15	Pg_scaffold2971:186773-189552	2.17959333333333	5.766807	-1.70696524304991	0.000430117624542749	0.0128560310844925
Pg_S7224.4	Pg_S7224.4	Pg_scaffold7224:30255-32306	0.872750666666667	0.025247	4.7769446238004	0.000432862768609149	0.0129324151210218
Pg_S1240.22	Pg_S1240.22	Pg_scaffold1240:301087-303352	3.62728533333333	7.084735	-1.2537527914473	0.000434041704467496	0.0129619599729943
Pg_S6073.1	Pg_S6073.1	Pg_scaffold6073:85695-87880	14.7084643333333	6.242204	0.9562852000208	0.000437284278228096	0.0130530792338652
Pg_S0175.15	Pg_S0175.15	Pg_scaffold0175:532208-537669	8.42165933333333	13.0066106666667	-0.914565118432123	0.000437847377212165	0.0130641705620679
Pg_S2400.11	Pg_S2400.11	Pg_scaffold2400:287683-340188	0.085783	0.00733033333333333	7.64321292190003	0.000440752354820354	0.0131393516685257
Pg_S1434.7	Pg_S1434.7	Pg_scaffold1434:581982-586212	0.297368666666667	1.37042966666667	-2.45180850879719	0.000441506344693387	0.0131560659632589
[truncated: 806 more rows]
