# Supplementary material for: Whole Genome Identification and Integrated Analysis of Long Non-Coding RNAs Responding ABA-Mediated Drought Stress in Panax ginseng C.A. Meyer
Source: Curr Issues Mol Biol. 2024 Dec 25;47(1):5. doi: 10.3390/cimb47010005 (PMC11763544; doi:10.3390/cimb47010005)
Supplement: Supplementary file 1 [file cimb-47-00005-s001.zip › supplementary tables for CIMB/Supplementary Table S10 lncRNA_mRNA_co_location_results.xls]

Chromosome	lncRNA_ID	lncRNA_Gene_ID	lncRNA_Gene_Symbol	lncRNA_Status	lncRNA_Start	lncRNA_End	lncRNA_Strand	Gene_Id	Gene_Symbol	Gene_Start	Gene_End	Gene_Strand	Distance	Location
Pg_scaffold2068	TCONS_00369206	Pg_S2068.6	Pg_S2068.6	Novel_lncRNA	205881	208134	-	Pg_S2068.5	Pg_S2068.5	201749	203351	-	2529	upstream
Pg_scaffold2068	TCONS_00369206	Pg_S2068.6	Pg_S2068.6	Novel_lncRNA	205881	208134	-	Pg_S2068.6	Pg_S2068.6	205981	210949	+	(2153)	antisense
Pg_scaffold0638	TCONS_00168180	XLOC_142566	XLOC_142566	Novel_lncRNA	79595	81367	+	Pg_S0638.2	Pg_S0638.2	41721	42408	-	37186	upstream
Pg_scaffold0638	TCONS_00168180	XLOC_142566	XLOC_142566	Novel_lncRNA	79595	81367	+	Pg_S0638.24	Pg_S0638.24	29001	32400	+	47194	downstream
Pg_scaffold0638	TCONS_00168180	XLOC_142566	XLOC_142566	Novel_lncRNA	79595	81367	+	Pg_S0638.1	Pg_S0638.1	13902	15742	+	63852	downstream
Pg_scaffold0189	TCONS_00066271	Pg_S0189.39	Pg_S0189.39	Novel_lncRNA	90253	93180	-	Pg_S0189.39	Pg_S0189.39	90252	92989	-	(2737)	sense
Pg_scaffold0189	TCONS_00066271	Pg_S0189.39	Pg_S0189.39	Novel_lncRNA	90253	93180	-	Pg_S0189.15	Pg_S0189.15	169117	175120	-	75937	downstream
Pg_scaffold0189	TCONS_00066271	Pg_S0189.39	Pg_S0189.39	Novel_lncRNA	90253	93180	-	Pg_S0189.14	Pg_S0189.14	165222	168100	-	72042	downstream
Pg_scaffold0189	TCONS_00066271	Pg_S0189.39	Pg_S0189.39	Novel_lncRNA	90253	93180	-	Pg_S0189.11	Pg_S0189.11	104655	114444	-	11475	downstream
Pg_scaffold0189	TCONS_00066271	Pg_S0189.39	Pg_S0189.39	Novel_lncRNA	90253	93180	-	Pg_S0189.10	Pg_S0189.10	97869	103201	+	4689	upstream
Pg_scaffold0189	TCONS_00066271	Pg_S0189.39	Pg_S0189.39	Novel_lncRNA	90253	93180	-	Pg_S0189.13	Pg_S0189.13	154220	161178	-	61040	downstream
Pg_scaffold0189	TCONS_00066271	Pg_S0189.39	Pg_S0189.39	Novel_lncRNA	90253	93180	-	Pg_S0189.12	Pg_S0189.12	116921	133680	-	23741	downstream
Pg_scaffold0189	TCONS_00066271	Pg_S0189.39	Pg_S0189.39	Novel_lncRNA	90253	93180	-	Pg_S0189.9	Pg_S0189.9	87752	88809	-	1443	upstream
Pg_scaffold0189	TCONS_00066271	Pg_S0189.39	Pg_S0189.39	Novel_lncRNA	90253	93180	-	Pg_S0189.8	Pg_S0189.8	82834	87491	+	2761	downstream
Pg_scaffold0189	TCONS_00066271	Pg_S0189.39	Pg_S0189.39	Novel_lncRNA	90253	93180	-	Pg_S0189.1	Pg_S0189.1	15968	40172	-	50080	upstream
Pg_scaffold0189	TCONS_00066271	Pg_S0189.39	Pg_S0189.39	Novel_lncRNA	90253	93180	-	Pg_S0189.3	Pg_S0189.3	46892	50946	+	39306	downstream
Pg_scaffold0189	TCONS_00066271	Pg_S0189.39	Pg_S0189.39	Novel_lncRNA	90253	93180	-	Pg_S0189.2	Pg_S0189.2	41592	45890	-	44362	upstream
Pg_scaffold0189	TCONS_00066271	Pg_S0189.39	Pg_S0189.39	Novel_lncRNA	90253	93180	-	Pg_S0189.5	Pg_S0189.5	56790	61275	-	28977	upstream
Pg_scaffold0189	TCONS_00066271	Pg_S0189.39	Pg_S0189.39	Novel_lncRNA	90253	93180	-	Pg_S0189.4	Pg_S0189.4	52946	55456	-	34796	upstream
Pg_scaffold0189	TCONS_00066271	Pg_S0189.39	Pg_S0189.39	Novel_lncRNA	90253	93180	-	Pg_S0189.7	Pg_S0189.7	73866	78407	-	11845	upstream
Pg_scaffold0189	TCONS_00066271	Pg_S0189.39	Pg_S0189.39	Novel_lncRNA	90253	93180	-	Pg_S0189.6	Pg_S0189.6	71470	71833	+	18419	downstream
Pg_scaffold4860	TCONS_00565231	XLOC_464758	XLOC_464758	Novel_lncRNA	114750	116882	+	Pg_S4860.3	Pg_S4860.3	78010	79036	+	35713	downstream
Pg_scaffold4860	TCONS_00565231	XLOC_464758	XLOC_464758	Novel_lncRNA	114750	116882	+	Pg_S4860.2	Pg_S4860.2	39369	44215	-	70534	upstream
Pg_scaffold4860	TCONS_00565231	XLOC_464758	XLOC_464758	Novel_lncRNA	114750	116882	+	Pg_S4860.1	Pg_S4860.1	16055	17935	-	96814	upstream
Pg_scaffold4860	TCONS_00565231	XLOC_464758	XLOC_464758	Novel_lncRNA	114750	116882	+	Pg_S4860.7	Pg_S4860.7	162899	173957	+	46017	upstream
Pg_scaffold4860	TCONS_00565231	XLOC_464758	XLOC_464758	Novel_lncRNA	114750	116882	+	Pg_S4860.6	Pg_S4860.6	137221	145179	+	20339	upstream
Pg_scaffold4860	TCONS_00565231	XLOC_464758	XLOC_464758	Novel_lncRNA	114750	116882	+	Pg_S4860.5	Pg_S4860.5	104508	106416	-	8333	upstream
Pg_scaffold4860	TCONS_00565231	XLOC_464758	XLOC_464758	Novel_lncRNA	114750	116882	+	Pg_S4860.4	Pg_S4860.4	99046	100000	+	14749	downstream
Pg_scaffold4860	TCONS_00565231	XLOC_464758	XLOC_464758	Novel_lncRNA	114750	116882	+	Pg_S4860.8	Pg_S4860.8	179817	180842	+	62935	upstream
Pg_scaffold4860	TCONS_00565230	XLOC_464758	XLOC_464758	Novel_lncRNA	114750	116882	+	Pg_S4860.3	Pg_S4860.3	78010	79036	+	35713	downstream
Pg_scaffold4860	TCONS_00565230	XLOC_464758	XLOC_464758	Novel_lncRNA	114750	116882	+	Pg_S4860.2	Pg_S4860.2	39369	44215	-	70534	upstream
Pg_scaffold4860	TCONS_00565230	XLOC_464758	XLOC_464758	Novel_lncRNA	114750	116882	+	Pg_S4860.1	Pg_S4860.1	16055	17935	-	96814	upstream
Pg_scaffold4860	TCONS_00565230	XLOC_464758	XLOC_464758	Novel_lncRNA	114750	116882	+	Pg_S4860.7	Pg_S4860.7	162899	173957	+	46017	upstream
Pg_scaffold4860	TCONS_00565230	XLOC_464758	XLOC_464758	Novel_lncRNA	114750	116882	+	Pg_S4860.6	Pg_S4860.6	137221	145179	+	20339	upstream
Pg_scaffold4860	TCONS_00565230	XLOC_464758	XLOC_464758	Novel_lncRNA	114750	116882	+	Pg_S4860.5	Pg_S4860.5	104508	106416	-	8333	upstream
Pg_scaffold4860	TCONS_00565230	XLOC_464758	XLOC_464758	Novel_lncRNA	114750	116882	+	Pg_S4860.4	Pg_S4860.4	99046	100000	+	14749	downstream
Pg_scaffold4860	TCONS_00565230	XLOC_464758	XLOC_464758	Novel_lncRNA	114750	116882	+	Pg_S4860.8	Pg_S4860.8	179817	180842	+	62935	upstream
Pg_scaffold0189	TCONS_00066275	Pg_S0189.10	Pg_S0189.10	Novel_lncRNA	94870	98270	-	Pg_S0189.39	Pg_S0189.39	90252	92989	-	1880	upstream
Pg_scaffold0189	TCONS_00066275	Pg_S0189.10	Pg_S0189.10	Novel_lncRNA	94870	98270	-	Pg_S0189.15	Pg_S0189.15	169117	175120	-	70847	downstream
Pg_scaffold0189	TCONS_00066275	Pg_S0189.10	Pg_S0189.10	Novel_lncRNA	94870	98270	-	Pg_S0189.14	Pg_S0189.14	165222	168100	-	66952	downstream
Pg_scaffold0189	TCONS_00066275	Pg_S0189.10	Pg_S0189.10	Novel_lncRNA	94870	98270	-	Pg_S0189.11	Pg_S0189.11	104655	114444	-	6385	downstream
Pg_scaffold0189	TCONS_00066275	Pg_S0189.10	Pg_S0189.10	Novel_lncRNA	94870	98270	-	Pg_S0189.10	Pg_S0189.10	97869	103201	+	(401)	antisense
Pg_scaffold0189	TCONS_00066275	Pg_S0189.10	Pg_S0189.10	Novel_lncRNA	94870	98270	-	Pg_S0189.13	Pg_S0189.13	154220	161178	-	55950	downstream
Pg_scaffold0189	TCONS_00066275	Pg_S0189.10	Pg_S0189.10	Novel_lncRNA	94870	98270	-	Pg_S0189.12	Pg_S0189.12	116921	133680	-	18651	downstream
Pg_scaffold0189	TCONS_00066275	Pg_S0189.10	Pg_S0189.10	Novel_lncRNA	94870	98270	-	Pg_S0189.9	Pg_S0189.9	87752	88809	-	6060	upstream
Pg_scaffold0189	TCONS_00066275	Pg_S0189.10	Pg_S0189.10	Novel_lncRNA	94870	98270	-	Pg_S0189.8	Pg_S0189.8	82834	87491	+	7378	downstream
Pg_scaffold0189	TCONS_00066275	Pg_S0189.10	Pg_S0189.10	Novel_lncRNA	94870	98270	-	Pg_S0189.1	Pg_S0189.1	15968	40172	-	54697	upstream
Pg_scaffold0189	TCONS_00066275	Pg_S0189.10	Pg_S0189.10	Novel_lncRNA	94870	98270	-	Pg_S0189.3	Pg_S0189.3	46892	50946	+	43923	downstream
Pg_scaffold0189	TCONS_00066275	Pg_S0189.10	Pg_S0189.10	Novel_lncRNA	94870	98270	-	Pg_S0189.2	Pg_S0189.2	41592	45890	-	48979	upstream
Pg_scaffold0189	TCONS_00066275	Pg_S0189.10	Pg_S0189.10	Novel_lncRNA	94870	98270	-	Pg_S0189.5	Pg_S0189.5	56790	61275	-	33594	upstream
Pg_scaffold0189	TCONS_00066275	Pg_S0189.10	Pg_S0189.10	Novel_lncRNA	94870	98270	-	Pg_S0189.4	Pg_S0189.4	52946	55456	-	39413	upstream
Pg_scaffold0189	TCONS_00066275	Pg_S0189.10	Pg_S0189.10	Novel_lncRNA	94870	98270	-	Pg_S0189.7	Pg_S0189.7	73866	78407	-	16462	upstream
Pg_scaffold0189	TCONS_00066275	Pg_S0189.10	Pg_S0189.10	Novel_lncRNA	94870	98270	-	Pg_S0189.6	Pg_S0189.6	71470	71833	+	23036	downstream
Pg_scaffold0189	TCONS_00066274	Pg_S0189.39	Pg_S0189.39	Novel_lncRNA	90253	93180	-	Pg_S0189.39	Pg_S0189.39	90252	92989	-	(2737)	sense
Pg_scaffold0189	TCONS_00066274	Pg_S0189.39	Pg_S0189.39	Novel_lncRNA	90253	93180	-	Pg_S0189.15	Pg_S0189.15	169117	175120	-	75937	downstream
Pg_scaffold0189	TCONS_00066274	Pg_S0189.39	Pg_S0189.39	Novel_lncRNA	90253	93180	-	Pg_S0189.14	Pg_S0189.14	165222	168100	-	72042	downstream
Pg_scaffold0189	TCONS_00066274	Pg_S0189.39	Pg_S0189.39	Novel_lncRNA	90253	93180	-	Pg_S0189.11	Pg_S0189.11	104655	114444	-	11475	downstream
Pg_scaffold0189	TCONS_00066274	Pg_S0189.39	Pg_S0189.39	Novel_lncRNA	90253	93180	-	Pg_S0189.10	Pg_S0189.10	97869	103201	+	4689	upstream
Pg_scaffold0189	TCONS_00066274	Pg_S0189.39	Pg_S0189.39	Novel_lncRNA	90253	93180	-	Pg_S0189.13	Pg_S0189.13	154220	161178	-	61040	downstream
Pg_scaffold0189	TCONS_00066274	Pg_S0189.39	Pg_S0189.39	Novel_lncRNA	90253	93180	-	Pg_S0189.12	Pg_S0189.12	116921	133680	-	23741	downstream
Pg_scaffold0189	TCONS_00066274	Pg_S0189.39	Pg_S0189.39	Novel_lncRNA	90253	93180	-	Pg_S0189.9	Pg_S0189.9	87752	88809	-	1443	upstream
Pg_scaffold0189	TCONS_00066274	Pg_S0189.39	Pg_S0189.39	Novel_lncRNA	90253	93180	-	Pg_S0189.8	Pg_S0189.8	82834	87491	+	2761	downstream
Pg_scaffold0189	TCONS_00066274	Pg_S0189.39	Pg_S0189.39	Novel_lncRNA	90253	93180	-	Pg_S0189.1	Pg_S0189.1	15968	40172	-	50080	upstream
Pg_scaffold0189	TCONS_00066274	Pg_S0189.39	Pg_S0189.39	Novel_lncRNA	90253	93180	-	Pg_S0189.3	Pg_S0189.3	46892	50946	+	39306	downstream
Pg_scaffold0189	TCONS_00066274	Pg_S0189.39	Pg_S0189.39	Novel_lncRNA	90253	93180	-	Pg_S0189.2	Pg_S0189.2	41592	45890	-	44362	upstream
Pg_scaffold0189	TCONS_00066274	Pg_S0189.39	Pg_S0189.39	Novel_lncRNA	90253	93180	-	Pg_S0189.5	Pg_S0189.5	56790	61275	-	28977	upstream
Pg_scaffold0189	TCONS_00066274	Pg_S0189.39	Pg_S0189.39	Novel_lncRNA	90253	93180	-	Pg_S0189.4	Pg_S0189.4	52946	55456	-	34796	upstream
Pg_scaffold0189	TCONS_00066274	Pg_S0189.39	Pg_S0189.39	Novel_lncRNA	90253	93180	-	Pg_S0189.7	Pg_S0189.7	73866	78407	-	11845	upstream
Pg_scaffold0189	TCONS_00066274	Pg_S0189.39	Pg_S0189.39	Novel_lncRNA	90253	93180	-	Pg_S0189.6	Pg_S0189.6	71470	71833	+	18419	downstream
Pg_scaffold1205	TCONS_00262161	Pg_S1205.30	Pg_S1205.30	Novel_lncRNA	447331	449435	-	Pg_S1205.28	Pg_S1205.28	416173	433719	+	13693	downstream
Pg_scaffold1205	TCONS_00262161	Pg_S1205.30	Pg_S1205.30	Novel_lncRNA	447331	449435	-	Pg_S1205.29	Pg_S1205.29	438535	440111	+	7219	downstream
Pg_scaffold1205	TCONS_00262161	Pg_S1205.30	Pg_S1205.30	Novel_lncRNA	447331	449435	-	Pg_S1205.23	Pg_S1205.23	358070	369590	+	77740	downstream
Pg_scaffold1205	TCONS_00262161	Pg_S1205.30	Pg_S1205.30	Novel_lncRNA	447331	449435	-	Pg_S1205.20	Pg_S1205.20	346078	347949	-	99381	upstream
Pg_scaffold1205	TCONS_00262161	Pg_S1205.30	Pg_S1205.30	Novel_lncRNA	447331	449435	-	Pg_S1205.21	Pg_S1205.21	349327	349789	-	97541	upstream
Pg_scaffold1205	TCONS_00262161	Pg_S1205.30	Pg_S1205.30	Novel_lncRNA	447331	449435	-	Pg_S1205.22	Pg_S1205.22	355952	356873	-	90457	upstream
Pg_scaffold1205	TCONS_00262161	Pg_S1205.30	Pg_S1205.30	Novel_lncRNA	447331	449435	-	Pg_S1205.30	Pg_S1205.30	449319	452767	+	(116)	antisense
Pg_scaffold1205	TCONS_00262161	Pg_S1205.30	Pg_S1205.30	Novel_lncRNA	447331	449435	-	Pg_S1205.24	Pg_S1205.24	371328	384376	-	62954	upstream
Pg_scaffold1205	TCONS_00262161	Pg_S1205.30	Pg_S1205.30	Novel_lncRNA	447331	449435	-	Pg_S1205.25	Pg_S1205.25	385738	389351	+	57979	downstream
Pg_scaffold1205	TCONS_00262161	Pg_S1205.30	Pg_S1205.30	Novel_lncRNA	447331	449435	-	Pg_S1205.26	Pg_S1205.26	391620	392490	+	54840	downstream
Pg_scaffold1205	TCONS_00262161	Pg_S1205.30	Pg_S1205.30	Novel_lncRNA	447331	449435	-	Pg_S1205.27	Pg_S1205.27	393954	395452	-	51878	upstream
Pg_scaffold1205	TCONS_00262161	Pg_S1205.30	Pg_S1205.30	Novel_lncRNA	447331	449435	-	Pg_S1205.33	Pg_S1205.33	465800	468310	-	16365	downstream
Pg_scaffold1205	TCONS_00262161	Pg_S1205.30	Pg_S1205.30	Novel_lncRNA	447331	449435	-	Pg_S1205.32	Pg_S1205.32	456622	458088	+	7187	upstream
Pg_scaffold1205	TCONS_00262161	Pg_S1205.30	Pg_S1205.30	Novel_lncRNA	447331	449435	-	Pg_S1205.34	Pg_S1205.34	483044	485523	-	33609	downstream
Pg_scaffold1205	TCONS_00262161	Pg_S1205.30	Pg_S1205.30	Novel_lncRNA	447331	449435	-	Pg_S1205.31	Pg_S1205.31	453312	454662	-	3877	downstream
Pg_scaffold1775	TCONS_00336317	XLOC_281222	XLOC_281222	Novel_lncRNA	203069	204091	+	Pg_S1775.1	Pg_S1775.1	175572	176257	-	26811	upstream
Pg_scaffold1775	TCONS_00336317	XLOC_281222	XLOC_281222	Novel_lncRNA	203069	204091	+	Pg_S1775.2	Pg_S1775.2	303213	304008	+	99122	upstream
Pg_scaffold0947	TCONS_00222909	XLOC_187705	XLOC_187705	Novel_lncRNA	515275	519803	-	Pg_S0947.9	Pg_S0947.9	482766	483078	-	32196	upstream
Pg_scaffold0947	TCONS_00222909	XLOC_187705	XLOC_187705	Novel_lncRNA	515275	519803	-	Pg_S0947.8	Pg_S0947.8	480829	481759	-	33515	upstream
Pg_scaffold0947	TCONS_00222909	XLOC_187705	XLOC_187705	Novel_lncRNA	515275	519803	-	Pg_S0947.10	Pg_S0947.10	535339	540017	+	15536	upstream
Pg_scaffold4462	TCONS_00546250	Pg_S4462.2	Pg_S4462.2	Novel_lncRNA	198766	201331	+	Pg_S4462.1	Pg_S4462.1	144223	149596	-	49169	upstream
Pg_scaffold4462	TCONS_00546250	Pg_S4462.2	Pg_S4462.2	Novel_lncRNA	198766	201331	+	Pg_S4462.3	Pg_S4462.3	126188	129467	-	69298	upstream
Pg_scaffold4462	TCONS_00546250	Pg_S4462.2	Pg_S4462.2	Novel_lncRNA	198766	201331	+	Pg_S4462.2	Pg_S4462.2	192476	199718	-	(953)	antisense
Pg_scaffold0880	TCONS_00211171	XLOC_178186	XLOC_178186	Novel_lncRNA	534758	539530	+	Pg_S0880.9	Pg_S0880.9	464889	466302	+	68455	downstream
Pg_scaffold0880	TCONS_00211171	XLOC_178186	XLOC_178186	Novel_lncRNA	534758	539530	+	Pg_S0880.8	Pg_S0880.8	444479	446329	+	88428	downstream
Pg_scaffold0880	TCONS_00211171	XLOC_178186	XLOC_178186	Novel_lncRNA	534758	539530	+	Pg_S0880.10	Pg_S0880.10	468755	469097	+	65660	downstream
Pg_scaffold0880	TCONS_00211171	XLOC_178186	XLOC_178186	Novel_lncRNA	534758	539530	+	Pg_S0880.7	Pg_S0880.7	426263	439781	-	94976	upstream
Pg_scaffold0157	TCONS_00056914	XLOC_048809	XLOC_048809	Novel_lncRNA	1014057	1015928	-	Pg_S0157.4	Pg_S0157.4	983319	983769	+	30287	downstream
Pg_scaffold4800	TCONS_00562518	XLOC_462547	XLOC_462547	Novel_lncRNA	51089	64888	+	Pg_S4800.11	Pg_S4800.11	132053	133003	-	67165	downstream
Pg_scaffold4800	TCONS_00562518	XLOC_462547	XLOC_462547	Novel_lncRNA	51089	64888	+	Pg_S4800.10	Pg_S4800.10	127473	130086	+	62585	upstream
Pg_scaffold4800	TCONS_00562518	XLOC_462547	XLOC_462547	Novel_lncRNA	51089	64888	+	Pg_S4800.13	Pg_S4800.13	155344	156859	-	90456	downstream
Pg_scaffold4800	TCONS_00562518	XLOC_462547	XLOC_462547	Novel_lncRNA	51089	64888	+	Pg_S4800.12	Pg_S4800.12	141089	145540	+	76201	upstream
Pg_scaffold4800	TCONS_00562518	XLOC_462547	XLOC_462547	Novel_lncRNA	51089	64888	+	Pg_S4800.5	Pg_S4800.5	39369	40792	-	10296	upstream
Pg_scaffold4800	TCONS_00562518	XLOC_462547	XLOC_462547	Novel_lncRNA	51089	64888	+	Pg_S4800.4	Pg_S4800.4	37340	38091	-	12997	upstream
Pg_scaffold4800	TCONS_00562518	XLOC_462547	XLOC_462547	Novel_lncRNA	51089	64888	+	Pg_S4800.7	Pg_S4800.7	93713	98864	+	28825	upstream
Pg_scaffold4800	TCONS_00562518	XLOC_462547	XLOC_462547	Novel_lncRNA	51089	64888	+	Pg_S4800.6	Pg_S4800.6	82373	86347	-	17485	downstream
Pg_scaffold4800	TCONS_00562518	XLOC_462547	XLOC_462547	Novel_lncRNA	51089	64888	+	Pg_S4800.1	Pg_S4800.1	6340	6811	-	44277	upstream
Pg_scaffold4800	TCONS_00562518	XLOC_462547	XLOC_462547	Novel_lncRNA	51089	64888	+	Pg_S4800.3	Pg_S4800.3	11327	33548	-	17540	upstream
Pg_scaffold4800	TCONS_00562518	XLOC_462547	XLOC_462547	Novel_lncRNA	51089	64888	+	Pg_S4800.2	Pg_S4800.2	7501	8875	-	42213	upstream
Pg_scaffold4800	TCONS_00562518	XLOC_462547	XLOC_462547	Novel_lncRNA	51089	64888	+	Pg_S4800.9	Pg_S4800.9	120838	123145	-	55950	downstream
Pg_scaffold4800	TCONS_00562518	XLOC_462547	XLOC_462547	Novel_lncRNA	51089	64888	+	Pg_S4800.8	Pg_S4800.8	113941	119620	+	49053	upstream
Pg_scaffold2207	TCONS_00383698	XLOC_319101	XLOC_319101	Novel_lncRNA	435049	438356	-	Pg_S2207.29	Pg_S2207.29	359334	364191	-	70857	upstream
Pg_scaffold2207	TCONS_00383698	XLOC_319101	XLOC_319101	Novel_lncRNA	435049	438356	-	Pg_S2207.28	Pg_S2207.28	344878	350176	-	84872	upstream
Pg_scaffold2207	TCONS_00383698	XLOC_319101	XLOC_319101	Novel_lncRNA	435049	438356	-	Pg_S2207.38	Pg_S2207.38	439420	439942	+	1064	upstream
Pg_scaffold2207	TCONS_00383698	XLOC_319101	XLOC_319101	Novel_lncRNA	435049	438356	-	Pg_S2207.39	Pg_S2207.39	442284	444786	-	3928	downstream
Pg_scaffold2207	TCONS_00383698	XLOC_319101	XLOC_319101	Novel_lncRNA	435049	438356	-	Pg_S2207.32	Pg_S2207.32	393063	399965	-	35083	upstream
Pg_scaffold2207	TCONS_00383698	XLOC_319101	XLOC_319101	Novel_lncRNA	435049	438356	-	Pg_S2207.33	Pg_S2207.33	403059	409539	+	25509	downstream
Pg_scaffold2207	TCONS_00383698	XLOC_319101	XLOC_319101	Novel_lncRNA	435049	438356	-	Pg_S2207.30	Pg_S2207.30	382430	384689	-	50359	upstream
Pg_scaffold2207	TCONS_00383698	XLOC_319101	XLOC_319101	Novel_lncRNA	435049	438356	-	Pg_S2207.31	Pg_S2207.31	389573	390152	-	44896	upstream
Pg_scaffold2207	TCONS_00383698	XLOC_319101	XLOC_319101	Novel_lncRNA	435049	438356	-	Pg_S2207.36	Pg_S2207.36	425645	428775	-	6273	upstream
Pg_scaffold2207	TCONS_00383698	XLOC_319101	XLOC_319101	Novel_lncRNA	435049	438356	-	Pg_S2207.37	Pg_S2207.37	429129	434616	+	432	downstream
Pg_scaffold2207	TCONS_00383698	XLOC_319101	XLOC_319101	Novel_lncRNA	435049	438356	-	Pg_S2207.34	Pg_S2207.34	411834	421291	+	13757	downstream
Pg_scaffold2207	TCONS_00383698	XLOC_319101	XLOC_319101	Novel_lncRNA	435049	438356	-	Pg_S2207.35	Pg_S2207.35	423252	424236	+	10812	downstream
Pg_scaffold0877	TCONS_00210561	Pg_S0877.6	Pg_S0877.6	Novel_lncRNA	277035	289151	+	Pg_S0877.8	Pg_S0877.8	379860	382662	-	90709	downstream
Pg_scaffold0877	TCONS_00210561	Pg_S0877.6	Pg_S0877.6	Novel_lncRNA	277035	289151	+	Pg_S0877.7	Pg_S0877.7	327993	328410	+	38842	upstream
Pg_scaffold0877	TCONS_00210561	Pg_S0877.6	Pg_S0877.6	Novel_lncRNA	277035	289151	+	Pg_S0877.6	Pg_S0877.6	284898	287992	+	(3094)	sense
Pg_scaffold0877	TCONS_00210561	Pg_S0877.6	Pg_S0877.6	Novel_lncRNA	277035	289151	+	Pg_S0877.5	Pg_S0877.5	277660	280291	-	(2631)	antisense
Pg_scaffold0277	TCONS_00090899	XLOC_077179	XLOC_077179	Novel_lncRNA	459924	461200	-	Pg_S0277.43	Pg_S0277.43	375830	376616	+	83307	downstream
Pg_scaffold0277	TCONS_00090899	XLOC_077179	XLOC_077179	Novel_lncRNA	459924	461200	-	Pg_S0277.46	Pg_S0277.46	465828	467262	-	4628	downstream
Pg_scaffold0277	TCONS_00090899	XLOC_077179	XLOC_077179	Novel_lncRNA	459924	461200	-	Pg_S0277.47	Pg_S0277.47	556309	557098	-	95109	downstream
Pg_scaffold0277	TCONS_00090899	XLOC_077179	XLOC_077179	Novel_lncRNA	459924	461200	-	Pg_S0277.44	Pg_S0277.44	394763	409163	+	50760	downstream
Pg_scaffold0277	TCONS_00090899	XLOC_077179	XLOC_077179	Novel_lncRNA	459924	461200	-	Pg_S0277.45	Pg_S0277.45	428037	429836	+	30087	downstream
Pg_scaffold0877	TCONS_00210564	Pg_S0877.6	Pg_S0877.6	Novel_lncRNA	280769	289151	+	Pg_S0877.8	Pg_S0877.8	379860	382662	-	90709	downstream
Pg_scaffold0877	TCONS_00210564	Pg_S0877.6	Pg_S0877.6	Novel_lncRNA	280769	289151	+	Pg_S0877.7	Pg_S0877.7	327993	328410	+	38842	upstream
Pg_scaffold0877	TCONS_00210564	Pg_S0877.6	Pg_S0877.6	Novel_lncRNA	280769	289151	+	Pg_S0877.6	Pg_S0877.6	284898	287992	+	(3094)	sense
Pg_scaffold0877	TCONS_00210564	Pg_S0877.6	Pg_S0877.6	Novel_lncRNA	280769	289151	+	Pg_S0877.5	Pg_S0877.5	277660	280291	-	477	upstream
Pg_scaffold1611	TCONS_00315891	XLOC_264689	XLOC_264689	Novel_lncRNA	255875	256232	+	Pg_S1611.6	Pg_S1611.6	313489	313849	-	57257	downstream
Pg_scaffold1611	TCONS_00315891	XLOC_264689	XLOC_264689	Novel_lncRNA	255875	256232	+	Pg_S1611.4	Pg_S1611.4	197772	198723	-	57151	upstream
Pg_scaffold1611	TCONS_00315891	XLOC_264689	XLOC_264689	Novel_lncRNA	255875	256232	+	Pg_S1611.5	Pg_S1611.5	250254	253008	-	2866	upstream
Pg_scaffold0041	TCONS_00017919	Pg_S0041.11	Pg_S0041.11	Novel_lncRNA	2008903	2009867	+	Pg_S0041.11	Pg_S0041.11	2006032	2009493	-	(591)	antisense
Pg_scaffold4026	TCONS_00522740	XLOC_430947	XLOC_430947	Novel_lncRNA	104719	106064	+	Pg_S4026.1	Pg_S4026.1	17786	18161	-	86557	upstream
Pg_scaffold4026	TCONS_00522740	XLOC_430947	XLOC_430947	Novel_lncRNA	104719	106064	+	Pg_S4026.3	Pg_S4026.3	136068	141364	-	30004	downstream
Pg_scaffold4026	TCONS_00522740	XLOC_430947	XLOC_430947	Novel_lncRNA	104719	106064	+	Pg_S4026.2	Pg_S4026.2	109371	110301	-	3307	downstream
Pg_scaffold2197	TCONS_00382714	XLOC_318267	XLOC_318267	Novel_lncRNA	74244	74797	-	Pg_S2197.2	Pg_S2197.2	111191	114823	+	36394	upstream
Pg_scaffold2197	TCONS_00382714	XLOC_318267	XLOC_318267	Novel_lncRNA	74244	74797	-	XLOC_318187	XLOC_318187	73609	75905	+	(554)	antisense
Pg_scaffold2197	TCONS_00382714	XLOC_318267	XLOC_318267	Novel_lncRNA	74244	74797	-	Pg_S2197.1	Pg_S2197.1	70449	72342	+	1901	downstream
Pg_scaffold0920	TCONS_00218506	Pg_S0920.2	Pg_S0920.2	Novel_lncRNA	405384	407779	-	Pg_S0920.2	Pg_S0920.2	405893	407779	-	(1886)	sense
Pg_scaffold5509	TCONS_00591574	Pg_S5509.7	Pg_S5509.7	Novel_lncRNA	142889	145546	-	Pg_S5509.3	Pg_S5509.3	38809	42905	-	99983	upstream
Pg_scaffold5509	TCONS_00591574	Pg_S5509.7	Pg_S5509.7	Novel_lncRNA	142889	145546	-	Pg_S5509.6	Pg_S5509.6	127815	128596	-	14292	upstream
Pg_scaffold5509	TCONS_00591574	Pg_S5509.7	Pg_S5509.7	Novel_lncRNA	142889	145546	-	Pg_S5509.7	Pg_S5509.7	137502	145584	+	(2658)	antisense
Pg_scaffold5509	TCONS_00591574	Pg_S5509.7	Pg_S5509.7	Novel_lncRNA	142889	145546	-	Pg_S5509.4	Pg_S5509.4	45660	46044	+	96844	downstream
Pg_scaffold5509	TCONS_00591574	Pg_S5509.7	Pg_S5509.7	Novel_lncRNA	142889	145546	-	Pg_S5509.5	Pg_S5509.5	113752	117214	+	25674	downstream
Pg_scaffold5569	TCONS_00594092	Pg_S5569.7	Pg_S5569.7	Novel_lncRNA	67695	69078	+	Pg_S5569.8	Pg_S5569.8	75448	76214	+	6370	upstream
Pg_scaffold5569	TCONS_00594092	Pg_S5569.7	Pg_S5569.7	Novel_lncRNA	67695	69078	+	Pg_S5569.9	Pg_S5569.9	78887	81583	-	9809	downstream
Pg_scaffold5569	TCONS_00594092	Pg_S5569.7	Pg_S5569.7	Novel_lncRNA	67695	69078	+	Pg_S5569.4	Pg_S5569.4	27069	32054	-	35640	upstream
Pg_scaffold5569	TCONS_00594092	Pg_S5569.7	Pg_S5569.7	Novel_lncRNA	67695	69078	+	Pg_S5569.5	Pg_S5569.5	34681	53103	-	14591	upstream
Pg_scaffold5569	TCONS_00594092	Pg_S5569.7	Pg_S5569.7	Novel_lncRNA	67695	69078	+	Pg_S5569.6	Pg_S5569.6	54961	59736	+	7958	downstream
Pg_scaffold5569	TCONS_00594092	Pg_S5569.7	Pg_S5569.7	Novel_lncRNA	67695	69078	+	Pg_S5569.7	Pg_S5569.7	63529	67715	-	(21)	antisense
Pg_scaffold5569	TCONS_00594092	Pg_S5569.7	Pg_S5569.7	Novel_lncRNA	67695	69078	+	Pg_S5569.1	Pg_S5569.1	2192	5335	-	62359	upstream
Pg_scaffold5569	TCONS_00594092	Pg_S5569.7	Pg_S5569.7	Novel_lncRNA	67695	69078	+	Pg_S5569.2	Pg_S5569.2	8971	13644	+	54050	downstream
Pg_scaffold5569	TCONS_00594092	Pg_S5569.7	Pg_S5569.7	Novel_lncRNA	67695	69078	+	Pg_S5569.3	Pg_S5569.3	14983	20783	-	46911	upstream
Pg_scaffold5569	TCONS_00594092	Pg_S5569.7	Pg_S5569.7	Novel_lncRNA	67695	69078	+	Pg_S5569.10	Pg_S5569.10	102766	104017	-	33688	downstream
Pg_scaffold5569	TCONS_00594092	Pg_S5569.7	Pg_S5569.7	Novel_lncRNA	67695	69078	+	Pg_S5569.11	Pg_S5569.11	125005	141784	-	55927	downstream
Pg_scaffold4851	TCONS_00564891	XLOC_464475	XLOC_464475	Novel_lncRNA	160481	161473	+	Pg_S4851.9	Pg_S4851.9	107911	108259	-	52221	upstream
Pg_scaffold4851	TCONS_00564891	XLOC_464475	XLOC_464475	Novel_lncRNA	160481	161473	+	Pg_S4851.8	Pg_S4851.8	99563	101036	-	59444	upstream
Pg_scaffold4851	TCONS_00564891	XLOC_464475	XLOC_464475	Novel_lncRNA	160481	161473	+	Pg_S4851.7	Pg_S4851.7	66727	76654	-	83826	upstream
Pg_scaffold4851	TCONS_00564891	XLOC_464475	XLOC_464475	Novel_lncRNA	160481	161473	+	Pg_S4851.6	Pg_S4851.6	64654	65110	-	95370	upstream
Pg_scaffold4851	TCONS_00564891	XLOC_464475	XLOC_464475	Novel_lncRNA	160481	161473	+	Pg_S4851.13	Pg_S4851.13	165613	167026	-	4140	downstream
Pg_scaffold4851	TCONS_00564891	XLOC_464475	XLOC_464475	Novel_lncRNA	160481	161473	+	Pg_S4851.12	Pg_S4851.12	148432	152487	-	7993	upstream
Pg_scaffold4851	TCONS_00564891	XLOC_464475	XLOC_464475	Novel_lncRNA	160481	161473	+	Pg_S4851.11	Pg_S4851.11	122955	146832	+	13648	downstream
Pg_scaffold4851	TCONS_00564891	XLOC_464475	XLOC_464475	Novel_lncRNA	160481	161473	+	Pg_S4851.10	Pg_S4851.10	110536	115468	+	45012	downstream
Pg_scaffold0249	TCONS_00083390	XLOC_070980	XLOC_070980	Novel_lncRNA	82206	83704	-	Pg_S0249.10	Pg_S0249.10	150174	158498	+	66470	upstream
Pg_scaffold0249	TCONS_00083390	XLOC_070980	XLOC_070980	Novel_lncRNA	82206	83704	-	Pg_S0249.11	Pg_S0249.11	159720	161946	-	76016	downstream
Pg_scaffold0249	TCONS_00083390	XLOC_070980	XLOC_070980	Novel_lncRNA	82206	83704	-	Pg_S0249.16	Pg_S0249.16	109348	134050	+	25644	upstream
Pg_scaffold0249	TCONS_00083390	XLOC_070980	XLOC_070980	Novel_lncRNA	82206	83704	-	Pg_S0249.8	Pg_S0249.8	85582	90264	+	1878	upstream
Pg_scaffold0249	TCONS_00083390	XLOC_070980	XLOC_070980	Novel_lncRNA	82206	83704	-	Pg_S0249.9	Pg_S0249.9	139452	144227	+	55748	upstream
Pg_scaffold0249	TCONS_00083390	XLOC_070980	XLOC_070980	Novel_lncRNA	82206	83704	-	Pg_S0249.2	Pg_S0249.2	7039	11446	+	70759	downstream
Pg_scaffold0249	TCONS_00083390	XLOC_070980	XLOC_070980	Novel_lncRNA	82206	83704	-	Pg_S0249.3	Pg_S0249.3	12413	17613	-	64592	upstream
Pg_scaffold0249	TCONS_00083390	XLOC_070980	XLOC_070980	Novel_lncRNA	82206	83704	-	Pg_S0249.1	Pg_S0249.1	179	5697	-	76508	upstream
Pg_scaffold0249	TCONS_00083390	XLOC_070980	XLOC_070980	Novel_lncRNA	82206	83704	-	Pg_S0249.6	Pg_S0249.6	41231	50479	-	31726	upstream
Pg_scaffold0249	TCONS_00083390	XLOC_070980	XLOC_070980	Novel_lncRNA	82206	83704	-	Pg_S0249.7	Pg_S0249.7	52283	59329	-	22876	upstream
Pg_scaffold0249	TCONS_00083390	XLOC_070980	XLOC_070980	Novel_lncRNA	82206	83704	-	Pg_S0249.4	Pg_S0249.4	17701	20612	-	61593	upstream
Pg_scaffold0249	TCONS_00083390	XLOC_070980	XLOC_070980	Novel_lncRNA	82206	83704	-	Pg_S0249.5	Pg_S0249.5	22008	23502	-	58703	upstream
Pg_scaffold4458	TCONS_00546030	XLOC_449490	XLOC_449490	Novel_lncRNA	135756	137139	-	Pg_S4458.6	Pg_S4458.6	77040	77706	-	58049	upstream
Pg_scaffold4458	TCONS_00546030	XLOC_449490	XLOC_449490	Novel_lncRNA	135756	137139	-	Pg_S4458.7	Pg_S4458.7	80309	83209	+	52546	downstream
Pg_scaffold4458	TCONS_00546030	XLOC_449490	XLOC_449490	Novel_lncRNA	135756	137139	-	Pg_S4458.4	Pg_S4458.4	43448	44888	-	90867	upstream
Pg_scaffold4458	TCONS_00546030	XLOC_449490	XLOC_449490	Novel_lncRNA	135756	137139	-	Pg_S4458.5	Pg_S4458.5	54269	62281	-	73474	upstream
Pg_scaffold4458	TCONS_00546030	XLOC_449490	XLOC_449490	Novel_lncRNA	135756	137139	-	Pg_S4458.3	Pg_S4458.3	29755	41861	+	93894	downstream
Pg_scaffold4458	TCONS_00546030	XLOC_449490	XLOC_449490	Novel_lncRNA	135756	137139	-	Pg_S4458.8	Pg_S4458.8	90204	94095	-	41660	upstream
Pg_scaffold4458	TCONS_00546030	XLOC_449490	XLOC_449490	Novel_lncRNA	135756	137139	-	Pg_S4458.9	Pg_S4458.9	96647	98705	-	37050	upstream
Pg_scaffold4458	TCONS_00546030	XLOC_449490	XLOC_449490	Novel_lncRNA	135756	137139	-	Pg_S4458.14	Pg_S4458.14	196722	199752	-	59583	downstream
Pg_scaffold4458	TCONS_00546030	XLOC_449490	XLOC_449490	Novel_lncRNA	135756	137139	-	Pg_S4458.15	Pg_S4458.15	200543	205382	+	63404	upstream
Pg_scaffold4458	TCONS_00546030	XLOC_449490	XLOC_449490	Novel_lncRNA	135756	137139	-	Pg_S4458.16	Pg_S4458.16	207773	209200	-	70634	downstream
Pg_scaffold4458	TCONS_00546030	XLOC_449490	XLOC_449490	Novel_lncRNA	135756	137139	-	Pg_S4458.10	Pg_S4458.10	98864	108124	-	27631	upstream
Pg_scaffold4458	TCONS_00546030	XLOC_449490	XLOC_449490	Novel_lncRNA	135756	137139	-	Pg_S4458.11	Pg_S4458.11	117457	118192	-	17563	upstream
Pg_scaffold4458	TCONS_00546030	XLOC_449490	XLOC_449490	Novel_lncRNA	135756	137139	-	Pg_S4458.12	Pg_S4458.12	128774	132571	-	3184	upstream
Pg_scaffold4458	TCONS_00546030	XLOC_449490	XLOC_449490	Novel_lncRNA	135756	137139	-	Pg_S4458.13	Pg_S4458.13	156456	178017	-	19317	downstream
Pg_scaffold0035	TCONS_00015513	XLOC_013632	XLOC_013632	Novel_lncRNA	78200	88798	-	Pg_S0035.16	Pg_S0035.16	12467	43709	-	34490	upstream
Pg_scaffold5542	TCONS_00593046	Pg_S5542.2	Pg_S5542.2	Novel_lncRNA	140429	145319	-	Pg_S5542.1	Pg_S5542.1	93360	94137	+	46291	downstream
Pg_scaffold5542	TCONS_00593046	Pg_S5542.2	Pg_S5542.2	Novel_lncRNA	140429	145319	-	Pg_S5542.2	Pg_S5542.2	140532	145149	-	(4617)	sense
Pg_scaffold0107	TCONS_00041045	XLOC_035463	XLOC_035463	Novel_lncRNA	55710	61464	-	Pg_S0107.3	Pg_S0107.3	156816	164685	+	95352	upstream
Pg_scaffold0107	TCONS_00041045	XLOC_035463	XLOC_035463	Novel_lncRNA	55710	61464	-	Pg_S0107.2	Pg_S0107.2	48480	51954	-	3755	upstream
Pg_scaffold0107	TCONS_00041045	XLOC_035463	XLOC_035463	Novel_lncRNA	55710	61464	-	Pg_S0107.1	Pg_S0107.1	35932	47335	+	8374	downstream
Pg_scaffold3687	TCONS_00502193	XLOC_414824	XLOC_414824	Novel_lncRNA	89465	93651	-	Pg_S3687.1	Pg_S3687.1	12806	13505	+	75959	downstream
Pg_scaffold3687	TCONS_00502193	XLOC_414824	XLOC_414824	Novel_lncRNA	89465	93651	-	Pg_S3687.3	Pg_S3687.3	140252	141039	+	46601	upstream
Pg_scaffold3687	TCONS_00502193	XLOC_414824	XLOC_414824	Novel_lncRNA	89465	93651	-	Pg_S3687.2	Pg_S3687.2	16729	17269	+	72195	downstream
Pg_scaffold3687	TCONS_00502193	XLOC_414824	XLOC_414824	Novel_lncRNA	89465	93651	-	Pg_S3687.5	Pg_S3687.5	47831	55768	-	33696	upstream
Pg_scaffold3687	TCONS_00502193	XLOC_414824	XLOC_414824	Novel_lncRNA	89465	93651	-	Pg_S3687.4	Pg_S3687.4	187334	198840	-	93683	downstream
Pg_scaffold1879	TCONS_00348053	XLOC_290732	XLOC_290732	Novel_lncRNA	107097	116403	-	Pg_S1879.2	Pg_S1879.2	42000	51189	+	55907	downstream
Pg_scaffold1879	TCONS_00348053	XLOC_290732	XLOC_290732	Novel_lncRNA	107097	116403	-	Pg_S1879.3	Pg_S1879.3	56350	56950	-	50146	upstream
Pg_scaffold1879	TCONS_00348053	XLOC_290732	XLOC_290732	Novel_lncRNA	107097	116403	-	Pg_S1879.12	Pg_S1879.12	147522	148155	+	31119	upstream
Pg_scaffold1879	TCONS_00348053	XLOC_290732	XLOC_290732	Novel_lncRNA	107097	116403	-	Pg_S1879.1	Pg_S1879.1	13214	18613	+	88483	downstream
Pg_scaffold1879	TCONS_00348053	XLOC_290732	XLOC_290732	Novel_lncRNA	107097	116403	-	Pg_S1879.6	Pg_S1879.6	65055	69577	+	37519	downstream
Pg_scaffold1879	TCONS_00348053	XLOC_290732	XLOC_290732	Novel_lncRNA	107097	116403	-	Pg_S1879.7	Pg_S1879.7	69794	71305	+	35791	downstream
Pg_scaffold1879	TCONS_00348053	XLOC_290732	XLOC_290732	Novel_lncRNA	107097	116403	-	Pg_S1879.4	Pg_S1879.4	57285	62420	+	44676	downstream
Pg_scaffold1879	TCONS_00348053	XLOC_290732	XLOC_290732	Novel_lncRNA	107097	116403	-	Pg_S1879.5	Pg_S1879.5	62556	64876	+	42220	downstream
Pg_scaffold1879	TCONS_00348053	XLOC_290732	XLOC_290732	Novel_lncRNA	107097	116403	-	Pg_S1879.18	Pg_S1879.18	195245	202982	+	78842	upstream
Pg_scaffold1879	TCONS_00348053	XLOC_290732	XLOC_290732	Novel_lncRNA	107097	116403	-	Pg_S1879.19	Pg_S1879.19	203646	209272	-	87243	downstream
Pg_scaffold1879	TCONS_00348053	XLOC_290732	XLOC_290732	Novel_lncRNA	107097	116403	-	Pg_S1879.8	Pg_S1879.8	81168	92601	+	14495	downstream
Pg_scaffold1879	TCONS_00348053	XLOC_290732	XLOC_290732	Novel_lncRNA	107097	116403	-	Pg_S1879.9	Pg_S1879.9	93271	103850	-	3246	upstream
Pg_scaffold1879	TCONS_00348053	XLOC_290732	XLOC_290732	Novel_lncRNA	107097	116403	-	Pg_S1879.17	Pg_S1879.17	176739	179141	-	60336	downstream
Pg_scaffold1879	TCONS_00348053	XLOC_290732	XLOC_290732	Novel_lncRNA	107097	116403	-	Pg_S1879.11	Pg_S1879.11	128438	136136	+	12035	upstream
Pg_scaffold1879	TCONS_00348053	XLOC_290732	XLOC_290732	Novel_lncRNA	107097	116403	-	Pg_S1879.10	Pg_S1879.10	122383	122833	+	5980	upstream
Pg_scaffold1879	TCONS_00348053	XLOC_290732	XLOC_290732	Novel_lncRNA	107097	116403	-	Pg_S1879.16	Pg_S1879.16	168762	173095	-	52359	downstream
Pg_scaffold1879	TCONS_00348053	XLOC_290732	XLOC_290732	Novel_lncRNA	107097	116403	-	Pg_S1879.13	Pg_S1879.13	149602	150630	-	33199	downstream
Pg_scaffold1879	TCONS_00348053	XLOC_290732	XLOC_290732	Novel_lncRNA	107097	116403	-	Pg_S1879.20	Pg_S1879.20	212515	213709	+	96112	upstream
Pg_scaffold1879	TCONS_00348053	XLOC_290732	XLOC_290732	Novel_lncRNA	107097	116403	-	Pg_S1879.14	Pg_S1879.14	154051	155302	+	37648	upstream
Pg_scaffold1879	TCONS_00348053	XLOC_290732	XLOC_290732	Novel_lncRNA	107097	116403	-	Pg_S1879.15	Pg_S1879.15	159664	160912	+	43261	upstream
Pg_scaffold2992	TCONS_00452434	XLOC_375352	XLOC_375352	Novel_lncRNA	196890	197441	-	Pg_S2992.9	Pg_S2992.9	146133	146769	-	50120	upstream
Pg_scaffold2992	TCONS_00452434	XLOC_375352	XLOC_375352	Novel_lncRNA	196890	197441	-	Pg_S2992.8	Pg_S2992.8	113168	117637	-	79252	upstream
Pg_scaffold2992	TCONS_00452434	XLOC_375352	XLOC_375352	Novel_lncRNA	196890	197441	-	Pg_S2992.7	Pg_S2992.7	108402	110285	-	86604	upstream
Pg_scaffold2992	TCONS_00452434	XLOC_375352	XLOC_375352	Novel_lncRNA	196890	197441	-	Pg_S2992.6	Pg_S2992.6	101273	106991	+	89898	downstream
Pg_scaffold2992	TCONS_00452434	XLOC_375352	XLOC_375352	Novel_lncRNA	196890	197441	-	Pg_S2992.5	Pg_S2992.5	99347	100667	-	96222	upstream
Pg_scaffold2992	TCONS_00452434	XLOC_375352	XLOC_375352	Novel_lncRNA	196890	197441	-	Pg_S2992.4	Pg_S2992.4	98335	98737	-	98152	upstream
Pg_scaffold2992	TCONS_00452434	XLOC_375352	XLOC_375352	Novel_lncRNA	196890	197441	-	Pg_S2992.14	Pg_S2992.14	199018	200422	-	1577	downstream
Pg_scaffold2992	TCONS_00452434	XLOC_375352	XLOC_375352	Novel_lncRNA	196890	197441	-	Pg_S2992.13	Pg_S2992.13	194408	196654	-	235	upstream
Pg_scaffold2992	TCONS_00452434	XLOC_375352	XLOC_375352	Novel_lncRNA	196890	197441	-	Pg_S2992.12	Pg_S2992.12	188807	193256	+	3633	downstream
Pg_scaffold2992	TCONS_00452434	XLOC_375352	XLOC_375352	Novel_lncRNA	196890	197441	-	Pg_S2992.11	Pg_S2992.11	161410	179222	-	17667	upstream
Pg_scaffold2992	TCONS_00452434	XLOC_375352	XLOC_375352	Novel_lncRNA	196890	197441	-	Pg_S2992.10	Pg_S2992.10	149692	160923	-	35966	upstream
Pg_scaffold2400	TCONS_00402309	XLOC_334412	XLOC_334412	Novel_lncRNA	287621	291507	+	Pg_S2400.15	Pg_S2400.15	189083	204258	-	83362	upstream
Pg_scaffold2400	TCONS_00402309	XLOC_334412	XLOC_334412	Novel_lncRNA	287621	291507	+	Pg_S2400.14	Pg_S2400.14	390170	390467	+	98663	upstream
Pg_scaffold2400	TCONS_00402309	XLOC_334412	XLOC_334412	Novel_lncRNA	287621	291507	+	Pg_S2400.13	Pg_S2400.13	363918	364236	+	72411	upstream
Pg_scaffold2400	TCONS_00402309	XLOC_334412	XLOC_334412	Novel_lncRNA	287621	291507	+	Pg_S2400.12	Pg_S2400.12	349888	352882	-	58381	downstream
Pg_scaffold2400	TCONS_00402309	XLOC_334412	XLOC_334412	Novel_lncRNA	287621	291507	+	Pg_S2400.11	Pg_S2400.11	338128	340144	-	46621	downstream
Pg_scaffold2400	TCONS_00402309	XLOC_334412	XLOC_334412	Novel_lncRNA	287621	291507	+	Pg_S2400.10	Pg_S2400.10	244629	246978	-	40642	upstream
Pg_scaffold2400	TCONS_00402309	XLOC_334412	XLOC_334412	Novel_lncRNA	287621	291507	+	Pg_S2400.9	Pg_S2400.9	230177	235107	-	52513	upstream
Pg_scaffold2400	TCONS_00402309	XLOC_334412	XLOC_334412	Novel_lncRNA	287621	291507	+	Pg_S2400.8	Pg_S2400.8	220779	226000	-	61620	upstream
Pg_scaffold3377	TCONS_00481280	XLOC_398308	XLOC_398308	Novel_lncRNA	23973	24493	-	Pg_S3377.1	Pg_S3377.1	53378	59874	+	28885	upstream
Pg_scaffold3220	TCONS_00470127	XLOC_389340	XLOC_389340	Novel_lncRNA	214530	224042	+	Pg_S3220.1	Pg_S3220.1	166626	167352	+	47177	downstream
Pg_scaffold3220	TCONS_00470127	XLOC_389340	XLOC_389340	Novel_lncRNA	214530	224042	+	Pg_S3220.2	Pg_S3220.2	187808	188608	-	25921	upstream
Pg_scaffold3220	TCONS_00470127	XLOC_389340	XLOC_389340	Novel_lncRNA	214530	224042	+	Pg_S3220.3	Pg_S3220.3	193194	194609	+	19920	downstream
Pg_scaffold3220	TCONS_00470127	XLOC_389340	XLOC_389340	Novel_lncRNA	214530	224042	+	Pg_S3220.4	Pg_S3220.4	211799	213579	+	950	downstream
Pg_scaffold3220	TCONS_00470127	XLOC_389340	XLOC_389340	Novel_lncRNA	214530	224042	+	Pg_S3220.5	Pg_S3220.5	265546	266152	-	41504	downstream
Pg_scaffold3220	TCONS_00470127	XLOC_389340	XLOC_389340	Novel_lncRNA	214530	224042	+	Pg_S3220.6	Pg_S3220.6	277729	284133	-	53687	downstream
Pg_scaffold0520	TCONS_00145451	XLOC_123459	XLOC_123459	Novel_lncRNA	863523	866810	+	Pg_S0520.6	Pg_S0520.6	863019	863319	+	203	downstream
Pg_scaffold0520	TCONS_00145450	XLOC_123459	XLOC_123459	Novel_lncRNA	863523	866810	+	Pg_S0520.6	Pg_S0520.6	863019	863319	+	203	downstream
Pg_scaffold6878	TCONS_00631824	Pg_S6878.1	Pg_S6878.1	Novel_lncRNA	11932	13255	-	Pg_S6878.2	Pg_S6878.2	17903	19682	+	4648	upstream
Pg_scaffold6878	TCONS_00631824	Pg_S6878.1	Pg_S6878.1	Novel_lncRNA	11932	13255	-	Pg_S6878.3	Pg_S6878.3	39618	40739	-	26363	downstream
Pg_scaffold6878	TCONS_00631824	Pg_S6878.1	Pg_S6878.1	Novel_lncRNA	11932	13255	-	Pg_S6878.1	Pg_S6878.1	12879	13410	+	(376)	antisense
Pg_scaffold3751	TCONS_00506754	Pg_S3751.12	Pg_S3751.12	Novel_lncRNA	205572	209033	-	Pg_S3751.13	Pg_S3751.13	211157	218744	+	2124	upstream
Pg_scaffold3751	TCONS_00506754	Pg_S3751.12	Pg_S3751.12	Novel_lncRNA	205572	209033	-	Pg_S3751.11	Pg_S3751.11	202847	204239	+	1332	downstream
Pg_scaffold3751	TCONS_00506754	Pg_S3751.12	Pg_S3751.12	Novel_lncRNA	205572	209033	-	Pg_S3751.12	Pg_S3751.12	207650	208853	-	(1203)	sense
Pg_scaffold3751	TCONS_00506754	Pg_S3751.12	Pg_S3751.12	Novel_lncRNA	205572	209033	-	Pg_S3751.15	Pg_S3751.15	222568	234811	-	13535	downstream
Pg_scaffold3751	TCONS_00506754	Pg_S3751.12	Pg_S3751.12	Novel_lncRNA	205572	209033	-	Pg_S3751.14	Pg_S3751.14	220781	221129	+	11748	upstream
Pg_scaffold3751	TCONS_00506754	Pg_S3751.12	Pg_S3751.12	Novel_lncRNA	205572	209033	-	Pg_S3751.17	Pg_S3751.17	245262	246256	+	36229	upstream
Pg_scaffold3751	TCONS_00506754	Pg_S3751.12	Pg_S3751.12	Novel_lncRNA	205572	209033	-	Pg_S3751.16	Pg_S3751.16	235782	240408	-	26749	downstream
Pg_scaffold3751	TCONS_00506754	Pg_S3751.12	Pg_S3751.12	Novel_lncRNA	205572	209033	-	Pg_S3751.5	Pg_S3751.5	104192	107911	+	97660	downstream
Pg_scaffold3751	TCONS_00506754	Pg_S3751.12	Pg_S3751.12	Novel_lncRNA	205572	209033	-	Pg_S3751.10	Pg_S3751.10	195402	195846	-	9725	upstream
Pg_scaffold3751	TCONS_00506754	Pg_S3751.12	Pg_S3751.12	Novel_lncRNA	205572	209033	-	Pg_S3751.7	Pg_S3751.7	115755	122392	-	83179	upstream
Pg_scaffold3751	TCONS_00506754	Pg_S3751.12	Pg_S3751.12	Novel_lncRNA	205572	209033	-	Pg_S3751.6	Pg_S3751.6	112427	114305	+	91266	downstream
Pg_scaffold3751	TCONS_00506754	Pg_S3751.12	Pg_S3751.12	Novel_lncRNA	205572	209033	-	Pg_S3751.9	Pg_S3751.9	194781	195381	-	10190	upstream
Pg_scaffold3751	TCONS_00506754	Pg_S3751.12	Pg_S3751.12	Novel_lncRNA	205572	209033	-	Pg_S3751.8	Pg_S3751.8	141599	162116	+	43455	downstream
Pg_scaffold3751	TCONS_00506754	Pg_S3751.12	Pg_S3751.12	Novel_lncRNA	205572	209033	-	Pg_S3751.18	Pg_S3751.18	247963	252259	-	38930	downstream
Pg_scaffold3311	TCONS_00476411	XLOC_394566	XLOC_394566	Novel_lncRNA	25637	26095	-	Pg_S3311.1	Pg_S3311.1	4721	11259	-	14377	upstream
Pg_scaffold3311	TCONS_00476411	XLOC_394566	XLOC_394566	Novel_lncRNA	25637	26095	-	Pg_S3311.2	Pg_S3311.2	15680	23778	+	1858	downstream
Pg_scaffold3311	TCONS_00476411	XLOC_394566	XLOC_394566	Novel_lncRNA	25637	26095	-	Pg_S3311.4	Pg_S3311.4	55798	57269	+	29703	upstream
Pg_scaffold0951	TCONS_00223366	Pg_S0951.1	Pg_S0951.1	Novel_lncRNA	181316	189855	+	Pg_S0951.1	Pg_S0951.1	182056	182362	+	(306)	sense
Pg_scaffold3751	TCONS_00506753	Pg_S3751.12	Pg_S3751.12	Novel_lncRNA	205572	209033	-	Pg_S3751.13	Pg_S3751.13	211157	218744	+	2124	upstream
Pg_scaffold3751	TCONS_00506753	Pg_S3751.12	Pg_S3751.12	Novel_lncRNA	205572	209033	-	Pg_S3751.11	Pg_S3751.11	202847	204239	+	1332	downstream
Pg_scaffold3751	TCONS_00506753	Pg_S3751.12	Pg_S3751.12	Novel_lncRNA	205572	209033	-	Pg_S3751.12	Pg_S3751.12	207650	208853	-	(1203)	sense
Pg_scaffold3751	TCONS_00506753	Pg_S3751.12	Pg_S3751.12	Novel_lncRNA	205572	209033	-	Pg_S3751.15	Pg_S3751.15	222568	234811	-	13535	downstream
Pg_scaffold3751	TCONS_00506753	Pg_S3751.12	Pg_S3751.12	Novel_lncRNA	205572	209033	-	Pg_S3751.14	Pg_S3751.14	220781	221129	+	11748	upstream
Pg_scaffold3751	TCONS_00506753	Pg_S3751.12	Pg_S3751.12	Novel_lncRNA	205572	209033	-	Pg_S3751.17	Pg_S3751.17	245262	246256	+	36229	upstream
Pg_scaffold3751	TCONS_00506753	Pg_S3751.12	Pg_S3751.12	Novel_lncRNA	205572	209033	-	Pg_S3751.16	Pg_S3751.16	235782	240408	-	26749	downstream
Pg_scaffold3751	TCONS_00506753	Pg_S3751.12	Pg_S3751.12	Novel_lncRNA	205572	209033	-	Pg_S3751.5	Pg_S3751.5	104192	107911	+	97660	downstream
Pg_scaffold3751	TCONS_00506753	Pg_S3751.12	Pg_S3751.12	Novel_lncRNA	205572	209033	-	Pg_S3751.10	Pg_S3751.10	195402	195846	-	9725	upstream
Pg_scaffold3751	TCONS_00506753	Pg_S3751.12	Pg_S3751.12	Novel_lncRNA	205572	209033	-	Pg_S3751.7	Pg_S3751.7	115755	122392	-	83179	upstream
Pg_scaffold3751	TCONS_00506753	Pg_S3751.12	Pg_S3751.12	Novel_lncRNA	205572	209033	-	Pg_S3751.6	Pg_S3751.6	112427	114305	+	91266	downstream
Pg_scaffold3751	TCONS_00506753	Pg_S3751.12	Pg_S3751.12	Novel_lncRNA	205572	209033	-	Pg_S3751.9	Pg_S3751.9	194781	195381	-	10190	upstream
Pg_scaffold3751	TCONS_00506753	Pg_S3751.12	Pg_S3751.12	Novel_lncRNA	205572	209033	-	Pg_S3751.8	Pg_S3751.8	141599	162116	+	43455	downstream
Pg_scaffold3751	TCONS_00506753	Pg_S3751.12	Pg_S3751.12	Novel_lncRNA	205572	209033	-	Pg_S3751.18	Pg_S3751.18	247963	252259	-	38930	downstream
Pg_scaffold0120	TCONS_00045202	XLOC_038925	XLOC_038925	Novel_lncRNA	1322739	1323418	-	Pg_S0120.10	Pg_S0120.10	1321046	1322273	+	465	downstream
Pg_scaffold1664	TCONS_00322667	Pg_S1664.12	Pg_S1664.12	Novel_lncRNA	185809	188035	+	Pg_S1664.10	Pg_S1664.10	147556	151271	-	34537	upstream
Pg_scaffold1664	TCONS_00322667	Pg_S1664.12	Pg_S1664.12	Novel_lncRNA	185809	188035	+	Pg_S1664.11	Pg_S1664.11	170253	183116	-	2692	upstream
Pg_scaffold1664	TCONS_00322667	Pg_S1664.12	Pg_S1664.12	Novel_lncRNA	185809	188035	+	Pg_S1664.12	Pg_S1664.12	184166	187584	-	(1776)	antisense
Pg_scaffold1664	TCONS_00322667	Pg_S1664.12	Pg_S1664.12	Novel_lncRNA	185809	188035	+	Pg_S1664.8	Pg_S1664.8	160731	169179	+	16629	downstream
Pg_scaffold1664	TCONS_00322667	Pg_S1664.12	Pg_S1664.12	Novel_lncRNA	185809	188035	+	Pg_S1664.9	Pg_S1664.9	198205	202204	-	10170	downstream
Pg_scaffold1664	TCONS_00322667	Pg_S1664.12	Pg_S1664.12	Novel_lncRNA	185809	188035	+	Pg_S1664.3	Pg_S1664.3	92913	95648	-	90160	upstream
Pg_scaffold1664	TCONS_00322667	Pg_S1664.12	Pg_S1664.12	Novel_lncRNA	185809	188035	+	Pg_S1664.6	Pg_S1664.6	126958	137234	-	48574	upstream
Pg_scaffold1664	TCONS_00322667	Pg_S1664.12	Pg_S1664.12	Novel_lncRNA	185809	188035	+	Pg_S1664.7	Pg_S1664.7	153127	156750	+	29058	downstream
Pg_scaffold1664	TCONS_00322667	Pg_S1664.12	Pg_S1664.12	Novel_lncRNA	185809	188035	+	Pg_S1664.4	Pg_S1664.4	98643	99018	+	86790	downstream
Pg_scaffold1664	TCONS_00322667	Pg_S1664.12	Pg_S1664.12	Novel_lncRNA	185809	188035	+	Pg_S1664.5	Pg_S1664.5	106437	111903	-	73905	upstream
Pg_scaffold0304	TCONS_00097821	Pg_S0304.32	Pg_S0304.32	Novel_lncRNA	1031234	1034646	-	Pg_S0304.32	Pg_S0304.32	1031333	1034586	-	(3253)	sense
Pg_scaffold0304	TCONS_00097821	Pg_S0304.32	Pg_S0304.32	Novel_lncRNA	1031234	1034646	-	Pg_S0304.33	Pg_S0304.33	1065159	1068261	+	30513	upstream
Pg_scaffold0304	TCONS_00097821	Pg_S0304.32	Pg_S0304.32	Novel_lncRNA	1031234	1034646	-	Pg_S0304.30	Pg_S0304.30	976228	981661	+	49572	downstream
Pg_scaffold0304	TCONS_00097821	Pg_S0304.32	Pg_S0304.32	Novel_lncRNA	1031234	1034646	-	Pg_S0304.31	Pg_S0304.31	982743	986092	-	45141	upstream
Pg_scaffold0304	TCONS_00097821	Pg_S0304.32	Pg_S0304.32	Novel_lncRNA	1031234	1034646	-	Pg_S0304.34	Pg_S0304.34	1112568	1119318	-	77922	downstream
Pg_scaffold0304	TCONS_00097821	Pg_S0304.32	Pg_S0304.32	Novel_lncRNA	1031234	1034646	-	Pg_S0304.29	Pg_S0304.29	966536	967421	+	63812	downstream
Pg_scaffold0304	TCONS_00097821	Pg_S0304.32	Pg_S0304.32	Novel_lncRNA	1031234	1034646	-	Pg_S0304.28	Pg_S0304.28	948179	963889	+	67344	downstream
Pg_scaffold3751	TCONS_00506759	Pg_S3751.12	Pg_S3751.12	Novel_lncRNA	205572	209074	-	Pg_S3751.13	Pg_S3751.13	211157	218744	+	2083	upstream
Pg_scaffold3751	TCONS_00506759	Pg_S3751.12	Pg_S3751.12	Novel_lncRNA	205572	209074	-	Pg_S3751.11	Pg_S3751.11	202847	204239	+	1332	downstream
Pg_scaffold3751	TCONS_00506759	Pg_S3751.12	Pg_S3751.12	Novel_lncRNA	205572	209074	-	Pg_S3751.12	Pg_S3751.12	207650	208853	-	(1203)	sense
Pg_scaffold3751	TCONS_00506759	Pg_S3751.12	Pg_S3751.12	Novel_lncRNA	205572	209074	-	Pg_S3751.15	Pg_S3751.15	222568	234811	-	13494	downstream
Pg_scaffold3751	TCONS_00506759	Pg_S3751.12	Pg_S3751.12	Novel_lncRNA	205572	209074	-	Pg_S3751.14	Pg_S3751.14	220781	221129	+	11707	upstream
Pg_scaffold3751	TCONS_00506759	Pg_S3751.12	Pg_S3751.12	Novel_lncRNA	205572	209074	-	Pg_S3751.17	Pg_S3751.17	245262	246256	+	36188	upstream
Pg_scaffold3751	TCONS_00506759	Pg_S3751.12	Pg_S3751.12	Novel_lncRNA	205572	209074	-	Pg_S3751.16	Pg_S3751.16	235782	240408	-	26708	downstream
Pg_scaffold3751	TCONS_00506759	Pg_S3751.12	Pg_S3751.12	Novel_lncRNA	205572	209074	-	Pg_S3751.5	Pg_S3751.5	104192	107911	+	97660	downstream
Pg_scaffold3751	TCONS_00506759	Pg_S3751.12	Pg_S3751.12	Novel_lncRNA	205572	209074	-	Pg_S3751.10	Pg_S3751.10	195402	195846	-	9725	upstream
Pg_scaffold3751	TCONS_00506759	Pg_S3751.12	Pg_S3751.12	Novel_lncRNA	205572	209074	-	Pg_S3751.7	Pg_S3751.7	115755	122392	-	83179	upstream
Pg_scaffold3751	TCONS_00506759	Pg_S3751.12	Pg_S3751.12	Novel_lncRNA	205572	209074	-	Pg_S3751.6	Pg_S3751.6	112427	114305	+	91266	downstream
Pg_scaffold3751	TCONS_00506759	Pg_S3751.12	Pg_S3751.12	Novel_lncRNA	205572	209074	-	Pg_S3751.9	Pg_S3751.9	194781	195381	-	10190	upstream
Pg_scaffold3751	TCONS_00506759	Pg_S3751.12	Pg_S3751.12	Novel_lncRNA	205572	209074	-	Pg_S3751.8	Pg_S3751.8	141599	162116	+	43455	downstream
Pg_scaffold3751	TCONS_00506759	Pg_S3751.12	Pg_S3751.12	Novel_lncRNA	205572	209074	-	Pg_S3751.18	Pg_S3751.18	247963	252259	-	38889	downstream
Pg_scaffold3751	TCONS_00506758	Pg_S3751.12	Pg_S3751.12	Novel_lncRNA	205572	209034	-	Pg_S3751.13	Pg_S3751.13	211157	218744	+	2123	upstream
Pg_scaffold3751	TCONS_00506758	Pg_S3751.12	Pg_S3751.12	Novel_lncRNA	205572	209034	-	Pg_S3751.11	Pg_S3751.11	202847	204239	+	1332	downstream
Pg_scaffold3751	TCONS_00506758	Pg_S3751.12	Pg_S3751.12	Novel_lncRNA	205572	209034	-	Pg_S3751.12	Pg_S3751.12	207650	208853	-	(1203)	sense
Pg_scaffold3751	TCONS_00506758	Pg_S3751.12	Pg_S3751.12	Novel_lncRNA	205572	209034	-	Pg_S3751.15	Pg_S3751.15	222568	234811	-	13534	downstream
Pg_scaffold3751	TCONS_00506758	Pg_S3751.12	Pg_S3751.12	Novel_lncRNA	205572	209034	-	Pg_S3751.14	Pg_S3751.14	220781	221129	+	11747	upstream
Pg_scaffold3751	TCONS_00506758	Pg_S3751.12	Pg_S3751.12	Novel_lncRNA	205572	209034	-	Pg_S3751.17	Pg_S3751.17	245262	246256	+	36228	upstream
Pg_scaffold3751	TCONS_00506758	Pg_S3751.12	Pg_S3751.12	Novel_lncRNA	205572	209034	-	Pg_S3751.16	Pg_S3751.16	235782	240408	-	26748	downstream
Pg_scaffold3751	TCONS_00506758	Pg_S3751.12	Pg_S3751.12	Novel_lncRNA	205572	209034	-	Pg_S3751.5	Pg_S3751.5	104192	107911	+	97660	downstream
Pg_scaffold3751	TCONS_00506758	Pg_S3751.12	Pg_S3751.12	Novel_lncRNA	205572	209034	-	Pg_S3751.10	Pg_S3751.10	195402	195846	-	9725	upstream
Pg_scaffold3751	TCONS_00506758	Pg_S3751.12	Pg_S3751.12	Novel_lncRNA	205572	209034	-	Pg_S3751.7	Pg_S3751.7	115755	122392	-	83179	upstream
Pg_scaffold3751	TCONS_00506758	Pg_S3751.12	Pg_S3751.12	Novel_lncRNA	205572	209034	-	Pg_S3751.6	Pg_S3751.6	112427	114305	+	91266	downstream
Pg_scaffold3751	TCONS_00506758	Pg_S3751.12	Pg_S3751.12	Novel_lncRNA	205572	209034	-	Pg_S3751.9	Pg_S3751.9	194781	195381	-	10190	upstream
Pg_scaffold3751	TCONS_00506758	Pg_S3751.12	Pg_S3751.12	Novel_lncRNA	205572	209034	-	Pg_S3751.8	Pg_S3751.8	141599	162116	+	43455	downstream
Pg_scaffold3751	TCONS_00506758	Pg_S3751.12	Pg_S3751.12	Novel_lncRNA	205572	209034	-	Pg_S3751.18	Pg_S3751.18	247963	252259	-	38929	downstream
Pg_scaffold0064	TCONS_00026246	XLOC_022915	XLOC_022915	Novel_lncRNA	1078677	1080121	-	Pg_S0064.9	Pg_S0064.9	1075080	1077583	+	1093	downstream
Pg_scaffold7541	TCONS_00644103	XLOC_526121	XLOC_526121	Novel_lncRNA	10646	10918	-	Pg_S7541.1	Pg_S7541.1	23288	26838	+	12370	upstream
Pg_scaffold7541	TCONS_00644103	XLOC_526121	XLOC_526121	Novel_lncRNA	10646	10918	-	Pg_S7541.2	Pg_S7541.2	45400	47320	+	34482	upstream
Pg_scaffold7541	TCONS_00644103	XLOC_526121	XLOC_526121	Novel_lncRNA	10646	10918	-	Pg_S7541.3	Pg_S7541.3	47978	50057	-	37060	downstream
Pg_scaffold0064	TCONS_00026245	XLOC_022915	XLOC_022915	Novel_lncRNA	1078677	1080024	-	Pg_S0064.9	Pg_S0064.9	1075080	1077583	+	1093	downstream
Pg_scaffold0624	TCONS_00165763	Pg_S0624.4	Pg_S0624.4	Novel_lncRNA	285158	287669	-	Pg_S0624.3	Pg_S0624.3	196513	198160	-	86997	upstream
Pg_scaffold0624	TCONS_00165763	Pg_S0624.4	Pg_S0624.4	Novel_lncRNA	285158	287669	-	Pg_S0624.2	Pg_S0624.2	182738	194897	+	90260	downstream
Pg_scaffold0624	TCONS_00165763	Pg_S0624.4	Pg_S0624.4	Novel_lncRNA	285158	287669	-	Pg_S0624.5	Pg_S0624.5	289573	296008	-	1904	downstream
Pg_scaffold0624	TCONS_00165763	Pg_S0624.4	Pg_S0624.4	Novel_lncRNA	285158	287669	-	Pg_S0624.4	Pg_S0624.4	287223	287991	+	(446)	antisense
Pg_scaffold6510	TCONS_00623414	XLOC_509823	XLOC_509823	Novel_lncRNA	43645	45023	-	Pg_S6510.4	Pg_S6510.4	55568	56609	+	10545	upstream
Pg_scaffold6510	TCONS_00623414	XLOC_509823	XLOC_509823	Novel_lncRNA	43645	45023	-	Pg_S6510.1	Pg_S6510.1	21237	22318	+	21326	downstream
Pg_scaffold6510	TCONS_00623414	XLOC_509823	XLOC_509823	Novel_lncRNA	43645	45023	-	Pg_S6510.3	Pg_S6510.3	27298	42680	+	964	downstream
Pg_scaffold6510	TCONS_00623414	XLOC_509823	XLOC_509823	Novel_lncRNA	43645	45023	-	Pg_S6510.2	Pg_S6510.2	24461	25790	-	17854	upstream
Pg_scaffold0282	TCONS_00091948	Pg_S0282.2	Pg_S0282.2	Novel_lncRNA	17461	51148	+	Pg_S0282.1	Pg_S0282.1	15292	16986	+	474	downstream
Pg_scaffold0282	TCONS_00091948	Pg_S0282.2	Pg_S0282.2	Novel_lncRNA	17461	51148	+	Pg_S0282.3	Pg_S0282.3	98650	106041	+	47502	upstream
Pg_scaffold0282	TCONS_00091948	Pg_S0282.2	Pg_S0282.2	Novel_lncRNA	17461	51148	+	Pg_S0282.2	Pg_S0282.2	18976	19318	-	(342)	antisense
Pg_scaffold0282	TCONS_00091948	Pg_S0282.2	Pg_S0282.2	Novel_lncRNA	17461	51148	+	Pg_S0282.4	Pg_S0282.4	120349	121954	-	69201	downstream
Pg_scaffold0282	TCONS_00091947	Pg_S0282.2	Pg_S0282.2	Novel_lncRNA	17259	51148	+	Pg_S0282.1	Pg_S0282.1	15292	16986	+	272	downstream
Pg_scaffold0282	TCONS_00091947	Pg_S0282.2	Pg_S0282.2	Novel_lncRNA	17259	51148	+	Pg_S0282.3	Pg_S0282.3	98650	106041	+	47502	upstream
Pg_scaffold0282	TCONS_00091947	Pg_S0282.2	Pg_S0282.2	Novel_lncRNA	17259	51148	+	Pg_S0282.2	Pg_S0282.2	18976	19318	-	(342)	antisense
Pg_scaffold0282	TCONS_00091947	Pg_S0282.2	Pg_S0282.2	Novel_lncRNA	17259	51148	+	Pg_S0282.4	Pg_S0282.4	120349	121954	-	69201	downstream
Pg_scaffold1996	TCONS_00361187	XLOC_301093	XLOC_301093	Novel_lncRNA	266088	269963	+	Pg_S1996.2	Pg_S1996.2	255467	256539	-	9548	upstream
Pg_scaffold1996	TCONS_00361187	XLOC_301093	XLOC_301093	Novel_lncRNA	266088	269963	+	Pg_S1996.3	Pg_S1996.3	322467	323370	+	52504	upstream
Pg_scaffold1996	TCONS_00361186	XLOC_301093	XLOC_301093	Novel_lncRNA	266088	269963	+	Pg_S1996.2	Pg_S1996.2	255467	256539	-	9548	upstream
Pg_scaffold1996	TCONS_00361186	XLOC_301093	XLOC_301093	Novel_lncRNA	266088	269963	+	Pg_S1996.3	Pg_S1996.3	322467	323370	+	52504	upstream
Pg_scaffold2779	TCONS_00435439	Pg_S2779.17	Pg_S2779.17	Novel_lncRNA	185051	188540	+	Pg_S2779.26	Pg_S2779.26	266870	273548	+	78330	upstream
Pg_scaffold2779	TCONS_00435439	Pg_S2779.17	Pg_S2779.17	Novel_lncRNA	185051	188540	+	Pg_S2779.25	Pg_S2779.25	156678	164830	-	20220	upstream
Pg_scaffold2779	TCONS_00435439	Pg_S2779.17	Pg_S2779.17	Novel_lncRNA	185051	188540	+	Pg_S2779.23	Pg_S2779.23	274783	279131	+	86243	upstream
Pg_scaffold2779	TCONS_00435439	Pg_S2779.17	Pg_S2779.17	Novel_lncRNA	185051	188540	+	Pg_S2779.22	Pg_S2779.22	257730	259471	-	69190	downstream
Pg_scaffold2779	TCONS_00435439	Pg_S2779.17	Pg_S2779.17	Novel_lncRNA	185051	188540	+	Pg_S2779.21	Pg_S2779.21	255930	256905	-	67390	downstream
Pg_scaffold2779	TCONS_00435439	Pg_S2779.17	Pg_S2779.17	Novel_lncRNA	185051	188540	+	Pg_S2779.20	Pg_S2779.20	244422	250332	+	55882	upstream
Pg_scaffold2779	TCONS_00435439	Pg_S2779.17	Pg_S2779.17	Novel_lncRNA	185051	188540	+	Pg_S2779.9	Pg_S2779.9	99065	107043	-	78007	upstream
Pg_scaffold2779	TCONS_00435439	Pg_S2779.17	Pg_S2779.17	Novel_lncRNA	185051	188540	+	Pg_S2779.18	Pg_S2779.18	197946	200398	+	9406	upstream
Pg_scaffold2779	TCONS_00435439	Pg_S2779.17	Pg_S2779.17	Novel_lncRNA	185051	188540	+	Pg_S2779.19	Pg_S2779.19	202090	216445	-	13550	downstream
Pg_scaffold2779	TCONS_00435439	Pg_S2779.17	Pg_S2779.17	Novel_lncRNA	185051	188540	+	Pg_S2779.16	Pg_S2779.16	152167	154315	-	30735	upstream
Pg_scaffold2779	TCONS_00435439	Pg_S2779.17	Pg_S2779.17	Novel_lncRNA	185051	188540	+	Pg_S2779.17	Pg_S2779.17	180674	196560	+	(3490)	sense
Pg_scaffold2779	TCONS_00435439	Pg_S2779.17	Pg_S2779.17	Novel_lncRNA	185051	188540	+	Pg_S2779.14	Pg_S2779.14	137154	140527	+	44523	downstream
Pg_scaffold2779	TCONS_00435439	Pg_S2779.17	Pg_S2779.17	Novel_lncRNA	185051	188540	+	Pg_S2779.15	Pg_S2779.15	143868	151001	+	34049	downstream
Pg_scaffold2779	TCONS_00435439	Pg_S2779.17	Pg_S2779.17	Novel_lncRNA	185051	188540	+	Pg_S2779.12	Pg_S2779.12	129602	133643	+	51407	downstream
Pg_scaffold2779	TCONS_00435439	Pg_S2779.17	Pg_S2779.17	Novel_lncRNA	185051	188540	+	Pg_S2779.13	Pg_S2779.13	134926	135265	-	49785	upstream
Pg_scaffold2779	TCONS_00435439	Pg_S2779.17	Pg_S2779.17	Novel_lncRNA	185051	188540	+	Pg_S2779.10	Pg_S2779.10	110353	114830	-	70220	upstream
Pg_scaffold2779	TCONS_00435439	Pg_S2779.17	Pg_S2779.17	Novel_lncRNA	185051	188540	+	Pg_S2779.11	Pg_S2779.11	122421	128195	+	56855	downstream
Pg_scaffold1751	TCONS_00333311	XLOC_278829	XLOC_278829	Novel_lncRNA	116417	117390	+	Pg_S1751.3	Pg_S1751.3	98376	102110	-	14306	upstream
Pg_scaffold1751	TCONS_00333311	XLOC_278829	XLOC_278829	Novel_lncRNA	116417	117390	+	Pg_S1751.2	Pg_S1751.2	89500	90915	-	25501	upstream
Pg_scaffold1751	TCONS_00333311	XLOC_278829	XLOC_278829	Novel_lncRNA	116417	117390	+	Pg_S1751.1	Pg_S1751.1	47544	56404	+	60012	downstream
Pg_scaffold1751	TCONS_00333311	XLOC_278829	XLOC_278829	Novel_lncRNA	116417	117390	+	Pg_S1751.7	Pg_S1751.7	168465	168849	-	51075	downstream
Pg_scaffold1751	TCONS_00333311	XLOC_278829	XLOC_278829	Novel_lncRNA	116417	117390	+	Pg_S1751.6	Pg_S1751.6	161345	166617	-	43955	downstream
Pg_scaffold1751	TCONS_00333311	XLOC_278829	XLOC_278829	Novel_lncRNA	116417	117390	+	Pg_S1751.5	Pg_S1751.5	138391	142213	-	21001	downstream
Pg_scaffold1751	TCONS_00333311	XLOC_278829	XLOC_278829	Novel_lncRNA	116417	117390	+	Pg_S1751.4	Pg_S1751.4	130491	131190	-	13101	downstream
Pg_scaffold1751	TCONS_00333311	XLOC_278829	XLOC_278829	Novel_lncRNA	116417	117390	+	Pg_S1751.18	Pg_S1751.18	171706	173342	+	54316	upstream
Pg_scaffold0440	TCONS_00128895	XLOC_109285	XLOC_109285	Novel_lncRNA	127445	146836	+	Pg_S0440.8	Pg_S0440.8	91062	94740	+	32704	downstream
Pg_scaffold0440	TCONS_00128895	XLOC_109285	XLOC_109285	Novel_lncRNA	127445	146836	+	Pg_S0440.2	Pg_S0440.2	123455	124826	-	2618	upstream
Pg_scaffold0768	TCONS_00192039	Pg_S0768.2	Pg_S0768.2	Novel_lncRNA	518024	521664	+	Pg_S0768.1	Pg_S0768.1	464869	470473	-	47550	upstream
Pg_scaffold0768	TCONS_00192039	Pg_S0768.2	Pg_S0768.2	Novel_lncRNA	518024	521664	+	Pg_S0768.2	Pg_S0768.2	517019	519279	-	(1256)	antisense
Pg_scaffold2462	TCONS_00407875	XLOC_338961	XLOC_338961	Novel_lncRNA	125454	125754	+	Pg_S2462.1	Pg_S2462.1	42667	65962	-	59491	upstream
Pg_scaffold3628	TCONS_00498326	XLOC_411826	XLOC_411826	Novel_lncRNA	32497	33315	-	Pg_S3628.4	Pg_S3628.4	59839	60763	+	26524	upstream
Pg_scaffold3628	TCONS_00498326	XLOC_411826	XLOC_411826	Novel_lncRNA	32497	33315	-	Pg_S3628.5	Pg_S3628.5	131009	135568	+	97694	upstream
Pg_scaffold3628	TCONS_00498326	XLOC_411826	XLOC_411826	Novel_lncRNA	32497	33315	-	XLOC_411793	XLOC_411793	30223	36391	+	(819)	antisense
Pg_scaffold3628	TCONS_00498326	XLOC_411826	XLOC_411826	Novel_lncRNA	32497	33315	-	Pg_S3628.1	Pg_S3628.1	3208	15264	+	17232	downstream
Pg_scaffold3628	TCONS_00498326	XLOC_411826	XLOC_411826	Novel_lncRNA	32497	33315	-	Pg_S3628.2	Pg_S3628.2	21633	25923	-	6573	upstream
Pg_scaffold3628	TCONS_00498326	XLOC_411826	XLOC_411826	Novel_lncRNA	32497	33315	-	Pg_S3628.3	Pg_S3628.3	39529	43299	+	6214	upstream
Pg_scaffold3628	TCONS_00498327	XLOC_411827	XLOC_411827	Novel_lncRNA	35602	35948	-	Pg_S3628.4	Pg_S3628.4	59839	60763	+	23891	upstream
Pg_scaffold3628	TCONS_00498327	XLOC_411827	XLOC_411827	Novel_lncRNA	35602	35948	-	Pg_S3628.5	Pg_S3628.5	131009	135568	+	95061	upstream
Pg_scaffold3628	TCONS_00498327	XLOC_411827	XLOC_411827	Novel_lncRNA	35602	35948	-	XLOC_411793	XLOC_411793	30223	36391	+	(347)	antisense
Pg_scaffold3628	TCONS_00498327	XLOC_411827	XLOC_411827	Novel_lncRNA	35602	35948	-	Pg_S3628.1	Pg_S3628.1	3208	15264	+	20337	downstream
Pg_scaffold3628	TCONS_00498327	XLOC_411827	XLOC_411827	Novel_lncRNA	35602	35948	-	Pg_S3628.2	Pg_S3628.2	21633	25923	-	9678	upstream
Pg_scaffold3628	TCONS_00498327	XLOC_411827	XLOC_411827	Novel_lncRNA	35602	35948	-	Pg_S3628.3	Pg_S3628.3	39529	43299	+	3581	upstream
Pg_scaffold2991	TCONS_00452300	Pg_S2991.13	Pg_S2991.13	Novel_lncRNA	311987	317475	+	Pg_S2991.18	Pg_S2991.18	305366	310203	-	1783	upstream
Pg_scaffold2991	TCONS_00452300	Pg_S2991.13	Pg_S2991.13	Novel_lncRNA	311987	317475	+	Pg_S2991.12	Pg_S2991.12	279928	280851	+	31135	downstream
Pg_scaffold2991	TCONS_00452300	Pg_S2991.13	Pg_S2991.13	Novel_lncRNA	311987	317475	+	Pg_S2991.13	Pg_S2991.13	313628	317361	-	(3733)	antisense
Pg_scaffold2991	TCONS_00452300	Pg_S2991.13	Pg_S2991.13	Novel_lncRNA	311987	317475	+	Pg_S2991.11	Pg_S2991.11	247358	266819	+	45167	downstream
Pg_scaffold2991	TCONS_00452300	Pg_S2991.13	Pg_S2991.13	Novel_lncRNA	311987	317475	+	Pg_S2991.16	Pg_S2991.16	211027	234638	+	77348	downstream
Pg_scaffold2991	TCONS_00452300	Pg_S2991.13	Pg_S2991.13	Novel_lncRNA	311987	317475	+	Pg_S2991.17	Pg_S2991.17	287821	304177	-	7809	upstream
Pg_scaffold0340	TCONS_00105953	Pg_S0340.16	Pg_S0340.16	Novel_lncRNA	707785	710154	+	Pg_S0340.10	Pg_S0340.10	718308	720873	+	8154	upstream
Pg_scaffold0340	TCONS_00105953	Pg_S0340.16	Pg_S0340.16	Novel_lncRNA	707785	710154	+	Pg_S0340.16	Pg_S0340.16	707784	710154	+	(2370)	sense
Pg_scaffold0340	TCONS_00105950	Pg_S0340.16	Pg_S0340.16	Novel_lncRNA	707737	710154	+	Pg_S0340.10	Pg_S0340.10	718308	720873	+	8154	upstream
Pg_scaffold0340	TCONS_00105950	Pg_S0340.16	Pg_S0340.16	Novel_lncRNA	707737	710154	+	Pg_S0340.16	Pg_S0340.16	707784	710154	+	(2370)	sense
Pg_scaffold0340	TCONS_00105951	Pg_S0340.16	Pg_S0340.16	Novel_lncRNA	707737	710154	+	Pg_S0340.10	Pg_S0340.10	718308	720873	+	8154	upstream
Pg_scaffold0340	TCONS_00105951	Pg_S0340.16	Pg_S0340.16	Novel_lncRNA	707737	710154	+	Pg_S0340.16	Pg_S0340.16	707784	710154	+	(2370)	sense
Pg_scaffold1223	TCONS_00264587	Pg_S1223.9	Pg_S1223.9	Novel_lncRNA	355106	359606	-	Pg_S1223.10	Pg_S1223.10	458883	463137	-	99277	downstream
Pg_scaffold1223	TCONS_00264587	Pg_S1223.9	Pg_S1223.9	Novel_lncRNA	355106	359606	-	Pg_S1223.9	Pg_S1223.9	358666	367820	+	(940)	antisense
Pg_scaffold1223	TCONS_00264587	Pg_S1223.9	Pg_S1223.9	Novel_lncRNA	355106	359606	-	Pg_S1223.8	Pg_S1223.8	344792	349808	-	5297	upstream
Pg_scaffold1223	TCONS_00264587	Pg_S1223.9	Pg_S1223.9	Novel_lncRNA	355106	359606	-	Pg_S1223.5	Pg_S1223.5	270111	270782	-	84323	upstream
Pg_scaffold1223	TCONS_00264587	Pg_S1223.9	Pg_S1223.9	Novel_lncRNA	355106	359606	-	Pg_S1223.7	Pg_S1223.7	330467	332669	+	22436	downstream
Pg_scaffold1223	TCONS_00264587	Pg_S1223.9	Pg_S1223.9	Novel_lncRNA	355106	359606	-	Pg_S1223.6	Pg_S1223.6	310223	310574	-	44531	upstream
Pg_scaffold0316	TCONS_00100359	Pg_S0316.2	Pg_S0316.2	Novel_lncRNA	242959	245040	-	Pg_S0316.3	Pg_S0316.3	318223	319387	+	73183	upstream
Pg_scaffold0316	TCONS_00100359	Pg_S0316.2	Pg_S0316.2	Novel_lncRNA	242959	245040	-	Pg_S0316.2	Pg_S0316.2	242904	243527	-	(569)	sense
Pg_scaffold0340	TCONS_00105955	Pg_S0340.16	Pg_S0340.16	Novel_lncRNA	707785	710154	+	Pg_S0340.10	Pg_S0340.10	718308	720873	+	8154	upstream
Pg_scaffold0340	TCONS_00105955	Pg_S0340.16	Pg_S0340.16	Novel_lncRNA	707785	710154	+	Pg_S0340.16	Pg_S0340.16	707784	710154	+	(2370)	sense
Pg_scaffold1184	TCONS_00258999	Pg_S1184.5	Pg_S1184.5	Novel_lncRNA	523890	566970	+	Pg_S1184.3	Pg_S1184.3	453903	455700	-	68189	upstream
Pg_scaffold1184	TCONS_00258999	Pg_S1184.5	Pg_S1184.5	Novel_lncRNA	523890	566970	+	Pg_S1184.5	Pg_S1184.5	560415	561453	-	(1038)	antisense
Pg_scaffold1184	TCONS_00258999	Pg_S1184.5	Pg_S1184.5	Novel_lncRNA	523890	566970	+	Pg_S1184.4	Pg_S1184.4	504365	506771	+	17118	downstream
Pg_scaffold3372	TCONS_00480885	XLOC_397999	XLOC_397999	Novel_lncRNA	239556	251172	+	Pg_S3372.4	Pg_S3372.4	218405	229856	+	9699	downstream
Pg_scaffold3372	TCONS_00480885	XLOC_397999	XLOC_397999	Novel_lncRNA	239556	251172	+	Pg_S3372.5	Pg_S3372.5	262102	262414	-	10930	downstream
Pg_scaffold3372	TCONS_00480885	XLOC_397999	XLOC_397999	Novel_lncRNA	239556	251172	+	XLOC_398031	XLOC_398031	177194	179183	-	60372	upstream
Pg_scaffold3372	TCONS_00480885	XLOC_397999	XLOC_397999	Novel_lncRNA	239556	251172	+	Pg_S3372.6	Pg_S3372.6	283630	288286	+	32458	upstream
Pg_scaffold3372	TCONS_00480885	XLOC_397999	XLOC_397999	Novel_lncRNA	239556	251172	+	Pg_S3372.3	Pg_S3372.3	173211	174110	+	65445	downstream
Pg_scaffold2917	TCONS_00446391	XLOC_370503	XLOC_370503	Novel_lncRNA	34837	35824	-	Pg_S2917.21	Pg_S2917.21	48310	52336	+	12486	upstream
Pg_scaffold2917	TCONS_00446391	XLOC_370503	XLOC_370503	Novel_lncRNA	34837	35824	-	Pg_S2917.6	Pg_S2917.6	130555	143213	+	94731	upstream
Pg_scaffold2917	TCONS_00446391	XLOC_370503	XLOC_370503	Novel_lncRNA	34837	35824	-	Pg_S2917.4	Pg_S2917.4	40839	41310	-	5015	downstream
Pg_scaffold2917	TCONS_00446391	XLOC_370503	XLOC_370503	Novel_lncRNA	34837	35824	-	Pg_S2917.5	Pg_S2917.5	68908	71903	-	33084	downstream
Pg_scaffold2917	TCONS_00446391	XLOC_370503	XLOC_370503	Novel_lncRNA	34837	35824	-	Pg_S2917.2	Pg_S2917.2	24477	24870	-	9966	upstream
Pg_scaffold2917	TCONS_00446391	XLOC_370503	XLOC_370503	Novel_lncRNA	34837	35824	-	Pg_S2917.3	Pg_S2917.3	35982	37312	+	158	upstream
Pg_scaffold2917	TCONS_00446391	XLOC_370503	XLOC_370503	Novel_lncRNA	34837	35824	-	Pg_S2917.1	Pg_S2917.1	4135	13197	+	21639	downstream
Pg_scaffold1590	TCONS_00313646	Pg_S1590.16	Pg_S1590.16	Novel_lncRNA	141989	145068	+	Pg_S1590.8	Pg_S1590.8	43788	53290	-	88698	upstream
Pg_scaffold1590	TCONS_00313646	Pg_S1590.16	Pg_S1590.16	Novel_lncRNA	141989	145068	+	Pg_S1590.9	Pg_S1590.9	58813	63710	+	78278	downstream
Pg_scaffold1590	TCONS_00313646	Pg_S1590.16	Pg_S1590.16	Novel_lncRNA	141989	145068	+	Pg_S1590.18	Pg_S1590.18	164282	178952	+	19214	upstream
Pg_scaffold1590	TCONS_00313646	Pg_S1590.16	Pg_S1590.16	Novel_lncRNA	141989	145068	+	Pg_S1590.19	Pg_S1590.19	180518	186196	-	35450	downstream
Pg_scaffold1590	TCONS_00313646	Pg_S1590.16	Pg_S1590.16	Novel_lncRNA	141989	145068	+	Pg_S1590.16	Pg_S1590.16	145061	145556	-	(7)	antisense
Pg_scaffold1590	TCONS_00313646	Pg_S1590.16	Pg_S1590.16	Novel_lncRNA	141989	145068	+	Pg_S1590.17	Pg_S1590.17	155479	155926	+	10411	upstream
Pg_scaffold1590	TCONS_00313646	Pg_S1590.16	Pg_S1590.16	Novel_lncRNA	141989	145068	+	Pg_S1590.14	Pg_S1590.14	98018	99416	-	42572	upstream
Pg_scaffold1590	TCONS_00313646	Pg_S1590.16	Pg_S1590.16	Novel_lncRNA	141989	145068	+	Pg_S1590.15	Pg_S1590.15	117839	120492	+	21496	downstream
Pg_scaffold1590	TCONS_00313646	Pg_S1590.16	Pg_S1590.16	Novel_lncRNA	141989	145068	+	Pg_S1590.12	Pg_S1590.12	91953	93438	-	48550	upstream
Pg_scaffold1590	TCONS_00313646	Pg_S1590.16	Pg_S1590.16	Novel_lncRNA	141989	145068	+	Pg_S1590.13	Pg_S1590.13	96901	97955	-	44033	upstream
Pg_scaffold1590	TCONS_00313646	Pg_S1590.16	Pg_S1590.16	Novel_lncRNA	141989	145068	+	Pg_S1590.10	Pg_S1590.10	65493	67662	-	74326	upstream
Pg_scaffold1590	TCONS_00313646	Pg_S1590.16	Pg_S1590.16	Novel_lncRNA	141989	145068	+	Pg_S1590.11	Pg_S1590.11	72193	91589	+	50399	downstream
Pg_scaffold1590	TCONS_00313646	Pg_S1590.16	Pg_S1590.16	Novel_lncRNA	141989	145068	+	Pg_S1590.24	Pg_S1590.24	221903	230350	+	76835	upstream
Pg_scaffold1590	TCONS_00313646	Pg_S1590.16	Pg_S1590.16	Novel_lncRNA	141989	145068	+	Pg_S1590.20	Pg_S1590.20	201613	216669	+	56545	upstream
Pg_scaffold6265	TCONS_00616816	XLOC_504759	XLOC_504759	Novel_lncRNA	39535	45220	+	Pg_S6265.2	Pg_S6265.2	103916	110212	-	58696	downstream
Pg_scaffold6265	TCONS_00616816	XLOC_504759	XLOC_504759	Novel_lncRNA	39535	45220	+	Pg_S6265.1	Pg_S6265.1	86102	87239	+	40882	upstream
Pg_scaffold0659	TCONS_00171984	XLOC_145767	XLOC_145767	Novel_lncRNA	661215	668313	+	Pg_S0659.33	Pg_S0659.33	564266	565067	-	96147	upstream
Pg_scaffold0659	TCONS_00171984	XLOC_145767	XLOC_145767	Novel_lncRNA	661215	668313	+	Pg_S0659.37	Pg_S0659.37	646703	648990	+	12224	downstream
Pg_scaffold0659	TCONS_00171984	XLOC_145767	XLOC_145767	Novel_lncRNA	661215	668313	+	Pg_S0659.36	Pg_S0659.36	575177	580956	-	80258	upstream
Pg_scaffold0659	TCONS_00171984	XLOC_145767	XLOC_145767	Novel_lncRNA	661215	668313	+	Pg_S0659.35	Pg_S0659.35	572885	574034	+	87180	downstream
Pg_scaffold0659	TCONS_00171984	XLOC_145767	XLOC_145767	Novel_lncRNA	661215	668313	+	Pg_S0659.34	Pg_S0659.34	565143	568577	-	92637	upstream
Pg_scaffold0659	TCONS_00171984	XLOC_145767	XLOC_145767	Novel_lncRNA	661215	668313	+	Pg_S0659.39	Pg_S0659.39	659466	660189	-	1025	upstream
Pg_scaffold0659	TCONS_00171984	XLOC_145767	XLOC_145767	Novel_lncRNA	661215	668313	+	Pg_S0659.38	Pg_S0659.38	657251	658690	+	2524	downstream
Pg_scaffold0659	TCONS_00171984	XLOC_145767	XLOC_145767	Novel_lncRNA	661215	668313	+	Pg_S0659.46	Pg_S0659.46	759276	763740	-	90963	downstream
Pg_scaffold0659	TCONS_00171984	XLOC_145767	XLOC_145767	Novel_lncRNA	661215	668313	+	Pg_S0659.44	Pg_S0659.44	752027	753644	+	83714	upstream
Pg_scaffold0659	TCONS_00171984	XLOC_145767	XLOC_145767	Novel_lncRNA	661215	668313	+	Pg_S0659.45	Pg_S0659.45	758510	759170	-	90197	downstream
Pg_scaffold0659	TCONS_00171984	XLOC_145767	XLOC_145767	Novel_lncRNA	661215	668313	+	Pg_S0659.42	Pg_S0659.42	681691	684995	+	13378	upstream
Pg_scaffold0659	TCONS_00171984	XLOC_145767	XLOC_145767	Novel_lncRNA	661215	668313	+	Pg_S0659.43	Pg_S0659.43	701637	714977	-	33324	downstream
Pg_scaffold0659	TCONS_00171984	XLOC_145767	XLOC_145767	Novel_lncRNA	661215	668313	+	Pg_S0659.40	Pg_S0659.40	660264	660732	-	482	upstream
Pg_scaffold0659	TCONS_00171984	XLOC_145767	XLOC_145767	Novel_lncRNA	661215	668313	+	Pg_S0659.41	Pg_S0659.41	671794	672255	+	3481	upstream
Pg_scaffold0659	TCONS_00171984	XLOC_145767	XLOC_145767	Novel_lncRNA	661215	668313	+	Pg_S0659.59	Pg_S0659.59	594295	599982	-	61232	upstream
Pg_scaffold0116	TCONS_00043785	XLOC_037732	XLOC_037732	Novel_lncRNA	212943	216084	+	Pg_S0116.1	Pg_S0116.1	127833	128127	+	84815	downstream
Pg_scaffold0116	TCONS_00043785	XLOC_037732	XLOC_037732	Novel_lncRNA	212943	216084	+	Pg_S0116.2	Pg_S0116.2	129664	131215	+	81727	downstream
Pg_scaffold2779	TCONS_00435453	XLOC_361477	XLOC_361477	Novel_lncRNA	288064	292935	+	Pg_S2779.26	Pg_S2779.26	266870	273548	+	14515	downstream
Pg_scaffold2779	TCONS_00435453	XLOC_361477	XLOC_361477	Novel_lncRNA	288064	292935	+	Pg_S2779.24	Pg_S2779.24	338816	346778	+	45881	upstream
Pg_scaffold2779	TCONS_00435453	XLOC_361477	XLOC_361477	Novel_lncRNA	288064	292935	+	Pg_S2779.23	Pg_S2779.23	274783	279131	+	8932	downstream
Pg_scaffold2779	TCONS_00435453	XLOC_361477	XLOC_361477	Novel_lncRNA	288064	292935	+	Pg_S2779.22	Pg_S2779.22	257730	259471	-	28592	upstream
Pg_scaffold2779	TCONS_00435453	XLOC_361477	XLOC_361477	Novel_lncRNA	288064	292935	+	Pg_S2779.21	Pg_S2779.21	255930	256905	-	31158	upstream
Pg_scaffold2779	TCONS_00435453	XLOC_361477	XLOC_361477	Novel_lncRNA	288064	292935	+	Pg_S2779.20	Pg_S2779.20	244422	250332	+	37731	downstream
Pg_scaffold2779	TCONS_00435453	XLOC_361477	XLOC_361477	Novel_lncRNA	288064	292935	+	Pg_S2779.18	Pg_S2779.18	197946	200398	+	87665	downstream
Pg_scaffold2779	TCONS_00435453	XLOC_361477	XLOC_361477	Novel_lncRNA	288064	292935	+	Pg_S2779.19	Pg_S2779.19	202090	216445	-	71618	upstream
Pg_scaffold2779	TCONS_00435453	XLOC_361477	XLOC_361477	Novel_lncRNA	288064	292935	+	Pg_S2779.17	Pg_S2779.17	180674	196560	+	91503	downstream
Pg_scaffold2044	TCONS_00366511	XLOC_305294	XLOC_305294	Novel_lncRNA	12968	14254	-	Pg_S2044.3	Pg_S2044.3	66217	66565	-	51963	downstream
Pg_scaffold2044	TCONS_00366511	XLOC_305294	XLOC_305294	Novel_lncRNA	12968	14254	-	Pg_S2044.2	Pg_S2044.2	17905	18867	+	3651	upstream
Pg_scaffold2044	TCONS_00366511	XLOC_305294	XLOC_305294	Novel_lncRNA	12968	14254	-	Pg_S2044.1	Pg_S2044.1	4303	5157	-	7810	upstream
Pg_scaffold2044	TCONS_00366511	XLOC_305294	XLOC_305294	Novel_lncRNA	12968	14254	-	Pg_S2044.6	Pg_S2044.6	89118	96326	-	74864	downstream
Pg_scaffold2044	TCONS_00366511	XLOC_305294	XLOC_305294	Novel_lncRNA	12968	14254	-	Pg_S2044.5	Pg_S2044.5	81919	85294	-	67665	downstream
Pg_scaffold2044	TCONS_00366511	XLOC_305294	XLOC_305294	Novel_lncRNA	12968	14254	-	Pg_S2044.4	Pg_S2044.4	68618	69907	+	54364	upstream
Pg_scaffold3196	TCONS_00468588	Pg_S3196.1	Pg_S3196.1	Novel_lncRNA	73437	74252	+	Pg_S3196.1	Pg_S3196.1	68035	73592	-	(156)	antisense
Pg_scaffold3196	TCONS_00468588	Pg_S3196.1	Pg_S3196.1	Novel_lncRNA	73437	74252	+	Pg_S3196.2	Pg_S3196.2	141778	142563	+	67526	upstream
Pg_scaffold0064	TCONS_00026068	Pg_S0064.11	Pg_S0064.11	Novel_lncRNA	1205075	1210443	+	Pg_S0064.11	Pg_S0064.11	1205727	1212788	+	(4716)	sense
Pg_scaffold0064	TCONS_00026069	Pg_S0064.11	Pg_S0064.11	Novel_lncRNA	1205075	1210443	+	Pg_S0064.11	Pg_S0064.11	1205727	1212788	+	(4716)	sense
Pg_scaffold0360	TCONS_00110346	Pg_S0360.2	Pg_S0360.2	Novel_lncRNA	62285	62855	+	Pg_S0360.12	Pg_S0360.12	158765	159365	+	95910	upstream
Pg_scaffold0360	TCONS_00110346	Pg_S0360.2	Pg_S0360.2	Novel_lncRNA	62285	62855	+	Pg_S0360.13	Pg_S0360.13	161222	164025	+	98367	upstream
Pg_scaffold0360	TCONS_00110346	Pg_S0360.2	Pg_S0360.2	Novel_lncRNA	62285	62855	+	Pg_S0360.10	Pg_S0360.10	143972	145826	+	81117	upstream
Pg_scaffold0360	TCONS_00110346	Pg_S0360.2	Pg_S0360.2	Novel_lncRNA	62285	62855	+	Pg_S0360.11	Pg_S0360.11	147261	152364	-	84406	downstream
Pg_scaffold0360	TCONS_00110346	Pg_S0360.2	Pg_S0360.2	Novel_lncRNA	62285	62855	+	Pg_S0360.4	Pg_S0360.4	70454	71975	-	7599	downstream
Pg_scaffold0360	TCONS_00110346	Pg_S0360.2	Pg_S0360.2	Novel_lncRNA	62285	62855	+	Pg_S0360.5	Pg_S0360.5	95953	105196	+	33098	upstream
Pg_scaffold0360	TCONS_00110346	Pg_S0360.2	Pg_S0360.2	Novel_lncRNA	62285	62855	+	Pg_S0360.6	Pg_S0360.6	106613	110419	-	43758	downstream
Pg_scaffold0360	TCONS_00110346	Pg_S0360.2	Pg_S0360.2	Novel_lncRNA	62285	62855	+	Pg_S0360.7	Pg_S0360.7	122376	122712	-	59521	downstream
Pg_scaffold0360	TCONS_00110346	Pg_S0360.2	Pg_S0360.2	Novel_lncRNA	62285	62855	+	Pg_S0360.1	Pg_S0360.1	13756	17491	-	44793	upstream
Pg_scaffold0360	TCONS_00110346	Pg_S0360.2	Pg_S0360.2	Novel_lncRNA	62285	62855	+	Pg_S0360.2	Pg_S0360.2	57767	62735	+	(451)	sense
Pg_scaffold0360	TCONS_00110346	Pg_S0360.2	Pg_S0360.2	Novel_lncRNA	62285	62855	+	Pg_S0360.3	Pg_S0360.3	67790	68591	+	4935	upstream
Pg_scaffold0360	TCONS_00110346	Pg_S0360.2	Pg_S0360.2	Novel_lncRNA	62285	62855	+	Pg_S0360.8	Pg_S0360.8	133225	137613	+	70370	upstream
Pg_scaffold0360	TCONS_00110346	Pg_S0360.2	Pg_S0360.2	Novel_lncRNA	62285	62855	+	Pg_S0360.9	Pg_S0360.9	138421	140150	-	75566	downstream
Pg_scaffold2587	TCONS_00419266	Pg_S2587.1	Pg_S2587.1	Novel_lncRNA	165812	171169	-	Pg_S2587.1	Pg_S2587.1	167879	168854	-	(975)	sense
Pg_scaffold2587	TCONS_00419266	Pg_S2587.1	Pg_S2587.1	Novel_lncRNA	165812	171169	-	Pg_S2587.3	Pg_S2587.3	220891	223942	+	49722	upstream
Pg_scaffold2587	TCONS_00419266	Pg_S2587.1	Pg_S2587.1	Novel_lncRNA	165812	171169	-	Pg_S2587.2	Pg_S2587.2	178162	181552	-	6993	downstream
Pg_scaffold2587	TCONS_00419267	Pg_S2587.1	Pg_S2587.1	Novel_lncRNA	165812	171169	-	Pg_S2587.1	Pg_S2587.1	167879	168854	-	(975)	sense
Pg_scaffold2587	TCONS_00419267	Pg_S2587.1	Pg_S2587.1	Novel_lncRNA	165812	171169	-	Pg_S2587.3	Pg_S2587.3	220891	223942	+	49722	upstream
Pg_scaffold2587	TCONS_00419267	Pg_S2587.1	Pg_S2587.1	Novel_lncRNA	165812	171169	-	Pg_S2587.2	Pg_S2587.2	178162	181552	-	6993	downstream
Pg_scaffold2050	TCONS_00367170	XLOC_305844	XLOC_305844	Novel_lncRNA	253524	257815	-	Pg_S2050.1	Pg_S2050.1	155837	164238	+	89285	downstream
Pg_scaffold2050	TCONS_00367170	XLOC_305844	XLOC_305844	Novel_lncRNA	253524	257815	-	Pg_S2050.2	Pg_S2050.2	193377	194082	+	59441	downstream
Pg_scaffold2050	TCONS_00367170	XLOC_305844	XLOC_305844	Novel_lncRNA	253524	257815	-	Pg_S2050.3	Pg_S2050.3	196020	207430	-	46093	upstream
Pg_scaffold2050	TCONS_00367170	XLOC_305844	XLOC_305844	Novel_lncRNA	253524	257815	-	Pg_S2050.4	Pg_S2050.4	306604	313723	-	48789	downstream
Pg_scaffold2587	TCONS_00419265	Pg_S2587.1	Pg_S2587.1	Novel_lncRNA	165812	171160	-	Pg_S2587.1	Pg_S2587.1	167879	168854	-	(975)	sense
Pg_scaffold2587	TCONS_00419265	Pg_S2587.1	Pg_S2587.1	Novel_lncRNA	165812	171160	-	Pg_S2587.3	Pg_S2587.3	220891	223942	+	49731	upstream
Pg_scaffold2587	TCONS_00419265	Pg_S2587.1	Pg_S2587.1	Novel_lncRNA	165812	171160	-	Pg_S2587.2	Pg_S2587.2	178162	181552	-	7002	downstream
Pg_scaffold4995	TCONS_00571320	Pg_S4995.10	Pg_S4995.10	Novel_lncRNA	90211	92982	-	Pg_S4995.18	Pg_S4995.18	142779	146155	-	49797	downstream
Pg_scaffold4995	TCONS_00571320	Pg_S4995.10	Pg_S4995.10	Novel_lncRNA	90211	92982	-	Pg_S4995.19	Pg_S4995.19	38174	39286	-	50924	upstream
Pg_scaffold4995	TCONS_00571320	Pg_S4995.10	Pg_S4995.10	Novel_lncRNA	90211	92982	-	Pg_S4995.15	Pg_S4995.15	127546	127957	+	34564	upstream
Pg_scaffold4995	TCONS_00571320	Pg_S4995.10	Pg_S4995.10	Novel_lncRNA	90211	92982	-	Pg_S4995.16	Pg_S4995.16	137556	138717	-	44574	downstream
Pg_scaffold4995	TCONS_00571320	Pg_S4995.10	Pg_S4995.10	Novel_lncRNA	90211	92982	-	Pg_S4995.17	Pg_S4995.17	140737	142462	+	47755	upstream
Pg_scaffold4995	TCONS_00571320	Pg_S4995.10	Pg_S4995.10	Novel_lncRNA	90211	92982	-	Pg_S4995.10	Pg_S4995.10	91821	92607	+	(786)	antisense
Pg_scaffold4995	TCONS_00571320	Pg_S4995.10	Pg_S4995.10	Novel_lncRNA	90211	92982	-	Pg_S4995.11	Pg_S4995.11	103943	104432	-	10961	downstream
Pg_scaffold4995	TCONS_00571320	Pg_S4995.10	Pg_S4995.10	Novel_lncRNA	90211	92982	-	Pg_S4995.12	Pg_S4995.12	120360	120666	+	27378	upstream
Pg_scaffold4995	TCONS_00571320	Pg_S4995.10	Pg_S4995.10	Novel_lncRNA	90211	92982	-	Pg_S4995.13	Pg_S4995.13	124302	125747	-	31320	downstream
Pg_scaffold4995	TCONS_00571320	Pg_S4995.10	Pg_S4995.10	Novel_lncRNA	90211	92982	-	Pg_S4995.6	Pg_S4995.6	59071	59815	-	30395	upstream
Pg_scaffold4995	TCONS_00571320	Pg_S4995.10	Pg_S4995.10	Novel_lncRNA	90211	92982	-	Pg_S4995.7	Pg_S4995.7	60371	61055	-	29155	upstream
Pg_scaffold4995	TCONS_00571320	Pg_S4995.10	Pg_S4995.10	Novel_lncRNA	90211	92982	-	Pg_S4995.4	Pg_S4995.4	33516	36907	+	53303	downstream
Pg_scaffold4995	TCONS_00571320	Pg_S4995.10	Pg_S4995.10	Novel_lncRNA	90211	92982	-	Pg_S4995.5	Pg_S4995.5	58215	58887	-	31323	upstream
Pg_scaffold4995	TCONS_00571320	Pg_S4995.10	Pg_S4995.10	Novel_lncRNA	90211	92982	-	Pg_S4995.2	Pg_S4995.2	24843	25395	+	64815	downstream
Pg_scaffold4995	TCONS_00571320	Pg_S4995.10	Pg_S4995.10	Novel_lncRNA	90211	92982	-	Pg_S4995.3	Pg_S4995.3	29686	32705	+	57505	downstream
Pg_scaffold4995	TCONS_00571320	Pg_S4995.10	Pg_S4995.10	Novel_lncRNA	90211	92982	-	Pg_S4995.1	Pg_S4995.1	18084	18603	-	71607	upstream
Pg_scaffold4995	TCONS_00571320	Pg_S4995.10	Pg_S4995.10	Novel_lncRNA	90211	92982	-	Pg_S4995.8	Pg_S4995.8	67654	70271	+	19939	downstream
Pg_scaffold4995	TCONS_00571320	Pg_S4995.10	Pg_S4995.10	Novel_lncRNA	90211	92982	-	Pg_S4995.9	Pg_S4995.9	73399	79406	-	10804	upstream
Pg_scaffold0960	TCONS_00224865	XLOC_189390	XLOC_189390	Novel_lncRNA	451864	463190	-	Pg_S0960.12	Pg_S0960.12	437926	438526	-	13337	upstream
Pg_scaffold0960	TCONS_00224865	XLOC_189390	XLOC_189390	Novel_lncRNA	451864	463190	-	Pg_S0960.27	Pg_S0960.27	501869	515791	+	38679	upstream
Pg_scaffold0960	TCONS_00224865	XLOC_189390	XLOC_189390	Novel_lncRNA	451864	463190	-	Pg_S0960.14	Pg_S0960.14	443565	448243	-	3620	upstream
Pg_scaffold0960	TCONS_00224865	XLOC_189390	XLOC_189390	Novel_lncRNA	451864	463190	-	Pg_S0960.15	Pg_S0960.15	495700	499838	+	32510	upstream
Pg_scaffold0960	TCONS_00224865	XLOC_189390	XLOC_189390	Novel_lncRNA	451864	463190	-	Pg_S0960.11	Pg_S0960.11	431322	433064	-	18799	upstream
Pg_scaffold0960	TCONS_00224865	XLOC_189390	XLOC_189390	Novel_lncRNA	451864	463190	-	XLOC_189310	XLOC_189310	488831	495648	+	25641	upstream
Pg_scaffold0960	TCONS_00224865	XLOC_189390	XLOC_189390	Novel_lncRNA	451864	463190	-	Pg_S0960.13	Pg_S0960.13	438546	439135	+	12728	downstream
Pg_scaffold0650	TCONS_00170639	XLOC_144579	XLOC_144579	Novel_lncRNA	757466	775899	-	Pg_S0650.8	Pg_S0650.8	810123	811119	+	34224	upstream
Pg_scaffold0650	TCONS_00170639	XLOC_144579	XLOC_144579	Novel_lncRNA	757466	775899	-	Pg_S0650.9	Pg_S0650.9	826213	828175	-	50314	downstream
Pg_scaffold0650	TCONS_00170639	XLOC_144579	XLOC_144579	Novel_lncRNA	757466	775899	-	Pg_S0650.6	Pg_S0650.6	684374	685485	-	71980	upstream
Pg_scaffold0650	TCONS_00170639	XLOC_144579	XLOC_144579	Novel_lncRNA	757466	775899	-	Pg_S0650.7	Pg_S0650.7	807546	809575	+	31647	upstream
Pg_scaffold0650	TCONS_00170639	XLOC_144579	XLOC_144579	Novel_lncRNA	757466	775899	-	Pg_S0650.10	Pg_S0650.10	864931	865408	-	89032	downstream
Pg_scaffold0650	TCONS_00170639	XLOC_144579	XLOC_144579	Novel_lncRNA	757466	775899	-	Pg_S0650.11	Pg_S0650.11	816100	823017	-	40201	downstream
Pg_scaffold3162	TCONS_00466090	Pg_S3162.1	Pg_S3162.1	Novel_lncRNA	11602	15426	-	Pg_S3162.1	Pg_S3162.1	12883	15724	-	(2543)	sense
Pg_scaffold3162	TCONS_00466090	Pg_S3162.1	Pg_S3162.1	Novel_lncRNA	11602	15426	-	Pg_S3162.3	Pg_S3162.3	69511	76436	+	54085	upstream
Pg_scaffold3162	TCONS_00466090	Pg_S3162.1	Pg_S3162.1	Novel_lncRNA	11602	15426	-	Pg_S3162.2	Pg_S3162.2	39942	40796	-	24516	downstream
Pg_scaffold1690	TCONS_00325959	XLOC_272842	XLOC_272842	Novel_lncRNA	402550	404351	-	Pg_S1690.8	Pg_S1690.8	492715	506377	-	88364	downstream
Pg_scaffold1690	TCONS_00325959	XLOC_272842	XLOC_272842	Novel_lncRNA	402550	404351	-	Pg_S1690.7	Pg_S1690.7	473288	473657	-	68937	downstream
Pg_scaffold1690	TCONS_00325959	XLOC_272842	XLOC_272842	Novel_lncRNA	402550	404351	-	Pg_S1690.6	Pg_S1690.6	429197	434574	+	24846	upstream
Pg_scaffold1690	TCONS_00325959	XLOC_272842	XLOC_272842	Novel_lncRNA	402550	404351	-	Pg_S1690.5	Pg_S1690.5	379665	387462	+	15087	downstream
Pg_scaffold1690	TCONS_00325959	XLOC_272842	XLOC_272842	Novel_lncRNA	402550	404351	-	Pg_S1690.4	Pg_S1690.4	308365	327976	+	74573	downstream
Pg_scaffold0245	TCONS_00082046	Pg_S0245.7	Pg_S0245.7	Novel_lncRNA	446643	452121	+	Pg_S0245.6	Pg_S0245.6	415009	415474	+	31168	downstream
Pg_scaffold0245	TCONS_00082046	Pg_S0245.7	Pg_S0245.7	Novel_lncRNA	446643	452121	+	Pg_S0245.7	Pg_S0245.7	449571	450808	+	(1237)	sense
Pg_scaffold0245	TCONS_00082046	Pg_S0245.7	Pg_S0245.7	Novel_lncRNA	446643	452121	+	Pg_S0245.4	Pg_S0245.4	351938	358995	+	87647	downstream
Pg_scaffold0245	TCONS_00082046	Pg_S0245.7	Pg_S0245.7	Novel_lncRNA	446643	452121	+	Pg_S0245.5	Pg_S0245.5	360496	368000	+	78642	downstream
Pg_scaffold0245	TCONS_00082046	Pg_S0245.7	Pg_S0245.7	Novel_lncRNA	446643	452121	+	Pg_S0245.8	Pg_S0245.8	470494	471187	+	18373	upstream
Pg_scaffold0245	TCONS_00082044	Pg_S0245.7	Pg_S0245.7	Novel_lncRNA	446643	452121	+	Pg_S0245.6	Pg_S0245.6	415009	415474	+	31168	downstream
Pg_scaffold0245	TCONS_00082044	Pg_S0245.7	Pg_S0245.7	Novel_lncRNA	446643	452121	+	Pg_S0245.7	Pg_S0245.7	449571	450808	+	(1237)	sense
Pg_scaffold0245	TCONS_00082044	Pg_S0245.7	Pg_S0245.7	Novel_lncRNA	446643	452121	+	Pg_S0245.4	Pg_S0245.4	351938	358995	+	87647	downstream
Pg_scaffold0245	TCONS_00082044	Pg_S0245.7	Pg_S0245.7	Novel_lncRNA	446643	452121	+	Pg_S0245.5	Pg_S0245.5	360496	368000	+	78642	downstream
Pg_scaffold0245	TCONS_00082044	Pg_S0245.7	Pg_S0245.7	Novel_lncRNA	446643	452121	+	Pg_S0245.8	Pg_S0245.8	470494	471187	+	18373	upstream
Pg_scaffold0245	TCONS_00082045	Pg_S0245.7	Pg_S0245.7	Novel_lncRNA	446643	452121	+	Pg_S0245.6	Pg_S0245.6	415009	415474	+	31168	downstream
Pg_scaffold0245	TCONS_00082045	Pg_S0245.7	Pg_S0245.7	Novel_lncRNA	446643	452121	+	Pg_S0245.7	Pg_S0245.7	449571	450808	+	(1237)	sense
Pg_scaffold0245	TCONS_00082045	Pg_S0245.7	Pg_S0245.7	Novel_lncRNA	446643	452121	+	Pg_S0245.4	Pg_S0245.4	351938	358995	+	87647	downstream
Pg_scaffold0245	TCONS_00082045	Pg_S0245.7	Pg_S0245.7	Novel_lncRNA	446643	452121	+	Pg_S0245.5	Pg_S0245.5	360496	368000	+	78642	downstream
Pg_scaffold0245	TCONS_00082045	Pg_S0245.7	Pg_S0245.7	Novel_lncRNA	446643	452121	+	Pg_S0245.8	Pg_S0245.8	470494	471187	+	18373	upstream
Pg_scaffold0951	TCONS_00223427	Pg_S0951.3	Pg_S0951.3	Novel_lncRNA	608175	611958	+	Pg_S0951.2	Pg_S0951.2	484601	530180	+	77994	downstream
Pg_scaffold0951	TCONS_00223427	Pg_S0951.3	Pg_S0951.3	Novel_lncRNA	608175	611958	+	Pg_S0951.3	Pg_S0951.3	608212	611678	+	(3466)	sense
Pg_scaffold3497	TCONS_00489632	XLOC_404932	XLOC_404932	Novel_lncRNA	22116	22871	-	Pg_S3497.1	Pg_S3497.1	23107	23557	-	236	downstream
Pg_scaffold3497	TCONS_00489632	XLOC_404932	XLOC_404932	Novel_lncRNA	22116	22871	-	Pg_S3497.2	Pg_S3497.2	32048	39028	+	9177	upstream
Pg_scaffold3497	TCONS_00489632	XLOC_404932	XLOC_404932	Novel_lncRNA	22116	22871	-	Pg_S3497.3	Pg_S3497.3	70799	71312	-	47928	downstream
Pg_scaffold0951	TCONS_00223423	Pg_S0951.3	Pg_S0951.3	Novel_lncRNA	608145	611958	+	Pg_S0951.2	Pg_S0951.2	484601	530180	+	77964	downstream
Pg_scaffold0951	TCONS_00223423	Pg_S0951.3	Pg_S0951.3	Novel_lncRNA	608145	611958	+	Pg_S0951.3	Pg_S0951.3	608212	611678	+	(3466)	sense
Pg_scaffold0061	TCONS_00024794	XLOC_021750	XLOC_021750	Novel_lncRNA	1323604	1324354	+	Pg_S0061.54	Pg_S0061.54	1331726	1336091	+	7372	upstream
Pg_scaffold0061	TCONS_00024794	XLOC_021750	XLOC_021750	Novel_lncRNA	1323604	1324354	+	Pg_S0061.55	Pg_S0061.55	1336888	1339063	-	12534	downstream
Pg_scaffold0061	TCONS_00024794	XLOC_021750	XLOC_021750	Novel_lncRNA	1323604	1324354	+	Pg_S0061.56	Pg_S0061.56	1347495	1348759	+	23141	upstream
Pg_scaffold0061	TCONS_00024794	XLOC_021750	XLOC_021750	Novel_lncRNA	1323604	1324354	+	Pg_S0061.57	Pg_S0061.57	1384319	1386915	+	59965	upstream
Pg_scaffold0061	TCONS_00024794	XLOC_021750	XLOC_021750	Novel_lncRNA	1323604	1324354	+	Pg_S0061.50	Pg_S0061.50	1285938	1287606	-	35997	upstream
Pg_scaffold0061	TCONS_00024794	XLOC_021750	XLOC_021750	Novel_lncRNA	1323604	1324354	+	Pg_S0061.51	Pg_S0061.51	1289853	1303564	-	20039	upstream
Pg_scaffold0061	TCONS_00024794	XLOC_021750	XLOC_021750	Novel_lncRNA	1323604	1324354	+	Pg_S0061.52	Pg_S0061.52	1320696	1321605	+	1998	downstream
Pg_scaffold0061	TCONS_00024794	XLOC_021750	XLOC_021750	Novel_lncRNA	1323604	1324354	+	Pg_S0061.53	Pg_S0061.53	1324552	1328097	+	198	upstream
Pg_scaffold0061	TCONS_00024794	XLOC_021750	XLOC_021750	Novel_lncRNA	1323604	1324354	+	Pg_S0061.58	Pg_S0061.58	1393739	1397323	+	69385	upstream
Pg_scaffold0061	TCONS_00024794	XLOC_021750	XLOC_021750	Novel_lncRNA	1323604	1324354	+	Pg_S0061.59	Pg_S0061.59	1399923	1405796	-	75569	downstream
Pg_scaffold0061	TCONS_00024794	XLOC_021750	XLOC_021750	Novel_lncRNA	1323604	1324354	+	Pg_S0061.61	Pg_S0061.61	1410828	1411545	+	86474	upstream
Pg_scaffold0061	TCONS_00024794	XLOC_021750	XLOC_021750	Novel_lncRNA	1323604	1324354	+	Pg_S0061.60	Pg_S0061.60	1406523	1408447	+	82169	upstream
Pg_scaffold0061	TCONS_00024794	XLOC_021750	XLOC_021750	Novel_lncRNA	1323604	1324354	+	Pg_S0061.63	Pg_S0061.63	1419279	1422275	-	94925	downstream
Pg_scaffold0061	TCONS_00024794	XLOC_021750	XLOC_021750	Novel_lncRNA	1323604	1324354	+	Pg_S0061.62	Pg_S0061.62	1414992	1418244	+	90638	upstream
Pg_scaffold0061	TCONS_00024794	XLOC_021750	XLOC_021750	Novel_lncRNA	1323604	1324354	+	Pg_S0061.47	Pg_S0061.47	1257388	1258408	+	65195	downstream
Pg_scaffold0061	TCONS_00024794	XLOC_021750	XLOC_021750	Novel_lncRNA	1323604	1324354	+	Pg_S0061.46	Pg_S0061.46	1239540	1245308	-	78295	upstream
Pg_scaffold0061	TCONS_00024794	XLOC_021750	XLOC_021750	Novel_lncRNA	1323604	1324354	+	Pg_S0061.45	Pg_S0061.45	1234217	1238301	-	85302	upstream
Pg_scaffold0061	TCONS_00024794	XLOC_021750	XLOC_021750	Novel_lncRNA	1323604	1324354	+	Pg_S0061.44	Pg_S0061.44	1231896	1232570	+	91033	downstream
Pg_scaffold0061	TCONS_00024794	XLOC_021750	XLOC_021750	Novel_lncRNA	1323604	1324354	+	Pg_S0061.43	Pg_S0061.43	1226815	1230170	-	93433	upstream
Pg_scaffold0061	TCONS_00024794	XLOC_021750	XLOC_021750	Novel_lncRNA	1323604	1324354	+	Pg_S0061.42	Pg_S0061.42	1216796	1224062	-	99541	upstream
Pg_scaffold0061	TCONS_00024794	XLOC_021750	XLOC_021750	Novel_lncRNA	1323604	1324354	+	Pg_S0061.49	Pg_S0061.49	1277602	1281031	+	42572	downstream
Pg_scaffold0061	TCONS_00024794	XLOC_021750	XLOC_021750	Novel_lncRNA	1323604	1324354	+	Pg_S0061.48	Pg_S0061.48	1261179	1263174	+	60429	downstream
Pg_scaffold0061	TCONS_00024794	XLOC_021750	XLOC_021750	Novel_lncRNA	1323604	1324354	+	Pg_S0061.94	Pg_S0061.94	1360057	1365509	-	35703	downstream
Pg_scaffold0061	TCONS_00024794	XLOC_021750	XLOC_021750	Novel_lncRNA	1323604	1324354	+	Pg_S0061.95	Pg_S0061.95	1368260	1370580	+	43906	upstream
Pg_scaffold0061	TCONS_00024794	XLOC_021750	XLOC_021750	Novel_lncRNA	1323604	1324354	+	Pg_S0061.96	Pg_S0061.96	1371150	1376412	-	46796	downstream
Pg_scaffold2229	TCONS_00385685	Pg_S2229.12	Pg_S2229.12	Novel_lncRNA	290863	297111	+	Pg_S2229.14	Pg_S2229.14	347530	355939	-	50419	downstream
Pg_scaffold2229	TCONS_00385685	Pg_S2229.12	Pg_S2229.12	Novel_lncRNA	290863	297111	+	Pg_S2229.15	Pg_S2229.15	368472	371893	+	71361	upstream
Pg_scaffold2229	TCONS_00385685	Pg_S2229.12	Pg_S2229.12	Novel_lncRNA	290863	297111	+	Pg_S2229.16	Pg_S2229.16	379586	382168	+	82475	upstream
Pg_scaffold2229	TCONS_00385685	Pg_S2229.12	Pg_S2229.12	Novel_lncRNA	290863	297111	+	Pg_S2229.17	Pg_S2229.17	388661	400942	-	91550	downstream
Pg_scaffold2229	TCONS_00385685	Pg_S2229.12	Pg_S2229.12	Novel_lncRNA	290863	297111	+	Pg_S2229.10	Pg_S2229.10	237696	245050	-	45812	upstream
Pg_scaffold2229	TCONS_00385685	Pg_S2229.12	Pg_S2229.12	Novel_lncRNA	290863	297111	+	Pg_S2229.11	Pg_S2229.11	272205	273559	+	17303	downstream
Pg_scaffold2229	TCONS_00385685	Pg_S2229.12	Pg_S2229.12	Novel_lncRNA	290863	297111	+	Pg_S2229.12	Pg_S2229.12	292040	298077	-	(5071)	antisense
Pg_scaffold2229	TCONS_00385685	Pg_S2229.12	Pg_S2229.12	Novel_lncRNA	290863	297111	+	Pg_S2229.13	Pg_S2229.13	322593	322998	-	25482	downstream
Pg_scaffold2229	TCONS_00385685	Pg_S2229.12	Pg_S2229.12	Novel_lncRNA	290863	297111	+	Pg_S2229.8	Pg_S2229.8	227341	227848	+	63014	downstream
Pg_scaffold2229	TCONS_00385685	Pg_S2229.12	Pg_S2229.12	Novel_lncRNA	290863	297111	+	Pg_S2229.9	Pg_S2229.9	232142	236465	+	54397	downstream
Pg_scaffold2229	TCONS_00385685	Pg_S2229.12	Pg_S2229.12	Novel_lncRNA	290863	297111	+	Pg_S2229.7	Pg_S2229.7	200790	202288	-	88574	upstream
Pg_scaffold2229	TCONS_00385685	Pg_S2229.12	Pg_S2229.12	Novel_lncRNA	290863	297111	+	Pg_S2229.24	Pg_S2229.24	249367	258210	-	32652	upstream
Pg_scaffold5262	TCONS_00582274	Pg_S5262.1	Pg_S5262.1	Novel_lncRNA	110033	119808	+	Pg_S5262.1	Pg_S5262.1	110761	114287	+	(3526)	sense
Pg_scaffold0960	TCONS_00224869	XLOC_189390	XLOC_189390	Novel_lncRNA	451864	463191	-	Pg_S0960.12	Pg_S0960.12	437926	438526	-	13337	upstream
Pg_scaffold0960	TCONS_00224869	XLOC_189390	XLOC_189390	Novel_lncRNA	451864	463191	-	Pg_S0960.27	Pg_S0960.27	501869	515791	+	38678	upstream
Pg_scaffold0960	TCONS_00224869	XLOC_189390	XLOC_189390	Novel_lncRNA	451864	463191	-	Pg_S0960.14	Pg_S0960.14	443565	448243	-	3620	upstream
Pg_scaffold0960	TCONS_00224869	XLOC_189390	XLOC_189390	Novel_lncRNA	451864	463191	-	Pg_S0960.15	Pg_S0960.15	495700	499838	+	32509	upstream
Pg_scaffold0960	TCONS_00224869	XLOC_189390	XLOC_189390	Novel_lncRNA	451864	463191	-	Pg_S0960.11	Pg_S0960.11	431322	433064	-	18799	upstream
Pg_scaffold0960	TCONS_00224869	XLOC_189390	XLOC_189390	Novel_lncRNA	451864	463191	-	XLOC_189310	XLOC_189310	488831	495648	+	25640	upstream
Pg_scaffold0960	TCONS_00224869	XLOC_189390	XLOC_189390	Novel_lncRNA	451864	463191	-	Pg_S0960.13	Pg_S0960.13	438546	439135	+	12728	downstream
Pg_scaffold0524	TCONS_00146189	XLOC_124119	XLOC_124119	Novel_lncRNA	224705	225713	+	Pg_S0524.2	Pg_S0524.2	210970	213545	+	11159	downstream
Pg_scaffold0524	TCONS_00146189	XLOC_124119	XLOC_124119	Novel_lncRNA	224705	225713	+	Pg_S0524.3	Pg_S0524.3	223386	224459	+	245	downstream
Pg_scaffold0741	TCONS_00186668	Pg_S0741.46	Pg_S0741.46	Novel_lncRNA	640484	643121	+	Pg_S0741.62	Pg_S0741.62	728702	746242	-	85581	downstream
Pg_scaffold0741	TCONS_00186668	Pg_S0741.46	Pg_S0741.46	Novel_lncRNA	640484	643121	+	Pg_S0741.61	Pg_S0741.61	532445	540712	-	99771	upstream
Pg_scaffold0741	TCONS_00186668	Pg_S0741.46	Pg_S0741.46	Novel_lncRNA	640484	643121	+	Pg_S0741.44	Pg_S0741.44	633846	634748	+	5735	downstream
Pg_scaffold0741	TCONS_00186668	Pg_S0741.46	Pg_S0741.46	Novel_lncRNA	640484	643121	+	Pg_S0741.45	Pg_S0741.45	636329	639584	+	899	downstream
Pg_scaffold0741	TCONS_00186668	Pg_S0741.46	Pg_S0741.46	Novel_lncRNA	640484	643121	+	Pg_S0741.46	Pg_S0741.46	642601	646347	-	(520)	antisense
Pg_scaffold0741	TCONS_00186668	Pg_S0741.46	Pg_S0741.46	Novel_lncRNA	640484	643121	+	Pg_S0741.47	Pg_S0741.47	663136	694391	+	20015	upstream
Pg_scaffold0741	TCONS_00186668	Pg_S0741.46	Pg_S0741.46	Novel_lncRNA	640484	643121	+	Pg_S0741.40	Pg_S0741.40	608520	613798	-	26685	upstream
Pg_scaffold0741	TCONS_00186668	Pg_S0741.46	Pg_S0741.46	Novel_lncRNA	640484	643121	+	Pg_S0741.38	Pg_S0741.38	553426	559019	-	81464	upstream
Pg_scaffold0741	TCONS_00186668	Pg_S0741.46	Pg_S0741.46	Novel_lncRNA	640484	643121	+	Pg_S0741.42	Pg_S0741.42	624011	624724	+	15759	downstream
Pg_scaffold0741	TCONS_00186668	Pg_S0741.46	Pg_S0741.46	Novel_lncRNA	640484	643121	+	Pg_S0741.43	Pg_S0741.43	625171	631847	-	8636	upstream
Pg_scaffold0741	TCONS_00186668	Pg_S0741.46	Pg_S0741.46	Novel_lncRNA	640484	643121	+	Pg_S0741.39	Pg_S0741.39	595941	596391	+	44092	downstream
Pg_scaffold0741	TCONS_00186668	Pg_S0741.46	Pg_S0741.46	Novel_lncRNA	640484	643121	+	Pg_S0741.48	Pg_S0741.48	714301	717143	-	71180	downstream
Pg_scaffold0741	TCONS_00186668	Pg_S0741.46	Pg_S0741.46	Novel_lncRNA	640484	643121	+	Pg_S0741.49	Pg_S0741.49	723570	726439	+	80449	upstream
Pg_scaffold0741	TCONS_00186668	Pg_S0741.46	Pg_S0741.46	Novel_lncRNA	640484	643121	+	Pg_S0741.41	Pg_S0741.41	615930	620681	-	19802	upstream
Pg_scaffold2138	TCONS_00376578	XLOC_313384	XLOC_313384	Novel_lncRNA	288763	292301	+	Pg_S2138.22	Pg_S2138.22	362259	363642	+	69958	upstream
Pg_scaffold2138	TCONS_00376578	XLOC_313384	XLOC_313384	Novel_lncRNA	288763	292301	+	Pg_S2138.23	Pg_S2138.23	369899	377220	-	77598	downstream
Pg_scaffold2138	TCONS_00376578	XLOC_313384	XLOC_313384	Novel_lncRNA	288763	292301	+	Pg_S2138.20	Pg_S2138.20	299663	333508	-	7362	downstream
Pg_scaffold2138	TCONS_00376578	XLOC_313384	XLOC_313384	Novel_lncRNA	288763	292301	+	Pg_S2138.21	Pg_S2138.21	334081	335257	-	41780	downstream
Pg_scaffold2138	TCONS_00376578	XLOC_313384	XLOC_313384	Novel_lncRNA	288763	292301	+	Pg_S2138.17	Pg_S2138.17	266846	267803	+	20959	downstream
Pg_scaffold2138	TCONS_00376578	XLOC_313384	XLOC_313384	Novel_lncRNA	288763	292301	+	Pg_S2138.16	Pg_S2138.16	237875	238310	-	50452	upstream
Pg_scaffold2138	TCONS_00376578	XLOC_313384	XLOC_313384	Novel_lncRNA	288763	292301	+	Pg_S2138.15	Pg_S2138.15	227374	236515	+	52247	downstream
Pg_scaffold2138	TCONS_00376578	XLOC_313384	XLOC_313384	Novel_lncRNA	288763	292301	+	Pg_S2138.19	Pg_S2138.19	292747	297414	-	446	downstream
Pg_scaffold2138	TCONS_00376578	XLOC_313384	XLOC_313384	Novel_lncRNA	288763	292301	+	Pg_S2138.18	Pg_S2138.18	282388	282754	-	6008	upstream
Pg_scaffold0204	TCONS_00070720	XLOC_060443	XLOC_060443	Novel_lncRNA	1145381	1148752	-	Pg_S0204.75	Pg_S0204.75	1201749	1202610	+	52997	upstream
Pg_scaffold0204	TCONS_00070720	XLOC_060443	XLOC_060443	Novel_lncRNA	1145381	1148752	-	Pg_S0204.74	Pg_S0204.74	1183913	1194857	+	35161	upstream
Pg_scaffold0204	TCONS_00070720	XLOC_060443	XLOC_060443	Novel_lncRNA	1145381	1148752	-	Pg_S0204.77	Pg_S0204.77	1215805	1216201	+	67053	upstream
Pg_scaffold0204	TCONS_00070720	XLOC_060443	XLOC_060443	Novel_lncRNA	1145381	1148752	-	Pg_S0204.76	Pg_S0204.76	1205101	1214846	-	56349	downstream
Pg_scaffold0204	TCONS_00070720	XLOC_060443	XLOC_060443	Novel_lncRNA	1145381	1148752	-	Pg_S0204.71	Pg_S0204.71	1107165	1112504	+	32876	downstream
Pg_scaffold0204	TCONS_00070720	XLOC_060443	XLOC_060443	Novel_lncRNA	1145381	1148752	-	Pg_S0204.70	Pg_S0204.70	1103889	1104270	-	41110	upstream
Pg_scaffold0204	TCONS_00070720	XLOC_060443	XLOC_060443	Novel_lncRNA	1145381	1148752	-	Pg_S0204.73	Pg_S0204.73	1162242	1162618	+	13490	upstream
Pg_scaffold0204	TCONS_00070720	XLOC_060443	XLOC_060443	Novel_lncRNA	1145381	1148752	-	Pg_S0204.72	Pg_S0204.72	1126649	1135776	+	9604	downstream
Pg_scaffold0204	TCONS_00070720	XLOC_060443	XLOC_060443	Novel_lncRNA	1145381	1148752	-	Pg_S0204.79	Pg_S0204.79	1227384	1237855	+	78632	upstream
Pg_scaffold0204	TCONS_00070720	XLOC_060443	XLOC_060443	Novel_lncRNA	1145381	1148752	-	Pg_S0204.78	Pg_S0204.78	1217562	1226120	-	68810	downstream
Pg_scaffold0204	TCONS_00070720	XLOC_060443	XLOC_060443	Novel_lncRNA	1145381	1148752	-	Pg_S0204.68	Pg_S0204.68	1071635	1075442	+	69938	downstream
Pg_scaffold0204	TCONS_00070720	XLOC_060443	XLOC_060443	Novel_lncRNA	1145381	1148752	-	Pg_S0204.69	Pg_S0204.69	1098516	1101801	+	43579	downstream
Pg_scaffold0204	TCONS_00070720	XLOC_060443	XLOC_060443	Novel_lncRNA	1145381	1148752	-	XLOC_060265	XLOC_060265	1140372	1148863	+	(3372)	antisense
Pg_scaffold0204	TCONS_00070720	XLOC_060443	XLOC_060443	Novel_lncRNA	1145381	1148752	-	Pg_S0204.91	Pg_S0204.91	1239187	1244163	-	90435	downstream
Pg_scaffold0204	TCONS_00070720	XLOC_060443	XLOC_060443	Novel_lncRNA	1145381	1148752	-	Pg_S0204.90	Pg_S0204.90	1137062	1139775	-	5605	upstream
Pg_scaffold0204	TCONS_00070720	XLOC_060443	XLOC_060443	Novel_lncRNA	1145381	1148752	-	Pg_S0204.92	Pg_S0204.92	1244687	1249987	-	95935	downstream
Pg_scaffold4733	TCONS_00559650	XLOC_460147	XLOC_460147	Novel_lncRNA	159732	164437	-	Pg_S4733.12	Pg_S4733.12	130101	133829	+	25902	downstream
Pg_scaffold4733	TCONS_00559650	XLOC_460147	XLOC_460147	Novel_lncRNA	159732	164437	-	Pg_S4733.13	Pg_S4733.13	134818	143359	+	16372	downstream
Pg_scaffold4733	TCONS_00559650	XLOC_460147	XLOC_460147	Novel_lncRNA	159732	164437	-	Pg_S4733.10	Pg_S4733.10	106791	123141	+	36590	downstream
Pg_scaffold4733	TCONS_00559650	XLOC_460147	XLOC_460147	Novel_lncRNA	159732	164437	-	Pg_S4733.11	Pg_S4733.11	124108	128353	-	31378	upstream
Pg_scaffold4733	TCONS_00559650	XLOC_460147	XLOC_460147	Novel_lncRNA	159732	164437	-	Pg_S4733.16	Pg_S4733.16	176684	183264	-	12247	downstream
Pg_scaffold4733	TCONS_00559650	XLOC_460147	XLOC_460147	Novel_lncRNA	159732	164437	-	Pg_S4733.14	Pg_S4733.14	151059	156981	+	2750	downstream
Pg_scaffold4733	TCONS_00559650	XLOC_460147	XLOC_460147	Novel_lncRNA	159732	164437	-	Pg_S4733.15	Pg_S4733.15	168270	175627	+	3833	upstream
Pg_scaffold4733	TCONS_00559650	XLOC_460147	XLOC_460147	Novel_lncRNA	159732	164437	-	Pg_S4733.8	Pg_S4733.8	80636	85112	-	74619	upstream
Pg_scaffold4733	TCONS_00559650	XLOC_460147	XLOC_460147	Novel_lncRNA	159732	164437	-	Pg_S4733.9	Pg_S4733.9	86774	87176	+	72555	downstream
Pg_scaffold4733	TCONS_00559650	XLOC_460147	XLOC_460147	Novel_lncRNA	159732	164437	-	XLOC_460104	XLOC_460104	58418	60209	+	99522	downstream
Pg_scaffold4733	TCONS_00559650	XLOC_460147	XLOC_460147	Novel_lncRNA	159732	164437	-	Pg_S4733.7	Pg_S4733.7	74307	76708	-	83023	upstream
Pg_scaffold0846	TCONS_00205521	Pg_S0846.15	Pg_S0846.15	Novel_lncRNA	335527	341065	-	Pg_S0846.13	Pg_S0846.13	283866	284424	+	51102	downstream
Pg_scaffold0846	TCONS_00205521	Pg_S0846.15	Pg_S0846.15	Novel_lncRNA	335527	341065	-	Pg_S0846.12	Pg_S0846.12	278733	280699	+	54827	downstream
Pg_scaffold0846	TCONS_00205521	Pg_S0846.15	Pg_S0846.15	Novel_lncRNA	335527	341065	-	Pg_S0846.11	Pg_S0846.11	259062	276485	+	59041	downstream
Pg_scaffold0846	TCONS_00205521	Pg_S0846.15	Pg_S0846.15	Novel_lncRNA	335527	341065	-	Pg_S0846.10	Pg_S0846.10	255040	255400	+	80126	downstream
Pg_scaffold0846	TCONS_00205521	Pg_S0846.15	Pg_S0846.15	Novel_lncRNA	335527	341065	-	Pg_S0846.17	Pg_S0846.17	362148	364738	+	21083	upstream
Pg_scaffold0846	TCONS_00205521	Pg_S0846.15	Pg_S0846.15	Novel_lncRNA	335527	341065	-	Pg_S0846.16	Pg_S0846.16	348144	350928	+	7079	upstream
Pg_scaffold0846	TCONS_00205521	Pg_S0846.15	Pg_S0846.15	Novel_lncRNA	335527	341065	-	Pg_S0846.15	Pg_S0846.15	335537	336694	+	(1157)	antisense
Pg_scaffold0846	TCONS_00205521	Pg_S0846.15	Pg_S0846.15	Novel_lncRNA	335527	341065	-	Pg_S0846.14	Pg_S0846.14	288532	289393	+	46133	downstream
Pg_scaffold0846	TCONS_00205521	Pg_S0846.15	Pg_S0846.15	Novel_lncRNA	335527	341065	-	Pg_S0846.9	Pg_S0846.9	251801	253282	+	82244	downstream
Pg_scaffold0846	TCONS_00205521	Pg_S0846.15	Pg_S0846.15	Novel_lncRNA	335527	341065	-	Pg_S0846.18	Pg_S0846.18	379331	379913	-	38266	downstream
Pg_scaffold0846	TCONS_00205521	Pg_S0846.15	Pg_S0846.15	Novel_lncRNA	335527	341065	-	Pg_S0846.19	Pg_S0846.19	402559	403147	+	61494	upstream
Pg_scaffold4129	TCONS_00528382	XLOC_435554	XLOC_435554	Novel_lncRNA	159560	161171	-	Pg_S4129.8	Pg_S4129.8	216875	220071	-	55704	downstream
Pg_scaffold4129	TCONS_00528382	XLOC_435554	XLOC_435554	Novel_lncRNA	159560	161171	-	Pg_S4129.3	Pg_S4129.3	84173	88948	-	70611	upstream
Pg_scaffold4129	TCONS_00528382	XLOC_435554	XLOC_435554	Novel_lncRNA	159560	161171	-	Pg_S4129.2	Pg_S4129.2	60170	65639	+	93920	downstream
Pg_scaffold4129	TCONS_00528382	XLOC_435554	XLOC_435554	Novel_lncRNA	159560	161171	-	Pg_S4129.7	Pg_S4129.7	214584	215586	+	53413	upstream
Pg_scaffold4129	TCONS_00528382	XLOC_435554	XLOC_435554	Novel_lncRNA	159560	161171	-	Pg_S4129.6	Pg_S4129.6	201793	208873	+	40622	upstream
Pg_scaffold4129	TCONS_00528382	XLOC_435554	XLOC_435554	Novel_lncRNA	159560	161171	-	Pg_S4129.5	Pg_S4129.5	153793	154568	+	4991	downstream
Pg_scaffold4129	TCONS_00528382	XLOC_435554	XLOC_435554	Novel_lncRNA	159560	161171	-	Pg_S4129.4	Pg_S4129.4	132941	148396	+	11163	downstream
Pg_scaffold0007	TCONS_00003464	XLOC_003130	XLOC_003130	Novel_lncRNA	2547594	2554224	+	Pg_S0007.8	Pg_S0007.8	2453559	2454176	+	93417	downstream
Pg_scaffold0745	TCONS_00187397	XLOC_158810	XLOC_158810	Novel_lncRNA	350670	354390	+	Pg_S0745.9	Pg_S0745.9	393913	395263	+	39523	upstream
Pg_scaffold0745	TCONS_00187397	XLOC_158810	XLOC_158810	Novel_lncRNA	350670	354390	+	Pg_S0745.8	Pg_S0745.8	339210	341364	+	9305	downstream
Pg_scaffold0745	TCONS_00187397	XLOC_158810	XLOC_158810	Novel_lncRNA	350670	354390	+	XLOC_158902	XLOC_158902	350669	357375	-	(3721)	antisense
Pg_scaffold0745	TCONS_00187397	XLOC_158810	XLOC_158810	Novel_lncRNA	350670	354390	+	Pg_S0745.13	Pg_S0745.13	448090	449745	-	93700	downstream
Pg_scaffold0745	TCONS_00187397	XLOC_158810	XLOC_158810	Novel_lncRNA	350670	354390	+	XLOC_158904	XLOC_158904	371886	385265	-	17496	downstream
Pg_scaffold0745	TCONS_00187397	XLOC_158810	XLOC_158810	Novel_lncRNA	350670	354390	+	Pg_S0745.11	Pg_S0745.11	419897	429036	+	65507	upstream
Pg_scaffold0745	TCONS_00187397	XLOC_158810	XLOC_158810	Novel_lncRNA	350670	354390	+	Pg_S0745.10	Pg_S0745.10	400046	404078	-	45656	downstream
Pg_scaffold0745	TCONS_00187397	XLOC_158810	XLOC_158810	Novel_lncRNA	350670	354390	+	Pg_S0745.41	Pg_S0745.41	359850	370271	-	5460	downstream
Pg_scaffold0745	TCONS_00187397	XLOC_158810	XLOC_158810	Novel_lncRNA	350670	354390	+	Pg_S0745.14	Pg_S0745.14	451536	453684	+	97146	upstream
Pg_scaffold0745	TCONS_00187397	XLOC_158810	XLOC_158810	Novel_lncRNA	350670	354390	+	Pg_S0745.12	Pg_S0745.12	430976	436150	-	76586	downstream
Pg_scaffold2853	TCONS_00441441	Pg_S2853.10	Pg_S2853.10	Novel_lncRNA	271615	276233	+	Pg_S2853.9	Pg_S2853.9	231256	232188	-	39426	upstream
Pg_scaffold2853	TCONS_00441441	Pg_S2853.10	Pg_S2853.10	Novel_lncRNA	271615	276233	+	Pg_S2853.8	Pg_S2853.8	201175	202827	-	68787	upstream
Pg_scaffold2853	TCONS_00441441	Pg_S2853.10	Pg_S2853.10	Novel_lncRNA	271615	276233	+	Pg_S2853.7	Pg_S2853.7	199211	200347	-	71267	upstream
Pg_scaffold2853	TCONS_00441441	Pg_S2853.10	Pg_S2853.10	Novel_lncRNA	271615	276233	+	Pg_S2853.12	Pg_S2853.12	346829	348396	-	70596	downstream
Pg_scaffold2853	TCONS_00441441	Pg_S2853.10	Pg_S2853.10	Novel_lncRNA	271615	276233	+	Pg_S2853.11	Pg_S2853.11	330728	332024	-	54495	downstream
Pg_scaffold2853	TCONS_00441441	Pg_S2853.10	Pg_S2853.10	Novel_lncRNA	271615	276233	+	Pg_S2853.10	Pg_S2853.10	271614	287703	+	(4619)	sense
Pg_scaffold1545	TCONS_00307979	XLOC_258216	XLOC_258216	Novel_lncRNA	87628	88025	+	Pg_S1545.1	Pg_S1545.1	42055	45244	+	42383	downstream
Pg_scaffold4245	TCONS_00534897	XLOC_440562	XLOC_440562	Novel_lncRNA	52396	67882	+	Pg_S4245.1	Pg_S4245.1	32254	36930	+	15465	downstream
Pg_scaffold0015	TCONS_00007302	XLOC_006492	XLOC_006492	Novel_lncRNA	34284	39144	-	XLOC_006489	XLOC_006489	15857	23603	-	10680	upstream
Pg_scaffold0015	TCONS_00007302	XLOC_006492	XLOC_006492	Novel_lncRNA	34284	39144	-	Pg_S0015.3	Pg_S0015.3	105052	113157	+	65908	upstream
Pg_scaffold0015	TCONS_00007302	XLOC_006492	XLOC_006492	Novel_lncRNA	34284	39144	-	Pg_S0015.2	Pg_S0015.2	82710	93648	+	43566	upstream
Pg_scaffold0015	TCONS_00007302	XLOC_006492	XLOC_006492	Novel_lncRNA	34284	39144	-	Pg_S0015.1	Pg_S0015.1	71564	78445	-	32420	downstream
Pg_scaffold0015	TCONS_00007302	XLOC_006492	XLOC_006492	Novel_lncRNA	34284	39144	-	Pg_S0015.4	Pg_S0015.4	114692	123704	-	75548	downstream
Pg_scaffold0015	TCONS_00007302	XLOC_006492	XLOC_006492	Novel_lncRNA	34284	39144	-	XLOC_006497	XLOC_006497	45089	49176	-	5945	downstream
Pg_scaffold0015	TCONS_00007302	XLOC_006492	XLOC_006492	Novel_lncRNA	34284	39144	-	XLOC_006487	XLOC_006487	273	14741	-	19542	upstream
Pg_scaffold7439	TCONS_00642356	XLOC_524725	XLOC_524725	Novel_lncRNA	40822	44300	-	Pg_S7439.1	Pg_S7439.1	16944	20161	+	20660	downstream
Pg_scaffold7439	TCONS_00642356	XLOC_524725	XLOC_524725	Novel_lncRNA	40822	44300	-	Pg_S7439.2	Pg_S7439.2	52443	53292	-	8143	downstream
Pg_scaffold5075	TCONS_00574649	XLOC_472139	XLOC_472139	Novel_lncRNA	65637	69048	+	Pg_S5075.8	Pg_S5075.8	152839	155100	-	83791	downstream
Pg_scaffold5075	TCONS_00574649	XLOC_472139	XLOC_472139	Novel_lncRNA	65637	69048	+	Pg_S5075.9	Pg_S5075.9	157777	163049	-	88729	downstream
Pg_scaffold5075	TCONS_00574649	XLOC_472139	XLOC_472139	Novel_lncRNA	65637	69048	+	Pg_S5075.2	Pg_S5075.2	94399	104209	-	25351	downstream
Pg_scaffold5075	TCONS_00574649	XLOC_472139	XLOC_472139	Novel_lncRNA	65637	69048	+	Pg_S5075.3	Pg_S5075.3	106042	111877	+	36994	upstream
Pg_scaffold5075	TCONS_00574649	XLOC_472139	XLOC_472139	Novel_lncRNA	65637	69048	+	Pg_S5075.1	Pg_S5075.1	88932	90241	+	19884	upstream
Pg_scaffold5075	TCONS_00574649	XLOC_472139	XLOC_472139	Novel_lncRNA	65637	69048	+	Pg_S5075.6	Pg_S5075.6	143057	143735	+	74009	upstream
Pg_scaffold5075	TCONS_00574649	XLOC_472139	XLOC_472139	Novel_lncRNA	65637	69048	+	Pg_S5075.7	Pg_S5075.7	145169	146634	-	76121	downstream
Pg_scaffold5075	TCONS_00574649	XLOC_472139	XLOC_472139	Novel_lncRNA	65637	69048	+	Pg_S5075.4	Pg_S5075.4	113544	115841	-	44496	downstream
Pg_scaffold5075	TCONS_00574649	XLOC_472139	XLOC_472139	Novel_lncRNA	65637	69048	+	Pg_S5075.5	Pg_S5075.5	121833	130325	+	52785	upstream
Pg_scaffold5075	TCONS_00574649	XLOC_472139	XLOC_472139	Novel_lncRNA	65637	69048	+	Pg_S5075.10	Pg_S5075.10	163464	163884	-	94416	downstream
Pg_scaffold5075	TCONS_00574649	XLOC_472139	XLOC_472139	Novel_lncRNA	65637	69048	+	Pg_S5075.11	Pg_S5075.11	166726	167434	+	97678	upstream
Pg_scaffold6311	TCONS_00618130	XLOC_505730	XLOC_505730	Novel_lncRNA	42365	43400	-	Pg_S6311.2	Pg_S6311.2	43632	47299	+	232	upstream
Pg_scaffold6311	TCONS_00618130	XLOC_505730	XLOC_505730	Novel_lncRNA	42365	43400	-	Pg_S6311.3	Pg_S6311.3	50169	56688	+	6769	upstream
Pg_scaffold6311	TCONS_00618130	XLOC_505730	XLOC_505730	Novel_lncRNA	42365	43400	-	Pg_S6311.1	Pg_S6311.1	15410	22177	-	20187	upstream
Pg_scaffold6311	TCONS_00618130	XLOC_505730	XLOC_505730	Novel_lncRNA	42365	43400	-	Pg_S6311.6	Pg_S6311.6	96101	98401	+	52701	upstream
Pg_scaffold6311	TCONS_00618130	XLOC_505730	XLOC_505730	Novel_lncRNA	42365	43400	-	Pg_S6311.7	Pg_S6311.7	101144	102027	+	57744	upstream
Pg_scaffold6311	TCONS_00618130	XLOC_505730	XLOC_505730	Novel_lncRNA	42365	43400	-	Pg_S6311.4	Pg_S6311.4	71930	74400	+	28530	upstream
Pg_scaffold6311	TCONS_00618130	XLOC_505730	XLOC_505730	Novel_lncRNA	42365	43400	-	Pg_S6311.5	Pg_S6311.5	85156	85549	+	41756	upstream
Pg_scaffold6311	TCONS_00618130	XLOC_505730	XLOC_505730	Novel_lncRNA	42365	43400	-	XLOC_505716	XLOC_505716	23173	35705	+	6659	downstream
Pg_scaffold1074	TCONS_00243103	Pg_S1074.1	Pg_S1074.1	Novel_lncRNA	134422	139422	-	Pg_S1074.2	Pg_S1074.2	209701	212033	+	70279	upstream
Pg_scaffold1074	TCONS_00243103	Pg_S1074.1	Pg_S1074.1	Novel_lncRNA	134422	139422	-	Pg_S1074.1	Pg_S1074.1	138705	146781	+	(717)	antisense
Pg_scaffold1074	TCONS_00243101	Pg_S1074.1	Pg_S1074.1	Novel_lncRNA	134422	139420	-	Pg_S1074.2	Pg_S1074.2	209701	212033	+	70281	upstream
Pg_scaffold1074	TCONS_00243101	Pg_S1074.1	Pg_S1074.1	Novel_lncRNA	134422	139420	-	Pg_S1074.1	Pg_S1074.1	138705	146781	+	(715)	antisense
Pg_scaffold0376	TCONS_00114266	Pg_S0376.6	Pg_S0376.6	Novel_lncRNA	676503	677827	-	Pg_S0376.7	Pg_S0376.7	759550	804654	+	81723	upstream
Pg_scaffold0376	TCONS_00114266	Pg_S0376.6	Pg_S0376.6	Novel_lncRNA	676503	677827	-	Pg_S0376.6	Pg_S0376.6	676311	677440	-	(938)	sense
Pg_scaffold1074	TCONS_00243104	Pg_S1074.1	Pg_S1074.1	Novel_lncRNA	134422	139570	-	Pg_S1074.2	Pg_S1074.2	209701	212033	+	70131	upstream
Pg_scaffold1074	TCONS_00243104	Pg_S1074.1	Pg_S1074.1	Novel_lncRNA	134422	139570	-	Pg_S1074.1	Pg_S1074.1	138705	146781	+	(865)	antisense
Pg_scaffold1774	TCONS_00336179	XLOC_281116	XLOC_281116	Novel_lncRNA	267391	268462	+	Pg_S1774.16	Pg_S1774.16	340226	341378	-	71764	downstream
Pg_scaffold1774	TCONS_00336179	XLOC_281116	XLOC_281116	Novel_lncRNA	267391	268462	+	Pg_S1774.17	Pg_S1774.17	346297	352583	-	77835	downstream
Pg_scaffold1774	TCONS_00336179	XLOC_281116	XLOC_281116	Novel_lncRNA	267391	268462	+	Pg_S1774.14	Pg_S1774.14	317186	327228	+	48724	upstream
Pg_scaffold1774	TCONS_00336179	XLOC_281116	XLOC_281116	Novel_lncRNA	267391	268462	+	Pg_S1774.15	Pg_S1774.15	329557	331579	-	61095	downstream
Pg_scaffold1774	TCONS_00336179	XLOC_281116	XLOC_281116	Novel_lncRNA	267391	268462	+	Pg_S1774.12	Pg_S1774.12	276242	278143	+	7780	upstream
Pg_scaffold1774	TCONS_00336179	XLOC_281116	XLOC_281116	Novel_lncRNA	267391	268462	+	Pg_S1774.13	Pg_S1774.13	279778	281628	+	11316	upstream
Pg_scaffold1774	TCONS_00336179	XLOC_281116	XLOC_281116	Novel_lncRNA	267391	268462	+	Pg_S1774.10	Pg_S1774.10	261399	264215	+	3175	downstream
Pg_scaffold1774	TCONS_00336179	XLOC_281116	XLOC_281116	Novel_lncRNA	267391	268462	+	Pg_S1774.11	Pg_S1774.11	272365	275940	+	3903	upstream
Pg_scaffold0682	TCONS_00176297	Pg_S0682.33	Pg_S0682.33	Novel_lncRNA	740959	742961	-	Pg_S0682.37	Pg_S0682.37	776626	777971	-	33665	downstream
Pg_scaffold0682	TCONS_00176297	Pg_S0682.33	Pg_S0682.33	Novel_lncRNA	740959	742961	-	Pg_S0682.36	Pg_S0682.36	773943	774654	-	30982	downstream
Pg_scaffold0682	TCONS_00176297	Pg_S0682.33	Pg_S0682.33	Novel_lncRNA	740959	742961	-	Pg_S0682.35	Pg_S0682.35	752469	753267	-	9508	downstream
Pg_scaffold0682	TCONS_00176297	Pg_S0682.33	Pg_S0682.33	Novel_lncRNA	740959	742961	-	Pg_S0682.34	Pg_S0682.34	749485	752295	+	6524	upstream
Pg_scaffold0682	TCONS_00176297	Pg_S0682.33	Pg_S0682.33	Novel_lncRNA	740959	742961	-	Pg_S0682.33	Pg_S0682.33	742265	742961	-	(696)	sense
Pg_scaffold0682	TCONS_00176297	Pg_S0682.33	Pg_S0682.33	Novel_lncRNA	740959	742961	-	Pg_S0682.32	Pg_S0682.32	732928	740593	+	365	downstream
Pg_scaffold0682	TCONS_00176297	Pg_S0682.33	Pg_S0682.33	Novel_lncRNA	740959	742961	-	Pg_S0682.31	Pg_S0682.31	699035	704986	-	35972	upstream
Pg_scaffold0682	TCONS_00176297	Pg_S0682.33	Pg_S0682.33	Novel_lncRNA	740959	742961	-	Pg_S0682.30	Pg_S0682.30	646841	659909	+	81049	downstream
Pg_scaffold0682	TCONS_00176297	Pg_S0682.33	Pg_S0682.33	Novel_lncRNA	740959	742961	-	Pg_S0682.29	Pg_S0682.29	631864	645664	-	95294	upstream
Pg_scaffold0682	TCONS_00176297	Pg_S0682.33	Pg_S0682.33	Novel_lncRNA	740959	742961	-	Pg_S0682.53	Pg_S0682.53	755159	770462	+	12198	upstream
Pg_scaffold0682	TCONS_00176297	Pg_S0682.33	Pg_S0682.33	Novel_lncRNA	740959	742961	-	Pg_S0682.38	Pg_S0682.38	795096	801576	+	52135	upstream
Pg_scaffold0682	TCONS_00176297	Pg_S0682.33	Pg_S0682.33	Novel_lncRNA	740959	742961	-	Pg_S0682.41	Pg_S0682.41	830446	832730	+	87485	upstream
Pg_scaffold0682	TCONS_00176297	Pg_S0682.33	Pg_S0682.33	Novel_lncRNA	740959	742961	-	Pg_S0682.40	Pg_S0682.40	811437	812055	-	68476	downstream
Pg_scaffold0682	TCONS_00176297	Pg_S0682.33	Pg_S0682.33	Novel_lncRNA	740959	742961	-	Pg_S0682.39	Pg_S0682.39	803254	805206	-	60293	downstream
Pg_scaffold0682	TCONS_00176297	Pg_S0682.33	Pg_S0682.33	Novel_lncRNA	740959	742961	-	Pg_S0682.42	Pg_S0682.42	838418	842927	+	95457	upstream
Pg_scaffold0131	TCONS_00049050	XLOC_042012	XLOC_042012	Novel_lncRNA	799470	804521	-	Pg_S0131.5	Pg_S0131.5	787476	788202	-	11267	upstream
Pg_scaffold0131	TCONS_00049050	XLOC_042012	XLOC_042012	Novel_lncRNA	799470	804521	-	Pg_S0131.6	Pg_S0131.6	842851	843196	-	38330	downstream
Pg_scaffold0131	TCONS_00049050	XLOC_042012	XLOC_042012	Novel_lncRNA	799470	804521	-	Pg_S0131.7	Pg_S0131.7	853258	855601	-	48737	downstream
Pg_scaffold0131	TCONS_00049050	XLOC_042012	XLOC_042012	Novel_lncRNA	799470	804521	-	Pg_S0131.8	Pg_S0131.8	895313	895724	-	90792	downstream
Pg_scaffold3006	TCONS_00453308	Pg_S3006.1	Pg_S3006.1	Novel_lncRNA	14126	36635	-	Pg_S3006.1	Pg_S3006.1	25427	27299	+	(1872)	antisense
Pg_scaffold3006	TCONS_00453307	Pg_S3006.1	Pg_S3006.1	Novel_lncRNA	14126	36635	-	Pg_S3006.1	Pg_S3006.1	25427	27299	+	(1872)	antisense
Pg_scaffold3006	TCONS_00453306	Pg_S3006.1	Pg_S3006.1	Novel_lncRNA	14126	36635	-	Pg_S3006.1	Pg_S3006.1	25427	27299	+	(1872)	antisense
Pg_scaffold3006	TCONS_00453305	Pg_S3006.1	Pg_S3006.1	Novel_lncRNA	14126	30760	-	Pg_S3006.1	Pg_S3006.1	25427	27299	+	(1872)	antisense
Pg_scaffold0355	TCONS_00109393	Pg_S0355.13	Pg_S0355.13	Novel_lncRNA	798370	820588	-	Pg_S0355.8	Pg_S0355.8	718327	721618	+	76751	downstream
Pg_scaffold0355	TCONS_00109393	Pg_S0355.13	Pg_S0355.13	Novel_lncRNA	798370	820588	-	Pg_S0355.13	Pg_S0355.13	813368	817112	-	(3744)	sense
Pg_scaffold0355	TCONS_00109393	Pg_S0355.13	Pg_S0355.13	Novel_lncRNA	798370	820588	-	Pg_S0355.10	Pg_S0355.10	889179	889763	-	68591	downstream
Pg_scaffold0355	TCONS_00109393	Pg_S0355.13	Pg_S0355.13	Novel_lncRNA	798370	820588	-	Pg_S0355.9	Pg_S0355.9	819495	820305	+	(810)	antisense
Pg_scaffold2011	TCONS_00362913	XLOC_302505	XLOC_302505	Novel_lncRNA	361515	383351	-	Pg_S2011.9	Pg_S2011.9	455485	459003	-	72134	downstream
Pg_scaffold2011	TCONS_00362913	XLOC_302505	XLOC_302505	Novel_lncRNA	361515	383351	-	Pg_S2011.8	Pg_S2011.8	438388	454817	+	55037	upstream
Pg_scaffold2011	TCONS_00362913	XLOC_302505	XLOC_302505	Novel_lncRNA	361515	383351	-	Pg_S2011.3	Pg_S2011.3	345964	349053	-	12461	upstream
Pg_scaffold2011	TCONS_00362913	XLOC_302505	XLOC_302505	Novel_lncRNA	361515	383351	-	Pg_S2011.2	Pg_S2011.2	294590	303560	-	57954	upstream
Pg_scaffold2011	TCONS_00362913	XLOC_302505	XLOC_302505	Novel_lncRNA	361515	383351	-	Pg_S2011.5	Pg_S2011.5	406013	406928	+	22662	upstream
Pg_scaffold2011	TCONS_00362913	XLOC_302505	XLOC_302505	Novel_lncRNA	361515	383351	-	Pg_S2011.4	Pg_S2011.4	397242	398034	+	13891	upstream
Pg_scaffold2011	TCONS_00362913	XLOC_302505	XLOC_302505	Novel_lncRNA	361515	383351	-	Pg_S2011.7	Pg_S2011.7	420362	437236	+	37011	upstream
Pg_scaffold2011	TCONS_00362913	XLOC_302505	XLOC_302505	Novel_lncRNA	361515	383351	-	Pg_S2011.6	Pg_S2011.6	410823	419424	-	27472	downstream
Pg_scaffold0789	TCONS_00195912	XLOC_165524	XLOC_165524	Novel_lncRNA	569878	573945	-	Pg_S0789.5	Pg_S0789.5	515459	515807	-	54070	upstream
Pg_scaffold0789	TCONS_00195912	XLOC_165524	XLOC_165524	Novel_lncRNA	569878	573945	-	Pg_S0789.4	Pg_S0789.4	480522	481449	-	88428	upstream
Pg_scaffold0789	TCONS_00195912	XLOC_165524	XLOC_165524	Novel_lncRNA	569878	573945	-	Pg_S0789.3	Pg_S0789.3	470997	474001	+	95876	downstream
Pg_scaffold0789	TCONS_00195912	XLOC_165524	XLOC_165524	Novel_lncRNA	569878	573945	-	XLOC_165441	XLOC_165441	509334	511378	+	58499	downstream
Pg_scaffold0789	TCONS_00195911	XLOC_165524	XLOC_165524	Novel_lncRNA	569878	573945	-	Pg_S0789.5	Pg_S0789.5	515459	515807	-	54070	upstream
Pg_scaffold0789	TCONS_00195911	XLOC_165524	XLOC_165524	Novel_lncRNA	569878	573945	-	Pg_S0789.4	Pg_S0789.4	480522	481449	-	88428	upstream
Pg_scaffold0789	TCONS_00195911	XLOC_165524	XLOC_165524	Novel_lncRNA	569878	573945	-	Pg_S0789.3	Pg_S0789.3	470997	474001	+	95876	downstream
Pg_scaffold0789	TCONS_00195911	XLOC_165524	XLOC_165524	Novel_lncRNA	569878	573945	-	XLOC_165441	XLOC_165441	509334	511378	+	58499	downstream
Pg_scaffold0789	TCONS_00195910	XLOC_165524	XLOC_165524	Novel_lncRNA	569878	573945	-	Pg_S0789.5	Pg_S0789.5	515459	515807	-	54070	upstream
Pg_scaffold0789	TCONS_00195910	XLOC_165524	XLOC_165524	Novel_lncRNA	569878	573945	-	Pg_S0789.4	Pg_S0789.4	480522	481449	-	88428	upstream
Pg_scaffold0789	TCONS_00195910	XLOC_165524	XLOC_165524	Novel_lncRNA	569878	573945	-	Pg_S0789.3	Pg_S0789.3	470997	474001	+	95876	downstream
Pg_scaffold0789	TCONS_00195910	XLOC_165524	XLOC_165524	Novel_lncRNA	569878	573945	-	XLOC_165441	XLOC_165441	509334	511378	+	58499	downstream
Pg_scaffold0320	TCONS_00101332	XLOC_086073	XLOC_086073	Novel_lncRNA	849262	851143	+	Pg_S0320.5	Pg_S0320.5	826117	833214	+	16047	downstream
Pg_scaffold0320	TCONS_00101332	XLOC_086073	XLOC_086073	Novel_lncRNA	849262	851143	+	Pg_S0320.6	Pg_S0320.6	852602	855705	-	1459	downstream
Pg_scaffold3298	TCONS_00475441	Pg_S3298.6	Pg_S3298.6	Novel_lncRNA	139192	139875	-	Pg_S3298.12	Pg_S3298.12	227068	231191	-	87193	downstream
Pg_scaffold3298	TCONS_00475441	Pg_S3298.6	Pg_S3298.6	Novel_lncRNA	139192	139875	-	Pg_S3298.9	Pg_S3298.9	200250	209894	-	60375	downstream
Pg_scaffold3298	TCONS_00475441	Pg_S3298.6	Pg_S3298.6	Novel_lncRNA	139192	139875	-	Pg_S3298.8	Pg_S3298.8	194068	199475	+	54193	upstream
Pg_scaffold3298	TCONS_00475441	Pg_S3298.6	Pg_S3298.6	Novel_lncRNA	139192	139875	-	Pg_S3298.5	Pg_S3298.5	97450	117412	-	21779	upstream
Pg_scaffold3298	TCONS_00475441	Pg_S3298.6	Pg_S3298.6	Novel_lncRNA	139192	139875	-	Pg_S3298.4	Pg_S3298.4	90972	92616	-	46575	upstream
Pg_scaffold3298	TCONS_00475441	Pg_S3298.6	Pg_S3298.6	Novel_lncRNA	139192	139875	-	Pg_S3298.7	Pg_S3298.7	182058	192691	+	42183	upstream
Pg_scaffold3298	TCONS_00475441	Pg_S3298.6	Pg_S3298.6	Novel_lncRNA	139192	139875	-	Pg_S3298.6	Pg_S3298.6	139658	153634	+	(217)	antisense
Pg_scaffold3298	TCONS_00475441	Pg_S3298.6	Pg_S3298.6	Novel_lncRNA	139192	139875	-	Pg_S3298.3	Pg_S3298.3	80677	81293	+	57898	downstream
Pg_scaffold3298	TCONS_00475441	Pg_S3298.6	Pg_S3298.6	Novel_lncRNA	139192	139875	-	Pg_S3298.2	Pg_S3298.2	59494	60130	+	79061	downstream
Pg_scaffold3298	TCONS_00475441	Pg_S3298.6	Pg_S3298.6	Novel_lncRNA	139192	139875	-	Pg_S3298.11	Pg_S3298.11	216491	219700	-	76616	downstream
Pg_scaffold3298	TCONS_00475441	Pg_S3298.6	Pg_S3298.6	Novel_lncRNA	139192	139875	-	XLOC_393777	XLOC_393777	176798	180791	+	36923	upstream
Pg_scaffold3298	TCONS_00475441	Pg_S3298.6	Pg_S3298.6	Novel_lncRNA	139192	139875	-	Pg_S3298.17	Pg_S3298.17	222619	225472	+	82744	upstream
Pg_scaffold3298	TCONS_00475441	Pg_S3298.6	Pg_S3298.6	Novel_lncRNA	139192	139875	-	Pg_S3298.10	Pg_S3298.10	212512	214948	-	72637	downstream
Pg_scaffold3298	TCONS_00475441	Pg_S3298.6	Pg_S3298.6	Novel_lncRNA	139192	139875	-	Pg_S3298.13	Pg_S3298.13	232616	243794	+	92741	upstream
Pg_scaffold7499	TCONS_00643397	Pg_S7499.1	Pg_S7499.1	Novel_lncRNA	16891	17793	+	Pg_S7499.2	Pg_S7499.2	34080	48557	+	16287	upstream
Pg_scaffold7499	TCONS_00643397	Pg_S7499.1	Pg_S7499.1	Novel_lncRNA	16891	17793	+	Pg_S7499.3	Pg_S7499.3	50470	51695	-	32677	downstream
Pg_scaffold7499	TCONS_00643397	Pg_S7499.1	Pg_S7499.1	Novel_lncRNA	16891	17793	+	Pg_S7499.1	Pg_S7499.1	9037	17004	-	(114)	antisense
Pg_scaffold3298	TCONS_00475445	XLOC_393817	XLOC_393817	Novel_lncRNA	176746	180756	-	Pg_S3298.12	Pg_S3298.12	227068	231191	-	46312	downstream
Pg_scaffold3298	TCONS_00475445	XLOC_393817	XLOC_393817	Novel_lncRNA	176746	180756	-	Pg_S3298.9	Pg_S3298.9	200250	209894	-	19494	downstream
Pg_scaffold3298	TCONS_00475445	XLOC_393817	XLOC_393817	Novel_lncRNA	176746	180756	-	Pg_S3298.8	Pg_S3298.8	194068	199475	+	13312	upstream
Pg_scaffold3298	TCONS_00475445	XLOC_393817	XLOC_393817	Novel_lncRNA	176746	180756	-	Pg_S3298.5	Pg_S3298.5	97450	117412	-	59333	upstream
Pg_scaffold3298	TCONS_00475445	XLOC_393817	XLOC_393817	Novel_lncRNA	176746	180756	-	Pg_S3298.4	Pg_S3298.4	90972	92616	-	84129	upstream
Pg_scaffold3298	TCONS_00475445	XLOC_393817	XLOC_393817	Novel_lncRNA	176746	180756	-	Pg_S3298.7	Pg_S3298.7	182058	192691	+	1302	upstream
Pg_scaffold3298	TCONS_00475445	XLOC_393817	XLOC_393817	Novel_lncRNA	176746	180756	-	Pg_S3298.6	Pg_S3298.6	139658	153634	+	23111	downstream
Pg_scaffold3298	TCONS_00475445	XLOC_393817	XLOC_393817	Novel_lncRNA	176746	180756	-	Pg_S3298.14	Pg_S3298.14	247399	248554	-	66643	downstream
Pg_scaffold3298	TCONS_00475445	XLOC_393817	XLOC_393817	Novel_lncRNA	176746	180756	-	Pg_S3298.3	Pg_S3298.3	80677	81293	+	95452	downstream
Pg_scaffold3298	TCONS_00475445	XLOC_393817	XLOC_393817	Novel_lncRNA	176746	180756	-	Pg_S3298.11	Pg_S3298.11	216491	219700	-	35735	downstream
Pg_scaffold3298	TCONS_00475445	XLOC_393817	XLOC_393817	Novel_lncRNA	176746	180756	-	XLOC_393777	XLOC_393777	176798	180791	+	(3958)	antisense
Pg_scaffold3298	TCONS_00475445	XLOC_393817	XLOC_393817	Novel_lncRNA	176746	180756	-	Pg_S3298.17	Pg_S3298.17	222619	225472	+	41863	upstream
Pg_scaffold3298	TCONS_00475445	XLOC_393817	XLOC_393817	Novel_lncRNA	176746	180756	-	Pg_S3298.10	Pg_S3298.10	212512	214948	-	31756	downstream
Pg_scaffold3298	TCONS_00475445	XLOC_393817	XLOC_393817	Novel_lncRNA	176746	180756	-	Pg_S3298.13	Pg_S3298.13	232616	243794	+	51860	upstream
Pg_scaffold0810	TCONS_00199265	XLOC_168335	XLOC_168335	Novel_lncRNA	157161	160775	+	Pg_S0810.25	Pg_S0810.25	236244	236607	-	75469	downstream
Pg_scaffold0810	TCONS_00199265	XLOC_168335	XLOC_168335	Novel_lncRNA	157161	160775	+	Pg_S0810.24	Pg_S0810.24	229957	235347	-	69182	downstream
Pg_scaffold0810	TCONS_00199265	XLOC_168335	XLOC_168335	Novel_lncRNA	157161	160775	+	Pg_S0810.27	Pg_S0810.27	250572	254232	-	89797	downstream
Pg_scaffold0810	TCONS_00199265	XLOC_168335	XLOC_168335	Novel_lncRNA	157161	160775	+	Pg_S0810.26	Pg_S0810.26	247181	248951	-	86406	downstream
Pg_scaffold0810	TCONS_00199265	XLOC_168335	XLOC_168335	Novel_lncRNA	157161	160775	+	Pg_S0810.21	Pg_S0810.21	191307	208430	-	30532	downstream
Pg_scaffold0810	TCONS_00199265	XLOC_168335	XLOC_168335	Novel_lncRNA	157161	160775	+	Pg_S0810.20	Pg_S0810.20	179350	190293	+	18575	upstream
Pg_scaffold0810	TCONS_00199265	XLOC_168335	XLOC_168335	Novel_lncRNA	157161	160775	+	Pg_S0810.23	Pg_S0810.23	220676	222835	-	59901	downstream
Pg_scaffold0810	TCONS_00199265	XLOC_168335	XLOC_168335	Novel_lncRNA	157161	160775	+	Pg_S0810.22	Pg_S0810.22	217466	218009	+	56691	upstream
Pg_scaffold0810	TCONS_00199265	XLOC_168335	XLOC_168335	Novel_lncRNA	157161	160775	+	Pg_S0810.28	Pg_S0810.28	255817	258906	-	95042	downstream
Pg_scaffold0810	TCONS_00199265	XLOC_168335	XLOC_168335	Novel_lncRNA	157161	160775	+	Pg_S0810.6	Pg_S0810.6	76501	79322	-	77838	upstream
Pg_scaffold0810	TCONS_00199265	XLOC_168335	XLOC_168335	Novel_lncRNA	157161	160775	+	Pg_S0810.7	Pg_S0810.7	83689	90989	-	66171	upstream
Pg_scaffold0810	TCONS_00199265	XLOC_168335	XLOC_168335	Novel_lncRNA	157161	160775	+	Pg_S0810.4	Pg_S0810.4	52065	58929	-	98231	upstream
Pg_scaffold0810	TCONS_00199265	XLOC_168335	XLOC_168335	Novel_lncRNA	157161	160775	+	Pg_S0810.5	Pg_S0810.5	72518	75754	+	81406	downstream
Pg_scaffold0810	TCONS_00199265	XLOC_168335	XLOC_168335	Novel_lncRNA	157161	160775	+	Pg_S0810.8	Pg_S0810.8	94311	98437	+	58723	downstream
Pg_scaffold0810	TCONS_00199265	XLOC_168335	XLOC_168335	Novel_lncRNA	157161	160775	+	Pg_S0810.9	Pg_S0810.9	99352	101209	-	55951	upstream
Pg_scaffold0810	TCONS_00199265	XLOC_168335	XLOC_168335	Novel_lncRNA	157161	160775	+	Pg_S0810.10	Pg_S0810.10	102538	104504	+	52656	downstream
Pg_scaffold0810	TCONS_00199265	XLOC_168335	XLOC_168335	Novel_lncRNA	157161	160775	+	Pg_S0810.11	Pg_S0810.11	106503	107109	-	50051	upstream
Pg_scaffold0810	TCONS_00199265	XLOC_168335	XLOC_168335	Novel_lncRNA	157161	160775	+	Pg_S0810.12	Pg_S0810.12	112488	116099	-	41061	upstream
Pg_scaffold0810	TCONS_00199265	XLOC_168335	XLOC_168335	Novel_lncRNA	157161	160775	+	Pg_S0810.13	Pg_S0810.13	119842	124596	-	32564	upstream
Pg_scaffold0810	TCONS_00199265	XLOC_168335	XLOC_168335	Novel_lncRNA	157161	160775	+	Pg_S0810.14	Pg_S0810.14	131024	131648	-	25512	upstream
Pg_scaffold0810	TCONS_00199265	XLOC_168335	XLOC_168335	Novel_lncRNA	157161	160775	+	Pg_S0810.15	Pg_S0810.15	134547	138917	+	18243	downstream
Pg_scaffold0810	TCONS_00199265	XLOC_168335	XLOC_168335	Novel_lncRNA	157161	160775	+	Pg_S0810.16	Pg_S0810.16	139680	143353	-	13807	upstream
Pg_scaffold0810	TCONS_00199265	XLOC_168335	XLOC_168335	Novel_lncRNA	157161	160775	+	Pg_S0810.17	Pg_S0810.17	144507	152626	-	4534	upstream
Pg_scaffold0810	TCONS_00199265	XLOC_168335	XLOC_168335	Novel_lncRNA	157161	160775	+	Pg_S0810.18	Pg_S0810.18	165430	167379	+	4655	upstream
Pg_scaffold0810	TCONS_00199265	XLOC_168335	XLOC_168335	Novel_lncRNA	157161	160775	+	Pg_S0810.19	Pg_S0810.19	178379	179172	+	17604	upstream
Pg_scaffold0810	TCONS_00199264	XLOC_168335	XLOC_168335	Novel_lncRNA	157161	159795	+	Pg_S0810.25	Pg_S0810.25	236244	236607	-	76449	downstream
Pg_scaffold0810	TCONS_00199264	XLOC_168335	XLOC_168335	Novel_lncRNA	157161	159795	+	Pg_S0810.24	Pg_S0810.24	229957	235347	-	70162	downstream
Pg_scaffold0810	TCONS_00199264	XLOC_168335	XLOC_168335	Novel_lncRNA	157161	159795	+	Pg_S0810.27	Pg_S0810.27	250572	254232	-	90777	downstream
Pg_scaffold0810	TCONS_00199264	XLOC_168335	XLOC_168335	Novel_lncRNA	157161	159795	+	Pg_S0810.26	Pg_S0810.26	247181	248951	-	87386	downstream
Pg_scaffold0810	TCONS_00199264	XLOC_168335	XLOC_168335	Novel_lncRNA	157161	159795	+	Pg_S0810.21	Pg_S0810.21	191307	208430	-	31512	downstream
Pg_scaffold0810	TCONS_00199264	XLOC_168335	XLOC_168335	Novel_lncRNA	157161	159795	+	Pg_S0810.20	Pg_S0810.20	179350	190293	+	19555	upstream
Pg_scaffold0810	TCONS_00199264	XLOC_168335	XLOC_168335	Novel_lncRNA	157161	159795	+	Pg_S0810.23	Pg_S0810.23	220676	222835	-	60881	downstream
Pg_scaffold0810	TCONS_00199264	XLOC_168335	XLOC_168335	Novel_lncRNA	157161	159795	+	Pg_S0810.22	Pg_S0810.22	217466	218009	+	57671	upstream
Pg_scaffold0810	TCONS_00199264	XLOC_168335	XLOC_168335	Novel_lncRNA	157161	159795	+	Pg_S0810.28	Pg_S0810.28	255817	258906	-	96022	downstream
Pg_scaffold0810	TCONS_00199264	XLOC_168335	XLOC_168335	Novel_lncRNA	157161	159795	+	Pg_S0810.6	Pg_S0810.6	76501	79322	-	77838	upstream
Pg_scaffold0810	TCONS_00199264	XLOC_168335	XLOC_168335	Novel_lncRNA	157161	159795	+	Pg_S0810.7	Pg_S0810.7	83689	90989	-	66171	upstream
Pg_scaffold0810	TCONS_00199264	XLOC_168335	XLOC_168335	Novel_lncRNA	157161	159795	+	Pg_S0810.4	Pg_S0810.4	52065	58929	-	98231	upstream
Pg_scaffold0810	TCONS_00199264	XLOC_168335	XLOC_168335	Novel_lncRNA	157161	159795	+	Pg_S0810.5	Pg_S0810.5	72518	75754	+	81406	downstream
Pg_scaffold0810	TCONS_00199264	XLOC_168335	XLOC_168335	Novel_lncRNA	157161	159795	+	Pg_S0810.8	Pg_S0810.8	94311	98437	+	58723	downstream
Pg_scaffold0810	TCONS_00199264	XLOC_168335	XLOC_168335	Novel_lncRNA	157161	159795	+	Pg_S0810.9	Pg_S0810.9	99352	101209	-	55951	upstream
Pg_scaffold0810	TCONS_00199264	XLOC_168335	XLOC_168335	Novel_lncRNA	157161	159795	+	Pg_S0810.10	Pg_S0810.10	102538	104504	+	52656	downstream
Pg_scaffold0810	TCONS_00199264	XLOC_168335	XLOC_168335	Novel_lncRNA	157161	159795	+	Pg_S0810.11	Pg_S0810.11	106503	107109	-	50051	upstream
Pg_scaffold0810	TCONS_00199264	XLOC_168335	XLOC_168335	Novel_lncRNA	157161	159795	+	Pg_S0810.12	Pg_S0810.12	112488	116099	-	41061	upstream
Pg_scaffold0810	TCONS_00199264	XLOC_168335	XLOC_168335	Novel_lncRNA	157161	159795	+	Pg_S0810.13	Pg_S0810.13	119842	124596	-	32564	upstream
Pg_scaffold0810	TCONS_00199264	XLOC_168335	XLOC_168335	Novel_lncRNA	157161	159795	+	Pg_S0810.14	Pg_S0810.14	131024	131648	-	25512	upstream
Pg_scaffold0810	TCONS_00199264	XLOC_168335	XLOC_168335	Novel_lncRNA	157161	159795	+	Pg_S0810.15	Pg_S0810.15	134547	138917	+	18243	downstream
Pg_scaffold0810	TCONS_00199264	XLOC_168335	XLOC_168335	Novel_lncRNA	157161	159795	+	Pg_S0810.16	Pg_S0810.16	139680	143353	-	13807	upstream
Pg_scaffold0810	TCONS_00199264	XLOC_168335	XLOC_168335	Novel_lncRNA	157161	159795	+	Pg_S0810.17	Pg_S0810.17	144507	152626	-	4534	upstream
Pg_scaffold0810	TCONS_00199264	XLOC_168335	XLOC_168335	Novel_lncRNA	157161	159795	+	Pg_S0810.18	Pg_S0810.18	165430	167379	+	5635	upstream
Pg_scaffold0810	TCONS_00199264	XLOC_168335	XLOC_168335	Novel_lncRNA	157161	159795	+	Pg_S0810.19	Pg_S0810.19	178379	179172	+	18584	upstream
Pg_scaffold0810	TCONS_00199267	XLOC_168335	XLOC_168335	Novel_lncRNA	157200	159795	+	Pg_S0810.25	Pg_S0810.25	236244	236607	-	76449	downstream
Pg_scaffold0810	TCONS_00199267	XLOC_168335	XLOC_168335	Novel_lncRNA	157200	159795	+	Pg_S0810.24	Pg_S0810.24	229957	235347	-	70162	downstream
Pg_scaffold0810	TCONS_00199267	XLOC_168335	XLOC_168335	Novel_lncRNA	157200	159795	+	Pg_S0810.27	Pg_S0810.27	250572	254232	-	90777	downstream
Pg_scaffold0810	TCONS_00199267	XLOC_168335	XLOC_168335	Novel_lncRNA	157200	159795	+	Pg_S0810.26	Pg_S0810.26	247181	248951	-	87386	downstream
Pg_scaffold0810	TCONS_00199267	XLOC_168335	XLOC_168335	Novel_lncRNA	157200	159795	+	Pg_S0810.21	Pg_S0810.21	191307	208430	-	31512	downstream
Pg_scaffold0810	TCONS_00199267	XLOC_168335	XLOC_168335	Novel_lncRNA	157200	159795	+	Pg_S0810.20	Pg_S0810.20	179350	190293	+	19555	upstream
Pg_scaffold0810	TCONS_00199267	XLOC_168335	XLOC_168335	Novel_lncRNA	157200	159795	+	Pg_S0810.23	Pg_S0810.23	220676	222835	-	60881	downstream
Pg_scaffold0810	TCONS_00199267	XLOC_168335	XLOC_168335	Novel_lncRNA	157200	159795	+	Pg_S0810.22	Pg_S0810.22	217466	218009	+	57671	upstream
Pg_scaffold0810	TCONS_00199267	XLOC_168335	XLOC_168335	Novel_lncRNA	157200	159795	+	Pg_S0810.28	Pg_S0810.28	255817	258906	-	96022	downstream
Pg_scaffold0810	TCONS_00199267	XLOC_168335	XLOC_168335	Novel_lncRNA	157200	159795	+	Pg_S0810.6	Pg_S0810.6	76501	79322	-	77877	upstream
Pg_scaffold0810	TCONS_00199267	XLOC_168335	XLOC_168335	Novel_lncRNA	157200	159795	+	Pg_S0810.7	Pg_S0810.7	83689	90989	-	66210	upstream
Pg_scaffold0810	TCONS_00199267	XLOC_168335	XLOC_168335	Novel_lncRNA	157200	159795	+	Pg_S0810.4	Pg_S0810.4	52065	58929	-	98270	upstream
Pg_scaffold0810	TCONS_00199267	XLOC_168335	XLOC_168335	Novel_lncRNA	157200	159795	+	Pg_S0810.5	Pg_S0810.5	72518	75754	+	81445	downstream
Pg_scaffold0810	TCONS_00199267	XLOC_168335	XLOC_168335	Novel_lncRNA	157200	159795	+	Pg_S0810.8	Pg_S0810.8	94311	98437	+	58762	downstream
Pg_scaffold0810	TCONS_00199267	XLOC_168335	XLOC_168335	Novel_lncRNA	157200	159795	+	Pg_S0810.9	Pg_S0810.9	99352	101209	-	55990	upstream
Pg_scaffold0810	TCONS_00199267	XLOC_168335	XLOC_168335	Novel_lncRNA	157200	159795	+	Pg_S0810.10	Pg_S0810.10	102538	104504	+	52695	downstream
Pg_scaffold0810	TCONS_00199267	XLOC_168335	XLOC_168335	Novel_lncRNA	157200	159795	+	Pg_S0810.11	Pg_S0810.11	106503	107109	-	50090	upstream
Pg_scaffold0810	TCONS_00199267	XLOC_168335	XLOC_168335	Novel_lncRNA	157200	159795	+	Pg_S0810.12	Pg_S0810.12	112488	116099	-	41100	upstream
Pg_scaffold0810	TCONS_00199267	XLOC_168335	XLOC_168335	Novel_lncRNA	157200	159795	+	Pg_S0810.13	Pg_S0810.13	119842	124596	-	32603	upstream
Pg_scaffold0810	TCONS_00199267	XLOC_168335	XLOC_168335	Novel_lncRNA	157200	159795	+	Pg_S0810.14	Pg_S0810.14	131024	131648	-	25551	upstream
Pg_scaffold0810	TCONS_00199267	XLOC_168335	XLOC_168335	Novel_lncRNA	157200	159795	+	Pg_S0810.15	Pg_S0810.15	134547	138917	+	18282	downstream
Pg_scaffold0810	TCONS_00199267	XLOC_168335	XLOC_168335	Novel_lncRNA	157200	159795	+	Pg_S0810.16	Pg_S0810.16	139680	143353	-	13846	upstream
Pg_scaffold0810	TCONS_00199267	XLOC_168335	XLOC_168335	Novel_lncRNA	157200	159795	+	Pg_S0810.17	Pg_S0810.17	144507	152626	-	4573	upstream
Pg_scaffold0810	TCONS_00199267	XLOC_168335	XLOC_168335	Novel_lncRNA	157200	159795	+	Pg_S0810.18	Pg_S0810.18	165430	167379	+	5635	upstream
Pg_scaffold0810	TCONS_00199267	XLOC_168335	XLOC_168335	Novel_lncRNA	157200	159795	+	Pg_S0810.19	Pg_S0810.19	178379	179172	+	18584	upstream
Pg_scaffold0810	TCONS_00199266	XLOC_168335	XLOC_168335	Novel_lncRNA	157197	160775	+	Pg_S0810.25	Pg_S0810.25	236244	236607	-	75469	downstream
Pg_scaffold0810	TCONS_00199266	XLOC_168335	XLOC_168335	Novel_lncRNA	157197	160775	+	Pg_S0810.24	Pg_S0810.24	229957	235347	-	69182	downstream
Pg_scaffold0810	TCONS_00199266	XLOC_168335	XLOC_168335	Novel_lncRNA	157197	160775	+	Pg_S0810.27	Pg_S0810.27	250572	254232	-	89797	downstream
Pg_scaffold0810	TCONS_00199266	XLOC_168335	XLOC_168335	Novel_lncRNA	157197	160775	+	Pg_S0810.26	Pg_S0810.26	247181	248951	-	86406	downstream
Pg_scaffold0810	TCONS_00199266	XLOC_168335	XLOC_168335	Novel_lncRNA	157197	160775	+	Pg_S0810.21	Pg_S0810.21	191307	208430	-	30532	downstream
Pg_scaffold0810	TCONS_00199266	XLOC_168335	XLOC_168335	Novel_lncRNA	157197	160775	+	Pg_S0810.20	Pg_S0810.20	179350	190293	+	18575	upstream
Pg_scaffold0810	TCONS_00199266	XLOC_168335	XLOC_168335	Novel_lncRNA	157197	160775	+	Pg_S0810.23	Pg_S0810.23	220676	222835	-	59901	downstream
Pg_scaffold0810	TCONS_00199266	XLOC_168335	XLOC_168335	Novel_lncRNA	157197	160775	+	Pg_S0810.22	Pg_S0810.22	217466	218009	+	56691	upstream
Pg_scaffold0810	TCONS_00199266	XLOC_168335	XLOC_168335	Novel_lncRNA	157197	160775	+	Pg_S0810.28	Pg_S0810.28	255817	258906	-	95042	downstream
Pg_scaffold0810	TCONS_00199266	XLOC_168335	XLOC_168335	Novel_lncRNA	157197	160775	+	Pg_S0810.6	Pg_S0810.6	76501	79322	-	77874	upstream
Pg_scaffold0810	TCONS_00199266	XLOC_168335	XLOC_168335	Novel_lncRNA	157197	160775	+	Pg_S0810.7	Pg_S0810.7	83689	90989	-	66207	upstream
Pg_scaffold0810	TCONS_00199266	XLOC_168335	XLOC_168335	Novel_lncRNA	157197	160775	+	Pg_S0810.4	Pg_S0810.4	52065	58929	-	98267	upstream
Pg_scaffold0810	TCONS_00199266	XLOC_168335	XLOC_168335	Novel_lncRNA	157197	160775	+	Pg_S0810.5	Pg_S0810.5	72518	75754	+	81442	downstream
Pg_scaffold0810	TCONS_00199266	XLOC_168335	XLOC_168335	Novel_lncRNA	157197	160775	+	Pg_S0810.8	Pg_S0810.8	94311	98437	+	58759	downstream
Pg_scaffold0810	TCONS_00199266	XLOC_168335	XLOC_168335	Novel_lncRNA	157197	160775	+	Pg_S0810.9	Pg_S0810.9	99352	101209	-	55987	upstream
Pg_scaffold0810	TCONS_00199266	XLOC_168335	XLOC_168335	Novel_lncRNA	157197	160775	+	Pg_S0810.10	Pg_S0810.10	102538	104504	+	52692	downstream
Pg_scaffold0810	TCONS_00199266	XLOC_168335	XLOC_168335	Novel_lncRNA	157197	160775	+	Pg_S0810.11	Pg_S0810.11	106503	107109	-	50087	upstream
Pg_scaffold0810	TCONS_00199266	XLOC_168335	XLOC_168335	Novel_lncRNA	157197	160775	+	Pg_S0810.12	Pg_S0810.12	112488	116099	-	41097	upstream
Pg_scaffold0810	TCONS_00199266	XLOC_168335	XLOC_168335	Novel_lncRNA	157197	160775	+	Pg_S0810.13	Pg_S0810.13	119842	124596	-	32600	upstream
Pg_scaffold0810	TCONS_00199266	XLOC_168335	XLOC_168335	Novel_lncRNA	157197	160775	+	Pg_S0810.14	Pg_S0810.14	131024	131648	-	25548	upstream
Pg_scaffold0810	TCONS_00199266	XLOC_168335	XLOC_168335	Novel_lncRNA	157197	160775	+	Pg_S0810.15	Pg_S0810.15	134547	138917	+	18279	downstream
Pg_scaffold0810	TCONS_00199266	XLOC_168335	XLOC_168335	Novel_lncRNA	157197	160775	+	Pg_S0810.16	Pg_S0810.16	139680	143353	-	13843	upstream
Pg_scaffold0810	TCONS_00199266	XLOC_168335	XLOC_168335	Novel_lncRNA	157197	160775	+	Pg_S0810.17	Pg_S0810.17	144507	152626	-	4570	upstream
Pg_scaffold0810	TCONS_00199266	XLOC_168335	XLOC_168335	Novel_lncRNA	157197	160775	+	Pg_S0810.18	Pg_S0810.18	165430	167379	+	4655	upstream
Pg_scaffold0810	TCONS_00199266	XLOC_168335	XLOC_168335	Novel_lncRNA	157197	160775	+	Pg_S0810.19	Pg_S0810.19	178379	179172	+	17604	upstream
Pg_scaffold0762	TCONS_00191070	XLOC_161622	XLOC_161622	Novel_lncRNA	654307	655183	-	Pg_S0762.50	Pg_S0762.50	676851	687462	+	21668	upstream
Pg_scaffold0762	TCONS_00191070	XLOC_161622	XLOC_161622	Novel_lncRNA	654307	655183	-	Pg_S0762.55	Pg_S0762.55	747731	748379	-	92548	downstream
Pg_scaffold0762	TCONS_00191070	XLOC_161622	XLOC_161622	Novel_lncRNA	654307	655183	-	Pg_S0762.56	Pg_S0762.56	748536	750096	-	93353	downstream
Pg_scaffold0762	TCONS_00191070	XLOC_161622	XLOC_161622	Novel_lncRNA	654307	655183	-	Pg_S0762.51	Pg_S0762.51	692046	694308	+	36863	upstream
Pg_scaffold0762	TCONS_00191070	XLOC_161622	XLOC_161622	Novel_lncRNA	654307	655183	-	Pg_S0762.54	Pg_S0762.54	724312	729412	-	69129	downstream
Pg_scaffold0762	TCONS_00191070	XLOC_161622	XLOC_161622	Novel_lncRNA	654307	655183	-	Pg_S0762.65	Pg_S0762.65	595294	607409	-	46897	upstream
Pg_scaffold0762	TCONS_00191070	XLOC_161622	XLOC_161622	Novel_lncRNA	654307	655183	-	Pg_S0762.52	Pg_S0762.52	695221	701976	-	40038	downstream
Pg_scaffold0762	TCONS_00191070	XLOC_161622	XLOC_161622	Novel_lncRNA	654307	655183	-	Pg_S0762.49	Pg_S0762.49	675869	676370	+	20686	upstream
Pg_scaffold0762	TCONS_00191070	XLOC_161622	XLOC_161622	Novel_lncRNA	654307	655183	-	Pg_S0762.48	Pg_S0762.48	656661	669885	+	1478	upstream
Pg_scaffold0762	TCONS_00191070	XLOC_161622	XLOC_161622	Novel_lncRNA	654307	655183	-	Pg_S0762.47	Pg_S0762.47	626246	654156	-	150	upstream
Pg_scaffold0762	TCONS_00191070	XLOC_161622	XLOC_161622	Novel_lncRNA	654307	655183	-	Pg_S0762.46	Pg_S0762.46	623958	625815	-	28491	upstream
Pg_scaffold0762	TCONS_00191070	XLOC_161622	XLOC_161622	Novel_lncRNA	654307	655183	-	Pg_S0762.45	Pg_S0762.45	615576	623000	-	31306	upstream
Pg_scaffold0762	TCONS_00191070	XLOC_161622	XLOC_161622	Novel_lncRNA	654307	655183	-	Pg_S0762.44	Pg_S0762.44	608914	611049	-	43257	upstream
Pg_scaffold0762	TCONS_00191070	XLOC_161622	XLOC_161622	Novel_lncRNA	654307	655183	-	Pg_S0762.43	Pg_S0762.43	594144	594480	+	59826	downstream
Pg_scaffold0762	TCONS_00191070	XLOC_161622	XLOC_161622	Novel_lncRNA	654307	655183	-	Pg_S0762.42	Pg_S0762.42	590052	590892	+	63414	downstream
Pg_scaffold0762	TCONS_00191070	XLOC_161622	XLOC_161622	Novel_lncRNA	654307	655183	-	Pg_S0762.41	Pg_S0762.41	552945	582014	-	72292	upstream
Pg_scaffold0762	TCONS_00191070	XLOC_161622	XLOC_161622	Novel_lncRNA	654307	655183	-	Pg_S0762.53	Pg_S0762.53	704862	713219	-	49679	downstream
Pg_scaffold1902	TCONS_00350622	XLOC_292732	XLOC_292732	Novel_lncRNA	17771	20597	-	Pg_S1902.12	Pg_S1902.12	83852	92342	-	63255	downstream
Pg_scaffold1902	TCONS_00350622	XLOC_292732	XLOC_292732	Novel_lncRNA	17771	20597	-	Pg_S1902.11	Pg_S1902.11	71759	74891	-	51162	downstream
Pg_scaffold1902	TCONS_00350622	XLOC_292732	XLOC_292732	Novel_lncRNA	17771	20597	-	Pg_S1902.5	Pg_S1902.5	65823	66144	+	45226	upstream
Pg_scaffold1902	TCONS_00350622	XLOC_292732	XLOC_292732	Novel_lncRNA	17771	20597	-	Pg_S1902.4	Pg_S1902.4	60394	61756	-	39797	downstream
Pg_scaffold1902	TCONS_00350622	XLOC_292732	XLOC_292732	Novel_lncRNA	17771	20597	-	Pg_S1902.7	Pg_S1902.7	100523	102249	-	79926	downstream
Pg_scaffold1902	TCONS_00350622	XLOC_292732	XLOC_292732	Novel_lncRNA	17771	20597	-	Pg_S1902.6	Pg_S1902.6	66471	67140	-	45874	downstream
Pg_scaffold1902	TCONS_00350622	XLOC_292732	XLOC_292732	Novel_lncRNA	17771	20597	-	Pg_S1902.1	Pg_S1902.1	4814	7094	-	10676	upstream
Pg_scaffold1902	TCONS_00350622	XLOC_292732	XLOC_292732	Novel_lncRNA	17771	20597	-	Pg_S1902.3	Pg_S1902.3	49457	57263	+	28860	upstream
Pg_scaffold1902	TCONS_00350622	XLOC_292732	XLOC_292732	Novel_lncRNA	17771	20597	-	Pg_S1902.2	Pg_S1902.2	9005	10091	+	7679	downstream
Pg_scaffold4300	TCONS_00537830	XLOC_442883	XLOC_442883	Novel_lncRNA	74043	83204	-	Pg_S4300.2	Pg_S4300.2	47924	66823	-	7219	upstream
Pg_scaffold4300	TCONS_00537830	XLOC_442883	XLOC_442883	Novel_lncRNA	74043	83204	-	Pg_S4300.3	Pg_S4300.3	71256	72713	-	1329	upstream
Pg_scaffold4300	TCONS_00537830	XLOC_442883	XLOC_442883	Novel_lncRNA	74043	83204	-	Pg_S4300.1	Pg_S4300.1	9653	10114	+	63928	downstream
Pg_scaffold4300	TCONS_00537830	XLOC_442883	XLOC_442883	Novel_lncRNA	74043	83204	-	Pg_S4300.6	Pg_S4300.6	125294	133224	+	42090	upstream
Pg_scaffold4300	TCONS_00537830	XLOC_442883	XLOC_442883	Novel_lncRNA	74043	83204	-	Pg_S4300.7	Pg_S4300.7	34522	37171	+	36871	downstream
Pg_scaffold4300	TCONS_00537830	XLOC_442883	XLOC_442883	Novel_lncRNA	74043	83204	-	Pg_S4300.4	Pg_S4300.4	83759	89016	+	555	upstream
Pg_scaffold4300	TCONS_00537830	XLOC_442883	XLOC_442883	Novel_lncRNA	74043	83204	-	Pg_S4300.5	Pg_S4300.5	98491	105446	+	15287	upstream
Pg_scaffold0588	TCONS_00159000	XLOC_134893	XLOC_134893	Novel_lncRNA	820636	828554	-	Pg_S0588.31	Pg_S0588.31	894769	896530	+	66215	upstream
Pg_scaffold0068	TCONS_00027531	XLOC_023992	XLOC_023992	Novel_lncRNA	199091	200313	-	Pg_S0068.16	Pg_S0068.16	290294	294069	+	89981	upstream
Pg_scaffold0068	TCONS_00027531	XLOC_023992	XLOC_023992	Novel_lncRNA	199091	200313	-	Pg_S0068.4	Pg_S0068.4	232194	232903	-	31881	downstream
Pg_scaffold0068	TCONS_00027531	XLOC_023992	XLOC_023992	Novel_lncRNA	199091	200313	-	Pg_S0068.3	Pg_S0068.3	156819	157656	-	41434	upstream
Pg_scaffold0068	TCONS_00027531	XLOC_023992	XLOC_023992	Novel_lncRNA	199091	200313	-	Pg_S0068.2	Pg_S0068.2	115785	121214	-	77876	upstream
Pg_scaffold3460	TCONS_00487145	Pg_S3460.4	Pg_S3460.4	Novel_lncRNA	67409	69903	+	Pg_S3460.2	Pg_S3460.2	46457	52432	+	14976	downstream
Pg_scaffold3460	TCONS_00487145	Pg_S3460.4	Pg_S3460.4	Novel_lncRNA	67409	69903	+	Pg_S3460.3	Pg_S3460.3	55190	57684	-	9724	upstream
Pg_scaffold3460	TCONS_00487145	Pg_S3460.4	Pg_S3460.4	Novel_lncRNA	67409	69903	+	Pg_S3460.1	Pg_S3460.1	44687	45287	+	22121	downstream
Pg_scaffold3460	TCONS_00487145	Pg_S3460.4	Pg_S3460.4	Novel_lncRNA	67409	69903	+	Pg_S3460.4	Pg_S3460.4	64428	69277	+	(1869)	sense
Pg_scaffold3460	TCONS_00487145	Pg_S3460.4	Pg_S3460.4	Novel_lncRNA	67409	69903	+	Pg_S3460.5	Pg_S3460.5	70113	71315	-	210	downstream
Pg_scaffold5705	TCONS_00598682	XLOC_490792	XLOC_490792	Novel_lncRNA	80190	83882	+	Pg_S5705.1	Pg_S5705.1	47174	48086	-	32103	upstream
Pg_scaffold5705	TCONS_00598682	XLOC_490792	XLOC_490792	Novel_lncRNA	80190	83882	+	Pg_S5705.2	Pg_S5705.2	76121	76670	-	3519	upstream
Pg_scaffold5705	TCONS_00598682	XLOC_490792	XLOC_490792	Novel_lncRNA	80190	83882	+	Pg_S5705.3	Pg_S5705.3	111106	117678	-	27224	downstream
Pg_scaffold1365	TCONS_00284323	XLOC_238837	XLOC_238837	Novel_lncRNA	469075	469425	-	Pg_S1365.1	Pg_S1365.1	367341	370497	-	98577	upstream
Pg_scaffold1365	TCONS_00284322	XLOC_238836	XLOC_238836	Novel_lncRNA	465939	468118	-	Pg_S1365.1	Pg_S1365.1	367341	370497	-	95441	upstream
Pg_scaffold0718	TCONS_00182566	XLOC_154824	XLOC_154824	Novel_lncRNA	406964	414348	-	Pg_S0718.13	Pg_S0718.13	422946	424506	+	8598	upstream
Pg_scaffold0718	TCONS_00182566	XLOC_154824	XLOC_154824	Novel_lncRNA	406964	414348	-	Pg_S0718.12	Pg_S0718.12	415736	416951	+	1388	upstream
Pg_scaffold0718	TCONS_00182566	XLOC_154824	XLOC_154824	Novel_lncRNA	406964	414348	-	Pg_S0718.11	Pg_S0718.11	404073	406490	-	473	upstream
Pg_scaffold0718	TCONS_00182566	XLOC_154824	XLOC_154824	Novel_lncRNA	406964	414348	-	Pg_S0718.15	Pg_S0718.15	434043	444897	+	19695	upstream
Pg_scaffold0718	TCONS_00182566	XLOC_154824	XLOC_154824	Novel_lncRNA	406964	414348	-	Pg_S0718.14	Pg_S0718.14	427710	431094	-	13362	downstream
Pg_scaffold0718	TCONS_00182566	XLOC_154824	XLOC_154824	Novel_lncRNA	406964	414348	-	Pg_S0718.3	Pg_S0718.3	307526	311335	+	95628	downstream
Pg_scaffold0718	TCONS_00182566	XLOC_154824	XLOC_154824	Novel_lncRNA	406964	414348	-	Pg_S0718.16	Pg_S0718.16	494302	495215	+	79954	upstream
Pg_scaffold0718	TCONS_00182566	XLOC_154824	XLOC_154824	Novel_lncRNA	406964	414348	-	Pg_S0718.5	Pg_S0718.5	319795	322951	+	84012	downstream
Pg_scaffold0718	TCONS_00182566	XLOC_154824	XLOC_154824	Novel_lncRNA	406964	414348	-	Pg_S0718.4	Pg_S0718.4	314910	318085	-	88878	upstream
Pg_scaffold0718	TCONS_00182566	XLOC_154824	XLOC_154824	Novel_lncRNA	406964	414348	-	Pg_S0718.7	Pg_S0718.7	353698	358255	+	48708	downstream
Pg_scaffold0718	TCONS_00182566	XLOC_154824	XLOC_154824	Novel_lncRNA	406964	414348	-	Pg_S0718.6	Pg_S0718.6	324989	326942	-	80021	upstream
Pg_scaffold0718	TCONS_00182566	XLOC_154824	XLOC_154824	Novel_lncRNA	406964	414348	-	Pg_S0718.9	Pg_S0718.9	368283	370351	-	36612	upstream
Pg_scaffold0718	TCONS_00182566	XLOC_154824	XLOC_154824	Novel_lncRNA	406964	414348	-	Pg_S0718.8	Pg_S0718.8	363113	367351	+	39612	downstream
Pg_scaffold0718	TCONS_00182566	XLOC_154824	XLOC_154824	Novel_lncRNA	406964	414348	-	Pg_S0718.10	Pg_S0718.10	371936	379106	-	27857	upstream
Pg_scaffold0516	TCONS_00144722	Pg_S0516.37	Pg_S0516.37	Novel_lncRNA	459770	462705	-	Pg_S0516.38	Pg_S0516.38	464737	467960	+	2032	upstream
Pg_scaffold0516	TCONS_00144722	Pg_S0516.37	Pg_S0516.37	Novel_lncRNA	459770	462705	-	Pg_S0516.19	Pg_S0516.19	417546	435974	-	23795	upstream
Pg_scaffold0516	TCONS_00144722	Pg_S0516.37	Pg_S0516.37	Novel_lncRNA	459770	462705	-	Pg_S0516.18	Pg_S0516.18	393349	407544	-	52225	upstream
Pg_scaffold0516	TCONS_00144722	Pg_S0516.37	Pg_S0516.37	Novel_lncRNA	459770	462705	-	Pg_S0516.20	Pg_S0516.20	439644	440166	-	19603	upstream
Pg_scaffold0516	TCONS_00144722	Pg_S0516.37	Pg_S0516.37	Novel_lncRNA	459770	462705	-	Pg_S0516.21	Pg_S0516.21	468182	471746	-	5477	downstream
Pg_scaffold0516	TCONS_00144722	Pg_S0516.37	Pg_S0516.37	Novel_lncRNA	459770	462705	-	Pg_S0516.17	Pg_S0516.17	388654	392656	+	67113	downstream
Pg_scaffold0516	TCONS_00144722	Pg_S0516.37	Pg_S0516.37	Novel_lncRNA	459770	462705	-	Pg_S0516.16	Pg_S0516.16	369550	378413	+	81356	downstream
Pg_scaffold0516	TCONS_00144722	Pg_S0516.37	Pg_S0516.37	Novel_lncRNA	459770	462705	-	Pg_S0516.37	Pg_S0516.37	459752	462282	+	(2513)	antisense
Pg_scaffold0516	TCONS_00144722	Pg_S0516.37	Pg_S0516.37	Novel_lncRNA	459770	462705	-	Pg_S0516.23	Pg_S0516.23	491074	497561	-	28369	downstream
Pg_scaffold0516	TCONS_00144722	Pg_S0516.37	Pg_S0516.37	Novel_lncRNA	459770	462705	-	Pg_S0516.22	Pg_S0516.22	480375	481425	+	17670	upstream
Pg_scaffold2020	TCONS_00363926	Pg_S2020.24	Pg_S2020.24	Novel_lncRNA	229276	230608	+	Pg_S2020.20	Pg_S2020.20	187473	189493	+	39782	downstream
Pg_scaffold2020	TCONS_00363926	Pg_S2020.24	Pg_S2020.24	Novel_lncRNA	229276	230608	+	Pg_S2020.26	Pg_S2020.26	260997	275244	+	30389	upstream
Pg_scaffold2020	TCONS_00363926	Pg_S2020.24	Pg_S2020.24	Novel_lncRNA	229276	230608	+	Pg_S2020.21	Pg_S2020.21	191505	200754	-	28521	upstream
Pg_scaffold2020	TCONS_00363926	Pg_S2020.24	Pg_S2020.24	Novel_lncRNA	229276	230608	+	Pg_S2020.30	Pg_S2020.30	320176	320626	-	89568	downstream
Pg_scaffold2020	TCONS_00363926	Pg_S2020.24	Pg_S2020.24	Novel_lncRNA	229276	230608	+	Pg_S2020.27	Pg_S2020.27	287592	287916	-	56984	downstream
Pg_scaffold2020	TCONS_00363926	Pg_S2020.24	Pg_S2020.24	Novel_lncRNA	229276	230608	+	Pg_S2020.23	Pg_S2020.23	216026	225788	+	3487	downstream
Pg_scaffold2020	TCONS_00363926	Pg_S2020.24	Pg_S2020.24	Novel_lncRNA	229276	230608	+	Pg_S2020.22	Pg_S2020.22	203259	215049	+	14226	downstream
Pg_scaffold2020	TCONS_00363926	Pg_S2020.24	Pg_S2020.24	Novel_lncRNA	229276	230608	+	Pg_S2020.15	Pg_S2020.15	157674	165241	+	64034	downstream
Pg_scaffold2020	TCONS_00363926	Pg_S2020.24	Pg_S2020.24	Novel_lncRNA	229276	230608	+	Pg_S2020.14	Pg_S2020.14	151085	154327	-	74948	upstream
Pg_scaffold2020	TCONS_00363926	Pg_S2020.24	Pg_S2020.24	Novel_lncRNA	229276	230608	+	Pg_S2020.17	Pg_S2020.17	172188	173286	-	55989	upstream
Pg_scaffold2020	TCONS_00363926	Pg_S2020.24	Pg_S2020.24	Novel_lncRNA	229276	230608	+	Pg_S2020.16	Pg_S2020.16	167179	171034	+	58241	downstream
Pg_scaffold2020	TCONS_00363926	Pg_S2020.24	Pg_S2020.24	Novel_lncRNA	229276	230608	+	Pg_S2020.11	Pg_S2020.11	131519	134291	-	94984	upstream
Pg_scaffold2020	TCONS_00363926	Pg_S2020.24	Pg_S2020.24	Novel_lncRNA	229276	230608	+	Pg_S2020.25	Pg_S2020.25	257333	258015	+	26725	upstream
Pg_scaffold2020	TCONS_00363926	Pg_S2020.24	Pg_S2020.24	Novel_lncRNA	229276	230608	+	Pg_S2020.13	Pg_S2020.13	141780	147759	+	81516	downstream
Pg_scaffold2020	TCONS_00363926	Pg_S2020.24	Pg_S2020.24	Novel_lncRNA	229276	230608	+	Pg_S2020.12	Pg_S2020.12	138059	139502	-	89773	upstream
Pg_scaffold2020	TCONS_00363926	Pg_S2020.24	Pg_S2020.24	Novel_lncRNA	229276	230608	+	Pg_S2020.28	Pg_S2020.28	292050	301296	+	61442	upstream
Pg_scaffold2020	TCONS_00363926	Pg_S2020.24	Pg_S2020.24	Novel_lncRNA	229276	230608	+	Pg_S2020.24	Pg_S2020.24	226427	229429	-	(154)	antisense
Pg_scaffold2020	TCONS_00363926	Pg_S2020.24	Pg_S2020.24	Novel_lncRNA	229276	230608	+	Pg_S2020.19	Pg_S2020.19	180829	184355	-	44920	upstream
Pg_scaffold2020	TCONS_00363926	Pg_S2020.24	Pg_S2020.24	Novel_lncRNA	229276	230608	+	Pg_S2020.18	Pg_S2020.18	174925	177250	+	52025	downstream
Pg_scaffold2020	TCONS_00363926	Pg_S2020.24	Pg_S2020.24	Novel_lncRNA	229276	230608	+	Pg_S2020.29	Pg_S2020.29	308697	316178	+	78089	upstream
Pg_scaffold1902	TCONS_00350686	XLOC_292760	XLOC_292760	Novel_lncRNA	208510	213166	-	Pg_S1902.9	Pg_S1902.9	193138	198752	-	9757	upstream
Pg_scaffold1902	TCONS_00350686	XLOC_292760	XLOC_292760	Novel_lncRNA	208510	213166	-	Pg_S1902.8	Pg_S1902.8	143140	145033	-	63476	upstream
Pg_scaffold7510	TCONS_00643574	Pg_S7510.1	Pg_S7510.1	Novel_lncRNA	53366	55626	+	Pg_S7510.1	Pg_S7510.1	55457	58320	-	(169)	antisense
Pg_scaffold0243	TCONS_00081525	XLOC_069562	XLOC_069562	Novel_lncRNA	1044646	1048424	-	Pg_S0243.9	Pg_S0243.9	1142882	1147078	+	94458	upstream
Pg_scaffold0243	TCONS_00081525	XLOC_069562	XLOC_069562	Novel_lncRNA	1044646	1048424	-	Pg_S0243.6	Pg_S0243.6	1110036	1115448	+	61612	upstream
Pg_scaffold0754	TCONS_00189177	XLOC_160192	XLOC_160192	Novel_lncRNA	186329	189396	+	Pg_S0754.3	Pg_S0754.3	140347	141209	-	45119	upstream
Pg_scaffold0754	TCONS_00189177	XLOC_160192	XLOC_160192	Novel_lncRNA	186329	189396	+	Pg_S0754.2	Pg_S0754.2	93436	106814	+	79538	downstream
Pg_scaffold0243	TCONS_00081526	XLOC_069562	XLOC_069562	Novel_lncRNA	1044646	1048432	-	Pg_S0243.9	Pg_S0243.9	1142882	1147078	+	94450	upstream
Pg_scaffold0243	TCONS_00081526	XLOC_069562	XLOC_069562	Novel_lncRNA	1044646	1048432	-	Pg_S0243.6	Pg_S0243.6	1110036	1115448	+	61604	upstream
Pg_scaffold7510	TCONS_00643578	XLOC_525715	XLOC_525715	Novel_lncRNA	31070	46842	-	Pg_S7510.1	Pg_S7510.1	55457	58320	-	8615	downstream
Pg_scaffold5878	TCONS_00604644	XLOC_495398	XLOC_495398	Novel_lncRNA	127686	129613	-	Pg_S5878.3	Pg_S5878.3	67547	67949	+	59736	downstream
Pg_scaffold5878	TCONS_00604644	XLOC_495398	XLOC_495398	Novel_lncRNA	127686	129613	-	Pg_S5878.2	Pg_S5878.2	63845	65549	-	62136	upstream
Pg_scaffold5878	TCONS_00604644	XLOC_495398	XLOC_495398	Novel_lncRNA	127686	129613	-	Pg_S5878.1	Pg_S5878.1	52226	55781	-	71904	upstream
Pg_scaffold5878	TCONS_00604644	XLOC_495398	XLOC_495398	Novel_lncRNA	127686	129613	-	Pg_S5878.6	Pg_S5878.6	69773	73753	+	53932	downstream
Pg_scaffold5878	TCONS_00604644	XLOC_495398	XLOC_495398	Novel_lncRNA	127686	129613	-	Pg_S5878.5	Pg_S5878.5	112780	116505	-	11180	upstream
Pg_scaffold5878	TCONS_00604644	XLOC_495398	XLOC_495398	Novel_lncRNA	127686	129613	-	Pg_S5878.4	Pg_S5878.4	85562	91302	-	36383	upstream
Pg_scaffold0151	TCONS_00055268	XLOC_047371	XLOC_047371	Novel_lncRNA	1172823	1179171	-	Pg_S0151.11	Pg_S0151.11	1135794	1140417	-	32405	upstream
Pg_scaffold1227	TCONS_00265181	XLOC_222984	XLOC_222984	Novel_lncRNA	428032	434198	-	Pg_S1227.35	Pg_S1227.35	513629	514461	+	79431	upstream
Pg_scaffold1227	TCONS_00265181	XLOC_222984	XLOC_222984	Novel_lncRNA	428032	434198	-	Pg_S1227.25	Pg_S1227.25	331955	332681	+	95350	downstream
Pg_scaffold1227	TCONS_00265181	XLOC_222984	XLOC_222984	Novel_lncRNA	428032	434198	-	Pg_S1227.26	Pg_S1227.26	343884	350906	-	77125	upstream
Pg_scaffold1227	TCONS_00265181	XLOC_222984	XLOC_222984	Novel_lncRNA	428032	434198	-	Pg_S1227.27	Pg_S1227.27	365568	366069	+	61962	downstream
Pg_scaffold1227	TCONS_00265181	XLOC_222984	XLOC_222984	Novel_lncRNA	428032	434198	-	Pg_S1227.33	Pg_S1227.33	504422	505590	-	70224	downstream
Pg_scaffold1227	TCONS_00265181	XLOC_222984	XLOC_222984	Novel_lncRNA	428032	434198	-	Pg_S1227.32	Pg_S1227.32	473786	483238	-	39588	downstream
Pg_scaffold1227	TCONS_00265181	XLOC_222984	XLOC_222984	Novel_lncRNA	428032	434198	-	Pg_S1227.31	Pg_S1227.31	468506	472383	-	34308	downstream
Pg_scaffold1227	TCONS_00265181	XLOC_222984	XLOC_222984	Novel_lncRNA	428032	434198	-	Pg_S1227.30	Pg_S1227.30	413984	419312	-	8719	upstream
Pg_scaffold1227	TCONS_00265181	XLOC_222984	XLOC_222984	Novel_lncRNA	428032	434198	-	Pg_S1227.36	Pg_S1227.36	514817	515255	+	80619	upstream
Pg_scaffold1227	TCONS_00265181	XLOC_222984	XLOC_222984	Novel_lncRNA	428032	434198	-	Pg_S1227.28	Pg_S1227.28	382435	389403	+	38628	downstream
Pg_scaffold1227	TCONS_00265181	XLOC_222984	XLOC_222984	Novel_lncRNA	428032	434198	-	Pg_S1227.29	Pg_S1227.29	402635	412412	-	15619	upstream
Pg_scaffold1227	TCONS_00265181	XLOC_222984	XLOC_222984	Novel_lncRNA	428032	434198	-	Pg_S1227.41	Pg_S1227.41	370701	379925	+	48106	downstream
Pg_scaffold1227	TCONS_00265181	XLOC_222984	XLOC_222984	Novel_lncRNA	428032	434198	-	Pg_S1227.34	Pg_S1227.34	507541	508150	+	73343	upstream
Pg_scaffold4452	TCONS_00545680	XLOC_449224	XLOC_449224	Novel_lncRNA	200028	201465	+	Pg_S4452.8	Pg_S4452.8	202511	203099	+	1046	upstream
Pg_scaffold4452	TCONS_00545680	XLOC_449224	XLOC_449224	Novel_lncRNA	200028	201465	+	Pg_S4452.9	Pg_S4452.9	204306	204752	-	2841	downstream
Pg_scaffold4452	TCONS_00545680	XLOC_449224	XLOC_449224	Novel_lncRNA	200028	201465	+	Pg_S4452.4	Pg_S4452.4	141255	152185	+	47842	downstream
Pg_scaffold4452	TCONS_00545680	XLOC_449224	XLOC_449224	Novel_lncRNA	200028	201465	+	Pg_S4452.5	Pg_S4452.5	176324	176768	-	23259	upstream
Pg_scaffold4452	TCONS_00545680	XLOC_449224	XLOC_449224	Novel_lncRNA	200028	201465	+	Pg_S4452.6	Pg_S4452.6	199239	199695	-	332	upstream
Pg_scaffold4452	TCONS_00545680	XLOC_449224	XLOC_449224	Novel_lncRNA	200028	201465	+	Pg_S4452.7	Pg_S4452.7	201780	202511	+	315	upstream
Pg_scaffold4452	TCONS_00545680	XLOC_449224	XLOC_449224	Novel_lncRNA	200028	201465	+	Pg_S4452.2	Pg_S4452.2	127812	129008	-	71019	upstream
Pg_scaffold4452	TCONS_00545680	XLOC_449224	XLOC_449224	Novel_lncRNA	200028	201465	+	Pg_S4452.3	Pg_S4452.3	130205	137261	-	62766	upstream
Pg_scaffold0972	TCONS_00226816	XLOC_191002	XLOC_191002	Novel_lncRNA	138357	141500	-	XLOC_191003	XLOC_191003	153559	159205	-	12059	downstream
Pg_scaffold0972	TCONS_00226816	XLOC_191002	XLOC_191002	Novel_lncRNA	138357	141500	-	Pg_S0972.2	Pg_S0972.2	174928	177170	-	33428	downstream
Pg_scaffold0972	TCONS_00226816	XLOC_191002	XLOC_191002	Novel_lncRNA	138357	141500	-	Pg_S0972.1	Pg_S0972.1	171369	171721	-	29869	downstream
Pg_scaffold3597	TCONS_00496338	Pg_S3597.7	Pg_S3597.7	Novel_lncRNA	180929	221844	+	Pg_S3597.12	Pg_S3597.12	250586	258909	-	28742	downstream
Pg_scaffold3597	TCONS_00496338	Pg_S3597.7	Pg_S3597.7	Novel_lncRNA	180929	221844	+	Pg_S3597.13	Pg_S3597.13	260631	276105	-	38787	downstream
Pg_scaffold3597	TCONS_00496338	Pg_S3597.7	Pg_S3597.7	Novel_lncRNA	180929	221844	+	Pg_S3597.5	Pg_S3597.5	131300	160778	+	20150	downstream
Pg_scaffold3597	TCONS_00496338	Pg_S3597.7	Pg_S3597.7	Novel_lncRNA	180929	221844	+	Pg_S3597.9	Pg_S3597.9	209137	210978	-	(1841)	antisense
Pg_scaffold3597	TCONS_00496338	Pg_S3597.7	Pg_S3597.7	Novel_lncRNA	180929	221844	+	Pg_S3597.8	Pg_S3597.8	184939	191728	-	(6789)	antisense
Pg_scaffold3597	TCONS_00496338	Pg_S3597.7	Pg_S3597.7	Novel_lncRNA	180929	221844	+	Pg_S3597.4	Pg_S3597.4	113827	117120	-	63808	upstream
Pg_scaffold3597	TCONS_00496338	Pg_S3597.7	Pg_S3597.7	Novel_lncRNA	180929	221844	+	Pg_S3597.11	Pg_S3597.11	219101	219635	-	(534)	antisense
Pg_scaffold3597	TCONS_00496338	Pg_S3597.7	Pg_S3597.7	Novel_lncRNA	180929	221844	+	Pg_S3597.10	Pg_S3597.10	214965	217963	-	(2998)	antisense
Pg_scaffold3597	TCONS_00496338	Pg_S3597.7	Pg_S3597.7	Novel_lncRNA	180929	221844	+	Pg_S3597.7	Pg_S3597.7	182509	184045	+	(1536)	sense
Pg_scaffold3597	TCONS_00496338	Pg_S3597.7	Pg_S3597.7	Novel_lncRNA	180929	221844	+	Pg_S3597.6	Pg_S3597.6	171319	176228	+	4700	downstream
Pg_scaffold3597	TCONS_00496338	Pg_S3597.7	Pg_S3597.7	Novel_lncRNA	180929	221844	+	Pg_S3597.14	Pg_S3597.14	228102	239269	-	6258	downstream
Pg_scaffold3597	TCONS_00496338	Pg_S3597.7	Pg_S3597.7	Novel_lncRNA	180929	221844	+	Pg_S3597.3	Pg_S3597.3	94541	95177	-	85751	upstream
Pg_scaffold1647	TCONS_00320532	XLOC_268441	XLOC_268441	Novel_lncRNA	141263	142851	-	Pg_S1647.3	Pg_S1647.3	40243	42744	+	98518	downstream
Pg_scaffold1647	TCONS_00320532	XLOC_268441	XLOC_268441	Novel_lncRNA	141263	142851	-	Pg_S1647.12	Pg_S1647.12	177245	179614	-	34394	downstream
Pg_scaffold1647	TCONS_00320532	XLOC_268441	XLOC_268441	Novel_lncRNA	141263	142851	-	Pg_S1647.11	Pg_S1647.11	171476	175712	+	28625	upstream
Pg_scaffold1647	TCONS_00320532	XLOC_268441	XLOC_268441	Novel_lncRNA	141263	142851	-	Pg_S1647.10	Pg_S1647.10	136720	137532	-	3730	upstream
Pg_scaffold1647	TCONS_00320532	XLOC_268441	XLOC_268441	Novel_lncRNA	141263	142851	-	Pg_S1647.7	Pg_S1647.7	88108	90212	+	51050	downstream
Pg_scaffold1647	TCONS_00320532	XLOC_268441	XLOC_268441	Novel_lncRNA	141263	142851	-	Pg_S1647.6	Pg_S1647.6	70223	73508	-	67754	upstream
Pg_scaffold1647	TCONS_00320532	XLOC_268441	XLOC_268441	Novel_lncRNA	141263	142851	-	Pg_S1647.5	Pg_S1647.5	56232	56861	-	84401	upstream
Pg_scaffold1647	TCONS_00320532	XLOC_268441	XLOC_268441	Novel_lncRNA	141263	142851	-	Pg_S1647.4	Pg_S1647.4	47077	55228	+	86034	downstream
Pg_scaffold1647	TCONS_00320532	XLOC_268441	XLOC_268441	Novel_lncRNA	141263	142851	-	Pg_S1647.9	Pg_S1647.9	135509	136527	-	4735	upstream
Pg_scaffold1647	TCONS_00320532	XLOC_268441	XLOC_268441	Novel_lncRNA	141263	142851	-	Pg_S1647.8	Pg_S1647.8	95300	108183	-	33079	upstream
Pg_scaffold1647	TCONS_00320532	XLOC_268441	XLOC_268441	Novel_lncRNA	141263	142851	-	Pg_S1647.13	Pg_S1647.13	185120	185465	+	42269	upstream
Pg_scaffold1647	TCONS_00320532	XLOC_268441	XLOC_268441	Novel_lncRNA	141263	142851	-	Pg_S1647.14	Pg_S1647.14	189606	196774	-	46755	downstream
Pg_scaffold1647	TCONS_00320532	XLOC_268441	XLOC_268441	Novel_lncRNA	141263	142851	-	Pg_S1647.15	Pg_S1647.15	203110	207330	-	60259	downstream
Pg_scaffold1647	TCONS_00320532	XLOC_268441	XLOC_268441	Novel_lncRNA	141263	142851	-	XLOC_268437	XLOC_268437	124856	129845	-	11417	upstream
Pg_scaffold1647	TCONS_00320532	XLOC_268441	XLOC_268441	Novel_lncRNA	141263	142851	-	Pg_S1647.16	Pg_S1647.16	241986	251426	+	99135	upstream
Pg_scaffold1647	TCONS_00320531	XLOC_268440	XLOC_268440	Novel_lncRNA	140769	141114	-	Pg_S1647.3	Pg_S1647.3	40243	42744	+	98024	downstream
Pg_scaffold1647	TCONS_00320531	XLOC_268440	XLOC_268440	Novel_lncRNA	140769	141114	-	Pg_S1647.12	Pg_S1647.12	177245	179614	-	36131	downstream
Pg_scaffold1647	TCONS_00320531	XLOC_268440	XLOC_268440	Novel_lncRNA	140769	141114	-	Pg_S1647.11	Pg_S1647.11	171476	175712	+	30362	upstream
Pg_scaffold1647	TCONS_00320531	XLOC_268440	XLOC_268440	Novel_lncRNA	140769	141114	-	Pg_S1647.10	Pg_S1647.10	136720	137532	-	3236	upstream
Pg_scaffold1647	TCONS_00320531	XLOC_268440	XLOC_268440	Novel_lncRNA	140769	141114	-	Pg_S1647.7	Pg_S1647.7	88108	90212	+	50556	downstream
Pg_scaffold1647	TCONS_00320531	XLOC_268440	XLOC_268440	Novel_lncRNA	140769	141114	-	Pg_S1647.6	Pg_S1647.6	70223	73508	-	67260	upstream
Pg_scaffold1647	TCONS_00320531	XLOC_268440	XLOC_268440	Novel_lncRNA	140769	141114	-	Pg_S1647.5	Pg_S1647.5	56232	56861	-	83907	upstream
Pg_scaffold1647	TCONS_00320531	XLOC_268440	XLOC_268440	Novel_lncRNA	140769	141114	-	Pg_S1647.4	Pg_S1647.4	47077	55228	+	85540	downstream
Pg_scaffold1647	TCONS_00320531	XLOC_268440	XLOC_268440	Novel_lncRNA	140769	141114	-	Pg_S1647.9	Pg_S1647.9	135509	136527	-	4241	upstream
Pg_scaffold1647	TCONS_00320531	XLOC_268440	XLOC_268440	Novel_lncRNA	140769	141114	-	Pg_S1647.8	Pg_S1647.8	95300	108183	-	32585	upstream
Pg_scaffold1647	TCONS_00320531	XLOC_268440	XLOC_268440	Novel_lncRNA	140769	141114	-	Pg_S1647.13	Pg_S1647.13	185120	185465	+	44006	upstream
Pg_scaffold1647	TCONS_00320531	XLOC_268440	XLOC_268440	Novel_lncRNA	140769	141114	-	Pg_S1647.14	Pg_S1647.14	189606	196774	-	48492	downstream
Pg_scaffold1647	TCONS_00320531	XLOC_268440	XLOC_268440	Novel_lncRNA	140769	141114	-	Pg_S1647.15	Pg_S1647.15	203110	207330	-	61996	downstream
Pg_scaffold1647	TCONS_00320531	XLOC_268440	XLOC_268440	Novel_lncRNA	140769	141114	-	XLOC_268437	XLOC_268437	124856	129845	-	10923	upstream
Pg_scaffold1763	TCONS_00334815	XLOC_280022	XLOC_280022	Novel_lncRNA	84239	87191	+	Pg_S1763.1	Pg_S1763.1	33923	34589	-	49649	upstream
Pg_scaffold1763	TCONS_00334815	XLOC_280022	XLOC_280022	Novel_lncRNA	84239	87191	+	Pg_S1763.2	Pg_S1763.2	92108	93868	+	4917	upstream
Pg_scaffold1763	TCONS_00334815	XLOC_280022	XLOC_280022	Novel_lncRNA	84239	87191	+	Pg_S1763.3	Pg_S1763.3	98686	101245	+	11495	upstream
Pg_scaffold1763	TCONS_00334815	XLOC_280022	XLOC_280022	Novel_lncRNA	84239	87191	+	Pg_S1763.4	Pg_S1763.4	106773	108395	+	19582	upstream
Pg_scaffold1763	TCONS_00334815	XLOC_280022	XLOC_280022	Novel_lncRNA	84239	87191	+	Pg_S1763.5	Pg_S1763.5	124815	126531	-	37624	downstream
Pg_scaffold1763	TCONS_00334815	XLOC_280022	XLOC_280022	Novel_lncRNA	84239	87191	+	Pg_S1763.6	Pg_S1763.6	129273	129753	-	42082	downstream
Pg_scaffold1763	TCONS_00334815	XLOC_280022	XLOC_280022	Novel_lncRNA	84239	87191	+	Pg_S1763.7	Pg_S1763.7	130566	131121	+	43375	upstream
Pg_scaffold6751	TCONS_00629126	XLOC_514218	XLOC_514218	Novel_lncRNA	28057	28422	+	Pg_S6751.1	Pg_S6751.1	32194	37140	-	3772	downstream
Pg_scaffold3755	TCONS_00506993	XLOC_418407	XLOC_418407	Novel_lncRNA	71950	73719	-	Pg_S3755.4	Pg_S3755.4	42032	46977	-	24972	upstream
Pg_scaffold3755	TCONS_00506993	XLOC_418407	XLOC_418407	Novel_lncRNA	71950	73719	-	Pg_S3755.1	Pg_S3755.1	25059	28241	+	43708	downstream
Pg_scaffold3755	TCONS_00506993	XLOC_418407	XLOC_418407	Novel_lncRNA	71950	73719	-	Pg_S3755.3	Pg_S3755.3	40004	40595	+	31354	downstream
Pg_scaffold3755	TCONS_00506993	XLOC_418407	XLOC_418407	Novel_lncRNA	71950	73719	-	Pg_S3755.2	Pg_S3755.2	29750	38963	-	32986	upstream
Pg_scaffold1763	TCONS_00334818	XLOC_280024	XLOC_280024	Novel_lncRNA	88805	90167	+	Pg_S1763.1	Pg_S1763.1	33923	34589	-	54215	upstream
Pg_scaffold1763	TCONS_00334818	XLOC_280024	XLOC_280024	Novel_lncRNA	88805	90167	+	Pg_S1763.2	Pg_S1763.2	92108	93868	+	1941	upstream
Pg_scaffold1763	TCONS_00334818	XLOC_280024	XLOC_280024	Novel_lncRNA	88805	90167	+	Pg_S1763.3	Pg_S1763.3	98686	101245	+	8519	upstream
Pg_scaffold1763	TCONS_00334818	XLOC_280024	XLOC_280024	Novel_lncRNA	88805	90167	+	Pg_S1763.4	Pg_S1763.4	106773	108395	+	16606	upstream
Pg_scaffold1763	TCONS_00334818	XLOC_280024	XLOC_280024	Novel_lncRNA	88805	90167	+	Pg_S1763.5	Pg_S1763.5	124815	126531	-	34648	downstream
Pg_scaffold1763	TCONS_00334818	XLOC_280024	XLOC_280024	Novel_lncRNA	88805	90167	+	Pg_S1763.6	Pg_S1763.6	129273	129753	-	39106	downstream
Pg_scaffold1763	TCONS_00334818	XLOC_280024	XLOC_280024	Novel_lncRNA	88805	90167	+	Pg_S1763.7	Pg_S1763.7	130566	131121	+	40399	upstream
Pg_scaffold3938	TCONS_00518017	XLOC_427143	XLOC_427143	Novel_lncRNA	31383	40522	+	Pg_S3938.1	Pg_S3938.1	48227	48593	+	7705	upstream
Pg_scaffold1457	TCONS_00296589	XLOC_248841	XLOC_248841	Novel_lncRNA	216996	221636	-	Pg_S1457.10	Pg_S1457.10	232203	236881	+	10567	upstream
Pg_scaffold1457	TCONS_00296589	XLOC_248841	XLOC_248841	Novel_lncRNA	216996	221636	-	Pg_S1457.11	Pg_S1457.11	276891	280398	+	55255	upstream
Pg_scaffold1457	TCONS_00296589	XLOC_248841	XLOC_248841	Novel_lncRNA	216996	221636	-	Pg_S1457.12	Pg_S1457.12	285199	285859	+	63563	upstream
Pg_scaffold1457	TCONS_00296589	XLOC_248841	XLOC_248841	Novel_lncRNA	216996	221636	-	Pg_S1457.13	Pg_S1457.13	318288	320566	-	96652	downstream
Pg_scaffold1457	TCONS_00296589	XLOC_248841	XLOC_248841	Novel_lncRNA	216996	221636	-	Pg_S1457.6	Pg_S1457.6	144655	147141	-	69854	upstream
Pg_scaffold1457	TCONS_00296589	XLOC_248841	XLOC_248841	Novel_lncRNA	216996	221636	-	Pg_S1457.7	Pg_S1457.7	164480	164909	+	52086	downstream
Pg_scaffold1457	TCONS_00296589	XLOC_248841	XLOC_248841	Novel_lncRNA	216996	221636	-	Pg_S1457.4	Pg_S1457.4	120455	121139	-	95856	upstream
Pg_scaffold1457	TCONS_00296589	XLOC_248841	XLOC_248841	Novel_lncRNA	216996	221636	-	Pg_S1457.5	Pg_S1457.5	131617	134245	+	82750	downstream
Pg_scaffold1457	TCONS_00296589	XLOC_248841	XLOC_248841	Novel_lncRNA	216996	221636	-	Pg_S1457.8	Pg_S1457.8	165708	168377	-	48618	upstream
Pg_scaffold1457	TCONS_00296589	XLOC_248841	XLOC_248841	Novel_lncRNA	216996	221636	-	Pg_S1457.9	Pg_S1457.9	212359	214193	-	2802	upstream
Pg_scaffold1457	TCONS_00296589	XLOC_248841	XLOC_248841	Novel_lncRNA	216996	221636	-	XLOC_248778	XLOC_248778	291297	306440	+	69661	upstream
Pg_scaffold2147	TCONS_00377771	XLOC_314262	XLOC_314262	Novel_lncRNA	182147	185315	-	Pg_S2147.13	Pg_S2147.13	200005	200485	-	14690	downstream
Pg_scaffold2147	TCONS_00377771	XLOC_314262	XLOC_314262	Novel_lncRNA	182147	185315	-	Pg_S2147.12	Pg_S2147.12	167721	168717	+	13429	downstream
Pg_scaffold2147	TCONS_00377771	XLOC_314262	XLOC_314262	Novel_lncRNA	182147	185315	-	Pg_S2147.15	Pg_S2147.15	243050	244183	-	57735	downstream
Pg_scaffold2147	TCONS_00377771	XLOC_314262	XLOC_314262	Novel_lncRNA	182147	185315	-	Pg_S2147.14	Pg_S2147.14	225773	229081	+	40458	upstream
Pg_scaffold2147	TCONS_00377771	XLOC_314262	XLOC_314262	Novel_lncRNA	182147	185315	-	Pg_S2147.22	Pg_S2147.22	215597	217071	-	30282	downstream
Pg_scaffold2147	TCONS_00377771	XLOC_314262	XLOC_314262	Novel_lncRNA	182147	185315	-	Pg_S2147.16	Pg_S2147.16	246086	247573	+	60771	upstream
Pg_scaffold2147	TCONS_00377771	XLOC_314262	XLOC_314262	Novel_lncRNA	182147	185315	-	Pg_S2147.5	Pg_S2147.5	93638	94118	-	88028	upstream
Pg_scaffold2147	TCONS_00377771	XLOC_314262	XLOC_314262	Novel_lncRNA	182147	185315	-	Pg_S2147.10	Pg_S2147.10	147555	151244	-	30902	upstream
Pg_scaffold2147	TCONS_00377771	XLOC_314262	XLOC_314262	Novel_lncRNA	182147	185315	-	Pg_S2147.7	Pg_S2147.7	124465	124941	+	57205	downstream
Pg_scaffold2147	TCONS_00377771	XLOC_314262	XLOC_314262	Novel_lncRNA	182147	185315	-	Pg_S2147.6	Pg_S2147.6	123091	124118	+	58028	downstream
Pg_scaffold2147	TCONS_00377771	XLOC_314262	XLOC_314262	Novel_lncRNA	182147	185315	-	Pg_S2147.9	Pg_S2147.9	138528	143316	+	38830	downstream
Pg_scaffold2147	TCONS_00377771	XLOC_314262	XLOC_314262	Novel_lncRNA	182147	185315	-	Pg_S2147.8	Pg_S2147.8	124991	125585	+	56561	downstream
Pg_scaffold2147	TCONS_00377771	XLOC_314262	XLOC_314262	Novel_lncRNA	182147	185315	-	Pg_S2147.11	Pg_S2147.11	153558	153987	+	28159	downstream
Pg_scaffold1697	TCONS_00326794	XLOC_273494	XLOC_273494	Novel_lncRNA	138628	141342	+	Pg_S1697.1	Pg_S1697.1	135921	137637	-	990	upstream
Pg_scaffold1697	TCONS_00326794	XLOC_273494	XLOC_273494	Novel_lncRNA	138628	141342	+	Pg_S1697.2	Pg_S1697.2	237831	245556	+	96489	upstream
Pg_scaffold7064	TCONS_00635538	XLOC_519347	XLOC_519347	Novel_lncRNA	44458	48723	-	Pg_S7064.4	Pg_S7064.4	38298	39558	-	4899	upstream
Pg_scaffold7064	TCONS_00635538	XLOC_519347	XLOC_519347	Novel_lncRNA	44458	48723	-	Pg_S7064.5	Pg_S7064.5	65525	66248	+	16802	upstream
Pg_scaffold7064	TCONS_00635538	XLOC_519347	XLOC_519347	Novel_lncRNA	44458	48723	-	Pg_S7064.2	Pg_S7064.2	31591	35341	+	9116	downstream
Pg_scaffold7064	TCONS_00635538	XLOC_519347	XLOC_519347	Novel_lncRNA	44458	48723	-	Pg_S7064.3	Pg_S7064.3	36473	37931	-	6526	upstream
Pg_scaffold7064	TCONS_00635538	XLOC_519347	XLOC_519347	Novel_lncRNA	44458	48723	-	Pg_S7064.1	Pg_S7064.1	30751	31576	+	12881	downstream
Pg_scaffold0834	TCONS_00203574	XLOC_171865	XLOC_171865	Novel_lncRNA	655799	659878	-	Pg_S0834.2	Pg_S0834.2	559849	565588	-	90210	upstream
Pg_scaffold0834	TCONS_00203574	XLOC_171865	XLOC_171865	Novel_lncRNA	655799	659878	-	Pg_S0834.3	Pg_S0834.3	742311	751125	-	82433	downstream
Pg_scaffold1223	TCONS_00264526	Pg_S1223.5	Pg_S1223.5	Novel_lncRNA	248069	323701	+	Pg_S1223.9	Pg_S1223.9	358666	367820	+	34965	upstream
Pg_scaffold1223	TCONS_00264526	Pg_S1223.5	Pg_S1223.5	Novel_lncRNA	248069	323701	+	Pg_S1223.8	Pg_S1223.8	344792	349808	-	21091	downstream
Pg_scaffold1223	TCONS_00264526	Pg_S1223.5	Pg_S1223.5	Novel_lncRNA	248069	323701	+	Pg_S1223.3	Pg_S1223.3	197866	198361	-	49707	upstream
Pg_scaffold1223	TCONS_00264526	Pg_S1223.5	Pg_S1223.5	Novel_lncRNA	248069	323701	+	Pg_S1223.5	Pg_S1223.5	270111	270782	-	(671)	antisense
Pg_scaffold1223	TCONS_00264526	Pg_S1223.5	Pg_S1223.5	Novel_lncRNA	248069	323701	+	Pg_S1223.4	Pg_S1223.4	198781	199249	-	48819	upstream
Pg_scaffold1223	TCONS_00264526	Pg_S1223.5	Pg_S1223.5	Novel_lncRNA	248069	323701	+	Pg_S1223.7	Pg_S1223.7	330467	332669	+	6766	upstream
Pg_scaffold1223	TCONS_00264526	Pg_S1223.5	Pg_S1223.5	Novel_lncRNA	248069	323701	+	Pg_S1223.6	Pg_S1223.6	310223	310574	-	(351)	antisense
Pg_scaffold0072	TCONS_00028799	Pg_S0072.9	Pg_S0072.9	Novel_lncRNA	534503	537712	-	Pg_S0072.10	Pg_S0072.10	620485	620887	-	82773	downstream
Pg_scaffold0072	TCONS_00028799	Pg_S0072.9	Pg_S0072.9	Novel_lncRNA	534503	537712	-	Pg_S0072.9	Pg_S0072.9	534863	539042	-	(2849)	sense
Pg_scaffold0123	TCONS_00046305	XLOC_039731	XLOC_039731	Novel_lncRNA	186171	189862	-	Pg_S0123.4	Pg_S0123.4	208788	212119	-	18926	downstream
Pg_scaffold6358	TCONS_00619451	XLOC_506754	XLOC_506754	Novel_lncRNA	76599	92231	-	Pg_S6358.3	Pg_S6358.3	54418	59223	-	17375	upstream
Pg_scaffold6358	TCONS_00619451	XLOC_506754	XLOC_506754	Novel_lncRNA	76599	92231	-	Pg_S6358.2	Pg_S6358.2	44841	49573	-	27025	upstream
Pg_scaffold6358	TCONS_00619451	XLOC_506754	XLOC_506754	Novel_lncRNA	76599	92231	-	Pg_S6358.1	Pg_S6358.1	29113	42679	+	33919	downstream
Pg_scaffold6358	TCONS_00619451	XLOC_506754	XLOC_506754	Novel_lncRNA	76599	92231	-	Pg_S6358.4	Pg_S6358.4	105063	105760	-	12832	downstream
Pg_scaffold5429	TCONS_00588624	XLOC_483047	XLOC_483047	Novel_lncRNA	130429	133712	+	Pg_S5429.1	Pg_S5429.1	48629	58559	-	71869	upstream
Pg_scaffold5429	TCONS_00588624	XLOC_483047	XLOC_483047	Novel_lncRNA	130429	133712	+	Pg_S5429.3	Pg_S5429.3	92341	93690	+	36738	downstream
Pg_scaffold5429	TCONS_00588624	XLOC_483047	XLOC_483047	Novel_lncRNA	130429	133712	+	Pg_S5429.2	Pg_S5429.2	74998	78338	+	52090	downstream
Pg_scaffold0327	TCONS_00103056	XLOC_087601	XLOC_087601	Novel_lncRNA	212897	216292	-	Pg_S0327.13	Pg_S0327.13	211177	212121	+	775	downstream
Pg_scaffold0327	TCONS_00103056	XLOC_087601	XLOC_087601	Novel_lncRNA	212897	216292	-	Pg_S0327.12	Pg_S0327.12	189339	197280	-	15616	upstream
Pg_scaffold0327	TCONS_00103056	XLOC_087601	XLOC_087601	Novel_lncRNA	212897	216292	-	Pg_S0327.11	Pg_S0327.11	185914	188521	+	24375	downstream
Pg_scaffold0327	TCONS_00103056	XLOC_087601	XLOC_087601	Novel_lncRNA	212897	216292	-	Pg_S0327.10	Pg_S0327.10	161663	170139	+	42757	downstream
Pg_scaffold0327	TCONS_00103056	XLOC_087601	XLOC_087601	Novel_lncRNA	212897	216292	-	Pg_S0327.15	Pg_S0327.15	284214	284871	-	67922	downstream
Pg_scaffold0327	TCONS_00103056	XLOC_087601	XLOC_087601	Novel_lncRNA	212897	216292	-	Pg_S0327.14	Pg_S0327.14	273563	276397	-	57271	downstream
Pg_scaffold0327	TCONS_00103056	XLOC_087601	XLOC_087601	Novel_lncRNA	212897	216292	-	Pg_S0327.9	Pg_S0327.9	150221	152185	-	60711	upstream
Pg_scaffold0327	TCONS_00103056	XLOC_087601	XLOC_087601	Novel_lncRNA	212897	216292	-	Pg_S0327.8	Pg_S0327.8	146331	149666	+	63230	downstream
Pg_scaffold0327	TCONS_00103056	XLOC_087601	XLOC_087601	Novel_lncRNA	212897	216292	-	Pg_S0327.7	Pg_S0327.7	123905	136726	-	76170	upstream
Pg_scaffold0327	TCONS_00103056	XLOC_087601	XLOC_087601	Novel_lncRNA	212897	216292	-	Pg_S0327.6	Pg_S0327.6	121014	122529	+	90367	downstream
Pg_scaffold0327	TCONS_00103056	XLOC_087601	XLOC_087601	Novel_lncRNA	212897	216292	-	Pg_S0327.5	Pg_S0327.5	107479	114562	+	98334	downstream
Pg_scaffold5416	TCONS_00588203	XLOC_482708	XLOC_482708	Novel_lncRNA	102007	103075	-	Pg_S5416.2	Pg_S5416.2	64562	79343	-	22663	upstream
Pg_scaffold5416	TCONS_00588203	XLOC_482708	XLOC_482708	Novel_lncRNA	102007	103075	-	Pg_S5416.1	Pg_S5416.1	42235	42794	-	59212	upstream
Pg_scaffold4902	TCONS_00567191	XLOC_466282	XLOC_466282	Novel_lncRNA	75544	78038	+	Pg_S4902.1	Pg_S4902.1	164947	168352	+	86909	upstream
Pg_scaffold4902	TCONS_00567191	XLOC_466282	XLOC_466282	Novel_lncRNA	75544	78038	+	XLOC_466278	XLOC_466278	1087	3238	+	72305	downstream
Pg_scaffold1561	TCONS_00309962	XLOC_259829	XLOC_259829	Novel_lncRNA	162389	167707	+	Pg_S1561.8	Pg_S1561.8	209146	209686	+	41439	upstream
Pg_scaffold1561	TCONS_00309962	XLOC_259829	XLOC_259829	Novel_lncRNA	162389	167707	+	Pg_S1561.9	Pg_S1561.9	228403	229246	+	60696	upstream
Pg_scaffold1561	TCONS_00309962	XLOC_259829	XLOC_259829	Novel_lncRNA	162389	167707	+	Pg_S1561.4	Pg_S1561.4	94332	96201	-	66187	upstream
Pg_scaffold1561	TCONS_00309962	XLOC_259829	XLOC_259829	Novel_lncRNA	162389	167707	+	Pg_S1561.5	Pg_S1561.5	106642	107209	-	55179	upstream
Pg_scaffold1561	TCONS_00309962	XLOC_259829	XLOC_259829	Novel_lncRNA	162389	167707	+	Pg_S1561.6	Pg_S1561.6	108464	109229	-	53159	upstream
Pg_scaffold1561	TCONS_00309962	XLOC_259829	XLOC_259829	Novel_lncRNA	162389	167707	+	Pg_S1561.7	Pg_S1561.7	145227	145695	+	16693	downstream
Pg_scaffold2358	TCONS_00398209	XLOC_331095	XLOC_331095	Novel_lncRNA	5740	6288	+	Pg_S2358.1	Pg_S2358.1	7672	8078	-	1384	downstream
Pg_scaffold0743	TCONS_00187219	XLOC_158652	XLOC_158652	Novel_lncRNA	783473	787743	-	Pg_S0743.20	Pg_S0743.20	836160	836724	+	48417	upstream
Pg_scaffold0743	TCONS_00187219	XLOC_158652	XLOC_158652	Novel_lncRNA	783473	787743	-	Pg_S0743.17	Pg_S0743.17	751786	759025	+	24447	downstream
Pg_scaffold0743	TCONS_00187219	XLOC_158652	XLOC_158652	Novel_lncRNA	783473	787743	-	Pg_S0743.19	Pg_S0743.19	816992	819171	+	29249	upstream
Pg_scaffold0743	TCONS_00187219	XLOC_158652	XLOC_158652	Novel_lncRNA	783473	787743	-	Pg_S0743.18	Pg_S0743.18	801265	801571	+	13522	upstream
Pg_scaffold5644	TCONS_00596790	XLOC_489248	XLOC_489248	Novel_lncRNA	71164	71484	-	Pg_S5644.8	Pg_S5644.8	114600	118556	+	43116	upstream
Pg_scaffold5644	TCONS_00596790	XLOC_489248	XLOC_489248	Novel_lncRNA	71164	71484	-	Pg_S5644.9	Pg_S5644.9	119243	123446	-	47759	downstream
Pg_scaffold5644	TCONS_00596790	XLOC_489248	XLOC_489248	Novel_lncRNA	71164	71484	-	Pg_S5644.3	Pg_S5644.3	23673	32297	+	38866	downstream
Pg_scaffold5644	TCONS_00596790	XLOC_489248	XLOC_489248	Novel_lncRNA	71164	71484	-	Pg_S5644.1	Pg_S5644.1	12397	14527	+	56636	downstream
Pg_scaffold5644	TCONS_00596790	XLOC_489248	XLOC_489248	Novel_lncRNA	71164	71484	-	Pg_S5644.2	Pg_S5644.2	16365	22276	-	48887	upstream
Pg_scaffold5644	TCONS_00596790	XLOC_489248	XLOC_489248	Novel_lncRNA	71164	71484	-	XLOC_489231	XLOC_489231	70120	79850	+	(321)	antisense
Pg_scaffold5644	TCONS_00596790	XLOC_489248	XLOC_489248	Novel_lncRNA	71164	71484	-	Pg_S5644.4	Pg_S5644.4	33446	37407	-	33756	upstream
Pg_scaffold5644	TCONS_00596790	XLOC_489248	XLOC_489248	Novel_lncRNA	71164	71484	-	Pg_S5644.5	Pg_S5644.5	40607	47194	-	23969	upstream
Pg_scaffold5644	TCONS_00596790	XLOC_489248	XLOC_489248	Novel_lncRNA	71164	71484	-	Pg_S5644.6	Pg_S5644.6	50068	50836	+	20327	downstream
Pg_scaffold5644	TCONS_00596790	XLOC_489248	XLOC_489248	Novel_lncRNA	71164	71484	-	Pg_S5644.7	Pg_S5644.7	65429	68344	-	2819	upstream
Pg_scaffold5644	TCONS_00596790	XLOC_489248	XLOC_489248	Novel_lncRNA	71164	71484	-	Pg_S5644.10	Pg_S5644.10	128205	133348	+	56721	upstream
Pg_scaffold5644	TCONS_00596790	XLOC_489248	XLOC_489248	Novel_lncRNA	71164	71484	-	Pg_S5644.11	Pg_S5644.11	136874	137839	+	65390	upstream
Pg_scaffold0743	TCONS_00187218	XLOC_158652	XLOC_158652	Novel_lncRNA	783473	787743	-	Pg_S0743.20	Pg_S0743.20	836160	836724	+	48417	upstream
Pg_scaffold0743	TCONS_00187218	XLOC_158652	XLOC_158652	Novel_lncRNA	783473	787743	-	Pg_S0743.17	Pg_S0743.17	751786	759025	+	24447	downstream
Pg_scaffold0743	TCONS_00187218	XLOC_158652	XLOC_158652	Novel_lncRNA	783473	787743	-	Pg_S0743.19	Pg_S0743.19	816992	819171	+	29249	upstream
Pg_scaffold0743	TCONS_00187218	XLOC_158652	XLOC_158652	Novel_lncRNA	783473	787743	-	Pg_S0743.18	Pg_S0743.18	801265	801571	+	13522	upstream
Pg_scaffold1450	TCONS_00295605	XLOC_248047	XLOC_248047	Novel_lncRNA	231607	233834	+	Pg_S1450.19	Pg_S1450.19	295256	298502	-	61422	downstream
Pg_scaffold1450	TCONS_00295605	XLOC_248047	XLOC_248047	Novel_lncRNA	231607	233834	+	Pg_S1450.18	Pg_S1450.18	257547	271208	+	23713	upstream
Pg_scaffold1450	TCONS_00295605	XLOC_248047	XLOC_248047	Novel_lncRNA	231607	233834	+	Pg_S1450.20	Pg_S1450.20	333165	336260	+	99331	upstream
Pg_scaffold1450	TCONS_00295605	XLOC_248047	XLOC_248047	Novel_lncRNA	231607	233834	+	Pg_S1450.15	Pg_S1450.15	234529	237154	+	695	upstream
Pg_scaffold1450	TCONS_00295605	XLOC_248047	XLOC_248047	Novel_lncRNA	231607	233834	+	Pg_S1450.37	Pg_S1450.37	205046	219495	+	12111	downstream
Pg_scaffold1450	TCONS_00295605	XLOC_248047	XLOC_248047	Novel_lncRNA	231607	233834	+	Pg_S1450.17	Pg_S1450.17	240988	241957	-	7154	downstream
Pg_scaffold1450	TCONS_00295605	XLOC_248047	XLOC_248047	Novel_lncRNA	231607	233834	+	Pg_S1450.16	Pg_S1450.16	238516	240586	+	4682	upstream
Pg_scaffold1450	TCONS_00295605	XLOC_248047	XLOC_248047	Novel_lncRNA	231607	233834	+	Pg_S1450.11	Pg_S1450.11	182600	184106	+	47500	downstream
Pg_scaffold1450	TCONS_00295605	XLOC_248047	XLOC_248047	Novel_lncRNA	231607	233834	+	Pg_S1450.10	Pg_S1450.10	175419	181828	+	49778	downstream
Pg_scaffold1450	TCONS_00295605	XLOC_248047	XLOC_248047	Novel_lncRNA	231607	233834	+	Pg_S1450.13	Pg_S1450.13	199326	203940	+	27666	downstream
Pg_scaffold1450	TCONS_00295605	XLOC_248047	XLOC_248047	Novel_lncRNA	231607	233834	+	Pg_S1450.12	Pg_S1450.12	193536	196976	+	34630	downstream
Pg_scaffold1450	TCONS_00295605	XLOC_248047	XLOC_248047	Novel_lncRNA	231607	233834	+	Pg_S1450.9	Pg_S1450.9	141622	151744	-	79862	upstream
Pg_scaffold1450	TCONS_00295605	XLOC_248047	XLOC_248047	Novel_lncRNA	231607	233834	+	Pg_S1450.8	Pg_S1450.8	137520	140518	-	91088	upstream
Pg_scaffold1450	TCONS_00295605	XLOC_248047	XLOC_248047	Novel_lncRNA	231607	233834	+	Pg_S1450.14	Pg_S1450.14	219737	230137	-	1469	upstream
Pg_scaffold0041	TCONS_00017769	Pg_S0041.12	Pg_S0041.12	Novel_lncRNA	918672	945980	+	Pg_S0041.12	Pg_S0041.12	928943	936735	-	(7792)	antisense
Pg_scaffold3546	TCONS_00492887	Pg_S3546.3	Pg_S3546.3	Novel_lncRNA	210592	216098	-	Pg_S3546.4	Pg_S3546.4	218087	224005	-	1989	downstream
Pg_scaffold3546	TCONS_00492887	Pg_S3546.3	Pg_S3546.3	Novel_lncRNA	210592	216098	-	Pg_S3546.3	Pg_S3546.3	205290	214889	-	(4298)	sense
Pg_scaffold3546	TCONS_00492887	Pg_S3546.3	Pg_S3546.3	Novel_lncRNA	210592	216098	-	Pg_S3546.2	Pg_S3546.2	183489	184149	+	26442	downstream
Pg_scaffold3546	TCONS_00492887	Pg_S3546.3	Pg_S3546.3	Novel_lncRNA	210592	216098	-	Pg_S3546.1	Pg_S3546.1	167739	168497	-	42094	upstream
Pg_scaffold7530	TCONS_00643934	XLOC_525980	XLOC_525980	Novel_lncRNA	27895	34542	+	Pg_S7530.1	Pg_S7530.1	35395	36409	-	853	downstream
Pg_scaffold7530	TCONS_00643934	XLOC_525980	XLOC_525980	Novel_lncRNA	27895	34542	+	Pg_S7530.2	Pg_S7530.2	40205	40765	+	5663	upstream
Pg_scaffold5713	TCONS_00598962	XLOC_490998	XLOC_490998	Novel_lncRNA	123377	125938	+	Pg_S5713.9	Pg_S5713.9	104897	109964	-	13412	upstream
Pg_scaffold5713	TCONS_00598962	XLOC_490998	XLOC_490998	Novel_lncRNA	123377	125938	+	Pg_S5713.8	Pg_S5713.8	92601	97658	+	25718	downstream
Pg_scaffold5713	TCONS_00598962	XLOC_490998	XLOC_490998	Novel_lncRNA	123377	125938	+	Pg_S5713.3	Pg_S5713.3	27168	30211	+	93165	downstream
Pg_scaffold5713	TCONS_00598962	XLOC_490998	XLOC_490998	Novel_lncRNA	123377	125938	+	Pg_S5713.5	Pg_S5713.5	50263	78315	+	45061	downstream
Pg_scaffold5713	TCONS_00598962	XLOC_490998	XLOC_490998	Novel_lncRNA	123377	125938	+	Pg_S5713.4	Pg_S5713.4	30328	37057	+	86319	downstream
Pg_scaffold5713	TCONS_00598962	XLOC_490998	XLOC_490998	Novel_lncRNA	123377	125938	+	Pg_S5713.7	Pg_S5713.7	84430	85581	+	37795	downstream
Pg_scaffold5713	TCONS_00598962	XLOC_490998	XLOC_490998	Novel_lncRNA	123377	125938	+	Pg_S5713.6	Pg_S5713.6	78676	80893	+	42483	downstream
Pg_scaffold5713	TCONS_00598962	XLOC_490998	XLOC_490998	Novel_lncRNA	123377	125938	+	Pg_S5713.10	Pg_S5713.10	113467	117076	+	6300	downstream
Pg_scaffold3032	TCONS_00455576	Pg_S3032.2	Pg_S3032.2	Novel_lncRNA	297068	300191	+	Pg_S3032.2	Pg_S3032.2	297067	299758	+	(2691)	sense
Pg_scaffold4420	TCONS_00544067	Pg_S4420.2	Pg_S4420.2	Novel_lncRNA	7136	9694	+	Pg_S4420.3	Pg_S4420.3	11371	11680	-	1677	downstream
Pg_scaffold4420	TCONS_00544067	Pg_S4420.2	Pg_S4420.2	Novel_lncRNA	7136	9694	+	Pg_S4420.2	Pg_S4420.2	7881	8574	+	(693)	sense
Pg_scaffold4420	TCONS_00544067	Pg_S4420.2	Pg_S4420.2	Novel_lncRNA	7136	9694	+	Pg_S4420.1	Pg_S4420.1	2732	6479	+	656	downstream
Pg_scaffold4420	TCONS_00544067	Pg_S4420.2	Pg_S4420.2	Novel_lncRNA	7136	9694	+	Pg_S4420.7	Pg_S4420.7	79787	83680	+	70093	upstream
Pg_scaffold4420	TCONS_00544067	Pg_S4420.2	Pg_S4420.2	Novel_lncRNA	7136	9694	+	Pg_S4420.6	Pg_S4420.6	46182	49156	+	36488	upstream
Pg_scaffold4420	TCONS_00544067	Pg_S4420.2	Pg_S4420.2	Novel_lncRNA	7136	9694	+	Pg_S4420.5	Pg_S4420.5	37210	37519	+	27516	upstream
Pg_scaffold4420	TCONS_00544067	Pg_S4420.2	Pg_S4420.2	Novel_lncRNA	7136	9694	+	Pg_S4420.4	Pg_S4420.4	18234	18546	-	8540	downstream
Pg_scaffold4420	TCONS_00544067	Pg_S4420.2	Pg_S4420.2	Novel_lncRNA	7136	9694	+	Pg_S4420.19	Pg_S4420.19	52638	56705	+	42944	upstream
Pg_scaffold4420	TCONS_00544067	Pg_S4420.2	Pg_S4420.2	Novel_lncRNA	7136	9694	+	Pg_S4420.20	Pg_S4420.20	59171	63336	+	49477	upstream
Pg_scaffold2455	TCONS_00407276	Pg_S2455.23	Pg_S2455.23	Novel_lncRNA	305842	371985	+	XLOC_338515	XLOC_338515	403012	407227	-	31027	downstream
Pg_scaffold2455	TCONS_00407276	Pg_S2455.23	Pg_S2455.23	Novel_lncRNA	305842	371985	+	Pg_S2455.17	Pg_S2455.17	232140	233084	-	72757	upstream
Pg_scaffold2455	TCONS_00407276	Pg_S2455.23	Pg_S2455.23	Novel_lncRNA	305842	371985	+	Pg_S2455.16	Pg_S2455.16	217663	230663	+	75178	downstream
Pg_scaffold2455	TCONS_00407276	Pg_S2455.23	Pg_S2455.23	Novel_lncRNA	305842	371985	+	Pg_S2455.24	Pg_S2455.24	331480	340243	-	(8763)	antisense
Pg_scaffold2455	TCONS_00407276	Pg_S2455.23	Pg_S2455.23	Novel_lncRNA	305842	371985	+	Pg_S2455.25	Pg_S2455.25	342469	347628	-	(5159)	antisense
Pg_scaffold2455	TCONS_00407276	Pg_S2455.23	Pg_S2455.23	Novel_lncRNA	305842	371985	+	Pg_S2455.26	Pg_S2455.26	361438	366295	-	(4857)	antisense
Pg_scaffold2455	TCONS_00407276	Pg_S2455.23	Pg_S2455.23	Novel_lncRNA	305842	371985	+	Pg_S2455.27	Pg_S2455.27	380139	382967	+	8154	upstream
Pg_scaffold2455	TCONS_00407276	Pg_S2455.23	Pg_S2455.23	Novel_lncRNA	305842	371985	+	Pg_S2455.20	Pg_S2455.20	308570	309440	+	(870)	sense
Pg_scaffold2455	TCONS_00407276	Pg_S2455.23	Pg_S2455.23	Novel_lncRNA	305842	371985	+	Pg_S2455.21	Pg_S2455.21	311433	311754	-	(321)	antisense
Pg_scaffold2455	TCONS_00407276	Pg_S2455.23	Pg_S2455.23	Novel_lncRNA	305842	371985	+	Pg_S2455.22	Pg_S2455.22	313066	326910	-	(13844)	antisense
Pg_scaffold2455	TCONS_00407276	Pg_S2455.23	Pg_S2455.23	Novel_lncRNA	305842	371985	+	Pg_S2455.23	Pg_S2455.23	330130	330722	+	(592)	sense
Pg_scaffold2455	TCONS_00407276	Pg_S2455.23	Pg_S2455.23	Novel_lncRNA	305842	371985	+	Pg_S2455.19	Pg_S2455.19	256638	258694	-	47147	upstream
Pg_scaffold2455	TCONS_00407276	Pg_S2455.23	Pg_S2455.23	Novel_lncRNA	305842	371985	+	Pg_S2455.18	Pg_S2455.18	241185	251273	-	54568	upstream
Pg_scaffold3032	TCONS_00455573	Pg_S3032.2	Pg_S3032.2	Novel_lncRNA	295072	300191	+	Pg_S3032.2	Pg_S3032.2	297067	299758	+	(2691)	sense
Pg_scaffold0026	TCONS_00012063	XLOC_010589	XLOC_010589	Novel_lncRNA	2011803	2014715	+	Pg_S0026.15	Pg_S0026.15	2003905	2004723	+	7079	downstream
Pg_scaffold0026	TCONS_00012063	XLOC_010589	XLOC_010589	Novel_lncRNA	2011803	2014715	+	Pg_S0026.14	Pg_S0026.14	1966119	1966428	+	45374	downstream
Pg_scaffold3032	TCONS_00455571	Pg_S3032.2	Pg_S3032.2	Novel_lncRNA	295072	300191	+	Pg_S3032.2	Pg_S3032.2	297067	299758	+	(2691)	sense
Pg_scaffold2267	TCONS_00389574	Pg_S2267.5	Pg_S2267.5	Novel_lncRNA	356742	358101	+	Pg_S2267.4	Pg_S2267.4	285317	300089	+	56652	downstream
Pg_scaffold2267	TCONS_00389574	Pg_S2267.5	Pg_S2267.5	Novel_lncRNA	356742	358101	+	Pg_S2267.5	Pg_S2267.5	352556	358101	+	(1360)	sense
Pg_scaffold2267	TCONS_00389574	Pg_S2267.5	Pg_S2267.5	Novel_lncRNA	356742	358101	+	Pg_S2267.6	Pg_S2267.6	364674	365683	+	6573	upstream
Pg_scaffold0819	TCONS_00201080	XLOC_169766	XLOC_169766	Novel_lncRNA	465074	496049	-	Pg_S0819.3	Pg_S0819.3	418007	418558	-	46515	upstream
Pg_scaffold0891	TCONS_00213057	XLOC_179733	XLOC_179733	Novel_lncRNA	3316	15648	-	Pg_S0891.17	Pg_S0891.17	54749	70014	-	39101	downstream
Pg_scaffold0891	TCONS_00213057	XLOC_179733	XLOC_179733	Novel_lncRNA	3316	15648	-	Pg_S0891.16	Pg_S0891.16	36877	42472	-	21229	downstream
Pg_scaffold0891	TCONS_00213057	XLOC_179733	XLOC_179733	Novel_lncRNA	3316	15648	-	Pg_S0891.5	Pg_S0891.5	108852	110484	+	93204	upstream
Pg_scaffold0891	TCONS_00213057	XLOC_179733	XLOC_179733	Novel_lncRNA	3316	15648	-	Pg_S0891.4	Pg_S0891.4	100837	104690	+	85189	upstream
Pg_scaffold0891	TCONS_00213057	XLOC_179733	XLOC_179733	Novel_lncRNA	3316	15648	-	Pg_S0891.3	Pg_S0891.3	95997	100788	-	80349	downstream
Pg_scaffold0891	TCONS_00213057	XLOC_179733	XLOC_179733	Novel_lncRNA	3316	15648	-	Pg_S0891.2	Pg_S0891.2	47112	54454	+	31464	upstream
Pg_scaffold0891	TCONS_00213057	XLOC_179733	XLOC_179733	Novel_lncRNA	3316	15648	-	Pg_S0891.1	Pg_S0891.1	22113	30709	+	6465	upstream
Pg_scaffold0703	TCONS_00179981	Pg_S0703.3	Pg_S0703.3	Novel_lncRNA	419886	420907	-	Pg_S0703.5	Pg_S0703.5	471239	471926	+	50332	upstream
Pg_scaffold0703	TCONS_00179981	Pg_S0703.3	Pg_S0703.3	Novel_lncRNA	419886	420907	-	Pg_S0703.4	Pg_S0703.4	464270	469801	+	43363	upstream
Pg_scaffold0703	TCONS_00179981	Pg_S0703.3	Pg_S0703.3	Novel_lncRNA	419886	420907	-	Pg_S0703.3	Pg_S0703.3	419093	420396	+	(511)	antisense
Pg_scaffold4447	TCONS_00545445	XLOC_449016	XLOC_449016	Novel_lncRNA	111763	117057	+	Pg_S4447.1	Pg_S4447.1	100892	103218	+	8544	downstream
Pg_scaffold1583	TCONS_00313007	XLOC_262229	XLOC_262229	Novel_lncRNA	547436	551007	-	Pg_S1583.38	Pg_S1583.38	444709	449491	-	97944	upstream
Pg_scaffold1583	TCONS_00313007	XLOC_262229	XLOC_262229	Novel_lncRNA	547436	551007	-	Pg_S1583.40	Pg_S1583.40	477470	480673	+	66762	downstream
Pg_scaffold1583	TCONS_00313007	XLOC_262229	XLOC_262229	Novel_lncRNA	547436	551007	-	Pg_S1583.44	Pg_S1583.44	553554	556371	-	2547	downstream
Pg_scaffold1583	TCONS_00313007	XLOC_262229	XLOC_262229	Novel_lncRNA	547436	551007	-	Pg_S1583.41	Pg_S1583.41	481642	496351	-	51084	upstream
Pg_scaffold1583	TCONS_00313007	XLOC_262229	XLOC_262229	Novel_lncRNA	547436	551007	-	Pg_S1583.39	Pg_S1583.39	459498	464402	+	83033	downstream
Pg_scaffold1583	TCONS_00313007	XLOC_262229	XLOC_262229	Novel_lncRNA	547436	551007	-	Pg_S1583.43	Pg_S1583.43	545099	545570	+	1865	downstream
Pg_scaffold1583	TCONS_00313007	XLOC_262229	XLOC_262229	Novel_lncRNA	547436	551007	-	Pg_S1583.42	Pg_S1583.42	515635	531182	+	16253	downstream
Pg_scaffold0107	TCONS_00041046	XLOC_035463	XLOC_035463	Novel_lncRNA	55710	61549	-	Pg_S0107.3	Pg_S0107.3	156816	164685	+	95267	upstream
Pg_scaffold0107	TCONS_00041046	XLOC_035463	XLOC_035463	Novel_lncRNA	55710	61549	-	Pg_S0107.2	Pg_S0107.2	48480	51954	-	3755	upstream
Pg_scaffold0107	TCONS_00041046	XLOC_035463	XLOC_035463	Novel_lncRNA	55710	61549	-	Pg_S0107.1	Pg_S0107.1	35932	47335	+	8374	downstream
Pg_scaffold1583	TCONS_00313009	XLOC_262229	XLOC_262229	Novel_lncRNA	547436	551007	-	Pg_S1583.38	Pg_S1583.38	444709	449491	-	97944	upstream
Pg_scaffold1583	TCONS_00313009	XLOC_262229	XLOC_262229	Novel_lncRNA	547436	551007	-	Pg_S1583.40	Pg_S1583.40	477470	480673	+	66762	downstream
Pg_scaffold1583	TCONS_00313009	XLOC_262229	XLOC_262229	Novel_lncRNA	547436	551007	-	Pg_S1583.44	Pg_S1583.44	553554	556371	-	2547	downstream
Pg_scaffold1583	TCONS_00313009	XLOC_262229	XLOC_262229	Novel_lncRNA	547436	551007	-	Pg_S1583.41	Pg_S1583.41	481642	496351	-	51084	upstream
Pg_scaffold1583	TCONS_00313009	XLOC_262229	XLOC_262229	Novel_lncRNA	547436	551007	-	Pg_S1583.39	Pg_S1583.39	459498	464402	+	83033	downstream
Pg_scaffold1583	TCONS_00313009	XLOC_262229	XLOC_262229	Novel_lncRNA	547436	551007	-	Pg_S1583.43	Pg_S1583.43	545099	545570	+	1865	downstream
Pg_scaffold1583	TCONS_00313009	XLOC_262229	XLOC_262229	Novel_lncRNA	547436	551007	-	Pg_S1583.42	Pg_S1583.42	515635	531182	+	16253	downstream
Pg_scaffold1616	TCONS_00316528	XLOC_265184	XLOC_265184	Novel_lncRNA	63799	69166	+	Pg_S1616.29	Pg_S1616.29	43874	46705	+	17093	downstream
Pg_scaffold1616	TCONS_00316528	XLOC_265184	XLOC_265184	Novel_lncRNA	63799	69166	+	XLOC_265258	XLOC_265258	121539	135457	-	52373	downstream
Pg_scaffold1616	TCONS_00316528	XLOC_265184	XLOC_265184	Novel_lncRNA	63799	69166	+	Pg_S1616.4	Pg_S1616.4	155972	169536	-	86806	downstream
Pg_scaffold1616	TCONS_00316528	XLOC_265184	XLOC_265184	Novel_lncRNA	63799	69166	+	XLOC_265257	XLOC_265257	51223	112555	-	(5368)	antisense
Pg_scaffold1616	TCONS_00316528	XLOC_265184	XLOC_265184	Novel_lncRNA	63799	69166	+	Pg_S1616.1	Pg_S1616.1	7333	10093	-	53705	upstream
Pg_scaffold1616	TCONS_00316528	XLOC_265184	XLOC_265184	Novel_lncRNA	63799	69166	+	Pg_S1616.3	Pg_S1616.3	148319	152157	+	79153	upstream
Pg_scaffold1616	TCONS_00316528	XLOC_265184	XLOC_265184	Novel_lncRNA	63799	69166	+	Pg_S1616.2	Pg_S1616.2	11544	16406	-	47392	upstream
Pg_scaffold3470	TCONS_00487882	XLOC_403509	XLOC_403509	Novel_lncRNA	159959	160714	-	Pg_S3470.1	Pg_S3470.1	156371	157668	+	2290	downstream
Pg_scaffold0036	TCONS_00015877	XLOC_013975	XLOC_013975	Novel_lncRNA	1770865	1777734	+	Pg_S0036.21	Pg_S0036.21	1823168	1824551	+	45434	upstream
Pg_scaffold0036	TCONS_00015876	XLOC_013974	XLOC_013974	Novel_lncRNA	1770297	1776050	+	Pg_S0036.21	Pg_S0036.21	1823168	1824551	+	47118	upstream
Pg_scaffold0036	TCONS_00015875	XLOC_013974	XLOC_013974	Novel_lncRNA	1769623	1776050	+	Pg_S0036.21	Pg_S0036.21	1823168	1824551	+	47118	upstream
Pg_scaffold6070	TCONS_00611281	XLOC_500419	XLOC_500419	Novel_lncRNA	48364	49550	+	Pg_S6070.2	Pg_S6070.2	33448	44249	-	4114	upstream
Pg_scaffold6070	TCONS_00611281	XLOC_500419	XLOC_500419	Novel_lncRNA	48364	49550	+	Pg_S6070.3	Pg_S6070.3	79698	80013	-	30148	downstream
Pg_scaffold6070	TCONS_00611281	XLOC_500419	XLOC_500419	Novel_lncRNA	48364	49550	+	Pg_S6070.1	Pg_S6070.1	12038	25107	-	23256	upstream
Pg_scaffold6070	TCONS_00611281	XLOC_500419	XLOC_500419	Novel_lncRNA	48364	49550	+	Pg_S6070.4	Pg_S6070.4	80545	80902	-	30995	downstream
Pg_scaffold4326	TCONS_00539224	XLOC_444016	XLOC_444016	Novel_lncRNA	72198	73431	-	Pg_S4326.2	Pg_S4326.2	23067	25431	+	46766	downstream
Pg_scaffold4326	TCONS_00539224	XLOC_444016	XLOC_444016	Novel_lncRNA	72198	73431	-	Pg_S4326.3	Pg_S4326.3	27234	37823	+	34374	downstream
Pg_scaffold4326	TCONS_00539224	XLOC_444016	XLOC_444016	Novel_lncRNA	72198	73431	-	Pg_S4326.12	Pg_S4326.12	123786	134110	+	50355	upstream
Pg_scaffold4326	TCONS_00539224	XLOC_444016	XLOC_444016	Novel_lncRNA	72198	73431	-	Pg_S4326.1	Pg_S4326.1	17471	22288	+	49909	downstream
Pg_scaffold4326	TCONS_00539224	XLOC_444016	XLOC_444016	Novel_lncRNA	72198	73431	-	Pg_S4326.6	Pg_S4326.6	48594	52131	+	20066	downstream
Pg_scaffold4326	TCONS_00539224	XLOC_444016	XLOC_444016	Novel_lncRNA	72198	73431	-	Pg_S4326.7	Pg_S4326.7	53141	60763	-	11434	upstream
Pg_scaffold4326	TCONS_00539224	XLOC_444016	XLOC_444016	Novel_lncRNA	72198	73431	-	Pg_S4326.4	Pg_S4326.4	39953	46363	+	25834	downstream
Pg_scaffold4326	TCONS_00539224	XLOC_444016	XLOC_444016	Novel_lncRNA	72198	73431	-	Pg_S4326.5	Pg_S4326.5	46860	47643	+	24554	downstream
Pg_scaffold4326	TCONS_00539224	XLOC_444016	XLOC_444016	Novel_lncRNA	72198	73431	-	Pg_S4326.9	Pg_S4326.9	84069	85543	-	10638	downstream
Pg_scaffold4326	TCONS_00539224	XLOC_444016	XLOC_444016	Novel_lncRNA	72198	73431	-	Pg_S4326.16	Pg_S4326.16	172888	181222	+	99457	upstream
Pg_scaffold4326	TCONS_00539224	XLOC_444016	XLOC_444016	Novel_lncRNA	72198	73431	-	Pg_S4326.8	Pg_S4326.8	61992	68808	+	3389	downstream
Pg_scaffold4326	TCONS_00539224	XLOC_444016	XLOC_444016	Novel_lncRNA	72198	73431	-	Pg_S4326.22	Pg_S4326.22	75017	81526	+	1586	upstream
Pg_scaffold4326	TCONS_00539224	XLOC_444016	XLOC_444016	Novel_lncRNA	72198	73431	-	Pg_S4326.13	Pg_S4326.13	135371	147786	-	61940	downstream
Pg_scaffold4326	TCONS_00539224	XLOC_444016	XLOC_444016	Novel_lncRNA	72198	73431	-	Pg_S4326.11	Pg_S4326.11	104909	109531	+	31478	upstream
Pg_scaffold4326	TCONS_00539224	XLOC_444016	XLOC_444016	Novel_lncRNA	72198	73431	-	Pg_S4326.10	Pg_S4326.10	100344	104498	-	26913	downstream
Pg_scaffold4326	TCONS_00539224	XLOC_444016	XLOC_444016	Novel_lncRNA	72198	73431	-	Pg_S4326.14	Pg_S4326.14	155087	156155	+	81656	upstream
Pg_scaffold4326	TCONS_00539224	XLOC_444016	XLOC_444016	Novel_lncRNA	72198	73431	-	Pg_S4326.15	Pg_S4326.15	169226	170366	+	95795	upstream
Pg_scaffold0318	TCONS_00100757	XLOC_085621	XLOC_085621	Novel_lncRNA	794993	796774	+	Pg_S0318.42	Pg_S0318.42	833122	833593	+	36348	upstream
Pg_scaffold0318	TCONS_00100757	XLOC_085621	XLOC_085621	Novel_lncRNA	794993	796774	+	Pg_S0318.44	Pg_S0318.44	834940	836857	+	38166	upstream
Pg_scaffold0318	TCONS_00100757	XLOC_085621	XLOC_085621	Novel_lncRNA	794993	796774	+	Pg_S0318.43	Pg_S0318.43	834019	834625	+	37245	upstream
Pg_scaffold0318	TCONS_00100757	XLOC_085621	XLOC_085621	Novel_lncRNA	794993	796774	+	Pg_S0318.47	Pg_S0318.47	874121	876743	-	77347	downstream
Pg_scaffold0318	TCONS_00100757	XLOC_085621	XLOC_085621	Novel_lncRNA	794993	796774	+	Pg_S0318.45	Pg_S0318.45	837036	837381	+	40262	upstream
Pg_scaffold0318	TCONS_00100757	XLOC_085621	XLOC_085621	Novel_lncRNA	794993	796774	+	Pg_S0318.40	Pg_S0318.40	814426	817800	+	17652	upstream
Pg_scaffold0318	TCONS_00100757	XLOC_085621	XLOC_085621	Novel_lncRNA	794993	796774	+	Pg_S0318.37	Pg_S0318.37	772702	774947	-	20045	upstream
Pg_scaffold0318	TCONS_00100757	XLOC_085621	XLOC_085621	Novel_lncRNA	794993	796774	+	Pg_S0318.36	Pg_S0318.36	756271	758188	-	36804	upstream
Pg_scaffold0318	TCONS_00100757	XLOC_085621	XLOC_085621	Novel_lncRNA	794993	796774	+	Pg_S0318.35	Pg_S0318.35	728379	733144	-	61848	upstream
Pg_scaffold0318	TCONS_00100757	XLOC_085621	XLOC_085621	Novel_lncRNA	794993	796774	+	Pg_S0318.34	Pg_S0318.34	723869	727017	+	67975	downstream
Pg_scaffold0318	TCONS_00100757	XLOC_085621	XLOC_085621	Novel_lncRNA	794993	796774	+	Pg_S0318.33	Pg_S0318.33	711173	721425	+	73567	downstream
Pg_scaffold0318	TCONS_00100757	XLOC_085621	XLOC_085621	Novel_lncRNA	794993	796774	+	Pg_S0318.32	Pg_S0318.32	708787	710572	-	84420	upstream
Pg_scaffold0318	TCONS_00100757	XLOC_085621	XLOC_085621	Novel_lncRNA	794993	796774	+	Pg_S0318.31	Pg_S0318.31	705210	706375	+	88617	downstream
Pg_scaffold0318	TCONS_00100757	XLOC_085621	XLOC_085621	Novel_lncRNA	794993	796774	+	Pg_S0318.30	Pg_S0318.30	693733	695726	+	99266	downstream
Pg_scaffold0318	TCONS_00100757	XLOC_085621	XLOC_085621	Novel_lncRNA	794993	796774	+	Pg_S0318.46	Pg_S0318.46	866064	867405	+	69290	upstream
Pg_scaffold0318	TCONS_00100757	XLOC_085621	XLOC_085621	Novel_lncRNA	794993	796774	+	Pg_S0318.41	Pg_S0318.41	824218	825581	-	27444	downstream
Pg_scaffold0318	TCONS_00100757	XLOC_085621	XLOC_085621	Novel_lncRNA	794993	796774	+	Pg_S0318.39	Pg_S0318.39	801138	803138	+	4364	upstream
Pg_scaffold0318	TCONS_00100757	XLOC_085621	XLOC_085621	Novel_lncRNA	794993	796774	+	Pg_S0318.38	Pg_S0318.38	777185	784056	-	10936	upstream
Pg_scaffold3303	TCONS_00475860	Pg_S3303.8	Pg_S3303.8	Novel_lncRNA	151044	151782	-	Pg_S3303.15	Pg_S3303.15	214679	218196	+	62897	upstream
Pg_scaffold3303	TCONS_00475860	Pg_S3303.8	Pg_S3303.8	Novel_lncRNA	151044	151782	-	Pg_S3303.8	Pg_S3303.8	151693	159156	+	(89)	antisense
Pg_scaffold3303	TCONS_00475860	Pg_S3303.8	Pg_S3303.8	Novel_lncRNA	151044	151782	-	Pg_S3303.9	Pg_S3303.9	161084	163186	-	9302	downstream
Pg_scaffold3303	TCONS_00475860	Pg_S3303.8	Pg_S3303.8	Novel_lncRNA	151044	151782	-	Pg_S3303.18	Pg_S3303.18	238175	240800	-	86393	downstream
Pg_scaffold3303	TCONS_00475860	Pg_S3303.8	Pg_S3303.8	Novel_lncRNA	151044	151782	-	Pg_S3303.19	Pg_S3303.19	244998	251613	+	93216	upstream
Pg_scaffold3303	TCONS_00475860	Pg_S3303.8	Pg_S3303.8	Novel_lncRNA	151044	151782	-	Pg_S3303.4	Pg_S3303.4	54735	80898	-	70145	upstream
Pg_scaffold3303	TCONS_00475860	Pg_S3303.8	Pg_S3303.8	Novel_lncRNA	151044	151782	-	Pg_S3303.5	Pg_S3303.5	94002	96104	-	54939	upstream
Pg_scaffold3303	TCONS_00475860	Pg_S3303.8	Pg_S3303.8	Novel_lncRNA	151044	151782	-	Pg_S3303.6	Pg_S3303.6	99863	107598	-	43445	upstream
Pg_scaffold3303	TCONS_00475860	Pg_S3303.8	Pg_S3303.8	Novel_lncRNA	151044	151782	-	Pg_S3303.7	Pg_S3303.7	147089	149688	+	1355	downstream
Pg_scaffold3303	TCONS_00475860	Pg_S3303.8	Pg_S3303.8	Novel_lncRNA	151044	151782	-	Pg_S3303.12	Pg_S3303.12	191919	192847	-	40137	downstream
Pg_scaffold3303	TCONS_00475860	Pg_S3303.8	Pg_S3303.8	Novel_lncRNA	151044	151782	-	Pg_S3303.13	Pg_S3303.13	197405	198845	+	45623	upstream
Pg_scaffold3303	TCONS_00475860	Pg_S3303.8	Pg_S3303.8	Novel_lncRNA	151044	151782	-	Pg_S3303.10	Pg_S3303.10	172055	186106	+	20273	upstream
Pg_scaffold3303	TCONS_00475860	Pg_S3303.8	Pg_S3303.8	Novel_lncRNA	151044	151782	-	Pg_S3303.3	Pg_S3303.3	47291	52221	-	98822	upstream
Pg_scaffold3303	TCONS_00475860	Pg_S3303.8	Pg_S3303.8	Novel_lncRNA	151044	151782	-	Pg_S3303.16	Pg_S3303.16	221496	225435	-	69714	downstream
Pg_scaffold3303	TCONS_00475860	Pg_S3303.8	Pg_S3303.8	Novel_lncRNA	151044	151782	-	Pg_S3303.17	Pg_S3303.17	226353	236603	+	74571	upstream
Pg_scaffold3303	TCONS_00475860	Pg_S3303.8	Pg_S3303.8	Novel_lncRNA	151044	151782	-	Pg_S3303.11	Pg_S3303.11	186979	190834	+	35197	upstream
Pg_scaffold3303	TCONS_00475860	Pg_S3303.8	Pg_S3303.8	Novel_lncRNA	151044	151782	-	Pg_S3303.14	Pg_S3303.14	211461	212193	+	59679	upstream
Pg_scaffold7287	TCONS_00639810	XLOC_522747	XLOC_522747	Novel_lncRNA	20542	21767	+	Pg_S7287.1	Pg_S7287.1	27248	30113	+	5481	upstream
Pg_scaffold7287	TCONS_00639810	XLOC_522747	XLOC_522747	Novel_lncRNA	20542	21767	+	Pg_S7287.2	Pg_S7287.2	48763	56351	-	26996	downstream
Pg_scaffold0090	TCONS_00034963	XLOC_030403	XLOC_030403	Novel_lncRNA	785658	787185	-	Pg_S0090.8	Pg_S0090.8	763324	772620	-	13037	upstream
Pg_scaffold0090	TCONS_00034963	XLOC_030403	XLOC_030403	Novel_lncRNA	785658	787185	-	Pg_S0090.6	Pg_S0090.6	744155	747012	-	38645	upstream
Pg_scaffold0090	TCONS_00034963	XLOC_030403	XLOC_030403	Novel_lncRNA	785658	787185	-	Pg_S0090.7	Pg_S0090.7	750052	751815	+	33842	downstream
Pg_scaffold0090	TCONS_00034963	XLOC_030403	XLOC_030403	Novel_lncRNA	785658	787185	-	Pg_S0090.5	Pg_S0090.5	742524	743842	-	41815	upstream
Pg_scaffold2453	TCONS_00407096	Pg_S2453.4	Pg_S2453.4	Novel_lncRNA	39098	39713	-	Pg_S2453.3	Pg_S2453.3	30109	38144	+	953	downstream
Pg_scaffold2453	TCONS_00407096	Pg_S2453.4	Pg_S2453.4	Novel_lncRNA	39098	39713	-	Pg_S2453.2	Pg_S2453.2	11804	18687	-	20410	upstream
Pg_scaffold2453	TCONS_00407096	Pg_S2453.4	Pg_S2453.4	Novel_lncRNA	39098	39713	-	Pg_S2453.1	Pg_S2453.1	8203	8494	-	30603	upstream
Pg_scaffold2453	TCONS_00407096	Pg_S2453.4	Pg_S2453.4	Novel_lncRNA	39098	39713	-	Pg_S2453.10	Pg_S2453.10	75454	78631	-	35741	downstream
Pg_scaffold2453	TCONS_00407096	Pg_S2453.4	Pg_S2453.4	Novel_lncRNA	39098	39713	-	Pg_S2453.7	Pg_S2453.7	80163	85640	-	40450	downstream
Pg_scaffold2453	TCONS_00407096	Pg_S2453.4	Pg_S2453.4	Novel_lncRNA	39098	39713	-	Pg_S2453.6	Pg_S2453.6	54377	58600	+	14664	upstream
Pg_scaffold2453	TCONS_00407096	Pg_S2453.4	Pg_S2453.4	Novel_lncRNA	39098	39713	-	Pg_S2453.5	Pg_S2453.5	48421	51225	+	8708	upstream
Pg_scaffold2453	TCONS_00407096	Pg_S2453.4	Pg_S2453.4	Novel_lncRNA	39098	39713	-	Pg_S2453.4	Pg_S2453.4	39069	41932	+	(616)	antisense
Pg_scaffold4298	TCONS_00537693	XLOC_442787	XLOC_442787	Novel_lncRNA	111991	116654	+	Pg_S4298.1	Pg_S4298.1	56897	59914	-	52076	upstream
Pg_scaffold4298	TCONS_00537694	XLOC_442787	XLOC_442787	Novel_lncRNA	112085	116654	+	Pg_S4298.1	Pg_S4298.1	56897	59914	-	52170	upstream
Pg_scaffold4298	TCONS_00537695	XLOC_442787	XLOC_442787	Novel_lncRNA	115658	116654	+	Pg_S4298.1	Pg_S4298.1	56897	59914	-	55743	upstream
Pg_scaffold5908	TCONS_00605629	XLOC_496171	XLOC_496171	Novel_lncRNA	121632	124126	-	Pg_S5908.3	Pg_S5908.3	37867	40996	-	80635	upstream
Pg_scaffold5908	TCONS_00605629	XLOC_496171	XLOC_496171	Novel_lncRNA	121632	124126	-	Pg_S5908.2	Pg_S5908.2	34592	35606	+	86025	downstream
Pg_scaffold5908	TCONS_00605629	XLOC_496171	XLOC_496171	Novel_lncRNA	121632	124126	-	Pg_S5908.1	Pg_S5908.1	9547	25443	+	96188	downstream
Pg_scaffold5908	TCONS_00605629	XLOC_496171	XLOC_496171	Novel_lncRNA	121632	124126	-	Pg_S5908.10	Pg_S5908.10	89286	89749	-	31882	upstream
Pg_scaffold5908	TCONS_00605629	XLOC_496171	XLOC_496171	Novel_lncRNA	121632	124126	-	Pg_S5908.7	Pg_S5908.7	71376	74088	-	47543	upstream
Pg_scaffold5908	TCONS_00605629	XLOC_496171	XLOC_496171	Novel_lncRNA	121632	124126	-	Pg_S5908.6	Pg_S5908.6	68023	68590	+	53041	downstream
Pg_scaffold5908	TCONS_00605629	XLOC_496171	XLOC_496171	Novel_lncRNA	121632	124126	-	Pg_S5908.5	Pg_S5908.5	66143	67229	+	54402	downstream
Pg_scaffold5908	TCONS_00605629	XLOC_496171	XLOC_496171	Novel_lncRNA	121632	124126	-	Pg_S5908.4	Pg_S5908.4	42604	52200	-	69431	upstream
Pg_scaffold5908	TCONS_00605629	XLOC_496171	XLOC_496171	Novel_lncRNA	121632	124126	-	Pg_S5908.9	Pg_S5908.9	81386	85579	+	36052	downstream
Pg_scaffold5908	TCONS_00605629	XLOC_496171	XLOC_496171	Novel_lncRNA	121632	124126	-	Pg_S5908.8	Pg_S5908.8	79383	80025	+	41606	downstream
Pg_scaffold5908	TCONS_00605629	XLOC_496171	XLOC_496171	Novel_lncRNA	121632	124126	-	Pg_S5908.11	Pg_S5908.11	92391	107096	+	14535	downstream
Pg_scaffold5908	TCONS_00605629	XLOC_496171	XLOC_496171	Novel_lncRNA	121632	124126	-	Pg_S5908.12	Pg_S5908.12	124762	126238	-	636	downstream
Pg_scaffold5908	TCONS_00605629	XLOC_496171	XLOC_496171	Novel_lncRNA	121632	124126	-	Pg_S5908.13	Pg_S5908.13	108158	114321	+	7310	downstream
Pg_scaffold5908	TCONS_00605629	XLOC_496171	XLOC_496171	Novel_lncRNA	121632	124126	-	Pg_S5908.14	Pg_S5908.14	116181	121062	+	569	downstream
Pg_scaffold2977	TCONS_00451210	XLOC_374348	XLOC_374348	Novel_lncRNA	297192	298292	-	Pg_S2977.1	Pg_S2977.1	325102	328106	+	26810	upstream
Pg_scaffold0139	TCONS_00051394	XLOC_044094	XLOC_044094	Novel_lncRNA	83481	84388	-	Pg_S0139.1	Pg_S0139.1	32660	34337	+	49143	downstream
Pg_scaffold0139	TCONS_00051394	XLOC_044094	XLOC_044094	Novel_lncRNA	83481	84388	-	Pg_S0139.2	Pg_S0139.2	43158	43743	+	39737	downstream
Pg_scaffold0139	TCONS_00051394	XLOC_044094	XLOC_044094	Novel_lncRNA	83481	84388	-	Pg_S0139.3	Pg_S0139.3	44058	44472	+	39008	downstream
Pg_scaffold6732	TCONS_00628652	XLOC_513883	XLOC_513883	Novel_lncRNA	66059	69692	-	Pg_S6732.3	Pg_S6732.3	34754	36699	+	29359	downstream
Pg_scaffold6732	TCONS_00628652	XLOC_513883	XLOC_513883	Novel_lncRNA	66059	69692	-	Pg_S6732.2	Pg_S6732.2	32414	32873	+	33185	downstream
Pg_scaffold6732	TCONS_00628652	XLOC_513883	XLOC_513883	Novel_lncRNA	66059	69692	-	Pg_S6732.1	Pg_S6732.1	31811	32279	+	33779	downstream
Pg_scaffold6732	TCONS_00628652	XLOC_513883	XLOC_513883	Novel_lncRNA	66059	69692	-	Pg_S6732.7	Pg_S6732.7	61541	61961	+	4097	downstream
Pg_scaffold6732	TCONS_00628652	XLOC_513883	XLOC_513883	Novel_lncRNA	66059	69692	-	Pg_S6732.6	Pg_S6732.6	42645	44074	-	21984	upstream
Pg_scaffold6732	TCONS_00628652	XLOC_513883	XLOC_513883	Novel_lncRNA	66059	69692	-	Pg_S6732.5	Pg_S6732.5	38536	40804	-	25254	upstream
Pg_scaffold6732	TCONS_00628652	XLOC_513883	XLOC_513883	Novel_lncRNA	66059	69692	-	Pg_S6732.4	Pg_S6732.4	37617	38481	-	27577	upstream
Pg_scaffold6732	TCONS_00628652	XLOC_513883	XLOC_513883	Novel_lncRNA	66059	69692	-	Pg_S6732.9	Pg_S6732.9	76375	79180	-	6683	downstream
Pg_scaffold6732	TCONS_00628652	XLOC_513883	XLOC_513883	Novel_lncRNA	66059	69692	-	Pg_S6732.8	Pg_S6732.8	71029	74179	+	1337	upstream
Pg_scaffold0139	TCONS_00051393	XLOC_044094	XLOC_044094	Novel_lncRNA	83481	84388	-	Pg_S0139.1	Pg_S0139.1	32660	34337	+	49143	downstream
Pg_scaffold0139	TCONS_00051393	XLOC_044094	XLOC_044094	Novel_lncRNA	83481	84388	-	Pg_S0139.2	Pg_S0139.2	43158	43743	+	39737	downstream
Pg_scaffold0139	TCONS_00051393	XLOC_044094	XLOC_044094	Novel_lncRNA	83481	84388	-	Pg_S0139.3	Pg_S0139.3	44058	44472	+	39008	downstream
Pg_scaffold6737	TCONS_00628827	XLOC_513990	XLOC_513990	Novel_lncRNA	44836	50287	+	Pg_S6737.2	Pg_S6737.2	17148	22884	+	21951	downstream
Pg_scaffold6737	TCONS_00628827	XLOC_513990	XLOC_513990	Novel_lncRNA	44836	50287	+	Pg_S6737.3	Pg_S6737.3	52628	58348	+	2341	upstream
Pg_scaffold6737	TCONS_00628827	XLOC_513990	XLOC_513990	Novel_lncRNA	44836	50287	+	Pg_S6737.1	Pg_S6737.1	11784	12541	+	32294	downstream
Pg_scaffold6331	TCONS_00618675	XLOC_506163	XLOC_506163	Novel_lncRNA	40437	40798	+	Pg_S6331.1	Pg_S6331.1	44284	59224	-	3486	downstream
Pg_scaffold6331	TCONS_00618675	XLOC_506163	XLOC_506163	Novel_lncRNA	40437	40798	+	Pg_S6331.2	Pg_S6331.2	72406	78984	+	31608	upstream
Pg_scaffold6331	TCONS_00618675	XLOC_506163	XLOC_506163	Novel_lncRNA	40437	40798	+	Pg_S6331.3	Pg_S6331.3	84424	85911	-	43626	downstream
Pg_scaffold6331	TCONS_00618675	XLOC_506163	XLOC_506163	Novel_lncRNA	40437	40798	+	Pg_S6331.4	Pg_S6331.4	87787	98568	-	46989	downstream
Pg_scaffold3091	TCONS_00460645	XLOC_381681	XLOC_381681	Novel_lncRNA	51167	54566	-	XLOC_381647	XLOC_381647	51150	54756	+	(3400)	antisense
Pg_scaffold3091	TCONS_00460645	XLOC_381681	XLOC_381681	Novel_lncRNA	51167	54566	-	Pg_S3091.1	Pg_S3091.1	89522	101541	-	34956	downstream
Pg_scaffold1476	TCONS_00299169	XLOC_250974	XLOC_250974	Novel_lncRNA	545431	550445	-	Pg_S1476.19	Pg_S1476.19	580356	583789	-	29911	downstream
Pg_scaffold1476	TCONS_00299169	XLOC_250974	XLOC_250974	Novel_lncRNA	545431	550445	-	Pg_S1476.18	Pg_S1476.18	578314	579199	+	27869	upstream
Pg_scaffold1476	TCONS_00299169	XLOC_250974	XLOC_250974	Novel_lncRNA	545431	550445	-	Pg_S1476.17	Pg_S1476.17	453458	456464	-	88966	upstream
Pg_scaffold2562	TCONS_00417005	XLOC_346403	XLOC_346403	Novel_lncRNA	181539	183424	-	Pg_S2562.2	Pg_S2562.2	204827	206017	-	21403	downstream
Pg_scaffold2562	TCONS_00417005	XLOC_346403	XLOC_346403	Novel_lncRNA	181539	183424	-	Pg_S2562.3	Pg_S2562.3	94424	97139	+	84399	downstream
Pg_scaffold2562	TCONS_00417005	XLOC_346403	XLOC_346403	Novel_lncRNA	181539	183424	-	Pg_S2562.1	Pg_S2562.1	153507	154522	-	27016	upstream
Pg_scaffold2153	TCONS_00378355	Pg_S2153.6	Pg_S2153.6	Novel_lncRNA	398720	401081	+	Pg_S2153.6	Pg_S2153.6	400998	401733	+	(83)	sense
Pg_scaffold2153	TCONS_00378355	Pg_S2153.6	Pg_S2153.6	Novel_lncRNA	398720	401081	+	Pg_S2153.4	Pg_S2153.4	363756	364785	+	33934	downstream
Pg_scaffold2153	TCONS_00378355	Pg_S2153.6	Pg_S2153.6	Novel_lncRNA	398720	401081	+	Pg_S2153.5	Pg_S2153.5	397485	400538	-	(1819)	antisense
Pg_scaffold2153	TCONS_00378355	Pg_S2153.6	Pg_S2153.6	Novel_lncRNA	398720	401081	+	Pg_S2153.3	Pg_S2153.3	314299	315814	-	82905	upstream
Pg_scaffold2810	TCONS_00438131	Pg_S2810.2	Pg_S2810.2	Novel_lncRNA	21053	23472	-	Pg_S2810.4	Pg_S2810.4	54460	56376	+	30988	upstream
Pg_scaffold2810	TCONS_00438131	Pg_S2810.2	Pg_S2810.2	Novel_lncRNA	21053	23472	-	Pg_S2810.5	Pg_S2810.5	57969	63938	-	34497	downstream
Pg_scaffold2810	TCONS_00438131	Pg_S2810.2	Pg_S2810.2	Novel_lncRNA	21053	23472	-	Pg_S2810.6	Pg_S2810.6	65199	67863	-	41727	downstream
Pg_scaffold2810	TCONS_00438131	Pg_S2810.2	Pg_S2810.2	Novel_lncRNA	21053	23472	-	Pg_S2810.7	Pg_S2810.7	70569	78726	-	47097	downstream
Pg_scaffold2810	TCONS_00438131	Pg_S2810.2	Pg_S2810.2	Novel_lncRNA	21053	23472	-	Pg_S2810.1	Pg_S2810.1	3878	19605	-	1447	upstream
Pg_scaffold2810	TCONS_00438131	Pg_S2810.2	Pg_S2810.2	Novel_lncRNA	21053	23472	-	Pg_S2810.2	Pg_S2810.2	22348	28117	+	(1124)	antisense
Pg_scaffold2810	TCONS_00438131	Pg_S2810.2	Pg_S2810.2	Novel_lncRNA	21053	23472	-	Pg_S2810.3	Pg_S2810.3	31599	41577	+	8127	upstream
Pg_scaffold2810	TCONS_00438131	Pg_S2810.2	Pg_S2810.2	Novel_lncRNA	21053	23472	-	Pg_S2810.8	Pg_S2810.8	89494	90832	-	66022	downstream
Pg_scaffold2810	TCONS_00438131	Pg_S2810.2	Pg_S2810.2	Novel_lncRNA	21053	23472	-	Pg_S2810.9	Pg_S2810.9	100984	103937	-	77512	downstream
Pg_scaffold2810	TCONS_00438131	Pg_S2810.2	Pg_S2810.2	Novel_lncRNA	21053	23472	-	Pg_S2810.10	Pg_S2810.10	109476	128405	+	86004	upstream
Pg_scaffold0662	TCONS_00172576	XLOC_146259	XLOC_146259	Novel_lncRNA	672812	674116	+	Pg_S0662.48	Pg_S0662.48	704396	706602	+	30280	upstream
Pg_scaffold0662	TCONS_00172576	XLOC_146259	XLOC_146259	Novel_lncRNA	672812	674116	+	Pg_S0662.49	Pg_S0662.49	750635	751449	-	76519	downstream
Pg_scaffold0662	TCONS_00172576	XLOC_146259	XLOC_146259	Novel_lncRNA	672812	674116	+	Pg_S0662.52	Pg_S0662.52	772124	775428	-	98008	downstream
Pg_scaffold0662	TCONS_00172576	XLOC_146259	XLOC_146259	Novel_lncRNA	672812	674116	+	Pg_S0662.44	Pg_S0662.44	650298	650706	-	22105	upstream
Pg_scaffold0662	TCONS_00172576	XLOC_146259	XLOC_146259	Novel_lncRNA	672812	674116	+	Pg_S0662.45	Pg_S0662.45	674226	675085	-	110	downstream
Pg_scaffold0662	TCONS_00172576	XLOC_146259	XLOC_146259	Novel_lncRNA	672812	674116	+	Pg_S0662.46	Pg_S0662.46	675412	677083	-	1296	downstream
Pg_scaffold0662	TCONS_00172576	XLOC_146259	XLOC_146259	Novel_lncRNA	672812	674116	+	Pg_S0662.47	Pg_S0662.47	695072	700161	+	20956	upstream
Pg_scaffold0662	TCONS_00172576	XLOC_146259	XLOC_146259	Novel_lncRNA	672812	674116	+	Pg_S0662.40	Pg_S0662.40	619611	621508	-	51303	upstream
Pg_scaffold0662	TCONS_00172576	XLOC_146259	XLOC_146259	Novel_lncRNA	672812	674116	+	Pg_S0662.41	Pg_S0662.41	630419	630854	-	41957	upstream
Pg_scaffold0662	TCONS_00172576	XLOC_146259	XLOC_146259	Novel_lncRNA	672812	674116	+	Pg_S0662.42	Pg_S0662.42	631105	631958	+	40853	downstream
Pg_scaffold0662	TCONS_00172576	XLOC_146259	XLOC_146259	Novel_lncRNA	672812	674116	+	Pg_S0662.43	Pg_S0662.43	638536	639638	-	33173	upstream
Pg_scaffold0662	TCONS_00172576	XLOC_146259	XLOC_146259	Novel_lncRNA	672812	674116	+	Pg_S0662.51	Pg_S0662.51	766450	770293	+	92334	upstream
Pg_scaffold0662	TCONS_00172576	XLOC_146259	XLOC_146259	Novel_lncRNA	672812	674116	+	Pg_S0662.50	Pg_S0662.50	754101	756421	+	79985	upstream
Pg_scaffold0662	TCONS_00172576	XLOC_146259	XLOC_146259	Novel_lncRNA	672812	674116	+	Pg_S0662.39	Pg_S0662.39	583706	598555	-	74256	upstream
Pg_scaffold0662	TCONS_00172576	XLOC_146259	XLOC_146259	Novel_lncRNA	672812	674116	+	Pg_S0662.38	Pg_S0662.38	570554	577012	+	95799	downstream
Pg_scaffold3780	TCONS_00508567	Pg_S3780.1	Pg_S3780.1	Novel_lncRNA	21876	24259	-	Pg_S3780.3	Pg_S3780.3	68530	69496	-	44271	downstream
Pg_scaffold3780	TCONS_00508567	Pg_S3780.1	Pg_S3780.1	Novel_lncRNA	21876	24259	-	Pg_S3780.4	Pg_S3780.4	114830	118009	+	90571	upstream
Pg_scaffold3780	TCONS_00508567	Pg_S3780.1	Pg_S3780.1	Novel_lncRNA	21876	24259	-	Pg_S3780.13	Pg_S3780.13	43010	67325	+	18751	upstream
Pg_scaffold3780	TCONS_00508567	Pg_S3780.1	Pg_S3780.1	Novel_lncRNA	21876	24259	-	Pg_S3780.2	Pg_S3780.2	34045	38955	+	9786	upstream
Pg_scaffold3780	TCONS_00508567	Pg_S3780.1	Pg_S3780.1	Novel_lncRNA	21876	24259	-	Pg_S3780.1	Pg_S3780.1	21875	23603	-	(1728)	sense
Pg_scaffold0231	TCONS_00078037	XLOC_066667	XLOC_066667	Novel_lncRNA	627479	631466	+	Pg_S0231.4	Pg_S0231.4	668520	670651	-	37054	downstream
Pg_scaffold4929	TCONS_00568413	XLOC_467257	XLOC_467257	Novel_lncRNA	111228	112094	+	Pg_S4929.3	Pg_S4929.3	43858	44473	+	66754	downstream
Pg_scaffold4929	TCONS_00568413	XLOC_467257	XLOC_467257	Novel_lncRNA	111228	112094	+	Pg_S4929.2	Pg_S4929.2	35272	36715	+	74512	downstream
Pg_scaffold4929	TCONS_00568413	XLOC_467257	XLOC_467257	Novel_lncRNA	111228	112094	+	Pg_S4929.1	Pg_S4929.1	29758	34325	-	76902	upstream
Pg_scaffold4929	TCONS_00568413	XLOC_467257	XLOC_467257	Novel_lncRNA	111228	112094	+	Pg_S4929.8	Pg_S4929.8	131533	142029	-	19439	downstream
Pg_scaffold4929	TCONS_00568413	XLOC_467257	XLOC_467257	Novel_lncRNA	111228	112094	+	Pg_S4929.7	Pg_S4929.7	121511	121886	+	9417	upstream
Pg_scaffold4929	TCONS_00568413	XLOC_467257	XLOC_467257	Novel_lncRNA	111228	112094	+	Pg_S4929.6	Pg_S4929.6	105496	108502	+	2725	downstream
Pg_scaffold4929	TCONS_00568413	XLOC_467257	XLOC_467257	Novel_lncRNA	111228	112094	+	Pg_S4929.5	Pg_S4929.5	82336	94400	+	16827	downstream
Pg_scaffold4929	TCONS_00568413	XLOC_467257	XLOC_467257	Novel_lncRNA	111228	112094	+	Pg_S4929.4	Pg_S4929.4	50301	51755	-	59472	upstream
Pg_scaffold4929	TCONS_00568413	XLOC_467257	XLOC_467257	Novel_lncRNA	111228	112094	+	Pg_S4929.9	Pg_S4929.9	145999	147526	-	33905	downstream
Pg_scaffold4929	TCONS_00568413	XLOC_467257	XLOC_467257	Novel_lncRNA	111228	112094	+	Pg_S4929.14	Pg_S4929.14	20033	27664	+	83563	downstream
Pg_scaffold4929	TCONS_00568413	XLOC_467257	XLOC_467257	Novel_lncRNA	111228	112094	+	Pg_S4929.11	Pg_S4929.11	155376	158397	+	43282	upstream
Pg_scaffold4929	TCONS_00568413	XLOC_467257	XLOC_467257	Novel_lncRNA	111228	112094	+	Pg_S4929.12	Pg_S4929.12	159723	168485	-	47629	downstream
Pg_scaffold4929	TCONS_00568413	XLOC_467257	XLOC_467257	Novel_lncRNA	111228	112094	+	Pg_S4929.13	Pg_S4929.13	171059	177938	-	58965	downstream
Pg_scaffold4929	TCONS_00568413	XLOC_467257	XLOC_467257	Novel_lncRNA	111228	112094	+	Pg_S4929.10	Pg_S4929.10	148757	149411	+	36663	upstream
Pg_scaffold0450	TCONS_00131139	XLOC_111173	XLOC_111173	Novel_lncRNA	581750	586456	+	Pg_S0450.23	Pg_S0450.23	596521	605677	-	10065	downstream
Pg_scaffold0450	TCONS_00131139	XLOC_111173	XLOC_111173	Novel_lncRNA	581750	586456	+	Pg_S0450.22	Pg_S0450.22	588796	595314	-	2340	downstream
Pg_scaffold0450	TCONS_00131139	XLOC_111173	XLOC_111173	Novel_lncRNA	581750	586456	+	Pg_S0450.25	Pg_S0450.25	630401	632137	-	43945	downstream
Pg_scaffold0450	TCONS_00131139	XLOC_111173	XLOC_111173	Novel_lncRNA	581750	586456	+	Pg_S0450.24	Pg_S0450.24	619786	629397	+	33330	upstream
Pg_scaffold0450	TCONS_00131139	XLOC_111173	XLOC_111173	Novel_lncRNA	581750	586456	+	Pg_S0450.27	Pg_S0450.27	641507	690572	+	55051	upstream
Pg_scaffold0450	TCONS_00131139	XLOC_111173	XLOC_111173	Novel_lncRNA	581750	586456	+	Pg_S0450.21	Pg_S0450.21	543200	581367	-	382	upstream
Pg_scaffold0450	TCONS_00131139	XLOC_111173	XLOC_111173	Novel_lncRNA	581750	586456	+	Pg_S0450.20	Pg_S0450.20	528605	530288	-	51461	upstream
Pg_scaffold0450	TCONS_00131139	XLOC_111173	XLOC_111173	Novel_lncRNA	581750	586456	+	Pg_S0450.16	Pg_S0450.16	496522	511182	+	70567	downstream
Pg_scaffold0450	TCONS_00131139	XLOC_111173	XLOC_111173	Novel_lncRNA	581750	586456	+	Pg_S0450.17	Pg_S0450.17	512157	513096	-	68653	upstream
Pg_scaffold0450	TCONS_00131139	XLOC_111173	XLOC_111173	Novel_lncRNA	581750	586456	+	Pg_S0450.18	Pg_S0450.18	518070	519564	-	62185	upstream
Pg_scaffold0450	TCONS_00131139	XLOC_111173	XLOC_111173	Novel_lncRNA	581750	586456	+	Pg_S0450.19	Pg_S0450.19	526305	527679	-	54070	upstream
Pg_scaffold0450	TCONS_00131139	XLOC_111173	XLOC_111173	Novel_lncRNA	581750	586456	+	Pg_S0450.15	Pg_S0450.15	482467	492550	-	89199	upstream
Pg_scaffold0655	TCONS_00171379	XLOC_145242	XLOC_145242	Novel_lncRNA	301645	302944	-	Pg_S0655.9	Pg_S0655.9	323190	331425	-	20246	downstream
Pg_scaffold0655	TCONS_00171379	XLOC_145242	XLOC_145242	Novel_lncRNA	301645	302944	-	Pg_S0655.8	Pg_S0655.8	312643	315651	+	9699	upstream
Pg_scaffold0655	TCONS_00171379	XLOC_145242	XLOC_145242	Novel_lncRNA	301645	302944	-	Pg_S0655.10	Pg_S0655.10	346867	365795	-	43923	downstream
Pg_scaffold0655	TCONS_00171379	XLOC_145242	XLOC_145242	Novel_lncRNA	301645	302944	-	Pg_S0655.5	Pg_S0655.5	229731	230832	-	70812	upstream
Pg_scaffold0655	TCONS_00171379	XLOC_145242	XLOC_145242	Novel_lncRNA	301645	302944	-	Pg_S0655.4	Pg_S0655.4	221803	229311	+	72333	downstream
Pg_scaffold0655	TCONS_00171379	XLOC_145242	XLOC_145242	Novel_lncRNA	301645	302944	-	Pg_S0655.7	Pg_S0655.7	265167	267172	-	34472	upstream
Pg_scaffold0655	TCONS_00171379	XLOC_145242	XLOC_145242	Novel_lncRNA	301645	302944	-	Pg_S0655.6	Pg_S0655.6	241518	243490	+	58154	downstream
Pg_scaffold4929	TCONS_00568417	XLOC_467261	XLOC_467261	Novel_lncRNA	119671	119998	+	Pg_S4929.3	Pg_S4929.3	43858	44473	+	75197	downstream
Pg_scaffold4929	TCONS_00568417	XLOC_467261	XLOC_467261	Novel_lncRNA	119671	119998	+	Pg_S4929.2	Pg_S4929.2	35272	36715	+	82955	downstream
Pg_scaffold4929	TCONS_00568417	XLOC_467261	XLOC_467261	Novel_lncRNA	119671	119998	+	Pg_S4929.1	Pg_S4929.1	29758	34325	-	85345	upstream
Pg_scaffold4929	TCONS_00568417	XLOC_467261	XLOC_467261	Novel_lncRNA	119671	119998	+	Pg_S4929.8	Pg_S4929.8	131533	142029	-	11535	downstream
Pg_scaffold4929	TCONS_00568417	XLOC_467261	XLOC_467261	Novel_lncRNA	119671	119998	+	Pg_S4929.7	Pg_S4929.7	121511	121886	+	1513	upstream
Pg_scaffold4929	TCONS_00568417	XLOC_467261	XLOC_467261	Novel_lncRNA	119671	119998	+	Pg_S4929.6	Pg_S4929.6	105496	108502	+	11168	downstream
Pg_scaffold4929	TCONS_00568417	XLOC_467261	XLOC_467261	Novel_lncRNA	119671	119998	+	Pg_S4929.5	Pg_S4929.5	82336	94400	+	25270	downstream
Pg_scaffold4929	TCONS_00568417	XLOC_467261	XLOC_467261	Novel_lncRNA	119671	119998	+	Pg_S4929.4	Pg_S4929.4	50301	51755	-	67915	upstream
Pg_scaffold4929	TCONS_00568417	XLOC_467261	XLOC_467261	Novel_lncRNA	119671	119998	+	Pg_S4929.9	Pg_S4929.9	145999	147526	-	26001	downstream
Pg_scaffold4929	TCONS_00568417	XLOC_467261	XLOC_467261	Novel_lncRNA	119671	119998	+	Pg_S4929.14	Pg_S4929.14	20033	27664	+	92006	downstream
Pg_scaffold4929	TCONS_00568417	XLOC_467261	XLOC_467261	Novel_lncRNA	119671	119998	+	Pg_S4929.11	Pg_S4929.11	155376	158397	+	35378	upstream
Pg_scaffold4929	TCONS_00568417	XLOC_467261	XLOC_467261	Novel_lncRNA	119671	119998	+	Pg_S4929.12	Pg_S4929.12	159723	168485	-	39725	downstream
Pg_scaffold4929	TCONS_00568417	XLOC_467261	XLOC_467261	Novel_lncRNA	119671	119998	+	Pg_S4929.13	Pg_S4929.13	171059	177938	-	51061	downstream
Pg_scaffold4929	TCONS_00568417	XLOC_467261	XLOC_467261	Novel_lncRNA	119671	119998	+	Pg_S4929.10	Pg_S4929.10	148757	149411	+	28759	upstream
Pg_scaffold0584	TCONS_00157981	XLOC_134120	XLOC_134120	Novel_lncRNA	224162	225603	+	Pg_S0584.2	Pg_S0584.2	223451	223905	-	256	upstream
Pg_scaffold2369	TCONS_00399191	XLOC_331955	XLOC_331955	Novel_lncRNA	336942	337560	+	Pg_S2369.22	Pg_S2369.22	262379	264045	+	72896	downstream
Pg_scaffold2369	TCONS_00399191	XLOC_331955	XLOC_331955	Novel_lncRNA	336942	337560	+	Pg_S2369.23	Pg_S2369.23	266980	275957	+	60984	downstream
Pg_scaffold2369	TCONS_00399191	XLOC_331955	XLOC_331955	Novel_lncRNA	336942	337560	+	Pg_S2369.26	Pg_S2369.26	349669	367232	-	12109	downstream
Pg_scaffold2369	TCONS_00399191	XLOC_331955	XLOC_331955	Novel_lncRNA	336942	337560	+	Pg_S2369.24	Pg_S2369.24	277905	279393	+	57548	downstream
Pg_scaffold2369	TCONS_00399191	XLOC_331955	XLOC_331955	Novel_lncRNA	336942	337560	+	Pg_S2369.25	Pg_S2369.25	289460	299696	+	37245	downstream
Pg_scaffold1415	TCONS_00290736	XLOC_244147	XLOC_244147	Novel_lncRNA	239770	240046	-	Pg_S1415.1	Pg_S1415.1	310429	312249	-	70383	downstream
Pg_scaffold6223	TCONS_00615584	XLOC_503838	XLOC_503838	Novel_lncRNA	97653	99598	+	Pg_S6223.1	Pg_S6223.1	84220	85180	+	12472	downstream
Pg_scaffold6223	TCONS_00615584	XLOC_503838	XLOC_503838	Novel_lncRNA	97653	99598	+	Pg_S6223.2	Pg_S6223.2	86563	87491	-	10161	upstream
Pg_scaffold6223	TCONS_00615584	XLOC_503838	XLOC_503838	Novel_lncRNA	97653	99598	+	Pg_S6223.3	Pg_S6223.3	100333	101936	-	735	downstream
Pg_scaffold6223	TCONS_00615584	XLOC_503838	XLOC_503838	Novel_lncRNA	97653	99598	+	Pg_S6223.4	Pg_S6223.4	109767	113473	+	10169	upstream
Pg_scaffold0458	TCONS_00132722	XLOC_112548	XLOC_112548	Novel_lncRNA	76724	82638	+	Pg_S0458.19	Pg_S0458.19	34807	40461	-	36262	upstream
Pg_scaffold0458	TCONS_00132722	XLOC_112548	XLOC_112548	Novel_lncRNA	76724	82638	+	Pg_S0458.10	Pg_S0458.10	107728	111358	+	25090	upstream
Pg_scaffold0458	TCONS_00132722	XLOC_112548	XLOC_112548	Novel_lncRNA	76724	82638	+	Pg_S0458.11	Pg_S0458.11	113094	114684	+	30456	upstream
Pg_scaffold0458	TCONS_00132722	XLOC_112548	XLOC_112548	Novel_lncRNA	76724	82638	+	Pg_S0458.12	Pg_S0458.12	123145	127583	+	40507	upstream
Pg_scaffold0458	TCONS_00132722	XLOC_112548	XLOC_112548	Novel_lncRNA	76724	82638	+	Pg_S0458.13	Pg_S0458.13	153582	157495	+	70944	upstream
Pg_scaffold0458	TCONS_00132722	XLOC_112548	XLOC_112548	Novel_lncRNA	76724	82638	+	Pg_S0458.20	Pg_S0458.20	70402	76085	-	638	upstream
Pg_scaffold0458	TCONS_00132722	XLOC_112548	XLOC_112548	Novel_lncRNA	76724	82638	+	Pg_S0458.8	Pg_S0458.8	93236	94973	+	10598	upstream
Pg_scaffold0458	TCONS_00132722	XLOC_112548	XLOC_112548	Novel_lncRNA	76724	82638	+	Pg_S0458.9	Pg_S0458.9	101732	104294	+	19094	upstream
Pg_scaffold0458	TCONS_00132722	XLOC_112548	XLOC_112548	Novel_lncRNA	76724	82638	+	Pg_S0458.2	Pg_S0458.2	13105	15183	+	61540	downstream
Pg_scaffold0458	TCONS_00132722	XLOC_112548	XLOC_112548	Novel_lncRNA	76724	82638	+	Pg_S0458.3	Pg_S0458.3	18976	34004	-	42719	upstream
Pg_scaffold0458	TCONS_00132722	XLOC_112548	XLOC_112548	Novel_lncRNA	76724	82638	+	Pg_S0458.1	Pg_S0458.1	5176	5539	+	71184	downstream
Pg_scaffold0458	TCONS_00132722	XLOC_112548	XLOC_112548	Novel_lncRNA	76724	82638	+	Pg_S0458.6	Pg_S0458.6	57789	60296	-	16427	upstream
Pg_scaffold0458	TCONS_00132722	XLOC_112548	XLOC_112548	Novel_lncRNA	76724	82638	+	Pg_S0458.7	Pg_S0458.7	61036	69476	-	7247	upstream
Pg_scaffold0458	TCONS_00132722	XLOC_112548	XLOC_112548	Novel_lncRNA	76724	82638	+	Pg_S0458.4	Pg_S0458.4	42478	45751	-	30972	upstream
Pg_scaffold0458	TCONS_00132722	XLOC_112548	XLOC_112548	Novel_lncRNA	76724	82638	+	Pg_S0458.5	Pg_S0458.5	47081	54342	-	22381	upstream
Pg_scaffold0392	TCONS_00117610	XLOC_100011	XLOC_100011	Novel_lncRNA	405242	413003	+	Pg_S0392.7	Pg_S0392.7	417783	422656	+	4780	upstream
Pg_scaffold1749	TCONS_00332946	Pg_S1749.8	Pg_S1749.8	Novel_lncRNA	321248	325545	+	Pg_S1749.12	Pg_S1749.12	425506	427093	+	99961	upstream
Pg_scaffold1749	TCONS_00332946	Pg_S1749.8	Pg_S1749.8	Novel_lncRNA	321248	325545	+	Pg_S1749.10	Pg_S1749.10	351163	354890	-	25618	downstream
Pg_scaffold1749	TCONS_00332946	Pg_S1749.8	Pg_S1749.8	Novel_lncRNA	321248	325545	+	Pg_S1749.11	Pg_S1749.11	409304	409958	+	83759	upstream
Pg_scaffold1749	TCONS_00332946	Pg_S1749.8	Pg_S1749.8	Novel_lncRNA	321248	325545	+	Pg_S1749.8	Pg_S1749.8	321443	324986	+	(3543)	sense
Pg_scaffold1749	TCONS_00332946	Pg_S1749.8	Pg_S1749.8	Novel_lncRNA	321248	325545	+	Pg_S1749.9	Pg_S1749.9	335962	336885	-	10417	downstream
Pg_scaffold1749	TCONS_00332946	Pg_S1749.8	Pg_S1749.8	Novel_lncRNA	321248	325545	+	Pg_S1749.4	Pg_S1749.4	229016	230956	+	90291	downstream
Pg_scaffold1749	TCONS_00332946	Pg_S1749.8	Pg_S1749.8	Novel_lncRNA	321248	325545	+	Pg_S1749.5	Pg_S1749.5	231996	232944	+	88303	downstream
Pg_scaffold1749	TCONS_00332946	Pg_S1749.8	Pg_S1749.8	Novel_lncRNA	321248	325545	+	Pg_S1749.6	Pg_S1749.6	233798	249991	-	71256	upstream
Pg_scaffold1749	TCONS_00332946	Pg_S1749.8	Pg_S1749.8	Novel_lncRNA	321248	325545	+	Pg_S1749.7	Pg_S1749.7	315711	320878	+	369	downstream
Pg_scaffold3629	TCONS_00498401	Pg_S3629.3	Pg_S3629.3	Novel_lncRNA	65839	68184	+	Pg_S3629.1	Pg_S3629.1	3761	14002	+	51836	downstream
Pg_scaffold3629	TCONS_00498401	Pg_S3629.3	Pg_S3629.3	Novel_lncRNA	65839	68184	+	Pg_S3629.3	Pg_S3629.3	62107	71915	+	(2346)	sense
Pg_scaffold3629	TCONS_00498401	Pg_S3629.3	Pg_S3629.3	Novel_lncRNA	65839	68184	+	Pg_S3629.2	Pg_S3629.2	46756	58850	-	6988	upstream
Pg_scaffold3629	TCONS_00498401	Pg_S3629.3	Pg_S3629.3	Novel_lncRNA	65839	68184	+	Pg_S3629.5	Pg_S3629.5	127390	151121	+	59206	upstream
Pg_scaffold3629	TCONS_00498401	Pg_S3629.3	Pg_S3629.3	Novel_lncRNA	65839	68184	+	Pg_S3629.4	Pg_S3629.4	124384	125458	+	56200	upstream
Pg_scaffold3629	TCONS_00498401	Pg_S3629.3	Pg_S3629.3	Novel_lncRNA	65839	68184	+	Pg_S3629.7	Pg_S3629.7	160506	162706	+	92322	upstream
Pg_scaffold3629	TCONS_00498401	Pg_S3629.3	Pg_S3629.3	Novel_lncRNA	65839	68184	+	Pg_S3629.6	Pg_S3629.6	154589	155066	-	86405	downstream
Pg_scaffold3629	TCONS_00498400	Pg_S3629.3	Pg_S3629.3	Novel_lncRNA	65838	68184	+	Pg_S3629.1	Pg_S3629.1	3761	14002	+	51835	downstream
Pg_scaffold3629	TCONS_00498400	Pg_S3629.3	Pg_S3629.3	Novel_lncRNA	65838	68184	+	Pg_S3629.3	Pg_S3629.3	62107	71915	+	(2347)	sense
Pg_scaffold3629	TCONS_00498400	Pg_S3629.3	Pg_S3629.3	Novel_lncRNA	65838	68184	+	Pg_S3629.2	Pg_S3629.2	46756	58850	-	6987	upstream
Pg_scaffold3629	TCONS_00498400	Pg_S3629.3	Pg_S3629.3	Novel_lncRNA	65838	68184	+	Pg_S3629.5	Pg_S3629.5	127390	151121	+	59206	upstream
Pg_scaffold3629	TCONS_00498400	Pg_S3629.3	Pg_S3629.3	Novel_lncRNA	65838	68184	+	Pg_S3629.4	Pg_S3629.4	124384	125458	+	56200	upstream
Pg_scaffold3629	TCONS_00498400	Pg_S3629.3	Pg_S3629.3	Novel_lncRNA	65838	68184	+	Pg_S3629.7	Pg_S3629.7	160506	162706	+	92322	upstream
Pg_scaffold3629	TCONS_00498400	Pg_S3629.3	Pg_S3629.3	Novel_lncRNA	65838	68184	+	Pg_S3629.6	Pg_S3629.6	154589	155066	-	86405	downstream
Pg_scaffold3629	TCONS_00498403	Pg_S3629.3	Pg_S3629.3	Novel_lncRNA	65839	68184	+	Pg_S3629.1	Pg_S3629.1	3761	14002	+	51836	downstream
Pg_scaffold3629	TCONS_00498403	Pg_S3629.3	Pg_S3629.3	Novel_lncRNA	65839	68184	+	Pg_S3629.3	Pg_S3629.3	62107	71915	+	(2346)	sense
Pg_scaffold3629	TCONS_00498403	Pg_S3629.3	Pg_S3629.3	Novel_lncRNA	65839	68184	+	Pg_S3629.2	Pg_S3629.2	46756	58850	-	6988	upstream
Pg_scaffold3629	TCONS_00498403	Pg_S3629.3	Pg_S3629.3	Novel_lncRNA	65839	68184	+	Pg_S3629.5	Pg_S3629.5	127390	151121	+	59206	upstream
Pg_scaffold3629	TCONS_00498403	Pg_S3629.3	Pg_S3629.3	Novel_lncRNA	65839	68184	+	Pg_S3629.4	Pg_S3629.4	124384	125458	+	56200	upstream
Pg_scaffold3629	TCONS_00498403	Pg_S3629.3	Pg_S3629.3	Novel_lncRNA	65839	68184	+	Pg_S3629.7	Pg_S3629.7	160506	162706	+	92322	upstream
Pg_scaffold3629	TCONS_00498403	Pg_S3629.3	Pg_S3629.3	Novel_lncRNA	65839	68184	+	Pg_S3629.6	Pg_S3629.6	154589	155066	-	86405	downstream
Pg_scaffold3629	TCONS_00498402	Pg_S3629.3	Pg_S3629.3	Novel_lncRNA	65839	68184	+	Pg_S3629.1	Pg_S3629.1	3761	14002	+	51836	downstream
Pg_scaffold3629	TCONS_00498402	Pg_S3629.3	Pg_S3629.3	Novel_lncRNA	65839	68184	+	Pg_S3629.3	Pg_S3629.3	62107	71915	+	(2346)	sense
Pg_scaffold3629	TCONS_00498402	Pg_S3629.3	Pg_S3629.3	Novel_lncRNA	65839	68184	+	Pg_S3629.2	Pg_S3629.2	46756	58850	-	6988	upstream
Pg_scaffold3629	TCONS_00498402	Pg_S3629.3	Pg_S3629.3	Novel_lncRNA	65839	68184	+	Pg_S3629.5	Pg_S3629.5	127390	151121	+	59206	upstream
Pg_scaffold3629	TCONS_00498402	Pg_S3629.3	Pg_S3629.3	Novel_lncRNA	65839	68184	+	Pg_S3629.4	Pg_S3629.4	124384	125458	+	56200	upstream
Pg_scaffold3629	TCONS_00498402	Pg_S3629.3	Pg_S3629.3	Novel_lncRNA	65839	68184	+	Pg_S3629.7	Pg_S3629.7	160506	162706	+	92322	upstream
Pg_scaffold3629	TCONS_00498402	Pg_S3629.3	Pg_S3629.3	Novel_lncRNA	65839	68184	+	Pg_S3629.6	Pg_S3629.6	154589	155066	-	86405	downstream
Pg_scaffold3629	TCONS_00498404	Pg_S3629.3	Pg_S3629.3	Novel_lncRNA	65839	68184	+	Pg_S3629.1	Pg_S3629.1	3761	14002	+	51836	downstream
Pg_scaffold3629	TCONS_00498404	Pg_S3629.3	Pg_S3629.3	Novel_lncRNA	65839	68184	+	Pg_S3629.3	Pg_S3629.3	62107	71915	+	(2346)	sense
Pg_scaffold3629	TCONS_00498404	Pg_S3629.3	Pg_S3629.3	Novel_lncRNA	65839	68184	+	Pg_S3629.2	Pg_S3629.2	46756	58850	-	6988	upstream
Pg_scaffold3629	TCONS_00498404	Pg_S3629.3	Pg_S3629.3	Novel_lncRNA	65839	68184	+	Pg_S3629.5	Pg_S3629.5	127390	151121	+	59206	upstream
Pg_scaffold3629	TCONS_00498404	Pg_S3629.3	Pg_S3629.3	Novel_lncRNA	65839	68184	+	Pg_S3629.4	Pg_S3629.4	124384	125458	+	56200	upstream
Pg_scaffold3629	TCONS_00498404	Pg_S3629.3	Pg_S3629.3	Novel_lncRNA	65839	68184	+	Pg_S3629.7	Pg_S3629.7	160506	162706	+	92322	upstream
Pg_scaffold3629	TCONS_00498404	Pg_S3629.3	Pg_S3629.3	Novel_lncRNA	65839	68184	+	Pg_S3629.6	Pg_S3629.6	154589	155066	-	86405	downstream
Pg_scaffold7808	TCONS_00647892	Pg_S7808.1	Pg_S7808.1	Novel_lncRNA	7042	15449	-	Pg_S7808.1	Pg_S7808.1	7272	20985	+	(8177)	antisense
Pg_scaffold7808	TCONS_00647892	Pg_S7808.1	Pg_S7808.1	Novel_lncRNA	7042	15449	-	Pg_S7808.2	Pg_S7808.2	25364	29701	-	9915	downstream
Pg_scaffold1246	TCONS_00267875	XLOC_225257	XLOC_225257	Novel_lncRNA	41737	42228	-	Pg_S1246.2	Pg_S1246.2	37126	40282	+	1454	downstream
Pg_scaffold1246	TCONS_00267875	XLOC_225257	XLOC_225257	Novel_lncRNA	41737	42228	-	Pg_S1246.1	Pg_S1246.1	27982	29728	+	12008	downstream
Pg_scaffold0635	TCONS_00167593	Pg_S0635.7	Pg_S0635.7	Novel_lncRNA	454494	467397	+	Pg_S0635.7	Pg_S0635.7	466426	467978	-	(971)	antisense
Pg_scaffold0635	TCONS_00167593	Pg_S0635.7	Pg_S0635.7	Novel_lncRNA	454494	467397	+	Pg_S0635.6	Pg_S0635.6	404777	406181	+	48312	downstream
Pg_scaffold0635	TCONS_00167593	Pg_S0635.7	Pg_S0635.7	Novel_lncRNA	454494	467397	+	Pg_S0635.5	Pg_S0635.5	371959	376515	+	77978	downstream
Pg_scaffold0635	TCONS_00167593	Pg_S0635.7	Pg_S0635.7	Novel_lncRNA	454494	467397	+	Pg_S0635.8	Pg_S0635.8	527919	533170	+	60522	upstream
Pg_scaffold0400	TCONS_00119502	XLOC_101583	XLOC_101583	Novel_lncRNA	412164	416780	+	Pg_S0400.4	Pg_S0400.4	499729	505728	+	82949	upstream
Pg_scaffold0400	TCONS_00119502	XLOC_101583	XLOC_101583	Novel_lncRNA	412164	416780	+	Pg_S0400.3	Pg_S0400.3	421332	438136	+	4552	upstream
Pg_scaffold6669	TCONS_00627301	XLOC_512826	XLOC_512826	Novel_lncRNA	60479	62109	-	Pg_S6669.2	Pg_S6669.2	9027	10110	+	50368	downstream
Pg_scaffold6669	TCONS_00627301	XLOC_512826	XLOC_512826	Novel_lncRNA	60479	62109	-	Pg_S6669.3	Pg_S6669.3	37855	38191	+	22287	downstream
Pg_scaffold6669	TCONS_00627301	XLOC_512826	XLOC_512826	Novel_lncRNA	60479	62109	-	Pg_S6669.1	Pg_S6669.1	2017	2445	+	58033	downstream
Pg_scaffold6669	TCONS_00627301	XLOC_512826	XLOC_512826	Novel_lncRNA	60479	62109	-	Pg_S6669.6	Pg_S6669.6	53370	55236	+	5242	downstream
Pg_scaffold6669	TCONS_00627301	XLOC_512826	XLOC_512826	Novel_lncRNA	60479	62109	-	Pg_S6669.7	Pg_S6669.7	56005	60089	-	389	upstream
Pg_scaffold6669	TCONS_00627301	XLOC_512826	XLOC_512826	Novel_lncRNA	60479	62109	-	Pg_S6669.4	Pg_S6669.4	47628	49097	-	11381	upstream
Pg_scaffold6669	TCONS_00627301	XLOC_512826	XLOC_512826	Novel_lncRNA	60479	62109	-	Pg_S6669.5	Pg_S6669.5	49791	51723	+	8755	downstream
Pg_scaffold1439	TCONS_00293898	XLOC_246740	XLOC_246740	Novel_lncRNA	84632	86565	+	Pg_S1439.43	Pg_S1439.43	115366	123618	-	28801	downstream
Pg_scaffold1439	TCONS_00293898	XLOC_246740	XLOC_246740	Novel_lncRNA	84632	86565	+	Pg_S1439.42	Pg_S1439.42	111530	114755	-	24965	downstream
Pg_scaffold1439	TCONS_00293898	XLOC_246740	XLOC_246740	Novel_lncRNA	84632	86565	+	Pg_S1439.41	Pg_S1439.41	8213	12016	-	72615	upstream
Pg_scaffold1439	TCONS_00293898	XLOC_246740	XLOC_246740	Novel_lncRNA	84632	86565	+	Pg_S1439.10	Pg_S1439.10	124864	125791	+	38299	upstream
Pg_scaffold1439	TCONS_00293898	XLOC_246740	XLOC_246740	Novel_lncRNA	84632	86565	+	Pg_S1439.11	Pg_S1439.11	130586	134076	+	44021	upstream
Pg_scaffold1439	TCONS_00293898	XLOC_246740	XLOC_246740	Novel_lncRNA	84632	86565	+	Pg_S1439.12	Pg_S1439.12	135986	138055	-	49421	downstream
Pg_scaffold1439	TCONS_00293898	XLOC_246740	XLOC_246740	Novel_lncRNA	84632	86565	+	Pg_S1439.13	Pg_S1439.13	184116	199001	+	97551	upstream
Pg_scaffold1439	TCONS_00293898	XLOC_246740	XLOC_246740	Novel_lncRNA	84632	86565	+	Pg_S1439.8	Pg_S1439.8	68276	79411	-	5220	upstream
Pg_scaffold1439	TCONS_00293898	XLOC_246740	XLOC_246740	Novel_lncRNA	84632	86565	+	Pg_S1439.9	Pg_S1439.9	86665	88632	-	100	downstream
Pg_scaffold1439	TCONS_00293898	XLOC_246740	XLOC_246740	Novel_lncRNA	84632	86565	+	Pg_S1439.2	Pg_S1439.2	22046	23964	+	60667	downstream
Pg_scaffold1439	TCONS_00293898	XLOC_246740	XLOC_246740	Novel_lncRNA	84632	86565	+	Pg_S1439.3	Pg_S1439.3	24659	29767	-	54864	upstream
Pg_scaffold1439	TCONS_00293898	XLOC_246740	XLOC_246740	Novel_lncRNA	84632	86565	+	Pg_S1439.1	Pg_S1439.1	1570	2173	+	82458	downstream
Pg_scaffold1439	TCONS_00293898	XLOC_246740	XLOC_246740	Novel_lncRNA	84632	86565	+	Pg_S1439.6	Pg_S1439.6	47607	56503	-	28128	upstream
Pg_scaffold1439	TCONS_00293898	XLOC_246740	XLOC_246740	Novel_lncRNA	84632	86565	+	Pg_S1439.7	Pg_S1439.7	60833	62678	+	21953	downstream
Pg_scaffold1439	TCONS_00293898	XLOC_246740	XLOC_246740	Novel_lncRNA	84632	86565	+	Pg_S1439.4	Pg_S1439.4	32794	33168	-	51463	upstream
Pg_scaffold1439	TCONS_00293898	XLOC_246740	XLOC_246740	Novel_lncRNA	84632	86565	+	Pg_S1439.5	Pg_S1439.5	39605	39947	+	44684	downstream
Pg_scaffold6139	TCONS_00613287	Pg_S6139.1	Pg_S6139.1	Novel_lncRNA	604	56903	+	Pg_S6139.1	Pg_S6139.1	6038	6473	+	(435)	sense
Pg_scaffold3345	TCONS_00479018	XLOC_396548	XLOC_396548	Novel_lncRNA	16869	19054	-	Pg_S3345.6	Pg_S3345.6	116960	120722	-	97906	downstream
Pg_scaffold3345	TCONS_00479018	XLOC_396548	XLOC_396548	Novel_lncRNA	16869	19054	-	Pg_S3345.4	Pg_S3345.4	86975	98943	-	67921	downstream
Pg_scaffold3345	TCONS_00479018	XLOC_396548	XLOC_396548	Novel_lncRNA	16869	19054	-	Pg_S3345.5	Pg_S3345.5	110333	116469	-	91279	downstream
Pg_scaffold3345	TCONS_00479018	XLOC_396548	XLOC_396548	Novel_lncRNA	16869	19054	-	Pg_S3345.2	Pg_S3345.2	72777	81181	+	53723	upstream
Pg_scaffold3345	TCONS_00479018	XLOC_396548	XLOC_396548	Novel_lncRNA	16869	19054	-	Pg_S3345.3	Pg_S3345.3	83207	85898	-	64153	downstream
Pg_scaffold3345	TCONS_00479018	XLOC_396548	XLOC_396548	Novel_lncRNA	16869	19054	-	Pg_S3345.1	Pg_S3345.1	55259	59993	+	36205	upstream
Pg_scaffold1439	TCONS_00293897	XLOC_246740	XLOC_246740	Novel_lncRNA	84632	86397	+	Pg_S1439.43	Pg_S1439.43	115366	123618	-	28969	downstream
Pg_scaffold1439	TCONS_00293897	XLOC_246740	XLOC_246740	Novel_lncRNA	84632	86397	+	Pg_S1439.42	Pg_S1439.42	111530	114755	-	25133	downstream
Pg_scaffold1439	TCONS_00293897	XLOC_246740	XLOC_246740	Novel_lncRNA	84632	86397	+	Pg_S1439.41	Pg_S1439.41	8213	12016	-	72615	upstream
Pg_scaffold1439	TCONS_00293897	XLOC_246740	XLOC_246740	Novel_lncRNA	84632	86397	+	Pg_S1439.10	Pg_S1439.10	124864	125791	+	38467	upstream
Pg_scaffold1439	TCONS_00293897	XLOC_246740	XLOC_246740	Novel_lncRNA	84632	86397	+	Pg_S1439.11	Pg_S1439.11	130586	134076	+	44189	upstream
Pg_scaffold1439	TCONS_00293897	XLOC_246740	XLOC_246740	Novel_lncRNA	84632	86397	+	Pg_S1439.12	Pg_S1439.12	135986	138055	-	49589	downstream
Pg_scaffold1439	TCONS_00293897	XLOC_246740	XLOC_246740	Novel_lncRNA	84632	86397	+	Pg_S1439.13	Pg_S1439.13	184116	199001	+	97719	upstream
Pg_scaffold1439	TCONS_00293897	XLOC_246740	XLOC_246740	Novel_lncRNA	84632	86397	+	Pg_S1439.8	Pg_S1439.8	68276	79411	-	5220	upstream
Pg_scaffold1439	TCONS_00293897	XLOC_246740	XLOC_246740	Novel_lncRNA	84632	86397	+	Pg_S1439.9	Pg_S1439.9	86665	88632	-	268	downstream
Pg_scaffold1439	TCONS_00293897	XLOC_246740	XLOC_246740	Novel_lncRNA	84632	86397	+	Pg_S1439.2	Pg_S1439.2	22046	23964	+	60667	downstream
Pg_scaffold1439	TCONS_00293897	XLOC_246740	XLOC_246740	Novel_lncRNA	84632	86397	+	Pg_S1439.3	Pg_S1439.3	24659	29767	-	54864	upstream
Pg_scaffold1439	TCONS_00293897	XLOC_246740	XLOC_246740	Novel_lncRNA	84632	86397	+	Pg_S1439.1	Pg_S1439.1	1570	2173	+	82458	downstream
Pg_scaffold1439	TCONS_00293897	XLOC_246740	XLOC_246740	Novel_lncRNA	84632	86397	+	Pg_S1439.6	Pg_S1439.6	47607	56503	-	28128	upstream
Pg_scaffold1439	TCONS_00293897	XLOC_246740	XLOC_246740	Novel_lncRNA	84632	86397	+	Pg_S1439.7	Pg_S1439.7	60833	62678	+	21953	downstream
Pg_scaffold1439	TCONS_00293897	XLOC_246740	XLOC_246740	Novel_lncRNA	84632	86397	+	Pg_S1439.4	Pg_S1439.4	32794	33168	-	51463	upstream
Pg_scaffold1439	TCONS_00293897	XLOC_246740	XLOC_246740	Novel_lncRNA	84632	86397	+	Pg_S1439.5	Pg_S1439.5	39605	39947	+	44684	downstream
Pg_scaffold2936	TCONS_00448010	Pg_S2936.17	Pg_S2936.17	Novel_lncRNA	267099	267832	+	Pg_S2936.23	Pg_S2936.23	330654	336910	+	62822	upstream
Pg_scaffold2936	TCONS_00448010	Pg_S2936.17	Pg_S2936.17	Novel_lncRNA	267099	267832	+	Pg_S2936.19	Pg_S2936.19	287854	298396	-	20022	downstream
Pg_scaffold2936	TCONS_00448010	Pg_S2936.17	Pg_S2936.17	Novel_lncRNA	267099	267832	+	Pg_S2936.18	Pg_S2936.18	276701	283571	+	8869	upstream
Pg_scaffold2936	TCONS_00448010	Pg_S2936.17	Pg_S2936.17	Novel_lncRNA	267099	267832	+	Pg_S2936.15	Pg_S2936.15	247580	251780	-	15318	upstream
Pg_scaffold2936	TCONS_00448010	Pg_S2936.17	Pg_S2936.17	Novel_lncRNA	267099	267832	+	Pg_S2936.11	Pg_S2936.11	179171	193369	+	73729	downstream
Pg_scaffold2936	TCONS_00448010	Pg_S2936.17	Pg_S2936.17	Novel_lncRNA	267099	267832	+	Pg_S2936.17	Pg_S2936.17	267551	275665	-	(281)	antisense
Pg_scaffold2936	TCONS_00448010	Pg_S2936.17	Pg_S2936.17	Novel_lncRNA	267099	267832	+	Pg_S2936.16	Pg_S2936.16	252982	263575	-	3523	upstream
Pg_scaffold2936	TCONS_00448010	Pg_S2936.17	Pg_S2936.17	Novel_lncRNA	267099	267832	+	Pg_S2936.24	Pg_S2936.24	198417	204898	-	62200	upstream
Pg_scaffold2936	TCONS_00448010	Pg_S2936.17	Pg_S2936.17	Novel_lncRNA	267099	267832	+	Pg_S2936.25	Pg_S2936.25	209637	214182	-	52916	upstream
Pg_scaffold2936	TCONS_00448010	Pg_S2936.17	Pg_S2936.17	Novel_lncRNA	267099	267832	+	Pg_S2936.13	Pg_S2936.13	217888	223645	+	43453	downstream
Pg_scaffold2936	TCONS_00448010	Pg_S2936.17	Pg_S2936.17	Novel_lncRNA	267099	267832	+	Pg_S2936.10	Pg_S2936.10	166345	174918	+	92180	downstream
Pg_scaffold2936	TCONS_00448010	Pg_S2936.17	Pg_S2936.17	Novel_lncRNA	267099	267832	+	Pg_S2936.20	Pg_S2936.20	300800	304794	+	32968	upstream
Pg_scaffold2936	TCONS_00448010	Pg_S2936.17	Pg_S2936.17	Novel_lncRNA	267099	267832	+	Pg_S2936.21	Pg_S2936.21	309094	310444	-	41262	downstream
Pg_scaffold2936	TCONS_00448010	Pg_S2936.17	Pg_S2936.17	Novel_lncRNA	267099	267832	+	Pg_S2936.14	Pg_S2936.14	244735	245854	-	21244	upstream
Pg_scaffold2936	TCONS_00448010	Pg_S2936.17	Pg_S2936.17	Novel_lncRNA	267099	267832	+	Pg_S2936.12	Pg_S2936.12	194728	197436	+	69662	downstream
Pg_scaffold2936	TCONS_00448010	Pg_S2936.17	Pg_S2936.17	Novel_lncRNA	267099	267832	+	Pg_S2936.22	Pg_S2936.22	317890	328471	+	50058	upstream
Pg_scaffold4390	TCONS_00542585	XLOC_446676	XLOC_446676	Novel_lncRNA	46072	53666	-	Pg_S4390.9	Pg_S4390.9	140687	158871	+	87021	upstream
Pg_scaffold4390	TCONS_00542585	XLOC_446676	XLOC_446676	Novel_lncRNA	46072	53666	-	Pg_S4390.8	Pg_S4390.8	114100	122137	-	60434	downstream
Pg_scaffold4390	TCONS_00542585	XLOC_446676	XLOC_446676	Novel_lncRNA	46072	53666	-	Pg_S4390.1	Pg_S4390.1	25503	28673	-	17398	upstream
Pg_scaffold4390	TCONS_00542585	XLOC_446676	XLOC_446676	Novel_lncRNA	46072	53666	-	Pg_S4390.3	Pg_S4390.3	60241	63552	-	6575	downstream
Pg_scaffold4390	TCONS_00542585	XLOC_446676	XLOC_446676	Novel_lncRNA	46072	53666	-	Pg_S4390.2	Pg_S4390.2	54013	57842	-	347	downstream
Pg_scaffold4390	TCONS_00542585	XLOC_446676	XLOC_446676	Novel_lncRNA	46072	53666	-	Pg_S4390.5	Pg_S4390.5	75660	79305	+	21994	upstream
Pg_scaffold4390	TCONS_00542585	XLOC_446676	XLOC_446676	Novel_lncRNA	46072	53666	-	Pg_S4390.4	Pg_S4390.4	70074	70638	+	16408	upstream
Pg_scaffold4390	TCONS_00542585	XLOC_446676	XLOC_446676	Novel_lncRNA	46072	53666	-	Pg_S4390.7	Pg_S4390.7	98425	102927	-	44759	downstream
Pg_scaffold4390	TCONS_00542585	XLOC_446676	XLOC_446676	Novel_lncRNA	46072	53666	-	Pg_S4390.6	Pg_S4390.6	82072	97053	-	28406	downstream
Pg_scaffold4390	TCONS_00542585	XLOC_446676	XLOC_446676	Novel_lncRNA	46072	53666	-	Pg_S4390.14	Pg_S4390.14	15288	16284	+	29787	downstream
Pg_scaffold3438	TCONS_00485735	XLOC_401770	XLOC_401770	Novel_lncRNA	165795	169084	-	Pg_S3438.6	Pg_S3438.6	261075	265350	-	91991	downstream
Pg_scaffold3438	TCONS_00485735	XLOC_401770	XLOC_401770	Novel_lncRNA	165795	169084	-	Pg_S3438.3	Pg_S3438.3	183387	193967	-	14303	downstream
Pg_scaffold3438	TCONS_00485735	XLOC_401770	XLOC_401770	Novel_lncRNA	165795	169084	-	Pg_S3438.2	Pg_S3438.2	148153	148615	+	17179	downstream
Pg_scaffold0408	TCONS_00121770	XLOC_103312	XLOC_103312	Novel_lncRNA	65133	65443	-	Pg_S0408.9	Pg_S0408.9	134843	143789	-	69400	downstream
Pg_scaffold0408	TCONS_00121770	XLOC_103312	XLOC_103312	Novel_lncRNA	65133	65443	-	Pg_S0408.8	Pg_S0408.8	127209	134094	+	61766	upstream
Pg_scaffold0408	TCONS_00121770	XLOC_103312	XLOC_103312	Novel_lncRNA	65133	65443	-	Pg_S0408.10	Pg_S0408.10	146680	169750	-	81237	downstream
Pg_scaffold0408	TCONS_00121770	XLOC_103312	XLOC_103312	Novel_lncRNA	65133	65443	-	Pg_S0408.5	Pg_S0408.5	80879	82620	-	15436	downstream
Pg_scaffold0408	TCONS_00121770	XLOC_103312	XLOC_103312	Novel_lncRNA	65133	65443	-	Pg_S0408.4	Pg_S0408.4	69194	75099	-	3751	downstream
Pg_scaffold0408	TCONS_00121770	XLOC_103312	XLOC_103312	Novel_lncRNA	65133	65443	-	Pg_S0408.7	Pg_S0408.7	105804	109630	+	40361	upstream
Pg_scaffold0408	TCONS_00121770	XLOC_103312	XLOC_103312	Novel_lncRNA	65133	65443	-	Pg_S0408.6	Pg_S0408.6	97434	99999	+	31991	upstream
Pg_scaffold0408	TCONS_00121770	XLOC_103312	XLOC_103312	Novel_lncRNA	65133	65443	-	Pg_S0408.1	Pg_S0408.1	627	978	+	64154	downstream
Pg_scaffold0408	TCONS_00121770	XLOC_103312	XLOC_103312	Novel_lncRNA	65133	65443	-	Pg_S0408.3	Pg_S0408.3	68043	68443	-	2600	downstream
Pg_scaffold0408	TCONS_00121770	XLOC_103312	XLOC_103312	Novel_lncRNA	65133	65443	-	Pg_S0408.2	Pg_S0408.2	33362	36234	+	28898	downstream
Pg_scaffold3438	TCONS_00485737	XLOC_401770	XLOC_401770	Novel_lncRNA	167135	169084	-	Pg_S3438.6	Pg_S3438.6	261075	265350	-	91991	downstream
Pg_scaffold3438	TCONS_00485737	XLOC_401770	XLOC_401770	Novel_lncRNA	167135	169084	-	Pg_S3438.3	Pg_S3438.3	183387	193967	-	14303	downstream
Pg_scaffold3438	TCONS_00485737	XLOC_401770	XLOC_401770	Novel_lncRNA	167135	169084	-	Pg_S3438.2	Pg_S3438.2	148153	148615	+	18519	downstream
Pg_scaffold3438	TCONS_00485736	XLOC_401770	XLOC_401770	Novel_lncRNA	165795	169084	-	Pg_S3438.6	Pg_S3438.6	261075	265350	-	91991	downstream
Pg_scaffold3438	TCONS_00485736	XLOC_401770	XLOC_401770	Novel_lncRNA	165795	169084	-	Pg_S3438.3	Pg_S3438.3	183387	193967	-	14303	downstream
Pg_scaffold3438	TCONS_00485736	XLOC_401770	XLOC_401770	Novel_lncRNA	165795	169084	-	Pg_S3438.2	Pg_S3438.2	148153	148615	+	17179	downstream
Pg_scaffold3438	TCONS_00485731	XLOC_401770	XLOC_401770	Novel_lncRNA	164812	169084	-	Pg_S3438.6	Pg_S3438.6	261075	265350	-	91991	downstream
Pg_scaffold3438	TCONS_00485731	XLOC_401770	XLOC_401770	Novel_lncRNA	164812	169084	-	Pg_S3438.3	Pg_S3438.3	183387	193967	-	14303	downstream
Pg_scaffold3438	TCONS_00485731	XLOC_401770	XLOC_401770	Novel_lncRNA	164812	169084	-	Pg_S3438.2	Pg_S3438.2	148153	148615	+	16196	downstream
Pg_scaffold3438	TCONS_00485730	XLOC_401770	XLOC_401770	Novel_lncRNA	164812	169078	-	Pg_S3438.6	Pg_S3438.6	261075	265350	-	91997	downstream
Pg_scaffold3438	TCONS_00485730	XLOC_401770	XLOC_401770	Novel_lncRNA	164812	169078	-	Pg_S3438.3	Pg_S3438.3	183387	193967	-	14309	downstream
Pg_scaffold3438	TCONS_00485730	XLOC_401770	XLOC_401770	Novel_lncRNA	164812	169078	-	Pg_S3438.2	Pg_S3438.2	148153	148615	+	16196	downstream
Pg_scaffold2175	TCONS_00380533	XLOC_316495	XLOC_316495	Novel_lncRNA	183433	192676	-	Pg_S2175.1	Pg_S2175.1	137839	138571	-	44861	upstream
Pg_scaffold3438	TCONS_00485732	XLOC_401770	XLOC_401770	Novel_lncRNA	164812	169084	-	Pg_S3438.6	Pg_S3438.6	261075	265350	-	91991	downstream
Pg_scaffold3438	TCONS_00485732	XLOC_401770	XLOC_401770	Novel_lncRNA	164812	169084	-	Pg_S3438.3	Pg_S3438.3	183387	193967	-	14303	downstream
Pg_scaffold3438	TCONS_00485732	XLOC_401770	XLOC_401770	Novel_lncRNA	164812	169084	-	Pg_S3438.2	Pg_S3438.2	148153	148615	+	16196	downstream
Pg_scaffold5929	TCONS_00606439	XLOC_496755	XLOC_496755	Novel_lncRNA	74559	87644	+	Pg_S5929.1	Pg_S5929.1	104288	104804	+	16644	upstream
Pg_scaffold3429	TCONS_00485049	XLOC_401208	XLOC_401208	Novel_lncRNA	65205	65952	+	Pg_S3429.26	Pg_S3429.26	99113	103394	-	33161	downstream
Pg_scaffold3429	TCONS_00485049	XLOC_401208	XLOC_401208	Novel_lncRNA	65205	65952	+	Pg_S3429.27	Pg_S3429.27	105537	109683	+	39585	upstream
Pg_scaffold3429	TCONS_00485049	XLOC_401208	XLOC_401208	Novel_lncRNA	65205	65952	+	Pg_S3429.13	Pg_S3429.13	96979	97347	-	31027	downstream
Pg_scaffold3429	TCONS_00485049	XLOC_401208	XLOC_401208	Novel_lncRNA	65205	65952	+	Pg_S3429.12	Pg_S3429.12	93288	95658	+	27336	upstream
Pg_scaffold3429	TCONS_00485049	XLOC_401208	XLOC_401208	Novel_lncRNA	65205	65952	+	Pg_S3429.11	Pg_S3429.11	92739	93252	+	26787	upstream
Pg_scaffold3429	TCONS_00485049	XLOC_401208	XLOC_401208	Novel_lncRNA	65205	65952	+	Pg_S3429.10	Pg_S3429.10	84309	86449	-	18357	downstream
Pg_scaffold3429	TCONS_00485049	XLOC_401208	XLOC_401208	Novel_lncRNA	65205	65952	+	Pg_S3429.14	Pg_S3429.14	158584	159817	+	92632	upstream
Pg_scaffold3429	TCONS_00485049	XLOC_401208	XLOC_401208	Novel_lncRNA	65205	65952	+	Pg_S3429.9	Pg_S3429.9	73893	77529	-	7941	downstream
Pg_scaffold3429	TCONS_00485049	XLOC_401208	XLOC_401208	Novel_lncRNA	65205	65952	+	Pg_S3429.8	Pg_S3429.8	66550	67916	+	598	upstream
Pg_scaffold3429	TCONS_00485049	XLOC_401208	XLOC_401208	Novel_lncRNA	65205	65952	+	Pg_S3429.3	Pg_S3429.3	18882	21195	+	44009	downstream
Pg_scaffold3429	TCONS_00485049	XLOC_401208	XLOC_401208	Novel_lncRNA	65205	65952	+	Pg_S3429.2	Pg_S3429.2	15622	16843	+	48361	downstream
Pg_scaffold3429	TCONS_00485049	XLOC_401208	XLOC_401208	Novel_lncRNA	65205	65952	+	Pg_S3429.1	Pg_S3429.1	1863	13160	+	52044	downstream
Pg_scaffold3429	TCONS_00485049	XLOC_401208	XLOC_401208	Novel_lncRNA	65205	65952	+	Pg_S3429.7	Pg_S3429.7	61273	63517	+	1687	downstream
Pg_scaffold3429	TCONS_00485049	XLOC_401208	XLOC_401208	Novel_lncRNA	65205	65952	+	Pg_S3429.6	Pg_S3429.6	35088	38165	-	27039	upstream
Pg_scaffold3429	TCONS_00485049	XLOC_401208	XLOC_401208	Novel_lncRNA	65205	65952	+	Pg_S3429.5	Pg_S3429.5	30643	32357	+	32847	downstream
Pg_scaffold3429	TCONS_00485049	XLOC_401208	XLOC_401208	Novel_lncRNA	65205	65952	+	Pg_S3429.4	Pg_S3429.4	22543	27765	-	37439	upstream
Pg_scaffold3229	TCONS_00470762	XLOC_389866	XLOC_389866	Novel_lncRNA	301887	306409	-	Pg_S3229.8	Pg_S3229.8	306691	308131	-	282	downstream
Pg_scaffold2166	TCONS_00379732	XLOC_315831	XLOC_315831	Novel_lncRNA	325654	330160	+	Pg_S2166.1	Pg_S2166.1	239317	253808	+	71845	downstream
Pg_scaffold2166	TCONS_00379732	XLOC_315831	XLOC_315831	Novel_lncRNA	325654	330160	+	XLOC_315857	XLOC_315857	255944	258065	-	67588	upstream
Pg_scaffold1963	TCONS_00357560	XLOC_298156	XLOC_298156	Novel_lncRNA	218288	221567	-	Pg_S1963.14	Pg_S1963.14	213215	213735	-	4552	upstream
Pg_scaffold1963	TCONS_00357560	XLOC_298156	XLOC_298156	Novel_lncRNA	218288	221567	-	Pg_S1963.15	Pg_S1963.15	236519	237179	-	14952	downstream
Pg_scaffold1963	TCONS_00357560	XLOC_298156	XLOC_298156	Novel_lncRNA	218288	221567	-	Pg_S1963.16	Pg_S1963.16	243296	244421	+	21729	upstream
Pg_scaffold1963	TCONS_00357560	XLOC_298156	XLOC_298156	Novel_lncRNA	218288	221567	-	Pg_S1963.17	Pg_S1963.17	244708	247219	+	23141	upstream
Pg_scaffold1963	TCONS_00357560	XLOC_298156	XLOC_298156	Novel_lncRNA	218288	221567	-	Pg_S1963.10	Pg_S1963.10	190199	190856	-	27431	upstream
Pg_scaffold1963	TCONS_00357560	XLOC_298156	XLOC_298156	Novel_lncRNA	218288	221567	-	Pg_S1963.11	Pg_S1963.11	192629	192962	-	25325	upstream
Pg_scaffold1963	TCONS_00357560	XLOC_298156	XLOC_298156	Novel_lncRNA	218288	221567	-	Pg_S1963.12	Pg_S1963.12	193784	206109	-	12178	upstream
Pg_scaffold1963	TCONS_00357560	XLOC_298156	XLOC_298156	Novel_lncRNA	218288	221567	-	Pg_S1963.13	Pg_S1963.13	206925	211538	+	6749	downstream
Pg_scaffold1963	TCONS_00357560	XLOC_298156	XLOC_298156	Novel_lncRNA	218288	221567	-	Pg_S1963.22	Pg_S1963.22	290160	298275	-	68593	downstream
Pg_scaffold1963	TCONS_00357560	XLOC_298156	XLOC_298156	Novel_lncRNA	218288	221567	-	Pg_S1963.18	Pg_S1963.18	249176	253825	+	27609	upstream
Pg_scaffold1963	TCONS_00357560	XLOC_298156	XLOC_298156	Novel_lncRNA	218288	221567	-	Pg_S1963.19	Pg_S1963.19	254968	259434	-	33401	downstream
Pg_scaffold1963	TCONS_00357560	XLOC_298156	XLOC_298156	Novel_lncRNA	218288	221567	-	Pg_S1963.21	Pg_S1963.21	280956	282033	-	59389	downstream
Pg_scaffold1963	TCONS_00357560	XLOC_298156	XLOC_298156	Novel_lncRNA	218288	221567	-	Pg_S1963.20	Pg_S1963.20	260416	269739	+	38849	upstream
Pg_scaffold1963	TCONS_00357560	XLOC_298156	XLOC_298156	Novel_lncRNA	218288	221567	-	Pg_S1963.8	Pg_S1963.8	178542	184667	-	33620	upstream
Pg_scaffold1963	TCONS_00357560	XLOC_298156	XLOC_298156	Novel_lncRNA	218288	221567	-	Pg_S1963.9	Pg_S1963.9	188189	188561	-	29726	upstream
Pg_scaffold1963	TCONS_00357560	XLOC_298156	XLOC_298156	Novel_lncRNA	218288	221567	-	Pg_S1963.6	Pg_S1963.6	164599	166069	-	52218	upstream
Pg_scaffold1963	TCONS_00357560	XLOC_298156	XLOC_298156	Novel_lncRNA	218288	221567	-	Pg_S1963.7	Pg_S1963.7	172833	177168	+	41119	downstream
Pg_scaffold1963	TCONS_00357560	XLOC_298156	XLOC_298156	Novel_lncRNA	218288	221567	-	Pg_S1963.4	Pg_S1963.4	133761	147124	-	71163	upstream
Pg_scaffold1963	TCONS_00357560	XLOC_298156	XLOC_298156	Novel_lncRNA	218288	221567	-	Pg_S1963.5	Pg_S1963.5	157427	162395	+	55892	downstream
Pg_scaffold1963	TCONS_00357560	XLOC_298156	XLOC_298156	Novel_lncRNA	218288	221567	-	Pg_S1963.3	Pg_S1963.3	126802	128593	-	89694	upstream
Pg_scaffold1963	TCONS_00357561	XLOC_298156	XLOC_298156	Novel_lncRNA	218288	221567	-	Pg_S1963.14	Pg_S1963.14	213215	213735	-	4552	upstream
Pg_scaffold1963	TCONS_00357561	XLOC_298156	XLOC_298156	Novel_lncRNA	218288	221567	-	Pg_S1963.15	Pg_S1963.15	236519	237179	-	14952	downstream
Pg_scaffold1963	TCONS_00357561	XLOC_298156	XLOC_298156	Novel_lncRNA	218288	221567	-	Pg_S1963.16	Pg_S1963.16	243296	244421	+	21729	upstream
Pg_scaffold1963	TCONS_00357561	XLOC_298156	XLOC_298156	Novel_lncRNA	218288	221567	-	Pg_S1963.17	Pg_S1963.17	244708	247219	+	23141	upstream
Pg_scaffold1963	TCONS_00357561	XLOC_298156	XLOC_298156	Novel_lncRNA	218288	221567	-	Pg_S1963.10	Pg_S1963.10	190199	190856	-	27431	upstream
Pg_scaffold1963	TCONS_00357561	XLOC_298156	XLOC_298156	Novel_lncRNA	218288	221567	-	Pg_S1963.11	Pg_S1963.11	192629	192962	-	25325	upstream
Pg_scaffold1963	TCONS_00357561	XLOC_298156	XLOC_298156	Novel_lncRNA	218288	221567	-	Pg_S1963.12	Pg_S1963.12	193784	206109	-	12178	upstream
Pg_scaffold1963	TCONS_00357561	XLOC_298156	XLOC_298156	Novel_lncRNA	218288	221567	-	Pg_S1963.13	Pg_S1963.13	206925	211538	+	6749	downstream
Pg_scaffold1963	TCONS_00357561	XLOC_298156	XLOC_298156	Novel_lncRNA	218288	221567	-	Pg_S1963.22	Pg_S1963.22	290160	298275	-	68593	downstream
Pg_scaffold1963	TCONS_00357561	XLOC_298156	XLOC_298156	Novel_lncRNA	218288	221567	-	Pg_S1963.18	Pg_S1963.18	249176	253825	+	27609	upstream
Pg_scaffold1963	TCONS_00357561	XLOC_298156	XLOC_298156	Novel_lncRNA	218288	221567	-	Pg_S1963.19	Pg_S1963.19	254968	259434	-	33401	downstream
Pg_scaffold1963	TCONS_00357561	XLOC_298156	XLOC_298156	Novel_lncRNA	218288	221567	-	Pg_S1963.21	Pg_S1963.21	280956	282033	-	59389	downstream
Pg_scaffold1963	TCONS_00357561	XLOC_298156	XLOC_298156	Novel_lncRNA	218288	221567	-	Pg_S1963.20	Pg_S1963.20	260416	269739	+	38849	upstream
Pg_scaffold1963	TCONS_00357561	XLOC_298156	XLOC_298156	Novel_lncRNA	218288	221567	-	Pg_S1963.8	Pg_S1963.8	178542	184667	-	33620	upstream
Pg_scaffold1963	TCONS_00357561	XLOC_298156	XLOC_298156	Novel_lncRNA	218288	221567	-	Pg_S1963.9	Pg_S1963.9	188189	188561	-	29726	upstream
Pg_scaffold1963	TCONS_00357561	XLOC_298156	XLOC_298156	Novel_lncRNA	218288	221567	-	Pg_S1963.6	Pg_S1963.6	164599	166069	-	52218	upstream
Pg_scaffold1963	TCONS_00357561	XLOC_298156	XLOC_298156	Novel_lncRNA	218288	221567	-	Pg_S1963.7	Pg_S1963.7	172833	177168	+	41119	downstream
Pg_scaffold1963	TCONS_00357561	XLOC_298156	XLOC_298156	Novel_lncRNA	218288	221567	-	Pg_S1963.4	Pg_S1963.4	133761	147124	-	71163	upstream
Pg_scaffold1963	TCONS_00357561	XLOC_298156	XLOC_298156	Novel_lncRNA	218288	221567	-	Pg_S1963.5	Pg_S1963.5	157427	162395	+	55892	downstream
Pg_scaffold1963	TCONS_00357561	XLOC_298156	XLOC_298156	Novel_lncRNA	218288	221567	-	Pg_S1963.3	Pg_S1963.3	126802	128593	-	89694	upstream
Pg_scaffold5446	TCONS_00589286	XLOC_483545	XLOC_483545	Novel_lncRNA	48124	53259	-	Pg_S5446.1	Pg_S5446.1	1909	2707	+	45416	downstream
Pg_scaffold5446	TCONS_00589286	XLOC_483545	XLOC_483545	Novel_lncRNA	48124	53259	-	Pg_S5446.2	Pg_S5446.2	4568	5198	+	42925	downstream
Pg_scaffold5446	TCONS_00589286	XLOC_483545	XLOC_483545	Novel_lncRNA	48124	53259	-	Pg_S5446.3	Pg_S5446.3	6959	7478	+	40645	downstream
Pg_scaffold5446	TCONS_00589286	XLOC_483545	XLOC_483545	Novel_lncRNA	48124	53259	-	Pg_S5446.4	Pg_S5446.4	8394	8691	+	39432	downstream
Pg_scaffold5446	TCONS_00589286	XLOC_483545	XLOC_483545	Novel_lncRNA	48124	53259	-	Pg_S5446.5	Pg_S5446.5	21028	32938	+	15185	downstream
Pg_scaffold5446	TCONS_00589286	XLOC_483545	XLOC_483545	Novel_lncRNA	48124	53259	-	Pg_S5446.6	Pg_S5446.6	33669	45479	-	2644	upstream
Pg_scaffold5446	TCONS_00589286	XLOC_483545	XLOC_483545	Novel_lncRNA	48124	53259	-	Pg_S5446.7	Pg_S5446.7	62992	65248	+	9733	upstream
Pg_scaffold5446	TCONS_00589286	XLOC_483545	XLOC_483545	Novel_lncRNA	48124	53259	-	Pg_S5446.8	Pg_S5446.8	84522	86692	+	31263	upstream
Pg_scaffold5446	TCONS_00589284	Pg_S5446.6	Pg_S5446.6	Novel_lncRNA	43337	45801	-	Pg_S5446.1	Pg_S5446.1	1909	2707	+	40629	downstream
Pg_scaffold5446	TCONS_00589284	Pg_S5446.6	Pg_S5446.6	Novel_lncRNA	43337	45801	-	Pg_S5446.2	Pg_S5446.2	4568	5198	+	38138	downstream
Pg_scaffold5446	TCONS_00589284	Pg_S5446.6	Pg_S5446.6	Novel_lncRNA	43337	45801	-	Pg_S5446.3	Pg_S5446.3	6959	7478	+	35858	downstream
Pg_scaffold5446	TCONS_00589284	Pg_S5446.6	Pg_S5446.6	Novel_lncRNA	43337	45801	-	Pg_S5446.4	Pg_S5446.4	8394	8691	+	34645	downstream
Pg_scaffold5446	TCONS_00589284	Pg_S5446.6	Pg_S5446.6	Novel_lncRNA	43337	45801	-	Pg_S5446.5	Pg_S5446.5	21028	32938	+	10398	downstream
Pg_scaffold5446	TCONS_00589284	Pg_S5446.6	Pg_S5446.6	Novel_lncRNA	43337	45801	-	Pg_S5446.6	Pg_S5446.6	33669	45479	-	(2143)	sense
Pg_scaffold5446	TCONS_00589284	Pg_S5446.6	Pg_S5446.6	Novel_lncRNA	43337	45801	-	Pg_S5446.7	Pg_S5446.7	62992	65248	+	17191	upstream
Pg_scaffold5446	TCONS_00589284	Pg_S5446.6	Pg_S5446.6	Novel_lncRNA	43337	45801	-	Pg_S5446.8	Pg_S5446.8	84522	86692	+	38721	upstream
Pg_scaffold0367	TCONS_00112083	XLOC_095245	XLOC_095245	Novel_lncRNA	800486	802925	+	Pg_S0367.53	Pg_S0367.53	744666	748499	-	51986	upstream
Pg_scaffold0367	TCONS_00112083	XLOC_095245	XLOC_095245	Novel_lncRNA	800486	802925	+	Pg_S0367.31	Pg_S0367.31	883028	890024	+	80103	upstream
Pg_scaffold0367	TCONS_00112083	XLOC_095245	XLOC_095245	Novel_lncRNA	800486	802925	+	Pg_S0367.20	Pg_S0367.20	756666	757520	-	42965	upstream
Pg_scaffold0367	TCONS_00112083	XLOC_095245	XLOC_095245	Novel_lncRNA	800486	802925	+	Pg_S0367.30	Pg_S0367.30	877772	879551	-	74847	downstream
Pg_scaffold0367	TCONS_00112083	XLOC_095245	XLOC_095245	Novel_lncRNA	800486	802925	+	Pg_S0367.21	Pg_S0367.21	760066	760480	-	40005	upstream
Pg_scaffold0367	TCONS_00112083	XLOC_095245	XLOC_095245	Novel_lncRNA	800486	802925	+	Pg_S0367.33	Pg_S0367.33	899827	900289	+	96902	upstream
Pg_scaffold0367	TCONS_00112083	XLOC_095245	XLOC_095245	Novel_lncRNA	800486	802925	+	Pg_S0367.32	Pg_S0367.32	895613	899001	-	92688	downstream
Pg_scaffold0367	TCONS_00112083	XLOC_095245	XLOC_095245	Novel_lncRNA	800486	802925	+	Pg_S0367.26	Pg_S0367.26	836079	836628	-	33154	downstream
Pg_scaffold0367	TCONS_00112083	XLOC_095245	XLOC_095245	Novel_lncRNA	800486	802925	+	Pg_S0367.27	Pg_S0367.27	841916	852135	-	38991	downstream
Pg_scaffold0367	TCONS_00112083	XLOC_095245	XLOC_095245	Novel_lncRNA	800486	802925	+	Pg_S0367.24	Pg_S0367.24	796519	800116	-	369	upstream
Pg_scaffold0367	TCONS_00112083	XLOC_095245	XLOC_095245	Novel_lncRNA	800486	802925	+	Pg_S0367.25	Pg_S0367.25	805726	806632	-	2801	downstream
Pg_scaffold0367	TCONS_00112083	XLOC_095245	XLOC_095245	Novel_lncRNA	800486	802925	+	Pg_S0367.22	Pg_S0367.22	766405	782862	+	17623	downstream
Pg_scaffold0367	TCONS_00112083	XLOC_095245	XLOC_095245	Novel_lncRNA	800486	802925	+	Pg_S0367.23	Pg_S0367.23	789633	795002	-	5483	upstream
Pg_scaffold0367	TCONS_00112083	XLOC_095245	XLOC_095245	Novel_lncRNA	800486	802925	+	Pg_S0367.19	Pg_S0367.19	756135	756441	-	44044	upstream
Pg_scaffold0367	TCONS_00112083	XLOC_095245	XLOC_095245	Novel_lncRNA	800486	802925	+	Pg_S0367.18	Pg_S0367.18	752334	753113	-	47372	upstream
Pg_scaffold0367	TCONS_00112083	XLOC_095245	XLOC_095245	Novel_lncRNA	800486	802925	+	Pg_S0367.17	Pg_S0367.17	734343	738578	-	61907	upstream
Pg_scaffold0367	TCONS_00112083	XLOC_095245	XLOC_095245	Novel_lncRNA	800486	802925	+	Pg_S0367.16	Pg_S0367.16	731818	733470	+	67015	downstream
Pg_scaffold0367	TCONS_00112083	XLOC_095245	XLOC_095245	Novel_lncRNA	800486	802925	+	Pg_S0367.15	Pg_S0367.15	691503	730538	+	69947	downstream
Pg_scaffold0367	TCONS_00112083	XLOC_095245	XLOC_095245	Novel_lncRNA	800486	802925	+	Pg_S0367.28	Pg_S0367.28	857850	860672	+	54925	upstream
Pg_scaffold0367	TCONS_00112083	XLOC_095245	XLOC_095245	Novel_lncRNA	800486	802925	+	Pg_S0367.29	Pg_S0367.29	869478	874899	+	66553	upstream
Pg_scaffold2022	TCONS_00364266	XLOC_303490	XLOC_303490	Novel_lncRNA	464418	465455	+	Pg_S2022.16	Pg_S2022.16	449774	453377	+	11040	downstream
Pg_scaffold2022	TCONS_00364266	XLOC_303490	XLOC_303490	Novel_lncRNA	464418	465455	+	Pg_S2022.15	Pg_S2022.15	418246	418744	+	45673	downstream
Pg_scaffold2022	TCONS_00364266	XLOC_303490	XLOC_303490	Novel_lncRNA	464418	465455	+	Pg_S2022.14	Pg_S2022.14	416121	416688	-	47729	upstream
Pg_scaffold0233	TCONS_00078786	XLOC_067220	XLOC_067220	Novel_lncRNA	801057	804764	+	Pg_S0233.9	Pg_S0233.9	868720	878266	-	63956	downstream
Pg_scaffold0233	TCONS_00078786	XLOC_067220	XLOC_067220	Novel_lncRNA	801057	804764	+	Pg_S0233.8	Pg_S0233.8	843732	861061	-	38968	downstream
Pg_scaffold0233	TCONS_00078786	XLOC_067220	XLOC_067220	Novel_lncRNA	801057	804764	+	Pg_S0233.17	Pg_S0233.17	715437	718844	-	82212	upstream
Pg_scaffold5547	TCONS_00593213	XLOC_486522	XLOC_486522	Novel_lncRNA	2606	5091	-	Pg_S5547.1	Pg_S5547.1	5903	6833	+	812	upstream
Pg_scaffold5547	TCONS_00593213	XLOC_486522	XLOC_486522	Novel_lncRNA	2606	5091	-	Pg_S5547.2	Pg_S5547.2	9978	13971	-	4887	downstream
Pg_scaffold5547	TCONS_00593213	XLOC_486522	XLOC_486522	Novel_lncRNA	2606	5091	-	Pg_S5547.3	Pg_S5547.3	28139	31860	-	23048	downstream
Pg_scaffold5547	TCONS_00593213	XLOC_486522	XLOC_486522	Novel_lncRNA	2606	5091	-	Pg_S5547.4	Pg_S5547.4	48419	68076	+	43328	upstream
Pg_scaffold5547	TCONS_00593213	XLOC_486522	XLOC_486522	Novel_lncRNA	2606	5091	-	Pg_S5547.5	Pg_S5547.5	68972	74886	+	63881	upstream
Pg_scaffold5547	TCONS_00593213	XLOC_486522	XLOC_486522	Novel_lncRNA	2606	5091	-	Pg_S5547.6	Pg_S5547.6	78019	81384	+	72928	upstream
Pg_scaffold5547	TCONS_00593213	XLOC_486522	XLOC_486522	Novel_lncRNA	2606	5091	-	Pg_S5547.7	Pg_S5547.7	95423	97443	+	90332	upstream
Pg_scaffold5547	TCONS_00593213	XLOC_486522	XLOC_486522	Novel_lncRNA	2606	5091	-	Pg_S5547.8	Pg_S5547.8	98386	102556	-	93295	downstream
Pg_scaffold0233	TCONS_00078787	XLOC_067220	XLOC_067220	Novel_lncRNA	801057	804764	+	Pg_S0233.9	Pg_S0233.9	868720	878266	-	63956	downstream
Pg_scaffold0233	TCONS_00078787	XLOC_067220	XLOC_067220	Novel_lncRNA	801057	804764	+	Pg_S0233.8	Pg_S0233.8	843732	861061	-	38968	downstream
Pg_scaffold0233	TCONS_00078787	XLOC_067220	XLOC_067220	Novel_lncRNA	801057	804764	+	Pg_S0233.17	Pg_S0233.17	715437	718844	-	82212	upstream
Pg_scaffold5547	TCONS_00593214	XLOC_486522	XLOC_486522	Novel_lncRNA	3674	5090	-	Pg_S5547.1	Pg_S5547.1	5903	6833	+	813	upstream
Pg_scaffold5547	TCONS_00593214	XLOC_486522	XLOC_486522	Novel_lncRNA	3674	5090	-	Pg_S5547.2	Pg_S5547.2	9978	13971	-	4888	downstream
Pg_scaffold5547	TCONS_00593214	XLOC_486522	XLOC_486522	Novel_lncRNA	3674	5090	-	Pg_S5547.3	Pg_S5547.3	28139	31860	-	23049	downstream
Pg_scaffold5547	TCONS_00593214	XLOC_486522	XLOC_486522	Novel_lncRNA	3674	5090	-	Pg_S5547.4	Pg_S5547.4	48419	68076	+	43329	upstream
Pg_scaffold5547	TCONS_00593214	XLOC_486522	XLOC_486522	Novel_lncRNA	3674	5090	-	Pg_S5547.5	Pg_S5547.5	68972	74886	+	63882	upstream
Pg_scaffold5547	TCONS_00593214	XLOC_486522	XLOC_486522	Novel_lncRNA	3674	5090	-	Pg_S5547.6	Pg_S5547.6	78019	81384	+	72929	upstream
Pg_scaffold5547	TCONS_00593214	XLOC_486522	XLOC_486522	Novel_lncRNA	3674	5090	-	Pg_S5547.7	Pg_S5547.7	95423	97443	+	90333	upstream
Pg_scaffold5547	TCONS_00593214	XLOC_486522	XLOC_486522	Novel_lncRNA	3674	5090	-	Pg_S5547.8	Pg_S5547.8	98386	102556	-	93296	downstream
Pg_scaffold4628	TCONS_00554490	Pg_S4628.2	Pg_S4628.2	Novel_lncRNA	143816	147441	+	Pg_S4628.1	Pg_S4628.1	163331	178417	-	15890	downstream
Pg_scaffold4628	TCONS_00554490	Pg_S4628.2	Pg_S4628.2	Novel_lncRNA	143816	147441	+	Pg_S4628.2	Pg_S4628.2	145987	147441	+	(1454)	sense
Pg_scaffold4628	TCONS_00554490	Pg_S4628.2	Pg_S4628.2	Novel_lncRNA	143816	147441	+	XLOC_456139	XLOC_456139	148281	152635	+	840	upstream
Pg_scaffold0740	TCONS_00186474	Pg_S0740.16	Pg_S0740.16	Novel_lncRNA	277583	279104	-	Pg_S0740.20	Pg_S0740.20	369812	372676	-	90708	downstream
Pg_scaffold0740	TCONS_00186474	Pg_S0740.16	Pg_S0740.16	Novel_lncRNA	277583	279104	-	Pg_S0740.14	Pg_S0740.14	264054	266570	-	11012	upstream
Pg_scaffold0740	TCONS_00186474	Pg_S0740.16	Pg_S0740.16	Novel_lncRNA	277583	279104	-	Pg_S0740.15	Pg_S0740.15	268623	272212	-	5370	upstream
Pg_scaffold0740	TCONS_00186474	Pg_S0740.16	Pg_S0740.16	Novel_lncRNA	277583	279104	-	Pg_S0740.16	Pg_S0740.16	277582	279104	-	(1522)	sense
Pg_scaffold0740	TCONS_00186474	Pg_S0740.16	Pg_S0740.16	Novel_lncRNA	277583	279104	-	Pg_S0740.17	Pg_S0740.17	317335	318496	+	38231	upstream
Pg_scaffold0740	TCONS_00186474	Pg_S0740.16	Pg_S0740.16	Novel_lncRNA	277583	279104	-	Pg_S0740.10	Pg_S0740.10	172558	179525	+	98057	downstream
Pg_scaffold0740	TCONS_00186474	Pg_S0740.16	Pg_S0740.16	Novel_lncRNA	277583	279104	-	Pg_S0740.11	Pg_S0740.11	204054	205158	-	72424	upstream
Pg_scaffold0740	TCONS_00186474	Pg_S0740.16	Pg_S0740.16	Novel_lncRNA	277583	279104	-	Pg_S0740.12	Pg_S0740.12	254890	257473	-	20109	upstream
Pg_scaffold0740	TCONS_00186474	Pg_S0740.16	Pg_S0740.16	Novel_lncRNA	277583	279104	-	Pg_S0740.13	Pg_S0740.13	259738	261292	-	16290	upstream
Pg_scaffold0740	TCONS_00186474	Pg_S0740.16	Pg_S0740.16	Novel_lncRNA	277583	279104	-	Pg_S0740.18	Pg_S0740.18	340219	346603	+	61115	upstream
Pg_scaffold0740	TCONS_00186474	Pg_S0740.16	Pg_S0740.16	Novel_lncRNA	277583	279104	-	Pg_S0740.19	Pg_S0740.19	347518	367832	-	68414	downstream
Pg_scaffold2395	TCONS_00401888	XLOC_334033	XLOC_334033	Novel_lncRNA	397995	403793	+	Pg_S2395.5	Pg_S2395.5	370978	371779	+	26215	downstream
Pg_scaffold2354	TCONS_00397842	Pg_S2354.15	Pg_S2354.15	Novel_lncRNA	124871	126232	+	Pg_S2354.22	Pg_S2354.22	213757	217144	-	87525	downstream
Pg_scaffold2354	TCONS_00397842	Pg_S2354.15	Pg_S2354.15	Novel_lncRNA	124871	126232	+	Pg_S2354.23	Pg_S2354.23	220072	222742	-	93840	downstream
Pg_scaffold2354	TCONS_00397842	Pg_S2354.15	Pg_S2354.15	Novel_lncRNA	124871	126232	+	Pg_S2354.19	Pg_S2354.19	171438	174669	+	45206	upstream
Pg_scaffold2354	TCONS_00397842	Pg_S2354.15	Pg_S2354.15	Novel_lncRNA	124871	126232	+	Pg_S2354.18	Pg_S2354.18	158468	160029	+	32236	upstream
Pg_scaffold2354	TCONS_00397842	Pg_S2354.15	Pg_S2354.15	Novel_lncRNA	124871	126232	+	Pg_S2354.21	Pg_S2354.21	200291	200786	+	74059	upstream
Pg_scaffold2354	TCONS_00397842	Pg_S2354.15	Pg_S2354.15	Novel_lncRNA	124871	126232	+	Pg_S2354.20	Pg_S2354.20	175169	183309	-	48937	downstream
Pg_scaffold2354	TCONS_00397842	Pg_S2354.15	Pg_S2354.15	Novel_lncRNA	124871	126232	+	Pg_S2354.13	Pg_S2354.13	95763	97347	-	27523	upstream
Pg_scaffold2354	TCONS_00397842	Pg_S2354.15	Pg_S2354.15	Novel_lncRNA	124871	126232	+	Pg_S2354.12	Pg_S2354.12	83965	94092	+	30778	downstream
Pg_scaffold2354	TCONS_00397842	Pg_S2354.15	Pg_S2354.15	Novel_lncRNA	124871	126232	+	Pg_S2354.11	Pg_S2354.11	79564	80777	-	44093	upstream
Pg_scaffold2354	TCONS_00397842	Pg_S2354.15	Pg_S2354.15	Novel_lncRNA	124871	126232	+	Pg_S2354.10	Pg_S2354.10	77740	78892	+	45978	downstream
Pg_scaffold2354	TCONS_00397842	Pg_S2354.15	Pg_S2354.15	Novel_lncRNA	124871	126232	+	Pg_S2354.17	Pg_S2354.17	129027	138225	-	2795	downstream
Pg_scaffold2354	TCONS_00397842	Pg_S2354.15	Pg_S2354.15	Novel_lncRNA	124871	126232	+	Pg_S2354.16	Pg_S2354.16	127367	128018	-	1135	downstream
Pg_scaffold2354	TCONS_00397842	Pg_S2354.15	Pg_S2354.15	Novel_lncRNA	124871	126232	+	Pg_S2354.15	Pg_S2354.15	122378	125086	-	(216)	antisense
Pg_scaffold2354	TCONS_00397842	Pg_S2354.15	Pg_S2354.15	Novel_lncRNA	124871	126232	+	Pg_S2354.14	Pg_S2354.14	119923	121543	+	3327	downstream
Pg_scaffold2354	TCONS_00397842	Pg_S2354.15	Pg_S2354.15	Novel_lncRNA	124871	126232	+	Pg_S2354.9	Pg_S2354.9	74862	75662	-	49208	upstream
Pg_scaffold2354	TCONS_00397842	Pg_S2354.15	Pg_S2354.15	Novel_lncRNA	124871	126232	+	Pg_S2354.8	Pg_S2354.8	59072	60217	-	64653	upstream
Pg_scaffold2354	TCONS_00397842	Pg_S2354.15	Pg_S2354.15	Novel_lncRNA	124871	126232	+	Pg_S2354.3	Pg_S2354.3	23800	33411	+	91459	downstream
Pg_scaffold2354	TCONS_00397842	Pg_S2354.15	Pg_S2354.15	Novel_lncRNA	124871	126232	+	Pg_S2354.7	Pg_S2354.7	57408	59025	-	65845	upstream
Pg_scaffold2354	TCONS_00397842	Pg_S2354.15	Pg_S2354.15	Novel_lncRNA	124871	126232	+	Pg_S2354.6	Pg_S2354.6	48723	49047	-	75823	upstream
Pg_scaffold2354	TCONS_00397842	Pg_S2354.15	Pg_S2354.15	Novel_lncRNA	124871	126232	+	Pg_S2354.5	Pg_S2354.5	39564	48705	-	76165	upstream
Pg_scaffold2354	TCONS_00397842	Pg_S2354.15	Pg_S2354.15	Novel_lncRNA	124871	126232	+	Pg_S2354.4	Pg_S2354.4	34195	36239	+	88631	downstream
Pg_scaffold1837	TCONS_00343089	Pg_S1837.2	Pg_S1837.2	Novel_lncRNA	9126	9628	+	Pg_S1837.1	Pg_S1837.1	3116	5855	+	3270	downstream
Pg_scaffold1837	TCONS_00343089	Pg_S1837.2	Pg_S1837.2	Novel_lncRNA	9126	9628	+	Pg_S1837.2	Pg_S1837.2	7506	14322	-	(503)	antisense
Pg_scaffold1837	TCONS_00343089	Pg_S1837.2	Pg_S1837.2	Novel_lncRNA	9126	9628	+	XLOC_286878	XLOC_286878	36126	49091	+	26498	upstream
Pg_scaffold1837	TCONS_00343089	Pg_S1837.2	Pg_S1837.2	Novel_lncRNA	9126	9628	+	Pg_S1837.4	Pg_S1837.4	28341	34776	+	18713	upstream
Pg_scaffold1837	TCONS_00343089	Pg_S1837.2	Pg_S1837.2	Novel_lncRNA	9126	9628	+	Pg_S1837.5	Pg_S1837.5	50961	56460	+	41333	upstream
Pg_scaffold0575	TCONS_00156169	Pg_S0575.3	Pg_S0575.3	Novel_lncRNA	186004	196938	+	Pg_S0575.2	Pg_S0575.2	90110	93069	-	92934	upstream
Pg_scaffold0575	TCONS_00156169	Pg_S0575.3	Pg_S0575.3	Novel_lncRNA	186004	196938	+	Pg_S0575.3	Pg_S0575.3	182501	187381	-	(1378)	antisense
Pg_scaffold0575	TCONS_00156169	Pg_S0575.3	Pg_S0575.3	Novel_lncRNA	186004	196938	+	Pg_S0575.4	Pg_S0575.4	206903	213731	-	9965	downstream
Pg_scaffold0575	TCONS_00156169	Pg_S0575.3	Pg_S0575.3	Novel_lncRNA	186004	196938	+	Pg_S0575.5	Pg_S0575.5	219275	223605	-	22337	downstream
Pg_scaffold0575	TCONS_00156169	Pg_S0575.3	Pg_S0575.3	Novel_lncRNA	186004	196938	+	Pg_S0575.6	Pg_S0575.6	240211	240715	-	43273	downstream
Pg_scaffold0575	TCONS_00156169	Pg_S0575.3	Pg_S0575.3	Novel_lncRNA	186004	196938	+	Pg_S0575.7	Pg_S0575.7	284890	285556	+	87952	upstream
Pg_scaffold0575	TCONS_00156169	Pg_S0575.3	Pg_S0575.3	Novel_lncRNA	186004	196938	+	Pg_S0575.8	Pg_S0575.8	290416	292009	+	93478	upstream
Pg_scaffold0575	TCONS_00156169	Pg_S0575.3	Pg_S0575.3	Novel_lncRNA	186004	196938	+	Pg_S0575.9	Pg_S0575.9	294187	295507	+	97249	upstream
Pg_scaffold0575	TCONS_00156169	Pg_S0575.3	Pg_S0575.3	Novel_lncRNA	186004	196938	+	Pg_S0575.52	Pg_S0575.52	165323	170020	+	15983	downstream
Pg_scaffold0575	TCONS_00156169	Pg_S0575.3	Pg_S0575.3	Novel_lncRNA	186004	196938	+	Pg_S0575.10	Pg_S0575.10	296719	299865	-	99781	downstream
Pg_scaffold1868	TCONS_00346827	XLOC_289707	XLOC_289707	Novel_lncRNA	50482	52075	+	Pg_S1868.1	Pg_S1868.1	7869	18877	+	31604	downstream
Pg_scaffold1868	TCONS_00346827	XLOC_289707	XLOC_289707	Novel_lncRNA	50482	52075	+	Pg_S1868.2	Pg_S1868.2	19937	22662	-	27819	upstream
Pg_scaffold1868	TCONS_00346827	XLOC_289707	XLOC_289707	Novel_lncRNA	50482	52075	+	Pg_S1868.3	Pg_S1868.3	37591	41141	+	9340	downstream
Pg_scaffold1868	TCONS_00346827	XLOC_289707	XLOC_289707	Novel_lncRNA	50482	52075	+	Pg_S1868.4	Pg_S1868.4	73345	73771	-	21270	downstream
Pg_scaffold1080	TCONS_00243922	XLOC_205113	XLOC_205113	Novel_lncRNA	52536	52920	+	Pg_S1080.2	Pg_S1080.2	113630	118983	-	60710	downstream
Pg_scaffold1080	TCONS_00243922	XLOC_205113	XLOC_205113	Novel_lncRNA	52536	52920	+	Pg_S1080.3	Pg_S1080.3	119537	127665	-	66617	downstream
Pg_scaffold1080	TCONS_00243922	XLOC_205113	XLOC_205113	Novel_lncRNA	52536	52920	+	Pg_S1080.1	Pg_S1080.1	94863	102140	+	41943	upstream
Pg_scaffold0408	TCONS_00121778	Pg_S0408.6	Pg_S0408.6	Novel_lncRNA	91653	104214	-	Pg_S0408.12	Pg_S0408.12	198979	205945	+	94765	upstream
Pg_scaffold0408	TCONS_00121778	Pg_S0408.6	Pg_S0408.6	Novel_lncRNA	91653	104214	-	Pg_S0408.11	Pg_S0408.11	184940	185336	+	80726	upstream
Pg_scaffold0408	TCONS_00121778	Pg_S0408.6	Pg_S0408.6	Novel_lncRNA	91653	104214	-	Pg_S0408.9	Pg_S0408.9	134843	143789	-	30629	downstream
Pg_scaffold0408	TCONS_00121778	Pg_S0408.6	Pg_S0408.6	Novel_lncRNA	91653	104214	-	Pg_S0408.8	Pg_S0408.8	127209	134094	+	22995	upstream
Pg_scaffold0408	TCONS_00121778	Pg_S0408.6	Pg_S0408.6	Novel_lncRNA	91653	104214	-	Pg_S0408.10	Pg_S0408.10	146680	169750	-	42466	downstream
Pg_scaffold0408	TCONS_00121778	Pg_S0408.6	Pg_S0408.6	Novel_lncRNA	91653	104214	-	Pg_S0408.5	Pg_S0408.5	80879	82620	-	9032	upstream
Pg_scaffold0408	TCONS_00121778	Pg_S0408.6	Pg_S0408.6	Novel_lncRNA	91653	104214	-	Pg_S0408.4	Pg_S0408.4	69194	75099	-	16553	upstream
Pg_scaffold0408	TCONS_00121778	Pg_S0408.6	Pg_S0408.6	Novel_lncRNA	91653	104214	-	Pg_S0408.7	Pg_S0408.7	105804	109630	+	1590	upstream
Pg_scaffold0408	TCONS_00121778	Pg_S0408.6	Pg_S0408.6	Novel_lncRNA	91653	104214	-	Pg_S0408.6	Pg_S0408.6	97434	99999	+	(2565)	antisense
Pg_scaffold0408	TCONS_00121778	Pg_S0408.6	Pg_S0408.6	Novel_lncRNA	91653	104214	-	Pg_S0408.1	Pg_S0408.1	627	978	+	90674	downstream
Pg_scaffold0408	TCONS_00121778	Pg_S0408.6	Pg_S0408.6	Novel_lncRNA	91653	104214	-	Pg_S0408.3	Pg_S0408.3	68043	68443	-	23209	upstream
Pg_scaffold0408	TCONS_00121778	Pg_S0408.6	Pg_S0408.6	Novel_lncRNA	91653	104214	-	Pg_S0408.2	Pg_S0408.2	33362	36234	+	55418	downstream
Pg_scaffold2845	TCONS_00440826	Pg_S2845.2	Pg_S2845.2	Novel_lncRNA	77058	77919	-	Pg_S2845.4	Pg_S2845.4	149049	149618	+	71130	upstream
Pg_scaffold2845	TCONS_00440826	Pg_S2845.2	Pg_S2845.2	Novel_lncRNA	77058	77919	-	Pg_S2845.5	Pg_S2845.5	168279	173639	+	90360	upstream
Pg_scaffold2845	TCONS_00440826	Pg_S2845.2	Pg_S2845.2	Novel_lncRNA	77058	77919	-	Pg_S2845.2	Pg_S2845.2	77783	78353	+	(136)	antisense
Pg_scaffold2845	TCONS_00440826	Pg_S2845.2	Pg_S2845.2	Novel_lncRNA	77058	77919	-	Pg_S2845.3	Pg_S2845.3	133645	140109	-	55726	downstream
Pg_scaffold2845	TCONS_00440826	Pg_S2845.2	Pg_S2845.2	Novel_lncRNA	77058	77919	-	Pg_S2845.1	Pg_S2845.1	69034	74958	+	2099	downstream
Pg_scaffold1673	TCONS_00323780	XLOC_271154	XLOC_271154	Novel_lncRNA	521132	525171	+	Pg_S1673.4	Pg_S1673.4	515437	516004	+	5127	downstream
Pg_scaffold0831	TCONS_00202859	Pg_S0831.4	Pg_S0831.4	Novel_lncRNA	157574	159066	+	Pg_S0831.1	Pg_S0831.1	134939	142857	-	14716	upstream
Pg_scaffold0831	TCONS_00202859	Pg_S0831.4	Pg_S0831.4	Novel_lncRNA	157574	159066	+	Pg_S0831.3	Pg_S0831.3	153499	154333	-	3240	upstream
Pg_scaffold0831	TCONS_00202859	Pg_S0831.4	Pg_S0831.4	Novel_lncRNA	157574	159066	+	Pg_S0831.2	Pg_S0831.2	147366	147666	-	9907	upstream
Pg_scaffold0831	TCONS_00202859	Pg_S0831.4	Pg_S0831.4	Novel_lncRNA	157574	159066	+	Pg_S0831.4	Pg_S0831.4	156151	158718	-	(1145)	antisense
Pg_scaffold0831	TCONS_00202858	Pg_S0831.4	Pg_S0831.4	Novel_lncRNA	157574	159066	+	Pg_S0831.1	Pg_S0831.1	134939	142857	-	14716	upstream
Pg_scaffold0831	TCONS_00202858	Pg_S0831.4	Pg_S0831.4	Novel_lncRNA	157574	159066	+	Pg_S0831.3	Pg_S0831.3	153499	154333	-	3240	upstream
Pg_scaffold0831	TCONS_00202858	Pg_S0831.4	Pg_S0831.4	Novel_lncRNA	157574	159066	+	Pg_S0831.2	Pg_S0831.2	147366	147666	-	9907	upstream
Pg_scaffold0831	TCONS_00202858	Pg_S0831.4	Pg_S0831.4	Novel_lncRNA	157574	159066	+	Pg_S0831.4	Pg_S0831.4	156151	158718	-	(1145)	antisense
Pg_scaffold4110	TCONS_00527386	Pg_S4110.2	Pg_S4110.2	Novel_lncRNA	42630	44946	+	Pg_S4110.6	Pg_S4110.6	142923	150276	+	97977	upstream
Pg_scaffold4110	TCONS_00527386	Pg_S4110.2	Pg_S4110.2	Novel_lncRNA	42630	44946	+	Pg_S4110.5	Pg_S4110.5	78222	95815	-	33276	downstream
Pg_scaffold4110	TCONS_00527386	Pg_S4110.2	Pg_S4110.2	Novel_lncRNA	42630	44946	+	Pg_S4110.4	Pg_S4110.4	70568	71285	-	25622	downstream
Pg_scaffold4110	TCONS_00527386	Pg_S4110.2	Pg_S4110.2	Novel_lncRNA	42630	44946	+	Pg_S4110.3	Pg_S4110.3	46813	67423	-	1867	downstream
Pg_scaffold4110	TCONS_00527386	Pg_S4110.2	Pg_S4110.2	Novel_lncRNA	42630	44946	+	Pg_S4110.2	Pg_S4110.2	42800	43610	-	(810)	antisense
Pg_scaffold4110	TCONS_00527386	Pg_S4110.2	Pg_S4110.2	Novel_lncRNA	42630	44946	+	Pg_S4110.1	Pg_S4110.1	26939	39712	+	2917	downstream
Pg_scaffold1035	TCONS_00237102	Pg_S1035.1	Pg_S1035.1	Novel_lncRNA	358	4487	+	Pg_S1035.2	Pg_S1035.2	30173	30661	+	25686	upstream
Pg_scaffold1035	TCONS_00237102	Pg_S1035.1	Pg_S1035.1	Novel_lncRNA	358	4487	+	Pg_S1035.1	Pg_S1035.1	1057	2368	-	(1311)	antisense
Pg_scaffold5479	TCONS_00590540	Pg_S5479.7	Pg_S5479.7	Novel_lncRNA	104294	114396	+	Pg_S5479.10	Pg_S5479.10	136915	138511	-	22519	downstream
Pg_scaffold5479	TCONS_00590540	Pg_S5479.7	Pg_S5479.7	Novel_lncRNA	104294	114396	+	Pg_S5479.8	Pg_S5479.8	116959	122688	+	2563	upstream
Pg_scaffold5479	TCONS_00590540	Pg_S5479.7	Pg_S5479.7	Novel_lncRNA	104294	114396	+	Pg_S5479.9	Pg_S5479.9	124750	134719	-	10354	downstream
Pg_scaffold5479	TCONS_00590540	Pg_S5479.7	Pg_S5479.7	Novel_lncRNA	104294	114396	+	Pg_S5479.2	Pg_S5479.2	24959	28328	+	75965	downstream
Pg_scaffold5479	TCONS_00590540	Pg_S5479.7	Pg_S5479.7	Novel_lncRNA	104294	114396	+	Pg_S5479.3	Pg_S5479.3	29153	34559	-	69734	upstream
Pg_scaffold5479	TCONS_00590540	Pg_S5479.7	Pg_S5479.7	Novel_lncRNA	104294	114396	+	Pg_S5479.1	Pg_S5479.1	12954	19110	+	85183	downstream
Pg_scaffold5479	TCONS_00590540	Pg_S5479.7	Pg_S5479.7	Novel_lncRNA	104294	114396	+	Pg_S5479.6	Pg_S5479.6	45917	55574	+	48719	downstream
Pg_scaffold5479	TCONS_00590540	Pg_S5479.7	Pg_S5479.7	Novel_lncRNA	104294	114396	+	Pg_S5479.7	Pg_S5479.7	98140	113488	+	(9195)	sense
Pg_scaffold5479	TCONS_00590540	Pg_S5479.7	Pg_S5479.7	Novel_lncRNA	104294	114396	+	Pg_S5479.4	Pg_S5479.4	34619	36352	-	67941	upstream
Pg_scaffold5479	TCONS_00590540	Pg_S5479.7	Pg_S5479.7	Novel_lncRNA	104294	114396	+	Pg_S5479.5	Pg_S5479.5	41382	43779	-	60514	upstream
Pg_scaffold6197	TCONS_00614888	XLOC_503255	XLOC_503255	Novel_lncRNA	13915	21634	+	Pg_S6197.8	Pg_S6197.8	85623	93025	+	63989	upstream
Pg_scaffold6197	TCONS_00614888	XLOC_503255	XLOC_503255	Novel_lncRNA	13915	21634	+	Pg_S6197.2	Pg_S6197.2	48477	51093	-	26843	downstream
Pg_scaffold6197	TCONS_00614888	XLOC_503255	XLOC_503255	Novel_lncRNA	13915	21634	+	Pg_S6197.3	Pg_S6197.3	55088	56849	-	33454	downstream
Pg_scaffold6197	TCONS_00614888	XLOC_503255	XLOC_503255	Novel_lncRNA	13915	21634	+	Pg_S6197.1	Pg_S6197.1	44468	44784	+	22834	upstream
Pg_scaffold6197	TCONS_00614888	XLOC_503255	XLOC_503255	Novel_lncRNA	13915	21634	+	Pg_S6197.6	Pg_S6197.6	110441	113793	+	88807	upstream
Pg_scaffold6197	TCONS_00614888	XLOC_503255	XLOC_503255	Novel_lncRNA	13915	21634	+	Pg_S6197.7	Pg_S6197.7	114208	114562	-	92574	downstream
Pg_scaffold6197	TCONS_00614888	XLOC_503255	XLOC_503255	Novel_lncRNA	13915	21634	+	Pg_S6197.4	Pg_S6197.4	61270	67046	-	39636	downstream
Pg_scaffold6197	TCONS_00614888	XLOC_503255	XLOC_503255	Novel_lncRNA	13915	21634	+	Pg_S6197.5	Pg_S6197.5	93605	95014	-	71971	downstream
Pg_scaffold0796	TCONS_00196906	XLOC_166366	XLOC_166366	Novel_lncRNA	252784	253236	-	Pg_S0796.1	Pg_S0796.1	249133	251628	-	1155	upstream
Pg_scaffold0483	TCONS_00137949	XLOC_117113	XLOC_117113	Novel_lncRNA	550762	555062	+	Pg_S0483.7	Pg_S0483.7	645900	649354	-	90838	downstream
Pg_scaffold4945	TCONS_00569233	XLOC_467859	XLOC_467859	Novel_lncRNA	71404	72756	-	Pg_S4945.5	Pg_S4945.5	138973	140363	-	66217	downstream
Pg_scaffold4945	TCONS_00569233	XLOC_467859	XLOC_467859	Novel_lncRNA	71404	72756	-	Pg_S4945.4	Pg_S4945.4	109916	111600	-	37160	downstream
Pg_scaffold4945	TCONS_00569233	XLOC_467859	XLOC_467859	Novel_lncRNA	71404	72756	-	Pg_S4945.1	Pg_S4945.1	74041	76550	-	1285	downstream
Pg_scaffold4945	TCONS_00569233	XLOC_467859	XLOC_467859	Novel_lncRNA	71404	72756	-	Pg_S4945.3	Pg_S4945.3	160662	161244	+	87906	upstream
Pg_scaffold4945	TCONS_00569233	XLOC_467859	XLOC_467859	Novel_lncRNA	71404	72756	-	Pg_S4945.2	Pg_S4945.2	77602	84697	-	4846	downstream
Pg_scaffold7579	TCONS_00644654	XLOC_526542	XLOC_526542	Novel_lncRNA	49163	51971	+	Pg_S7579.1	Pg_S7579.1	9928	23796	+	25366	downstream
Pg_scaffold7579	TCONS_00644654	XLOC_526542	XLOC_526542	Novel_lncRNA	49163	51971	+	Pg_S7579.3	Pg_S7579.3	43874	47063	+	2099	downstream
Pg_scaffold7579	TCONS_00644654	XLOC_526542	XLOC_526542	Novel_lncRNA	49163	51971	+	Pg_S7579.2	Pg_S7579.2	38274	39849	-	9313	upstream
Pg_scaffold5611	TCONS_00595683	Pg_S5611.8	Pg_S5611.8	Novel_lncRNA	116362	118011	+	Pg_S5611.2	Pg_S5611.2	35458	35974	+	80387	downstream
Pg_scaffold5611	TCONS_00595683	Pg_S5611.8	Pg_S5611.8	Novel_lncRNA	116362	118011	+	Pg_S5611.3	Pg_S5611.3	60328	68731	+	47630	downstream
Pg_scaffold5611	TCONS_00595683	Pg_S5611.8	Pg_S5611.8	Novel_lncRNA	116362	118011	+	Pg_S5611.1	Pg_S5611.1	16346	17629	-	98732	upstream
Pg_scaffold5611	TCONS_00595683	Pg_S5611.8	Pg_S5611.8	Novel_lncRNA	116362	118011	+	Pg_S5611.6	Pg_S5611.6	98102	110119	+	6242	downstream
Pg_scaffold5611	TCONS_00595683	Pg_S5611.8	Pg_S5611.8	Novel_lncRNA	116362	118011	+	Pg_S5611.7	Pg_S5611.7	113518	113902	+	2459	downstream
Pg_scaffold5611	TCONS_00595683	Pg_S5611.8	Pg_S5611.8	Novel_lncRNA	116362	118011	+	Pg_S5611.4	Pg_S5611.4	79738	81103	+	35258	downstream
Pg_scaffold5611	TCONS_00595683	Pg_S5611.8	Pg_S5611.8	Novel_lncRNA	116362	118011	+	Pg_S5611.5	Pg_S5611.5	84459	85306	-	31055	upstream
Pg_scaffold5611	TCONS_00595683	Pg_S5611.8	Pg_S5611.8	Novel_lncRNA	116362	118011	+	Pg_S5611.8	Pg_S5611.8	116390	130461	-	(1621)	antisense
Pg_scaffold5611	TCONS_00595683	Pg_S5611.8	Pg_S5611.8	Novel_lncRNA	116362	118011	+	Pg_S5611.9	Pg_S5611.9	130647	134640	-	12636	downstream
Pg_scaffold3707	TCONS_00503472	Pg_S3707.1	Pg_S3707.1	Novel_lncRNA	192240	195340	-	Pg_S3707.1	Pg_S3707.1	192249	197498	+	(3091)	antisense
Pg_scaffold3707	TCONS_00503471	Pg_S3707.1	Pg_S3707.1	Novel_lncRNA	192240	192711	-	Pg_S3707.1	Pg_S3707.1	192249	197498	+	(462)	antisense
Pg_scaffold2105	TCONS_00373151	XLOC_310690	XLOC_310690	Novel_lncRNA	208839	227890	-	Pg_S2105.7	Pg_S2105.7	116519	118301	+	90537	downstream
Pg_scaffold2105	TCONS_00373151	XLOC_310690	XLOC_310690	Novel_lncRNA	208839	227890	-	Pg_S2105.4	Pg_S2105.4	148954	149422	+	59416	downstream
Pg_scaffold2105	TCONS_00373151	XLOC_310690	XLOC_310690	Novel_lncRNA	208839	227890	-	Pg_S2105.3	Pg_S2105.3	145373	146804	+	62034	downstream
Pg_scaffold0010	TCONS_00005172	XLOC_004639	XLOC_004639	Novel_lncRNA	1804766	1807673	-	Pg_S0010.4	Pg_S0010.4	1808046	1808658	-	373	downstream
Pg_scaffold2361	TCONS_00398478	XLOC_331346	XLOC_331346	Novel_lncRNA	307562	312109	+	XLOC_331364	XLOC_331364	307082	309931	-	(2370)	antisense
Pg_scaffold2361	TCONS_00398478	XLOC_331346	XLOC_331346	Novel_lncRNA	307562	312109	+	XLOC_331345	XLOC_331345	286273	290731	+	16830	downstream
Pg_scaffold2361	TCONS_00398478	XLOC_331346	XLOC_331346	Novel_lncRNA	307562	312109	+	Pg_S2361.8	Pg_S2361.8	380325	383493	+	68216	upstream
Pg_scaffold2361	TCONS_00398478	XLOC_331346	XLOC_331346	Novel_lncRNA	307562	312109	+	Pg_S2361.7	Pg_S2361.7	325207	329331	+	13098	upstream
Pg_scaffold2361	TCONS_00398478	XLOC_331346	XLOC_331346	Novel_lncRNA	307562	312109	+	Pg_S2361.6	Pg_S2361.6	314365	322584	+	2256	upstream
Pg_scaffold2361	TCONS_00398478	XLOC_331346	XLOC_331346	Novel_lncRNA	307562	312109	+	Pg_S2361.5	Pg_S2361.5	297591	302806	+	4755	downstream
Pg_scaffold2361	TCONS_00398478	XLOC_331346	XLOC_331346	Novel_lncRNA	307562	312109	+	Pg_S2361.4	Pg_S2361.4	230578	230949	+	76612	downstream
Pg_scaffold5611	TCONS_00595684	Pg_S5611.8	Pg_S5611.8	Novel_lncRNA	130375	130837	+	Pg_S5611.2	Pg_S5611.2	35458	35974	+	94400	downstream
Pg_scaffold5611	TCONS_00595684	Pg_S5611.8	Pg_S5611.8	Novel_lncRNA	130375	130837	+	Pg_S5611.3	Pg_S5611.3	60328	68731	+	61643	downstream
Pg_scaffold5611	TCONS_00595684	Pg_S5611.8	Pg_S5611.8	Novel_lncRNA	130375	130837	+	Pg_S5611.6	Pg_S5611.6	98102	110119	+	20255	downstream
Pg_scaffold5611	TCONS_00595684	Pg_S5611.8	Pg_S5611.8	Novel_lncRNA	130375	130837	+	Pg_S5611.7	Pg_S5611.7	113518	113902	+	16472	downstream
Pg_scaffold5611	TCONS_00595684	Pg_S5611.8	Pg_S5611.8	Novel_lncRNA	130375	130837	+	Pg_S5611.4	Pg_S5611.4	79738	81103	+	49271	downstream
Pg_scaffold5611	TCONS_00595684	Pg_S5611.8	Pg_S5611.8	Novel_lncRNA	130375	130837	+	Pg_S5611.5	Pg_S5611.5	84459	85306	-	45068	upstream
Pg_scaffold5611	TCONS_00595684	Pg_S5611.8	Pg_S5611.8	Novel_lncRNA	130375	130837	+	Pg_S5611.8	Pg_S5611.8	116390	130461	-	(87)	antisense
Pg_scaffold5611	TCONS_00595684	Pg_S5611.8	Pg_S5611.8	Novel_lncRNA	130375	130837	+	Pg_S5611.9	Pg_S5611.9	130647	134640	-	(190)	antisense
Pg_scaffold0827	TCONS_00202295	XLOC_170820	XLOC_170820	Novel_lncRNA	110762	119063	-	Pg_S0827.1	Pg_S0827.1	20456	20912	-	89849	upstream
Pg_scaffold0620	TCONS_00165023	XLOC_139896	XLOC_139896	Novel_lncRNA	739020	742484	+	Pg_S0620.10	Pg_S0620.10	804461	805254	-	61977	downstream
Pg_scaffold3114	TCONS_00462725	XLOC_383246	XLOC_383246	Novel_lncRNA	193195	211883	+	Pg_S3114.6	Pg_S3114.6	157153	162406	-	30788	upstream
Pg_scaffold3114	TCONS_00462725	XLOC_383246	XLOC_383246	Novel_lncRNA	193195	211883	+	XLOC_383246	XLOC_383246	193066	200534	+	(7340)	sense
Pg_scaffold3114	TCONS_00462725	XLOC_383246	XLOC_383246	Novel_lncRNA	193195	211883	+	Pg_S3114.4	Pg_S3114.4	133725	142954	-	50240	upstream
Pg_scaffold0093	TCONS_00036058	XLOC_031332	XLOC_031332	Novel_lncRNA	86981	89805	-	Pg_S0093.12	Pg_S0093.12	149872	157414	-	60067	downstream
Pg_scaffold0093	TCONS_00036058	XLOC_031332	XLOC_031332	Novel_lncRNA	86981	89805	-	Pg_S0093.9	Pg_S0093.9	112874	113492	+	23069	upstream
Pg_scaffold0093	TCONS_00036058	XLOC_031332	XLOC_031332	Novel_lncRNA	86981	89805	-	Pg_S0093.8	Pg_S0093.8	109258	110423	-	19453	downstream
Pg_scaffold0093	TCONS_00036058	XLOC_031332	XLOC_031332	Novel_lncRNA	86981	89805	-	Pg_S0093.5	Pg_S0093.5	67558	75196	-	11784	upstream
Pg_scaffold0093	TCONS_00036058	XLOC_031332	XLOC_031332	Novel_lncRNA	86981	89805	-	Pg_S0093.4	Pg_S0093.4	55424	57136	-	29844	upstream
Pg_scaffold0093	TCONS_00036058	XLOC_031332	XLOC_031332	Novel_lncRNA	86981	89805	-	Pg_S0093.7	Pg_S0093.7	102216	106489	+	12411	upstream
Pg_scaffold0093	TCONS_00036058	XLOC_031332	XLOC_031332	Novel_lncRNA	86981	89805	-	Pg_S0093.6	Pg_S0093.6	96761	98423	+	6956	upstream
Pg_scaffold0093	TCONS_00036058	XLOC_031332	XLOC_031332	Novel_lncRNA	86981	89805	-	Pg_S0093.1	Pg_S0093.1	3755	6461	-	80519	upstream
Pg_scaffold0093	TCONS_00036058	XLOC_031332	XLOC_031332	Novel_lncRNA	86981	89805	-	Pg_S0093.14	Pg_S0093.14	164993	172689	-	75188	downstream
Pg_scaffold0093	TCONS_00036058	XLOC_031332	XLOC_031332	Novel_lncRNA	86981	89805	-	Pg_S0093.3	Pg_S0093.3	44628	48666	+	38314	downstream
Pg_scaffold0093	TCONS_00036058	XLOC_031332	XLOC_031332	Novel_lncRNA	86981	89805	-	Pg_S0093.2	Pg_S0093.2	8978	12327	+	74653	downstream
Pg_scaffold0093	TCONS_00036058	XLOC_031332	XLOC_031332	Novel_lncRNA	86981	89805	-	Pg_S0093.11	Pg_S0093.11	124527	125671	-	34722	downstream
Pg_scaffold0093	TCONS_00036058	XLOC_031332	XLOC_031332	Novel_lncRNA	86981	89805	-	Pg_S0093.108	Pg_S0093.108	14721	17896	+	69084	downstream
Pg_scaffold0093	TCONS_00036058	XLOC_031332	XLOC_031332	Novel_lncRNA	86981	89805	-	Pg_S0093.109	Pg_S0093.109	18381	31655	-	55325	upstream
Pg_scaffold0093	TCONS_00036058	XLOC_031332	XLOC_031332	Novel_lncRNA	86981	89805	-	Pg_S0093.10	Pg_S0093.10	121745	123812	-	31940	downstream
Pg_scaffold0093	TCONS_00036058	XLOC_031332	XLOC_031332	Novel_lncRNA	86981	89805	-	XLOC_031131	XLOC_031131	113843	116398	+	24038	upstream
Pg_scaffold0093	TCONS_00036058	XLOC_031332	XLOC_031332	Novel_lncRNA	86981	89805	-	Pg_S0093.13	Pg_S0093.13	158813	163425	+	69008	upstream
Pg_scaffold0093	TCONS_00036058	XLOC_031332	XLOC_031332	Novel_lncRNA	86981	89805	-	Pg_S0093.15	Pg_S0093.15	180833	190806	+	91028	upstream
Pg_scaffold0827	TCONS_00202294	XLOC_170820	XLOC_170820	Novel_lncRNA	110762	119058	-	Pg_S0827.1	Pg_S0827.1	20456	20912	-	89849	upstream
[truncated: 96,633 more rows]
