# Supplementary material for: Whole Genome Identification and Integrated Analysis of Long Non-Coding RNAs Responding ABA-Mediated Drought Stress in Panax ginseng C.A. Meyer
Source: Curr Issues Mol Biol. 2024 Dec 25;47(1):5. doi: 10.3390/cimb47010005 (PMC11763544; doi:10.3390/cimb47010005)
Supplement: Supplementary file 1 [file cimb-47-00005-s001.zip › supplementary tables for CIMB/Supplementary Table S12 drought_vs_ck.lncRNA target genes_GO_enrichment_result.xls]

GO_accession	Description	Term_type	Over_represented_pValue	Corrected_pValue	CAD_item	CAD_list	Bg_item	Bg_list	Gene_names
GO:0016717	oxidoreductase activity, acting on paired donors, with oxidation of a pair of donors resulting in the reduction of molecular oxygen to two molecules of water	molecular_function	1.6165e-23	7.3258e-20	66	318641	91	45598	Pg_S4995.17,Pg_S7520.1,Pg_S2061.24,Pg_S5544.7,Pg_S3397.3,Pg_S2520.1,Pg_S5424.7,Pg_S5424.5,Pg_S3990.4,Pg_S1718.18,Pg_S5464.1,Pg_S1718.13,Pg_S5329.2,Pg_S2061.11,Pg_S0659.35,Pg_S4588.14,Pg_S1170.11,Pg_S0730.3,Pg_S3845.4,Pg_S1464.19,Pg_S3845.2,Pg_S1419.2,Pg_S1464.20,Pg_S3990.3,Pg_S5424.4,Pg_S4995.16,Pg_S0959.9,Pg_S3845.5,Pg_S0230.13,Pg_S5464.3,Pg_S1464.17,Pg_S4588.5,Pg_S0373.9,Pg_S2061.25,Pg_S4172.4,…
GO:0016491	oxidoreductase activity	molecular_function	3.2044e-21	7.2611e-18	1108	318641	4535	45598	Pg_S1750.20,Pg_S0908.29,Pg_S2641.19,Pg_S0902.18,Pg_S2208.8,Pg_S4439.7,Pg_S3456.17,Pg_S8185.2,Pg_S3078.6,Pg_S7360.5,Pg_S1838.1,Pg_S1216.4,Pg_S1212.4,Pg_S2124.22,Pg_S5160.2,Pg_S2455.12,Pg_S0061.31,Pg_S0096.37,XLOC_258730,Pg_S3699.1,Pg_S5123.2,Pg_S0021.1,Pg_S4911.4,Pg_S3063.1,Pg_S0575.54,Pg_S5890.6,Pg_S4399.6,Pg_S1761.10,Pg_S0760.46,Pg_S1637.25,Pg_S3505.4,Pg_S4562.1,Pg_S4429.13,Pg_S0516.28,Pg_S6934.…
GO:0055114	oxidation-reduction process	biological_process	4.8913e-20	7.3892e-17	1055	318641	4346	45598	Pg_S0575.54,Pg_S4399.6,Pg_S5890.6,Pg_S1761.10,Pg_S3699.1,XLOC_258730,Pg_S0096.37,Pg_S0021.1,Pg_S5123.2,Pg_S3063.1,Pg_S7360.5,Pg_S3078.6,Pg_S1104.2,Pg_S1838.1,Pg_S3112.16,Pg_S1216.4,Pg_S2124.22,Pg_S2484.15,Pg_S1750.20,Pg_S0902.18,Pg_S2641.19,Pg_S8185.2,Pg_S4439.7,Pg_S2208.8,Pg_S0688.7,Pg_S1655.2,Pg_S5747.14,Pg_S5456.1,Pg_S0835.20,Pg_S8426.2,Pg_S3303.4,Pg_S8609.1,Pg_S3722.19,Pg_S2614.4,Pg_S1348.12,…
GO:0016705	oxidoreductase activity, acting on paired donors, with incorporation or reduction of molecular oxygen	molecular_function	1.0025e-19	1.1358e-16	298	318641	886	45598	Pg_S5424.5,Pg_S1774.11,Pg_S5424.7,Pg_S1869.2,Pg_S0057.18,Pg_S2061.11,Pg_S1106.34,Pg_S4978.3,Pg_S0108.20,Pg_S7594.3,Pg_S1034.41,Pg_S2520.1,Pg_S3397.3,Pg_S1073.2,Pg_S1833.2,Pg_S1090.2,Pg_S2989.3,Pg_S0662.61,Pg_S1572.1,Pg_S4964.1,Pg_S0408.31,Pg_S2763.4,Pg_S6822.1,Pg_S0373.9,Pg_S1675.13,Pg_S2518.3,Pg_S8389.2,Pg_S4094.8,Pg_S0762.40,Pg_S5424.4,Pg_S6588.5,Pg_S1358.1,Pg_S1464.19,Pg_S3063.2,Pg_S0251.3,Pg_…
GO:0044710	single-organism metabolic process	biological_process	1.3459e-15	1.2199e-12	1567	318641	7111	45598	Pg_S2763.13,Pg_S1419.2,Pg_S4033.6,Pg_S0407.3,Pg_S4170.14,Pg_S0660.1,Pg_S0043.2,Pg_S6003.7,Pg_S2273.8,Pg_S4790.2,Pg_S6276.3,Pg_S1964.5,Pg_S0111.16,Pg_S5960.1,Pg_S1669.8,Pg_S1410.10,Pg_S3226.11,Pg_S5969.4,Pg_S6623.1,Pg_S2061.14,Pg_S3718.3,Pg_S1416.6,Pg_S2929.1,Pg_S9000.1,Pg_S6039.3,Pg_S7310.4,Pg_S0959.9,Pg_S0227.31,Pg_S0245.11,XLOC_408261,Pg_S3429.13,Pg_S5544.7,Pg_S1864.2,Pg_S0497.1,Pg_S5758.1,Pg_S…
GO:0008152	metabolic process	biological_process	3.9128e-12	2.9555e-09	4879	318641	24455	45598	Pg_S0536.41,Pg_S2366.2,Pg_S8597.3,Pg_S0402.41,Pg_S2873.5,Pg_S7323.3,Pg_S5470.1,Pg_S7580.3,XLOC_292112,Pg_S3830.22,Pg_S0428.4,Pg_S0192.15,Pg_S4312.6,Pg_S0553.1,Pg_S0624.2,Pg_S0747.8,Pg_S0905.53,Pg_S2992.4,Pg_S6788.2,Pg_S2468.1,Pg_S0451.25,Pg_S0905.41,Pg_S0376.7,Pg_S1038.34,Pg_S2701.4,Pg_S2115.8,Pg_S0305.2,Pg_S3730.12,Pg_S5291.2,Pg_S1903.16,Pg_S5887.6,Pg_S5686.1,Pg_S6190.8,Pg_S1241.5,Pg_S0451.9,Pg_…
GO:0020037	heme binding	molecular_function	2.4466e-11	1.584e-08	255	318641	848	45598	Pg_S4378.17,Pg_S0061.73,Pg_S1637.13,Pg_S3411.12,Pg_S4053.6,Pg_S4066.7,Pg_S5042.1,Pg_S3754.1,Pg_S1497.20,Pg_S6323.1,Pg_S1812.26,XLOC_445249,Pg_S1157.11,Pg_S1073.11,Pg_S1750.12,Pg_S1237.37,Pg_S1237.20,Pg_S0252.12,Pg_S3862.4,Pg_S5490.2,Pg_S2776.4,Pg_S3610.1,Pg_S2019.9,Pg_S2677.23,Pg_S1087.3,Pg_S3056.6,Pg_S1067.6,Pg_S2148.19,Pg_S6588.12,Pg_S1012.11,Pg_S7666.4,Pg_S1572.2,Pg_S1952.5,Pg_S1561.5,Pg_S3716…
GO:0046906	tetrapyrrole binding	molecular_function	3.0532e-11	1.7296e-08	260	318641	873	45598	Pg_S0429.24,Pg_S1174.16,Pg_S2538.3,Pg_S0111.16,Pg_S2273.8,XLOC_306583,Pg_S1964.5,Pg_S0966.7,Pg_S1004.13,Pg_S1004.12,Pg_S0407.3,Pg_S4170.14,Pg_S4311.1,Pg_S2763.3,Pg_S6088.1,Pg_S3716.5,Pg_S0073.25,Pg_S4339.13,Pg_S6623.1,Pg_S5969.4,Pg_S4727.3,Pg_S0566.5,Pg_S3287.7,Pg_S0960.8,Pg_S4861.10,Pg_S1833.8,Pg_S2029.3,Pg_S0500.12,Pg_S3056.5,Pg_S5579.1,Pg_S6468.2,Pg_S0056.8,Pg_S1084.4,Pg_S0290.24,Pg_S1237.36,P…
GO:0003824	catalytic activity	molecular_function	4.5152e-11	2.2736e-08	4304	318641	21996	45598	Pg_S6030.10,Pg_S0859.5,Pg_S7717.1,Pg_S3854.1,Pg_S7232.1,Pg_S3759.1,Pg_S4054.2,Pg_S1400.29,Pg_S0008.30,Pg_S1289.3,Pg_S2093.22,Pg_S0637.4,Pg_S3669.5,Pg_S0017.2,Pg_S5460.1,Pg_S3028.17,Pg_S5244.1,Pg_S3471.3,Pg_S3513.1,Pg_S2127.12,Pg_S3284.4,Pg_S0646.6,Pg_S2473.29,Pg_S7041.5,Pg_S3287.9,Pg_S1681.1,Pg_S0061.82,Pg_S0072.2,Pg_S2044.12,Pg_S1457.1,Pg_S8722.2,Pg_S1908.21,Pg_S5149.2,Pg_S1507.5,Pg_S2129.5,Pg_S…
GO:0046872	metal ion binding	molecular_function	8.5516e-11	3.8756e-08	1427	318641	6536	45598	Pg_S4243.6,Pg_S1286.12,Pg_S3550.2,Pg_S5187.2,Pg_S2250.1,Pg_S5963.1,Pg_S4799.1,Pg_S4110.8,Pg_S7120.1,Pg_S1460.4,Pg_S3393.18,Pg_S3393.12,Pg_S0727.7,Pg_S1004.2,Pg_S2583.1,Pg_S4527.5,XLOC_538329,Pg_S0622.6,Pg_S0166.15,Pg_S7433.1,Pg_S1907.21,Pg_S0437.10,Pg_S0674.8,Pg_S1389.34,Pg_S6388.8,Pg_S0190.16,Pg_S0724.42,Pg_S5668.2,Pg_S2225.6,Pg_S0956.11,Pg_S4769.13,Pg_S3059.2,Pg_S0708.23,Pg_S2813.1,Pg_S1990.12,…
GO:0043169	cation binding	molecular_function	1.2674e-10	5.2217e-08	1435	318641	6592	45598	Pg_S6785.3,Pg_S4533.16,Pg_S5344.2,Pg_S5611.3,Pg_S3541.5,Pg_S1237.37,Pg_S0350.19,Pg_S1282.2,Pg_S1622.2,Pg_S1157.11,Pg_S1911.3,Pg_S1701.10,Pg_S1087.3,Pg_S0125.6,Pg_S2019.9,Pg_S0664.19,Pg_S6272.13,Pg_S1561.5,Pg_S7666.4,Pg_S4595.1,Pg_S0787.3,Pg_S3923.7,Pg_S0148.2,Pg_S2936.6,Pg_S4204.1,Pg_S0740.35,XLOC_134415,Pg_S0251.3,Pg_S2518.2,Pg_S2488.3,Pg_S1758.1,Pg_S6920.2,Pg_S4435.4,Pg_S5317.1,Pg_S2973.29,Pg_S…
GO:0008150	biological_process	biological_process	6.3009e-10	2.3796e-07	6343	318641	32461	45598	Pg_S1081.3,Pg_S4183.4,Pg_S0085.36,Pg_S0693.24,Pg_S0022.39,Pg_S0350.35,Pg_S3414.17,Pg_S3104.10,Pg_S1867.11,Pg_S1035.3,Pg_S1244.5,Pg_S2471.19,Pg_S5906.7,Pg_S5339.4,Pg_S0858.5,Pg_S3038.1,Pg_S0596.2,Pg_S3394.8,Pg_S0981.4,Pg_S1414.1,Pg_S4305.4,Pg_S0897.31,Pg_S0953.15,Pg_S8799.1,Pg_S5248.2,Pg_S0408.29,Pg_S0327.11,Pg_S0136.13,Pg_S2472.23,Pg_S2811.12,Pg_S9142.1,Pg_S2973.18,Pg_S3941.2,Pg_S0745.35,Pg_S8377…
GO:0043167	ion binding	molecular_function	5.0279e-09	1.7528e-06	2728	318641	13735	45598	Pg_S3016.3,Pg_S3064.1,Pg_S0086.1,Pg_S0563.7,Pg_S0846.30,Pg_S1465.4,Pg_S6323.1,Pg_S0846.6,XLOC_445249,Pg_S6295.1,Pg_S0996.9,Pg_S6557.3,Pg_S4934.5,Pg_S0266.43,Pg_S2971.4,Pg_S5172.6,Pg_S1316.5,Pg_S2317.2,Pg_S1879.7,Pg_S2504.4,Pg_S5479.4,Pg_S3064.10,Pg_S2073.9,Pg_S1750.13,Pg_S5049.2,Pg_S2538.1,Pg_S0808.25,Pg_S7676.5,Pg_S4156.22,Pg_S0208.9,Pg_S7220.6,Pg_S3535.8,Pg_S1055.30,Pg_S0476.34,Pg_S3468.7,Pg_S4…
GO:0048037	cofactor binding	molecular_function	2.1917e-08	7.0949e-06	381	318641	1617	45598	Pg_S2455.14,Pg_S0615.14,Pg_S4399.6,Pg_S5890.6,Pg_S3806.5,Pg_S6081.3,Pg_S4206.2,Pg_S4604.7,Pg_S0403.32,Pg_S4339.6,Pg_S0096.37,XLOC_258730,Pg_S0327.25,Pg_S0096.39,Pg_S3276.8,Pg_S4911.4,Pg_S3063.1,Pg_S2568.20,Pg_S0315.1,Pg_S6571.2,Pg_S7360.5,Pg_S0472.24,Pg_S3078.6,Pg_S4966.8,Pg_S2124.22,Pg_S2735.14,Pg_S1863.1,Pg_S2455.12,Pg_S1240.32,Pg_S3959.3,Pg_S3152.4,Pg_S0897.14,Pg_S0883.13,Pg_S3064.8,Pg_S1668.1…
GO:0050662	coenzyme binding	molecular_function	3.701e-08	1.1182e-05	326	318641	1348	45598	Pg_S6354.2,Pg_S7554.3,Pg_S1844.8,Pg_S7885.3,Pg_S1886.10,Pg_S0992.31,Pg_S0407.1,Pg_S0740.17,Pg_S4132.1,Pg_S2641.8,Pg_S3535.8,Pg_S2936.6,Pg_S1617.18,Pg_S0476.34,Pg_S4497.14,Pg_S5873.8,Pg_S4012.7,Pg_S3063.2,Pg_S1758.16,Pg_S4568.18,Pg_S2583.32,Pg_S1376.4,Pg_S0476.9,Pg_S1441.1,Pg_S0536.6,Pg_S3591.2,Pg_S3287.9,Pg_S1681.1,Pg_S0327.4,Pg_S4990.3,XLOC_060145,Pg_S2924.15,Pg_S0981.31,Pg_S1672.1,Pg_S1908.21,P…
GO:0044706	multi-multicellular organism process	biological_process	6.8682e-08	1.9454e-05	52	318641	134	45598	Pg_S2073.9,Pg_S6304.6,Pg_S3149.19,Pg_S3210.11,Pg_S2392.18,Pg_S2448.1,Pg_S7258.1,Pg_S0384.42,Pg_S1122.11,Pg_S1016.18,Pg_S2448.2,Pg_S2753.5,Pg_S2392.16,Pg_S6271.2,Pg_S1605.11,Pg_S2790.10,XLOC_333789,Pg_S3377.1,Pg_S1702.3,Pg_S4000.7,Pg_S7524.4,Pg_S3149.18,Pg_S3149.20,Pg_S4678.3,Pg_S1394.4,Pg_S3149.21,Pg_S0288.38,Pg_S3744.12,Pg_S1302.39,Pg_S2392.17,Pg_S0384.24,Pg_S2073.8,Pg_S1122.5,Pg_S0439.81,Pg_S19…
GO:0050660	flavin adenine dinucleotide binding	molecular_function	8.1747e-08	2.1793e-05	145	318641	491	45598	Pg_S0883.13,Pg_S3152.4,Pg_S2662.3,Pg_S2840.6,XLOC_287493,Pg_S4439.7,Pg_S7716.1,Pg_S3171.15,Pg_S6053.3,Pg_S0870.9,Pg_S0668.3,Pg_S3078.6,Pg_S2735.14,Pg_S3237.6,Pg_S0131.20,Pg_S0262.7,Pg_S3078.5,Pg_S0708.6,Pg_S0327.25,Pg_S0096.37,XLOC_258730,Pg_S0403.32,Pg_S1036.5,Pg_S0769.1,Pg_S0315.1,Pg_S2755.7,Pg_S2245.17,Pg_S6393.4,Pg_S0096.39,Pg_S3063.1,Pg_S5422.7,Pg_S0575.57,Pg_S4206.2,Pg_S3505.4,Pg_S1637.25,P…
GO:0008037	cell recognition	biological_process	1.3443e-07	3.3845e-05	50	318641	128	45598	Pg_S3149.20,Pg_S1702.3,Pg_S3377.1,Pg_S3149.18,Pg_S4000.7,XLOC_333789,Pg_S2086.2,Pg_S2753.5,Pg_S2392.16,Pg_S6271.2,Pg_S1605.11,Pg_S2790.10,Pg_S7258.1,Pg_S0384.42,Pg_S1122.11,Pg_S2448.2,Pg_S1016.18,Pg_S3210.11,Pg_S2392.18,Pg_S2448.1,Pg_S0397.29,Pg_S2073.9,Pg_S3149.19,Pg_S6304.6,Pg_S2784.10,Pg_S3136.2,Pg_S4978.3,XLOC_388763,Pg_S8766.1,Pg_S5234.3,Pg_S2392.20,Pg_S2334.4,Pg_S7998.2,Pg_S1979.27,Pg_S4821…
GO:0044703	multi-organism reproductive process	biological_process	1.7013e-07	4.058e-05	53	318641	140	45598	Pg_S3744.12,Pg_S1302.39,Pg_S1394.4,Pg_S3149.21,Pg_S0288.38,Pg_S4678.3,Pg_S6212.1,Pg_S0710.8,Pg_S0442.40,Pg_S1979.26,Pg_S2073.8,Pg_S1122.5,Pg_S0439.81,Pg_S2392.17,Pg_S0384.24,Pg_S2334.4,Pg_S1671.13,Pg_S7910.1,Pg_S1819.15,Pg_S7998.2,Pg_S1979.27,Pg_S4821.2,Pg_S4978.3,Pg_S2784.10,Pg_S3136.2,Pg_S8766.1,Pg_S5234.3,Pg_S2392.20,Pg_S5402.10,XLOC_388763,Pg_S2073.9,Pg_S3149.19,Pg_S6304.6,Pg_S1122.11,Pg_S244…
GO:0009856	pollination	biological_process	2.5304e-07	5.2126e-05	48	318641	123	45598	XLOC_333789,Pg_S2790.10,Pg_S6271.2,Pg_S1605.11,Pg_S2392.16,Pg_S2753.5,Pg_S3149.20,Pg_S4000.7,Pg_S3149.18,Pg_S1702.3,Pg_S3377.1,Pg_S3149.19,Pg_S6304.6,Pg_S2073.9,Pg_S1016.18,Pg_S2448.2,Pg_S1122.11,Pg_S0384.42,Pg_S7258.1,Pg_S2448.1,Pg_S2392.18,Pg_S3210.11,Pg_S2334.4,Pg_S1819.15,Pg_S7910.1,Pg_S1671.13,Pg_S1979.27,Pg_S4821.2,Pg_S7998.2,Pg_S4978.3,Pg_S3136.2,Pg_S2784.10,Pg_S2392.20,Pg_S5234.3,Pg_S8766…
GO:0009875	pollen-pistil interaction	biological_process	2.5304e-07	5.2126e-05	48	318641	123	45598	Pg_S4678.3,Pg_S3149.21,Pg_S0288.38,Pg_S1394.4,Pg_S1302.39,Pg_S0384.24,Pg_S2392.17,Pg_S1122.5,Pg_S2073.8,Pg_S0442.40,Pg_S1979.26,Pg_S6212.1,Pg_S4821.2,Pg_S1979.27,Pg_S7998.2,Pg_S1819.15,Pg_S1671.13,Pg_S7910.1,Pg_S2334.4,XLOC_388763,Pg_S2392.20,Pg_S5234.3,Pg_S8766.1,Pg_S2784.10,Pg_S3136.2,Pg_S4978.3,Pg_S6304.6,Pg_S3149.19,Pg_S2073.9,Pg_S3210.11,Pg_S2448.1,Pg_S2392.18,Pg_S0384.42,Pg_S7258.1,Pg_S1016…
GO:0048544	recognition of pollen	biological_process	2.5304e-07	5.2126e-05	48	318641	123	45598	Pg_S4678.3,Pg_S3149.21,Pg_S0288.38,Pg_S1394.4,Pg_S1302.39,Pg_S0384.24,Pg_S2392.17,Pg_S1122.5,Pg_S2073.8,Pg_S0442.40,Pg_S1979.26,Pg_S6212.1,Pg_S1979.27,Pg_S4821.2,Pg_S7998.2,Pg_S1819.15,Pg_S7910.1,Pg_S1671.13,Pg_S2334.4,XLOC_388763,Pg_S2392.20,Pg_S8766.1,Pg_S5234.3,Pg_S3136.2,Pg_S2784.10,Pg_S4978.3,Pg_S3149.19,Pg_S6304.6,Pg_S2073.9,Pg_S3210.11,Pg_S2392.18,Pg_S2448.1,Pg_S0384.42,Pg_S7258.1,Pg_S2448…
GO:0006629	lipid metabolic process	biological_process	6.7213e-07	0.00013244	391	318641	1722	45598	Pg_S0570.13,Pg_S0280.5,Pg_S5713.4,Pg_S5466.9,Pg_S8874.2,Pg_S3718.8,Pg_S4172.7,Pg_S3275.10,Pg_S8121.3,Pg_S0978.14,Pg_S1849.14,Pg_S0378.7,Pg_S6271.2,Pg_S7340.3,Pg_S4405.7,Pg_S4586.2,Pg_S0758.5,Pg_S2633.20,Pg_S2676.12,Pg_S2245.17,Pg_S2635.9,Pg_S1338.36,Pg_S0870.9,Pg_S4691.6,Pg_S3261.5,Pg_S2873.3,Pg_S5599.2,Pg_S5312.5,Pg_S3979.10,Pg_S4917.14,Pg_S2512.6,Pg_S4733.4,Pg_S5969.2,Pg_S2840.6,Pg_S0036.9,Pg_S…
GO:0005506	iron ion binding	molecular_function	1.2054e-06	0.00022762	208	318641	761	45598	Pg_S0655.18,Pg_S5069.6,Pg_S0093.88,Pg_S0070.3,Pg_S4170.13,Pg_S1097.2,Pg_S1084.4,Pg_S0290.24,Pg_S1237.36,Pg_S4405.5,Pg_S1637.14,Pg_S5079.6,Pg_S5844.1,Pg_S0760.46,Pg_S5579.1,Pg_S0056.8,Pg_S8402.2,Pg_S1876.1,XLOC_321467,Pg_S4562.1,Pg_S4727.3,Pg_S0566.5,Pg_S2799.2,Pg_S1561.8,Pg_S0236.7,Pg_S0960.8,Pg_S4861.10,Pg_S0073.25,Pg_S3393.13,Pg_S0927.1,Pg_S5969.4,Pg_S6623.1,Pg_S0412.3,Pg_S6088.1,Pg_S3554.7,Pg_…
GO:0015074	DNA integration	biological_process	1.3999e-06	0.00025377	182	318641	604	45598	Pg_S2426.2,Pg_S5304.4,Pg_S5604.3,Pg_S4711.2,Pg_S0052.17,Pg_S1889.2,Pg_S0606.6,Pg_S0801.5,Pg_S1076.4,Pg_S1225.2,Pg_S1407.5,Pg_S2253.16,Pg_S0096.30,Pg_S0631.21,Pg_S1073.19,Pg_S3346.12,Pg_S0098.3,Pg_S1067.23,Pg_S0069.10,Pg_S0843.3,Pg_S0382.3,Pg_S2118.4,Pg_S3753.2,Pg_S0012.21,Pg_S0634.16,Pg_S3361.10,Pg_S1980.3,Pg_S3664.9,Pg_S1749.16,Pg_S0350.3,Pg_S0441.7,Pg_S0476.57,Pg_S3332.24,Pg_S2224.6,Pg_S0263.34…
GO:0071555	cell wall organization	biological_process	4.8213e-06	0.00084038	68	318641	193	45598	Pg_S0341.8,Pg_S0341.7,Pg_S4844.12,Pg_S5446.8,Pg_S0144.18,Pg_S3526.12,Pg_S5805.3,Pg_S3679.6,Pg_S5470.4,Pg_S3761.8,Pg_S1692.9,Pg_S1766.12,Pg_S5446.7,Pg_S2093.8,Pg_S1692.8,Pg_S3876.19,Pg_S0108.37,Pg_S4342.18,Pg_S6057.7,Pg_S3039.25,Pg_S0341.10,Pg_S3168.4,Pg_S5806.7,Pg_S1270.2,Pg_S2019.3,Pg_S2017.2,Pg_S3664.7,Pg_S4083.4,Pg_S0745.22,Pg_S5438.7,Pg_S5873.1,Pg_S5470.6,Pg_S0379.8,Pg_S0373.6,Pg_S6183.1,Pg_S…
GO:0071554	cell wall organization or biogenesis	biological_process	9.4745e-06	0.0015903	82	318641	253	45598	Pg_S1270.2,Pg_S3168.4,Pg_S5806.7,Pg_S2017.2,Pg_S2019.3,Pg_S0423.30,Pg_S5438.7,Pg_S0745.22,Pg_S0158.11,Pg_S4083.4,Pg_S3664.7,Pg_S5470.6,Pg_S0379.8,Pg_S5873.1,XLOC_230567,Pg_S5446.8,Pg_S4844.12,Pg_S0341.8,Pg_S0341.7,Pg_S3679.6,Pg_S5805.3,Pg_S5470.4,Pg_S3526.12,Pg_S0144.18,Pg_S1692.8,Pg_S5446.7,Pg_S2093.8,Pg_S3761.8,Pg_S1692.9,Pg_S1766.12,Pg_S3039.25,Pg_S0341.10,Pg_S4342.18,Pg_S6057.7,Pg_S3876.19,Pg…
GO:0022414	reproductive process	biological_process	1.2441e-05	0.0020136	81	318641	276	45598	XLOC_333789,Pg_S4363.7,Pg_S2086.2,Pg_S6271.2,Pg_S3949.6,Pg_S2790.10,Pg_S3149.20,Pg_S3377.1,Pg_S4369.16,Pg_S2073.9,Pg_S4155.13,Pg_S3149.19,Pg_S7258.1,Pg_S2317.2,Pg_S1016.18,Pg_S0046.18,Pg_S7998.2,Pg_S4821.2,Pg_S1979.27,Pg_S7910.1,Pg_S2783.12,Pg_S1671.13,Pg_S5402.10,Pg_S5234.3,Pg_S8766.1,Pg_S4503.9,Pg_S2392.20,Pg_S2018.6,Pg_S0288.38,Pg_S3744.12,Pg_S1302.39,Pg_S2419.2,Pg_S4678.3,Pg_S0442.40,Pg_S1979…
GO:0045229	external encapsulating structure organization	biological_process	1.9393e-05	0.0030307	68	318641	202	45598	Pg_S0745.22,Pg_S5438.7,Pg_S3664.7,Pg_S4083.4,Pg_S5873.1,Pg_S5470.6,Pg_S0379.8,Pg_S1270.2,Pg_S5806.7,Pg_S3168.4,Pg_S2019.3,Pg_S2017.2,Pg_S5446.7,Pg_S2093.8,Pg_S1692.8,Pg_S3761.8,Pg_S1692.9,Pg_S1766.12,Pg_S3039.25,Pg_S0341.10,Pg_S3876.19,Pg_S0108.37,Pg_S6057.7,Pg_S4342.18,Pg_S4844.12,Pg_S5446.8,Pg_S0341.8,Pg_S0341.7,Pg_S5805.3,Pg_S3679.6,Pg_S5470.4,Pg_S3526.12,Pg_S0144.18,Pg_S0239.7,Pg_S3484.4,Pg_S…
GO:0030246	carbohydrate binding	molecular_function	4.5118e-05	0.0068158	79	318641	280	45598	Pg_S4409.15,Pg_S5417.6,Pg_S1501.23,Pg_S0846.24,Pg_S0330.8,Pg_S7273.2,Pg_S6738.1,Pg_S1715.8,Pg_S1386.2,Pg_S8519.1,Pg_S0961.8,Pg_S0754.5,Pg_S3062.5,Pg_S0388.12,Pg_S7220.8,Pg_S0981.40,Pg_S1095.38,Pg_S0280.38,Pg_S1750.16,Pg_S6223.2,Pg_S1014.7,Pg_S3257.10,Pg_S0488.29,Pg_S8409.4,Pg_S1468.17,Pg_S0109.24,Pg_S5036.5,Pg_S3138.4,Pg_S3161.5,XLOC_299538,Pg_S1936.9,Pg_S4706.11,Pg_S0106.38,Pg_S0901.16,Pg_S5290.…
GO:1901363	heterocyclic compound binding	molecular_function	4.8553e-05	0.0069742	3042	318641	15656	45598	Pg_S2281.6,Pg_S2403.1,Pg_S5204.4,Pg_S3438.5,Pg_S0134.2,Pg_S0429.23,Pg_S0653.1,Pg_S0036.17,Pg_S0693.5,Pg_S1468.17,Pg_S2538.3,Pg_S5191.7,Pg_S3138.3,Pg_S0277.28,Pg_S0833.8,Pg_S5466.5,Pg_S4960.3,Pg_S3064.7,Pg_S5625.5,Pg_S9486.1,Pg_S0378.2,Pg_S0073.25,Pg_S3716.5,Pg_S2375.7,Pg_S1341.4,Pg_S8635.1,Pg_S0040.10,Pg_S3332.14,Pg_S2210.2,Pg_S4861.10,Pg_S1615.12,Pg_S1296.20,Pg_S1833.8,Pg_S1014.35,XLOC_354399,Pg…
GO:0097159	organic cyclic compound binding	molecular_function	5.0403e-05	0.0069742	3042	318641	15658	45598	Pg_S9486.1,Pg_S5625.5,Pg_S4960.3,Pg_S3064.7,Pg_S0073.25,Pg_S0378.2,Pg_S0277.28,Pg_S5466.5,Pg_S0833.8,Pg_S1341.4,Pg_S3716.5,Pg_S2375.7,Pg_S0134.2,Pg_S0429.23,Pg_S2281.6,Pg_S3438.5,Pg_S5204.4,Pg_S2403.1,Pg_S1468.17,Pg_S3138.3,Pg_S2538.3,Pg_S5191.7,Pg_S0036.17,Pg_S0653.1,Pg_S0693.5,Pg_S1376.13,Pg_S0488.3,Pg_S1590.7,Pg_S0159.36,Pg_S0122.4,Pg_S1615.19,Pg_S4623.4,Pg_S0285.10,Pg_S0276.6,Pg_S5844.1,Pg_S2…
GO:0044283	small molecule biosynthetic process	biological_process	5.0783e-05	0.0069742	206	318641	880	45598	Pg_S4568.18,Pg_S2583.14,Pg_S6041.4,Pg_S3711.8,Pg_S4181.13,Pg_S0536.6,Pg_S0298.19,Pg_S1212.9,Pg_S0826.8,XLOC_297706,Pg_S1954.19,Pg_S0173.10,Pg_S1550.10,Pg_S3080.1,Pg_S4268.1,Pg_S3055.3,Pg_S6519.4,Pg_S0374.35,Pg_S4525.3,Pg_S0846.30,Pg_S7271.5,Pg_S1681.1,Pg_S1703.32,Pg_S3923.6,Pg_S3541.5,Pg_S1333.9,Pg_S5001.2,Pg_S0724.14,Pg_S7070.7,Pg_S3924.1,Pg_S8126.2,Pg_S2371.13,Pg_S1483.4,Pg_S3289.11,Pg_S1185.46…
GO:0044711	single-organism biosynthetic process	biological_process	6.2014e-05	0.0082098	210	318641	903	45598	Pg_S6189.1,Pg_S0015.12,Pg_S5520.14,Pg_S2014.1,Pg_S3583.9,Pg_S3250.1,Pg_S1451.9,Pg_S2003.17,Pg_S0260.5,Pg_S3316.4,Pg_S0291.7,Pg_S1144.15,Pg_S0859.8,Pg_S1465.27,Pg_S1647.42,Pg_S3862.23,Pg_S4678.5,Pg_S5454.6,Pg_S3649.2,Pg_S6137.5,Pg_S2583.11,Pg_S3236.1,Pg_S6541.2,Pg_S2972.1,Pg_S0573.1,Pg_S2060.2,Pg_S5838.2,Pg_S5924.4,Pg_S6182.3,Pg_S7314.3,Pg_S1497.22,Pg_S2315.1,Pg_S0727.23,Pg_S6371.8,Pg_S0870.10,Pg_…
GO:0019318	hexose metabolic process	biological_process	6.3403e-05	0.0082098	93	318641	357	45598	Pg_S0846.30,Pg_S0449.6,Pg_S1886.23,Pg_S8367.2,Pg_S0240.8,Pg_S0803.11,Pg_S0078.5,Pg_S4561.1,Pg_S2538.10,Pg_S1128.5,Pg_S8121.3,Pg_S3920.2,Pg_S1700.16,Pg_S2971.4,Pg_S1746.24,Pg_S1316.18,Pg_S1097.9,Pg_S4206.4,Pg_S6078.6,Pg_S5008.15,Pg_S4975.5,Pg_S7360.5,Pg_S3581.4,Pg_S1104.2,Pg_S4204.1,Pg_S0374.27,Pg_S4012.7,Pg_S6282.2,Pg_S1563.25,Pg_S1514.21,Pg_S1030.12,Pg_S4497.14,Pg_S2392.17,Pg_S1164.7,Pg_S0195.10…
GO:0005975	carbohydrate metabolic process	biological_process	7.922e-05	0.0097667	483	318641	2285	45598	Pg_S0898.11,Pg_S3303.11,Pg_S4706.11,Pg_S6072.7,Pg_S0442.23,Pg_S4037.10,Pg_S0129.12,Pg_S0488.16,Pg_S1003.15,Pg_S6831.7,Pg_S0290.6,Pg_S6081.1,Pg_S0288.44,Pg_S1531.2,Pg_S7308.4,Pg_S2238.14,Pg_S0451.23,Pg_S3125.12,Pg_S6162.12,Pg_S2163.4,Pg_S0213.38,Pg_S0247.24,Pg_S1014.7,Pg_S2805.2,Pg_S8914.1,Pg_S4930.20,Pg_S0587.1,Pg_S5109.3,Pg_S3064.25,Pg_S2891.16,Pg_S5853.7,Pg_S0085.23,Pg_S5109.5,Pg_S1067.1,Pg_S01…
GO:0005996	monosaccharide metabolic process	biological_process	7.9737e-05	0.0097667	95	318641	371	45598	Pg_S1104.2,Pg_S3581.4,Pg_S4975.5,Pg_S7360.5,Pg_S0374.27,Pg_S4204.1,Pg_S1514.21,Pg_S4012.7,Pg_S1563.25,Pg_S6282.2,Pg_S4497.14,Pg_S1030.12,Pg_S2392.17,Pg_S1164.7,Pg_S4579.15,Pg_S7596.5,Pg_S7944.2,Pg_S2338.5,Pg_S0195.10,Pg_S0805.7,Pg_S2580.8,Pg_S1668.13,Pg_S2369.7,Pg_S2668.16,Pg_S0210.7,Pg_S3920.15,Pg_S5881.6,Pg_S3701.1,Pg_S0624.8,Pg_S0885.12,Pg_S0846.30,Pg_S0449.6,Pg_S0240.8,Pg_S8367.2,Pg_S0803.11,…
GO:0046914	transition metal ion binding	molecular_function	8.7081e-05	0.010386	962	318641	4509	45598	Pg_S2369.6,Pg_S1989.2,Pg_S0412.3,Pg_S0927.1,Pg_S0420.4,Pg_S3020.1,Pg_S3128.4,Pg_S4893.4,Pg_S0835.20,Pg_S0434.6,Pg_S0859.31,Pg_S3330.10,Pg_S1946.3,Pg_S1808.4,Pg_S4312.1,Pg_S2936.18,Pg_S2672.3,Pg_S5878.3,Pg_S2627.3,Pg_S5702.3,Pg_S2614.4,Pg_S0727.31,Pg_S1059.9,Pg_S5534.1,Pg_S4222.3,Pg_S2763.1,Pg_S0360.22,Pg_S3855.1,Pg_S2784.9,Pg_S5400.10,Pg_S2924.6,Pg_S1693.5,Pg_S3641.3,Pg_S2282.13,Pg_S0290.14,Pg_S4…
GO:0030599	pectinesterase activity	molecular_function	0.00010018	0.01135	49	318641	138	45598	Pg_S5446.8,Pg_S4844.12,Pg_S0373.6,Pg_S0341.7,Pg_S0341.8,Pg_S5470.4,Pg_S3679.6,Pg_S3168.3,Pg_S0144.17,Pg_S3394.12,Pg_S5101.3,Pg_S3526.12,Pg_S0144.18,Pg_S1885.37,Pg_S1692.8,Pg_S2093.8,Pg_S2251.9,Pg_S0104.4,Pg_S5446.7,Pg_S3168.5,Pg_S2762.8,Pg_S3761.8,Pg_S1692.9,Pg_S0959.6,Pg_S1766.12,Pg_S0341.10,Pg_S3039.25,Pg_S4083.5,Pg_S5101.7,Pg_S4342.18,Pg_S0108.37,Pg_S6710.2,Pg_S5470.5,Pg_S3876.19,Pg_S4844.15,P…
GO:0042545	cell wall modification	biological_process	0.00010018	0.01135	49	318641	138	45598	Pg_S3484.4,Pg_S1311.1,Pg_S5438.7,Pg_S3664.7,Pg_S4083.4,Pg_S5873.1,Pg_S5470.6,Pg_S4910.9,Pg_S4844.15,Pg_S5806.7,Pg_S7062.5,Pg_S3168.4,Pg_S5049.15,Pg_S2017.2,Pg_S5438.8,Pg_S2251.9,Pg_S2093.8,Pg_S0104.4,Pg_S5446.7,Pg_S1692.8,Pg_S0959.6,Pg_S3761.8,Pg_S1766.12,Pg_S1692.9,Pg_S3168.5,Pg_S2762.8,Pg_S0341.10,Pg_S3039.25,Pg_S4083.5,Pg_S0108.37,Pg_S6710.2,Pg_S3876.19,Pg_S5470.5,Pg_S5101.7,Pg_S4342.18,Pg_S48…
GO:0006874	cellular calcium ion homeostasis	biological_process	0.00011234	0.011571	34	318641	88	45598	Pg_S5119.10,Pg_S0538.3,Pg_S0886.5,Pg_S2317.2,Pg_S4150.2,Pg_S2245.31,Pg_S0914.1,Pg_S0852.8,Pg_S2104.14,Pg_S0002.14,Pg_S2295.24,Pg_S6295.1,Pg_S2820.6,Pg_S2052.1,Pg_S8874.2,XLOC_492020,Pg_S1726.2,Pg_S1316.4,Pg_S0801.4,Pg_S4021.15,Pg_S6389.7,Pg_S2495.1,Pg_S4286.1,Pg_S2442.6,Pg_S0363.5,Pg_S3124.4,Pg_S0439.3,Pg_S0230.29,Pg_S0002.18,Pg_S0286.4,Pg_S0742.2,Pg_S1518.10,Pg_S0838.2,Pg_S3923.7
GO:0055074	calcium ion homeostasis	biological_process	0.00011234	0.011571	34	318641	88	45598	Pg_S2104.14,Pg_S6295.1,Pg_S0002.14,Pg_S2295.24,Pg_S0852.8,Pg_S2820.6,Pg_S2052.1,Pg_S8874.2,XLOC_492020,Pg_S1726.2,Pg_S0538.3,Pg_S0886.5,Pg_S5119.10,Pg_S4150.2,Pg_S2317.2,Pg_S2245.31,Pg_S0914.1,Pg_S0363.5,Pg_S3124.4,Pg_S2442.6,Pg_S0230.29,Pg_S0002.18,Pg_S0439.3,Pg_S0286.4,Pg_S0742.2,Pg_S0838.2,Pg_S3923.7,Pg_S1518.10,Pg_S0801.4,Pg_S1316.4,Pg_S4021.15,Pg_S4286.1,Pg_S6389.7,Pg_S2495.1
GO:0072503	cellular divalent inorganic cation homeostasis	biological_process	0.00011234	0.011571	34	318641	88	45598	Pg_S2820.6,Pg_S2052.1,Pg_S8874.2,Pg_S1726.2,XLOC_492020,Pg_S0852.8,Pg_S2104.14,Pg_S6295.1,Pg_S2295.24,Pg_S0002.14,Pg_S2317.2,Pg_S4150.2,Pg_S2245.31,Pg_S0914.1,Pg_S5119.10,Pg_S0538.3,Pg_S0886.5,Pg_S0286.4,Pg_S0742.2,Pg_S1518.10,Pg_S0838.2,Pg_S3923.7,Pg_S2442.6,Pg_S0363.5,Pg_S3124.4,Pg_S0439.3,Pg_S0230.29,Pg_S0002.18,Pg_S6389.7,Pg_S2495.1,Pg_S4286.1,Pg_S1316.4,Pg_S0801.4,Pg_S4021.15
GO:0072507	divalent inorganic cation homeostasis	biological_process	0.00011234	0.011571	34	318641	88	45598	Pg_S5119.10,Pg_S0886.5,Pg_S0538.3,Pg_S0914.1,Pg_S2245.31,Pg_S2317.2,Pg_S4150.2,Pg_S0852.8,Pg_S0002.14,Pg_S2295.24,Pg_S6295.1,Pg_S2104.14,XLOC_492020,Pg_S1726.2,Pg_S8874.2,Pg_S2052.1,Pg_S2820.6,Pg_S4021.15,Pg_S1316.4,Pg_S0801.4,Pg_S2495.1,Pg_S6389.7,Pg_S4286.1,Pg_S0439.3,Pg_S0230.29,Pg_S0002.18,Pg_S2442.6,Pg_S3124.4,Pg_S0363.5,Pg_S1518.10,Pg_S3923.7,Pg_S0838.2,Pg_S0286.4,Pg_S0742.2
GO:0004497	monooxygenase activity	molecular_function	0.00015093	0.014882	53	318641	170	45598	Pg_S0536.6,Pg_S4094.8,Pg_S1200.3,Pg_S0590.13,Pg_S8609.1,Pg_S0403.32,Pg_S0134.2,Pg_S2826.5,Pg_S4037.10,Pg_S4206.2,Pg_S1672.1,Pg_S4990.3,Pg_S0724.14,Pg_S3535.5,Pg_S6081.2,Pg_S6152.1,Pg_S3064.7,Pg_S5422.7,Pg_S5456.1,Pg_S1655.2,Pg_S8389.2,Pg_S1675.13,Pg_S0760.23,Pg_S0923.8,Pg_S1465.27,Pg_S7716.1,Pg_S4132.1,Pg_S0817.16,Pg_S2634.12,Pg_S5771.4,Pg_S3250.1,Pg_S2840.6,Pg_S0129.31,Pg_S2891.12,Pg_S2749.20,Pg…
GO:0005217	intracellular ligand-gated ion channel activity	molecular_function	0.00016091	0.014882	31	318641	77	45598	Pg_S2820.6,Pg_S0742.2,Pg_S0286.4,Pg_S0838.2,Pg_S3923.7,Pg_S1518.10,Pg_S1726.2,XLOC_492020,Pg_S0363.5,Pg_S0002.14,Pg_S3124.4,Pg_S6295.1,Pg_S2295.24,Pg_S2442.6,Pg_S0852.8,Pg_S0230.29,Pg_S0002.18,Pg_S0439.3,Pg_S4150.2,Pg_S2317.2,Pg_S2245.31,Pg_S4286.1,Pg_S0914.1,Pg_S6389.7,Pg_S2495.1,Pg_S0801.4,Pg_S1316.4,Pg_S0538.3,Pg_S0886.5,Pg_S5119.10,Pg_S4021.15
GO:0005218	intracellular ligand-gated calcium channel activity	molecular_function	0.00016091	0.014882	31	318641	77	45598	Pg_S4150.2,Pg_S2317.2,Pg_S2245.31,Pg_S0914.1,Pg_S4286.1,Pg_S6389.7,Pg_S2495.1,Pg_S0801.4,Pg_S1316.4,Pg_S0538.3,Pg_S0886.5,Pg_S5119.10,Pg_S4021.15,Pg_S2820.6,Pg_S0742.2,Pg_S0286.4,Pg_S0838.2,Pg_S3923.7,Pg_S1518.10,Pg_S1726.2,XLOC_492020,Pg_S0363.5,Pg_S0002.14,Pg_S6295.1,Pg_S3124.4,Pg_S2295.24,Pg_S2442.6,Pg_S0852.8,Pg_S0002.18,Pg_S0230.29,Pg_S0439.3
GO:0005219	ryanodine-sensitive calcium-release channel activity	molecular_function	0.00016091	0.014882	31	318641	77	45598	Pg_S0838.2,Pg_S3923.7,Pg_S1726.2,XLOC_492020,Pg_S1518.10,Pg_S2820.6,Pg_S0742.2,Pg_S0286.4,Pg_S0230.29,Pg_S0002.18,Pg_S0439.3,Pg_S0363.5,Pg_S6295.1,Pg_S0002.14,Pg_S2295.24,Pg_S3124.4,Pg_S2442.6,Pg_S0852.8,Pg_S2245.31,Pg_S0914.1,Pg_S4286.1,Pg_S6389.7,Pg_S2495.1,Pg_S4150.2,Pg_S2317.2,Pg_S0538.3,Pg_S0886.5,Pg_S5119.10,Pg_S4021.15,Pg_S0801.4,Pg_S1316.4
GO:0015278	calcium-release channel activity	molecular_function	0.00016091	0.014882	31	318641	77	45598	Pg_S0801.4,Pg_S1316.4,Pg_S0886.5,Pg_S0538.3,Pg_S4021.15,Pg_S5119.10,Pg_S4150.2,Pg_S2317.2,Pg_S4286.1,Pg_S0914.1,Pg_S2245.31,Pg_S2495.1,Pg_S6389.7,Pg_S6295.1,Pg_S0002.14,Pg_S2295.24,Pg_S3124.4,Pg_S0363.5,Pg_S0852.8,Pg_S2442.6,Pg_S0002.18,Pg_S0230.29,Pg_S0439.3,Pg_S0742.2,Pg_S0286.4,Pg_S2820.6,Pg_S3923.7,Pg_S0838.2,Pg_S1518.10,Pg_S1726.2,XLOC_492020
GO:0032787	monocarboxylic acid metabolic process	biological_process	0.00018353	0.016635	101	318641	386	45598	Pg_S0959.9,Pg_S6577.4,Pg_S5744.2,Pg_S1416.6,Pg_S0724.33,Pg_S4436.6,Pg_S4375.11,Pg_S1661.17,Pg_S0373.9,Pg_S2045.2,Pg_S1170.11,Pg_S0515.7,Pg_S1497.21,Pg_S6528.8,Pg_S0447.5,Pg_S4380.10,Pg_S5470.1,Pg_S6371.8,Pg_S4249.3,Pg_S2315.1,Pg_S1497.22,Pg_S1242.31,Pg_S5727.6,Pg_S4879.4,Pg_S5924.4,Pg_S5838.2,Pg_S0129.6,Pg_S5911.4,Pg_S1560.7,Pg_S8084.1,Pg_S1615.19,Pg_S2902.11,Pg_S3650.8,Pg_S1144.15,Pg_S0291.7,Pg_…
GO:0004499	N,N-dimethylaniline monooxygenase activity	molecular_function	0.00024251	0.02155	24	318641	62	45598	Pg_S0981.6,Pg_S1675.13,Pg_S8389.2,Pg_S1655.2,Pg_S5422.7,Pg_S3535.8,Pg_S0654.1,Pg_S3535.5,Pg_S6702.1,Pg_S0131.20,Pg_S3010.1,Pg_S3322.9,Pg_S4206.2,Pg_S7922.2,Pg_S6354.2,Pg_S7554.3,Pg_S2749.20,Pg_S0134.2,Pg_S0590.13,Pg_S0129.31,Pg_S4094.8,Pg_S0536.6,Pg_S7716.1,Pg_S0923.8
GO:0003674	molecular_function	molecular_function	0.00030232	0.026349	7550	318641	39501	45598	Pg_S3083.28,Pg_S3338.20,XLOC_158902,Pg_S3155.15,Pg_S1514.6,Pg_S0888.27,Pg_S3106.1,Pg_S1058.4,Pg_S5368.10,Pg_S4845.1,Pg_S0701.50,Pg_S0516.34,Pg_S0129.43,Pg_S1172.3,Pg_S2735.21,Pg_S7160.1,Pg_S7429.2,Pg_S4409.7,Pg_S3015.1,Pg_S1700.13,Pg_S3831.2,Pg_S5953.9,Pg_S3358.8,Pg_S0022.48,Pg_S2589.5,Pg_S4142.5,Pg_S1715.26,Pg_S5799.1,Pg_S0813.10,Pg_S0002.25,XLOC_224556,Pg_S4245.2,Pg_S2555.6,Pg_S7044.4,Pg_S7615.…
GO:0000122	negative regulation of transcription from RNA polymerase II promoter	biological_process	0.00036156	0.030917	5	318641	5	45598	Pg_S2568.20,Pg_S2317.2,Pg_S2568.19,Pg_S7265.2,Pg_S6147.2
GO:0004553	hydrolase activity, hydrolyzing O-glycosyl compounds	molecular_function	0.00038781	0.032548	233	318641	1010	45598	Pg_S0402.37,Pg_S3650.12,Pg_S1314.5,Pg_S3874.2,Pg_S7804.4,Pg_S0944.3,Pg_S2020.14,Pg_S4176.11,Pg_S0959.7,Pg_S1908.10,Pg_S2819.21,Pg_S0423.30,Pg_S0891.7,Pg_S3069.2,Pg_S1993.21,Pg_S0451.25,Pg_S1296.4,Pg_S2428.25,Pg_S0313.8,Pg_S3064.6,Pg_S5677.1,Pg_S1400.10,Pg_S2800.21,Pg_S0388.19,XLOC_230567,Pg_S1566.2,Pg_S6123.6,Pg_S6478.2,Pg_S0759.6,Pg_S3062.5,Pg_S0961.8,Pg_S4646.4,Pg_S0400.25,Pg_S1265.7,Pg_S0840.7…
GO:0003333	amino acid transmembrane transport	biological_process	0.00043557	0.035891	30	318641	86	45598	Pg_S2478.14,Pg_S0905.56,Pg_S2677.26,Pg_S1563.22,Pg_S1306.32,Pg_S1658.22,Pg_S0987.34,Pg_S1967.2,Pg_S8858.3,Pg_S1579.13,Pg_S1403.8,Pg_S0384.25,Pg_S2392.6,Pg_S2053.12,Pg_S0439.70,Pg_S6893.5,Pg_S4518.2,XLOC_261815,Pg_S1366.13,Pg_S2306.24,Pg_S1417.2,Pg_S1255.12,Pg_S5219.6,Pg_S0358.22,Pg_S3250.15,Pg_S4787.9,Pg_S0813.9,Pg_S0002.5,Pg_S4497.4,Pg_S6136.5
GO:0048878	chemical homeostasis	biological_process	0.0004874	0.037796	43	318641	135	45598	Pg_S0742.2,Pg_S0286.4,Pg_S0838.2,Pg_S3923.7,Pg_S1518.10,Pg_S0363.5,Pg_S3124.4,Pg_S2442.6,Pg_S0002.18,Pg_S0230.29,Pg_S0439.3,Pg_S4286.1,Pg_S6389.7,Pg_S2495.1,Pg_S0801.4,Pg_S2835.12,Pg_S1316.4,Pg_S2073.19,Pg_S4021.15,Pg_S2820.6,Pg_S2052.1,Pg_S8874.2,XLOC_492020,Pg_S1726.2,Pg_S0167.21,Pg_S2104.14,Pg_S6295.1,Pg_S2295.24,Pg_S0002.14,Pg_S0852.8,Pg_S1286.12,Pg_S2448.2,Pg_S4150.2,Pg_S2317.2,Pg_S3190.3,Pg…
GO:0006873	cellular ion homeostasis	biological_process	0.00050178	0.037796	40	318641	121	45598	Pg_S0002.18,Pg_S0230.29,Pg_S0439.3,Pg_S0363.5,Pg_S3124.4,Pg_S2442.6,Pg_S0838.2,Pg_S3923.7,Pg_S1518.10,Pg_S0742.2,Pg_S0286.4,Pg_S2073.19,Pg_S4021.15,Pg_S0801.4,Pg_S1316.4,Pg_S4286.1,Pg_S6389.7,Pg_S2495.1,Pg_S1286.12,Pg_S2104.14,Pg_S0167.21,Pg_S2295.24,Pg_S0002.14,Pg_S6295.1,Pg_S0852.8,Pg_S8874.2,XLOC_492020,Pg_S1726.2,Pg_S2820.6,Pg_S2052.1,Pg_S0538.3,Pg_S0886.5,Pg_S5119.10,Pg_S7918.4,Pg_S1954.19,P…
GO:0006875	cellular metal ion homeostasis	biological_process	0.00050178	0.037796	40	318641	121	45598	Pg_S4021.15,Pg_S2073.19,Pg_S1316.4,Pg_S0801.4,Pg_S2495.1,Pg_S6389.7,Pg_S4286.1,Pg_S0439.3,Pg_S0002.18,Pg_S0230.29,Pg_S2442.6,Pg_S3124.4,Pg_S0363.5,Pg_S1518.10,Pg_S3923.7,Pg_S0838.2,Pg_S0742.2,Pg_S0286.4,Pg_S7918.4,Pg_S5119.10,Pg_S0886.5,Pg_S0538.3,Pg_S1658.11,Pg_S1954.19,Pg_S0914.1,Pg_S2245.31,Pg_S2317.2,Pg_S4150.2,Pg_S1286.12,Pg_S0852.8,Pg_S0002.14,Pg_S6295.1,Pg_S2295.24,Pg_S2104.14,Pg_S0167.21,…
GO:0030003	cellular cation homeostasis	biological_process	0.00050178	0.037796	40	318641	121	45598	Pg_S2317.2,Pg_S4150.2,Pg_S0914.1,Pg_S2245.31,Pg_S1658.11,Pg_S1954.19,Pg_S7918.4,Pg_S5119.10,Pg_S0886.5,Pg_S0538.3,Pg_S2052.1,Pg_S2820.6,Pg_S1726.2,XLOC_492020,Pg_S8874.2,Pg_S0852.8,Pg_S2295.24,Pg_S0002.14,Pg_S6295.1,Pg_S0167.21,Pg_S2104.14,Pg_S1286.12,Pg_S2495.1,Pg_S6389.7,Pg_S4286.1,Pg_S1316.4,Pg_S0801.4,Pg_S4021.15,Pg_S2073.19,Pg_S0286.4,Pg_S0742.2,Pg_S1518.10,Pg_S3923.7,Pg_S0838.2,Pg_S2442.6,P…
GO:0055065	metal ion homeostasis	biological_process	0.00050178	0.037796	40	318641	121	45598	Pg_S1518.10,Pg_S3923.7,Pg_S0838.2,Pg_S0742.2,Pg_S0286.4,Pg_S0439.3,Pg_S0002.18,Pg_S0230.29,Pg_S2442.6,Pg_S3124.4,Pg_S0363.5,Pg_S2495.1,Pg_S6389.7,Pg_S4286.1,Pg_S4021.15,Pg_S2073.19,Pg_S1316.4,Pg_S0801.4,Pg_S1726.2,XLOC_492020,Pg_S8874.2,Pg_S2052.1,Pg_S2820.6,Pg_S1286.12,Pg_S0852.8,Pg_S0002.14,Pg_S2295.24,Pg_S6295.1,Pg_S2104.14,Pg_S0167.21,Pg_S0914.1,Pg_S2245.31,Pg_S2317.2,Pg_S4150.2,Pg_S7918.4,Pg…
GO:0055082	cellular chemical homeostasis	biological_process	0.00050873	0.037796	42	318641	130	45598	Pg_S8874.2,Pg_S1726.2,XLOC_492020,Pg_S2820.6,Pg_S2052.1,Pg_S1286.12,Pg_S0167.21,Pg_S2104.14,Pg_S0002.14,Pg_S2295.24,Pg_S6295.1,Pg_S0852.8,Pg_S2245.31,Pg_S0914.1,Pg_S4150.2,Pg_S2448.2,Pg_S2317.2,Pg_S0538.3,Pg_S0886.5,Pg_S5119.10,Pg_S7918.4,Pg_S1954.19,Pg_S1658.11,Pg_S0838.2,Pg_S3923.7,Pg_S1518.10,Pg_S0286.4,Pg_S0742.2,Pg_S0230.29,Pg_S0002.18,Pg_S0439.3,Pg_S0363.5,Pg_S3124.4,Pg_S2442.6,Pg_S4286.1,P…
GO:0050801	ion homeostasis	biological_process	0.00056207	0.039856	40	318641	122	45598	Pg_S2245.31,Pg_S0914.1,Pg_S4150.2,Pg_S2317.2,Pg_S0538.3,Pg_S0886.5,Pg_S5119.10,Pg_S7918.4,Pg_S1954.19,Pg_S1658.11,Pg_S8874.2,XLOC_492020,Pg_S1726.2,Pg_S2820.6,Pg_S2052.1,Pg_S1286.12,Pg_S2104.14,Pg_S0167.21,Pg_S0002.14,Pg_S2295.24,Pg_S6295.1,Pg_S0852.8,Pg_S4286.1,Pg_S6389.7,Pg_S2495.1,Pg_S2073.19,Pg_S4021.15,Pg_S0801.4,Pg_S1316.4,Pg_S0838.2,Pg_S3923.7,Pg_S1518.10,Pg_S0742.2,Pg_S0286.4,Pg_S0230.29,…
GO:0055080	cation homeostasis	biological_process	0.00056207	0.039856	40	318641	122	45598	Pg_S5119.10,Pg_S7918.4,Pg_S0538.3,Pg_S0886.5,Pg_S1658.11,Pg_S1954.19,Pg_S2245.31,Pg_S0914.1,Pg_S2317.2,Pg_S4150.2,Pg_S1286.12,Pg_S0852.8,Pg_S0167.21,Pg_S2104.14,Pg_S2295.24,Pg_S0002.14,Pg_S6295.1,Pg_S8874.2,Pg_S1726.2,XLOC_492020,Pg_S2820.6,Pg_S2052.1,Pg_S4021.15,Pg_S2073.19,Pg_S1316.4,Pg_S0801.4,Pg_S6389.7,Pg_S2495.1,Pg_S4286.1,Pg_S0439.3,Pg_S0230.29,Pg_S0002.18,Pg_S2442.6,Pg_S0363.5,Pg_S3124.4,…
GO:0006820	anion transport	biological_process	0.00056994	0.039856	117	318641	458	45598	Pg_S1579.13,Pg_S6893.5,Pg_S0384.25,Pg_S6223.2,Pg_S1403.8,Pg_S6180.4,Pg_S1658.22,Pg_S6328.1,Pg_S0508.5,Pg_S2259.26,Pg_S2677.26,Pg_S2478.14,Pg_S0745.6,Pg_S0896.24,Pg_S1934.1,Pg_S0886.5,Pg_S2889.1,Pg_S0813.9,Pg_S3584.15,Pg_S0488.16,Pg_S4497.4,Pg_S0433.4,Pg_S4245.2,Pg_S0134.14,Pg_S5219.6,Pg_S1366.13,Pg_S2306.24,Pg_S3020.2,Pg_S2292.19,Pg_S4656.4,Pg_S0889.68,Pg_S1749.1,Pg_S2495.1,Pg_S7105.9,Pg_S0439.70…
GO:0016709	oxidoreductase activity, acting on paired donors, with incorporation or reduction of molecular oxygen, NAD(P)H as one donor, and incorporation of one atom of oxygen	molecular_function	0.00057163	0.039856	36	318641	110	45598	Pg_S0131.20,Pg_S3010.1,Pg_S7552.2,Pg_S6702.1,Pg_S3322.9,Pg_S0981.6,Pg_S2606.7,Pg_S4495.2,Pg_S0654.1,Pg_S3535.8,Pg_S0923.8,Pg_S4132.1,Pg_S7716.1,Pg_S7554.3,Pg_S2749.20,Pg_S7922.2,Pg_S6354.2,Pg_S0129.31,Pg_S2840.6,Pg_S4990.3,Pg_S3535.5,Pg_S4206.2,Pg_S1672.1,Pg_S8389.2,Pg_S1655.2,Pg_S1675.13,Pg_S6081.2,Pg_S5422.7,Pg_S3064.7,Pg_S6152.1,Pg_S4094.8,Pg_S0536.6,Pg_S1200.3,Pg_S0590.13,Pg_S2826.5,Pg_S0134.2
GO:0005262	calcium channel activity	molecular_function	0.0005867	0.040287	35	318641	97	45598	XLOC_492020,Pg_S1726.2,Pg_S0991.5,Pg_S2820.6,XLOC_184694,Pg_S0852.8,Pg_S0002.14,Pg_S2295.24,Pg_S6295.1,Pg_S2245.31,Pg_S0914.1,Pg_S2317.2,Pg_S4150.2,Pg_S5119.10,Pg_S0538.3,Pg_S0886.5,Pg_S0779.2,Pg_S1518.10,Pg_S0838.2,Pg_S3923.7,Pg_S0742.2,Pg_S0286.4,Pg_S0439.3,Pg_S0230.29,Pg_S0002.18,Pg_S2442.6,Pg_S0363.5,Pg_S0516.13,Pg_S3124.4,Pg_S6389.7,Pg_S2495.1,Pg_S4286.1,Pg_S4021.15,Pg_S1316.4,Pg_S0801.4
GO:0050661	NADP binding	molecular_function	0.00060579	0.040977	39	318641	127	45598	Pg_S5422.7,Pg_S8389.2,Pg_S1655.2,Pg_S2961.5,Pg_S1675.13,Pg_S4206.2,Pg_S3535.5,Pg_S0550.2,Pg_S0590.13,Pg_S0134.2,Pg_S4094.8,Pg_S0536.6,Pg_S7308.4,Pg_S0654.1,Pg_S7360.5,Pg_S3535.8,Pg_S0981.6,Pg_S2708.28,Pg_S6282.2,Pg_S1563.25,Pg_S3322.9,Pg_S3010.1,Pg_S0131.20,Pg_S1030.12,Pg_S1122.1,Pg_S4497.14,Pg_S6702.1,Pg_S0129.31,Pg_S1164.7,Pg_S2896.3,Pg_S7554.3,Pg_S1668.13,Pg_S2749.20,Pg_S5581.1,Pg_S7922.2,Pg_S…
GO:0016772	transferase activity, transferring phosphorus-containing groups	molecular_function	0.00062993	0.041983	961	318641	4980	45598	Pg_S7323.3,Pg_S1993.5,Pg_S1043.1,Pg_S4684.8,Pg_S1304.3,Pg_S4349.5,Pg_S4579.3,Pg_S4616.15,Pg_S4568.8,Pg_S0247.31,Pg_S0579.8,Pg_S0386.2,Pg_S5102.3,Pg_S7243.6,Pg_S3911.2,Pg_S0905.53,Pg_S0624.2,Pg_S0747.8,Pg_S5348.4,Pg_S3138.4,Pg_S1164.2,Pg_S4412.3,Pg_S4312.6,Pg_S3132.5,Pg_S0144.8,Pg_S0451.25,Pg_S0804.55,Pg_S6487.4,Pg_S5052.9,Pg_S1501.23,Pg_S2623.12,Pg_S0810.5,Pg_S0905.31,Pg_S2495.1,Pg_S6655.6,Pg_S27…
GO:0046983	protein dimerization activity	molecular_function	0.00069085	0.044969	228	318641	954	45598	Pg_S7666.1,Pg_S3793.20,Pg_S0966.6,Pg_S2818.2,Pg_S0525.1,Pg_S0240.2,Pg_S6968.1,Pg_S5237.2,Pg_S0070.14,Pg_S1995.6,Pg_S4606.3,Pg_S4200.4,Pg_S2946.18,Pg_S0106.13,Pg_S5054.5,Pg_S0244.8,Pg_S3046.4,Pg_S5363.1,Pg_S8752.1,Pg_S8244.1,Pg_S2338.5,Pg_S0497.8,Pg_S2635.1,Pg_S3698.10,XLOC_467520,Pg_S0076.16,Pg_S0724.63,XLOC_118075,Pg_S3378.1,Pg_S0402.9,Pg_S1446.8,Pg_S0096.36,XLOC_492020,Pg_S5541.4,Pg_S0426.21,Pg…
GO:0015085	calcium ion transmembrane transporter activity	molecular_function	0.00069925	0.044969	35	318641	98	45598	XLOC_184694,Pg_S6295.1,Pg_S2295.24,Pg_S0002.14,Pg_S0852.8,Pg_S0991.5,Pg_S1726.2,XLOC_492020,Pg_S2820.6,Pg_S0538.3,Pg_S0886.5,Pg_S5119.10,Pg_S2245.31,Pg_S0914.1,Pg_S4150.2,Pg_S2317.2,Pg_S0002.18,Pg_S0230.29,Pg_S0439.3,Pg_S0363.5,Pg_S0516.13,Pg_S3124.4,Pg_S2442.6,Pg_S0838.2,Pg_S3923.7,Pg_S0779.2,Pg_S1518.10,Pg_S0742.2,Pg_S0286.4,Pg_S4021.15,Pg_S0801.4,Pg_S1316.4,Pg_S4286.1,Pg_S6389.7,Pg_S2495.1
GO:0051186	cofactor metabolic process	biological_process	0.0007045	0.044969	146	318641	616	45598	Pg_S7308.4,Pg_S4251.11,Pg_S0559.3,Pg_S6528.8,Pg_S1915.17,Pg_S0587.1,Pg_S0093.27,Pg_S0320.3,Pg_S6577.4,Pg_S1493.1,Pg_S4321.14,Pg_S2306.3,Pg_S2063.2,Pg_S3320.5,Pg_S3174.20,Pg_S2010.12,Pg_S1451.9,Pg_S0856.10,Pg_S0761.11,Pg_S0859.8,Pg_S0291.7,Pg_S3759.20,Pg_S6189.1,Pg_S1940.1,Pg_S0129.31,Pg_S6130.4,Pg_S2896.3,Pg_S5838.2,Pg_S1232.2,Pg_S4053.1,Pg_S0077.36,Pg_S3236.1,Pg_S2583.11,Pg_S1376.6,Pg_S0981.6,Pg…
GO:0016209	antioxidant activity	molecular_function	0.00076841	0.048367	93	318641	363	45598	Pg_S4908.8,Pg_S3724.5,Pg_S5463.6,Pg_S3411.11,Pg_S1566.14,Pg_S2468.20,Pg_S3610.1,Pg_S2776.4,Pg_S4847.4,Pg_S2677.23,Pg_S1799.20,Pg_S0021.1,Pg_S1439.30,Pg_S3056.6,Pg_S2148.19,Pg_S0688.1,Pg_S5158.3,Pg_S6540.1,Pg_S1750.12,Pg_S3411.12,Pg_S4378.17,Pg_S4066.7,Pg_S3754.1,Pg_S1407.10,Pg_S2585.2,Pg_S1464.1,Pg_S4442.10,Pg_S0388.2,Pg_S3574.7,Pg_S4054.2,Pg_S2015.6,Pg_S2116.17,Pg_S2946.30,Pg_S3592.2,Pg_S0252.43…
GO:0048610	cellular process involved in reproduction	biological_process	0.0008893	0.05521	97	318641	373	45598	Pg_S3706.5,Pg_S3149.20,Pg_S3377.1,Pg_S4363.7,Pg_S2086.2,XLOC_333789,Pg_S2790.10,Pg_S3935.2,Pg_S6271.2,Pg_S0020.2,Pg_S1470.3,Pg_S1016.18,Pg_S2317.2,Pg_S7258.1,Pg_S0441.4,Pg_S5871.6,Pg_S2003.6,Pg_S4155.13,Pg_S3149.19,Pg_S2073.9,Pg_S4369.16,Pg_S1355.9,Pg_S2392.20,Pg_S8766.1,Pg_S5234.3,Pg_S1562.4,Pg_S0046.18,Pg_S0063.6,Pg_S2031.4,Pg_S1671.13,Pg_S2783.12,Pg_S7910.1,Pg_S0922.9,Pg_S1979.27,Pg_S4821.2,Pg…
GO:0006813	potassium ion transport	biological_process	0.00091844	0.056248	61	318641	244	45598	Pg_S1672.1,Pg_S5953.9,Pg_S0857.56,Pg_S6081.2,Pg_S0633.6,Pg_S6888.2,Pg_S0327.4,Pg_S1163.6,Pg_S6152.1,Pg_S0402.9,Pg_S0189.16,Pg_S4952.7,Pg_S1311.30,Pg_S4713.4,Pg_S5906.3,Pg_S0280.58,Pg_S1380.2,Pg_S3759.6,Pg_S0298.19,Pg_S0061.83,Pg_S0753.13,Pg_S5348.7,Pg_S4405.7,Pg_S0590.13,Pg_S0491.4,Pg_S4339.6,Pg_S4280.1,Pg_S0577.11,Pg_S2003.29,XLOC_199243,Pg_S7840.1,Pg_S5127.11,Pg_S1946.3,Pg_S0635.15,Pg_S3713.22,…
GO:0006865	amino acid transport	biological_process	0.00095624	0.057782	33	318641	103	45598	Pg_S2306.24,Pg_S1366.13,Pg_S1417.2,Pg_S5219.6,Pg_S1715.5,XLOC_261815,Pg_S0138.7,Pg_S6136.5,Pg_S4497.4,Pg_S0813.9,Pg_S0987.34,Pg_S2478.14,Pg_S2677.26,Pg_S1658.22,Pg_S1403.8,Pg_S0384.25,Pg_S6893.5,Pg_S1579.13,Pg_S1255.12,Pg_S0358.22,Pg_S4518.2,Pg_S0034.29,Pg_S0002.5,Pg_S4787.9,Pg_S3250.15,Pg_S1967.2,Pg_S8858.3,Pg_S0905.56,Pg_S1563.22,Pg_S1306.32,Pg_S2392.6,Pg_S2053.12,Pg_S0439.70
GO:0005618	cell wall	cellular_component	0.00097134	0.057923	66	318641	216	45598	Pg_S5873.1,Pg_S0288.44,Pg_S2800.21,Pg_S5470.6,Pg_S3664.7,Pg_S4083.4,Pg_S2925.2,Pg_S0199.1,Pg_S5438.7,Pg_S1908.10,Pg_S0442.23,Pg_S2017.2,Pg_S8351.3,Pg_S3168.4,Pg_S5806.7,Pg_S0927.1,Pg_S0108.37,Pg_S3876.19,Pg_S4342.18,Pg_S1690.7,Pg_S0341.10,Pg_S3039.25,Pg_S3761.8,Pg_S1766.12,Pg_S1692.9,Pg_S2093.8,Pg_S5446.7,Pg_S1692.8,Pg_S0144.18,Pg_S3526.12,Pg_S5470.4,Pg_S3679.6,Pg_S0341.7,Pg_S0341.8,Pg_S4844.12,P…
GO:0071704	organic substance metabolic process	biological_process	0.0010704	0.061889	3838	318641	19858	45598	Pg_S7006.2,Pg_S1366.2,Pg_S0330.8,Pg_S1975.5,Pg_S3536.4,Pg_S1108.22,Pg_S2518.8,Pg_S4429.13,Pg_S5172.5,Pg_S1000.5,Pg_S0707.5,Pg_S0061.62,Pg_S4656.4,Pg_S6477.5,Pg_S5959.6,Pg_S4627.7,Pg_S4601.1,Pg_S4553.2,Pg_S8429.1,Pg_S3581.5,Pg_S1921.6,Pg_S7353.2,Pg_S2924.6,Pg_S2784.9,Pg_S1718.13,Pg_S6832.1,Pg_S0961.8,Pg_S0360.22,Pg_S0291.17,Pg_S0857.43,Pg_S5329.2,Pg_S1812.21,Pg_S1059.9,Pg_S5168.4,XLOC_118966,Pg_S6…
GO:0004601	peroxidase activity	molecular_function	0.0010788	0.061889	64	318641	232	45598	Pg_S0406.2,Pg_S1202.8,Pg_S3475.3,Pg_S0230.8,Pg_S4680.9,Pg_S0988.30,Pg_S0857.52,Pg_S6713.2,Pg_S1856.20,Pg_S7601.1,Pg_S0662.25,Pg_S1619.3,Pg_S3287.7,Pg_S1833.8,Pg_S3056.5,Pg_S2029.3,Pg_S2319.5,Pg_S6468.2,Pg_S8426.2,Pg_S1973.19,Pg_S0896.12,Pg_S5983.1,Pg_S1420.4,Pg_S7580.3,Pg_S3824.13,Pg_S3330.8,Pg_S3303.4,Pg_S2207.25,Pg_S1951.9,Pg_S2461.2,Pg_S3641.5,Pg_S0476.28,Pg_S0093.65,Pg_S2946.30,Pg_S3592.2,Pg_…
GO:0016684	oxidoreductase activity, acting on peroxide as acceptor	molecular_function	0.0010788	0.061889	64	318641	232	45598	Pg_S3824.13,Pg_S7580.3,Pg_S3303.4,Pg_S2207.25,Pg_S1951.9,Pg_S3330.8,Pg_S2461.2,Pg_S8426.2,Pg_S1973.19,Pg_S5983.1,Pg_S1420.4,Pg_S0896.12,Pg_S0662.25,Pg_S1619.3,Pg_S1833.8,Pg_S3287.7,Pg_S3056.5,Pg_S2029.3,Pg_S2319.5,Pg_S6468.2,Pg_S3475.3,Pg_S0230.8,Pg_S1202.8,Pg_S0406.2,Pg_S0857.52,Pg_S6713.2,Pg_S1856.20,Pg_S4680.9,Pg_S0988.30,Pg_S7601.1,Pg_S2468.20,Pg_S3411.11,Pg_S5463.6,Pg_S4908.8,Pg_S3724.5,Pg_S…
GO:0042440	pigment metabolic process	biological_process	0.0011163	0.06324	73	318641	275	45598	Pg_S1940.1,Pg_S0129.31,Pg_S1034.41,Pg_S8810.2,Pg_S2093.13,Pg_S0761.11,Pg_S0291.7,Pg_S0856.10,Pg_S0654.1,Pg_S5911.4,Pg_S3840.9,Pg_S1560.7,Pg_S1376.6,Pg_S0981.6,Pg_S2106.10,Pg_S1915.1,Pg_S3187.19,Pg_S0285.10,Pg_S0341.5,Pg_S2035.14,Pg_S6702.1,Pg_S5838.2,Pg_S0590.13,Pg_S4217.4,Pg_S3790.7,Pg_S2306.3,Pg_S6152.1,Pg_S3944.1,Pg_S0245.15,Pg_S6577.4,Pg_S0695.5,Pg_S9000.1,Pg_S2840.6,Pg_S2093.20,Pg_S0442.55,P…
GO:0006006	glucose metabolic process	biological_process	0.0011497	0.064324	69	318641	264	45598	Pg_S4561.1,Pg_S0078.5,Pg_S1128.5,Pg_S8121.3,Pg_S0846.30,Pg_S1886.23,Pg_S0803.11,Pg_S0240.8,Pg_S4206.4,Pg_S6078.6,Pg_S5008.15,Pg_S3920.2,Pg_S1746.24,Pg_S1700.16,Pg_S6282.2,Pg_S1563.25,Pg_S4012.7,Pg_S1514.21,Pg_S1030.12,Pg_S4497.14,Pg_S7360.5,Pg_S4975.5,Pg_S1104.2,Pg_S3581.4,Pg_S4204.1,Pg_S0374.27,Pg_S2668.16,Pg_S0624.8,Pg_S3701.1,Pg_S5881.6,Pg_S1164.7,Pg_S1668.13,Pg_S2580.8,Pg_S0195.10,Pg_S7944.2,…
GO:0016773	phosphotransferase activity, alcohol group as acceptor	molecular_function	0.0012467	0.068905	687	318641	3512	45598	Pg_S0122.4,Pg_S0510.9,Pg_S5960.3,Pg_S0605.5,XLOC_180747,Pg_S1376.13,Pg_S1590.7,XLOC_388763,Pg_S1561.4,Pg_S5566.8,Pg_S5706.2,Pg_S4382.1,Pg_S4167.8,Pg_S0040.10,Pg_S1480.50,Pg_S3098.24,Pg_S1296.20,Pg_S1038.37,Pg_S3767.9,Pg_S0544.59,Pg_S2811.11,Pg_S1014.35,Pg_S4227.10,Pg_S0798.2,Pg_S0590.6,Pg_S2161.5,Pg_S2051.7,Pg_S0230.37,Pg_S0277.28,Pg_S0219.37,Pg_S1590.20,Pg_S1292.11,Pg_S0384.42,Pg_S2259.13,Pg_S26…
GO:0006007	glucose catabolic process	biological_process	0.0013159	0.070996	60	318641	224	45598	Pg_S0846.30,Pg_S3397.5,Pg_S3670.12,Pg_S6831.7,Pg_S1886.23,Pg_S0078.5,Pg_S0992.13,Pg_S8121.3,Pg_S6072.7,Pg_S5568.7,Pg_S3920.2,Pg_S0587.1,Pg_S3309.18,Pg_S4579.3,Pg_S3125.12,Pg_S1700.16,Pg_S1746.24,Pg_S6026.8,Pg_S8597.3,Pg_S4206.4,Pg_S6078.6,Pg_S6183.9,Pg_S1075.26,Pg_S5008.15,Pg_S1058.4,Pg_S7308.4,Pg_S7360.5,Pg_S4589.5,Pg_S0316.2,Pg_S4975.5,Pg_S0938.22,Pg_S1104.2,Pg_S3581.4,Pg_S0374.27,Pg_S3855.13,P…
GO:0019320	hexose catabolic process	biological_process	0.0013159	0.070996	60	318641	224	45598	Pg_S1886.23,Pg_S0846.30,Pg_S3397.5,Pg_S3670.12,Pg_S6831.7,Pg_S0992.13,Pg_S8121.3,Pg_S5568.7,Pg_S6072.7,Pg_S0078.5,Pg_S1746.24,Pg_S1700.16,Pg_S3125.12,Pg_S6026.8,Pg_S8597.3,Pg_S3920.2,Pg_S0587.1,Pg_S4579.3,Pg_S3309.18,Pg_S5008.15,Pg_S7308.4,Pg_S1058.4,Pg_S4206.4,Pg_S1075.26,Pg_S6183.9,Pg_S6078.6,Pg_S3855.13,Pg_S0374.27,Pg_S4204.1,Pg_S0316.2,Pg_S4975.5,Pg_S4589.5,Pg_S7360.5,Pg_S0938.22,Pg_S1104.2,P…
GO:0016798	hydrolase activity, acting on glycosyl bonds	molecular_function	0.0014064	0.074984	244	318641	1092	45598	Pg_S5438.6,Pg_S2330.8,Pg_S3414.17,Pg_S4931.1,Pg_S0745.38,Pg_S0805.7,Pg_S1055.37,Pg_S2233.1,Pg_S3453.6,Pg_S2369.7,Pg_S5092.1,Pg_S6672.2,Pg_S1530.19,Pg_S4460.14,Pg_S3920.15,Pg_S0948.1,Pg_S0491.15,Pg_S0858.5,Pg_S3277.2,Pg_S4449.2,Pg_S2165.1,Pg_S6649.4,Pg_S5025.5,Pg_S3431.8,Pg_S1055.36,Pg_S4217.12,Pg_S1453.2,Pg_S0741.37,Pg_S1104.2,Pg_S1532.1,Pg_S1407.5,Pg_S6183.1,Pg_S5717.1,Pg_S0129.13,Pg_S8907.2,Pg_…
GO:0046365	monosaccharide catabolic process	biological_process	0.0014339	0.075561	60	318641	225	45598	Pg_S0085.23,Pg_S0871.3,Pg_S1514.21,Pg_S1563.25,Pg_S6282.2,Pg_S2891.16,Pg_S4012.7,Pg_S1561.4,Pg_S3423.10,Pg_S3064.25,Pg_S3581.5,Pg_S7556.2,Pg_S3581.4,Pg_S1104.2,Pg_S0938.22,Pg_S7360.5,Pg_S4975.5,Pg_S0316.2,Pg_S4589.5,Pg_S0374.27,Pg_S3855.13,Pg_S4204.1,Pg_S2668.16,Pg_S3016.5,Pg_S0624.8,Pg_S3701.1,Pg_S5881.6,Pg_S1164.7,Pg_S2896.3,Pg_S2681.8,Pg_S7944.2,Pg_S2338.5,Pg_S2580.8,Pg_S1668.13,Pg_S0078.5,Pg_…
GO:0044724	single-organism carbohydrate catabolic process	biological_process	0.0015028	0.078284	63	318641	240	45598	Pg_S8121.3,Pg_S0992.13,Pg_S6072.7,Pg_S5568.7,Pg_S0078.5,Pg_S1886.23,Pg_S3397.5,Pg_S0846.30,Pg_S3670.12,Pg_S6831.7,Pg_S5008.15,Pg_S1058.4,Pg_S7308.4,Pg_S4206.4,Pg_S6183.9,Pg_S1075.26,Pg_S6078.6,Pg_S3125.12,Pg_S1700.16,Pg_S1746.24,Pg_S8597.3,Pg_S3862.4,Pg_S6026.8,Pg_S3920.2,Pg_S5185.5,Pg_S0587.1,Pg_S3309.18,Pg_S4579.3,Pg_S7556.2,Pg_S3423.10,Pg_S3064.25,Pg_S3581.5,Pg_S6282.2,Pg_S1563.25,Pg_S2891.16,…
GO:0072330	monocarboxylic acid biosynthetic process	biological_process	0.001562	0.079643	54	318641	191	45598	Pg_S3289.11,Pg_S5969.2,Pg_S5320.7,Pg_S4921.1,Pg_S2371.13,Pg_S0760.46,Pg_S4504.5,Pg_S4917.14,Pg_S0015.12,Pg_S4656.4,Pg_S8185.2,Pg_S1144.15,Pg_S0004.23,Pg_S2635.1,Pg_S0260.5,Pg_S1155.4,Pg_S1358.31,Pg_S4288.6,Pg_S4690.2,Pg_S7995.1,Pg_S5969.3,Pg_S0129.6,Pg_S2093.22,Pg_S2902.11,Pg_S4935.3,Pg_S4606.3,Pg_S5324.5,Pg_S5727.6,Pg_S0961.59,Pg_S0439.3,Pg_S2003.19,Pg_S0727.36,Pg_S5470.1,Pg_S6371.8,Pg_S2315.1,P…
GO:0030312	external encapsulating structure	cellular_component	0.001564	0.079643	81	318641	286	45598	Pg_S8066.2,Pg_S3168.3,Pg_S3394.12,Pg_S5101.3,Pg_S0144.17,Pg_S1885.37,Pg_S2783.12,Pg_S2472.24,Pg_S2521.2,Pg_S0373.6,Pg_S4083.5,Pg_S5101.7,Pg_S5470.5,Pg_S6710.2,Pg_S2251.9,Pg_S0104.4,Pg_S2762.8,Pg_S3168.5,Pg_S3046.4,Pg_S0959.6,Pg_S5438.8,Pg_S4418.10,Pg_S7850.3,Pg_S4844.15,Pg_S7062.5,Pg_S5049.15,Pg_S5578.7,Pg_S4910.9,Pg_S4155.13,Pg_S0760.2,Pg_S1311.1,Pg_S3484.4,Pg_S6441.9,Pg_S0442.21,Pg_S5470.4,Pg_S…
GO:0006631	fatty acid metabolic process	biological_process	0.001597	0.080418	85	318641	336	45598	Pg_S5324.5,Pg_S4606.3,Pg_S0961.59,Pg_S2003.19,Pg_S0439.3,Pg_S0727.36,Pg_S2735.14,Pg_S7360.5,Pg_S5969.3,Pg_S0870.9,Pg_S2093.22,Pg_S2606.7,Pg_S8185.2,Pg_S0923.8,Pg_S0004.23,Pg_S2635.1,Pg_S3327.15,Pg_S1358.31,Pg_S1155.4,Pg_S4690.2,Pg_S4288.6,Pg_S7995.1,Pg_S0897.14,Pg_S3289.11,Pg_S5969.2,Pg_S0883.13,Pg_S5320.7,Pg_S4504.5,Pg_S2371.13,Pg_S4917.14,Pg_S7554.3,Pg_S2259.31,Pg_S2512.6,Pg_S3806.5,Pg_S0378.7,…
GO:0016998	cell wall macromolecule catabolic process	biological_process	0.0016883	0.084082	12	318641	24	45598	Pg_S1345.5,Pg_S1407.5,Pg_S3793.30,Pg_S2935.1,Pg_S0158.11,Pg_S5473.2,Pg_S0423.30,Pg_S0133.2,XLOC_230567,Pg_S1740.16,Pg_S6113.2,Pg_S0491.15
GO:0046332	SMAD binding	molecular_function	0.0017434	0.084974	7	318641	13	45598	Pg_S0635.13,XLOC_504624,Pg_S2455.14,Pg_S3733.3,Pg_S0251.4,Pg_S2783.8,Pg_S0536.64
GO:0004672	protein kinase activity	molecular_function	0.0017437	0.084974	577	318641	2912	45598	Pg_S7369.5,Pg_S0544.61,Pg_S5730.7,Pg_S0302.22,Pg_S1389.34,Pg_S0122.3,Pg_S0437.6,Pg_S0679.1,Pg_S3427.10,Pg_S5198.1,Pg_S0897.25,Pg_S1239.4,Pg_S2306.16,Pg_S1227.23,Pg_S2951.9,Pg_S1307.18,Pg_S6669.5,Pg_S5183.7,Pg_S4114.2,Pg_S1079.1,Pg_S2468.22,Pg_S0171.1,Pg_S8072.3,Pg_S3074.8,XLOC_299538,Pg_S7032.1,Pg_S0388.23,Pg_S3149.18,Pg_S0171.15,Pg_S4758.6,Pg_S1258.9,Pg_S4547.1,Pg_S1717.12,Pg_S7065.1,Pg_S1234.1,…
GO:0043436	oxoacid metabolic process	biological_process	0.0018287	0.086557	292	318641	1408	45598	Pg_S1858.17,Pg_S2312.4,Pg_S1038.37,Pg_S1296.20,Pg_S3518.16,Pg_S0178.14,Pg_S2606.4,Pg_S1083.4,Pg_S0897.19,Pg_S2238.4,Pg_S3579.4,Pg_S2473.26,XLOC_180747,Pg_S2902.11,Pg_S1615.19,Pg_S8084.1,Pg_S0515.7,Pg_S4115.4,Pg_S0036.17,Pg_S6276.3,Pg_S0043.2,Pg_S4380.10,Pg_S4249.3,Pg_S6136.6,Pg_S2228.12,Pg_S5674.2,Pg_S0227.31,Pg_S0959.9,Pg_S1416.6,Pg_S0378.2,Pg_S0277.28,Pg_S1018.4,Pg_S4375.11,Pg_S6725.6,Pg_S2635.…
GO:0008108	UDP-glucose:hexose-1-phosphate uridylyltransferase activity	molecular_function	0.0018501	0.086557	7	318641	11	45598	Pg_S2369.7,Pg_S4579.15,Pg_S1886.19,Pg_S0662.34,Pg_S0449.6,Pg_S2238.14,Pg_S4960.3
GO:0003756	protein disulfide isomerase activity	molecular_function	0.0018717	0.086557	6	318641	10	45598	Pg_S0497.1,Pg_S3425.2,Pg_S1324.7,Pg_S3831.2,Pg_S4667.3,Pg_S5648.1
GO:0016862	intramolecular oxidoreductase activity, interconverting keto- and enol-groups	molecular_function	0.0018717	0.086557	6	318641	10	45598	Pg_S4667.3,Pg_S5648.1,Pg_S0497.1,Pg_S1324.7,Pg_S3831.2,Pg_S3425.2
GO:0016864	intramolecular oxidoreductase activity, transposing S-S bonds	molecular_function	0.0018717	0.086557	6	318641	10	45598	Pg_S5648.1,Pg_S4667.3,Pg_S3425.2,Pg_S1324.7,Pg_S3831.2,Pg_S0497.1
GO:0006082	organic acid metabolic process	biological_process	0.0019977	0.091448	294	318641	1420	45598	Pg_S4921.1,Pg_S0760.46,Pg_S6655.6,Pg_S4656.4,Pg_S3890.10,Pg_S1326.3,Pg_S1372.11,Pg_S3948.19,Pg_S0033.16,Pg_S0384.7,Pg_S0302.33,Pg_S4227.3,Pg_S0291.17,Pg_S0129.6,Pg_S0496.6,Pg_S3650.8,Pg_S1560.7,Pg_S5295.3,Pg_S5727.6,Pg_S8429.1,Pg_S4656.3,Pg_S8609.1,Pg_S5470.1,Pg_S0602.22,Pg_S4442.6,Pg_S1242.31,Pg_S0689.4,Pg_S1170.11,Pg_S7390.2,Pg_S2045.2,Pg_S0447.5,Pg_S1183.6,Pg_S0724.33,Pg_S4151.5,Pg_S5747.14,Pg…
GO:0015849	organic acid transport	biological_process	0.002063	0.092439	70	318641	261	45598	Pg_S0987.34,Pg_S0358.12,Pg_S0399.25,Pg_S6966.2,Pg_S1417.2,Pg_S0437.22,Pg_S1414.9,Pg_S1715.5,XLOC_261815,Pg_S0138.7,Pg_S6136.5,Pg_S0096.36,Pg_S6406.12,Pg_S0265.21,Pg_S1967.2,Pg_S4021.15,Pg_S0905.56,Pg_S1563.22,Pg_S2392.6,Pg_S5163.2,Pg_S1823.9,Pg_S0191.3,Pg_S3610.6,Pg_S1330.12,Pg_S0249.4,Pg_S0002.5,Pg_S6897.2,Pg_S0023.7,Pg_S3250.15,Pg_S4787.9,Pg_S2920.14,Pg_S2889.1,Pg_S1934.1,Pg_S2478.14,Pg_S2677.2…
GO:0046942	carboxylic acid transport	biological_process	0.002063	0.092439	70	318641	261	45598	Pg_S0249.4,Pg_S1330.12,Pg_S0191.3,Pg_S3610.6,Pg_S3250.15,Pg_S4787.9,Pg_S2920.14,Pg_S6897.2,Pg_S0023.7,Pg_S0002.5,Pg_S0905.56,Pg_S1563.22,Pg_S4021.15,Pg_S1967.2,Pg_S1823.9,Pg_S5163.2,Pg_S2392.6,XLOC_261815,Pg_S1715.5,Pg_S0138.7,Pg_S1414.9,Pg_S6966.2,Pg_S1417.2,Pg_S0437.22,Pg_S0399.25,Pg_S6406.12,Pg_S0265.21,Pg_S6136.5,Pg_S0096.36,Pg_S0987.34,Pg_S0358.12,Pg_S2256.5,Pg_S4656.3,Pg_S4518.2,Pg_S1734.9,…
GO:0004568	chitinase activity	molecular_function	0.0020805	0.092439	11	318641	22	45598	Pg_S2935.1,Pg_S1345.5,Pg_S0096.37,Pg_S4931.1,Pg_S5473.2,Pg_S6113.2,Pg_S0491.15,Pg_S0133.2,Pg_S1777.1,Pg_S0423.30,XLOC_230567
GO:0015081	sodium ion transmembrane transporter activity	molecular_function	0.0022145	0.096595	43	318641	135	45598	Pg_S2590.1,Pg_S1342.11,Pg_S1647.20,Pg_S5421.3,Pg_S3610.6,Pg_S4333.19,Pg_S1181.1,Pg_S1580.2,Pg_S0288.17,Pg_S0034.29,Pg_S4568.4,Pg_S8454.1,Pg_S0096.18,Pg_S1679.32,Pg_S0659.34,Pg_S3414.17,Pg_S2495.1,Pg_S7717.1,Pg_S1550.21,Pg_S2894.9,Pg_S7431.5,Pg_S3641.10,Pg_S5894.2,Pg_S8072.3,Pg_S1434.6,Pg_S4691.3,Pg_S0664.32,Pg_S1432.2,Pg_S0070.6,Pg_S5097.1,Pg_S0888.4,Pg_S4063.16,Pg_S6379.4,Pg_S0994.3,Pg_S0183.3,P…
GO:0016053	organic acid biosynthetic process	biological_process	0.0022448	0.096595	149	318641	653	45598	Pg_S6528.8,Pg_S1497.21,Pg_S2973.2,Pg_S4251.11,Pg_S3456.16,Pg_S2315.1,Pg_S6371.8,Pg_S1497.22,Pg_S4037.10,Pg_S3320.5,Pg_S3174.20,Pg_S5009.4,Pg_S1661.17,Pg_S4321.14,Pg_S3316.4,Pg_S1647.42,Pg_S1465.27,Pg_S1144.15,Pg_S0291.7,Pg_S0859.8,Pg_S1451.9,Pg_S0260.5,Pg_S3250.1,Pg_S3583.9,Pg_S0015.12,Pg_S2014.1,Pg_S5520.14,Pg_S6182.3,Pg_S5924.4,Pg_S5838.2,Pg_S2972.1,Pg_S4678.5,Pg_S5454.6,Pg_S3862.23,Pg_S2583.11…
GO:0046394	carboxylic acid biosynthetic process	biological_process	0.0022448	0.096595	149	318641	653	45598	Pg_S6182.3,Pg_S5838.2,Pg_S5924.4,Pg_S2972.1,Pg_S5454.6,Pg_S4678.5,Pg_S3862.23,Pg_S2583.11,Pg_S3316.4,Pg_S1647.42,Pg_S1144.15,Pg_S1465.27,Pg_S0291.7,Pg_S0859.8,Pg_S1451.9,Pg_S0260.5,Pg_S3250.1,Pg_S3583.9,Pg_S0015.12,Pg_S2014.1,Pg_S5520.14,Pg_S4037.10,Pg_S3320.5,Pg_S3174.20,Pg_S1661.17,Pg_S5009.4,Pg_S4321.14,Pg_S1497.21,Pg_S6528.8,Pg_S4251.11,Pg_S2973.2,Pg_S3456.16,Pg_S2315.1,Pg_S6371.8,Pg_S1497.22…
GO:0009110	vitamin biosynthetic process	biological_process	0.0022845	0.096595	60	318641	227	45598	Pg_S1681.1,Pg_S0070.6,Pg_S2658.24,Pg_S4268.1,Pg_S6831.7,Pg_S0173.10,Pg_S1550.10,Pg_S3320.5,Pg_S0788.10,Pg_S7271.5,Pg_S0846.30,Pg_S2498.11,Pg_S0724.14,Pg_S3924.1,Pg_S2624.4,Pg_S1590.20,Pg_S0159.26,Pg_S4037.10,Pg_S0403.32,Pg_S8609.1,Pg_S0727.23,Pg_S0870.10,XLOC_529893,Pg_S4181.13,Pg_S6528.8,Pg_S4251.11,Pg_S6053.3,Pg_S0254.7,Pg_S1130.1,Pg_S3669.5,Pg_S3236.1,Pg_S3649.2,Pg_S6137.5,Pg_S2825.4,Pg_S1073.…
GO:0042364	water-soluble vitamin biosynthetic process	biological_process	0.0022845	0.096595	60	318641	227	45598	Pg_S0870.10,Pg_S8609.1,Pg_S0727.23,Pg_S0403.32,Pg_S4251.11,XLOC_529893,Pg_S4181.13,Pg_S6528.8,Pg_S2658.24,Pg_S1681.1,Pg_S0070.6,Pg_S7271.5,Pg_S0788.10,Pg_S3320.5,Pg_S0846.30,Pg_S6831.7,Pg_S4268.1,Pg_S0173.10,Pg_S1550.10,Pg_S1590.20,Pg_S2624.4,Pg_S3924.1,Pg_S2498.11,Pg_S0724.14,Pg_S4037.10,Pg_S0159.26,Pg_S3074.3,Pg_S1185.46,Pg_S6189.1,Pg_S3250.1,Pg_S1483.4,Pg_S0992.57,Pg_S3934.2,Pg_S3264.1,Pg_S200…
GO:0005199	structural constituent of cell wall	molecular_function	0.0023019	0.096595	13	318641	26	45598	Pg_S0379.8,Pg_S0239.6,Pg_S9483.1,Pg_S2019.3,Pg_S1270.2,Pg_S1669.1,Pg_S3273.2,Pg_S2019.2,Pg_S0239.7,Pg_S1952.3,Pg_S8351.3,Pg_S1952.4,Pg_S1649.1
GO:0001071	nucleic acid binding transcription factor activity	molecular_function	0.0025989	0.10708	399	318641	1761	45598	Pg_S5249.1,Pg_S4625.6,Pg_S3518.10,Pg_S5771.4,Pg_S8892.1,Pg_S3429.6,Pg_S5410.7,Pg_S3181.3,Pg_S2920.18,Pg_S1960.42,Pg_S1507.4,Pg_S6300.2,Pg_S4269.13,Pg_S0046.18,Pg_S0701.31,Pg_S2047.2,Pg_S3624.2,Pg_S0439.3,Pg_S3610.7,Pg_S1946.4,Pg_S2521.2,Pg_S0736.19,Pg_S2310.6,Pg_S2377.11,Pg_S0204.1,Pg_S2512.3,Pg_S3484.7,Pg_S4246.2,Pg_S4945.2,Pg_S1613.20,Pg_S4852.2,Pg_S4435.2,Pg_S6801.3,Pg_S4382.3,Pg_S2718.3,Pg_S4…
GO:0003700	sequence-specific DNA binding transcription factor activity	molecular_function	0.0025989	0.10708	399	318641	1761	45598	Pg_S0346.3,Pg_S4908.6,Pg_S5082.2,Pg_S2984.9,Pg_S6406.3,Pg_S1241.2,Pg_S3675.13,Pg_S4613.6,Pg_S0189.38,Pg_S1312.12,Pg_S4621.1,Pg_S0015.11,Pg_S4564.4,Pg_S3530.9,Pg_S1584.2,Pg_S2397.1,Pg_S0967.27,Pg_S7153.2,Pg_S5075.11,Pg_S1300.8,Pg_S0088.4,Pg_S0302.18,Pg_S0575.6,Pg_S5410.6,Pg_S4030.1,Pg_S1953.5,Pg_S4852.3,Pg_S8179.1,Pg_S5872.3,Pg_S6583.2,Pg_S0142.26,Pg_S0992.54,Pg_S0857.35,Pg_S0724.57,Pg_S1671.23,Pg…
GO:0016301	kinase activity	molecular_function	0.002639	0.10775	707	318641	3667	45598	Pg_S0171.15,Pg_S1258.9,Pg_S4758.6,Pg_S4547.1,Pg_S1717.12,Pg_S7065.1,Pg_S1234.1,Pg_S0280.38,Pg_S1823.8,Pg_S7433.1,Pg_S1698.12,Pg_S5185.5,Pg_S5775.2,XLOC_538329,Pg_S0988.8,Pg_S4114.2,Pg_S1079.1,Pg_S2468.22,Pg_S8072.3,Pg_S0171.1,Pg_S3074.8,XLOC_299538,Pg_S7032.1,Pg_S0388.23,Pg_S3149.18,Pg_S3670.12,Pg_S0897.25,Pg_S2306.16,Pg_S1239.4,Pg_S1227.23,Pg_S1307.18,Pg_S2951.9,Pg_S6669.5,Pg_S5183.7,Pg_S0302.22…
GO:0019752	carboxylic acid metabolic process	biological_process	0.0027756	0.1095	286	318641	1386	45598	Pg_S2803.2,Pg_S0172.2,Pg_S2762.11,Pg_S2676.12,Pg_S2245.17,Pg_S9207.1,Pg_S4405.7,Pg_S0379.14,Pg_S0930.19,Pg_S0035.17,Pg_S1212.16,Pg_S3935.2,Pg_S4083.8,Pg_S1270.5,Pg_S1679.46,Pg_S0378.7,Pg_S1415.9,Pg_S6612.1,Pg_S3718.8,Pg_S2197.3,Pg_S5713.4,Pg_S0318.20,Pg_S0036.1,Pg_S1029.28,Pg_S2635.1,Pg_S7896.2,Pg_S6725.6,Pg_S0497.8,Pg_S1358.31,Pg_S1155.4,Pg_S2891.12,Pg_S0636.2,Pg_S5320.7,Pg_S5969.2,Pg_S2512.6,Pg…
GO:0006766	vitamin metabolic process	biological_process	0.0027785	0.1095	60	318641	229	45598	Pg_S7271.5,Pg_S0788.10,Pg_S3320.5,Pg_S0846.30,Pg_S6831.7,Pg_S4268.1,Pg_S1550.10,Pg_S0173.10,Pg_S2658.24,Pg_S1681.1,Pg_S0070.6,Pg_S4037.10,Pg_S0159.26,Pg_S2624.4,Pg_S3924.1,Pg_S1590.20,Pg_S2498.11,Pg_S0724.14,Pg_S0870.10,Pg_S0727.23,Pg_S8609.1,Pg_S0403.32,Pg_S4251.11,Pg_S6528.8,Pg_S4181.13,XLOC_529893,Pg_S2060.2,Pg_S3024.17,Pg_S2825.4,Pg_S1073.17,Pg_S0952.1,Pg_S0573.1,Pg_S6541.2,Pg_S3866.11,Pg_S36…
GO:0006767	water-soluble vitamin metabolic process	biological_process	0.0027785	0.1095	60	318641	229	45598	Pg_S3669.5,Pg_S3236.1,Pg_S3649.2,Pg_S6137.5,Pg_S6053.3,Pg_S0254.7,Pg_S1130.1,Pg_S2060.2,Pg_S3024.17,Pg_S1073.17,Pg_S2825.4,Pg_S0952.1,Pg_S3866.11,Pg_S6541.2,Pg_S0573.1,Pg_S4553.2,Pg_S5428.3,Pg_S1428.10,Pg_S2186.4,Pg_S7314.3,Pg_S1693.5,Pg_S1728.4,Pg_S3074.3,Pg_S1185.46,Pg_S6189.1,Pg_S3250.1,Pg_S1483.4,Pg_S0992.57,Pg_S3934.2,Pg_S2003.17,Pg_S3264.1,Pg_S1465.27,Pg_S1372.11,Pg_S2063.16,Pg_S2658.24,Pg_…
GO:0015711	organic anion transport	biological_process	0.0027785	0.1095	70	318641	265	45598	Pg_S4619.11,Pg_S0363.3,Pg_S1306.32,Pg_S8858.3,Pg_S1749.1,Pg_S0889.68,Pg_S4656.4,Pg_S2053.12,Pg_S0439.70,Pg_S2495.1,Pg_S4656.3,Pg_S4518.2,Pg_S2256.5,Pg_S0002.18,Pg_S1734.9,Pg_S1255.12,Pg_S0358.22,Pg_S0286.4,Pg_S0034.29,Pg_S1518.10,Pg_S2677.26,Pg_S2478.14,Pg_S2259.26,Pg_S6328.1,Pg_S1658.22,Pg_S0508.5,Pg_S2889.1,Pg_S1934.1,Pg_S1579.13,Pg_S1403.8,Pg_S0384.25,Pg_S6893.5,Pg_S0134.14,Pg_S3020.2,Pg_S2306…
GO:0044723	single-organism carbohydrate metabolic process	biological_process	0.0030635	0.11969	231	318641	1106	45598	Pg_S0374.27,Pg_S2051.6,Pg_S7360.5,Pg_S0012.16,Pg_S0288.34,Pg_S1104.2,Pg_S1030.12,Pg_S1700.3,Pg_S6282.2,Pg_S1563.25,Pg_S0836.2,Pg_S1514.21,Pg_S2369.7,Pg_S0805.7,Pg_S1668.13,Pg_S5312.5,Pg_S1789.2,Pg_S2338.5,Pg_S7596.5,Pg_S2757.6,Pg_S3701.1,Pg_S0624.8,Pg_S5025.5,Pg_S0724.63,Pg_S6441.11,Pg_S0554.1,Pg_S2668.16,Pg_S3920.15,Pg_S0922.42,Pg_S0652.4,Pg_S0858.5,Pg_S0327.11,Pg_S0240.8,Pg_S4114.9,Pg_S0449.6,P…
GO:0003840	gamma-glutamyltransferase activity	molecular_function	0.0031446	0.12181	7	318641	12	45598	Pg_S0291.18,Pg_S4151.5,Pg_S6072.1,Pg_S7858.1,Pg_S0602.22,Pg_S3579.4,Pg_S0291.17
GO:0009664	plant-type cell wall organization	biological_process	0.0036463	0.13786	17	318641	41	45598	Pg_S1270.2,Pg_S0144.32,Pg_S6183.1,Pg_S2019.3,Pg_S2936.12,Pg_S9483.1,Pg_S4510.3,Pg_S0239.7,Pg_S0745.22,Pg_S1669.1,Pg_S3273.2,Pg_S2019.2,Pg_S1952.4,Pg_S1649.1,Pg_S1952.3,Pg_S0239.6,Pg_S0379.8
GO:0071669	plant-type cell wall organization or biogenesis	biological_process	0.0036463	0.13786	17	318641	41	45598	Pg_S0144.32,Pg_S1270.2,Pg_S6183.1,Pg_S9483.1,Pg_S2019.3,Pg_S2936.12,Pg_S4510.3,Pg_S1669.1,Pg_S3273.2,Pg_S2019.2,Pg_S0239.7,Pg_S0745.22,Pg_S1952.3,Pg_S1952.4,Pg_S1649.1,Pg_S0379.8,Pg_S0239.6
GO:0006325	chromatin organization	biological_process	0.0037234	0.13786	95	318641	374	45598	Pg_S4156.20,Pg_S0850.6,Pg_S3604.9,Pg_S0052.20,Pg_S0045.7,Pg_S2207.17,Pg_S0636.1,Pg_S5389.7,Pg_S1354.8,Pg_S0103.5,Pg_S5821.13,Pg_S1291.1,Pg_S7459.3,Pg_S0575.42,Pg_S1231.18,Pg_S2495.1,Pg_S7495.2,Pg_S2512.2,Pg_S1302.12,Pg_S3098.15,Pg_S5339.7,Pg_S1774.1,Pg_S3810.2,Pg_S1119.7,Pg_S1106.9,Pg_S0519.11,Pg_S6003.11,Pg_S0480.2,Pg_S5948.1,Pg_S8551.1,Pg_S1518.43,Pg_S1979.23,Pg_S7594.1,Pg_S1389.30,Pg_S0482.2,P…
GO:0030126	COPI vesicle coat	cellular_component	0.0037416	0.13786	9	318641	22	45598	Pg_S6977.2,Pg_S4142.5,Pg_S1637.40,Pg_S5704.3,Pg_S1678.59,Pg_S1744.17,Pg_S0536.59,Pg_S3866.11,Pg_S3716.18
GO:0030137	COPI-coated vesicle	cellular_component	0.0037416	0.13786	9	318641	22	45598	Pg_S6977.2,Pg_S4142.5,Pg_S1637.40,Pg_S5704.3,Pg_S1678.59,Pg_S1744.17,Pg_S0536.59,Pg_S3866.11,Pg_S3716.18
GO:0030663	COPI-coated vesicle membrane	cellular_component	0.0037416	0.13786	9	318641	22	45598	Pg_S6977.2,Pg_S1637.40,Pg_S4142.5,Pg_S5704.3,Pg_S1678.59,Pg_S0536.59,Pg_S1744.17,Pg_S3866.11,Pg_S3716.18
GO:0006633	fatty acid biosynthetic process	biological_process	0.0038555	0.14091	50	318641	181	45598	Pg_S0724.33,Pg_S3718.8,Pg_S5890.6,Pg_S1661.17,Pg_S0378.7,Pg_S3222.2,Pg_S1416.6,Pg_S5470.1,Pg_S6371.8,Pg_S2503.6,Pg_S2315.1,Pg_S1497.22,Pg_S6041.4,Pg_S5123.2,Pg_S1212.9,Pg_S2045.2,Pg_S0515.7,Pg_S1497.21,Pg_S4380.10,Pg_S1068.4,Pg_S5969.3,Pg_S0129.6,Pg_S2093.22,Pg_S2902.11,Pg_S5324.5,Pg_S4606.3,Pg_S5727.6,Pg_S0961.59,Pg_S2003.19,Pg_S0439.3,Pg_S0727.36,Pg_S5969.2,Pg_S3289.11,Pg_S5320.7,Pg_S0760.46,Pg…
GO:0006032	chitin catabolic process	biological_process	0.0044727	0.15961	13	318641	31	45598	Pg_S1345.5,Pg_S2935.1,Pg_S0096.37,Pg_S4931.1,Pg_S5473.2,Pg_S0748.7,Pg_S0133.2,Pg_S0423.30,Pg_S1777.1,XLOC_230567,Pg_S7390.2,Pg_S6113.2,Pg_S0491.15
GO:0046348	amino sugar catabolic process	biological_process	0.0044727	0.15961	13	318641	31	45598	Pg_S2935.1,Pg_S1345.5,Pg_S4931.1,Pg_S0096.37,Pg_S0748.7,Pg_S5473.2,Pg_S0491.15,Pg_S6113.2,Pg_S7390.2,XLOC_230567,Pg_S0133.2,Pg_S0423.30,Pg_S1777.1
GO:1901072	glucosamine-containing compound catabolic process	biological_process	0.0044727	0.15961	13	318641	31	45598	Pg_S5473.2,Pg_S0748.7,Pg_S7390.2,XLOC_230567,Pg_S0133.2,Pg_S0423.30,Pg_S1777.1,Pg_S0491.15,Pg_S6113.2,Pg_S1345.5,Pg_S2935.1,Pg_S4931.1,Pg_S0096.37
GO:0006026	aminoglycan catabolic process	biological_process	0.0045848	0.16233	15	318641	37	45598	Pg_S0748.7,Pg_S5473.2,Pg_S0491.15,Pg_S6113.2,XLOC_230567,Pg_S7390.2,Pg_S0133.2,Pg_S1777.1,Pg_S0423.30,Pg_S2935.1,Pg_S1407.5,Pg_S1345.5,Pg_S4931.1,Pg_S0096.37,Pg_S0158.11
GO:0016052	carbohydrate catabolic process	biological_process	0.005011	0.17604	70	318641	285	45598	Pg_S0938.22,Pg_S0316.2,Pg_S4589.5,Pg_S3855.13,Pg_S0085.23,Pg_S0871.3,Pg_S0981.40,Pg_S1561.4,Pg_S2891.16,Pg_S3581.5,Pg_S3423.10,Pg_S3064.25,Pg_S7556.2,Pg_S2896.3,Pg_S2681.8,Pg_S0399.47,Pg_S3016.5,Pg_S3670.12,Pg_S6831.7,Pg_S3397.5,Pg_S0914.5,Pg_S5568.7,Pg_S6072.7,Pg_S0992.13,Pg_S3309.18,Pg_S0587.1,Pg_S4579.3,Pg_S5185.5,Pg_S6026.8,Pg_S8597.3,Pg_S3125.12,Pg_S6183.9,Pg_S1075.26,Pg_S7308.4,Pg_S1058.4,P…
GO:0016679	oxidoreductase activity, acting on diphenols and related substances as donors	molecular_function	0.005341	0.18619	25	318641	80	45598	Pg_S1750.20,Pg_S4481.7,Pg_S0500.4,Pg_S0930.40,Pg_S1395.16,Pg_S0786.24,Pg_S3831.13,Pg_S4217.10,Pg_S0902.6,Pg_S0878.8,Pg_S1400.1,Pg_S2069.15,Pg_S0013.1,Pg_S2354.20,Pg_S0534.60,Pg_S1477.2,Pg_S0451.17,Pg_S5008.15,Pg_S0096.17,Pg_S0516.6,Pg_S3934.6,Pg_S6413.5,Pg_S7486.1,Pg_S0060.4,Pg_S2330.5
GO:0050664	oxidoreductase activity, acting on NAD(P)H, oxygen as acceptor	molecular_function	0.0054036	0.18694	6	318641	13	45598	Pg_S3824.13,Pg_S1202.8,Pg_S7601.1,Pg_S0857.52,Pg_S8426.2,Pg_S4680.9
GO:0006012	galactose metabolic process	biological_process	0.0055845	0.18896	8	318641	16	45598	XLOC_158902,Pg_S2238.14,Pg_S1886.19,Pg_S0662.34,Pg_S4960.3,Pg_S0449.6,Pg_S4579.15,Pg_S2369.7
GO:0001871	pattern binding	molecular_function	0.005587	0.18896	25	318641	83	45598	Pg_S5527.10,Pg_S0607.10,XLOC_134415,Pg_S5290.6,Pg_S3345.3,Pg_S3161.5,XLOC_299538,Pg_S0961.8,Pg_S1936.9,Pg_S5553.13,Pg_S3386.11,Pg_S1979.32,Pg_S3257.10,Pg_S0488.29,Pg_S0330.8,Pg_S5049.2,Pg_S3257.9,Pg_S2022.2,Pg_S1386.2,Pg_S1570.5,Pg_S4812.3,Pg_S3759.22,Pg_S0280.38,Pg_S6223.2,Pg_S1014.7
GO:0030247	polysaccharide binding	molecular_function	0.005587	0.18896	25	318641	83	45598	Pg_S4812.3,Pg_S0280.38,Pg_S3759.22,Pg_S6223.2,Pg_S1014.7,Pg_S1979.32,Pg_S0488.29,Pg_S3257.10,Pg_S0330.8,Pg_S3257.9,Pg_S5049.2,Pg_S2022.2,Pg_S1386.2,Pg_S1570.5,Pg_S3345.3,Pg_S3161.5,Pg_S0961.8,XLOC_299538,Pg_S3386.11,Pg_S5553.13,Pg_S1936.9,Pg_S5527.10,Pg_S0607.10,XLOC_134415,Pg_S5290.6
GO:0006468	protein phosphorylation	biological_process	0.0061415	0.20617	529	318641	2688	45598	Pg_S0659.14,Pg_S1053.4,Pg_S3261.5,Pg_S4200.4,Pg_S4122.3,Pg_S5298.1,Pg_S3076.5,Pg_S2096.1,Pg_S0171.14,Pg_S3153.5,Pg_S1293.13,Pg_S3781.8,Pg_S0232.50,Pg_S1227.24,Pg_S1967.1,Pg_S0740.38,Pg_S5372.1,Pg_S0426.30,Pg_S3377.1,Pg_S0727.9,Pg_S2123.4,Pg_S0230.43,Pg_S0133.2,Pg_S4883.9,Pg_S4635.12,Pg_S3975.13,Pg_S1185.53,Pg_S3136.2,Pg_S6717.7,Pg_S6377.7,Pg_S0788.7,Pg_S3887.31,Pg_S3336.15,Pg_S1408.1,Pg_S6519.3,P…
GO:0044238	primary metabolic process	biological_process	0.0062987	0.2099	3674	318641	19120	45598	XLOC_199949,Pg_S1993.34,Pg_S8024.1,Pg_S2033.7,Pg_S1935.11,Pg_S2925.6,Pg_S2588.14,Pg_S0786.26,Pg_S1095.38,Pg_S6507.6,Pg_S0241.5,Pg_S0753.14,Pg_S7112.1,Pg_S0005.20,Pg_S3817.6,Pg_S0760.26,Pg_S7459.3,Pg_S3025.4,Pg_S6881.1,Pg_S1562.24,Pg_S0160.1,Pg_S0187.11,Pg_S7699.7,Pg_S0693.13,Pg_S6606.8,Pg_S2929.12,Pg_S0244.35,Pg_S1975.3,Pg_S0361.27,Pg_S1621.6,Pg_S4825.6,Pg_S6501.3,Pg_S1661.17,Pg_S8365.1,Pg_S1464.…
GO:1901565	organonitrogen compound catabolic process	biological_process	0.0063514	0.21011	59	318641	220	45598	Pg_S4931.1,Pg_S2093.20,Pg_S1864.2,Pg_S2259.31,Pg_S1336.15,Pg_S2093.13,Pg_S6490.4,Pg_S0491.15,Pg_S0761.11,Pg_S1721.8,Pg_S2106.9,Pg_S1781.1,Pg_S1730.4,Pg_S2068.2,Pg_S1915.1,Pg_S2106.10,Pg_S5836.2,Pg_S1376.6,Pg_S8084.1,Pg_S1407.5,Pg_S0341.5,Pg_S5761.9,Pg_S3645.2,Pg_S3187.19,Pg_S3028.17,Pg_S3734.10,Pg_S5470.3,Pg_S2289.17,Pg_S0096.37,Pg_S0158.11,Pg_S1645.6,Pg_S2935.1,Pg_S0125.13,Pg_S2073.29,Pg_S6528.8…
GO:0051188	cofactor biosynthetic process	biological_process	0.0070606	0.23187	101	318641	459	45598	Pg_S2971.4,Pg_S2317.2,Pg_S0403.32,Pg_S1885.4,Pg_S2245.17,Pg_S0277.26,Pg_S7014.1,Pg_S0536.6,Pg_S1679.44,Pg_S0093.26,Pg_S1681.1,Pg_S0318.20,Pg_S8367.2,Pg_S2197.3,Pg_S4525.3,Pg_S0173.10,Pg_S4604.7,Pg_S3924.1,Pg_S8126.2,Pg_S0724.14,Pg_S0241.21,Pg_S4206.2,Pg_S3923.6,Pg_S1971.4,Pg_S1774.28,Pg_S2010.8,Pg_S1135.14,Pg_S7554.3,Pg_S6354.2,Pg_S3074.3,Pg_S2623.11,Pg_S0519.50,Pg_S1750.20,Pg_S0442.55,Pg_S5604.2…
GO:0016743	carboxyl- or carbamoyltransferase activity	molecular_function	0.0072563	0.23659	9	318641	23	45598	Pg_S1090.2,Pg_S0032.8,Pg_S1963.20,Pg_S5295.3,Pg_S7065.1,Pg_S2762.11,Pg_S4083.8,Pg_S0144.22,Pg_S1183.6
GO:0000287	magnesium ion binding	molecular_function	0.0073565	0.23814	78	318641	323	45598	Pg_S3855.13,Pg_S0219.35,Pg_S0085.61,Pg_S0316.2,Pg_S2096.17,Pg_S5730.7,Pg_S3064.25,Pg_S3581.5,Pg_S0992.33,Pg_S1561.4,Pg_S0085.23,Pg_S0383.1,Pg_S3890.10,Pg_S2623.12,Pg_S2456.11,Pg_S0774.2,Pg_S0708.18,Pg_S4399.8,Pg_S0024.5,Pg_S2929.12,Pg_S3016.5,Pg_S1865.9,Pg_S1390.14,Pg_S3397.5,Pg_S6831.7,Pg_S2946.25,Pg_S0857.31,Pg_S4399.4,Pg_S4579.3,Pg_S3910.5,Pg_S7433.1,Pg_S6038.2,Pg_S5687.4,Pg_S0639.1,Pg_S6183.9…
GO:0015385	sodium:hydrogen antiporter activity	molecular_function	0.0078604	0.25177	16	318641	37	45598	Pg_S4052.14,Pg_S0659.34,Pg_S1550.21,Pg_S3209.2,Pg_S1658.9,Pg_S0765.11,Pg_S3245.2,Pg_S0994.3,Pg_S0183.3,Pg_S0288.17,Pg_S1432.2,Pg_S0888.4,Pg_S4691.3,Pg_S5421.3,Pg_S2590.1,Pg_S5894.2
GO:0052689	carboxylic ester hydrolase activity	molecular_function	0.0078886	0.25177	81	318641	311	45598	Pg_S0959.6,Pg_S2093.20,Pg_S2762.8,Pg_S3168.5,Pg_S2251.9,Pg_S0104.4,Pg_S6710.2,Pg_S5470.5,Pg_S5101.7,Pg_S3081.5,Pg_S4083.5,Pg_S1730.4,Pg_S2106.9,Pg_S1781.1,Pg_S0373.6,Pg_S5836.2,Pg_S1885.37,Pg_S0144.17,Pg_S3734.10,Pg_S3394.12,Pg_S5101.3,Pg_S3168.3,Pg_S5470.3,Pg_S2289.17,Pg_S1645.6,Pg_S4586.2,Pg_S1311.1,Pg_S3484.4,Pg_S2073.29,Pg_S0125.13,Pg_S4910.9,Pg_S2755.7,Pg_S7062.5,Pg_S5049.15,Pg_S4844.15,Pg_S…
GO:0046149	pigment catabolic process	biological_process	0.0083709	0.26529	26	318641	75	45598	Pg_S1781.1,Pg_S2106.9,Pg_S1730.4,Pg_S3790.7,Pg_S2755.7,Pg_S0761.11,Pg_S0125.13,Pg_S2073.29,Pg_S2093.13,Pg_S1645.6,Pg_S2093.20,Pg_S2289.17,Pg_S5470.3,Pg_S1734.7,Pg_S3734.10,Pg_S3187.19,Pg_S0341.5,Pg_S6708.7,Pg_S7246.1,Pg_S1075.36,Pg_S2106.10,Pg_S5836.2,Pg_S1915.1,Pg_S1376.6,Pg_S1838.8,Pg_S2306.3
GO:0005798	Golgi-associated vesicle	cellular_component	0.0089824	0.28075	13	318641	40	45598	Pg_S7964.2,Pg_S5704.3,Pg_S2133.9,Pg_S1678.59,Pg_S6977.2,Pg_S4142.5,Pg_S1637.40,Pg_S3866.11,Pg_S5843.3,Pg_S3716.18,Pg_S0577.13,Pg_S0536.59,Pg_S1744.17
GO:0030660	Golgi-associated vesicle membrane	cellular_component	0.0089824	0.28075	13	318641	40	45598	Pg_S5704.3,Pg_S7964.2,Pg_S2133.9,Pg_S1678.59,Pg_S6977.2,Pg_S1637.40,Pg_S4142.5,Pg_S3866.11,Pg_S5843.3,Pg_S3716.18,Pg_S0536.59,Pg_S0577.13,Pg_S1744.17
GO:0006749	glutathione metabolic process	biological_process	0.0096188	0.29858	9	318641	22	45598	Pg_S3579.4,Pg_S0602.22,Pg_S0291.17,Pg_S0017.2,Pg_S7858.1,Pg_S6072.1,Pg_S0291.18,Pg_S4151.5,Pg_S7041.8
GO:0006096	glycolysis	biological_process	0.0096863	0.29863	49	318641	199	45598	Pg_S1886.23,Pg_S3397.5,Pg_S0846.30,Pg_S3670.12,Pg_S6831.7,Pg_S8121.3,Pg_S0992.13,Pg_S6072.7,Pg_S5568.7,Pg_S0078.5,Pg_S3125.12,Pg_S1700.16,Pg_S1746.24,Pg_S6026.8,Pg_S8597.3,Pg_S3309.18,Pg_S4579.3,Pg_S0587.1,Pg_S5008.15,Pg_S1058.4,Pg_S4206.4,Pg_S6078.6,Pg_S6183.9,Pg_S1075.26,Pg_S3855.13,Pg_S0374.27,Pg_S0316.2,Pg_S4975.5,Pg_S4589.5,Pg_S1104.2,Pg_S3581.4,Pg_S0938.22,Pg_S3423.10,Pg_S3064.25,Pg_S3581.5…
GO:0003887	DNA-directed DNA polymerase activity	molecular_function	0.0098434	0.30142	65	318641	259	45598	Pg_S2001.4,Pg_S3335.5,Pg_S0336.3,Pg_S1763.2,Pg_S1501.29,Pg_S2495.1,Pg_S7213.1,Pg_S4961.4,Pg_S0367.33,Pg_S4305.7,Pg_S0367.46,Pg_S7310.7,Pg_S0930.27,Pg_S4864.1,Pg_S2160.32,Pg_S6541.2,Pg_S3866.11,XLOC_199949,Pg_S0794.3,Pg_S0620.2,Pg_S8535.1,Pg_S0321.11,Pg_S3190.3,Pg_S0703.5,Pg_S0420.15,Pg_S7084.4,Pg_S0930.35,Pg_S7429.2,Pg_S2210.1,Pg_S4883.6,Pg_S2031.3,Pg_S4877.1,Pg_S5006.5,Pg_S1974.22,Pg_S3896.10,Pg…
GO:0044765	single-organism transport	biological_process	0.010126	0.30737	875	318641	4490	45598	Pg_S5491.1,Pg_S3717.3,Pg_S1434.7,Pg_S0195.10,Pg_S7922.2,Pg_S4604.8,Pg_S2564.8,Pg_S0889.66,Pg_S2073.19,Pg_S0923.8,Pg_S1967.2,Pg_S3018.21,Pg_S0808.9,Pg_S0708.2,Pg_S1898.11,Pg_S0199.31,Pg_S1426.2,Pg_S2606.7,Pg_S0741.42,Pg_S0159.1,Pg_S0516.13,Pg_S5975.7,Pg_S0458.20,Pg_S0249.4,Pg_S1615.34,Pg_S1342.11,Pg_S6124.1,Pg_S1316.18,XLOC_199243,Pg_S6802.1,Pg_S5727.1,Pg_S4415.12,Pg_S0061.83,Pg_S5183.1,Pg_S6379.4…
GO:0005665	DNA-directed RNA polymerase II, core complex	cellular_component	0.010173	0.30737	5	318641	8	45598	Pg_S2190.11,Pg_S2208.4,Pg_S4339.11,Pg_S1812.21,Pg_S3645.2
GO:0015996	chlorophyll catabolic process	biological_process	0.0105	0.31308	25	318641	72	45598	Pg_S0761.11,Pg_S2755.7,Pg_S3790.7,Pg_S1730.4,Pg_S2106.9,Pg_S1781.1,Pg_S2289.17,Pg_S1645.6,Pg_S2093.20,Pg_S2093.13,Pg_S2073.29,Pg_S0125.13,Pg_S6708.7,Pg_S0341.5,Pg_S3734.10,Pg_S1734.7,Pg_S5470.3,Pg_S2306.3,Pg_S1838.8,Pg_S1376.6,Pg_S2106.10,Pg_S5836.2,Pg_S1915.1,Pg_S1075.36,Pg_S7246.1
GO:0047746	chlorophyllase activity	molecular_function	0.0105	0.31308	25	318641	72	45598	Pg_S2093.20,Pg_S1645.6,Pg_S2289.17,Pg_S0125.13,Pg_S2073.29,Pg_S2093.13,Pg_S0761.11,Pg_S1781.1,Pg_S2106.9,Pg_S1730.4,Pg_S3790.7,Pg_S2755.7,Pg_S2306.3,Pg_S7246.1,Pg_S1075.36,Pg_S2106.10,Pg_S1915.1,Pg_S5836.2,Pg_S1838.8,Pg_S1376.6,Pg_S0341.5,Pg_S6708.7,Pg_S5470.3,Pg_S1734.7,Pg_S3734.10
GO:0015171	amino acid transmembrane transporter activity	molecular_function	0.010685	0.3165	19	318641	59	45598	XLOC_261815,Pg_S0138.7,Pg_S4518.2,Pg_S1255.12,Pg_S5219.6,Pg_S2306.24,Pg_S1366.13,Pg_S3250.15,Pg_S0002.5,Pg_S0034.29,Pg_S1306.32,Pg_S2677.26,Pg_S0987.34,Pg_S1579.13,Pg_S1116.1,Pg_S6893.5,Pg_S2392.6,Pg_S2053.12,Pg_S0384.25
GO:0006979	response to oxidative stress	biological_process	0.011115	0.32711	60	318641	233	45598	Pg_S0093.65,Pg_S1856.20,Pg_S6713.2,Pg_S0988.30,Pg_S3641.5,Pg_S0230.8,Pg_S3475.3,Pg_S0406.2,Pg_S6634.6,Pg_S6468.2,Pg_S2319.5,Pg_S0252.43,Pg_S2029.3,Pg_S6389.7,Pg_S2811.4,Pg_S0859.5,Pg_S3056.5,Pg_S1833.8,Pg_S2116.17,Pg_S4054.2,Pg_S3574.7,Pg_S1619.3,Pg_S0662.25,Pg_S3592.2,Pg_S2946.30,Pg_S2585.2,Pg_S4066.7,Pg_S3754.1,Pg_S1420.1,Pg_S4378.17,Pg_S3411.12,Pg_S1420.4,Pg_S5983.1,Pg_S4442.10,Pg_S1726.2,Pg_S…
GO:1901575	organic substance catabolic process	biological_process	0.011532	0.33719	241	318641	1156	45598	Pg_S1104.2,Pg_S7360.5,Pg_S1407.5,Pg_S0374.27,Pg_S1514.21,Pg_S6282.2,Pg_S1563.25,Pg_S3734.10,Pg_S5470.3,Pg_S1936.1,Pg_S0490.10,Pg_S4931.1,Pg_S2840.6,Pg_S0693.24,Pg_S1530.19,Pg_S2338.5,Pg_S0823.2,Pg_S1668.13,Pg_S0985.5,Pg_S1960.16,Pg_S6971.3,Pg_S6490.4,Pg_S0491.15,Pg_S2161.1,Pg_S2668.16,Pg_S6552.1,Pg_S5121.8,Pg_S3081.5,Pg_S3701.1,Pg_S0624.8,Pg_S2409.2,Pg_S1730.4,Pg_S2106.9,Pg_S5713.4,Pg_S0073.12,Pg…
GO:0005092	GDP-dissociation inhibitor activity	molecular_function	0.011706	0.33791	8	318641	21	45598	Pg_S5730.7,Pg_S1046.3,Pg_S1066.6,Pg_S4852.2,Pg_S0404.4,Pg_S6780.1,Pg_S4226.1,Pg_S2307.5
GO:0005094	Rho GDP-dissociation inhibitor activity	molecular_function	0.011706	0.33791	8	318641	21	45598	Pg_S5730.7,Pg_S0404.4,Pg_S4852.2,Pg_S1046.3,Pg_S1066.6,Pg_S4226.1,Pg_S2307.5,Pg_S6780.1
GO:0005509	calcium ion binding	molecular_function	0.011783	0.33798	131	318641	582	45598	Pg_S1119.10,XLOC_146645,Pg_S1296.20,Pg_S0571.4,Pg_S3426.4,Pg_S0330.8,Pg_S5828.4,Pg_S0902.6,Pg_S1014.35,Pg_S1106.13,Pg_S3178.20,Pg_S1500.29,Pg_S3138.9,Pg_S2677.15,Pg_S6539.7,Pg_S3904.9,Pg_S3565.7,Pg_S5881.5,Pg_S3824.13,Pg_S3554.22,Pg_S1669.8,Pg_S0100.9,Pg_S0247.4,Pg_S0277.28,Pg_S0025.4,Pg_S4960.3,Pg_S0753.2,Pg_S6090.1,Pg_S4905.2,Pg_S1059.23,Pg_S2819.21,Pg_S0810.70,Pg_S1993.21,Pg_S2015.21,Pg_S4812.…
GO:0006464	cellular protein modification process	biological_process	0.011983	0.3394	755	318641	3933	45598	Pg_S1979.32,Pg_S3149.19,Pg_S5723.4,Pg_S4893.6,Pg_S4412.2,Pg_S2478.7,Pg_S6041.5,Pg_S0086.25,Pg_S6271.2,Pg_S1404.3,Pg_S2631.11,Pg_S2472.23,Pg_S2278.3,Pg_S0953.15,Pg_S5248.2,Pg_S0166.9,Pg_S1791.6,Pg_S1302.39,Pg_S0724.63,Pg_S4318.5,Pg_S0120.4,Pg_S0168.6,Pg_S5723.2,Pg_S1979.26,Pg_S1244.5,Pg_S5906.7,Pg_S0350.35,Pg_S5579.8,Pg_S4212.2,Pg_S4526.9,Pg_S2783.11,Pg_S1019.2,Pg_S3027.21,Pg_S5313.3,Pg_S3035.30,P…
GO:0036211	protein modification process	biological_process	0.011983	0.3394	755	318641	3933	45598	Pg_S1244.5,Pg_S1979.26,Pg_S5906.7,Pg_S0350.35,Pg_S4318.5,Pg_S1791.6,Pg_S1302.39,Pg_S0724.63,Pg_S0168.6,Pg_S0120.4,Pg_S5723.2,Pg_S1212.3,Pg_S8608.2,Pg_S1562.4,Pg_S2451.2,Pg_S2704.12,Pg_S4212.2,Pg_S4526.9,Pg_S2783.11,Pg_S1019.2,Pg_S5579.8,Pg_S3027.21,Pg_S5313.3,Pg_S3035.30,Pg_S4893.6,Pg_S5723.4,Pg_S4412.2,Pg_S1979.32,Pg_S3149.19,Pg_S2472.23,Pg_S2278.3,Pg_S2631.11,Pg_S5248.2,Pg_S0166.9,Pg_S0953.15,P…
GO:0032040	small-subunit processome	cellular_component	0.012418	0.34955	52	318641	191	45598	Pg_S0368.15,Pg_S0439.3,Pg_S1970.3,Pg_S0367.46,Pg_S1969.6,Pg_S0434.4,Pg_S4256.1,Pg_S3735.1,Pg_S0363.5,Pg_S1523.3,Pg_S0292.42,Pg_S0560.12,Pg_S6541.2,XLOC_199949,Pg_S3866.11,Pg_S8495.1,Pg_S3896.10,Pg_S4287.3,Pg_S3649.11,Pg_S0053.6,Pg_S7213.1,Pg_S2495.1,Pg_S0479.5,Pg_S3392.5,Pg_S6531.3,Pg_S4969.3,Pg_S3641.10,Pg_S2624.4,Pg_S1660.9,Pg_S0989.3,Pg_S4297.1,Pg_S2031.3,Pg_S4170.20,Pg_S0895.35,Pg_S0070.6,Pg_…
GO:0005342	organic acid transmembrane transporter activity	molecular_function	0.012718	0.35361	23	318641	75	45598	Pg_S0987.34,Pg_S2677.26,Pg_S1306.32,Pg_S2392.6,Pg_S0384.25,Pg_S2053.12,Pg_S1116.1,Pg_S6893.5,Pg_S1749.1,Pg_S1579.13,Pg_S3610.6,Pg_S2306.24,Pg_S1366.13,Pg_S1255.12,Pg_S5219.6,Pg_S4518.2,XLOC_261815,Pg_S0138.7,Pg_S0002.5,Pg_S0034.29,Pg_S3250.15,Pg_S2920.14,Pg_S0265.21
GO:0046943	carboxylic acid transmembrane transporter activity	molecular_function	0.012718	0.35361	23	318641	75	45598	Pg_S2920.14,Pg_S3250.15,Pg_S0265.21,Pg_S0034.29,Pg_S0002.5,Pg_S4518.2,Pg_S0138.7,XLOC_261815,Pg_S3610.6,Pg_S1366.13,Pg_S2306.24,Pg_S5219.6,Pg_S1255.12,Pg_S1579.13,Pg_S1749.1,Pg_S2392.6,Pg_S2053.12,Pg_S0384.25,Pg_S6893.5,Pg_S1116.1,Pg_S2677.26,Pg_S1306.32,Pg_S0987.34
GO:0008565	protein transporter activity	molecular_function	0.012817	0.35417	39	318641	153	45598	Pg_S2397.1,Pg_S1290.35,Pg_S3771.5,Pg_S4950.3,Pg_S0789.2,Pg_S0659.32,Pg_S3063.7,Pg_S0363.3,Pg_S4417.8,Pg_S0720.5,Pg_S4024.5,Pg_S4613.6,Pg_S6256.2,Pg_S0838.2,Pg_S0023.7,Pg_S4510.2,Pg_S1960.37,Pg_S2884.14,Pg_S0273.3,Pg_S7520.2,Pg_S1316.18,Pg_S1212.9,Pg_S2190.29,XLOC_006448,Pg_S3143.1,Pg_S5196.5,Pg_S1068.3,Pg_S0070.6,XLOC_492020,XLOC_168092,Pg_S6295.1,Pg_S6675.1,Pg_S3518.2,Pg_S8457.2,Pg_S3641.10,Pg_S…
GO:0000155	phosphorelay sensor kinase activity	molecular_function	0.013097	0.35684	28	318641	112	45598	Pg_S1443.2,Pg_S0226.3,Pg_S2591.1,Pg_S0437.6,Pg_S2971.18,Pg_S2612.1,Pg_S2201.2,Pg_S2347.9,Pg_S6487.4,Pg_S0144.17,Pg_S0544.61,Pg_S0437.11,Pg_S0881.2,Pg_S5805.3,Pg_S4114.2,Pg_S2163.4,Pg_S8752.1,Pg_S4656.4,Pg_S0144.24,Pg_S0568.7,Pg_S4342.25,Pg_S1507.5,Pg_S2144.6,Pg_S0817.5,Pg_S0798.2,Pg_S3506.6,Pg_S6057.7,Pg_S2306.16
GO:0006732	coenzyme metabolic process	biological_process	0.013146	0.35684	92	318641	397	45598	Pg_S0559.3,Pg_S6528.8,Pg_S4251.11,Pg_S7308.4,Pg_S2390.7,Pg_S1444.21,Pg_S8609.1,Pg_S0587.1,Pg_S1915.17,Pg_S1815.23,Pg_S4442.6,Pg_S0093.27,Pg_S0320.3,Pg_S0788.10,Pg_S2063.2,Pg_S3320.5,Pg_S3174.20,Pg_S0378.2,Pg_S1493.1,Pg_S4321.14,Pg_S0859.8,Pg_S0291.7,Pg_S1712.26,Pg_S1451.9,Pg_S6130.4,Pg_S2896.3,Pg_S3518.16,Pg_S2606.4,Pg_S6189.1,Pg_S3759.20,Pg_S0077.36,Pg_S4053.1,Pg_S5838.2,Pg_S1232.2,Pg_S1410.15,P…
GO:0050840	extracellular matrix binding	molecular_function	0.013149	0.35684	11	318641	26	45598	Pg_S4798.5,Pg_S2805.2,Pg_S0426.39,Pg_S3469.2,Pg_S2496.4,Pg_S1909.2,Pg_S6389.4,Pg_S5991.5,Pg_S6398.1,Pg_S7272.5,Pg_S8774.2
GO:0016567	protein ubiquitination	biological_process	0.013511	0.36447	61	318641	244	45598	Pg_S1480.50,Pg_S0310.1,Pg_S2693.10,Pg_S4620.7,Pg_S0653.3,Pg_S2564.13,Pg_S2306.2,Pg_S4674.7,Pg_S2225.9,Pg_S8608.2,Pg_S2409.4,Pg_S1330.9,Pg_S1748.4,Pg_S1990.12,Pg_S1671.11,Pg_S2160.29,Pg_S4388.13,Pg_S1016.19,Pg_S1192.4,Pg_S2973.11,Pg_S0437.12,Pg_S3027.21,Pg_S4527.5,Pg_S0701.38,Pg_S4312.1,Pg_S2116.16,Pg_S0437.10,Pg_S3971.11,Pg_S0897.52,Pg_S3613.5,Pg_S1443.4,Pg_S1169.4,Pg_S7587.1,Pg_S3006.1,Pg_S5120.…
GO:0006814	sodium ion transport	biological_process	0.01397	0.37463	45	318641	157	45598	Pg_S4063.16,Pg_S0070.6,Pg_S1432.2,Pg_S5097.1,Pg_S0888.4,Pg_S8072.3,Pg_S4691.3,Pg_S7431.5,Pg_S3641.10,Pg_S5894.2,Pg_S4052.14,Pg_S0491.4,Pg_S3209.2,Pg_S2317.2,Pg_S7069.6,Pg_S0765.11,Pg_S1658.9,Pg_S3245.2,Pg_S7314.2,Pg_S2390.11,Pg_S1472.3,Pg_S0994.3,Pg_S0183.3,Pg_S1580.2,Pg_S0288.17,Pg_S4217.12,Pg_S0034.29,Pg_S4333.19,Pg_S1181.1,Pg_S1647.20,Pg_S5421.3,Pg_S2590.1,Pg_S1342.11,Pg_S1305.2,Pg_S0659.34,Pg…
GO:0009512	cytochrome b6f complex	cellular_component	0.014304	0.38134	10	318641	25	45598	Pg_S1513.6,Pg_S0500.12,Pg_S0639.5,Pg_S0244.42,Pg_S0883.13,Pg_S0106.29,Pg_S6588.6,Pg_S2473.22,Pg_S6897.3,Pg_S3048.24
GO:0019773	proteasome core complex, alpha-subunit complex	cellular_component	0.014608	0.38715	17	318641	57	45598	Pg_S2124.25,Pg_S2016.2,Pg_S5302.9,Pg_S1960.16,Pg_S0823.2,Pg_S2473.29,Pg_S0981.25,Pg_S0653.3,Pg_S0876.1,Pg_S0431.37,Pg_S1416.42,Pg_S2920.2,Pg_S4533.16,Pg_S2672.13,Pg_S6507.6,Pg_S1097.14,Pg_S0213.20
GO:0033013	tetrapyrrole metabolic process	biological_process	0.015033	0.39611	81	318641	349	45598	Pg_S0241.21,Pg_S4206.2,Pg_S6708.7,Pg_S1971.4,Pg_S2624.4,Pg_S4604.7,Pg_S1734.7,Pg_S2118.6,Pg_S1550.10,Pg_S7246.1,Pg_S1075.36,Pg_S1838.8,Pg_S0318.20,Pg_S4181.13,XLOC_529893,Pg_S0536.6,Pg_S7644.2,Pg_S2755.7,Pg_S2245.17,Pg_S1645.6,Pg_S2289.17,Pg_S6255.1,Pg_S0125.13,Pg_S2073.29,Pg_S2186.4,Pg_S1428.10,Pg_S5470.3,Pg_S2484.15,Pg_S3734.10,Pg_S1073.17,Pg_S2825.4,Pg_S5836.2,Pg_S2708.28,Pg_S2106.9,Pg_S3934.2…
GO:0006778	porphyrin-containing compound metabolic process	biological_process	0.015494	0.40298	52	318641	211	45598	Pg_S5604.2,Pg_S0442.55,Pg_S2093.20,Pg_S1940.1,Pg_S0129.31,Pg_S2093.13,Pg_S6354.2,Pg_S1135.14,Pg_S2010.8,Pg_S7554.3,Pg_S0761.11,Pg_S0291.7,Pg_S0856.10,Pg_S3328.3,Pg_S1730.4,Pg_S1781.1,Pg_S2106.9,Pg_S5911.4,Pg_S0654.1,Pg_S1376.6,Pg_S2708.28,Pg_S1915.1,Pg_S0981.6,Pg_S2106.10,Pg_S5836.2,Pg_S1560.7,Pg_S0341.5,Pg_S3187.19,Pg_S3734.10,Pg_S6702.1,Pg_S5838.2,Pg_S2484.15,Pg_S5470.3,Pg_S2289.17,Pg_S1645.6,P…
GO:0006030	chitin metabolic process	biological_process	0.015561	0.40298	15	318641	43	45598	Pg_S5473.2,Pg_S0748.7,XLOC_230567,Pg_S7390.2,Pg_S0133.2,Pg_S5998.7,Pg_S0423.30,Pg_S1777.1,Pg_S0491.15,Pg_S6113.2,Pg_S1345.5,Pg_S2935.1,Pg_S5008.5,Pg_S4931.1,Pg_S0096.37
GO:1901071	glucosamine-containing compound metabolic process	biological_process	0.015561	0.40298	15	318641	43	45598	Pg_S1345.5,Pg_S5008.5,Pg_S2935.1,Pg_S0096.37,Pg_S4931.1,Pg_S5473.2,Pg_S0748.7,Pg_S0133.2,Pg_S5998.7,Pg_S0423.30,Pg_S1777.1,XLOC_230567,Pg_S7390.2,Pg_S6113.2,Pg_S0491.15
GO:0004312	fatty acid synthase activity	molecular_function	0.016275	0.4144	19	318641	54	45598	Pg_S4606.3,Pg_S5727.6,Pg_S3222.2,Pg_S3718.8,Pg_S2093.22,Pg_S2902.11,Pg_S5890.6,Pg_S2045.2,Pg_S1144.15,Pg_S0515.7,Pg_S2635.1,Pg_S1155.4,Pg_S4380.10,Pg_S1068.4,Pg_S5470.1,Pg_S2503.6,Pg_S2315.1,Pg_S6041.4,Pg_S0015.12
GO:0004315	3-oxoacyl-[acyl-carrier-protein] synthase activity	molecular_function	0.016275	0.4144	19	318641	54	45598	Pg_S2315.1,Pg_S2503.6,Pg_S5470.1,Pg_S0015.12,Pg_S6041.4,Pg_S0515.7,Pg_S2635.1,Pg_S2045.2,Pg_S1144.15,Pg_S1068.4,Pg_S1155.4,Pg_S4380.10,Pg_S3718.8,Pg_S2902.11,Pg_S5890.6,Pg_S2093.22,Pg_S3222.2,Pg_S4606.3,Pg_S5727.6
GO:0015298	solute:cation antiporter activity	molecular_function	0.016368	0.4144	33	318641	115	45598	Pg_S4487.26,Pg_S0888.4,Pg_S3321.2,Pg_S1432.2,Pg_S5953.14,Pg_S4691.3,Pg_S5894.2,Pg_S2636.2,Pg_S4183.9,Pg_S3209.2,Pg_S3178.9,Pg_S4052.14,Pg_S6124.1,Pg_S2223.6,Pg_S2003.1,Pg_S3245.2,Pg_S0765.11,Pg_S0889.64,Pg_S1658.9,Pg_S0183.3,Pg_S2929.7,Pg_S0994.3,Pg_S2848.3,Pg_S0288.17,Pg_S1169.1,Pg_S5421.3,Pg_S2590.1,Pg_S5273.2,Pg_S4516.19,Pg_S1550.21,Pg_S0659.34,Pg_S0116.18,Pg_S0889.66
GO:0015299	solute:hydrogen antiporter activity	molecular_function	0.016368	0.4144	33	318641	115	45598	Pg_S0994.3,Pg_S2929.7,Pg_S0183.3,Pg_S3245.2,Pg_S0765.11,Pg_S0889.64,Pg_S1658.9,Pg_S2003.1,Pg_S2223.6,Pg_S3178.9,Pg_S6124.1,Pg_S4052.14,Pg_S4183.9,Pg_S3209.2,Pg_S2636.2,Pg_S5894.2,Pg_S4691.3,Pg_S5953.14,Pg_S1432.2,Pg_S3321.2,Pg_S0888.4,Pg_S4487.26,Pg_S0889.66,Pg_S1550.21,Pg_S0659.34,Pg_S0116.18,Pg_S5273.2,Pg_S4516.19,Pg_S2590.1,Pg_S5421.3,Pg_S1169.1,Pg_S0288.17,Pg_S2848.3
GO:0032446	protein modification by small protein conjugation	biological_process	0.016626	0.41707	62	318641	253	45598	Pg_S2939.8,Pg_S2044.12,Pg_S0857.2,Pg_S0046.1,Pg_S4893.4,Pg_S1106.40,Pg_S0288.39,Pg_S3322.5,Pg_S3330.9,Pg_S5234.6,Pg_S1316.2,Pg_S7224.4,Pg_S2472.23,Pg_S1867.3,Pg_S4045.1,Pg_S6283.1,Pg_S7434.1,Pg_S2228.1,Pg_S3418.4,Pg_S7587.1,Pg_S3006.1,Pg_S1059.9,Pg_S5120.5,Pg_S4566.1,Pg_S5199.2,Pg_S0737.4,Pg_S2223.3,Pg_S3766.2,Pg_S1740.8,Pg_S4427.15,Pg_S4527.5,Pg_S0701.38,Pg_S4312.1,Pg_S2116.16,Pg_S0437.10,Pg_S39…
GO:0005788	endoplasmic reticulum lumen	cellular_component	0.016657	0.41707	4	318641	8	45598	Pg_S8430.1,Pg_S5991.4,Pg_S2792.5,Pg_S0388.2
GO:0006787	porphyrin-containing compound catabolic process	biological_process	0.016953	0.41755	26	318641	80	45598	Pg_S1075.36,Pg_S7246.1,Pg_S5836.2,Pg_S2106.10,Pg_S1915.1,Pg_S1376.6,Pg_S1838.8,Pg_S2306.3,Pg_S5470.3,Pg_S1734.7,Pg_S3734.10,Pg_S3187.19,Pg_S0341.5,Pg_S6708.7,Pg_S0125.13,Pg_S2073.29,Pg_S2093.13,Pg_S1645.6,Pg_S2093.20,Pg_S2289.17,Pg_S1781.1,Pg_S2106.9,Pg_S1730.4,Pg_S3790.7,Pg_S2755.7,Pg_S0761.11
GO:0033015	tetrapyrrole catabolic process	biological_process	0.016953	0.41755	26	318641	80	45598	Pg_S2093.20,Pg_S1645.6,Pg_S2289.17,Pg_S0125.13,Pg_S2073.29,Pg_S2093.13,Pg_S0761.11,Pg_S2106.9,Pg_S1781.1,Pg_S1730.4,Pg_S3790.7,Pg_S2755.7,Pg_S2306.3,Pg_S1075.36,Pg_S7246.1,Pg_S2106.10,Pg_S5836.2,Pg_S1915.1,Pg_S1376.6,Pg_S1838.8,Pg_S3187.19,Pg_S0341.5,Pg_S6708.7,Pg_S5470.3,Pg_S1734.7,Pg_S3734.10
GO:0051187	cofactor catabolic process	biological_process	0.016953	0.41755	26	318641	80	45598	Pg_S2289.17,Pg_S2093.20,Pg_S1645.6,Pg_S2093.13,Pg_S0125.13,Pg_S2073.29,Pg_S0761.11,Pg_S3790.7,Pg_S2755.7,Pg_S1781.1,Pg_S2106.9,Pg_S1730.4,Pg_S2306.3,Pg_S1915.1,Pg_S2106.10,Pg_S5836.2,Pg_S1376.6,Pg_S1838.8,Pg_S1075.36,Pg_S7246.1,Pg_S0341.5,Pg_S6708.7,Pg_S3187.19,Pg_S1734.7,Pg_S3734.10,Pg_S5470.3
GO:0016740	transferase activity	molecular_function	0.018237	0.44512	1569	318641	8274	45598	Pg_S6072.7,Pg_S4181.11,Pg_S1446.7,Pg_S3711.9,Pg_S0785.43,Pg_S4037.10,Pg_S0664.14,Pg_S1390.14,Pg_S5731.2,Pg_S2907.4,Pg_S2369.2,Pg_S1174.11,Pg_S0878.8,Pg_S0321.11,Pg_S0583.1,Pg_S0859.12,Pg_S1703.20,Pg_S2973.2,Pg_S7940.1,Pg_S2583.17,Pg_S2403.7,Pg_S0134.18,Pg_S1497.22,Pg_S0222.35,Pg_S8914.1,Pg_S0785.42,Pg_S1014.7,Pg_S0026.13,Pg_S0213.25,Pg_S2676.10,Pg_S7495.2,Pg_S7310.7,Pg_S0061.32,Pg_S0077.36,Pg_S29…
GO:0006022	aminoglycan metabolic process	biological_process	0.018268	0.44512	23	318641	78	45598	Pg_S5394.3,Pg_S0423.30,Pg_S0133.2,Pg_S1777.1,Pg_S6113.2,Pg_S1345.5,Pg_S1729.8,Pg_S1407.5,Pg_S5008.5,Pg_S5473.2,XLOC_207003,Pg_S0748.7,XLOC_137362,Pg_S5998.7,Pg_S7390.2,XLOC_230567,Pg_S0491.15,Pg_S2233.1,Pg_S0614.22,Pg_S2935.1,Pg_S0158.11,Pg_S0096.37,Pg_S4931.1
GO:0043603	cellular amide metabolic process	biological_process	0.018465	0.4475	30	318641	125	45598	Pg_S6072.1,Pg_S0327.40,Pg_S3862.23,Pg_S4151.5,Pg_S3320.5,Pg_S3579.4,Pg_S0291.17,Pg_S0017.2,Pg_S5428.3,Pg_S3028.17,Pg_S8042.1,Pg_S0662.10,Pg_S0341.5,Pg_S0200.2,Pg_S7041.8,Pg_S2145.29,Pg_S6667.1,Pg_S0291.18,Pg_S0602.22,Pg_S4568.18,Pg_S7858.1,Pg_S2677.26,Pg_S0679.2,Pg_S1954.19,Pg_S4251.11,Pg_S2715.9,Pg_S0360.1,Pg_S4042.1,Pg_S2063.16,Pg_S6528.8
GO:0016788	hydrolase activity, acting on ester bonds	molecular_function	0.01882	0.4496	360	318641	1790	45598	Pg_S2813.1,Pg_S0938.22,Pg_S3485.11,Pg_S2431.3,Pg_S1888.7,Pg_S5470.4,Pg_S3196.2,Pg_S0885.7,Pg_S8703.1,Pg_S3664.10,Pg_S1766.12,Pg_S1983.1,Pg_S2480.3,Pg_S5446.7,Pg_S0741.2,Pg_S0693.13,Pg_S2464.3,Pg_S0761.11,Pg_S1647.42,Pg_S7699.7,Pg_S0108.37,Pg_S3876.19,Pg_S0708.18,Pg_S8361.1,Pg_S4487.7,Pg_S3039.25,Pg_S0431.65,Pg_S5806.7,Pg_S3168.4,Pg_S1617.21,Pg_S2746.18,Pg_S1661.17,Pg_S4877.1,Pg_S1663.8,Pg_S1442.9…
GO:0008121	ubiquinol-cytochrome-c reductase activity	molecular_function	0.018849	0.4496	15	318641	46	45598	Pg_S1477.2,Pg_S0451.17,Pg_S0060.4,Pg_S0534.60,Pg_S6413.5,Pg_S3934.6,Pg_S0902.6,Pg_S0878.8,Pg_S1400.1,Pg_S0516.6,Pg_S0786.24,Pg_S4217.10,Pg_S4481.7,Pg_S0930.40,Pg_S0500.4
GO:0016681	oxidoreductase activity, acting on diphenols and related substances as donors, cytochrome as acceptor	molecular_function	0.018849	0.4496	15	318641	46	45598	Pg_S0516.6,Pg_S0786.24,Pg_S4217.10,Pg_S4481.7,Pg_S0930.40,Pg_S0500.4,Pg_S1477.2,Pg_S0060.4,Pg_S0451.17,Pg_S0534.60,Pg_S3934.6,Pg_S6413.5,Pg_S0902.6,Pg_S0878.8,Pg_S1400.1
GO:0016310	phosphorylation	biological_process	0.019814	0.46232	545	318641	2825	45598	Pg_S1049.46,Pg_S0754.5,Pg_S1518.13,Pg_S0857.43,Pg_S5716.2,Pg_S3575.9,Pg_S5439.3,Pg_S1921.6,Pg_S3757.16,Pg_S0061.62,Pg_S3029.1,Pg_S1000.5,Pg_S0164.12,Pg_S0330.8,Pg_S5965.7,Pg_S3467.6,Pg_S6841.1,Pg_S0544.58,Pg_S4000.7,Pg_S1913.10,Pg_S1663.2,Pg_S1014.6,Pg_S4680.3,Pg_S2392.16,Pg_S2057.18,Pg_S3722.19,Pg_S1028.3,Pg_S0708.19,Pg_S5234.10,Pg_S2647.10,Pg_S0266.39,Pg_S3257.10,Pg_S2782.8,Pg_S0240.2,Pg_S8794.…
GO:0015109	chromate transmembrane transporter activity	molecular_function	0.01994	0.46232	2	318641	2	45598	Pg_S4044.4,Pg_S0232.50
GO:0015703	chromate transport	biological_process	0.01994	0.46232	2	318641	2	45598	Pg_S0232.50,Pg_S4044.4
GO:0008514	organic anion transmembrane transporter activity	molecular_function	0.020149	0.46232	23	318641	79	45598	Pg_S0002.5,Pg_S0034.29,Pg_S2920.14,Pg_S3250.15,Pg_S0265.21,Pg_S1366.13,Pg_S3610.6,Pg_S2306.24,Pg_S5219.6,Pg_S1255.12,Pg_S4518.2,Pg_S0138.7,XLOC_261815,Pg_S0384.25,Pg_S2392.6,Pg_S2053.12,Pg_S6893.5,Pg_S1116.1,Pg_S1579.13,Pg_S1749.1,Pg_S0987.34,Pg_S2677.26,Pg_S1306.32
GO:0016011	dystroglycan complex	cellular_component	0.020185	0.46232	9	318641	23	45598	Pg_S0382.9,Pg_S0367.46,Pg_S8454.1,Pg_S1263.3,Pg_S5076.1,Pg_S0536.38,Pg_S6606.8,Pg_S2124.12,XLOC_147184
GO:0016012	sarcoglycan complex	cellular_component	0.020185	0.46232	9	318641	23	45598	Pg_S2124.12,XLOC_147184,Pg_S8454.1,Pg_S1263.3,Pg_S5076.1,Pg_S0382.9,Pg_S0367.46,Pg_S6606.8,Pg_S0536.38
GO:0031419	cobalamin binding	molecular_function	0.020202	0.46232	5	318641	12	45598	Pg_S1439.30,Pg_S0923.2,Pg_S2676.12,Pg_S4847.4,Pg_S6282.2
GO:0019941	modification-dependent protein catabolic process	biological_process	0.020405	0.46232	64	318641	282	45598	Pg_S2473.29,Pg_S0981.25,Pg_S5302.9,Pg_S3178.5,Pg_S5954.6,Pg_S0922.3,Pg_S1413.3,Pg_S7906.2,Pg_S1543.6,Pg_S1097.14,Pg_S8899.2,Pg_S1416.42,Pg_S0073.12,Pg_S4533.16,Pg_S3759.5,Pg_S4769.12,Pg_S5121.8,Pg_S2409.2,Pg_S2161.1,Pg_S6552.1,Pg_S1530.19,Pg_S1960.16,Pg_S0985.5,Pg_S0823.2,Pg_S1941.27,Pg_S2208.4,Pg_S0490.10,Pg_S0693.24,Pg_S1936.1,Pg_S1526.6,Pg_S3781.3,Pg_S4396.6,Pg_S2252.5,Pg_S3306.5,Pg_S0431.37,P…
GO:0043632	modification-dependent macromolecule catabolic process	biological_process	0.020405	0.46232	64	318641	282	45598	Pg_S0693.24,Pg_S0490.10,Pg_S0823.2,Pg_S1941.27,Pg_S2208.4,Pg_S1960.16,Pg_S0985.5,Pg_S1530.19,Pg_S6552.1,Pg_S2161.1,Pg_S2409.2,Pg_S5121.8,Pg_S4769.12,Pg_S2252.5,Pg_S4396.6,Pg_S3781.3,Pg_S1526.6,Pg_S1936.1,Pg_S5954.6,Pg_S0922.3,Pg_S3178.5,Pg_S5302.9,Pg_S0981.25,Pg_S2473.29,Pg_S3759.5,Pg_S4533.16,Pg_S0073.12,Pg_S1416.42,Pg_S8899.2,Pg_S1097.14,Pg_S1543.6,Pg_S7906.2,Pg_S1413.3,Pg_S2016.2,Pg_S2891.2,Pg…
GO:0015291	secondary active transmembrane transporter activity	molecular_function	0.02044	0.46232	72	318641	304	45598	Pg_S4691.3,Pg_S2620.3,Pg_S0664.32,Pg_S5953.14,Pg_S2620.4,Pg_S2636.2,Pg_S0724.14,Pg_S6379.4,Pg_S0265.21,Pg_S3245.2,Pg_S1658.9,Pg_S2003.1,Pg_S4237.4,Pg_S4771.4,Pg_S0490.3,Pg_S0183.3,Pg_S2768.5,Pg_S0403.32,Pg_S6124.1,Pg_S4052.14,Pg_S4183.9,Pg_S7544.1,Pg_S3209.2,Pg_S3610.6,Pg_S1908.18,Pg_S2590.1,Pg_S6553.3,Pg_S0288.17,Pg_S6233.1,Pg_S1169.1,Pg_S4159.4,Pg_S4830.1,Pg_S1550.21,Pg_S0659.34,Pg_S0116.18,Pg_…
GO:0000347	THO complex	cellular_component	0.020505	0.46232	14	318641	39	45598	Pg_S2019.6,Pg_S0020.2,Pg_S5775.6,Pg_S0129.17,Pg_S1183.12,Pg_S0087.9,Pg_S4765.2,Pg_S0818.5,Pg_S2277.1,Pg_S0523.4,Pg_S0024.3,Pg_S7752.2,Pg_S0881.9,Pg_S3220.3
GO:0046148	pigment biosynthetic process	biological_process	0.020711	0.46385	44	318641	187	45598	Pg_S2606.7,Pg_S2708.28,Pg_S0981.6,Pg_S1560.7,Pg_S5911.4,Pg_S3840.9,Pg_S0654.1,Pg_S6702.1,Pg_S5838.2,Pg_S2035.14,Pg_S3063.2,Pg_S7922.2,Pg_S6354.2,Pg_S1135.14,Pg_S2749.20,Pg_S2010.8,Pg_S7554.3,Pg_S8810.2,Pg_S1034.41,Pg_S0442.55,Pg_S2840.6,Pg_S1940.1,Pg_S0129.31,Pg_S0856.10,Pg_S0291.7,Pg_S0318.20,Pg_S0245.15,Pg_S3944.1,Pg_S6152.1,Pg_S6081.2,Pg_S9000.1,Pg_S4604.7,Pg_S6577.4,Pg_S4206.2,Pg_S0241.21,Pg_…
GO:0008813	chorismate lyase activity	molecular_function	0.020777	0.46385	3	318641	4	45598	Pg_S1815.23,Pg_S0093.26,Pg_S0093.27
GO:0016746	transferase activity, transferring acyl groups	molecular_function	0.020898	0.46426	191	318641	851	45598	Pg_S2336.1,Pg_S3163.23,Pg_S0347.6,Pg_S2396.11,Pg_S4855.4,Pg_S1543.6,Pg_S2145.32,Pg_S6295.1,Pg_S5589.6,Pg_S1725.7,Pg_S6041.4,Pg_S3432.4,Pg_S0557.2,Pg_S3959.6,Pg_S0615.10,Pg_S6090.2,Pg_S0022.30,Pg_S1678.24,Pg_S0361.23,Pg_S5555.4,Pg_S0738.20,Pg_S6517.1,Pg_S5969.3,Pg_S0204.68,Pg_S0622.10,Pg_S2093.22,Pg_S7530.1,Pg_S5977.8,Pg_S2894.11,Pg_S0905.48,Pg_S0637.14,Pg_S3379.14,Pg_S1269.1,Pg_S7232.1,Pg_S2455.6…
GO:0022836	gated channel activity	molecular_function	0.021323	0.46911	60	318641	252	45598	Pg_S0838.2,Pg_S3923.7,Pg_S1518.10,Pg_S0742.2,Pg_S0286.4,Pg_S2735.25,Pg_S1647.20,Pg_S0002.18,Pg_S0230.29,Pg_S7998.2,Pg_S0439.3,Pg_S1615.34,Pg_S0363.5,Pg_S3124.4,Pg_S0458.20,Pg_S0516.13,Pg_S2442.6,Pg_S4286.1,Pg_S0439.70,Pg_S6389.7,Pg_S2495.1,Pg_S7002.2,Pg_S2085.4,Pg_S2017.10,Pg_S4021.15,Pg_S0801.4,Pg_S1316.4,Pg_S6888.2,Pg_S0633.6,Pg_S5183.1,Pg_S1726.2,Pg_S2937.6,XLOC_492020,Pg_S2820.6,Pg_S1311.30,P…
GO:0022839	ion gated channel activity	molecular_function	0.021323	0.46911	60	318641	252	45598	Pg_S1979.4,Pg_S5119.10,Pg_S0061.83,Pg_S0896.24,Pg_S0538.3,Pg_S1472.3,Pg_S0886.5,Pg_S4280.1,Pg_S0577.11,Pg_S1801.1,Pg_S2245.31,Pg_S0914.1,Pg_S2317.2,Pg_S7840.1,Pg_S5127.11,XLOC_199243,Pg_S4150.2,Pg_S0857.56,XLOC_184694,Pg_S0852.8,Pg_S0002.14,Pg_S2295.24,Pg_S6295.1,XLOC_492020,Pg_S2937.6,Pg_S1726.2,Pg_S6888.2,Pg_S0633.6,Pg_S5183.1,Pg_S1380.2,Pg_S2820.6,Pg_S1311.30,Pg_S4952.7,Pg_S2085.4,Pg_S4021.15,…
GO:0004190	aspartic-type endopeptidase activity	molecular_function	0.021674	0.47042	108	318641	466	45598	Pg_S4201.2,Pg_S4275.1,Pg_S0204.29,Pg_S1090.5,Pg_S1178.5,Pg_S3641.10,Pg_S0707.3,Pg_S1660.9,Pg_S2190.32,Pg_S3358.8,Pg_S6856.1,Pg_S2914.2,XLOC_536257,Pg_S5777.3,Pg_S0440.8,Pg_S0914.3,Pg_S4140.3,Pg_S5234.10,Pg_S8539.2,Pg_S0857.11,Pg_S7065.1,Pg_S0403.65,Pg_S6318.3,Pg_S0886.5,Pg_S5700.11,Pg_S0292.25,Pg_S5376.8,Pg_S1227.21,Pg_S0742.2,Pg_S0286.4,Pg_S1451.12,Pg_S0956.19,Pg_S0159.36,Pg_S6897.3,Pg_S3124.4,P…
GO:0070001	aspartic-type peptidase activity	molecular_function	0.021674	0.47042	108	318641	466	45598	Pg_S0363.5,XLOC_512760,Pg_S2442.6,Pg_S0961.59,Pg_S0062.26,Pg_S0057.9,Pg_S3704.6,Pg_S3947.4,Pg_S0439.3,Pg_S1181.1,Pg_S2051.6,Pg_S0771.2,XLOC_186766,Pg_S0838.2,Pg_S0817.23,Pg_S2297.5,Pg_S2602.4,Pg_S8837.2,Pg_S1158.10,Pg_S1464.5,XLOC_446320,Pg_S1530.25,Pg_S0142.29,Pg_S4021.15,Pg_S0408.39,XLOC_147184,Pg_S1150.6,Pg_S7635.1,Pg_S0619.8,Pg_S0534.78,Pg_S0797.4,Pg_S5753.1,Pg_S1957.33,Pg_S2234.6,Pg_S4310.2,…
GO:0030955	potassium ion binding	molecular_function	0.021876	0.47042	21	318641	76	45598	Pg_S0061.83,Pg_S2668.16,Pg_S3016.5,Pg_S4206.4,Pg_S2580.8,Pg_S5127.11,Pg_S1746.24,Pg_S0577.11,Pg_S4579.3,Pg_S4280.1,Pg_S3064.25,Pg_S1615.34,Pg_S4012.7,Pg_S1561.4,Pg_S1380.2,Pg_S0374.27,Pg_S3855.13,Pg_S6831.7,Pg_S1104.2,Pg_S0846.30,Pg_S4975.5
GO:0031420	alkali metal ion binding	molecular_function	0.021876	0.47042	21	318641	76	45598	Pg_S4012.7,Pg_S1561.4,Pg_S1615.34,Pg_S3064.25,Pg_S0846.30,Pg_S4975.5,Pg_S6831.7,Pg_S1104.2,Pg_S3855.13,Pg_S0374.27,Pg_S1380.2,Pg_S2668.16,Pg_S4206.4,Pg_S3016.5,Pg_S0061.83,Pg_S4579.3,Pg_S4280.1,Pg_S0577.11,Pg_S2580.8,Pg_S5127.11,Pg_S1746.24
GO:0016568	chromatin modification	biological_process	0.021902	0.47042	72	318641	292	45598	Pg_S0048.1,Pg_S0319.11,Pg_S2811.5,Pg_S1464.1,Pg_S4509.2,Pg_S0076.2,Pg_S0203.2,Pg_S2507.17,Pg_S1345.4,Pg_S0557.2,Pg_S6086.1,Pg_S6789.5,Pg_S4415.8,Pg_S0439.3,Pg_S3338.22,Pg_S1066.14,Pg_S2564.8,Pg_S1312.2,Pg_S0472.11,Pg_S4338.8,Pg_S3771.5,Pg_S0978.18,Pg_S3063.7,Pg_S1202.4,Pg_S2503.13,Pg_S0575.13,Pg_S0168.6,Pg_S1646.2,Pg_S0070.6,Pg_S3027.10,Pg_S3387.2,Pg_S2677.21,Pg_S1660.9,Pg_S5063.5,Pg_S2592.4,Pg_S…
GO:0005138	interleukin-6 receptor binding	molecular_function	0.02235	0.47779	2	318641	2	45598	Pg_S7224.5,Pg_S8608.3
GO:0030684	preribosome	cellular_component	0.022535	0.47827	54	318641	207	45598	Pg_S3664.5,Pg_S3896.10,Pg_S4287.3,Pg_S3649.11,Pg_S3794.18,Pg_S0053.6,Pg_S7213.1,Pg_S2495.1,Pg_S0479.5,Pg_S3392.5,Pg_S0439.3,Pg_S0368.15,Pg_S1970.3,Pg_S0367.46,Pg_S1969.6,Pg_S0434.4,Pg_S4256.1,Pg_S3735.1,Pg_S0363.5,Pg_S0292.42,Pg_S1523.3,Pg_S6541.2,Pg_S3866.11,XLOC_199949,Pg_S0560.12,Pg_S8495.1,Pg_S2220.2,XLOC_529893,Pg_S1174.8,Pg_S0034.22,Pg_S4817.9,Pg_S0769.3,Pg_S1564.1,Pg_S1231.21,Pg_S7084.4,Pg…
GO:0055085	transmembrane transport	biological_process	0.022584	0.47827	429	318641	2168	45598	Pg_S2972.3,Pg_S4217.12,Pg_S0002.5,Pg_S4510.2,Pg_S1580.2,Pg_S1439.9,Pg_S8709.1,Pg_S1045.7,Pg_S1169.1,Pg_S8795.2,Pg_S3323.2,Pg_S6282.2,Pg_S0447.26,Pg_S1038.45,Pg_S5206.2,Pg_S2442.6,Pg_S2803.5,Pg_S7311.1,Pg_S1497.42,Pg_S3414.17,Pg_S1774.28,Pg_S5906.7,Pg_S0981.8,Pg_S4975.10,Pg_S0002.30,Pg_S3038.1,Pg_S3713.12,Pg_S1437.7,Pg_S1029.10,Pg_S3830.25,Pg_S0925.6,XLOC_492020,Pg_S4083.8,Pg_S2620.3,XLOC_261815,P…
GO:0005813	centrosome	cellular_component	0.023433	0.49395	3	318641	3	45598	Pg_S2000.9,Pg_S0240.8,Pg_S1316.10
GO:0009341	beta-galactosidase complex	cellular_component	0.023851	0.49863	12	318641	45	45598	Pg_S0624.15,Pg_S1715.26,Pg_S5010.10,Pg_S1715.8,Pg_S0891.7,Pg_S0901.16,Pg_S0895.25,Pg_S6478.2,Pg_S3062.5,Pg_S5092.1,Pg_S5677.1,Pg_S6477.5
GO:0004673	protein histidine kinase activity	molecular_function	0.023985	0.49863	32	318641	135	45598	Pg_S0144.17,Pg_S2347.9,Pg_S5805.3,Pg_S0544.61,Pg_S0437.11,Pg_S0437.6,Pg_S2612.1,Pg_S2591.1,Pg_S1443.2,Pg_S0226.3,Pg_S7818.5,Pg_S2306.16,Pg_S0798.2,Pg_S6057.7,Pg_S3506.6,Pg_S4656.4,Pg_S8752.1,Pg_S1507.5,Pg_S5149.2,Pg_S6487.4,Pg_S2201.2,Pg_S4114.2,Pg_S0881.2,Pg_S2971.18,Pg_S0817.5,Pg_S1700.14,Pg_S2144.6,Pg_S4342.25,Pg_S0568.7,Pg_S0144.24,Pg_S7323.3,Pg_S2163.4
GO:0016775	phosphotransferase activity, nitrogenous group as acceptor	molecular_function	0.023985	0.49863	32	318641	135	45598	Pg_S6487.4,Pg_S2201.2,Pg_S4114.2,Pg_S0881.2,Pg_S2971.18,Pg_S0817.5,Pg_S1700.14,Pg_S2144.6,Pg_S4342.25,Pg_S0568.7,Pg_S0144.24,Pg_S2163.4,Pg_S7323.3,Pg_S0144.17,Pg_S2347.9,Pg_S5805.3,Pg_S0544.61,Pg_S0437.11,Pg_S0437.6,Pg_S2612.1,Pg_S2591.1,Pg_S1443.2,Pg_S0226.3,Pg_S7818.5,Pg_S2306.16,Pg_S0798.2,Pg_S6057.7,Pg_S3506.6,Pg_S4656.4,Pg_S8752.1,Pg_S1507.5,Pg_S5149.2
GO:0005451	monovalent cation:hydrogen antiporter activity	molecular_function	0.024889	0.51272	16	318641	43	45598	Pg_S2590.1,Pg_S5894.2,Pg_S4691.3,Pg_S5421.3,Pg_S1432.2,Pg_S0888.4,Pg_S0288.17,Pg_S0994.3,Pg_S0183.3,Pg_S3245.2,Pg_S0765.11,Pg_S1658.9,Pg_S1550.21,Pg_S0659.34,Pg_S4052.14,Pg_S3209.2
GO:0015491	cation:cation antiporter activity	molecular_function	0.024889	0.51272	16	318641	43	45598	Pg_S3245.2,Pg_S0765.11,Pg_S1658.9,Pg_S0183.3,Pg_S0994.3,Pg_S3209.2,Pg_S1550.21,Pg_S4052.14,Pg_S0659.34,Pg_S5421.3,Pg_S4691.3,Pg_S5894.2,Pg_S2590.1,Pg_S0288.17,Pg_S0888.4,Pg_S1432.2
GO:0003684	damaged DNA binding	molecular_function	0.025168	0.51436	13	318641	45	45598	Pg_S0889.16,Pg_S2161.1,XLOC_354399,Pg_S5121.8,Pg_S1413.3,Pg_S1788.1,Pg_S6661.8,Pg_S1468.9,Pg_S2891.2,Pg_S4321.10,Pg_S0086.4,Pg_S0073.12,Pg_S0935.3
GO:0015994	chlorophyll metabolic process	biological_process	0.025196	0.51436	26	318641	83	45598	Pg_S2106.9,Pg_S1781.1,Pg_S1730.4,Pg_S3790.7,Pg_S2755.7,Pg_S0761.11,Pg_S0125.13,Pg_S2073.29,Pg_S2093.13,Pg_S1645.6,Pg_S2093.20,Pg_S2289.17,Pg_S5470.3,Pg_S1734.7,Pg_S3734.10,Pg_S6708.7,Pg_S0341.5,Pg_S1075.36,Pg_S7246.1,Pg_S2106.10,Pg_S1915.1,Pg_S5836.2,Pg_S1838.8,Pg_S0318.20,Pg_S1376.6,Pg_S2306.3
GO:0009108	coenzyme biosynthetic process	biological_process	0.025928	0.52693	72	318641	322	45598	Pg_S0093.27,Pg_S4321.14,Pg_S3320.5,Pg_S0788.10,Pg_S3174.20,Pg_S0378.2,Pg_S1444.21,Pg_S2390.7,Pg_S4251.11,Pg_S6528.8,Pg_S4442.6,Pg_S1815.23,Pg_S8609.1,Pg_S0587.1,Pg_S1410.15,Pg_S1232.2,Pg_S5838.2,Pg_S4053.1,Pg_S0077.36,Pg_S2583.11,Pg_S3236.1,Pg_S1130.1,Pg_S2060.2,Pg_S0788.7,Pg_S0403.53,Pg_S4227.3,Pg_S1451.9,Pg_S1712.26,Pg_S0859.8,Pg_S0291.7,Pg_S3759.20,Pg_S2606.4,Pg_S6189.1,Pg_S3518.16,Pg_S6130.4,…
GO:0006783	heme biosynthetic process	biological_process	0.026497	0.53609	22	318641	87	45598	Pg_S0291.7,Pg_S0536.6,Pg_S2245.17,Pg_S0856.10,Pg_S1940.1,Pg_S0129.31,Pg_S0442.55,Pg_S2010.8,Pg_S1135.14,Pg_S7554.3,Pg_S6354.2,Pg_S4206.2,Pg_S0241.21,Pg_S6577.4,Pg_S4604.7,Pg_S6702.1,Pg_S5838.2,Pg_S0654.1,Pg_S5911.4,Pg_S1560.7,Pg_S2708.28,Pg_S0981.6
GO:0043565	sequence-specific DNA binding	molecular_function	0.026851	0.54083	206	318641	935	45598	Pg_S5199.4,Pg_S3224.1,Pg_S2033.12,XLOC_118966,Pg_S5727.9,Pg_S4919.1,Pg_S1808.4,Pg_S2971.7,Pg_S2082.1,Pg_S7850.2,Pg_S1525.3,Pg_S2422.5,Pg_S7323.3,Pg_S4218.2,Pg_S3327.12,Pg_S0437.20,Pg_S1416.6,Pg_S4204.6,Pg_S3584.3,Pg_S0889.45,Pg_S2971.33,Pg_S2468.1,Pg_S1106.50,Pg_S1033.26,Pg_S4599.4,Pg_S1225.5,Pg_S1420.1,Pg_S8143.2,Pg_S0740.14,Pg_S0227.7,Pg_S1721.9,Pg_S2123.20,Pg_S3878.7,Pg_S3083.6,Pg_S0571.4,Pg_S…
GO:0016010	dystrophin-associated glycoprotein complex	cellular_component	0.027006	0.54156	10	318641	29	45598	Pg_S6606.8,Pg_S0536.38,Pg_S8454.1,Pg_S1263.3,Pg_S0374.57,Pg_S5076.1,Pg_S0382.9,Pg_S0367.46,XLOC_147184,Pg_S2124.12
GO:0004146	dihydrofolate reductase activity	molecular_function	0.028146	0.56193	4	318641	9	45598	Pg_S0439.36,Pg_S2014.1,Pg_S0534.49,Pg_S0912.11
GO:0015297	antiporter activity	molecular_function	0.028497	0.5635	56	318641	230	45598	Pg_S0183.3,Pg_S2206.14,Pg_S4771.4,Pg_S4237.4,Pg_S2929.7,Pg_S0994.3,Pg_S2003.1,Pg_S3245.2,Pg_S4136.2,Pg_S1658.9,Pg_S2988.1,Pg_S0765.11,Pg_S0889.64,Pg_S2223.6,Pg_S3610.14,Pg_S4183.9,Pg_S3209.2,Pg_S7544.1,Pg_S2768.5,Pg_S3178.9,Pg_S4052.14,Pg_S6124.1,Pg_S5894.2,Pg_S2620.4,Pg_S2636.2,Pg_S5196.14,Pg_S5953.14,Pg_S4255.1,Pg_S4691.3,Pg_S2620.3,Pg_S0888.4,Pg_S1485.8,Pg_S3321.2,Pg_S1432.2,Pg_S1024.6,Pg_S448…
GO:0071949	FAD binding	molecular_function	0.028557	0.5635	41	318641	174	45598	Pg_S0923.8,Pg_S4429.13,Pg_S8810.2,Pg_S7554.3,Pg_S2749.20,Pg_S7922.2,Pg_S6354.2,Pg_S0883.13,Pg_S0129.31,Pg_S2840.6,Pg_S1200.2,Pg_S0262.7,Pg_S2035.14,Pg_S6702.1,Pg_S2735.14,Pg_S3063.2,Pg_S1560.7,Pg_S0981.6,Pg_S2606.7,Pg_S0654.1,Pg_S3840.9,Pg_S1376.4,Pg_S2245.17,Pg_S3063.1,Pg_S4094.8,Pg_S0536.6,Pg_S1200.3,Pg_S0590.13,Pg_S2583.32,Pg_S4990.3,Pg_S9000.1,Pg_S0575.57,Pg_S4206.2,Pg_S1672.1,Pg_S3944.1,Pg_S…
GO:0007623	circadian rhythm	biological_process	0.028627	0.5635	9	318641	26	45598	Pg_S4200.4,Pg_S0363.5,Pg_S1852.20,Pg_S1631.2,Pg_S3866.11,Pg_S7084.4,Pg_S0897.19,Pg_S0824.2,Pg_S0122.4
GO:0044255	cellular lipid metabolic process	biological_process	0.028722	0.5635	200	318641	988	45598	Pg_S5425.1,Pg_S7791.5,Pg_S2315.6,Pg_S0959.9,Pg_S9000.1,Pg_S1416.6,Pg_S0219.37,Pg_S3911.2,Pg_S6152.1,Pg_S0835.13,Pg_S0724.33,Pg_S3285.5,Pg_S2661.6,Pg_S0245.15,Pg_S4375.11,Pg_S3944.1,Pg_S1410.10,Pg_S1170.11,Pg_S0515.7,Pg_S4310.9,Pg_S2045.2,Pg_S1755.5,Pg_S4790.2,Pg_S4380.10,Pg_S0447.5,Pg_S4249.3,Pg_S0590.13,Pg_S1033.3,Pg_S5470.1,Pg_S3610.14,Pg_S1242.31,Pg_S2858.1,Pg_S5727.6,Pg_S9236.1,Pg_S3138.9,Pg_…
GO:0005783	endoplasmic reticulum	cellular_component	0.029127	0.56898	112	318641	520	45598	XLOC_159118,Pg_S2753.16,Pg_S2715.9,Pg_S0402.17,Pg_S2971.4,Pg_S4150.2,Pg_S2574.5,Pg_S0121.21,Pg_S4568.18,Pg_S2549.10,Pg_S2807.2,Pg_S6381.3,Pg_S7431.5,Pg_S4969.3,Pg_S2316.16,Pg_S2104.14,Pg_S3114.6,Pg_S1516.3,Pg_S0200.2,Pg_S3345.9,Pg_S0224.3,Pg_S0662.10,Pg_S5196.5,Pg_S2792.5,Pg_S2052.1,Pg_S1316.2,Pg_S0327.40,Pg_S8874.2,Pg_S5822.4,Pg_S1726.2,Pg_S0388.2,Pg_S0570.2,Pg_S0679.2,Pg_S0724.63,Pg_S4021.15,Pg…
GO:0004650	polygalacturonase activity	molecular_function	0.029532	0.57442	24	318641	89	45598	Pg_S2400.1,Pg_S3664.5,Pg_S5444.2,Pg_S0759.1,XLOC_450455,Pg_S6363.6,Pg_S0232.32,Pg_S0759.5,Pg_S3453.6,Pg_S6672.2,Pg_S2805.2,Pg_S3132.21,Pg_S7699.9,Pg_S0745.38,Pg_S8914.1,Pg_S5621.2,Pg_S8907.2,Pg_S4176.11,Pg_S0285.10,Pg_S4369.1,Pg_S0759.6,Pg_S0564.6,Pg_S0564.5,Pg_S1919.2
GO:0008509	anion transmembrane transporter activity	molecular_function	0.030004	0.57953	52	318641	211	45598	Pg_S2920.14,Pg_S3250.15,Pg_S0002.5,Pg_S0034.29,Pg_S0981.5,Pg_S0171.6,Pg_S4518.2,Pg_S3610.6,Pg_S4044.4,Pg_S1255.12,Pg_S1749.1,Pg_S1434.7,Pg_S0195.10,Pg_S2292.19,Pg_S2053.12,Pg_S2392.6,Pg_S3187.4,Pg_S3104.10,Pg_S1550.21,Pg_S7105.9,Pg_S0981.4,Pg_S1014.8,Pg_S0232.50,Pg_S1306.32,Pg_S2808.1,Pg_S5339.4,Pg_S5339.3,Pg_S0265.21,Pg_S3584.15,Pg_S0182.11,Pg_S5183.1,Pg_S0433.4,Pg_S2354.19,Pg_S2937.6,Pg_S0138.7…
GO:0006338	chromatin remodeling	biological_process	0.030051	0.57953	53	318641	203	45598	Pg_S1202.4,Pg_S3063.7,Pg_S2207.17,Pg_S2503.13,Pg_S4156.20,Pg_S3604.9,Pg_S0575.13,Pg_S5389.7,Pg_S0472.11,Pg_S1312.2,Pg_S0103.5,Pg_S5821.13,Pg_S0978.18,Pg_S4338.8,Pg_S1231.18,Pg_S2512.2,Pg_S4415.8,Pg_S1302.12,Pg_S3338.22,Pg_S3098.15,Pg_S5948.1,Pg_S0480.2,Pg_S1119.7,Pg_S1774.1,Pg_S1106.9,Pg_S0519.11,Pg_S6789.5,Pg_S8551.1,Pg_S0482.2,Pg_S1389.30,Pg_S1434.1,Pg_S1979.23,Pg_S7594.1,Pg_S3610.16,Pg_S0846.1…
GO:0006511	ubiquitin-dependent protein catabolic process	biological_process	0.030396	0.58371	62	318641	278	45598	Pg_S2161.1,Pg_S6552.1,Pg_S0653.3,Pg_S0876.1,Pg_S4769.12,Pg_S5121.8,Pg_S2409.2,Pg_S0490.10,Pg_S2891.2,Pg_S0693.24,Pg_S2016.2,Pg_S1530.19,Pg_S8635.1,Pg_S0823.2,Pg_S2208.4,Pg_S1941.27,Pg_S0222.53,Pg_S0985.5,Pg_S1960.16,Pg_S0121.54,Pg_S1526.6,Pg_S6507.6,Pg_S1936.1,Pg_S6388.8,Pg_S4396.6,Pg_S2252.5,Pg_S4463.9,Pg_S1990.12,Pg_S0031.4,Pg_S3781.3,Pg_S0981.25,Pg_S2473.29,Pg_S5199.2,Pg_S3306.5,Pg_S6009.2,Pg_…
GO:0016701	oxidoreductase activity, acting on single donors with incorporation of molecular oxygen	molecular_function	0.030842	0.58978	37	318641	152	45598	Pg_S0403.32,Pg_S8609.1,Pg_S2982.8,Pg_S8267.2,Pg_S5456.1,Pg_S0575.54,Pg_S3059.3,Pg_S2957.1,Pg_S0785.21,Pg_S4969.3,Pg_S0724.14,Pg_S4037.10,Pg_S1270.5,Pg_S3015.1,Pg_S2606.4,Pg_S3250.1,Pg_S3463.10,Pg_S3059.1,Pg_S2891.12,Pg_S6180.7,Pg_S0817.16,Pg_S2634.12,Pg_S7979.1,Pg_S1988.1,Pg_S1004.9,Pg_S3814.3,Pg_S0760.23,Pg_S5902.4,Pg_S1465.27,Pg_S6490.4,Pg_S6053.3,Pg_S5278.3,Pg_S3622.6,Pg_S3059.2,Pg_S4012.7,Pg_…
GO:0034061	DNA polymerase activity	molecular_function	0.031994	0.60711	76	318641	327	45598	Pg_S2210.1,Pg_S4883.6,Pg_S0121.73,Pg_S2031.3,Pg_S4877.1,Pg_S0321.11,Pg_S8535.1,Pg_S7084.4,Pg_S0703.5,Pg_S3190.3,Pg_S0420.15,Pg_S0134.18,Pg_S0930.35,Pg_S7429.2,Pg_S7310.7,Pg_S4305.7,Pg_S0367.46,Pg_S0367.33,Pg_S2160.32,Pg_S0930.27,Pg_S0981.41,Pg_S4864.1,Pg_S6541.2,XLOC_199949,Pg_S3866.11,Pg_S0620.2,Pg_S0794.3,Pg_S1763.2,Pg_S2001.4,Pg_S0336.3,Pg_S3335.5,Pg_S1501.29,Pg_S7213.1,Pg_S2495.1,Pg_S4961.4,P…
GO:0016703	oxidoreductase activity, acting on single donors with incorporation of molecular oxygen, incorporation of one atom of oxygen (internal monooxygenases or internal mixed function oxidases)	molecular_function	0.032153	0.60711	15	318641	48	45598	Pg_S2606.4,Pg_S6053.3,Pg_S5456.1,Pg_S2891.12,Pg_S8609.1,Pg_S0403.32,Pg_S3250.1,Pg_S0724.14,Pg_S2634.12,Pg_S0817.16,Pg_S1728.4,Pg_S4012.7,Pg_S1465.27,Pg_S0760.23,Pg_S4037.10
GO:0015276	ligand-gated ion channel activity	molecular_function	0.032285	0.60711	37	318641	141	45598	Pg_S7002.2,Pg_S4286.1,Pg_S2495.1,Pg_S0439.70,Pg_S6389.7,Pg_S0801.4,Pg_S1316.4,Pg_S4021.15,Pg_S2085.4,Pg_S0742.2,Pg_S0286.4,Pg_S3923.7,Pg_S0838.2,Pg_S1518.10,Pg_S3124.4,Pg_S0363.5,Pg_S2442.6,Pg_S0002.18,Pg_S0230.29,Pg_S0439.3,Pg_S7998.2,Pg_S4150.2,Pg_S2317.2,Pg_S0914.1,Pg_S2245.31,Pg_S1801.1,Pg_S0886.5,Pg_S0538.3,Pg_S1979.4,Pg_S5119.10,Pg_S2820.6,XLOC_492020,Pg_S1726.2,Pg_S2295.24,Pg_S0002.14,Pg_S…
GO:0022834	ligand-gated channel activity	molecular_function	0.032285	0.60711	37	318641	141	45598	Pg_S7002.2,Pg_S2495.1,Pg_S0439.70,Pg_S6389.7,Pg_S4286.1,Pg_S1316.4,Pg_S0801.4,Pg_S4021.15,Pg_S2085.4,Pg_S0286.4,Pg_S0742.2,Pg_S1518.10,Pg_S3923.7,Pg_S0838.2,Pg_S2442.6,Pg_S3124.4,Pg_S0363.5,Pg_S0439.3,Pg_S7998.2,Pg_S0002.18,Pg_S0230.29,Pg_S2317.2,Pg_S4150.2,Pg_S1801.1,Pg_S0914.1,Pg_S2245.31,Pg_S1979.4,Pg_S5119.10,Pg_S0886.5,Pg_S0538.3,Pg_S2820.6,XLOC_492020,Pg_S1726.2,Pg_S0852.8,Pg_S6295.1,Pg_S22…
GO:0005992	trehalose biosynthetic process	biological_process	0.032974	0.61499	19	318641	69	45598	Pg_S1870.16,Pg_S5025.5,Pg_S0858.5,Pg_S1562.39,Pg_S4206.8,Pg_S0784.2,Pg_S5981.1,Pg_S0472.1,Pg_S1145.9,Pg_S7145.5,Pg_S1885.43,Pg_S5942.4,Pg_S5447.8,Pg_S7900.2,Pg_S2229.17,Pg_S5438.13,Pg_S5206.15,Pg_S0288.34,Pg_S2070.2
GO:0046351	disaccharide biosynthetic process	biological_process	0.033128	0.61499	20	318641	72	45598	Pg_S5981.1,Pg_S0472.1,Pg_S1145.9,Pg_S1562.39,Pg_S4206.8,Pg_S0784.2,Pg_S0858.5,Pg_S5025.5,Pg_S1870.16,Pg_S0288.34,Pg_S2070.2,Pg_S5438.13,Pg_S0426.7,Pg_S5206.15,Pg_S5447.8,Pg_S5942.4,Pg_S7900.2,Pg_S2229.17,Pg_S1885.43,Pg_S7145.5
GO:0004332	fructose-bisphosphate aldolase activity	molecular_function	0.033387	0.61499	9	318641	24	45598	Pg_S2681.8,Pg_S0587.1,Pg_S3309.18,Pg_S3125.12,Pg_S6026.8,Pg_S8597.3,Pg_S8121.3,Pg_S0992.13,Pg_S3423.10
GO:0052736	beta-glucanase activity	molecular_function	0.033518	0.61499	2	318641	2	45598	Pg_S1740.16,Pg_S3793.30
GO:0052861	glucan endo-1,3-beta-glucanase activity, C-3 substituted reducing group	molecular_function	0.033518	0.61499	2	318641	2	45598	Pg_S1740.16,Pg_S3793.30
GO:0052862	glucan endo-1,4-beta-glucanase activity, C-3 substituted reducing group	molecular_function	0.033518	0.61499	2	318641	2	45598	Pg_S3793.30,Pg_S1740.16
GO:0071705	nitrogen compound transport	biological_process	0.034803	0.63493	82	318641	348	45598	Pg_S3584.15,Pg_S0813.9,Pg_S3874.2,Pg_S4497.4,Pg_S3149.18,Pg_S0055.6,Pg_S2306.24,Pg_S1366.13,Pg_S2309.1,Pg_S5219.6,Pg_S1579.13,Pg_S2914.2,Pg_S1403.8,Pg_S6223.2,Pg_S0384.25,Pg_S0622.6,Pg_S6893.5,Pg_S2677.26,Pg_S2478.14,Pg_S1658.22,Pg_S4613.6,Pg_S0981.5,Pg_S0034.29,Pg_S4518.2,Pg_S0164.14,Pg_S1255.12,Pg_S0358.22,Pg_S3873.2,Pg_S3187.4,Pg_S2580.16,Pg_S2053.12,Pg_S0439.70,Pg_S1306.32,Pg_S2085.4,Pg_S8858…
GO:0006270	DNA replication initiation	biological_process	0.034885	0.63493	55	318641	224	45598	Pg_S0022.39,Pg_S6389.7,Pg_S2495.1,Pg_S0038.9,Pg_S5249.1,Pg_S3063.7,Pg_S3190.17,Pg_S0922.42,Pg_S2001.4,Pg_S3335.5,Pg_S1174.3,Pg_S1838.1,Pg_S0286.4,Pg_S2644.1,Pg_S0838.2,Pg_S6256.2,Pg_S6541.2,XLOC_199949,Pg_S3866.11,Pg_S1966.2,Pg_S0363.5,Pg_S8267.1,Pg_S3196.2,Pg_S0292.42,Pg_S0434.4,Pg_S2442.6,Pg_S4256.1,Pg_S0367.46,Pg_S1969.6,Pg_S0002.18,Pg_S1087.7,Pg_S0439.3,Pg_S1340.7,Pg_S4150.2,Pg_S0859.31,XLOC_…
GO:0044281	small molecule metabolic process	biological_process	0.035835	0.64514	451	318641	2314	45598	Pg_S4251.11,Pg_S3067.1,Pg_S7065.1,Pg_S0559.3,Pg_S3722.5,Pg_S6371.8,Pg_S1915.17,Pg_S7433.1,Pg_S6933.3,Pg_S0727.23,Pg_S7069.6,Pg_S6079.1,Pg_S1497.5,Pg_S0671.12,Pg_S2468.22,Pg_S1330.14,Pg_S6659.1,Pg_S6577.4,Pg_S0093.27,Pg_S0320.3,Pg_S1079.1,Pg_S2498.11,Pg_S3320.5,Pg_S3174.20,Pg_S0100.3,Pg_S4436.6,Pg_S2658.24,Pg_S0070.6,Pg_S1661.17,Pg_S5009.4,Pg_S1144.15,Pg_S0859.8,Pg_S6928.2,Pg_S1647.42,Pg_S3316.4,P…
GO:0006334	nucleosome assembly	biological_process	0.036657	0.64514	22	318641	78	45598	Pg_S0895.35,Pg_S4248.5,Pg_S0011.4,Pg_S0813.20,Pg_S1518.43,Pg_S2031.3,Pg_S3090.15,Pg_S2179.3,Pg_S2592.4,Pg_S0788.9,Pg_S1291.1,Pg_S1632.21,Pg_S2553.6,Pg_S7084.4,Pg_S1231.21,Pg_S2773.11,Pg_S4338.8,Pg_S1564.1,Pg_S0052.20,Pg_S0045.7,Pg_S1974.22,Pg_S1354.8
GO:0031497	chromatin assembly	biological_process	0.036657	0.64514	22	318641	78	45598	Pg_S1354.8,Pg_S1974.22,Pg_S1564.1,Pg_S0045.7,Pg_S0052.20,Pg_S7084.4,Pg_S1231.21,Pg_S4338.8,Pg_S2773.11,Pg_S0788.9,Pg_S1291.1,Pg_S2553.6,Pg_S1632.21,Pg_S2179.3,Pg_S3090.15,Pg_S2592.4,Pg_S1518.43,Pg_S2031.3,Pg_S4248.5,Pg_S0895.35,Pg_S0813.20,Pg_S0011.4
GO:0034728	nucleosome organization	biological_process	0.036657	0.64514	22	318641	78	45598	Pg_S2592.4,Pg_S3090.15,Pg_S2179.3,Pg_S2031.3,Pg_S1518.43,Pg_S0011.4,Pg_S0813.20,Pg_S0895.35,Pg_S4248.5,Pg_S1354.8,Pg_S1974.22,Pg_S0045.7,Pg_S1564.1,Pg_S0052.20,Pg_S2773.11,Pg_S4338.8,Pg_S1231.21,Pg_S7084.4,Pg_S1632.21,Pg_S1291.1,Pg_S2553.6,Pg_S0788.9
GO:0006333	chromatin assembly or disassembly	biological_process	0.036889	0.64514	24	318641	88	45598	Pg_S0813.20,Pg_S0011.4,Pg_S4248.5,Pg_S0895.35,Pg_S2031.3,Pg_S1518.43,Pg_S2592.4,Pg_S2179.3,Pg_S3090.15,Pg_S1291.1,Pg_S2553.6,Pg_S1632.21,Pg_S0788.9,Pg_S4338.8,Pg_S2773.11,Pg_S1661.26,Pg_S7084.4,Pg_S1231.21,Pg_S1564.1,Pg_S0045.7,Pg_S0052.20,Pg_S1493.10,Pg_S1354.8,Pg_S1974.22
GO:1901136	carbohydrate derivative catabolic process	biological_process	0.036889	0.64514	29	318641	114	45598	Pg_S2606.7,Pg_S1345.5,Pg_S1407.5,Pg_S2936.6,Pg_S0327.4,Pg_S6152.1,Pg_S6081.2,Pg_S5924.4,Pg_S6113.2,Pg_S1777.1,Pg_S0133.2,Pg_S0423.30,Pg_S1336.15,Pg_S2935.1,Pg_S7554.3,Pg_S1879.20,Pg_S0096.37,Pg_S4931.1,Pg_S2840.6,Pg_S0158.11,Pg_S1864.2,Pg_S0748.7,Pg_S5473.2,Pg_S1721.8,Pg_S0659.9,Pg_S0298.19,Pg_S0491.15,XLOC_230567,Pg_S7390.2
GO:0019354	siroheme biosynthetic process	biological_process	0.037227	0.64514	19	318641	75	45598	Pg_S2708.28,Pg_S0981.6,Pg_S1560.7,Pg_S5911.4,Pg_S0654.1,Pg_S6702.1,Pg_S5838.2,Pg_S4604.7,Pg_S6577.4,Pg_S4206.2,Pg_S0241.21,Pg_S6354.2,Pg_S2010.8,Pg_S7554.3,Pg_S0442.55,Pg_S0129.31,Pg_S2245.17,Pg_S0536.6,Pg_S0291.7
GO:0043115	precorrin-2 dehydrogenase activity	molecular_function	0.037227	0.64514	19	318641	75	45598	Pg_S6354.2,Pg_S2010.8,Pg_S7554.3,Pg_S0442.55,Pg_S0129.31,Pg_S2245.17,Pg_S0536.6,Pg_S0291.7,Pg_S2708.28,Pg_S0981.6,Pg_S1560.7,Pg_S5911.4,Pg_S0654.1,Pg_S6702.1,Pg_S5838.2,Pg_S4604.7,Pg_S6577.4,Pg_S0241.21,Pg_S4206.2
GO:0046156	siroheme metabolic process	biological_process	0.037227	0.64514	19	318641	75	45598	Pg_S4604.7,Pg_S6702.1,Pg_S5838.2,Pg_S4206.2,Pg_S0241.21,Pg_S6577.4,Pg_S1560.7,Pg_S2708.28,Pg_S0981.6,Pg_S0654.1,Pg_S5911.4,Pg_S2245.17,Pg_S0291.7,Pg_S0536.6,Pg_S2010.8,Pg_S7554.3,Pg_S6354.2,Pg_S0129.31,Pg_S0442.55
GO:0005811	lipid particle	cellular_component	0.037442	0.64514	15	318641	41	45598	Pg_S4850.14,XLOC_379120,Pg_S5959.6,Pg_S3580.10,Pg_S5191.10,Pg_S0384.38,Pg_S2421.8,Pg_S3904.16,Pg_S0925.27,Pg_S4510.3,Pg_S1480.29,Pg_S2000.10,Pg_S3319.9,Pg_S6268.4,Pg_S2412.8
GO:0012511	monolayer-surrounded lipid storage body	cellular_component	0.037442	0.64514	15	318641	41	45598	Pg_S2000.10,Pg_S3319.9,Pg_S6268.4,Pg_S2412.8,Pg_S1480.29,Pg_S4510.3,Pg_S0925.27,Pg_S3904.16,Pg_S2421.8,Pg_S0384.38,Pg_S3580.10,Pg_S5191.10,Pg_S5959.6,XLOC_379120,Pg_S4850.14
GO:0016755	transferase activity, transferring amino-acyl groups	molecular_function	0.037704	0.64514	19	318641	69	45598	Pg_S1936.1,Pg_S8042.1,Pg_S1543.6,Pg_S6072.1,Pg_S4151.5,Pg_S3579.4,Pg_S2008.1,Pg_S0291.17,Pg_S2677.26,Pg_S3178.5,Pg_S0222.53,Pg_S8635.1,Pg_S0291.18,Pg_S0602.22,Pg_S0158.11,Pg_S2455.6,Pg_S6061.4,Pg_S0888.21,Pg_S7858.1
GO:0016628	oxidoreductase activity, acting on the CH-CH group of donors, NAD or NADP as acceptor	molecular_function	0.037735	0.64514	33	318641	141	45598	Pg_S6182.3,Pg_S3187.19,Pg_S5838.2,Pg_S5924.4,Pg_S6702.1,Pg_S2473.26,Pg_S0654.1,Pg_S5911.4,Pg_S1560.7,Pg_S0981.6,Pg_S2708.28,Pg_S0291.7,Pg_S3316.4,Pg_S0129.31,Pg_S0442.55,Pg_S7554.3,Pg_S2010.8,Pg_S6354.2,Pg_S0241.21,Pg_S1679.46,Pg_S4206.2,Pg_S6577.4,Pg_S4604.7,Pg_S5747.14,Pg_S0318.20,Pg_S4181.13,Pg_S0298.19,Pg_S0536.6,Pg_S2245.17,Pg_S0826.8,Pg_S4405.7,Pg_S2583.14,Pg_S4568.18
GO:0044036	cell wall macromolecule metabolic process	biological_process	0.037854	0.64514	13	318641	39	45598	Pg_S5473.2,Pg_S1740.16,XLOC_230567,Pg_S0423.30,Pg_S0133.2,Pg_S0491.15,Pg_S6113.2,Pg_S1407.5,Pg_S1345.5,Pg_S2935.1,Pg_S4083.17,Pg_S3793.30,Pg_S0158.11
GO:0000003	reproduction	biological_process	0.037887	0.64514	151	318641	699	45598	Pg_S3717.3,Pg_S2073.8,Pg_S2392.17,Pg_S0442.40,Pg_S4613.11,Pg_S4678.3,Pg_S2419.2,Pg_S3592.2,Pg_S0762.19,Pg_S0572.14,Pg_S2018.6,Pg_S2392.20,Pg_S6256.2,Pg_S8766.1,Pg_S5234.3,Pg_S0741.42,Pg_S7910.1,Pg_S0961.59,Pg_S2783.12,Pg_S4268.6,Pg_S7998.2,Pg_S0046.18,Pg_S0063.6,Pg_S2031.4,Pg_S0441.4,Pg_S1016.18,Pg_S2317.2,Pg_S4382.3,Pg_S2073.9,Pg_S4369.16,Pg_S2003.6,Pg_S0939.3,Pg_S5196.5,Pg_S0020.2,Pg_S2086.2,Pg…
GO:0006518	peptide metabolic process	biological_process	0.037948	0.64514	21	318641	83	45598	Pg_S0662.10,Pg_S8042.1,Pg_S2145.29,Pg_S7041.8,Pg_S0200.2,Pg_S0341.5,Pg_S3579.4,Pg_S0291.17,Pg_S0017.2,Pg_S0327.40,Pg_S6072.1,Pg_S4151.5,Pg_S0360.1,Pg_S2715.9,Pg_S0679.2,Pg_S2677.26,Pg_S0602.22,Pg_S7858.1,Pg_S4568.18,Pg_S6667.1,Pg_S0291.18
GO:0000346	transcription export complex	cellular_component	0.038008	0.64514	10	318641	27	45598	Pg_S2019.6,Pg_S0020.2,Pg_S1183.12,Pg_S0129.17,Pg_S0087.9,Pg_S0818.5,Pg_S0024.3,Pg_S7752.2,Pg_S0881.9,Pg_S3220.3
GO:0000445	THO complex part of transcription export complex	cellular_component	0.038008	0.64514	10	318641	27	45598	Pg_S3220.3,Pg_S0881.9,Pg_S0024.3,Pg_S7752.2,Pg_S0818.5,Pg_S0087.9,Pg_S1183.12,Pg_S0129.17,Pg_S0020.2,Pg_S2019.6
GO:0042168	heme metabolic process	biological_process	0.038613	0.65073	23	318641	95	45598	Pg_S0536.6,Pg_S0291.7,Pg_S0856.10,Pg_S2245.17,Pg_S0442.55,Pg_S0129.31,Pg_S1940.1,Pg_S6354.2,Pg_S7554.3,Pg_S2010.8,Pg_S1135.14,Pg_S6577.4,Pg_S4206.2,Pg_S3187.19,Pg_S0241.21,Pg_S5838.2,Pg_S6702.1,Pg_S4604.7,Pg_S5911.4,Pg_S0654.1,Pg_S0981.6,Pg_S2708.28,Pg_S1560.7
GO:0005326	neurotransmitter transporter activity	molecular_function	0.038768	0.65073	4	318641	8	45598	Pg_S1434.6,Pg_S6379.4,Pg_S0664.32,Pg_S2894.9
GO:0005328	neurotransmitter:sodium symporter activity	molecular_function	0.038768	0.65073	4	318641	8	45598	Pg_S1434.6,Pg_S6379.4,Pg_S0664.32,Pg_S2894.9
GO:0036094	small molecule binding	molecular_function	0.039613	0.66246	1444	318641	7888	45598	Pg_S2749.20,Pg_S0390.24,Pg_S6190.7,Pg_S4363.3,Pg_S0575.46,Pg_S0143.2,Pg_S4769.12,Pg_S5902.4,Pg_S1740.5,XLOC_385073,Pg_S2023.3,Pg_S0720.5,Pg_S7729.2,XLOC_351575,Pg_S3173.3,Pg_S1144.31,Pg_S2988.15,Pg_S0895.53,Pg_S8185.3,Pg_S5998.1,Pg_S6797.1,Pg_S3506.2,Pg_S0804.4,Pg_S0826.8,Pg_S0938.1,Pg_S0607.3,Pg_S0408.30,Pg_S4452.2,Pg_S0056.10,Pg_S1178.8,Pg_S0744.3,Pg_S0061.73,Pg_S6715.3,Pg_S3822.1,Pg_S2401.4,Pg…
GO:0019725	cellular homeostasis	biological_process	0.039852	0.66401	101	318641	433	45598	Pg_S0129.41,Pg_S0286.4,Pg_S0742.2,Pg_S1560.7,Pg_S3890.11,Pg_S8430.1,Pg_S1518.10,Pg_S5911.4,Pg_S2803.9,Pg_S0374.36,Pg_S3124.4,Pg_S1231.20,Pg_S0458.14,Pg_S0230.29,Pg_S0002.18,Pg_S7620.2,Pg_S0766.3,Pg_S0671.5,Pg_S6001.9,Pg_S3429.13,Pg_S5991.4,Pg_S1618.4,Pg_S2495.1,Pg_S6389.7,Pg_S4286.1,Pg_S1671.36,Pg_S1316.4,Pg_S0065.6,Pg_S0908.18,Pg_S0277.37,Pg_S0801.4,Pg_S0760.6,Pg_S0661.5,Pg_S4533.6,Pg_S7780.1,Pg…
GO:0005249	voltage-gated potassium channel activity	molecular_function	0.040351	0.66495	10	318641	30	45598	Pg_S1615.34,Pg_S0458.20,Pg_S2017.10,Pg_S0061.83,Pg_S1380.2,Pg_S2735.25,Pg_S5127.11,Pg_S7840.1,Pg_S4280.1,Pg_S0577.11
GO:0070070	proton-transporting V-type ATPase complex assembly	biological_process	0.040496	0.66495	7	318641	18	45598	Pg_S3650.8,Pg_S0402.32,Pg_S2613.2,Pg_S2345.2,Pg_S2989.7,Pg_S3650.11,Pg_S1004.2
GO:0070072	vacuolar proton-transporting V-type ATPase complex assembly	biological_process	0.040496	0.66495	7	318641	18	45598	Pg_S1004.2,Pg_S2989.7,Pg_S3650.11,Pg_S0402.32,Pg_S2613.2,Pg_S2345.2,Pg_S3650.8
GO:0042822	pyridoxal phosphate metabolic process	biological_process	0.040899	0.66495	15	318641	41	45598	Pg_S0724.14,Pg_S3924.1,Pg_S8609.1,Pg_S0952.1,Pg_S0403.32,Pg_S0173.10,Pg_S0788.10,Pg_S2060.2,Pg_S0254.7,Pg_S3074.3,Pg_S6053.3,Pg_S1681.1,Pg_S1130.1,Pg_S6189.1,Pg_S3236.1
GO:0042823	pyridoxal phosphate biosynthetic process	biological_process	0.040899	0.66495	15	318641	41	45598	Pg_S0788.10,Pg_S2060.2,Pg_S0403.32,Pg_S8609.1,Pg_S0952.1,Pg_S0173.10,Pg_S3236.1,Pg_S3074.3,Pg_S0254.7,Pg_S1681.1,Pg_S6053.3,Pg_S1130.1,Pg_S6189.1,Pg_S3924.1,Pg_S0724.14
GO:0000166	nucleotide binding	molecular_function	0.040936	0.66495	1427	318641	7795	45598	Pg_S1366.2,Pg_S5965.7,Pg_S0330.8,Pg_S3467.6,Pg_S4429.13,Pg_S0516.28,Pg_S1560.15,Pg_S1000.5,Pg_S3505.4,Pg_S1637.25,Pg_S4656.4,Pg_S3029.1,Pg_S0061.62,Pg_S0386.23,Pg_S0745.20,Pg_S8429.1,Pg_S4601.1,Pg_S0204.4,Pg_S5716.2,Pg_S3575.9,Pg_S5439.3,Pg_S1921.6,Pg_S1845.20,Pg_S2991.3,Pg_S1553.1,Pg_S1437.13,Pg_S6832.1,Pg_S0961.8,Pg_S0415.6,Pg_S1443.2,Pg_S0857.43,Pg_S3119.11,Pg_S3257.10,Pg_S6646.1,Pg_S0737.4,Pg…
GO:1901265	nucleoside phosphate binding	molecular_function	0.040936	0.66495	1427	318641	7795	45598	Pg_S2991.3,Pg_S1845.20,Pg_S1921.6,Pg_S5439.3,Pg_S5716.2,Pg_S0204.4,Pg_S3575.9,Pg_S4601.1,Pg_S8429.1,Pg_S0857.43,Pg_S1443.2,Pg_S3119.11,Pg_S0415.6,Pg_S6832.1,Pg_S1437.13,Pg_S0961.8,Pg_S1553.1,Pg_S4429.13,Pg_S0516.28,Pg_S3467.6,Pg_S1366.2,Pg_S0330.8,Pg_S5965.7,Pg_S0745.20,Pg_S0386.23,Pg_S4656.4,Pg_S3029.1,Pg_S0061.62,Pg_S1637.25,Pg_S3505.4,Pg_S1000.5,Pg_S1560.15,Pg_S3341.2,Pg_S3098.31,Pg_S0431.18,P…
GO:0000062	fatty-acyl-CoA binding	molecular_function	0.042839	0.6893	6	318641	17	45598	Pg_S5266.7,Pg_S2512.6,Pg_S0877.14,Pg_S4879.4,Pg_S1791.6,Pg_S6785.4
GO:0017069	snRNA binding	molecular_function	0.042854	0.6893	6	318641	18	45598	Pg_S7601.1,Pg_S2568.20,Pg_S2317.2,Pg_S2568.19,Pg_S7265.2,Pg_S6147.2
GO:0016747	transferase activity, transferring acyl groups other than amino-acyl groups	molecular_function	0.042891	0.6893	144	318641	627	45598	Pg_S5890.6,Pg_S0570.13,Pg_S1501.43,Pg_S2545.4,Pg_S3718.8,Pg_S2907.5,Pg_S2205.6,Pg_S1443.5,Pg_S3222.2,Pg_S0250.5,Pg_S1108.19,Pg_S0727.21,Pg_S2503.6,Pg_S1068.4,Pg_S2633.20,Pg_S4691.6,Pg_S1319.21,Pg_S5649.3,Pg_S2291.4,Pg_S0810.58,Pg_S0225.3,Pg_S2003.19,Pg_S0753.44,Pg_S4606.3,Pg_S3303.14,Pg_S0810.57,Pg_S1204.2,Pg_S5649.1,Pg_S0804.20,Pg_S5969.2,Pg_S1155.4,Pg_S2635.1,Pg_S3171.10,Pg_S1029.30,Pg_S3718.3,…
GO:0022843	voltage-gated cation channel activity	molecular_function	0.043731	0.69834	15	318641	50	45598	Pg_S2495.1,Pg_S4280.1,Pg_S0577.11,Pg_S2735.25,Pg_S2317.2,Pg_S1380.2,Pg_S7840.1,Pg_S5127.11,Pg_S2017.10,Pg_S0061.83,Pg_S1472.3,Pg_S1647.20,Pg_S0458.20,Pg_S0516.13,Pg_S1615.34
GO:0005666	DNA-directed RNA polymerase III complex	cellular_component	0.043762	0.69834	9	318641	27	45598	Pg_S1157.10,Pg_S1105.3,Pg_S1550.10,Pg_S6389.7,Pg_S2495.1,Pg_S0386.1,Pg_S2442.6,Pg_S0583.1,Pg_S1960.15
GO:0051276	chromosome organization	biological_process	0.045575	0.72145	132	318641	591	45598	Pg_S1493.10,Pg_S3063.7,Pg_S1202.4,Pg_S0168.6,Pg_S1174.3,Pg_S4338.8,Pg_S3771.5,Pg_S0883.13,Pg_S0978.18,Pg_S1066.14,Pg_S4170.8,Pg_S1355.9,Pg_S6789.5,Pg_S0319.9,Pg_S2012.1,Pg_S3923.8,XLOC_529893,Pg_S2507.17,Pg_S1345.4,Pg_S6086.1,Pg_S0203.2,Pg_S3090.15,Pg_S0048.1,Pg_S0664.23,Pg_S2811.5,Pg_S0052.20,Pg_S0045.7,Pg_S3604.9,Pg_S4156.20,Pg_S2207.17,Pg_S1366.2,Pg_S5389.7,Pg_S1354.8,Pg_S1231.18,Pg_S1575.2,Pg…
GO:0042816	vitamin B6 metabolic process	biological_process	0.045798	0.72145	15	318641	42	45598	Pg_S6053.3,Pg_S3074.3,Pg_S0254.7,Pg_S1681.1,Pg_S1130.1,Pg_S6189.1,Pg_S3236.1,Pg_S8609.1,Pg_S0403.32,Pg_S0952.1,Pg_S0173.10,Pg_S2060.2,Pg_S0788.10,Pg_S0724.14,Pg_S3924.1
GO:0042819	vitamin B6 biosynthetic process	biological_process	0.045798	0.72145	15	318641	42	45598	Pg_S3236.1,Pg_S6189.1,Pg_S1130.1,Pg_S3074.3,Pg_S0254.7,Pg_S1681.1,Pg_S6053.3,Pg_S0788.10,Pg_S2060.2,Pg_S0173.10,Pg_S8609.1,Pg_S0403.32,Pg_S0952.1,Pg_S3924.1,Pg_S0724.14
GO:0006040	amino sugar metabolic process	biological_process	0.045847	0.72145	21	318641	73	45598	Pg_S7390.2,XLOC_230567,Pg_S5998.7,Pg_S0491.15,Pg_S0397.29,Pg_S5473.2,Pg_S0748.7,XLOC_207003,Pg_S8609.1,Pg_S4931.1,Pg_S0096.37,Pg_S2935.1,Pg_S4037.10,Pg_S0133.2,Pg_S4012.7,Pg_S0423.30,Pg_S1777.1,Pg_S6113.2,Pg_S1345.5,Pg_S5008.5,Pg_S6053.3
GO:0016829	lyase activity	molecular_function	0.046162	0.7239	187	318641	912	45598	Pg_S0890.4,Pg_S0431.5,Pg_S6548.3,Pg_S0302.28,Pg_S8121.3,Pg_S4765.4,Pg_S3935.2,Pg_S6271.2,Pg_S6081.3,Pg_S0240.8,Pg_S7800.3,Pg_S2455.14,Pg_S1760.3,Pg_S6548.4,Pg_S2245.17,Pg_S7644.2,Pg_S7985.1,Pg_S0093.26,Pg_S0575.5,Pg_S0379.14,Pg_S1885.4,Pg_S6255.1,Pg_S6941.6,Pg_S2426.2,Pg_S2735.14,Pg_S4149.9,Pg_S2532.2,Pg_S6053.3,Pg_S2594.12,Pg_S1580.2,Pg_S1552.33,Pg_S3701.1,Pg_S1174.3,Pg_S0012.12,Pg_S2338.5,Pg_S3…
GO:0005991	trehalose metabolic process	biological_process	0.046405	0.7252	23	318641	89	45598	Pg_S5206.15,Pg_S5438.13,Pg_S0288.34,Pg_S2070.2,Pg_S7145.5,Pg_S1885.43,Pg_S5447.8,Pg_S5942.4,Pg_S7900.2,Pg_S2229.17,Pg_S4206.8,Pg_S3862.4,Pg_S1562.39,Pg_S0784.2,Pg_S0472.1,Pg_S5185.5,XLOC_256637,Pg_S5981.1,Pg_S1145.9,Pg_S1870.16,Pg_S5025.5,Pg_S0858.5,Pg_S0753.40
GO:0046873	metal ion transmembrane transporter activity	molecular_function	0.047922	0.74633	167	318641	795	45598	Pg_S0008.24,Pg_S0765.11,Pg_S0538.3,Pg_S1956.1,Pg_S1908.22,Pg_S5127.11,Pg_S0852.8,Pg_S2365.1,Pg_S0633.6,Pg_S1153.2,Pg_S1380.2,Pg_S1432.2,Pg_S5097.1,Pg_S0961.27,Pg_S5906.3,Pg_S0888.4,Pg_S0363.3,Pg_S0801.4,Pg_S6389.7,Pg_S2495.1,Pg_S1647.20,Pg_S5421.3,Pg_S0230.29,Pg_S7429.3,Pg_S0930.27,Pg_S3124.4,Pg_S1984.1,Pg_S0779.2,Pg_S3024.17,Pg_S0961.51,Pg_S0034.29,Pg_S3429.18,Pg_S1658.9,Pg_S5119.10,Pg_S1472.3,X…
GO:0004857	enzyme inhibitor activity	molecular_function	0.048395	0.74957	83	318641	334	45598	Pg_S0144.16,Pg_S0769.3,Pg_S5470.6,Pg_S2009.6,Pg_S0063.3,Pg_S5873.1,Pg_S1313.3,Pg_S7918.4,Pg_S5438.7,Pg_S2568.19,Pg_S2009.7,Pg_S4083.4,Pg_S7265.2,Pg_S3140.3,Pg_S6197.8,Pg_S3664.7,Pg_S0845.16,Pg_S2017.2,Pg_S4635.10,Pg_S5394.3,Pg_S0959.7,Pg_S2940.10,Pg_S4999.1,Pg_S4255.1,Pg_S0437.28,Pg_S5058.6,Pg_S5806.7,XLOC_137362,Pg_S6147.2,Pg_S3876.19,Pg_S2989.3,Pg_S1692.8,Pg_S1507.5,Pg_S2093.8,Pg_S2008.5,Pg_S89…
GO:0015018	galactosylgalactosylxylosylprotein 3-beta-glucuronosyltransferase activity	molecular_function	0.048626	0.74957	6	318641	16	45598	Pg_S1848.2,Pg_S1908.28,Pg_S0032.13,Pg_S0456.1,Pg_S0319.4,Pg_S3878.10
GO:0015020	glucuronosyltransferase activity	molecular_function	0.048626	0.74957	6	318641	16	45598	Pg_S1908.28,Pg_S1848.2,Pg_S0032.13,Pg_S0456.1,Pg_S3878.10,Pg_S0319.4
GO:0030570	pectate lyase activity	molecular_function	0.048903	0.75128	4	318641	8	45598	Pg_S1903.14,Pg_S0439.42,Pg_S0363.9,Pg_S0400.18
GO:0006383	transcription from RNA polymerase III promoter	biological_process	0.049459	0.75305	17	318641	63	45598	Pg_S0363.3,Pg_S1960.15,Pg_S0583.1,Pg_S5608.1,Pg_S2495.1,Pg_S6389.7,Pg_S7213.1,Pg_S1562.43,Pg_S2442.6,Pg_S4969.3,Pg_S5279.11,Pg_S0439.3,Pg_S1105.3,Pg_S6406.12,Pg_S1157.10,Pg_S0386.1,Pg_S1550.10
GO:0008814	citrate CoA-transferase activity	molecular_function	0.049567	0.75305	2	318641	2	45598	Pg_S1295.23,Pg_S2063.2
GO:0009346	citrate lyase complex	cellular_component	0.049567	0.75305	2	318641	2	45598	Pg_S1295.23,Pg_S2063.2
GO:0030120	vesicle coat	cellular_component	0.050181	0.75305	34	318641	153	45598	Pg_S5843.3,Pg_S3049.28,Pg_S0093.29,Pg_S1587.12,Pg_S1774.27,Pg_S2455.19,Pg_S2133.9,Pg_S2222.4,Pg_S0408.10,Pg_S2250.1,Pg_S2369.10,Pg_S2044.16,Pg_S7964.2,Pg_S1622.2,Pg_S4142.5,Pg_S3941.2,Pg_S4056.1,Pg_S0577.13,Pg_S1744.17,Pg_S3655.5,Pg_S1678.59,Pg_S1776.1,Pg_S6142.2,Pg_S1637.40,Pg_S6977.2,Pg_S3716.18,Pg_S0488.3,Pg_S3866.11,Pg_S0536.59,Pg_S3855.1,Pg_S5520.9,Pg_S7262.5,Pg_S5704.3,Pg_S0524.5
GO:0030135	coated vesicle	cellular_component	0.050181	0.75305	34	318641	153	45598	Pg_S5520.9,Pg_S5704.3,Pg_S7262.5,Pg_S0524.5,Pg_S3716.18,Pg_S3866.11,Pg_S0488.3,Pg_S0536.59,Pg_S3855.1,Pg_S1678.59,Pg_S1776.1,Pg_S1637.40,Pg_S6142.2,Pg_S6977.2,Pg_S4056.1,Pg_S0577.13,Pg_S3655.5,Pg_S1744.17,Pg_S2044.16,Pg_S1622.2,Pg_S7964.2,Pg_S4142.5,Pg_S3941.2,Pg_S0408.10,Pg_S2250.1,Pg_S2369.10,Pg_S2133.9,Pg_S2222.4,Pg_S0093.29,Pg_S5843.3,Pg_S3049.28,Pg_S1587.12,Pg_S1774.27,Pg_S2455.19
GO:0030659	cytoplasmic vesicle membrane	cellular_component	0.050181	0.75305	34	318641	153	45598	Pg_S1776.1,Pg_S1678.59,Pg_S6977.2,Pg_S1637.40,Pg_S6142.2,Pg_S4056.1,Pg_S3655.5,Pg_S0577.13,Pg_S1744.17,Pg_S5704.3,Pg_S7262.5,Pg_S5520.9,Pg_S0524.5,Pg_S3866.11,Pg_S0488.3,Pg_S3716.18,Pg_S3855.1,Pg_S0536.59,Pg_S2133.9,Pg_S2222.4,Pg_S1587.12,Pg_S0093.29,Pg_S5843.3,Pg_S3049.28,Pg_S2455.19,Pg_S1774.27,Pg_S1622.2,Pg_S7964.2,Pg_S2044.16,Pg_S4142.5,Pg_S3941.2,Pg_S0408.10,Pg_S2369.10,Pg_S2250.1
GO:0030662	coated vesicle membrane	cellular_component	0.050181	0.75305	34	318641	153	45598	Pg_S0408.10,Pg_S2250.1,Pg_S2369.10,Pg_S2044.16,Pg_S7964.2,Pg_S1622.2,Pg_S4142.5,Pg_S3941.2,Pg_S5843.3,Pg_S3049.28,Pg_S0093.29,Pg_S1587.12,Pg_S1774.27,Pg_S2455.19,Pg_S2133.9,Pg_S2222.4,Pg_S3716.18,Pg_S0488.3,Pg_S3866.11,Pg_S0536.59,Pg_S3855.1,Pg_S5520.9,Pg_S7262.5,Pg_S5704.3,Pg_S0524.5,Pg_S4056.1,Pg_S1744.17,Pg_S0577.13,Pg_S3655.5,Pg_S1678.59,Pg_S1776.1,Pg_S6142.2,Pg_S1637.40,Pg_S6977.2
GO:0010333	terpene synthase activity	molecular_function	0.050548	0.75605	20	318641	75	45598	Pg_S5687.4,Pg_S6548.4,Pg_S0024.5,Pg_S4595.1,Pg_S7985.1,Pg_S3673.4,Pg_S0639.1,Pg_S0575.52,Pg_S0575.5,Pg_S3673.5,Pg_S3814.1,Pg_S2623.12,Pg_S6548.3,Pg_S8690.1,Pg_S4651.1,Pg_S0052.1,Pg_S2946.25,Pg_S5540.7,Pg_S2174.6,Pg_S0085.61
GO:0070647	protein modification by small protein conjugation or removal	biological_process	0.050786	0.75712	75	318641	345	45598	Pg_S0857.2,Pg_S2044.12,Pg_S2939.8,Pg_S3330.9,Pg_S1106.40,Pg_S0046.1,Pg_S0280.58,Pg_S2472.23,Pg_S7224.4,Pg_S1316.2,Pg_S2096.30,Pg_S3418.4,Pg_S6283.1,Pg_S2228.1,Pg_S4566.1,Pg_S4427.15,Pg_S1014.31,Pg_S2223.3,Pg_S2116.16,Pg_S0701.38,Pg_S1169.4,Pg_S0897.52,Pg_S3613.5,Pg_S3971.11,Pg_S0437.12,Pg_S1016.19,Pg_S4388.13,Pg_S3027.21,Pg_S1748.4,Pg_S1330.9,Pg_S8608.2,Pg_S2409.4,Pg_S1328.1,Pg_S2160.29,Pg_S4620.…
GO:0009653	anatomical structure morphogenesis	biological_process	0.051326	0.76266	51	318641	225	45598	Pg_S0724.10,Pg_S5886.2,Pg_S1055.38,Pg_S1935.3,Pg_S6482.1,Pg_S3878.12,Pg_S2783.12,Pg_S0175.24,Pg_S1671.8,Pg_S0988.30,Pg_S1425.22,Pg_S1770.2,Pg_S3854.6,Pg_S3767.9,Pg_S1501.29,Pg_S5886.3,Pg_S6516.2,Pg_S3648.3,Pg_S2687.5,Pg_S1744.17,Pg_S1199.20,Pg_S3046.4,Pg_S1794.5,Pg_S0760.26,Pg_S5104.2,Pg_S6501.4,Pg_S1783.5,Pg_S0403.26,Pg_S8140.4,Pg_S7856.2,Pg_S7870.1,Pg_S4599.3,Pg_S1766.15,Pg_S3711.9,Pg_S3118.1,P…
GO:0044163	host cytoskeleton	cellular_component	0.053134	0.77679	5	318641	11	45598	Pg_S2901.1,XLOC_168092,Pg_S2467.4,Pg_S0225.15,Pg_S1661.21
GO:0075519	microtubule-dependent intracellular transport of viral material	biological_process	0.053134	0.77679	5	318641	11	45598	Pg_S2901.1,Pg_S0225.15,Pg_S1661.21,XLOC_168092,Pg_S2467.4
GO:0075521	microtubule-dependent intracellular transport of viral material to nucleus	biological_process	0.053134	0.77679	5	318641	11	45598	Pg_S1661.21,Pg_S0225.15,Pg_S2467.4,XLOC_168092,Pg_S2901.1
GO:0075606	transport of viral material to nucleus	biological_process	0.053134	0.77679	5	318641	11	45598	Pg_S2901.1,XLOC_168092,Pg_S2467.4,Pg_S0225.15,Pg_S1661.21
GO:0075733	intracellular transport of viral material	biological_process	0.053134	0.77679	5	318641	11	45598	Pg_S0225.15,Pg_S1661.21,XLOC_168092,Pg_S2467.4,Pg_S2901.1
GO:0004674	protein serine/threonine kinase activity	molecular_function	0.053312	0.77688	60	318641	290	45598	Pg_S2392.18,Pg_S2448.1,Pg_S1280.8,Pg_S3210.11,Pg_S3910.5,Pg_S2448.2,Pg_S0096.4,Pg_S0384.42,Pg_S7258.1,Pg_S1212.9,Pg_S3554.20,Pg_S3149.19,Pg_S2038.4,Pg_S2073.9,Pg_S2003.6,Pg_S0355.3,Pg_S1258.9,XLOC_032092,Pg_S2491.2,Pg_S3149.18,Pg_S2548.6,Pg_S3377.1,Pg_S1605.11,Pg_S6271.2,Pg_S0020.2,Pg_S2392.16,Pg_S0055.6,Pg_S0203.2,Pg_S2795.4,Pg_S1844.36,XLOC_333789,Pg_S3304.2,Pg_S2073.8,Pg_S3153.5,Pg_S4812.3,Pg_…
GO:0006013	mannose metabolic process	biological_process	0.053693	0.77992	6	318641	21	45598	Pg_S3338.30,Pg_S0805.7,Pg_S0402.37,Pg_S2538.10,Pg_S1097.9,Pg_S0803.8
GO:0004512	inositol-3-phosphate synthase activity	molecular_function	0.054584	0.78532	3	318641	6	45598	Pg_S0509.13,Pg_S3285.5,Pg_S1079.1
GO:0006021	inositol biosynthetic process	biological_process	0.054584	0.78532	3	318641	6	45598	Pg_S0509.13,Pg_S3285.5,Pg_S1079.1
GO:0046173	polyol biosynthetic process	biological_process	0.054584	0.78532	3	318641	6	45598	Pg_S0509.13,Pg_S3285.5,Pg_S1079.1
GO:0006113	fermentation	biological_process	0.055066	0.78726	7	318641	17	45598	Pg_S2115.7,Pg_S2068.2,Pg_S4225.4,Pg_S2803.2,Pg_S6528.8,Pg_S5744.2,Pg_S8084.1
GO:0019665	anaerobic amino acid catabolic process	biological_process	0.055066	0.78726	7	318641	17	45598	Pg_S5744.2,Pg_S8084.1,Pg_S2115.7,Pg_S2068.2,Pg_S4225.4,Pg_S2803.2,Pg_S6528.8
GO:0016682	oxidoreductase activity, acting on diphenols and related substances as donors, oxygen as acceptor	molecular_function	0.055592	0.7914	10	318641	31	45598	Pg_S2330.5,Pg_S5008.15,Pg_S7486.1,Pg_S2354.20,Pg_S0013.1,Pg_S2069.15,Pg_S0096.17,Pg_S3831.13,Pg_S1395.16,Pg_S1750.20
GO:0004565	beta-galactosidase activity	molecular_function	0.055705	0.7914	13	318641	53	45598	Pg_S0624.15,Pg_S1715.26,Pg_S5010.10,Pg_S1715.8,Pg_S0891.7,Pg_S0895.25,Pg_S0901.16,XLOC_158902,Pg_S6478.2,Pg_S3062.5,Pg_S5092.1,Pg_S5677.1,Pg_S6477.5
GO:0006575	cellular modified amino acid metabolic process	biological_process	0.056988	0.80709	37	318641	156	45598	Pg_S6528.8,Pg_S4251.11,Pg_S7390.2,Pg_S4442.6,Pg_S1915.17,Pg_S0602.22,Pg_S1226.3,Pg_S8126.2,Pg_S5001.2,Pg_S1333.9,Pg_S3541.5,Pg_S0426.21,Pg_S4151.5,Pg_S6072.1,Pg_S4525.3,Pg_S0378.2,Pg_S2197.3,Pg_S3174.20,Pg_S3320.5,Pg_S1451.9,Pg_S2063.16,Pg_S6725.6,Pg_S0859.8,Pg_S0291.7,Pg_S0291.18,Pg_S2606.4,Pg_S7858.1,Pg_S3518.16,Pg_S5838.2,Pg_S5428.3,Pg_S7041.8,Pg_S1400.29,Pg_S2583.11,Pg_S0017.2,Pg_S4227.3,Pg_S…
GO:0003911	DNA ligase (NAD+) activity	molecular_function	0.057458	0.81122	4	318641	9	45598	Pg_S0563.2,Pg_S5849.13,Pg_S0008.24,Pg_S0662.51
GO:1901564	organonitrogen compound metabolic process	biological_process	0.05879	0.82626	465	318641	2420	45598	Pg_S2784.11,Pg_S1289.3,Pg_S1194.3,Pg_S0426.7,Pg_S3669.5,Pg_S1400.29,Pg_S1894.25,Pg_S0254.7,Pg_S8767.1,Pg_S1328.1,Pg_S2068.2,Pg_S2936.6,Pg_S0017.2,Pg_S0952.1,Pg_S2805.8,Pg_S3028.17,Pg_S1885.12,Pg_S4012.7,Pg_S7041.8,Pg_S1703.38,Pg_S7554.3,Pg_S0291.18,Pg_S0856.9,Pg_S1185.46,Pg_S6354.2,Pg_S2093.20,Pg_S0165.11,Pg_S5172.2,Pg_S1721.8,Pg_S1781.1,Pg_S0679.2,Pg_S3328.3,Pg_S7292.1,Pg_S4176.10,Pg_S1075.36,Pg…
GO:0005261	cation channel activity	molecular_function	0.058965	0.82626	57	318641	246	45598	Pg_S2442.6,Pg_S0458.20,Pg_S3124.4,Pg_S0516.13,Pg_S1615.34,Pg_S0363.5,Pg_S0439.3,Pg_S0002.18,Pg_S0230.29,Pg_S1647.20,Pg_S2735.25,Pg_S0286.4,Pg_S0742.2,Pg_S0779.2,Pg_S1518.10,Pg_S1632.25,Pg_S3923.7,Pg_S0838.2,Pg_S1316.4,Pg_S0801.4,Pg_S2208.11,Pg_S2017.10,Pg_S4021.15,Pg_S0693.21,Pg_S2495.1,Pg_S6389.7,Pg_S4286.1,Pg_S0852.8,Pg_S2295.24,Pg_S0002.14,Pg_S6295.1,Pg_S0857.56,XLOC_184694,Pg_S1380.2,Pg_S4952…
GO:0009411	response to UV	biological_process	0.059071	0.82626	2	318641	2	45598	Pg_S1106.49,Pg_S2973.2
GO:0030212	hyaluronan metabolic process	biological_process	0.060622	0.84413	2	318641	3	45598	Pg_S5394.3,XLOC_137362
GO:0012506	vesicle membrane	cellular_component	0.060915	0.84413	34	318641	155	45598	Pg_S2369.10,Pg_S2250.1,Pg_S0408.10,Pg_S4142.5,Pg_S3941.2,Pg_S7964.2,Pg_S1622.2,Pg_S2044.16,Pg_S2455.19,Pg_S1774.27,Pg_S1587.12,Pg_S3049.28,Pg_S5843.3,Pg_S0093.29,Pg_S2222.4,Pg_S2133.9,Pg_S3855.1,Pg_S0536.59,Pg_S0488.3,Pg_S3866.11,Pg_S3716.18,Pg_S0524.5,Pg_S7262.5,Pg_S5704.3,Pg_S5520.9,Pg_S3655.5,Pg_S0577.13,Pg_S1744.17,Pg_S4056.1,Pg_S6977.2,Pg_S1637.40,Pg_S6142.2,Pg_S1776.1,Pg_S1678.59
GO:0016838	carbon-oxygen lyase activity, acting on phosphates	molecular_function	0.061019	0.84413	21	318641	83	45598	Pg_S5009.4,Pg_S0085.61,Pg_S2174.6,Pg_S5540.7,Pg_S8690.1,Pg_S6548.3,Pg_S4651.1,Pg_S2946.25,Pg_S0052.1,Pg_S3673.5,Pg_S3814.1,Pg_S2623.12,Pg_S6548.4,Pg_S5687.4,Pg_S4595.1,Pg_S0024.5,Pg_S0575.52,Pg_S0575.5,Pg_S7985.1,Pg_S3673.4,Pg_S0639.1
GO:0045158	electron transporter, transferring electrons within cytochrome b6/f complex of photosystem II activity	molecular_function	0.061444	0.84413	4	318641	11	45598	Pg_S0883.13,Pg_S3048.24,Pg_S0106.29,Pg_S6897.3
GO:0010565	regulation of cellular ketone metabolic process	biological_process	0.061652	0.84413	2	318641	2	45598	Pg_S4879.4,Pg_S2512.6
GO:0019216	regulation of lipid metabolic process	biological_process	0.061652	0.84413	2	318641	2	45598	Pg_S4879.4,Pg_S2512.6
GO:0019217	regulation of fatty acid metabolic process	biological_process	0.061652	0.84413	2	318641	2	45598	Pg_S2512.6,Pg_S4879.4
GO:0006261	DNA-dependent DNA replication	biological_process	0.06293	0.85757	57	318641	245	45598	Pg_S5249.1,Pg_S3063.7,Pg_S3190.17,Pg_S0922.42,Pg_S2001.4,Pg_S3335.5,Pg_S1174.3,Pg_S0022.39,Pg_S6389.7,Pg_S0038.9,Pg_S2495.1,Pg_S0363.5,Pg_S8267.1,Pg_S1966.2,Pg_S3196.2,Pg_S0292.42,Pg_S0434.4,Pg_S2442.6,Pg_S4256.1,Pg_S0367.46,Pg_S0002.18,Pg_S1969.6,Pg_S1087.7,Pg_S0439.3,Pg_S1838.1,Pg_S0286.4,Pg_S2644.1,Pg_S0838.2,Pg_S6256.2,Pg_S6541.2,XLOC_199949,Pg_S3866.11,Pg_S0409.26,Pg_S3016.18,Pg_S2220.2,Pg_S…
GO:0000746	conjugation	biological_process	0.063164	0.85757	14	318641	51	45598	Pg_S5140.1,Pg_S3109.16,Pg_S0131.3,Pg_S4627.29,Pg_S1678.58,Pg_S0433.4,Pg_S0917.21,Pg_S0979.2,Pg_S2808.1,Pg_S4155.13,Pg_S5970.6,Pg_S5036.9,Pg_S0661.3,Pg_S4725.9
GO:0000139	Golgi membrane	cellular_component	0.063202	0.85757	26	318641	112	45598	Pg_S5851.4,Pg_S0577.13,Pg_S1744.17,Pg_S0403.32,XLOC_435479,Pg_S5843.3,Pg_S0087.9,Pg_S6977.2,Pg_S1637.40,Pg_S3583.13,Pg_S1678.59,Pg_S2133.9,Pg_S2390.18,Pg_S0939.3,Pg_S0124.5,Pg_S0536.59,Pg_S3866.11,Pg_S3716.18,Pg_S5335.1,Pg_S0724.14,Pg_S4142.5,Pg_S0522.5,Pg_S5704.3,Pg_S7964.2,Pg_S2815.1,Pg_S1422.4
GO:0016835	carbon-oxygen lyase activity	molecular_function	0.063943	0.85831	75	318641	353	45598	Pg_S0695.5,Pg_S1507.7,Pg_S2946.25,Pg_S4037.10,Pg_S5009.4,Pg_S4379.3,Pg_S3397.5,Pg_S7130.3,Pg_S1460.4,Pg_S3456.16,Pg_S5687.4,Pg_S0226.4,Pg_S1531.2,Pg_S3759.6,Pg_S0639.1,Pg_S3673.4,Pg_S6183.9,Pg_S1410.10,Pg_S1075.26,Pg_S0439.42,Pg_S1693.3,Pg_S0363.9,Pg_S3581.5,Pg_S0285.10,Pg_S0085.23,Pg_S5454.6,Pg_S0400.18,Pg_S4075.2,Pg_S1903.14,Pg_S0085.61,Pg_S0316.2,Pg_S5540.7,Pg_S0024.5,Pg_S0115.2,Pg_S2623.12,Pg…
GO:0006091	generation of precursor metabolites and energy	biological_process	0.064028	0.85831	126	318641	605	45598	Pg_S3125.12,Pg_S8597.3,Pg_S6026.8,Pg_S3722.19,Pg_S1946.3,Pg_S0158.11,Pg_S3309.18,Pg_S1372.1,Pg_S4579.3,Pg_S0587.1,Pg_S2588.16,Pg_S0482.2,Pg_S0161.19,Pg_S1058.4,Pg_S7145.2,Pg_S1075.26,Pg_S6183.9,Pg_S2453.1,Pg_S6528.8,Pg_S0553.1,Pg_S3397.5,Pg_S1346.4,Pg_S3670.12,Pg_S0240.1,Pg_S6831.7,Pg_S0992.13,Pg_S0131.25,Pg_S5744.2,Pg_S3326.10,Pg_S3582.13,XLOC_036892,Pg_S5568.7,Pg_S6072.7,Pg_S1693.17,Pg_S3757.16…
GO:0022412	cellular process involved in reproduction in multicellular organism	biological_process	0.06427	0.85831	15	318641	51	45598	Pg_S4155.13,Pg_S2783.12,Pg_S5498.4,Pg_S2419.2,Pg_S0817.5,Pg_S1766.15,Pg_S8140.4,Pg_S4363.7,Pg_S2018.6,Pg_S1425.22,Pg_S3046.4,Pg_S1794.5,Pg_S2290.10,Pg_S1671.8,XLOC_383246
GO:0015743	malate transport	biological_process	0.064545	0.85831	29	318641	110	45598	Pg_S0363.3,Pg_S6328.1,Pg_S0508.5,Pg_S4619.11,Pg_S2259.26,Pg_S1934.1,Pg_S4021.15,Pg_S0358.12,Pg_S1823.9,Pg_S4656.4,Pg_S0889.68,Pg_S5163.2,Pg_S2495.1,Pg_S0134.14,Pg_S2256.5,Pg_S0249.4,Pg_S4656.3,Pg_S1414.9,Pg_S1734.9,Pg_S0437.22,Pg_S1330.12,Pg_S0191.3,Pg_S0399.25,Pg_S0002.18,Pg_S6406.12,Pg_S0286.4,Pg_S6897.2,Pg_S1518.10,Pg_S0023.7
GO:0015858	nucleoside transport	biological_process	0.064581	0.85831	3	318641	6	45598	Pg_S3873.2,Pg_S2677.26,Pg_S1736.3
GO:0034257	nicotinamide riboside transmembrane transporter activity	molecular_function	0.064581	0.85831	3	318641	6	45598	Pg_S1736.3,Pg_S2677.26,Pg_S3873.2
GO:0034258	nicotinamide riboside transport	biological_process	0.064581	0.85831	3	318641	6	45598	Pg_S1736.3,Pg_S3873.2,Pg_S2677.26
GO:0016645	oxidoreductase activity, acting on the CH-NH group of donors	molecular_function	0.065073	0.8614	25	318641	104	45598	Pg_S3174.20,Pg_S2197.3,Pg_S4525.3,Pg_S1178.8,Pg_S2583.11,Pg_S0539.6,Pg_S2783.8,Pg_S0439.36,Pg_S3014.1,Pg_S1616.6,Pg_S1144.31,Pg_S3237.6,Pg_S0536.64,Pg_S5838.2,Pg_S1915.17,XLOC_258730,Pg_S2014.1,Pg_S2606.4,Pg_S2432.3,Pg_S0912.11,Pg_S0291.7,Pg_S1050.1,XLOC_287493,Pg_S0534.49,Pg_S1451.9
GO:0009628	response to abiotic stimulus	biological_process	0.065194	0.8614	16	318641	54	45598	Pg_S2206.16,Pg_S1106.49,Pg_S2971.18,Pg_S0722.7,Pg_S5056.9,Pg_S2347.9,Pg_S4601.6,Pg_S0544.61,Pg_S3519.6,Pg_S3313.30,Pg_S1973.24,Pg_S1678.11,Pg_S2973.2,Pg_S1812.8,Pg_S2868.6,Pg_S0857.11
GO:0044766	multi-organism transport	biological_process	0.066935	0.87995	5	318641	12	45598	Pg_S1661.21,Pg_S0225.15,Pg_S2467.4,XLOC_168092,Pg_S2901.1
GO:0007160	cell-matrix adhesion	biological_process	0.067135	0.87995	2	318641	4	45598	Pg_S4960.3,Pg_S1886.19
GO:0005984	disaccharide metabolic process	biological_process	0.067181	0.87995	32	318641	138	45598	Pg_S4206.8,Pg_S3862.4,Pg_S0472.1,Pg_S5185.5,Pg_S0906.24,XLOC_256637,Pg_S5981.1,Pg_S1870.16,Pg_S2762.11,Pg_S0753.40,Pg_S5206.15,Pg_S0144.22,Pg_S2229.17,Pg_S4083.8,Pg_S5942.4,Pg_S0784.2,Pg_S1562.39,Pg_S1145.9,Pg_S5025.5,Pg_S0922.42,Pg_S0858.5,Pg_S0426.7,Pg_S4844.3,Pg_S5438.13,Pg_S2051.6,Pg_S2070.2,Pg_S0288.34,Pg_S1885.43,Pg_S7145.5,Pg_S0002.18,Pg_S7900.2,Pg_S5447.8
GO:0044767	single-organism developmental process	biological_process	0.068812	0.89871	67	318641	310	45598	Pg_S3648.3,Pg_S6516.2,Pg_S5886.3,Pg_S1501.29,Pg_S0908.18,Pg_S3767.9,Pg_S0190.15,Pg_S3854.6,Pg_S1794.5,Pg_S0760.26,Pg_S6482.1,Pg_S1935.3,Pg_S6376.6,Pg_S3174.22,Pg_S1425.22,Pg_S0988.30,Pg_S2616.3,Pg_S1671.8,Pg_S5498.4,Pg_S0817.5,Pg_S0175.20,Pg_S4184.8,Pg_S7429.2,Pg_S1292.11,Pg_S1713.21,Pg_S2082.1,Pg_S4033.6,Pg_S1766.15,Pg_S3711.9,Pg_S4599.3,Pg_S7870.1,Pg_S7856.2,Pg_S8140.4,Pg_S1718.7,Pg_S0747.8,Pg_…
GO:0030414	peptidase inhibitor activity	molecular_function	0.069813	0.90393	24	318641	96	45598	Pg_S0085.31,Pg_S1051.3,Pg_S5863.6,Pg_S0845.16,Pg_S5394.3,Pg_S5501.1,Pg_S5853.7,Pg_S2940.10,Pg_S0669.3,Pg_S2620.3,Pg_S4999.1,Pg_S4255.1,Pg_S2989.3,Pg_S1671.14,Pg_S5589.8,Pg_S2008.5,Pg_S2009.7,Pg_S7544.1,Pg_S4028.9,Pg_S3140.3,Pg_S4028.8,Pg_S0328.6,Pg_S2009.6,XLOC_137362
GO:0061134	peptidase regulator activity	molecular_function	0.069813	0.90393	24	318641	96	45598	Pg_S0085.31,Pg_S1051.3,Pg_S5863.6,Pg_S0845.16,Pg_S5501.1,Pg_S5394.3,Pg_S2940.10,Pg_S0669.3,Pg_S5853.7,Pg_S2620.3,Pg_S4999.1,Pg_S4255.1,Pg_S2989.3,Pg_S1671.14,Pg_S5589.8,Pg_S2009.7,Pg_S2008.5,Pg_S7544.1,Pg_S4028.9,Pg_S0328.6,Pg_S3140.3,Pg_S4028.8,Pg_S2009.6,XLOC_137362
GO:0008703	5-amino-6-(5-phosphoribosylamino)uracil reductase activity	molecular_function	0.069891	0.90393	4	318641	11	45598	Pg_S0159.26,Pg_S6831.7,Pg_S0846.30,Pg_S2498.11
GO:0004619	phosphoglycerate mutase activity	molecular_function	0.070286	0.90393	4	318641	9	45598	Pg_S3920.2,Pg_S1740.25,Pg_S5881.6,Pg_S4204.1
GO:0030118	clathrin coat	cellular_component	0.0704	0.90393	14	318641	57	45598	Pg_S2133.9,Pg_S7964.2,Pg_S4010.1,Pg_S3109.20,Pg_S4142.5,Pg_S3518.2,Pg_S5843.3,Pg_S0184.5,Pg_S2924.18,Pg_S3273.2,Pg_S0577.13,Pg_S2472.11,Pg_S1744.17,Pg_S0264.15
GO:0042132	fructose 1,6-bisphosphate 1-phosphatase activity	molecular_function	0.070408	0.90393	9	318641	29	45598	Pg_S0008.35,Pg_S1227.9,Pg_S6162.12,Pg_S0195.10,Pg_S1128.5,Pg_S1501.13,Pg_S1888.7,Pg_S4561.1,Pg_S9236.1
GO:0009314	response to radiation	biological_process	0.071856	0.91733	7	318641	23	45598	Pg_S2971.18,Pg_S2973.2,Pg_S0722.7,Pg_S1106.49,Pg_S0544.61,Pg_S3313.30,Pg_S2347.9
GO:0009416	response to light stimulus	biological_process	0.071856	0.91733	7	318641	23	45598	Pg_S0544.61,Pg_S2347.9,Pg_S3313.30,Pg_S1106.49,Pg_S2971.18,Pg_S0722.7,Pg_S2973.2
GO:0048856	anatomical structure development	biological_process	0.07241	0.9218	71	318641	328	45598	Pg_S0175.20,Pg_S0817.5,Pg_S5498.4,Pg_S4033.6,Pg_S2082.1,Pg_S1292.11,Pg_S1713.21,Pg_S7429.2,Pg_S4184.8,Pg_S3910.5,Pg_S8140.4,Pg_S7856.2,Pg_S7870.1,Pg_S4599.3,Pg_S1766.15,Pg_S3711.9,Pg_S0747.8,Pg_S1718.7,Pg_S3854.6,Pg_S3767.9,Pg_S0908.18,Pg_S1501.29,Pg_S5886.3,Pg_S3648.3,Pg_S6516.2,Pg_S1794.5,Pg_S5104.2,Pg_S0760.26,Pg_S6376.6,Pg_S1055.38,Pg_S1935.3,Pg_S6482.1,Pg_S3878.12,Pg_S1671.8,Pg_S2616.3,Pg_S0…
GO:0008250	oligosaccharyltransferase complex	cellular_component	0.072769	0.92378	8	318641	26	45598	Pg_S3650.12,Pg_S3628.1,Pg_S1789.2,Pg_S4718.11,Pg_S0724.63,Pg_S0147.8,Pg_S0895.53,Pg_S1516.3
GO:0043900	regulation of multi-organism process	biological_process	0.074008	0.92524	14	318641	48	45598	Pg_S5036.9,Pg_S0575.52,Pg_S2274.7,Pg_S5970.6,Pg_S4155.13,Pg_S3049.2,Pg_S0196.7,Pg_S0423.25,Pg_S0543.3,Pg_S5942.6,Pg_S1761.12,Pg_S0979.2,Pg_S3178.11,Pg_S8289.2
GO:0016671	oxidoreductase activity, acting on a sulfur group of donors, disulfide as acceptor	molecular_function	0.074139	0.92524	10	318641	33	45598	Pg_S1669.8,Pg_S1324.7,Pg_S3831.2,Pg_S3730.12,Pg_S4133.7,Pg_S1015.4,Pg_S3425.2,Pg_S0497.1,Pg_S5648.1,Pg_S4667.3
GO:0008270	zinc ion binding	molecular_function	0.074174	0.92524	685	318641	3441	45598	Pg_S2592.4,Pg_S0288.39,Pg_S2285.5,Pg_S0813.10,Pg_S0543.19,Pg_S5799.1,Pg_S0297.43,Pg_S2498.11,Pg_S5991.10,Pg_S7708.6,Pg_S2746.18,Pg_S1135.18,Pg_S0722.2,Pg_S7587.1,Pg_S0235.1,Pg_S4228.5,Pg_S2171.2,Pg_S2115.18,Pg_S6507.6,Pg_S0960.17,Pg_S2145.29,Pg_S0740.34,Pg_S1993.34,Pg_S8812.4,XLOC_199949,Pg_S5376.8,Pg_S0849.23,Pg_S1298.2,Pg_S1144.15,Pg_S4575.2,Pg_S3817.6,Pg_S0808.43,Pg_S7459.3,Pg_S5206.5,Pg_S5344…
GO:0030410	nicotianamine synthase activity	molecular_function	0.074418	0.92524	4	318641	9	45598	Pg_S4935.3,Pg_S1908.9,XLOC_297706,Pg_S4921.1
GO:0030417	nicotianamine metabolic process	biological_process	0.074418	0.92524	4	318641	9	45598	Pg_S4935.3,Pg_S1908.9,XLOC_297706,Pg_S4921.1
GO:0030418	nicotianamine biosynthetic process	biological_process	0.074418	0.92524	4	318641	9	45598	XLOC_297706,Pg_S1908.9,Pg_S4935.3,Pg_S4921.1
GO:0034237	protein kinase A regulatory subunit binding	molecular_function	0.074517	0.92524	2	318641	2	45598	Pg_S4467.6,Pg_S1465.25
GO:0051018	protein kinase A binding	molecular_function	0.074517	0.92524	2	318641	2	45598	Pg_S1465.25,Pg_S4467.6
GO:0015740	C4-dicarboxylate transport	biological_process	0.074939	0.92793	30	318641	116	45598	Pg_S0191.3,Pg_S0399.25,Pg_S0002.18,Pg_S1734.9,Pg_S0437.22,Pg_S1330.12,Pg_S4656.3,Pg_S0249.4,Pg_S1414.9,Pg_S0134.14,Pg_S2256.5,Pg_S6897.2,Pg_S1518.10,Pg_S0023.7,Pg_S0286.4,Pg_S6406.12,Pg_S1934.1,Pg_S4021.15,Pg_S2259.26,Pg_S4619.11,Pg_S0363.3,Pg_S6328.1,Pg_S0508.5,Pg_S2495.1,Pg_S1749.1,Pg_S5163.2,Pg_S0889.68,Pg_S0358.12,Pg_S4656.4,Pg_S1823.9
GO:0045735	nutrient reservoir activity	molecular_function	0.075935	0.93771	28	318641	97	45598	Pg_S2953.20,Pg_S1370.9,Pg_S3112.13,Pg_S0129.16,Pg_S4374.4,Pg_S0407.17,Pg_S0575.54,Pg_S5278.3,Pg_S0423.32,Pg_S5394.5,Pg_S8267.2,Pg_S4312.9,Pg_S3450.3,Pg_S1004.9,Pg_S3412.8,Pg_S0508.1,Pg_S6661.4,Pg_S0544.52,Pg_S1389.30,Pg_S6180.7,Pg_S0508.2,Pg_S0745.36,Pg_S7992.3,Pg_S2377.10,Pg_S0981.13,Pg_S3757.16,Pg_S5464.4,Pg_S1845.8
GO:0030131	clathrin adaptor complex	cellular_component	0.077002	0.94301	10	318641	39	45598	Pg_S0184.5,Pg_S2924.18,Pg_S0264.15,Pg_S2472.11,Pg_S1744.17,Pg_S3273.2,Pg_S4010.1,Pg_S4142.5,Pg_S3109.20,Pg_S3518.2
GO:0019842	vitamin binding	molecular_function	0.078106	0.94301	23	318641	103	45598	Pg_S3927.3,Pg_S6130.4,Pg_S1204.11,Pg_S5216.5,Pg_S9207.1,Pg_S1439.30,Pg_S1908.21,Pg_S4847.4,Pg_S1865.9,Pg_S2634.12,Pg_S1493.10,Pg_S2676.12,Pg_S0788.7,Pg_S0403.53,Pg_S3777.14,Pg_S2096.17,Pg_S2661.6,Pg_S7137.1,Pg_S1380.2,Pg_S2354.23,Pg_S6282.2,Pg_S5599.2,Pg_S0923.2
GO:0019783	small conjugating protein-specific protease activity	molecular_function	0.079882	0.94301	12	318641	50	45598	Pg_S3565.7,Pg_S0922.3,Pg_S1095.1,Pg_S0280.58,Pg_S2096.30,Pg_S2810.28,Pg_S5966.1,Pg_S4484.15,Pg_S1798.3,Pg_S1202.24,Pg_S5805.3,Pg_S2433.8
GO:0006793	phosphorus metabolic process	biological_process	0.08043	0.94301	744	318641	3970	45598	Pg_S1979.1,Pg_S3840.9,Pg_S5766.4,Pg_S0762.29,Pg_S2784.10,Pg_S2104.2,Pg_S4622.1,Pg_S0563.9,Pg_S7220.8,Pg_S1171.39,Pg_S2334.4,Pg_S0374.39,Pg_S0584.1,Pg_S1305.2,Pg_S1410.15,Pg_S0304.14,Pg_S2701.4,Pg_S1879.20,Pg_S6655.6,Pg_S0810.5,Pg_S0905.31,Pg_S1501.23,Pg_S1499.15,Pg_S1712.26,Pg_S3265.1,Pg_S7708.1,Pg_S1191.2,Pg_S0905.53,Pg_S7243.6,Pg_S3911.2,Pg_S0835.13,Pg_S5102.3,Pg_S4412.3,Pg_S4312.6,Pg_S3138.4,P…
GO:0044271	cellular nitrogen compound biosynthetic process	biological_process	0.08089	0.94301	1114	318641	5633	45598	Pg_S5850.4,Pg_S0035.17,Pg_S8377.4,Pg_S2245.17,Pg_S1819.7,Pg_S3429.18,Pg_S0136.13,Pg_S0953.15,Pg_S0897.31,Pg_S8799.1,Pg_S0812.13,Pg_S2223.15,Pg_S4969.3,Pg_S2811.12,Pg_S1646.1,Pg_S0244.8,Pg_S4568.16,Pg_S4765.2,Pg_S0442.55,Pg_S3063.7,Pg_S2988.14,Pg_S1797.3,Pg_S4691.6,Pg_S1292.1,Pg_S2708.28,Pg_S0429.23,Pg_S0409.26,Pg_S0653.1,Pg_S4494.6,Pg_S0245.15,Pg_S0378.2,Pg_S0818.5,Pg_S9486.1,Pg_S1590.20,Pg_S2375…
GO:0006771	riboflavin metabolic process	biological_process	0.081376	0.94301	13	318641	52	45598	Pg_S2498.11,Pg_S1590.20,Pg_S4553.2,Pg_S0159.26,Pg_S7314.3,Pg_S3669.5,Pg_S3649.2,Pg_S4268.1,Pg_S0727.23,Pg_S6831.7,Pg_S7271.5,Pg_S0870.10,Pg_S0846.30
GO:0009231	riboflavin biosynthetic process	biological_process	0.081376	0.94301	13	318641	52	45598	Pg_S0870.10,Pg_S7271.5,Pg_S0846.30,Pg_S6831.7,Pg_S4268.1,Pg_S0727.23,Pg_S3669.5,Pg_S3649.2,Pg_S7314.3,Pg_S0159.26,Pg_S4553.2,Pg_S1590.20,Pg_S2498.11
GO:0042726	flavin-containing compound metabolic process	biological_process	0.081376	0.94301	13	318641	52	45598	Pg_S3669.5,Pg_S3649.2,Pg_S7271.5,Pg_S0870.10,Pg_S0846.30,Pg_S6831.7,Pg_S4268.1,Pg_S0727.23,Pg_S1590.20,Pg_S4553.2,Pg_S2498.11,Pg_S7314.3,Pg_S0159.26
GO:0042727	flavin-containing compound biosynthetic process	biological_process	0.081376	0.94301	13	318641	52	45598	Pg_S3669.5,Pg_S3649.2,Pg_S7271.5,Pg_S0870.10,Pg_S0846.30,Pg_S4268.1,Pg_S0727.23,Pg_S6831.7,Pg_S1590.20,Pg_S4553.2,Pg_S2498.11,Pg_S7314.3,Pg_S0159.26
GO:0006796	phosphate-containing compound metabolic process	biological_process	0.081469	0.94301	742	318641	3960	45598	Pg_S0397.15,Pg_S7258.1,Pg_S1423.1,Pg_S1864.10,Pg_S1812.16,Pg_S2920.6,Pg_S0221.12,Pg_S1865.5,Pg_S0813.14,Pg_S2127.9,Pg_S1507.29,Pg_S0400.12,Pg_S4399.6,Pg_S0509.13,XLOC_376903,Pg_S1852.20,Pg_S3255.1,Pg_S2613.5,Pg_S0431.5,Pg_S1226.3,Pg_S1844.36,Pg_S1400.32,Pg_S0409.24,Pg_S0989.16,Pg_S6212.1,Pg_S0662.23,Pg_S1668.13,XLOC_446092,Pg_S6968.8,Pg_S3112.16,Pg_S0240.2,Pg_S8794.1,Pg_S7360.5,Pg_S7392.4,Pg_S129…
GO:0017053	transcriptional repressor complex	cellular_component	0.081502	0.94301	8	318641	28	45598	Pg_S3613.6,Pg_S3303.5,Pg_S5969.2,Pg_S1497.22,Pg_S4249.1,Pg_S5798.3,Pg_S5165.10,Pg_S5395.8
GO:0046903	secretion	biological_process	0.082104	0.94301	55	318641	239	45598	Pg_S1960.37,Pg_S5206.2,Pg_S0159.1,Pg_S0866.12,Pg_S5097.9,XLOC_383246,Pg_S1940.18,Pg_S8430.1,Pg_S6402.2,Pg_S0808.23,Pg_S0003.7,Pg_S2018.6,Pg_S4278.8,Pg_S0625.7,Pg_S4568.4,Pg_S2419.2,Pg_S1865.22,Pg_S0400.2,Pg_S0077.50,Pg_S0168.6,Pg_S5991.4,Pg_S3218.8,Pg_S4586.7,Pg_S5097.2,Pg_S1783.5,Pg_S4278.9,Pg_S4278.7,Pg_S3382.2,Pg_S5520.1,Pg_S0688.2,Pg_S7448.2,Pg_S8042.1,Pg_S3345.9,Pg_S5097.1,Pg_S7171.2,Pg_S639…
GO:0015698	inorganic anion transport	biological_process	0.083072	0.94301	40	318641	169	45598	Pg_S0232.8,Pg_S4044.4,Pg_S6553.3,Pg_S0981.5,Pg_S0171.6,Pg_S1081.3,Pg_S5339.4,Pg_S2808.1,Pg_S7488.4,Pg_S4227.10,Pg_S0981.4,Pg_S0846.26,Pg_S0232.50,Pg_S2219.6,Pg_S3097.15,Pg_S3187.4,Pg_S2580.16,Pg_S3104.10,Pg_S1550.21,Pg_S7105.9,Pg_S1434.7,Pg_S0195.10,Pg_S2292.19,Pg_S2950.4,Pg_S4245.2,Pg_S0433.4,Pg_S2354.19,Pg_S5183.1,Pg_S2937.6,Pg_S0488.16,Pg_S5339.3,Pg_S3584.15,Pg_S0182.11,Pg_S0896.24,Pg_S0490.3,…
GO:0033014	tetrapyrrole biosynthetic process	biological_process	0.083545	0.94301	54	318641	257	45598	Pg_S6255.1,Pg_S0536.6,Pg_S4181.13,XLOC_529893,Pg_S1460.4,Pg_S7644.2,Pg_S2245.17,Pg_S0226.4,Pg_S2118.6,Pg_S1550.10,Pg_S2658.24,Pg_S0318.20,Pg_S0070.6,Pg_S4206.2,Pg_S1507.7,Pg_S0241.21,Pg_S1971.4,Pg_S6577.4,Pg_S4604.7,Pg_S2624.4,Pg_S1940.1,Pg_S2118.5,Pg_S0129.31,Pg_S1483.4,Pg_S5604.2,Pg_S0442.55,Pg_S1135.14,Pg_S2010.8,Pg_S7554.3,Pg_S1185.46,Pg_S6354.2,Pg_S1372.11,Pg_S0291.7,Pg_S3934.2,Pg_S3264.1,Pg…
GO:0005335	serotonin:sodium symporter activity	molecular_function	0.083813	0.94301	2	318641	3	45598	Pg_S0664.32,Pg_S1434.6
GO:0005213	structural constituent of chorion	molecular_function	0.083998	0.94301	10	318641	31	45598	Pg_S8140.4,Pg_S0817.5,Pg_S1766.15,Pg_S4155.13,Pg_S2783.12,Pg_S5498.4,Pg_S1671.8,Pg_S1794.5,Pg_S1425.22,Pg_S3046.4
GO:0007292	female gamete generation	biological_process	0.083998	0.94301	10	318641	31	45598	Pg_S1671.8,Pg_S3046.4,Pg_S1425.22,Pg_S1794.5,Pg_S8140.4,Pg_S1766.15,Pg_S0817.5,Pg_S4155.13,Pg_S5498.4,Pg_S2783.12
GO:0007304	chorion-containing eggshell formation	biological_process	0.083998	0.94301	10	318641	31	45598	Pg_S1766.15,Pg_S0817.5,Pg_S2783.12,Pg_S5498.4,Pg_S4155.13,Pg_S8140.4,Pg_S3046.4,Pg_S1425.22,Pg_S1794.5,Pg_S1671.8
GO:0030703	eggshell formation	biological_process	0.083998	0.94301	10	318641	31	45598	Pg_S1671.8,Pg_S1794.5,Pg_S1425.22,Pg_S3046.4,Pg_S8140.4,Pg_S4155.13,Pg_S5498.4,Pg_S2783.12,Pg_S1766.15,Pg_S0817.5
GO:0030707	ovarian follicle cell development	biological_process	0.083998	0.94301	10	318641	31	45598	Pg_S3046.4,Pg_S1794.5,Pg_S1425.22,Pg_S1671.8,Pg_S0817.5,Pg_S1766.15,Pg_S4155.13,Pg_S2783.12,Pg_S5498.4,Pg_S8140.4
GO:0048477	oogenesis	biological_process	0.083998	0.94301	10	318641	31	45598	Pg_S8140.4,Pg_S4155.13,Pg_S5498.4,Pg_S2783.12,Pg_S1766.15,Pg_S0817.5,Pg_S1671.8,Pg_S1425.22,Pg_S3046.4,Pg_S1794.5
GO:0006887	exocytosis	biological_process	0.084446	0.94301	37	318641	154	45598	Pg_S8042.1,Pg_S3345.9,Pg_S4278.7,Pg_S3382.2,Pg_S5520.1,Pg_S0688.2,Pg_S2196.4,Pg_S1995.34,Pg_S7171.2,Pg_S3427.11,Pg_S6393.3,Pg_S2290.10,Pg_S0169.6,Pg_S0493.38,Pg_S2252.13,Pg_S3163.24,Pg_S4337.3,Pg_S6980.4,Pg_S0866.12,Pg_S5097.9,Pg_S0808.23,XLOC_383246,Pg_S1940.18,Pg_S6402.2,Pg_S2419.2,Pg_S1865.22,Pg_S0077.50,Pg_S0400.2,Pg_S0003.7,Pg_S4278.8,Pg_S2018.6,Pg_S0625.7,Pg_S4586.7,Pg_S5097.2,Pg_S1783.5,Pg…
GO:0008677	2-dehydropantoate 2-reductase activity	molecular_function	0.085101	0.94301	17	318641	69	45598	Pg_S2840.6,Pg_S0129.31,Pg_S0590.13,Pg_S2749.20,Pg_S7554.3,Pg_S7922.2,Pg_S0298.19,Pg_S1740.5,Pg_S6081.2,Pg_S0654.1,Pg_S6152.1,Pg_S2606.7,Pg_S2708.28,Pg_S1672.1,Pg_S0358.22,Pg_S1240.32,Pg_S5924.4
GO:0005137	interleukin-5 receptor binding	molecular_function	0.085124	0.94301	2	318641	3	45598	Pg_S1693.21,Pg_S3713.11
GO:0005244	voltage-gated ion channel activity	molecular_function	0.085586	0.94301	19	318641	77	45598	Pg_S1472.3,Pg_S2017.10,Pg_S0061.83,Pg_S0896.24,Pg_S5127.11,Pg_S7840.1,Pg_S2317.2,Pg_S0577.11,Pg_S4280.1,Pg_S2495.1,Pg_S1615.34,Pg_S0458.20,Pg_S0516.13,XLOC_184694,Pg_S1647.20,Pg_S1380.2,Pg_S2735.25,Pg_S5183.1,Pg_S2937.6
GO:0022832	voltage-gated channel activity	molecular_function	0.085586	0.94301	19	318641	77	45598	Pg_S1380.2,Pg_S2735.25,Pg_S2937.6,Pg_S5183.1,Pg_S1615.34,Pg_S0516.13,Pg_S0458.20,Pg_S1647.20,XLOC_184694,Pg_S2317.2,Pg_S7840.1,Pg_S5127.11,Pg_S0577.11,Pg_S4280.1,Pg_S2495.1,Pg_S2017.10,Pg_S0061.83,Pg_S0896.24,Pg_S1472.3
GO:0005942	phosphatidylinositol 3-kinase complex	cellular_component	0.086036	0.94301	7	318641	18	45598	Pg_S2620.4,Pg_S0135.7,Pg_S0363.5,Pg_S3866.11,Pg_S0620.1,Pg_S0439.3,Pg_S7544.1
GO:0005944	1-phosphatidylinositol-4-phosphate 3-kinase, class IB complex	cellular_component	0.086036	0.94301	7	318641	18	45598	Pg_S7544.1,Pg_S0620.1,Pg_S3866.11,Pg_S0439.3,Pg_S0363.5,Pg_S0135.7,Pg_S2620.4
GO:0035014	phosphatidylinositol 3-kinase regulator activity	molecular_function	0.086036	0.94301	7	318641	18	45598	Pg_S7544.1,Pg_S0439.3,Pg_S0620.1,Pg_S3866.11,Pg_S0363.5,Pg_S0135.7,Pg_S2620.4
GO:0046935	1-phosphatidylinositol-3-kinase regulator activity	molecular_function	0.086036	0.94301	7	318641	18	45598	Pg_S0135.7,Pg_S2620.4,Pg_S0363.5,Pg_S0439.3,Pg_S3866.11,Pg_S0620.1,Pg_S7544.1
GO:0005488	binding	molecular_function	0.086155	0.94301	5065	318641	26968	45598	Pg_S3904.6,Pg_S1067.33,Pg_S5541.4,Pg_S2372.4,Pg_S6081.3,Pg_S5159.4,Pg_S0671.15,XLOC_256637,Pg_S0128.3,Pg_S1864.10,Pg_S1700.16,Pg_S4733.8,Pg_S7985.1,Pg_S1858.7,Pg_S6441.5,Pg_S4601.3,Pg_S4442.5,Pg_S0966.6,Pg_S0472.24,Pg_S5309.13,Pg_S3713.11,Pg_S4821.2,Pg_S3055.5,Pg_S0327.38,Pg_S6278.5,Pg_S4672.7,Pg_S3056.2,Pg_S1863.1,Pg_S1038.44,Pg_S0240.11,Pg_S1838.17,Pg_S0916.2,Pg_S3794.2,Pg_S6212.1,Pg_S0730.2,Pg…
GO:0005747	mitochondrial respiratory chain complex I	cellular_component	0.086317	0.94301	10	318641	38	45598	Pg_S6962.2,Pg_S4159.14,Pg_S3976.18,Pg_S0012.13,Pg_S1358.21,Pg_S3248.1,Pg_S0148.36,Pg_S5500.3,Pg_S5353.1,Pg_S3226.10
GO:0030964	NADH dehydrogenase complex	cellular_component	0.086317	0.94301	10	318641	38	45598	Pg_S0148.36,Pg_S3248.1,Pg_S5353.1,Pg_S5500.3,Pg_S3226.10,Pg_S6962.2,Pg_S4159.14,Pg_S3976.18,Pg_S0012.13,Pg_S1358.21
GO:0045271	respiratory chain complex I	cellular_component	0.086317	0.94301	10	318641	38	45598	Pg_S4159.14,Pg_S6962.2,Pg_S3976.18,Pg_S1358.21,Pg_S0012.13,Pg_S5353.1,Pg_S5500.3,Pg_S0148.36,Pg_S3248.1,Pg_S3226.10
GO:0004749	ribose phosphate diphosphokinase activity	molecular_function	0.086326	0.94301	4	318641	13	45598	Pg_S1390.14,Pg_S0857.31,Pg_S5089.12,Pg_S2456.11
GO:0018580	nitronate monooxygenase activity	molecular_function	0.086437	0.94301	10	318641	31	45598	Pg_S6053.3,Pg_S3250.1,Pg_S2891.12,Pg_S0403.32,Pg_S8609.1,Pg_S0724.14,Pg_S4012.7,Pg_S1465.27,Pg_S4037.10,Pg_S1728.4
GO:0044433	cytoplasmic vesicle part	cellular_component	0.086493	0.94301	38	318641	179	45598	Pg_S0577.13,Pg_S3655.5,Pg_S1744.17,Pg_S4310.2,Pg_S4056.1,Pg_S6977.2,Pg_S1637.40,Pg_S6142.2,Pg_S1776.1,Pg_S1678.59,Pg_S3855.1,Pg_S0330.1,Pg_S2748.5,Pg_S0536.59,Pg_S3866.11,Pg_S0488.3,Pg_S3716.18,Pg_S0524.5,Pg_S7262.5,Pg_S5704.3,Pg_S5520.9,Pg_S2455.19,Pg_S1774.27,Pg_S1587.12,Pg_S0093.29,Pg_S5843.3,Pg_S3049.28,Pg_S2222.4,Pg_S1069.14,Pg_S2133.9,Pg_S2369.10,Pg_S2250.1,Pg_S0408.10,Pg_S4142.5,Pg_S3941.2…
GO:0016627	oxidoreductase activity, acting on the CH-CH group of donors	molecular_function	0.086584	0.94301	55	318641	266	45598	Pg_S1560.7,Pg_S2708.28,Pg_S6053.3,Pg_S0981.6,Pg_S2473.26,Pg_S0654.1,Pg_S5911.4,Pg_S0668.3,Pg_S6702.1,Pg_S5838.2,Pg_S5924.4,Pg_S3187.19,Pg_S6182.3,Pg_S4012.7,Pg_S3027.7,Pg_S1728.4,Pg_S2010.8,Pg_S7554.3,Pg_S6354.2,Pg_S1242.30,Pg_S1637.25,Pg_S3250.1,Pg_S0129.31,Pg_S0442.55,Pg_S2891.12,Pg_S0291.7,Pg_S1465.27,Pg_S3316.4,Pg_S5747.14,Pg_S0318.20,Pg_S1681.1,Pg_S1242.29,Pg_S5713.4,Pg_S4604.7,Pg_S0724.14,P…
GO:0009916	alternative oxidase activity	molecular_function	0.086639	0.94301	5	318641	16	45598	Pg_S5008.15,Pg_S2330.5,Pg_S0096.17,Pg_S0013.1,Pg_S1750.20
GO:0016778	diphosphotransferase activity	molecular_function	0.086722	0.94301	6	318641	22	45598	Pg_S1390.14,Pg_S0857.31,Pg_S0403.53,Pg_S6130.4,Pg_S5089.12,Pg_S2456.11
GO:0008948	oxaloacetate decarboxylase activity	molecular_function	0.086783	0.94301	17	318641	59	45598	Pg_S4568.4,Pg_S8454.1,Pg_S7069.6,Pg_S0096.18,Pg_S1679.32,Pg_S7717.1,Pg_S3414.17,Pg_S3641.10,Pg_S1342.11,Pg_S7431.5,Pg_S8072.3,Pg_S1181.1,Pg_S5097.1,Pg_S4333.19,Pg_S0070.6,Pg_S1580.2,Pg_S4063.16
GO:0035725	sodium ion transmembrane transport	biological_process	0.086783	0.94301	17	318641	59	45598	Pg_S8454.1,Pg_S4568.4,Pg_S7717.1,Pg_S3414.17,Pg_S0096.18,Pg_S1679.32,Pg_S7069.6,Pg_S8072.3,Pg_S3641.10,Pg_S1342.11,Pg_S7431.5,Pg_S1580.2,Pg_S4063.16,Pg_S4333.19,Pg_S5097.1,Pg_S0070.6,Pg_S1181.1
GO:0071436	sodium ion export	biological_process	0.086783	0.94301	17	318641	59	45598	Pg_S8072.3,Pg_S1342.11,Pg_S3641.10,Pg_S7431.5,Pg_S4063.16,Pg_S1580.2,Pg_S1181.1,Pg_S5097.1,Pg_S4333.19,Pg_S0070.6,Pg_S8454.1,Pg_S4568.4,Pg_S3414.17,Pg_S7717.1,Pg_S7069.6,Pg_S1679.32,Pg_S0096.18
GO:0003849	3-deoxy-7-phosphoheptulonate synthase activity	molecular_function	0.08724	0.94301	3	318641	6	45598	Pg_S1018.4,Pg_S2972.1,Pg_S2973.2
GO:0004097	catechol oxidase activity	molecular_function	0.087566	0.94301	5	318641	11	45598	Pg_S3831.13,Pg_S7486.1,Pg_S2069.15,Pg_S2354.20,Pg_S1395.16
GO:0019784	NEDD8-specific protease activity	molecular_function	0.087744	0.94301	5	318641	13	45598	Pg_S1798.3,Pg_S1095.1,Pg_S2810.28,Pg_S3565.7,Pg_S4484.15
GO:0070071	proton-transporting two-sector ATPase complex assembly	biological_process	0.087806	0.94301	7	318641	21	45598	Pg_S1004.2,Pg_S3650.8,Pg_S0402.32,Pg_S2613.2,Pg_S2345.2,Pg_S3650.11,Pg_S2989.7
GO:0072524	pyridine-containing compound metabolic process	biological_process	0.088263	0.94301	27	318641	102	45598	Pg_S6053.3,Pg_S0254.7,Pg_S1681.1,Pg_S1130.1,Pg_S3236.1,Pg_S0952.1,Pg_S0173.10,Pg_S0788.10,Pg_S7360.5,Pg_S2060.2,Pg_S0724.14,Pg_S3924.1,Pg_S7556.2,Pg_S1563.25,Pg_S6282.2,Pg_S4012.7,Pg_S3074.3,Pg_S2317.2,Pg_S6189.1,Pg_S1668.13,Pg_S3759.20,Pg_S0403.32,Pg_S8609.1,Pg_S1164.7,Pg_S2896.3,Pg_S7308.4,Pg_S1712.26
GO:1901264	carbohydrate derivative transport	biological_process	0.088376	0.94301	6	318641	20	45598	Pg_S8147.1,Pg_S2907.1,Pg_S1736.3,Pg_S3873.2,Pg_S2677.26,Pg_S3149.14
GO:0015708	silicate transport	biological_process	0.088451	0.94301	2	318641	2	45598	Pg_S1081.3,Pg_S2219.6
GO:0030686	90S preribosome	cellular_component	0.089047	0.94301	7	318641	20	45598	Pg_S2317.2,Pg_S3641.10,Pg_S0363.5,Pg_S2658.24,XLOC_529893,Pg_S3664.5,Pg_S1969.6
GO:0010498	proteasomal protein catabolic process	biological_process	0.089191	0.94301	15	318641	55	45598	Pg_S3759.5,Pg_S0073.12,Pg_S0985.5,Pg_S6096.4,Pg_S2891.2,Pg_S6661.8,Pg_S1237.29,Pg_S2409.2,Pg_S5757.1,Pg_S1413.3,Pg_S5121.8,Pg_S2274.7,Pg_S6552.1,Pg_S2161.1,Pg_S0889.16
GO:0016624	oxidoreductase activity, acting on the aldehyde or oxo group of donors, disulfide as acceptor	molecular_function	0.089221	0.94301	10	318641	39	45598	Pg_S3777.14,Pg_S1204.11,Pg_S2661.6,Pg_S1908.21,Pg_S1431.7,Pg_S3825.5,Pg_S5653.2,Pg_S5599.2,Pg_S1552.7,Pg_S0496.20
GO:0008610	lipid biosynthetic process	biological_process	0.090047	0.94301	174	318641	875	45598	Pg_S4438.2,Pg_S1661.17,Pg_S2286.21,Pg_S0290.6,Pg_S4847.6,Pg_S1079.1,Pg_S5187.2,Pg_S4255.1,Pg_S7423.5,Pg_S3711.9,Pg_S1497.22,Pg_S4682.1,Pg_S6371.8,Pg_S2315.1,Pg_S5058.9,Pg_S1497.21,Pg_S4249.1,Pg_S5219.13,XLOC_180590,Pg_S6661.3,Pg_S6182.3,Pg_S5089.4,Pg_S3713.22,Pg_S1632.2,Pg_S1908.21,Pg_S0015.12,Pg_S2245.11,Pg_S1034.41,Pg_S1204.11,Pg_S5851.1,Pg_S0260.5,Pg_S1451.9,Pg_S1144.15,Pg_S3316.4,Pg_S6081.2,P…
GO:0016830	carbon-carbon lyase activity	molecular_function	0.090057	0.94301	73	318641	323	45598	Pg_S7800.3,Pg_S5859.2,Pg_S0240.8,Pg_S0803.11,Pg_S1760.3,Pg_S1465.4,Pg_S2455.14,Pg_S4063.16,Pg_S4268.1,Pg_S3055.3,Pg_S8121.3,Pg_S4765.4,Pg_S0724.14,Pg_S7431.5,Pg_S0764.2,Pg_S0379.14,Pg_S0093.26,Pg_S1181.1,Pg_S0426.7,Pg_S3669.5,Pg_S6053.3,Pg_S1212.1,Pg_S1580.2,Pg_S2805.8,Pg_S1342.11,Pg_S1703.38,Pg_S4504.5,Pg_S5604.2,Pg_S7717.1,Pg_S3414.17,Pg_S0635.13,Pg_S0070.6,Pg_S5097.1,Pg_S1563.32,Pg_S3320.5,Pg_…
GO:0071804	cellular potassium ion transport	biological_process	0.090384	0.94301	14	318641	56	45598	Pg_S2433.8,Pg_S0426.41,Pg_S5206.2,Pg_S0635.15,Pg_S4975.10,Pg_S4713.4,Pg_S5906.3,Pg_S2003.29,Pg_S0280.58,Pg_S9122.2,Pg_S5906.7,Pg_S2972.3,Pg_S0189.16,Pg_S1163.6
GO:0071805	potassium ion transmembrane transport	biological_process	0.090384	0.94301	14	318641	56	45598	Pg_S0189.16,Pg_S1163.6,Pg_S2972.3,Pg_S0280.58,Pg_S5906.7,Pg_S9122.2,Pg_S4713.4,Pg_S5906.3,Pg_S2003.29,Pg_S4975.10,Pg_S0635.15,Pg_S0426.41,Pg_S2433.8,Pg_S5206.2
GO:0044257	cellular protein catabolic process	biological_process	0.09087	0.94301	69	318641	333	45598	Pg_S6009.2,Pg_S0431.37,Pg_S3306.5,Pg_S5199.2,Pg_S6133.5,Pg_S2124.25,Pg_S1237.29,Pg_S4167.3,Pg_S5757.1,Pg_S0213.20,Pg_S2274.7,Pg_S0436.1,Pg_S0889.16,Pg_S2672.13,Pg_S2920.2,Pg_S7895.2,Pg_S6455.6,Pg_S6661.8,Pg_S4474.1,Pg_S0876.1,Pg_S0653.3,Pg_S0222.53,Pg_S8635.1,Pg_S2016.2,Pg_S2891.2,Pg_S6388.8,Pg_S1084.9,Pg_S6507.6,Pg_S0121.54,Pg_S6554.1,Pg_S6096.4,Pg_S4463.9,Pg_S1990.12,Pg_S0031.4,Pg_S0981.25,Pg_S…
GO:0051603	proteolysis involved in cellular protein catabolic process	biological_process	0.09087	0.94301	69	318641	333	45598	Pg_S5302.9,Pg_S3178.5,Pg_S1033.13,Pg_S5954.6,Pg_S0922.3,Pg_S2473.29,Pg_S0981.25,Pg_S1416.42,Pg_S4533.16,Pg_S3759.5,Pg_S0073.12,Pg_S1413.3,Pg_S7906.2,Pg_S1543.6,Pg_S1097.14,Pg_S8899.2,Pg_S1530.19,Pg_S0985.5,Pg_S1960.16,Pg_S2208.4,Pg_S0823.2,Pg_S1941.27,Pg_S0490.10,Pg_S0693.24,Pg_S5121.8,Pg_S4769.12,Pg_S0575.43,Pg_S2409.2,Pg_S2161.1,Pg_S6552.1,Pg_S3781.3,Pg_S4396.6,Pg_S2252.5,Pg_S1936.1,Pg_S1526.6,…
GO:0048869	cellular developmental process	biological_process	0.091009	0.94301	56	318641	260	45598	Pg_S4599.3,Pg_S3711.9,Pg_S1766.15,Pg_S1178.5,Pg_S4363.7,Pg_S8140.4,Pg_S7856.2,Pg_S1718.7,Pg_S7780.1,Pg_S3118.1,Pg_S0747.8,Pg_S0175.20,Pg_S0817.5,Pg_S4155.13,Pg_S5498.4,Pg_S6548.4,Pg_S2310.1,Pg_S1718.11,Pg_S4184.8,Pg_S1831.5,Pg_S1174.15,Pg_S2317.2,Pg_S4033.6,Pg_S7429.2,Pg_S1713.21,Pg_S1292.11,Pg_S6482.1,Pg_S1935.3,Pg_S2783.12,Pg_S0724.10,Pg_S5886.2,Pg_S0600.5,Pg_S0988.30,Pg_S1425.22,Pg_S1770.2,Pg_…
GO:0007128	meiotic prophase I	biological_process	0.091146	0.94301	5	318641	12	45598	Pg_S1355.9,Pg_S0046.18,Pg_S1615.12,Pg_S4613.11,Pg_S4825.6
GO:0051324	prophase	biological_process	0.091146	0.94301	5	318641	12	45598	Pg_S4613.11,Pg_S4825.6,Pg_S0046.18,Pg_S1615.12,Pg_S1355.9
GO:0033057	multicellular organismal reproductive behavior	biological_process	0.091381	0.94301	4	318641	11	45598	Pg_S0439.81,Pg_S7524.4,Pg_S5402.10,Pg_S3744.12
GO:0045297	post-mating behavior	biological_process	0.091381	0.94301	4	318641	11	45598	Pg_S7524.4,Pg_S5402.10,Pg_S0439.81,Pg_S3744.12
GO:0045924	regulation of female receptivity	biological_process	0.091381	0.94301	4	318641	11	45598	Pg_S3744.12,Pg_S0439.81,Pg_S5402.10,Pg_S7524.4
GO:0046008	regulation of female receptivity, post-mating	biological_process	0.091381	0.94301	4	318641	11	45598	Pg_S3744.12,Pg_S7524.4,Pg_S5402.10,Pg_S0439.81
GO:0060180	female mating behavior	biological_process	0.091381	0.94301	4	318641	11	45598	Pg_S3744.12,Pg_S7524.4,Pg_S5402.10,Pg_S0439.81
GO:0006835	dicarboxylic acid transport	biological_process	0.091788	0.94301	31	318641	123	45598	Pg_S2256.5,Pg_S0134.14,Pg_S4656.3,Pg_S0249.4,Pg_S1414.9,Pg_S0437.22,Pg_S1330.12,Pg_S1734.9,Pg_S3610.6,Pg_S0002.18,Pg_S0399.25,Pg_S0191.3,Pg_S6406.12,Pg_S0286.4,Pg_S0023.7,Pg_S1518.10,Pg_S6897.2,Pg_S0363.3,Pg_S6328.1,Pg_S0508.5,Pg_S2259.26,Pg_S4619.11,Pg_S4021.15,Pg_S1934.1,Pg_S4656.4,Pg_S1823.9,Pg_S0358.12,Pg_S0889.68,Pg_S5163.2,Pg_S1749.1,Pg_S2495.1
GO:0003707	steroid hormone receptor activity	molecular_function	0.091992	0.94301	11	318641	35	45598	Pg_S0415.4,Pg_S1915.17,Pg_S0032.12,Pg_S0265.21,Pg_S5082.2,Pg_S2132.9,Pg_S2898.6,Pg_S1766.15,Pg_S1116.24,Pg_S0992.54,Pg_S3899.1
GO:0048511	rhythmic process	biological_process	0.092553	0.94301	9	318641	32	45598	Pg_S1631.2,Pg_S0363.5,Pg_S1852.20,Pg_S4200.4,Pg_S0122.4,Pg_S0824.2,Pg_S7084.4,Pg_S3866.11,Pg_S0897.19
GO:0070566	adenylyltransferase activity	molecular_function	0.092713	0.94301	17	318641	77	45598	Pg_S7271.5,Pg_S1876.6,Pg_S3649.2,Pg_S1531.12,Pg_S0588.19,Pg_S6303.6,Pg_S1671.12,Pg_S4553.2,Pg_S0442.55,Pg_S5234.4,Pg_S0681.1,Pg_S0339.2,Pg_S7076.4,Pg_S2971.1,Pg_S7940.1,Pg_S1606.19,Pg_S3794.1
GO:0017150	tRNA dihydrouridine synthase activity	molecular_function	0.092831	0.94301	9	318641	28	45598	Pg_S6053.3,Pg_S1681.1,Pg_S2870.2,Pg_S1637.25,Pg_S0403.32,Pg_S8609.1,Pg_S0668.3,Pg_S0724.14,Pg_S4012.7
GO:0004675	transmembrane receptor protein serine/threonine kinase activity	molecular_function	0.092921	0.94301	5	318641	14	45598	Pg_S5018.1,Pg_S0096.4,XLOC_032092,Pg_S2038.4,Pg_S3414.7
GO:0004668	protein-arginine deiminase activity	molecular_function	0.093034	0.94301	3	318641	7	45598	Pg_S1075.29,Pg_S3541.5,Pg_S0426.21
GO:0006811	ion transport	biological_process	0.093221	0.94301	439	318641	2248	45598	Pg_S4678.3,Pg_S2641.8,Pg_S0210.7,Pg_S2017.10,Pg_S0905.56,Pg_S1563.22,Pg_S5771.4,Pg_S0572.14,Pg_S7211.9,Pg_S8365.2,Pg_S1675.10,Pg_S5273.2,Pg_S4808.2,Pg_S0693.21,Pg_S7717.1,Pg_S7554.3,Pg_S0856.9,Pg_S0961.59,Pg_S6767.1,Pg_S1736.3,Pg_S2143.24,Pg_S0426.41,Pg_S0148.2,Pg_S1328.1,Pg_S1693.33,Pg_S3923.7,Pg_S3071.8,Pg_S0288.17,Pg_S3250.15,Pg_S1181.1,Pg_S1306.37,Pg_S3201.1,Pg_S1323.10,Pg_S3245.2,Pg_S0204.1,…
GO:0016211	ammonia ligase activity	molecular_function	0.093492	0.94301	11	318641	40	45598	Pg_S5008.13,Pg_S5520.14,Pg_S6503.4,Pg_S1954.19,Pg_S6281.1,Pg_S2147.11,Pg_S1647.42,Pg_S0760.6,Pg_S6941.11,Pg_S3711.8,Pg_S1703.32
GO:0016880	acid-ammonia (or amide) ligase activity	molecular_function	0.093492	0.94301	11	318641	40	45598	Pg_S1647.42,Pg_S3711.8,Pg_S1703.32,Pg_S6941.11,Pg_S0760.6,Pg_S1954.19,Pg_S6281.1,Pg_S2147.11,Pg_S6503.4,Pg_S5520.14,Pg_S5008.13
GO:0004779	sulfate adenylyltransferase activity	molecular_function	0.093769	0.94301	3	318641	8	45598	Pg_S1606.19,Pg_S3794.1,Pg_S0681.1
GO:0004781	sulfate adenylyltransferase (ATP) activity	molecular_function	0.093769	0.94301	3	318641	8	45598	Pg_S3794.1,Pg_S1606.19,Pg_S0681.1
GO:0043531	ADP binding	molecular_function	0.093925	0.94301	80	318641	397	45598	Pg_S1316.5,Pg_S5208.3,Pg_S2971.4,Pg_S0102.12,Pg_S2583.14,Pg_S3923.8,Pg_S3429.18,Pg_S4309.1,Pg_S0213.18,Pg_S5687.10,Pg_S1661.15,Pg_S2749.13,Pg_S6474.1,Pg_S4452.2,Pg_S2708.11,Pg_S2587.2,Pg_S0197.3,Pg_S5079.1,Pg_S4227.4,Pg_S0190.25,Pg_S0093.74,Pg_S6107.5,Pg_S0907.15,Pg_S5302.4,Pg_S4769.12,Pg_S2179.17,Pg_S1462.3,Pg_S1169.8,Pg_S3817.3,Pg_S3082.12,Pg_S3361.12,Pg_S2285.6,Pg_S7220.6,Pg_S1459.25,Pg_S4095.…
GO:0005672	transcription factor TFIIA complex	cellular_component	0.094139	0.94301	21	318641	88	45598	Pg_S4060.3,Pg_S2971.4,Pg_S3822.11,Pg_S3511.16,Pg_S2264.3,Pg_S1389.4,Pg_S1106.18,Pg_S2061.24,Pg_S1974.22,Pg_S1954.17,Pg_S0773.1,Pg_S1420.1,Pg_S7467.3,Pg_S2259.6,Pg_S0276.29,Pg_S1946.4,Pg_S3226.21,Pg_S7024.1,Pg_S4969.3,Pg_S1660.9,Pg_S3911.6
GO:0016573	histone acetylation	biological_process	0.094469	0.94301	7	318641	21	45598	Pg_S7459.3,Pg_S0557.2,Pg_S0203.2,Pg_S3810.2,Pg_S5339.7,Pg_S0727.7,Pg_S0636.1
GO:0071310	cellular response to organic substance	biological_process	0.094697	0.94301	10	318641	31	45598	Pg_S0032.12,Pg_S1164.14,Pg_S2898.6,Pg_S0985.5,Pg_S0415.4,Pg_S3190.3,Pg_S5757.1,Pg_S2409.2,Pg_S2274.7,Pg_S6552.1
GO:0042592	homeostatic process	biological_process	0.094966	0.94301	118	318641	536	45598	Pg_S2088.4,Pg_S0493.37,Pg_S2835.12,Pg_S1721.8,Pg_S4021.15,Pg_S0257.2,Pg_S1281.7,Pg_S1934.2,Pg_S4377.1,Pg_S2073.19,Pg_S2612.3,Pg_S5338.15,Pg_S0908.29,Pg_S0883.13,Pg_S5160.2,Pg_S2442.6,Pg_S2241.22,Pg_S0363.5,Pg_S0439.3,Pg_S2683.4,Pg_S3699.5,Pg_S3923.7,Pg_S4420.4,Pg_S1957.24,Pg_S0581.5,Pg_S0838.2,Pg_S2012.1,Pg_S0319.9,Pg_S4601.3,Pg_S1954.19,Pg_S5076.1,Pg_S5119.10,Pg_S1771.2,Pg_S4251.13,Pg_S2317.2,Pg…
GO:0033993	response to lipid	biological_process	0.095105	0.94301	3	318641	5	45598	Pg_S0415.4,Pg_S0032.12,Pg_S2898.6
GO:0043401	steroid hormone mediated signaling pathway	biological_process	0.095105	0.94301	3	318641	5	45598	Pg_S0415.4,Pg_S0032.12,Pg_S2898.6
GO:0048545	response to steroid hormone stimulus	biological_process	0.095105	0.94301	3	318641	5	45598	Pg_S0415.4,Pg_S0032.12,Pg_S2898.6
GO:0071383	cellular response to steroid hormone stimulus	biological_process	0.095105	0.94301	3	318641	5	45598	Pg_S0032.12,Pg_S2898.6,Pg_S0415.4
GO:0071396	cellular response to lipid	biological_process	0.095105	0.94301	3	318641	5	45598	Pg_S2898.6,Pg_S0032.12,Pg_S0415.4
GO:0071407	cellular response to organic cyclic compound	biological_process	0.095105	0.94301	3	318641	5	45598	Pg_S0415.4,Pg_S2898.6,Pg_S0032.12
GO:1901362	organic cyclic compound biosynthetic process	biological_process	0.095328	0.94301	1159	318641	5905	45598	Pg_S0525.1,Pg_S2684.1,Pg_S0368.15,Pg_S1995.6,Pg_S0151.6,Pg_S0519.50,Pg_S1974.2,Pg_S2845.2,Pg_S3698.10,Pg_S3414.7,Pg_S3171.15,Pg_S1908.9,Pg_S3643.8,Pg_S7927.2,Pg_S7062.9,Pg_S2354.19,Pg_S0203.2,Pg_S6708.1,Pg_S2624.4,Pg_S4604.7,Pg_S1376.11,Pg_S3847.1,Pg_S0036.15,Pg_S2915.3,Pg_S0403.32,Pg_S3063.6,Pg_S0315.1,Pg_S2568.20,Pg_S3016.18,Pg_S2220.2,Pg_S1067.29,Pg_S3386.2,Pg_S7370.1,Pg_S3346.22,Pg_S5887.6,Pg…
GO:0004866	endopeptidase inhibitor activity	molecular_function	0.096082	0.94301	23	318641	94	45598	Pg_S0845.16,Pg_S5501.1,Pg_S5394.3,Pg_S2940.10,Pg_S0669.3,Pg_S5853.7,Pg_S4999.1,Pg_S4255.1,Pg_S2620.3,Pg_S0085.31,Pg_S1051.3,Pg_S5863.6,Pg_S2009.6,XLOC_137362,Pg_S5589.8,Pg_S1671.14,Pg_S2989.3,Pg_S2009.7,Pg_S7544.1,Pg_S3140.3,Pg_S4028.8,Pg_S0328.6,Pg_S4028.9
GO:0061135	endopeptidase regulator activity	molecular_function	0.096082	0.94301	23	318641	94	45598	Pg_S0085.31,Pg_S1051.3,Pg_S5863.6,Pg_S0845.16,Pg_S5394.3,Pg_S5501.1,Pg_S2940.10,Pg_S5853.7,Pg_S0669.3,Pg_S4255.1,Pg_S4999.1,Pg_S2620.3,Pg_S5589.8,Pg_S2989.3,Pg_S1671.14,Pg_S2009.7,Pg_S7544.1,Pg_S3140.3,Pg_S0328.6,Pg_S4028.8,Pg_S4028.9,Pg_S2009.6,XLOC_137362
GO:0042601	endospore-forming forespore	cellular_component	0.096132	0.94301	3	318641	6	45598	Pg_S0190.15,Pg_S4481.13,Pg_S8766.1
GO:0042763	intracellular immature spore	cellular_component	0.096132	0.94301	3	318641	6	45598	Pg_S8766.1,Pg_S4481.13,Pg_S0190.15
GO:0004743	pyruvate kinase activity	molecular_function	0.096432	0.94391	15	318641	62	45598	Pg_S3855.13,Pg_S2580.8,Pg_S0374.27,Pg_S1746.24,Pg_S4975.5,Pg_S0846.30,Pg_S6831.7,Pg_S4579.3,Pg_S1104.2,Pg_S3064.25,Pg_S2668.16,Pg_S4206.4,Pg_S3016.5,Pg_S1561.4,Pg_S4012.7
GO:0006083	acetate metabolic process	biological_process	0.097337	0.95071	8	318641	24	45598	Pg_S9207.1,Pg_S8084.1,Pg_S3650.8,Pg_S6528.8,Pg_S2803.2,Pg_S4225.4,Pg_S1493.10,Pg_S5744.2
GO:0018130	heterocycle biosynthetic process	biological_process	0.098856	0.96168	1113	318641	5653	45598	Pg_S6147.2,Pg_S1372.11,Pg_S0363.3,Pg_S3878.7,Pg_S4921.1,Pg_S1395.12,Pg_S4460.10,Pg_S2117.1,Pg_S3757.16,Pg_S6413.7,Pg_S0144.13,Pg_S5339.7,Pg_S0677.1,Pg_S1500.29,Pg_S4227.3,Pg_S4268.4,Pg_S0204.56,Pg_S1124.18,Pg_S3024.17,Pg_S1049.46,Pg_S0612.11,Pg_S1170.11,Pg_S0217.3,Pg_S1106.18,Pg_S0624.18,Pg_S3224.1,Pg_S7265.2,Pg_S2082.1,Pg_S6085.2,Pg_S1808.4,Pg_S1500.10,Pg_S0429.8,Pg_S3020.1,Pg_S2274.7,Pg_S2011.8…
GO:0005637	nuclear inner membrane	cellular_component	0.099644	0.96168	5	318641	12	45598	Pg_S0012.2,Pg_S2792.4,Pg_S4771.9,Pg_S5828.4,Pg_S5851.4
GO:0005639	integral to nuclear inner membrane	cellular_component	0.099644	0.96168	5	318641	12	45598	Pg_S5851.4,Pg_S5828.4,Pg_S4771.9,Pg_S2792.4,Pg_S0012.2
GO:0031229	intrinsic to nuclear inner membrane	cellular_component	0.099644	0.96168	5	318641	12	45598	Pg_S4771.9,Pg_S2792.4,Pg_S0012.2,Pg_S5828.4,Pg_S5851.4
GO:0044453	nuclear membrane part	cellular_component	0.099644	0.96168	5	318641	12	45598	Pg_S2792.4,Pg_S0012.2,Pg_S4771.9,Pg_S5828.4,Pg_S5851.4
GO:0004057	arginyltransferase activity	molecular_function	0.099946	0.96168	5	318641	15	45598	Pg_S1543.6,Pg_S3178.5,Pg_S0222.53,Pg_S1936.1,Pg_S8635.1
GO:0016598	protein arginylation	biological_process	0.099946	0.96168	5	318641	15	45598	Pg_S1543.6,Pg_S8635.1,Pg_S1936.1,Pg_S3178.5,Pg_S0222.53
GO:0009295	nucleoid	cellular_component	0.10144	0.97353	4	318641	11	45598	Pg_S1316.5,Pg_S0575.42,Pg_S1342.11,Pg_S3923.8
GO:0008652	cellular amino acid biosynthetic process	biological_process	0.10161	0.97353	93	318641	457	45598	Pg_S5520.14,Pg_S2014.1,Pg_S2606.4,Pg_S3518.16,Pg_S3250.1,Pg_S3583.9,Pg_S6655.6,Pg_S1451.9,Pg_S1647.42,Pg_S1372.11,Pg_S2312.4,Pg_S0859.8,Pg_S1465.27,Pg_S0291.7,Pg_S3316.4,Pg_S2583.11,Pg_S5454.6,Pg_S4678.5,Pg_S3862.23,Pg_S2473.26,Pg_S4227.3,Pg_S2238.4,Pg_S0897.19,Pg_S2972.1,Pg_S5924.4,Pg_S5838.2,Pg_S6182.3,Pg_S4442.6,Pg_S8609.1,Pg_S3456.16,Pg_S7390.2,Pg_S2973.2,Pg_S4251.11,Pg_S6528.8,Pg_S5747.14,Pg…
GO:0006520	cellular amino acid metabolic process	biological_process	0.1022	0.97451	188	318641	989	45598	Pg_S0384.7,Pg_S1296.20,Pg_S3948.19,Pg_S0033.16,Pg_S1326.3,Pg_S1858.17,Pg_S1372.11,Pg_S2312.4,Pg_S3890.10,Pg_S2606.4,Pg_S3518.16,Pg_S0178.14,Pg_S6655.6,Pg_S1083.4,Pg_S8429.1,Pg_S4656.3,Pg_S5295.3,Pg_S8084.1,Pg_S0291.17,Pg_S3579.4,XLOC_180747,Pg_S2473.26,Pg_S0496.6,Pg_S4227.3,Pg_S0897.19,Pg_S0302.33,Pg_S2238.4,Pg_S0043.2,Pg_S1183.6,Pg_S0036.17,Pg_S6276.3,Pg_S7390.2,Pg_S4442.6,Pg_S0602.22,Pg_S6136.6…
GO:0032940	secretion by cell	biological_process	0.10227	0.97451	52	318641	230	45598	Pg_S0493.38,Pg_S2252.13,XLOC_306583,Pg_S0169.6,Pg_S7232.2,Pg_S0886.5,Pg_S0916.7,Pg_S5677.5,Pg_S4337.3,Pg_S6980.4,Pg_S1316.18,Pg_S3163.24,Pg_S4278.7,Pg_S3382.2,Pg_S5520.1,Pg_S0688.2,Pg_S3345.9,Pg_S8042.1,Pg_S5097.1,Pg_S7171.2,Pg_S2792.5,Pg_S3427.11,Pg_S6393.3,Pg_S2290.10,Pg_S2196.4,Pg_S0388.2,Pg_S1995.34,Pg_S0003.7,Pg_S2018.6,Pg_S4278.8,Pg_S0625.7,Pg_S4568.4,Pg_S2419.2,Pg_S1865.22,Pg_S0077.50,Pg_S…
GO:0006487	protein N-linked glycosylation	biological_process	0.10248	0.97451	13	318641	50	45598	Pg_S0987.10,Pg_S3018.21,Pg_S1516.3,Pg_S0895.53,Pg_S0724.63,Pg_S0147.8,Pg_S1108.22,Pg_S1307.20,Pg_S3628.1,Pg_S3650.12,Pg_S0539.11,Pg_S4718.11,Pg_S1789.2
GO:0006743	ubiquinone metabolic process	biological_process	0.10278	0.97451	7	318641	28	45598	Pg_S0013.1,Pg_S1815.23,Pg_S3923.6,Pg_S1750.20,Pg_S3022.1,Pg_S0093.26,Pg_S0093.27
GO:0006744	ubiquinone biosynthetic process	biological_process	0.10278	0.97451	7	318641	28	45598	Pg_S0093.27,Pg_S0093.26,Pg_S3022.1,Pg_S1750.20,Pg_S3923.6,Pg_S0013.1,Pg_S1815.23
GO:0072350	tricarboxylic acid metabolic process	biological_process	0.10325	0.97488	5	318641	13	45598	Pg_S4921.1,XLOC_297706,Pg_S4321.14,Pg_S4935.3,Pg_S1908.9
GO:0072351	tricarboxylic acid biosynthetic process	biological_process	0.10325	0.97488	5	318641	13	45598	Pg_S1908.9,Pg_S4935.3,XLOC_297706,Pg_S4321.14,Pg_S4921.1
GO:0070176	DRM complex	cellular_component	0.10446	0.97933	2	318641	3	45598	Pg_S3303.5,Pg_S3613.6
GO:0008519	ammonium transmembrane transporter activity	molecular_function	0.10459	0.97933	11	318641	32	45598	Pg_S3584.15,Pg_S0182.11,Pg_S0195.11,Pg_S0195.10,Pg_S1434.7,Pg_S5339.3,Pg_S0981.5,Pg_S2354.19,Pg_S3187.4,Pg_S0981.4,Pg_S5339.4
GO:0015101	organic cation transmembrane transporter activity	molecular_function	0.10459	0.97933	11	318641	32	45598	Pg_S0981.4,Pg_S5339.4,Pg_S0195.11,Pg_S0182.11,Pg_S3584.15,Pg_S5339.3,Pg_S0195.10,Pg_S1434.7,Pg_S3187.4,Pg_S2354.19,Pg_S0981.5
GO:0015696	ammonium transport	biological_process	0.10459	0.97933	11	318641	32	45598	Pg_S5339.4,Pg_S0981.4,Pg_S3187.4,Pg_S2354.19,Pg_S0981.5,Pg_S0195.11,Pg_S3584.15,Pg_S0182.11,Pg_S5339.3,Pg_S0195.10,Pg_S1434.7
GO:0051287	NAD binding	molecular_function	0.10575	0.98814	73	318641	368	45598	Pg_S4281.1,Pg_S0129.31,Pg_S6819.3,Pg_S2176.4,Pg_S1879.20,Pg_S2606.4,Pg_S2471.18,Pg_S0291.7,Pg_S1096.2,Pg_S3316.4,Pg_S0460.6,Pg_S6782.2,Pg_S4105.1,Pg_S0654.1,Pg_S2473.26,Pg_S5911.4,Pg_S1560.7,Pg_S1553.1,Pg_S0981.6,Pg_S6182.3,Pg_S0358.22,Pg_S4594.10,Pg_S1358.21,Pg_S5838.2,Pg_S0204.4,Pg_S5924.4,Pg_S6933.3,Pg_S3759.6,Pg_S0368.2,Pg_S0120.14,Pg_S0753.13,Pg_S3174.20,Pg_S6152.1,Pg_S0156.2,Pg_S3944.1,Pg_S…
GO:0009584	detection of visible light	biological_process	0.10632	0.98827	4	318641	12	45598	Pg_S0722.7,Pg_S2971.18,Pg_S2347.9,Pg_S0544.61
GO:0018298	protein-chromophore linkage	biological_process	0.10632	0.98827	4	318641	12	45598	Pg_S0544.61,Pg_S2347.9,Pg_S0722.7,Pg_S2971.18
GO:0016023	cytoplasmic membrane-bounded vesicle	cellular_component	0.10642	0.98827	39	318641	190	45598	Pg_S7964.2,Pg_S1622.2,Pg_S2044.16,Pg_S1939.23,Pg_S4142.5,Pg_S3941.2,Pg_S0408.10,Pg_S2369.10,Pg_S2250.1,Pg_S1518.28,Pg_S2133.9,Pg_S2222.4,Pg_S1587.12,Pg_S3049.28,Pg_S5843.3,Pg_S0093.29,Pg_S2455.19,Pg_S0671.12,Pg_S1774.27,Pg_S5704.3,Pg_S7262.5,Pg_S5520.9,Pg_S0607.10,Pg_S0524.5,Pg_S0488.3,Pg_S3866.11,Pg_S3716.18,Pg_S3855.1,Pg_S0536.59,Pg_S1776.1,Pg_S1678.59,Pg_S6977.2,Pg_S1637.40,Pg_S6142.2,Pg_S1550…
GO:0000145	exocyst	cellular_component	0.10935	1	26	318641	102	45598	Pg_S5097.9,Pg_S8042.1,Pg_S4278.7,Pg_S0688.2,Pg_S5520.1,Pg_S0808.23,Pg_S2196.4,Pg_S1995.34,Pg_S1940.18,Pg_S7171.2,Pg_S6402.2,Pg_S6393.3,Pg_S3427.11,Pg_S1865.22,Pg_S0169.6,Pg_S0400.2,Pg_S4278.8,Pg_S0493.38,Pg_S0003.7,Pg_S0625.7,Pg_S5097.2,Pg_S4586.7,Pg_S4278.9,Pg_S6980.4,Pg_S4337.3,Pg_S3218.8
GO:0043412	macromolecule modification	biological_process	0.10953	1	780	318641	4211	45598	Pg_S5566.8,Pg_S2757.2,Pg_S5706.2,Pg_S4382.1,Pg_S4167.8,Pg_S3579.4,Pg_S0956.19,Pg_S0605.5,XLOC_180747,Pg_S1376.13,Pg_S0889.56,Pg_S1590.7,XLOC_388763,Pg_S3298.1,Pg_S0122.4,Pg_S0510.9,Pg_S2811.11,Pg_S5445.4,XLOC_475256,Pg_S1014.35,Pg_S4227.10,Pg_S0590.6,Pg_S2161.5,Pg_S3098.24,Pg_S1296.20,Pg_S1038.37,Pg_S0147.8,Pg_S0544.59,Pg_S0310.1,Pg_S0222.53,Pg_S0040.10,Pg_S8635.1,Pg_S1480.50,Pg_S0606.5,Pg_S2207.…
GO:0008686	3,4-dihydroxy-2-butanone-4-phosphate synthase activity	molecular_function	0.10981	1	5	318641	13	45598	Pg_S3669.5,Pg_S7314.3,Pg_S0870.10,Pg_S0727.23,Pg_S4268.1
GO:0071495	cellular response to endogenous stimulus	biological_process	0.10991	1	5	318641	14	45598	Pg_S1164.14,Pg_S0032.12,Pg_S2898.6,Pg_S3190.3,Pg_S0415.4
GO:0000786	nucleosome	cellular_component	0.11049	1	16	318641	58	45598	Pg_S2553.6,Pg_S2574.3,Pg_S1291.1,Pg_S1632.21,Pg_S0788.9,Pg_S2773.11,Pg_S0045.7,Pg_S0052.20,Pg_S1354.8,Pg_S0813.20,Pg_S0011.4,Pg_S4248.5,Pg_S4503.9,Pg_S2592.4,Pg_S2179.3,Pg_S3090.15
GO:0000902	cell morphogenesis	biological_process	0.11058	1	31	318641	141	45598	Pg_S0747.8,Pg_S3118.1,Pg_S0175.24,Pg_S1718.7,Pg_S1770.2,Pg_S0988.30,Pg_S7856.2,Pg_S5886.2,Pg_S0724.10,Pg_S6482.1,Pg_S1935.3,Pg_S4599.3,Pg_S1744.17,Pg_S1292.11,Pg_S7429.2,Pg_S4033.6,Pg_S0403.26,Pg_S1783.5,Pg_S6501.4,Pg_S0760.26,Pg_S1831.5,Pg_S4184.8,Pg_S1501.29,Pg_S3767.9,Pg_S2310.1,Pg_S3854.6,Pg_S2687.5,Pg_S3648.3,Pg_S6516.2,Pg_S5886.3,Pg_S0175.20
GO:0032989	cellular component morphogenesis	biological_process	0.11058	1	31	318641	141	45598	Pg_S0747.8,Pg_S3118.1,Pg_S0175.24,Pg_S1770.2,Pg_S1718.7,Pg_S0988.30,Pg_S0724.10,Pg_S7856.2,Pg_S5886.2,Pg_S4599.3,Pg_S6482.1,Pg_S1935.3,Pg_S1744.17,Pg_S1292.11,Pg_S7429.2,Pg_S4033.6,Pg_S1783.5,Pg_S6501.4,Pg_S0403.26,Pg_S4184.8,Pg_S0760.26,Pg_S1831.5,Pg_S1501.29,Pg_S3854.6,Pg_S3767.9,Pg_S2310.1,Pg_S6516.2,Pg_S3648.3,Pg_S2687.5,Pg_S5886.3,Pg_S0175.20
GO:0017134	fibroblast growth factor binding	molecular_function	0.11065	1	1	318641	1	45598	Pg_S1242.29
GO:0007617	mating behavior	biological_process	0.11106	1	4	318641	12	45598	Pg_S0439.81,Pg_S7524.4,Pg_S5402.10,Pg_S3744.12
GO:0019098	reproductive behavior	biological_process	0.11106	1	4	318641	12	45598	Pg_S0439.81,Pg_S5402.10,Pg_S7524.4,Pg_S3744.12
GO:0016977	chitosanase activity	molecular_function	0.11144	1	1	318641	1	45598	Pg_S1530.19
GO:0016886	ligase activity, forming phosphoric ester bonds	molecular_function	0.11276	1	12	318641	50	45598	Pg_S0160.1,Pg_S1400.45,Pg_S0662.51,Pg_S0008.24,Pg_S0563.2,Pg_S5558.3,Pg_S0010.9,Pg_S0155.1,Pg_S1958.2,Pg_S3401.21,Pg_S5849.13,Pg_S0376.7
GO:0045300	acyl-[acyl-carrier-protein] desaturase activity	molecular_function	0.11337	1	4	318641	11	45598	Pg_S0959.9,Pg_S1170.11,Pg_S1954.19,Pg_S0373.9
GO:0000052	citrulline metabolic process	biological_process	0.11381	1	2	318641	3	45598	Pg_S0426.21,Pg_S3541.5
GO:0018101	peptidyl-citrulline biosynthetic process from peptidyl-arginine	biological_process	0.11381	1	2	318641	3	45598	Pg_S3541.5,Pg_S0426.21
GO:0018195	peptidyl-arginine modification	biological_process	0.11381	1	2	318641	3	45598	Pg_S3541.5,Pg_S0426.21
GO:0019240	citrulline biosynthetic process	biological_process	0.11381	1	2	318641	3	45598	Pg_S0426.21,Pg_S3541.5
GO:0004484	mRNA guanylyltransferase activity	molecular_function	0.11401	1	4	318641	14	45598	Pg_S1958.2,Pg_S3401.21,Pg_S0368.23,Pg_S5979.5
GO:0042126	nitrate metabolic process	biological_process	0.11447	1	4	318641	13	45598	Pg_S6270.4,Pg_S4115.4,Pg_S5674.2,Pg_S5456.1
GO:0042128	nitrate assimilation	biological_process	0.11447	1	4	318641	13	45598	Pg_S5456.1,Pg_S4115.4,Pg_S6270.4,Pg_S5674.2
GO:2001057	reactive nitrogen species metabolic process	biological_process	0.11447	1	4	318641	13	45598	Pg_S5674.2,Pg_S4115.4,Pg_S6270.4,Pg_S5456.1
GO:0042398	cellular modified amino acid biosynthetic process	biological_process	0.11485	1	29	318641	125	45598	Pg_S3518.16,Pg_S2606.4,Pg_S4442.6,Pg_S6528.8,Pg_S2063.16,Pg_S6725.6,Pg_S0859.8,Pg_S4251.11,Pg_S0291.7,Pg_S7390.2,Pg_S1451.9,Pg_S0017.2,Pg_S4227.3,Pg_S4525.3,Pg_S0378.2,Pg_S2197.3,Pg_S3320.5,Pg_S3174.20,Pg_S1400.29,Pg_S0426.21,Pg_S2583.11,Pg_S7041.8,Pg_S1333.9,Pg_S3541.5,Pg_S5001.2,Pg_S5838.2,Pg_S1226.3,Pg_S8126.2,Pg_S5428.3
GO:0044262	cellular carbohydrate metabolic process	biological_process	0.1151	1	91	318641	443	45598	Pg_S3862.4,Pg_S4206.8,Pg_S6441.9,Pg_S0760.2,XLOC_256637,Pg_S0906.24,Pg_S3063.6,Pg_S0472.1,Pg_S0076.3,Pg_S0442.21,Pg_S7138.4,Pg_S1870.16,Pg_S0263.34,Pg_S0753.40,Pg_S2762.11,Pg_S4114.9,Pg_S0327.11,Pg_S3171.16,Pg_S0509.13,Pg_S0144.22,Pg_S6295.1,Pg_S0681.9,Pg_S5942.4,Pg_S1601.7,Pg_S2229.17,Pg_S4083.8,Pg_S0784.2,Pg_S1893.5,Pg_S2757.6,Pg_S5025.5,Pg_S0858.5,Pg_S0922.42,Pg_S2521.2,Pg_S5438.13,Pg_S2051.6,…
GO:0009690	cytokinin metabolic process	biological_process	0.11532	1	8	318641	26	45598	Pg_S1178.8,XLOC_258730,XLOC_287493,Pg_S3237.6,Pg_S1144.31,Pg_S1616.6,Pg_S3014.1,Pg_S1050.1
GO:0010817	regulation of hormone levels	biological_process	0.11532	1	8	318641	26	45598	Pg_S1050.1,Pg_S1616.6,Pg_S1144.31,Pg_S3014.1,Pg_S3237.6,XLOC_287493,XLOC_258730,Pg_S1178.8
GO:0019139	cytokinin dehydrogenase activity	molecular_function	0.11532	1	8	318641	26	45598	Pg_S1178.8,XLOC_258730,XLOC_287493,Pg_S3237.6,Pg_S1616.6,Pg_S1144.31,Pg_S3014.1,Pg_S1050.1
GO:0034754	cellular hormone metabolic process	biological_process	0.11532	1	8	318641	26	45598	Pg_S1178.8,XLOC_258730,XLOC_287493,Pg_S3237.6,Pg_S1616.6,Pg_S1144.31,Pg_S3014.1,Pg_S1050.1
GO:0042445	hormone metabolic process	biological_process	0.11532	1	8	318641	26	45598	Pg_S1616.6,Pg_S1144.31,Pg_S3014.1,Pg_S1050.1,XLOC_287493,Pg_S3237.6,XLOC_258730,Pg_S1178.8
GO:0042375	quinone cofactor metabolic process	biological_process	0.11572	1	8	318641	32	45598	Pg_S0093.27,Pg_S0013.1,Pg_S3923.6,Pg_S0093.26,Pg_S3022.1,Pg_S4321.14,Pg_S1815.23,Pg_S1750.20
GO:0045426	quinone cofactor biosynthetic process	biological_process	0.11572	1	8	318641	32	45598	Pg_S0093.27,Pg_S0013.1,Pg_S3923.6,Pg_S3022.1,Pg_S0093.26,Pg_S4321.14,Pg_S1815.23,Pg_S1750.20
GO:0022804	active transmembrane transporter activity	molecular_function	0.11724	1	130	318641	651	45598	Pg_S0483.2,Pg_S1507.12,Pg_S1212.15,Pg_S3975.4,Pg_S2008.5,Pg_S7488.4,Pg_S2513.3,Pg_S0426.6,Pg_S2848.3,Pg_S3017.4,Pg_S7193.2,Pg_S0232.8,Pg_S0077.36,Pg_S3049.23,Pg_S3833.3,Pg_S3178.9,Pg_S2223.6,Pg_S7440.3,Pg_S2403.7,Pg_S2988.1,Pg_S4136.2,Pg_S4733.14,Pg_S0994.3,Pg_S2929.7,Pg_S0488.16,Pg_S2708.9,Pg_S3321.2,Pg_S1485.8,Pg_S2390.18,Pg_S1583.21,Pg_S1434.6,Pg_S4255.1,Pg_S5894.2,Pg_S5196.14,Pg_S5273.2,Pg_S5…
GO:0030170	pyridoxal phosphate binding	molecular_function	0.11794	1	45	318641	215	45598	Pg_S0043.2,Pg_S6571.2,Pg_S4731.3,Pg_S6438.3,Pg_S3276.8,Pg_S2606.2,Pg_S0379.14,Pg_S6136.6,Pg_S0615.6,Pg_S0302.28,Pg_S0358.31,Pg_S1019.7,Pg_S0227.31,Pg_S6081.3,Pg_S0086.1,Pg_S1465.4,Pg_S2455.14,Pg_S3411.25,Pg_S4836.10,Pg_S0384.7,Pg_S3328.3,Pg_S3358.2,Pg_S0635.13,Pg_S1858.17,Pg_S0682.21,XLOC_160305,Pg_S0232.15,Pg_S0213.44,Pg_S3064.8,Pg_S0967.48,Pg_S3298.2,Pg_S5512.6,Pg_S4149.9,Pg_S2145.14,Pg_S4791.2…
GO:0005845	mRNA cap binding complex	cellular_component	0.11836	1	3	318641	7	45598	Pg_S3178.11,XLOC_222822,Pg_S1616.30
GO:0034518	RNA cap binding complex	cellular_component	0.11836	1	3	318641	7	45598	Pg_S1616.30,Pg_S3178.11,XLOC_222822
GO:0006536	glutamate metabolic process	biological_process	0.11925	1	9	318641	33	45598	Pg_S3250.1,Pg_S2068.2,Pg_S6354.2,Pg_S4206.2,Pg_S2115.7,Pg_S1465.27,Pg_S1728.4,Pg_S2464.1,Pg_S0536.6
GO:0009309	amine biosynthetic process	biological_process	0.1193	1	12	318641	39	45598	Pg_S0764.2,Pg_S2358.6,Pg_S1703.38,XLOC_297706,Pg_S4765.4,Pg_S0600.5,Pg_S4921.1,Pg_S2805.8,Pg_S1075.29,Pg_S1563.32,Pg_S4935.3,Pg_S1908.9
GO:0042401	cellular biogenic amine biosynthetic process	biological_process	0.1193	1	12	318641	39	45598	Pg_S1075.29,Pg_S1563.32,Pg_S2805.8,Pg_S4921.1,Pg_S1908.9,Pg_S4935.3,Pg_S1703.38,Pg_S2358.6,Pg_S0764.2,Pg_S0600.5,XLOC_297706,Pg_S4765.4
GO:0008140	cAMP response element binding protein binding	molecular_function	0.12026	1	2	318641	4	45598	Pg_S4047.1,Pg_S5264.1
GO:0051289	protein homotetramerization	biological_process	0.12026	1	2	318641	4	45598	Pg_S4047.1,Pg_S5264.1
GO:0030001	metal ion transport	biological_process	0.12043	1	209	318641	1055	45598	Pg_S6393.1,Pg_S3024.17,Pg_S0961.51,Pg_S2473.26,Pg_S0034.29,Pg_S1984.1,Pg_S0779.2,Pg_S0930.27,Pg_S1305.2,Pg_S7429.3,Pg_S5421.3,Pg_S1647.20,Pg_S4883.12,Pg_S0708.3,Pg_S0534.51,Pg_S4516.19,Pg_S6389.7,Pg_S1879.20,Pg_S2495.1,Pg_S6782.2,Pg_S7821.3,Pg_S0363.3,Pg_S5074.1,Pg_S5906.3,Pg_S0961.27,Pg_S0888.4,Pg_S1432.2,Pg_S1380.2,Pg_S5097.1,Pg_S0633.6,Pg_S1153.2,Pg_S6152.1,Pg_S2365.1,Pg_S0852.8,Pg_S0086.2,Pg_…
GO:0034457	Mpp10 complex	cellular_component	0.12107	1	6	318641	17	45598	Pg_S1969.6,XLOC_529893,Pg_S0363.5,Pg_S2658.24,Pg_S2317.2,Pg_S3641.10
GO:0032993	protein-DNA complex	cellular_component	0.12251	1	17	318641	64	45598	Pg_S0883.13,Pg_S2773.11,Pg_S2574.3,Pg_S1291.1,Pg_S2553.6,Pg_S1632.21,Pg_S0788.9,Pg_S1354.8,Pg_S0052.20,Pg_S0045.7,Pg_S4503.9,Pg_S0813.20,Pg_S0011.4,Pg_S4248.5,Pg_S2592.4,Pg_S2179.3,Pg_S3090.15
GO:0031988	membrane-bounded vesicle	cellular_component	0.12276	1	39	318641	192	45598	Pg_S0577.13,Pg_S3655.5,Pg_S1744.17,Pg_S4056.1,Pg_S1550.21,Pg_S6142.2,Pg_S1637.40,Pg_S6977.2,Pg_S1678.59,Pg_S1776.1,Pg_S0536.59,Pg_S3855.1,Pg_S3716.18,Pg_S3866.11,Pg_S0488.3,Pg_S0524.5,Pg_S0607.10,Pg_S5520.9,Pg_S7262.5,Pg_S5704.3,Pg_S1774.27,Pg_S0671.12,Pg_S2455.19,Pg_S0093.29,Pg_S3049.28,Pg_S5843.3,Pg_S1587.12,Pg_S2222.4,Pg_S2133.9,Pg_S1518.28,Pg_S2250.1,Pg_S2369.10,Pg_S0408.10,Pg_S4142.5,Pg_S193…
GO:0016742	hydroxymethyl-, formyl- and related transferase activity	molecular_function	0.1232	1	7	318641	26	45598	Pg_S5428.3,Pg_S2873.5,Pg_S7266.1,Pg_S2676.6,Pg_S3320.5,Pg_S1311.31,Pg_S6528.8
GO:0015079	potassium ion transmembrane transporter activity	molecular_function	0.12355	1	31	318641	146	45598	Pg_S0280.58,Pg_S1380.2,Pg_S2735.25,Pg_S9122.2,Pg_S5906.3,Pg_S4713.4,Pg_S1311.30,Pg_S4952.7,Pg_S0189.16,Pg_S1163.6,Pg_S2972.3,Pg_S6888.2,Pg_S0633.6,Pg_S1615.34,Pg_S0426.41,Pg_S0458.20,Pg_S5206.2,Pg_S0857.56,Pg_S0635.15,Pg_S5906.7,Pg_S7840.1,Pg_S5127.11,XLOC_199243,Pg_S2003.29,Pg_S4280.1,Pg_S0577.11,Pg_S2433.8,Pg_S4975.10,Pg_S2017.10,Pg_S0061.83,Pg_S2208.11
GO:0015939	pantothenate metabolic process	biological_process	0.12377	1	5	318641	16	45598	Pg_S5428.3,Pg_S3320.5,Pg_S4251.11,Pg_S6528.8,Pg_S2063.16
GO:0015940	pantothenate biosynthetic process	biological_process	0.12377	1	5	318641	16	45598	Pg_S3320.5,Pg_S4251.11,Pg_S2063.16,Pg_S6528.8,Pg_S5428.3
GO:0019670	anaerobic glutamate catabolic process	biological_process	0.12395	1	2	318641	3	45598	Pg_S2068.2,Pg_S2115.7
GO:0050097	methylaspartate mutase activity	molecular_function	0.12395	1	2	318641	3	45598	Pg_S2115.7,Pg_S2068.2
GO:0009084	glutamine family amino acid biosynthetic process	biological_process	0.12401	1	14	318641	60	45598	Pg_S6503.4,Pg_S0897.19,Pg_S3250.1,Pg_S6354.2,Pg_S3656.5,Pg_S5520.14,Pg_S3711.8,Pg_S1703.32,Pg_S1728.4,Pg_S0536.6,Pg_S2464.1,Pg_S1465.27,Pg_S1647.42,Pg_S4206.2
GO:0009847	spore germination	biological_process	0.1241	1	10	318641	37	45598	Pg_S6022.1,Pg_S0002.5,Pg_S7207.1,Pg_S0768.4,Pg_S1049.17,Pg_S1255.12,Pg_S1366.13,XLOC_261815,Pg_S0905.56,Pg_S2677.26
GO:0030472	mitotic spindle organization in nucleus	biological_process	0.12434	1	3	318641	8	45598	Pg_S1031.2,XLOC_190394,Pg_S1678.21
GO:0043648	dicarboxylic acid metabolic process	biological_process	0.1246	1	21	318641	94	45598	Pg_S1728.4,Pg_S2464.1,Pg_S6182.3,Pg_S4206.2,Pg_S1679.46,Pg_S2473.26,Pg_S2068.2,Pg_S0318.20,Pg_S2708.28,Pg_S5747.14,Pg_S3316.4,Pg_S0536.6,Pg_S1465.27,Pg_S2115.7,Pg_S0826.8,Pg_S4568.18,Pg_S4405.7,Pg_S3250.1,Pg_S2583.14,Pg_S6354.2,Pg_S0689.4
GO:0034637	cellular carbohydrate biosynthetic process	biological_process	0.12519	1	62	318641	302	45598	Pg_S4206.8,Pg_S3151.2,Pg_S7138.4,Pg_S0076.3,Pg_S0472.1,Pg_S3063.6,Pg_S5981.1,Pg_S4286.24,Pg_S1870.16,Pg_S0263.34,Pg_S3325.7,Pg_S0327.11,Pg_S5206.15,Pg_S4114.9,Pg_S3285.5,Pg_S5863.1,Pg_S0509.13,Pg_S0290.6,Pg_S3171.16,Pg_S6295.1,Pg_S0898.11,Pg_S0681.9,Pg_S1079.1,Pg_S0426.4,Pg_S2229.17,Pg_S1601.7,Pg_S5942.4,Pg_S1630.4,Pg_S0784.2,Pg_S1472.1,Pg_S1562.39,Pg_S1145.9,Pg_S1066.12,Pg_S2757.6,Pg_S5025.5,Pg_…
GO:0030244	cellulose biosynthetic process	biological_process	0.12549	1	30	318641	132	45598	Pg_S0922.2,Pg_S0012.16,Pg_S0346.3,Pg_S5863.1,Pg_S4184.14,Pg_S4114.9,Pg_S0327.11,Pg_S5370.4,Pg_S8491.1,Pg_S0426.4,Pg_S0836.2,Pg_S1700.3,Pg_S1607.4,Pg_S2259.3,Pg_S7854.1,Pg_S0898.11,Pg_S6295.1,Pg_S0681.9,Pg_S4286.24,Pg_S1066.12,Pg_S3063.6,Pg_S0076.3,Pg_S7138.4,Pg_S1472.1,Pg_S3151.2,Pg_S0263.34,Pg_S0187.11,Pg_S4097.3,Pg_S1176.12,Pg_S2757.6
GO:0030243	cellulose metabolic process	biological_process	0.12552	1	31	318641	138	45598	Pg_S0263.34,Pg_S0187.11,Pg_S4097.3,Pg_S1176.12,Pg_S2757.6,Pg_S4286.24,Pg_S3063.6,Pg_S1066.12,Pg_S0076.3,Pg_S7138.4,Pg_S1472.1,Pg_S3151.2,Pg_S2143.24,Pg_S8491.1,Pg_S0426.4,Pg_S0836.2,Pg_S1700.3,Pg_S1607.4,Pg_S7854.1,Pg_S2259.3,Pg_S6295.1,Pg_S0898.11,Pg_S0681.9,Pg_S0922.2,Pg_S0346.3,Pg_S4184.14,Pg_S0012.16,Pg_S5863.1,Pg_S4114.9,Pg_S0327.11,Pg_S5370.4
GO:0004356	glutamate-ammonia ligase activity	molecular_function	0.12572	1	10	318641	37	45598	Pg_S5008.13,Pg_S5520.14,Pg_S6503.4,Pg_S6281.1,Pg_S2147.11,Pg_S0760.6,Pg_S6941.11,Pg_S3711.8,Pg_S1703.32,Pg_S1647.42
GO:0030151	molybdenum ion binding	molecular_function	0.12575	1	5	318641	18	45598	Pg_S6270.4,Pg_S1979.7,Pg_S4115.4,Pg_S5674.2,Pg_S0655.9
GO:0006446	regulation of translational initiation	biological_process	0.12613	1	3	318641	5	45598	Pg_S0640.12,Pg_S1000.4,Pg_S3998.10
GO:0008190	eukaryotic initiation factor 4E binding	molecular_function	0.12613	1	3	318641	5	45598	Pg_S1000.4,Pg_S3998.10,Pg_S0640.12
GO:0045947	negative regulation of translational initiation	biological_process	0.12613	1	3	318641	5	45598	Pg_S0640.12,Pg_S1000.4,Pg_S3998.10
GO:0000015	phosphopyruvate hydratase complex	cellular_component	0.12618	1	13	318641	46	45598	Pg_S7944.2,Pg_S2338.5,Pg_S1886.23,Pg_S3581.4,Pg_S3397.5,Pg_S0316.2,Pg_S3581.5,Pg_S3701.1,Pg_S0085.23,Pg_S6078.6,Pg_S6183.9,Pg_S1075.26,Pg_S0078.5
GO:0004634	phosphopyruvate hydratase activity	molecular_function	0.12618	1	13	318641	46	45598	Pg_S0316.2,Pg_S3397.5,Pg_S3581.4,Pg_S1886.23,Pg_S2338.5,Pg_S7944.2,Pg_S0078.5,Pg_S0085.23,Pg_S6078.6,Pg_S6183.9,Pg_S1075.26,Pg_S3701.1,Pg_S3581.5
GO:0004652	polynucleotide adenylyltransferase activity	molecular_function	0.12621	1	7	318641	29	45598	Pg_S1531.12,Pg_S0588.19,Pg_S2971.1,Pg_S7076.4,Pg_S6303.6,Pg_S1876.6,Pg_S0339.2
GO:0016779	nucleotidyltransferase activity	molecular_function	0.12655	1	204	318641	1067	45598	Pg_S1108.16,Pg_S7310.7,Pg_S2946.9,Pg_S0367.33,Pg_S4305.7,Pg_S4452.3,Pg_S1105.3,Pg_S8238.2,Pg_S3649.2,Pg_S0386.1,XLOC_199949,Pg_S6541.2,Pg_S6804.2,Pg_S0302.20,Pg_S1016.11,Pg_S1004.9,Pg_S2929.12,Pg_S3794.1,Pg_S1501.29,Pg_S3128.2,Pg_S0334.7,Pg_S1763.2,Pg_S2001.4,Pg_S0935.6,Pg_S3335.5,Pg_S1960.34,Pg_S1920.4,Pg_S0859.8,Pg_S5498.3,Pg_S0671.1,Pg_S0895.22,Pg_S4961.4,Pg_S5466.4,Pg_S1886.19,Pg_S0121.73,Pg_…
GO:0030865	cortical cytoskeleton organization	biological_process	0.12689	1	4	318641	9	45598	Pg_S1038.24,Pg_S7044.4,Pg_S3532.10,Pg_S4342.24
GO:0030866	cortical actin cytoskeleton organization	biological_process	0.12689	1	4	318641	9	45598	Pg_S1038.24,Pg_S7044.4,Pg_S4342.24,Pg_S3532.10
GO:0030904	retromer complex	cellular_component	0.1273	1	3	318641	8	45598	Pg_S2190.29,Pg_S4417.8,Pg_S0789.2
GO:0019203	carbohydrate phosphatase activity	molecular_function	0.12776	1	10	318641	36	45598	Pg_S0008.35,Pg_S1227.9,Pg_S6162.12,Pg_S0195.10,Pg_S0426.7,Pg_S1501.13,Pg_S1128.5,Pg_S1888.7,Pg_S4561.1,Pg_S9236.1
GO:0050308	sugar-phosphatase activity	molecular_function	0.12776	1	10	318641	36	45598	Pg_S0426.7,Pg_S0195.10,Pg_S6162.12,Pg_S0008.35,Pg_S1227.9,Pg_S9236.1,Pg_S1128.5,Pg_S1501.13,Pg_S1888.7,Pg_S4561.1
GO:0051297	centrosome organization	biological_process	0.12796	1	3	318641	6	45598	Pg_S2000.9,Pg_S0240.8,Pg_S1316.10
GO:0051234	establishment of localization	biological_process	0.12845	1	1175	318641	6297	45598	Pg_S5077.4,Pg_S8663.3,Pg_S1016.19,Pg_S0239.10,Pg_S3201.1,Pg_S0536.59,Pg_S3071.8,Pg_S3578.14,Pg_S0838.2,Pg_S1328.1,Pg_S4203.1,Pg_S0905.56,Pg_S7340.1,Pg_S3236.2,Pg_S3583.13,Pg_S0856.9,Pg_S1066.16,Pg_S7554.3,Pg_S1675.10,Pg_S5273.2,Pg_S1370.8,Pg_S2362.1,Pg_S0384.40,Pg_S2190.29,Pg_S4063.16,Pg_S3523.2,Pg_S2252.13,Pg_S1896.1,Pg_S0978.51,Pg_S2873.14,Pg_S3566.2,Pg_S0590.8,Pg_S1316.16,Pg_S0747.38,Pg_S3412.…
GO:0006779	porphyrin-containing compound biosynthetic process	biological_process	0.12906	1	25	318641	121	45598	Pg_S1560.7,Pg_S0981.6,Pg_S0318.20,Pg_S2708.28,Pg_S0654.1,Pg_S5911.4,Pg_S4604.7,Pg_S5838.2,Pg_S2484.15,Pg_S6702.1,Pg_S4206.2,Pg_S0241.21,Pg_S6577.4,Pg_S7554.3,Pg_S2010.8,Pg_S1135.14,Pg_S6354.2,Pg_S0129.31,Pg_S1940.1,Pg_S5604.2,Pg_S0442.55,Pg_S0856.10,Pg_S2245.17,Pg_S0291.7,Pg_S0536.6
GO:0004334	fumarylacetoacetase activity	molecular_function	0.13014	1	4	318641	13	45598	Pg_S4656.3,Pg_S0035.17,Pg_S1212.16,Pg_S1326.3
GO:0016822	hydrolase activity, acting on acid carbon-carbon bonds	molecular_function	0.13014	1	4	318641	13	45598	Pg_S1326.3,Pg_S1212.16,Pg_S0035.17,Pg_S4656.3
GO:0016823	hydrolase activity, acting on acid carbon-carbon bonds, in ketonic substances	molecular_function	0.13014	1	4	318641	13	45598	Pg_S4656.3,Pg_S0035.17,Pg_S1212.16,Pg_S1326.3
GO:0006810	transport	biological_process	0.13023	1	1173	318641	6285	45598	Pg_S1034.26,Pg_S0789.2,Pg_S7105.9,Pg_S1395.29,Pg_S1500.9,Pg_S6413.7,XLOC_480073,Pg_S0357.3,Pg_S1637.40,Pg_S5242.7,Pg_S0363.3,Pg_S0034.29,Pg_S3024.17,Pg_S1115.2,Pg_S5356.3,Pg_S2636.20,Pg_S0870.6,Pg_S5421.3,Pg_S1647.20,Pg_S4656.3,Pg_S0677.1,Pg_S1075.13,Pg_S2194.13,Pg_S2299.17,Pg_S0590.13,Pg_S2082.1,Pg_S1946.3,Pg_S0605.10,Pg_S5500.2,Pg_S1750.19,Pg_S4487.26,Pg_S4497.4,Pg_S8444.1,Pg_S3125.6,Pg_S0938.1…
GO:0004797	thymidine kinase activity	molecular_function	0.13092	1	7	318641	24	45598	Pg_S5185.5,Pg_S4176.5,Pg_S0451.25,Pg_S0451.23,Pg_S3862.4,Pg_S3934.2,Pg_S1428.10
GO:0019136	deoxynucleoside kinase activity	molecular_function	0.13092	1	7	318641	24	45598	Pg_S0451.23,Pg_S5185.5,Pg_S4176.5,Pg_S0451.25,Pg_S3934.2,Pg_S1428.10,Pg_S3862.4
GO:0019206	nucleoside kinase activity	molecular_function	0.13092	1	7	318641	24	45598	Pg_S3934.2,Pg_S1428.10,Pg_S3862.4,Pg_S0451.23,Pg_S0451.25,Pg_S4176.5,Pg_S5185.5
GO:0060478	acrosomal vesicle exocytosis	biological_process	0.13109	1	4	318641	9	45598	XLOC_383246,Pg_S2018.6,Pg_S2290.10,Pg_S2419.2
GO:0006098	pentose-phosphate shunt	biological_process	0.13182	1	8	318641	21	45598	Pg_S1668.13,Pg_S7360.5,Pg_S2896.3,Pg_S1164.7,Pg_S7556.2,Pg_S7308.4,Pg_S1563.25,Pg_S6282.2
GO:0006740	NADPH regeneration	biological_process	0.13182	1	8	318641	21	45598	Pg_S1164.7,Pg_S2896.3,Pg_S7360.5,Pg_S1668.13,Pg_S1563.25,Pg_S6282.2,Pg_S7308.4,Pg_S7556.2
GO:0030119	AP-type membrane coat adaptor complex	cellular_component	0.13372	1	12	318641	55	45598	Pg_S4142.5,Pg_S3717.8,Pg_S3109.20,Pg_S3518.2,Pg_S4010.1,Pg_S2472.11,Pg_S0264.15,Pg_S1744.17,Pg_S3273.2,Pg_S2190.29,Pg_S0184.5,Pg_S2924.18
GO:0006351	transcription, DNA-dependent	biological_process	0.13424	1	924	318641	4650	45598	Pg_S3071.2,Pg_S0888.27,Pg_S1954.17,Pg_S8590.1,Pg_S6211.3,Pg_S5199.2,Pg_S5226.4,Pg_S3155.15,Pg_S1514.6,Pg_S1881.4,Pg_S1059.3,Pg_S7429.2,Pg_S0930.35,Pg_S0824.11,Pg_S0266.77,Pg_S0029.7,Pg_S0500.34,Pg_S7084.4,Pg_S0158.11,Pg_S2940.6,Pg_S4487.2,Pg_S5131.13,Pg_S0701.50,Pg_S1915.17,Pg_S1562.43,Pg_S2555.6,Pg_S1242.37,Pg_S1660.9,Pg_S0647.6,Pg_S2592.4,Pg_S2971.18,Pg_S7587.3,Pg_S3824.9,Pg_S0276.29,Pg_S5848.3…
GO:0005496	steroid binding	molecular_function	0.1367	1	11	318641	38	45598	Pg_S3899.1,Pg_S1116.24,Pg_S0992.54,Pg_S1766.15,Pg_S2898.6,Pg_S5082.2,Pg_S2132.9,Pg_S0265.21,Pg_S0032.12,Pg_S1915.17,Pg_S0415.4
GO:0005507	copper ion binding	molecular_function	0.13701	1	47	318641	211	45598	Pg_S4183.4,Pg_S0789.2,Pg_S6920.2,Pg_S2592.3,Pg_S0804.20,Pg_S2641.19,Pg_S4604.8,Pg_S6438.6,Pg_S0509.10,Pg_S1712.19,Pg_S2529.9,Pg_S0980.3,Pg_S5771.4,Pg_S0234.6,Pg_S0280.23,Pg_S2115.12,Pg_S2529.8,Pg_S0664.26,Pg_S4484.8,Pg_S2784.9,Pg_S2784.11,Pg_S2143.24,Pg_S2256.11,Pg_S2529.10,Pg_S3285.6,Pg_S1609.1,Pg_S1075.16,Pg_S3606.13,Pg_S2894.2,Pg_S3697.4,Pg_S1300.23,Pg_S3479.6,Pg_S1357.14,Pg_S3017.11,Pg_S1510.…
GO:0070085	glycosylation	biological_process	0.13703	1	52	318641	253	45598	Pg_S0866.12,Pg_S0895.53,Pg_S5058.7,Pg_S0662.51,Pg_S5853.7,Pg_S1116.15,Pg_S1307.20,Pg_S3078.2,Pg_S0037.2,Pg_S4718.11,Pg_S0539.11,Pg_S1267.11,Pg_S7102.1,Pg_S0652.4,Pg_S3018.21,Pg_S5052.5,Pg_S1108.22,Pg_S0554.1,Pg_S0147.8,Pg_S0724.63,Pg_S6441.11,Pg_S0439.70,Pg_S1242.28,Pg_S6083.1,Pg_S1789.2,Pg_S1185.46,Pg_S4409.15,Pg_S0449.15,Pg_S5312.5,Pg_S1516.3,Pg_S4129.4,Pg_S0472.18,Pg_S1305.7,Pg_S2315.6,Pg_S470…
GO:0009055	electron carrier activity	molecular_function	0.13884	1	94	318641	411	45598	Pg_S5160.11,Pg_S3048.24,Pg_S0129.12,Pg_S3075.14,Pg_S2470.9,Pg_S1296.32,Pg_S4533.6,Pg_S4223.5,Pg_S7780.1,Pg_S7893.1,Pg_S0022.42,Pg_S3830.12,Pg_S4240.4,Pg_S0553.1,Pg_S0927.1,Pg_S0662.35,Pg_S1635.6,Pg_S4057.4,Pg_S0925.3,Pg_S0161.19,Pg_S3336.3,Pg_S4110.8,Pg_S0129.43,Pg_S5127.12,Pg_S1075.16,Pg_S1106.10,Pg_S3039.10,Pg_S4390.4,Pg_S0458.14,Pg_S7971.1,Pg_S7620.2,Pg_S2647.20,Pg_S4196.2,Pg_S2177.5,Pg_S1231.…
GO:0016791	phosphatase activity	molecular_function	0.13903	1	62	318641	303	45598	Pg_S3414.7,Pg_S1171.2,Pg_S2464.3,Pg_S0253.12,Pg_S4487.7,Pg_S5881.6,Pg_S5270.2,Pg_S3170.6,Pg_S0062.6,Pg_S1227.9,Pg_S0192.18,Pg_S4227.6,Pg_S8722.2,Pg_S1668.13,Pg_S1678.21,Pg_S0123.22,Pg_S0195.10,Pg_S2564.7,Pg_S1888.7,Pg_S1501.13,Pg_S0383.1,Pg_S5077.4,Pg_S9236.1,Pg_S2206.4,Pg_S6867.3,Pg_S3401.21,Pg_S0219.35,Pg_S2160.29,Pg_S2813.1,Pg_S1185.13,Pg_S0426.7,Pg_S4204.1,Pg_S5227.7,Pg_S3621.5,Pg_S0889.64,Pg…
GO:0006486	protein glycosylation	biological_process	0.13915	1	41	318641	202	45598	Pg_S4339.13,Pg_S3650.12,Pg_S3628.1,Pg_S0472.18,Pg_S1516.3,Pg_S4129.4,Pg_S1990.3,Pg_S4706.11,Pg_S5721.13,Pg_S1924.1,Pg_S0312.9,Pg_S7041.5,Pg_S0987.10,Pg_S4850.1,Pg_S0191.8,Pg_S3817.7,Pg_S2171.1,Pg_S3078.2,Pg_S1307.20,Pg_S7102.1,Pg_S1267.11,Pg_S0037.2,Pg_S4718.11,Pg_S0539.11,Pg_S5853.7,Pg_S5058.7,Pg_S0895.53,Pg_S0866.12,Pg_S0662.51,Pg_S6083.1,Pg_S0439.70,Pg_S0449.15,Pg_S1789.2,Pg_S4409.15,Pg_S3018.…
GO:0043413	macromolecule glycosylation	biological_process	0.13915	1	41	318641	202	45598	Pg_S0472.18,Pg_S1516.3,Pg_S4129.4,Pg_S1990.3,Pg_S4706.11,Pg_S5721.13,Pg_S4339.13,Pg_S3628.1,Pg_S3650.12,Pg_S7041.5,Pg_S0987.10,Pg_S4850.1,Pg_S0191.8,Pg_S3817.7,Pg_S2171.1,Pg_S1924.1,Pg_S0312.9,Pg_S5853.7,Pg_S0895.53,Pg_S5058.7,Pg_S0866.12,Pg_S0662.51,Pg_S1307.20,Pg_S3078.2,Pg_S1267.11,Pg_S7102.1,Pg_S0037.2,Pg_S4718.11,Pg_S0539.11,Pg_S3018.21,Pg_S0652.4,Pg_S0724.63,Pg_S5052.5,Pg_S1108.22,Pg_S0554.…
GO:0006817	phosphate ion transport	biological_process	0.13997	1	8	318641	27	45598	Pg_S0488.16,Pg_S6898.2,Pg_S3097.15,Pg_S6553.3,Pg_S0490.3,Pg_S4245.2,Pg_S7488.4,Pg_S0232.8
GO:0016903	oxidoreductase activity, acting on the aldehyde or oxo group of donors	molecular_function	0.14185	1	35	318641	166	45598	Pg_S0826.8,Pg_S0496.20,Pg_S1552.7,Pg_S4568.18,Pg_S4405.7,Pg_S2583.14,Pg_S3529.4,Pg_S1431.7,Pg_S1679.46,Pg_S6308.5,Pg_S3080.1,Pg_S3777.14,Pg_S3174.20,Pg_S0318.20,Pg_S2661.6,Pg_S5466.9,Pg_S4653.6,Pg_S5795.3,Pg_S3316.4,Pg_S0497.8,Pg_S5653.2,Pg_S0441.1,Pg_S1204.11,Pg_S6819.3,Pg_S3825.5,Pg_S2606.4,Pg_S1908.21,Pg_S4883.12,Pg_S1050.14,Pg_S6182.3,Pg_S5599.2,Pg_S2124.22,Pg_S0061.31,Pg_S2473.26,Pg_S2708.28
GO:0018958	phenol-containing compound metabolic process	biological_process	0.14199	1	4	318641	10	45598	Pg_S0695.5,Pg_S4969.3,Pg_S0012.12,Pg_S0285.10
GO:0030145	manganese ion binding	molecular_function	0.14203	1	9	318641	34	45598	Pg_S1171.12,Pg_S5881.6,Pg_S0684.21,Pg_S0664.19,Pg_S0360.22,Pg_S4204.1,Pg_S2392.17,Pg_S3920.2,Pg_S5963.1
GO:0004000	adenosine deaminase activity	molecular_function	0.14275	1	3	318641	8	45598	Pg_S2377.24,Pg_S0788.7,Pg_S7063.3
GO:0006090	pyruvate metabolic process	biological_process	0.1429	1	3	318641	8	45598	Pg_S4375.11,Pg_S0447.5,Pg_S4604.8
GO:0009240	isopentenyl diphosphate biosynthetic process	biological_process	0.1429	1	3	318641	8	45598	Pg_S4375.11,Pg_S0447.5,Pg_S4604.8
GO:0016726	oxidoreductase activity, acting on CH or CH2 groups, NAD or NADP as acceptor	molecular_function	0.1429	1	3	318641	8	45598	Pg_S4604.8,Pg_S0447.5,Pg_S4375.11
GO:0019288	isopentenyl diphosphate biosynthetic process, mevalonate-independent pathway	biological_process	0.1429	1	3	318641	8	45598	Pg_S4375.11,Pg_S0447.5,Pg_S4604.8
GO:0019682	glyceraldehyde-3-phosphate metabolic process	biological_process	0.1429	1	3	318641	8	45598	Pg_S4604.8,Pg_S4375.11,Pg_S0447.5
GO:0046490	isopentenyl diphosphate metabolic process	biological_process	0.1429	1	3	318641	8	45598	Pg_S0447.5,Pg_S4375.11,Pg_S4604.8
GO:0050992	dimethylallyl diphosphate biosynthetic process	biological_process	0.1429	1	3	318641	8	45598	Pg_S0447.5,Pg_S4375.11,Pg_S4604.8
GO:0050993	dimethylallyl diphosphate metabolic process	biological_process	0.1429	1	3	318641	8	45598	Pg_S4604.8,Pg_S0447.5,Pg_S4375.11
GO:0051745	4-hydroxy-3-methylbut-2-en-1-yl diphosphate reductase activity	molecular_function	0.1429	1	3	318641	8	45598	Pg_S0447.5,Pg_S4375.11,Pg_S4604.8
GO:0042262	DNA protection	biological_process	0.14361	1	5	318641	16	45598	Pg_S2017.21,Pg_S2017.20,Pg_S5643.3,Pg_S1518.43,Pg_S0189.38
GO:0010277	chlorophyllide a oxygenase [overall] activity	molecular_function	0.14399	1	5	318641	17	45598	Pg_S0760.23,Pg_S2606.4,Pg_S5456.1,Pg_S2634.12,Pg_S0817.16
GO:0007213	G-protein coupled acetylcholine receptor signaling pathway	biological_process	0.14409	1	2	318641	5	45598	Pg_S2496.4,Pg_S6398.1
GO:0043113	receptor clustering	biological_process	0.14409	1	2	318641	5	45598	Pg_S6398.1,Pg_S2496.4
GO:0043236	laminin binding	molecular_function	0.14409	1	2	318641	5	45598	Pg_S6398.1,Pg_S2496.4
GO:0072657	protein localization to membrane	biological_process	0.14409	1	2	318641	5	45598	Pg_S2496.4,Pg_S6398.1
GO:0017003	protein-heme linkage	biological_process	0.1446	1	2	318641	3	45598	Pg_S4312.10,Pg_S1244.5
GO:0009100	glycoprotein metabolic process	biological_process	0.14493	1	43	318641	212	45598	Pg_S1729.8,Pg_S3628.1,Pg_S3650.12,Pg_S4339.13,Pg_S4706.11,Pg_S5721.13,Pg_S1990.3,Pg_S1516.3,Pg_S4129.4,Pg_S0472.18,Pg_S0312.9,Pg_S1924.1,Pg_S3817.7,Pg_S2171.1,Pg_S0191.8,Pg_S4850.1,Pg_S7041.5,Pg_S0987.10,Pg_S4718.11,Pg_S0037.2,Pg_S0539.11,Pg_S7102.1,Pg_S1267.11,Pg_S1307.20,Pg_S3078.2,Pg_S0866.12,Pg_S0895.53,Pg_S5058.7,Pg_S0662.51,Pg_S5853.7,Pg_S1789.2,Pg_S4409.15,Pg_S0449.15,Pg_S2233.1,Pg_S0439.7…
GO:0009101	glycoprotein biosynthetic process	biological_process	0.14493	1	43	318641	212	45598	Pg_S4718.11,Pg_S0037.2,Pg_S0539.11,Pg_S7102.1,Pg_S1267.11,Pg_S1307.20,Pg_S3078.2,Pg_S0895.53,Pg_S0866.12,Pg_S5058.7,Pg_S0662.51,Pg_S5853.7,Pg_S4409.15,Pg_S1789.2,Pg_S0449.15,Pg_S2233.1,Pg_S0439.70,Pg_S6083.1,Pg_S5052.5,Pg_S0554.1,Pg_S1108.22,Pg_S0147.8,Pg_S0724.63,Pg_S0652.4,Pg_S3018.21,Pg_S1729.8,Pg_S3628.1,Pg_S3650.12,Pg_S4339.13,Pg_S4706.11,Pg_S5721.13,Pg_S1990.3,Pg_S1516.3,Pg_S4129.4,Pg_S0472…
GO:0050497	transferase activity, transferring alkylthio groups	molecular_function	0.14565	1	4	318641	11	45598	Pg_S1346.4,Pg_S0197.3,XLOC_036892,Pg_S1295.10
GO:0050524	coenzyme-B sulfoethylthiotransferase activity	molecular_function	0.14565	1	4	318641	11	45598	XLOC_036892,Pg_S0197.3,Pg_S1295.10,Pg_S1346.4
GO:0000428	DNA-directed RNA polymerase complex	cellular_component	0.14599	1	45	318641	205	45598	Pg_S2082.2,Pg_S0583.1,Pg_S1954.17,Pg_S1812.21,Pg_S1106.18,Pg_S1389.4,Pg_S2264.3,Pg_S3511.16,Pg_S2971.4,Pg_S1234.2,Pg_S4339.11,Pg_S4060.3,Pg_S4018.16,Pg_S1660.9,Pg_S1169.10,Pg_S4969.3,Pg_S3226.21,Pg_S1550.10,Pg_S2190.11,Pg_S1157.10,Pg_S0276.29,Pg_S2259.6,Pg_S7467.3,Pg_S3143.1,Pg_S1420.1,Pg_S0773.1,Pg_S1974.22,Pg_S1960.15,Pg_S2061.24,Pg_S0850.6,Pg_S2495.1,Pg_S6389.7,Pg_S2208.4,Pg_S3822.11,Pg_S2223.…
GO:0030880	RNA polymerase complex	cellular_component	0.14599	1	45	318641	205	45598	Pg_S2264.3,Pg_S3511.16,Pg_S2971.4,Pg_S1234.2,Pg_S4060.3,Pg_S4339.11,Pg_S2082.2,Pg_S0583.1,Pg_S1954.17,Pg_S1389.4,Pg_S1106.18,Pg_S1812.21,Pg_S3226.21,Pg_S1550.10,Pg_S1157.10,Pg_S2190.11,Pg_S0276.29,Pg_S1420.1,Pg_S3143.1,Pg_S2259.6,Pg_S7467.3,Pg_S4018.16,Pg_S1169.10,Pg_S1660.9,Pg_S4969.3,Pg_S6389.7,Pg_S2495.1,Pg_S2208.4,Pg_S3822.11,Pg_S2223.10,Pg_S0773.1,Pg_S2061.24,Pg_S1974.22,Pg_S1960.15,Pg_S0850…
GO:0055029	nuclear DNA-directed RNA polymerase complex	cellular_component	0.14599	1	45	318641	205	45598	Pg_S0850.6,Pg_S0773.1,Pg_S1974.22,Pg_S2061.24,Pg_S1960.15,Pg_S2208.4,Pg_S3822.11,Pg_S2223.10,Pg_S6389.7,Pg_S2495.1,Pg_S2442.6,Pg_S7024.1,Pg_S3645.2,Pg_S2094.3,Pg_S3911.6,Pg_S0439.3,Pg_S1946.4,Pg_S5024.9,Pg_S1105.3,Pg_S0386.1,Pg_S1389.4,Pg_S1812.21,Pg_S1106.18,Pg_S2082.2,Pg_S1954.17,Pg_S0583.1,Pg_S1234.2,Pg_S2971.4,Pg_S4060.3,Pg_S4339.11,Pg_S2264.3,Pg_S3511.16,Pg_S1169.10,Pg_S1660.9,Pg_S4969.3,Pg_…
GO:0008192	RNA guanylyltransferase activity	molecular_function	0.15009	1	6	318641	22	45598	Pg_S3401.21,Pg_S1958.2,Pg_S2929.12,Pg_S0368.23,Pg_S5979.5,Pg_S6038.2
GO:0070568	guanylyltransferase activity	molecular_function	0.15009	1	6	318641	22	45598	Pg_S3401.21,Pg_S1958.2,Pg_S2929.12,Pg_S0368.23,Pg_S5979.5,Pg_S6038.2
GO:0016108	tetraterpenoid metabolic process	biological_process	0.15141	1	23	318641	102	45598	Pg_S3063.1,Pg_S1376.4,Pg_S0315.1,Pg_S1034.41,Pg_S2840.6,Pg_S0590.13,Pg_S7922.2,Pg_S2749.20,Pg_S0327.25,Pg_S8810.2,Pg_S7554.3,Pg_S3063.2,Pg_S1672.1,Pg_S9000.1,Pg_S2035.14,Pg_S6152.1,Pg_S3840.9,Pg_S6081.2,Pg_S0654.1,Pg_S0245.15,Pg_S2606.7,Pg_S1560.7,Pg_S3944.1
GO:0016109	tetraterpenoid biosynthetic process	biological_process	0.15141	1	23	318641	102	45598	Pg_S1376.4,Pg_S0315.1,Pg_S3063.1,Pg_S7922.2,Pg_S2749.20,Pg_S8810.2,Pg_S0327.25,Pg_S7554.3,Pg_S1034.41,Pg_S2840.6,Pg_S0590.13,Pg_S9000.1,Pg_S2035.14,Pg_S3063.2,Pg_S1672.1,Pg_S2606.7,Pg_S0245.15,Pg_S3944.1,Pg_S1560.7,Pg_S6152.1,Pg_S3840.9,Pg_S6081.2,Pg_S0654.1
GO:0016116	carotenoid metabolic process	biological_process	0.15141	1	23	318641	102	45598	Pg_S1560.7,Pg_S3944.1,Pg_S0245.15,Pg_S2606.7,Pg_S6081.2,Pg_S0654.1,Pg_S6152.1,Pg_S3840.9,Pg_S2035.14,Pg_S9000.1,Pg_S1672.1,Pg_S3063.2,Pg_S2749.20,Pg_S8810.2,Pg_S0327.25,Pg_S7554.3,Pg_S7922.2,Pg_S2840.6,Pg_S0590.13,Pg_S1034.41,Pg_S1376.4,Pg_S0315.1,Pg_S3063.1
GO:0016117	carotenoid biosynthetic process	biological_process	0.15141	1	23	318641	102	45598	Pg_S0315.1,Pg_S1376.4,Pg_S3063.1,Pg_S7922.2,Pg_S8810.2,Pg_S0327.25,Pg_S7554.3,Pg_S2749.20,Pg_S1034.41,Pg_S0590.13,Pg_S2840.6,Pg_S9000.1,Pg_S2035.14,Pg_S1672.1,Pg_S3063.2,Pg_S2606.7,Pg_S0245.15,Pg_S3944.1,Pg_S1560.7,Pg_S3840.9,Pg_S6152.1,Pg_S0654.1,Pg_S6081.2
GO:0032504	multicellular organism reproduction	biological_process	0.15152	1	25	318641	108	45598	Pg_S0046.18,Pg_S8140.4,Pg_S4363.7,Pg_S2783.12,Pg_S3949.6,Pg_S1766.15,Pg_S2290.10,Pg_S1671.8,XLOC_383246,Pg_S4503.9,Pg_S7524.4,Pg_S1425.22,Pg_S5402.10,Pg_S3744.12,Pg_S2018.6,Pg_S4155.13,Pg_S5498.4,Pg_S4369.16,Pg_S2419.2,Pg_S0817.5,Pg_S2574.3,Pg_S0204.75,Pg_S0439.81,Pg_S3046.4,Pg_S1794.5
GO:0042180	cellular ketone metabolic process	biological_process	0.15344	1	11	318641	50	45598	Pg_S1750.20,Pg_S3055.3,Pg_S1815.23,Pg_S2512.6,Pg_S4321.14,Pg_S0093.26,Pg_S3022.1,Pg_S0013.1,Pg_S3923.6,Pg_S0093.27,Pg_S4879.4
GO:0001836	release of cytochrome c from mitochondria	biological_process	0.15391	1	2	318641	3	45598	Pg_S1618.5,Pg_S2164.11
GO:0008637	apoptotic mitochondrial changes	biological_process	0.15391	1	2	318641	3	45598	Pg_S1618.5,Pg_S2164.11
GO:0097190	apoptotic signaling pathway	biological_process	0.15391	1	2	318641	3	45598	Pg_S1618.5,Pg_S2164.11
GO:0042181	ketone biosynthetic process	biological_process	0.15411	1	9	318641	40	45598	Pg_S4321.14,Pg_S1815.23,Pg_S3055.3,Pg_S1750.20,Pg_S0093.27,Pg_S0013.1,Pg_S3923.6,Pg_S3022.1,Pg_S0093.26
GO:0015562	efflux transmembrane transporter activity	molecular_function	0.15425	1	1	318641	1	45598	Pg_S1116.1
GO:0034639	L-amino acid efflux transmembrane transporter activity	molecular_function	0.15425	1	1	318641	1	45598	Pg_S1116.1
GO:0006020	inositol metabolic process	biological_process	0.15495	1	3	318641	9	45598	Pg_S3285.5,Pg_S0509.13,Pg_S1079.1
GO:0019748	secondary metabolic process	biological_process	0.1551	1	16	318641	66	45598	Pg_S3934.6,Pg_S0695.5,Pg_S0285.10,Pg_S8042.1,Pg_S0957.5,Pg_S2029.2,Pg_S3948.7,Pg_S3871.1,Pg_S3083.29,Pg_S1563.22,Pg_S2677.26,Pg_S0368.2,Pg_S0012.12,Pg_S1240.48,Pg_S6503.4,Pg_S1043.1
GO:0019627	urea metabolic process	biological_process	0.15557	1	2	318641	6	45598	Pg_S3028.17,Pg_S4042.1
GO:0006166	purine ribonucleoside salvage	biological_process	0.15602	1	2	318641	3	45598	Pg_S0383.1,Pg_S0219.35
GO:0006190	inosine salvage	biological_process	0.15602	1	2	318641	3	45598	Pg_S0383.1,Pg_S0219.35
GO:0043094	cellular metabolic compound salvage	biological_process	0.15602	1	2	318641	3	45598	Pg_S0383.1,Pg_S0219.35
GO:0043101	purine-containing compound salvage	biological_process	0.15602	1	2	318641	3	45598	Pg_S0383.1,Pg_S0219.35
GO:0043174	nucleoside salvage	biological_process	0.15602	1	2	318641	3	45598	Pg_S0383.1,Pg_S0219.35
GO:0046102	inosine metabolic process	biological_process	0.15602	1	2	318641	3	45598	Pg_S0219.35,Pg_S0383.1
GO:0046103	inosine biosynthetic process	biological_process	0.15602	1	2	318641	3	45598	Pg_S0383.1,Pg_S0219.35
GO:0050483	IMP 5'-nucleotidase activity	molecular_function	0.15602	1	2	318641	3	45598	Pg_S0219.35,Pg_S0383.1
GO:0032774	RNA biosynthetic process	biological_process	0.15603	1	930	318641	4702	45598	Pg_S1797.3,Pg_S4691.6,Pg_S1292.1,Pg_S2285.6,Pg_S1054.6,Pg_S2412.7,Pg_S5054.5,Pg_S0851.5,Pg_S6159.1,Pg_S1646.1,Pg_S5969.2,Pg_S4568.16,Pg_S4765.2,Pg_S0244.8,Pg_S0508.2,Pg_S1457.9,Pg_S3979.6,Pg_S3063.7,Pg_S0168.6,Pg_S2635.1,Pg_S2988.14,Pg_S6406.12,Pg_S0136.13,Pg_S8799.1,Pg_S0953.15,Pg_S0897.31,Pg_S2223.15,Pg_S0812.13,Pg_S0129.17,Pg_S1875.5,Pg_S0109.26,Pg_S4969.3,Pg_S0392.1,Pg_S0224.3,Pg_S2811.12,Pg_…
GO:1901607	alpha-amino acid biosynthetic process	biological_process	0.1564	1	68	318641	339	45598	Pg_S0318.20,Pg_S0426.21,Pg_S1501.43,Pg_S4525.3,Pg_S6519.4,Pg_S2197.3,Pg_S0724.14,Pg_S3935.2,Pg_S1703.32,Pg_S1679.46,Pg_S4206.2,Pg_S3541.5,Pg_S1333.9,Pg_S0403.32,Pg_S1690.1,Pg_S4568.18,Pg_S2583.14,Pg_S4405.7,Pg_S0826.8,Pg_S1954.19,Pg_S0536.6,Pg_S0172.2,Pg_S0298.19,Pg_S3711.8,Pg_S2708.28,Pg_S6053.3,Pg_S3656.5,Pg_S2936.6,Pg_S2426.2,Pg_S1728.4,Pg_S2464.1,Pg_S6354.2,Pg_S0636.2,Pg_S6503.4,Pg_S2891.12,P…
GO:0015370	solute:sodium symporter activity	molecular_function	0.15727	1	6	318641	22	45598	Pg_S2894.9,Pg_S3610.6,Pg_S0664.32,Pg_S0034.29,Pg_S6379.4,Pg_S1434.6
GO:0007338	single fertilization	biological_process	0.15773	1	6	318641	19	45598	XLOC_383246,Pg_S2086.2,Pg_S2018.6,Pg_S0397.29,Pg_S2290.10,Pg_S2419.2
GO:0009566	fertilization	biological_process	0.15773	1	6	318641	19	45598	Pg_S2290.10,Pg_S0397.29,Pg_S2018.6,XLOC_383246,Pg_S2086.2,Pg_S2419.2
GO:0030284	estrogen receptor activity	molecular_function	0.15781	1	2	318641	3	45598	Pg_S2898.6,Pg_S0032.12
GO:0043168	anion binding	molecular_function	0.15835	1	1413	318641	7840	45598	Pg_S1604.4,Pg_S5723.4,Pg_S4893.6,Pg_S0877.14,Pg_S0572.4,Pg_S1979.32,Pg_S2245.17,Pg_S2762.11,Pg_S3429.18,Pg_S0086.25,Pg_S6612.1,Pg_S6041.5,Pg_S0846.11,Pg_S3777.3,Pg_S5906.7,Pg_S1646.1,Pg_S1979.26,Pg_S2512.6,Pg_S2840.6,Pg_S0978.18,Pg_S0350.35,Pg_S1791.6,Pg_S4318.5,Pg_S5723.2,Pg_S1812.23,Pg_S3226.15,Pg_S2451.2,Pg_S1562.4,Pg_S7311.1,Pg_S2783.11,Pg_S4526.9,Pg_S5313.3,Pg_S4176.5,Pg_S1322.3,Pg_S3438.5,P…
GO:0071107	response to parathyroid hormone stimulus	biological_process	0.15867	1	4	318641	13	45598	Pg_S1073.7,Pg_S0788.1,Pg_S4503.9,Pg_S1237.30
GO:0009755	hormone-mediated signaling pathway	biological_process	0.15917	1	4	318641	11	45598	Pg_S0415.4,Pg_S1164.14,Pg_S0032.12,Pg_S2898.6
GO:0032870	cellular response to hormone stimulus	biological_process	0.15917	1	4	318641	11	45598	Pg_S0032.12,Pg_S1164.14,Pg_S2898.6,Pg_S0415.4
GO:0002143	tRNA wobble position uridine thiolation	biological_process	0.16009	1	1	318641	1	45598	Pg_S1913.11
GO:0004560	alpha-L-fucosidase activity	molecular_function	0.16012	1	3	318641	8	45598	Pg_S2784.14,Pg_S4850.13,Pg_S1908.31
GO:0015928	fucosidase activity	molecular_function	0.16012	1	3	318641	8	45598	Pg_S1908.31,Pg_S4850.13,Pg_S2784.14
GO:0016702	oxidoreductase activity, acting on single donors with incorporation of molecular oxygen, incorporation of two atoms of oxygen	molecular_function	0.1602	1	22	318641	101	45598	Pg_S3059.2,Pg_S3059.3,Pg_S0575.54,Pg_S3622.6,Pg_S5278.3,Pg_S3015.1,Pg_S0318.12,Pg_S1270.5,Pg_S4969.3,Pg_S2957.1,Pg_S0785.21,Pg_S2982.8,Pg_S3059.1,Pg_S3463.10,Pg_S8267.2,Pg_S6490.4,Pg_S3814.3,Pg_S5902.4,Pg_S1004.9,Pg_S7979.1,Pg_S1988.1,Pg_S6180.7
GO:0030163	protein catabolic process	biological_process	0.16127	1	71	318641	356	45598	Pg_S3306.5,Pg_S6009.2,Pg_S0431.37,Pg_S2991.4,Pg_S5199.2,Pg_S2124.25,Pg_S6133.5,Pg_S5757.1,Pg_S0213.20,Pg_S1237.29,Pg_S4167.3,Pg_S0436.1,Pg_S0889.16,Pg_S2274.7,Pg_S2672.13,Pg_S2920.2,Pg_S7895.2,Pg_S6455.6,Pg_S4474.1,Pg_S6661.8,Pg_S0876.1,Pg_S0653.3,Pg_S8635.1,Pg_S0222.53,Pg_S2891.2,Pg_S2016.2,Pg_S1084.9,Pg_S6388.8,Pg_S0121.54,Pg_S6507.6,Pg_S6554.1,Pg_S6096.4,Pg_S4463.9,Pg_S2008.1,Pg_S1990.12,Pg_S0…
GO:0004055	argininosuccinate synthase activity	molecular_function	0.16145	1	2	318641	4	45598	Pg_S0897.19,Pg_S3656.5
GO:0043604	amide biosynthetic process	biological_process	0.1618	1	12	318641	56	45598	Pg_S3320.5,Pg_S0017.2,Pg_S3862.23,Pg_S8042.1,Pg_S4251.11,Pg_S0341.5,Pg_S2063.16,Pg_S6528.8,Pg_S7041.8,Pg_S5428.3,Pg_S2677.26,Pg_S1954.19
GO:0051345	positive regulation of hydrolase activity	biological_process	0.16219	1	4	318641	11	45598	Pg_S1721.8,Pg_S0659.9,Pg_S1618.5,Pg_S1864.2
GO:0043161	proteasomal ubiquitin-dependent protein catabolic process	biological_process	0.16321	1	13	318641	51	45598	Pg_S1237.29,Pg_S2409.2,Pg_S1413.3,Pg_S5757.1,Pg_S5121.8,Pg_S2274.7,Pg_S6552.1,Pg_S2161.1,Pg_S0889.16,Pg_S0073.12,Pg_S0985.5,Pg_S2891.2,Pg_S6661.8
GO:0043547	positive regulation of GTPase activity	biological_process	0.16331	1	3	318641	7	45598	Pg_S0659.9,Pg_S1864.2,Pg_S1721.8
GO:0043903	regulation of symbiosis, encompassing mutualism through parasitism	biological_process	0.16399	1	6	318641	23	45598	Pg_S0575.52,Pg_S2274.7,Pg_S0196.7,Pg_S0423.25,Pg_S0543.3,Pg_S3178.11
GO:0050792	regulation of viral process	biological_process	0.16399	1	6	318641	23	45598	Pg_S3178.11,Pg_S0196.7,Pg_S0543.3,Pg_S0423.25,Pg_S2274.7,Pg_S0575.52
GO:1901661	quinone metabolic process	biological_process	0.16462	1	8	318641	35	45598	Pg_S0093.27,Pg_S3022.1,Pg_S0093.26,Pg_S0013.1,Pg_S3923.6,Pg_S4321.14,Pg_S1750.20,Pg_S1815.23
GO:1901663	quinone biosynthetic process	biological_process	0.16462	1	8	318641	35	45598	Pg_S0013.1,Pg_S3923.6,Pg_S0093.26,Pg_S3022.1,Pg_S0093.27,Pg_S1815.23,Pg_S1750.20,Pg_S4321.14
GO:0006554	lysine catabolic process	biological_process	0.16514	1	5	318641	14	45598	Pg_S6528.8,Pg_S2803.2,Pg_S4225.4,Pg_S8084.1,Pg_S5744.2
GO:0009068	aspartate family amino acid catabolic process	biological_process	0.16514	1	5	318641	14	45598	Pg_S6528.8,Pg_S2803.2,Pg_S4225.4,Pg_S8084.1,Pg_S5744.2
GO:0019475	L-lysine catabolic process to acetate	biological_process	0.16514	1	5	318641	14	45598	Pg_S6528.8,Pg_S4225.4,Pg_S2803.2,Pg_S8084.1,Pg_S5744.2
GO:0019477	L-lysine catabolic process	biological_process	0.16514	1	5	318641	14	45598	Pg_S6528.8,Pg_S4225.4,Pg_S2803.2,Pg_S8084.1,Pg_S5744.2
GO:0046440	L-lysine metabolic process	biological_process	0.16514	1	5	318641	14	45598	Pg_S4225.4,Pg_S2803.2,Pg_S6528.8,Pg_S5744.2,Pg_S8084.1
GO:0019438	aromatic compound biosynthetic process	biological_process	0.16561	1	1080	318641	5529	45598	Pg_S3643.8,Pg_S2354.19,Pg_S7062.9,Pg_S7927.2,Pg_S1376.11,Pg_S4604.7,Pg_S6708.1,Pg_S2624.4,Pg_S0203.2,Pg_S0036.15,Pg_S3847.1,Pg_S0403.32,Pg_S3063.6,Pg_S2915.3,Pg_S3016.18,Pg_S2568.20,Pg_S0315.1,Pg_S3386.2,Pg_S1067.29,Pg_S2220.2,Pg_S0525.1,Pg_S2684.1,Pg_S1995.6,Pg_S0368.15,Pg_S0151.6,Pg_S1974.2,Pg_S2845.2,Pg_S3171.15,Pg_S3414.7,Pg_S3698.10,Pg_S1164.2,Pg_S1865.24,Pg_S1191.2,Pg_S3902.1,Pg_S0905.41,Pg…
GO:0004616	phosphogluconate dehydrogenase (decarboxylating) activity	molecular_function	0.16626	1	22	318641	96	45598	Pg_S2708.28,Pg_S7360.5,Pg_S2473.26,Pg_S5924.4,Pg_S1240.32,Pg_S0358.22,Pg_S6577.4,Pg_S0981.31,Pg_S1563.25,Pg_S6282.2,Pg_S3806.5,Pg_S1668.13,Pg_S7554.3,Pg_S2176.4,Pg_S2896.3,Pg_S1164.7,Pg_S7308.4,Pg_S0460.6,Pg_S1740.5,Pg_S0298.19,Pg_S2641.8,Pg_S3759.6
GO:0042600	chorion	cellular_component	0.1665	1	12	318641	43	45598	Pg_S8140.4,Pg_S1766.15,Pg_S0817.5,Pg_S2783.12,Pg_S5498.4,Pg_S4155.13,Pg_S1671.8,Pg_S3046.4,Pg_S7084.4,Pg_S3866.11,Pg_S1425.22,Pg_S1794.5
GO:0001881	receptor recycling	biological_process	0.16721	1	2	318641	5	45598	Pg_S3190.3,Pg_S3255.1
GO:0009725	response to hormone stimulus	biological_process	0.16738	1	49	318641	191	45598	Pg_S1270.17,Pg_S3414.7,Pg_S2104.11,Pg_S0992.27,Pg_S1562.24,Pg_S4399.11,Pg_S4966.7,Pg_S0788.1,Pg_S0992.31,Pg_S0234.32,Pg_S4399.8,Pg_S0774.2,Pg_S1073.7,Pg_S4503.9,Pg_S0542.4,Pg_S0032.12,Pg_S1105.3,Pg_S5887.6,Pg_S4399.7,Pg_S0992.33,Pg_S0428.21,Pg_S2143.16,Pg_S0992.28,Pg_S8395.3,Pg_S1316.8,Pg_S1723.6,Pg_S0415.4,Pg_S1164.14,Pg_S0055.1,Pg_S3414.11,Pg_S2596.2,Pg_S1500.10,Pg_S0204.70,Pg_S3414.13,Pg_S1729…
GO:0016872	intramolecular lyase activity	molecular_function	0.16769	1	7	318641	24	45598	Pg_S0509.13,Pg_S2884.6,Pg_S3285.5,Pg_S1870.5,Pg_S1107.12,Pg_S1079.1,Pg_S0783.13
GO:0045892	negative regulation of transcription, DNA-dependent	biological_process	0.16772	1	17	318641	66	45598	Pg_S7265.2,Pg_S2891.2,Pg_S2568.19,Pg_S2317.2,Pg_S6147.2,Pg_S1122.9,Pg_S2003.6,Pg_S2207.18,Pg_S2568.20,Pg_S4328.4,Pg_S4494.6,Pg_S7741.1,Pg_S0543.8,Pg_S3843.17,Pg_S0884.2,Pg_S0677.1,Pg_S1631.2
GO:0051253	negative regulation of RNA metabolic process	biological_process	0.16772	1	17	318641	66	45598	Pg_S4328.4,Pg_S7741.1,Pg_S4494.6,Pg_S0884.2,Pg_S0677.1,Pg_S1631.2,Pg_S0543.8,Pg_S3843.17,Pg_S7265.2,Pg_S2891.2,Pg_S2317.2,Pg_S2568.19,Pg_S1122.9,Pg_S6147.2,Pg_S2568.20,Pg_S2003.6,Pg_S2207.18
GO:0007052	mitotic spindle organization	biological_process	0.1681	1	3	318641	9	45598	Pg_S1678.21,XLOC_190394,Pg_S1031.2
GO:0009072	aromatic amino acid family metabolic process	biological_process	0.16864	1	17	318641	78	45598	Pg_S1018.4,Pg_S5009.4,XLOC_321933,Pg_S2972.1,Pg_S2957.1,Pg_S4656.3,Pg_S5924.4,Pg_S2426.2,Pg_S4037.10,Pg_S3935.2,Pg_S1212.16,Pg_S0035.17,Pg_S1326.3,Pg_S2973.2,Pg_S0298.19,Pg_S6490.4,Pg_S1174.3
GO:0010309	acireductone dioxygenase [iron(II)-requiring] activity	molecular_function	0.16936	1	5	318641	17	45598	Pg_S8267.2,Pg_S3463.10,Pg_S0575.54,Pg_S1004.9,Pg_S6180.7
GO:0010629	negative regulation of gene expression	biological_process	0.16952	1	23	318641	98	45598	Pg_S4328.4,Pg_S7741.1,Pg_S4494.6,Pg_S1631.2,Pg_S0677.1,Pg_S0884.2,Pg_S3843.17,Pg_S0543.8,Pg_S2891.2,Pg_S7265.2,Pg_S1488.2,Pg_S2317.2,Pg_S1945.21,Pg_S2568.19,Pg_S3513.1,Pg_S6720.1,Pg_S1122.9,Pg_S0247.18,Pg_S6147.2,Pg_S1157.25,Pg_S2568.20,Pg_S2207.18,Pg_S2003.6
GO:0005853	eukaryotic translation elongation factor 1 complex	cellular_component	0.16963	1	5	318641	16	45598	Pg_S0285.8,Pg_S3566.2,Pg_S0269.4,Pg_S3656.13,Pg_S0437.28
GO:0005549	odorant binding	molecular_function	0.16977	1	2	318641	4	45598	Pg_S7434.1,Pg_S4250.9
GO:0004618	phosphoglycerate kinase activity	molecular_function	0.16977	1	5	318641	15	45598	Pg_S0624.8,Pg_S5568.7,Pg_S2891.16,Pg_S0871.3,Pg_S3309.18
GO:0016774	phosphotransferase activity, carboxyl group as acceptor	molecular_function	0.16977	1	5	318641	15	45598	Pg_S0624.8,Pg_S5568.7,Pg_S2891.16,Pg_S3309.18,Pg_S0871.3
GO:0006081	cellular aldehyde metabolic process	biological_process	0.17028	1	4	318641	13	45598	Pg_S0447.5,Pg_S1615.19,Pg_S4375.11,Pg_S4604.8
GO:0005727	extrachromosomal circular DNA	cellular_component	0.17112	1	3	318641	8	45598	Pg_S5165.3,Pg_S1325.2,Pg_S3369.5
GO:0046821	extrachromosomal DNA	cellular_component	0.17112	1	3	318641	8	45598	Pg_S5165.3,Pg_S3369.5,Pg_S1325.2
GO:0004864	protein phosphatase inhibitor activity	molecular_function	0.17154	1	4	318641	12	45598	Pg_S0063.3,Pg_S0363.5,Pg_S0358.7,Pg_S0769.3
GO:0019212	phosphatase inhibitor activity	molecular_function	0.17154	1	4	318641	12	45598	Pg_S0063.3,Pg_S0363.5,Pg_S0769.3,Pg_S0358.7
GO:0045934	negative regulation of nucleobase-containing compound metabolic process	biological_process	0.17181	1	19	318641	77	45598	Pg_S1966.2,Pg_S0543.8,Pg_S3843.17,Pg_S0884.2,Pg_S0677.1,Pg_S1631.2,Pg_S4494.6,Pg_S7741.1,Pg_S4328.4,Pg_S0290.6,Pg_S2003.6,Pg_S2207.18,Pg_S2568.20,Pg_S6147.2,Pg_S1122.9,Pg_S2568.19,Pg_S2317.2,Pg_S7265.2,Pg_S2891.2
GO:0051172	negative regulation of nitrogen compound metabolic process	biological_process	0.17181	1	19	318641	77	45598	Pg_S7741.1,Pg_S4494.6,Pg_S0290.6,Pg_S4328.4,Pg_S0677.1,Pg_S1631.2,Pg_S0884.2,Pg_S0543.8,Pg_S3843.17,Pg_S1966.2,Pg_S2317.2,Pg_S2568.19,Pg_S2891.2,Pg_S7265.2,Pg_S2568.20,Pg_S2207.18,Pg_S2003.6,Pg_S1122.9,Pg_S6147.2
GO:0000795	synaptonemal complex	cellular_component	0.17392	1	4	318641	10	45598	Pg_S1355.9,Pg_S0046.18,Pg_S4613.11,Pg_S4825.6
GO:0070469	respiratory chain	cellular_component	0.17448	1	18	318641	85	45598	Pg_S0012.13,Pg_S3976.18,Pg_S0902.6,Pg_S3722.19,Pg_S3757.16,Pg_S0786.24,Pg_S3226.10,Pg_S5500.3,Pg_S6413.5,Pg_S1358.21,Pg_S4159.14,Pg_S6962.2,Pg_S0442.29,Pg_S0480.2,Pg_S0326.17,Pg_S5353.1,Pg_S3248.1,Pg_S0148.36
GO:0003993	acid phosphatase activity	molecular_function	0.17483	1	19	318641	86	45598	Pg_S4243.6,Pg_S2330.5,Pg_S2206.4,Pg_S2162.12,Pg_S1049.33,Pg_S1973.12,Pg_S4601.17,Pg_S6867.3,Pg_S1185.13,Pg_S2813.1,Pg_S0253.12,Pg_S0008.33,Pg_S5270.2,Pg_S1171.2,Pg_S0889.64,Pg_S4227.6,Pg_S2564.7,Pg_S1678.21,Pg_S2507.3
GO:0051189	prosthetic group metabolic process	biological_process	0.17495	1	15	318641	68	45598	Pg_S0519.50,Pg_S2971.4,Pg_S1493.1,Pg_S1194.3,Pg_S1774.28,Pg_S0077.36,Pg_S4176.5,Pg_S1679.44,Pg_S6282.2,Pg_S1232.2,Pg_S7014.1,Pg_S2390.7,Pg_S0277.26,Pg_S2010.12,Pg_S1444.21
GO:0031965	nuclear membrane	cellular_component	0.17527	1	6	318641	19	45598	Pg_S5828.4,Pg_S2792.4,Pg_S0012.2,Pg_S4771.9,Pg_S5851.4,Pg_S0164.14
GO:0071941	nitrogen cycle metabolic process	biological_process	0.17596	1	6	318641	27	45598	Pg_S3028.17,Pg_S5456.1,Pg_S5674.2,Pg_S4042.1,Pg_S4115.4,Pg_S6270.4
GO:0020027	hemoglobin metabolic process	biological_process	0.17672	1	2	318641	5	45598	Pg_S7114.7,Pg_S0908.18
GO:0030097	hemopoiesis	biological_process	0.17672	1	2	318641	5	45598	Pg_S7114.7,Pg_S0908.18
GO:0030492	hemoglobin binding	molecular_function	0.17672	1	2	318641	5	45598	Pg_S7114.7,Pg_S0908.18
GO:0048534	hematopoietic or lymphoid organ development	biological_process	0.17672	1	2	318641	5	45598	Pg_S7114.7,Pg_S0908.18
GO:0006836	neurotransmitter transport	biological_process	0.17681	1	4	318641	14	45598	Pg_S6379.4,Pg_S0664.32,Pg_S2894.9,Pg_S1434.6
GO:0016831	carboxy-lyase activity	molecular_function	0.17754	1	53	318641	241	45598	Pg_S0096.18,Pg_S1679.32,Pg_S5604.2,Pg_S4504.5,Pg_S3414.17,Pg_S7717.1,Pg_S0967.48,Pg_S3298.2,Pg_S4568.4,Pg_S7653.2,Pg_S0190.11,Pg_S0384.7,Pg_S3744.5,Pg_S8454.1,Pg_S0635.13,Pg_S1858.17,Pg_S6053.3,Pg_S4333.19,Pg_S1181.1,Pg_S0426.7,Pg_S1580.2,Pg_S2805.8,Pg_S1212.1,Pg_S1342.11,Pg_S3138.9,Pg_S2000.9,Pg_S1607.4,Pg_S0600.5,Pg_S1703.38,Pg_S0379.14,Pg_S7069.6,Pg_S8609.1,Pg_S2588.16,Pg_S2358.6,Pg_S0240.8,Pg…
GO:0009986	cell surface	cellular_component	0.17764	1	2	318641	5	45598	Pg_S0034.18,Pg_S4204.6
GO:0006733	oxidoreduction coenzyme metabolic process	biological_process	0.17784	1	19	318641	88	45598	Pg_S7360.5,Pg_S3022.1,Pg_S1563.25,Pg_S6282.2,Pg_S3923.6,Pg_S4012.7,Pg_S0093.27,Pg_S7556.2,Pg_S1750.20,Pg_S2896.3,Pg_S1164.7,Pg_S1815.23,Pg_S2317.2,Pg_S1668.13,Pg_S3759.20,Pg_S0093.26,Pg_S0013.1,Pg_S1712.26,Pg_S7308.4
GO:0010558	negative regulation of macromolecule biosynthetic process	biological_process	0.17829	1	25	318641	101	45598	Pg_S1000.4,Pg_S1966.2,Pg_S3843.17,Pg_S0543.8,Pg_S0884.2,Pg_S0677.1,Pg_S1631.2,Pg_S4328.4,Pg_S0290.6,Pg_S4494.6,Pg_S0765.9,Pg_S7741.1,Pg_S3178.11,Pg_S6147.2,Pg_S3998.10,Pg_S1122.9,Pg_S2003.6,Pg_S0181.12,Pg_S2207.18,Pg_S2568.20,Pg_S7265.2,Pg_S2891.2,Pg_S2568.19,Pg_S0640.12,Pg_S2317.2
GO:0031327	negative regulation of cellular biosynthetic process	biological_process	0.17829	1	25	318641	101	45598	Pg_S6147.2,Pg_S1122.9,Pg_S3998.10,Pg_S2207.18,Pg_S2003.6,Pg_S0181.12,Pg_S2568.20,Pg_S2891.2,Pg_S7265.2,Pg_S0640.12,Pg_S2568.19,Pg_S2317.2,Pg_S1000.4,Pg_S0543.8,Pg_S3843.17,Pg_S1966.2,Pg_S0677.1,Pg_S1631.2,Pg_S0884.2,Pg_S4328.4,Pg_S0290.6,Pg_S4494.6,Pg_S3178.11,Pg_S7741.1,Pg_S0765.9
GO:2000113	negative regulation of cellular macromolecule biosynthetic process	biological_process	0.17829	1	25	318641	101	45598	Pg_S3998.10,Pg_S1122.9,Pg_S6147.2,Pg_S2568.20,Pg_S2207.18,Pg_S2003.6,Pg_S0181.12,Pg_S2891.2,Pg_S7265.2,Pg_S2317.2,Pg_S0640.12,Pg_S2568.19,Pg_S1000.4,Pg_S1631.2,Pg_S0677.1,Pg_S0884.2,Pg_S3843.17,Pg_S0543.8,Pg_S1966.2,Pg_S0290.6,Pg_S4328.4,Pg_S3178.11,Pg_S7741.1,Pg_S0765.9,Pg_S4494.6
GO:0044237	cellular metabolic process	biological_process	0.17842	1	3372	318641	17830	45598	Pg_S2060.2,Pg_S3065.2,Pg_S1333.7,Pg_S3017.4,Pg_S3412.7,Pg_S5219.13,Pg_S5723.3,Pg_S1067.1,Pg_S1263.3,Pg_S1312.12,Pg_S4621.1,Pg_S0544.11,Pg_S2118.5,Pg_S6471.8,Pg_S0895.22,Pg_S2397.1,Pg_S1465.27,Pg_S6081.7,Pg_S0115.2,Pg_S0850.6,Pg_S3358.2,XLOC_193000,Pg_S4030.1,Pg_S0290.6,Pg_S6072.1,Pg_S2672.13,Pg_S6583.2,Pg_S3423.8,Pg_S2318.1,Pg_S5290.6,Pg_S2179.3,Pg_S3361.7,Pg_S0395.5,Pg_S5744.2,Pg_S5278.4,Pg_S714…
GO:0001514	selenocysteine incorporation	biological_process	0.1788	1	4	318641	11	45598	Pg_S0619.9,Pg_S9597.1,Pg_S6870.3,Pg_S0832.2
GO:0006451	translational readthrough	biological_process	0.1788	1	4	318641	11	45598	Pg_S0619.9,Pg_S0832.2,Pg_S9597.1,Pg_S6870.3
GO:0006537	glutamate biosynthetic process	biological_process	0.17966	1	7	318641	27	45598	Pg_S6354.2,Pg_S2464.1,Pg_S1728.4,Pg_S0536.6,Pg_S3250.1,Pg_S4206.2,Pg_S1465.27
GO:0043650	dicarboxylic acid biosynthetic process	biological_process	0.17966	1	7	318641	27	45598	Pg_S1728.4,Pg_S0536.6,Pg_S2464.1,Pg_S4206.2,Pg_S3250.1,Pg_S1465.27,Pg_S6354.2
GO:0010167	response to nitrate	biological_process	0.18005	1	3	318641	6	45598	Pg_S2580.16,Pg_S6223.2,Pg_S3759.22
GO:0015706	nitrate transport	biological_process	0.18005	1	3	318641	6	45598	Pg_S6223.2,Pg_S2580.16,Pg_S3759.22
GO:0008289	lipid binding	molecular_function	0.18136	1	77	318641	404	45598	Pg_S4965.4,Pg_S6204.1,Pg_S2096.17,Pg_S0032.12,Pg_S5082.2,Pg_S3621.1,Pg_S1116.24,Pg_S1893.6,Pg_S8147.1,Pg_S2312.4,Pg_S0941.9,Pg_S6925.1,Pg_S1632.22,Pg_S2051.4,Pg_S3302.10,Pg_S6471.8,Pg_S2468.44,Pg_S1766.15,Pg_S0992.54,Pg_S2721.10,Pg_S4204.6,XLOC_107035,Pg_S2805.10,Pg_S2898.6,Pg_S1749.12,Pg_S0700.5,Pg_S1749.13,Pg_S5075.6,Pg_S3149.14,Pg_S0415.4,Pg_S1759.6,Pg_S1915.17,Pg_S0244.40,Pg_S0614.49,Pg_S7631…
GO:0004506	squalene monooxygenase activity	molecular_function	0.18159	1	11	318641	43	45598	Pg_S2606.7,Pg_S2826.5,Pg_S3064.7,Pg_S6152.1,Pg_S1200.3,Pg_S6081.2,Pg_S2840.6,Pg_S7552.2,Pg_S4990.3,Pg_S4132.1,Pg_S1672.1
GO:0000275	mitochondrial proton-transporting ATP synthase complex, catalytic core F(1)	cellular_component	0.18196	1	10	318641	39	45598	Pg_S1661.15,Pg_S2749.13,Pg_S3125.6,Pg_S0361.4,Pg_S1212.15,Pg_S8767.1,Pg_S1124.18,Pg_S7708.1,Pg_S3847.1,Pg_S3187.19
GO:0010605	negative regulation of macromolecule metabolic process	biological_process	0.18247	1	31	318641	134	45598	Pg_S7265.2,Pg_S2891.2,Pg_S1488.2,Pg_S1945.21,Pg_S2317.2,Pg_S2568.19,Pg_S3513.1,Pg_S0640.12,Pg_S3998.10,Pg_S0247.18,Pg_S1122.9,Pg_S6720.1,Pg_S1157.25,Pg_S6147.2,Pg_S2568.20,Pg_S0181.12,Pg_S2003.6,Pg_S2207.18,Pg_S0290.6,Pg_S4328.4,Pg_S0765.9,Pg_S7741.1,Pg_S3178.11,Pg_S4494.6,Pg_S1000.4,Pg_S0884.2,Pg_S0677.1,Pg_S1631.2,Pg_S1966.2,Pg_S0543.8,Pg_S3843.17
GO:0005216	ion channel activity	molecular_function	0.18304	1	81	318641	415	45598	Pg_S0577.11,Pg_S4280.1,Pg_S5127.11,Pg_S2356.3,Pg_S0538.3,XLOC_158902,Pg_S0886.5,Pg_S1979.4,Pg_S0896.24,Pg_S2504.12,Pg_S3554.22,Pg_S0633.6,Pg_S0991.5,Pg_S0927.1,Pg_S1311.30,Pg_S1380.2,Pg_S5187.2,Pg_S5024.13,Pg_S8072.3,Pg_S0002.14,Pg_S0852.8,Pg_S4286.1,Pg_S0439.70,Pg_S6389.7,Pg_S2495.1,Pg_S2470.13,Pg_S2085.4,Pg_S0801.4,Pg_S1316.4,Pg_S0779.2,Pg_S1518.10,XLOC_193151,Pg_S0286.4,Pg_S0742.2,Pg_S2735.25,…
GO:0022838	substrate-specific channel activity	molecular_function	0.18304	1	81	318641	415	45598	Pg_S5119.10,Pg_S0061.83,Pg_S1472.3,Pg_S2317.2,XLOC_199243,Pg_S7840.1,Pg_S4150.2,Pg_S1801.1,Pg_S2245.31,Pg_S0914.1,Pg_S6295.1,Pg_S2295.24,Pg_S0857.56,Pg_S2229.17,XLOC_184694,Pg_S2820.6,Pg_S4952.7,Pg_S3830.25,Pg_S1726.2,XLOC_492020,Pg_S2937.6,Pg_S6888.2,Pg_S5183.1,Pg_S1014.8,Pg_S2208.11,Pg_S4021.15,Pg_S2017.10,Pg_S7002.2,Pg_S0693.21,Pg_S2442.6,Pg_S0363.5,Pg_S1615.34,Pg_S0458.20,Pg_S0516.13,Pg_S7998…
GO:0003972	RNA ligase (ATP) activity	molecular_function	0.18375	1	4	318641	13	45598	Pg_S5558.3,Pg_S0155.1,Pg_S1400.45,Pg_S0376.7
GO:0009627	systemic acquired resistance	biological_process	0.18466	1	4	318641	9	45598	Pg_S8289.2,Pg_S1761.12,Pg_S5942.6,Pg_S3049.2
GO:0009814	defense response, incompatible interaction	biological_process	0.18466	1	4	318641	9	45598	Pg_S8289.2,Pg_S3049.2,Pg_S5942.6,Pg_S1761.12
GO:0010112	regulation of systemic acquired resistance	biological_process	0.18466	1	4	318641	9	45598	Pg_S8289.2,Pg_S5942.6,Pg_S1761.12,Pg_S3049.2
GO:0030518	intracellular steroid hormone receptor signaling pathway	biological_process	0.18625	1	9	318641	32	45598	Pg_S2132.9,Pg_S5082.2,Pg_S0265.21,Pg_S1915.17,Pg_S0415.4,Pg_S3899.1,Pg_S0992.54,Pg_S1116.24,Pg_S1766.15
GO:0030522	intracellular receptor signaling pathway	biological_process	0.18625	1	9	318641	32	45598	Pg_S0992.54,Pg_S1116.24,Pg_S1766.15,Pg_S3899.1,Pg_S0415.4,Pg_S1915.17,Pg_S2132.9,Pg_S5082.2,Pg_S0265.21
GO:2001070	starch binding	molecular_function	0.18644	1	7	318641	28	45598	Pg_S5553.13,Pg_S6223.2,Pg_S1014.7,Pg_S5527.10,Pg_S3759.22,Pg_S0488.29,Pg_S3161.5
GO:0015925	galactosidase activity	molecular_function	0.18699	1	13	318641	65	45598	Pg_S6477.5,Pg_S5677.1,Pg_S3062.5,Pg_S5092.1,Pg_S6478.2,XLOC_158902,Pg_S0901.16,Pg_S0895.25,Pg_S0891.7,Pg_S1715.8,Pg_S1715.26,Pg_S5010.10,Pg_S0624.15
GO:0016614	oxidoreductase activity, acting on CH-OH group of donors	molecular_function	0.18746	1	142	318641	732	45598	Pg_S0758.5,Pg_S4405.7,Pg_S2945.2,Pg_S2676.12,Pg_S0315.1,Pg_S5466.9,Pg_S6420.5,Pg_S2235.3,Pg_S4604.7,Pg_S0978.14,Pg_S0575.57,Pg_S3806.5,Pg_S0159.26,Pg_S1668.13,Pg_S3979.10,Pg_S3074.9,Pg_S2840.6,Pg_S0897.14,Pg_S4658.18,Pg_S3959.3,Pg_S0652.5,Pg_S2708.28,Pg_S5911.5,Pg_S7360.5,Pg_S1240.32,Pg_S1030.12,Pg_S2735.14,Pg_S2124.22,Pg_S1563.25,Pg_S6282.2,Pg_S2665.2,Pg_S0514.5,Pg_S0590.13,Pg_S4249.3,Pg_S0761.4…
GO:0052646	alditol phosphate metabolic process	biological_process	0.18802	1	12	318641	53	45598	Pg_S7554.3,Pg_S2606.7,Pg_S2840.6,Pg_S6081.2,Pg_S2936.6,Pg_S1879.20,Pg_S0327.4,Pg_S6152.1,Pg_S5924.4,Pg_S1226.3,Pg_S5001.2,Pg_S0298.19
GO:0031324	negative regulation of cellular metabolic process	biological_process	0.18891	1	25	318641	102	45598	Pg_S2317.2,Pg_S2568.19,Pg_S0640.12,Pg_S2891.2,Pg_S7265.2,Pg_S2568.20,Pg_S2207.18,Pg_S2003.6,Pg_S0181.12,Pg_S3998.10,Pg_S1122.9,Pg_S6147.2,Pg_S7741.1,Pg_S3178.11,Pg_S0765.9,Pg_S4494.6,Pg_S0290.6,Pg_S4328.4,Pg_S1631.2,Pg_S0677.1,Pg_S0884.2,Pg_S0543.8,Pg_S3843.17,Pg_S1966.2,Pg_S1000.4
GO:0006084	acetyl-CoA metabolic process	biological_process	0.18907	1	3	318641	9	45598	Pg_S2063.2,Pg_S1295.23,Pg_S0061.31
GO:0006637	acyl-CoA metabolic process	biological_process	0.18907	1	3	318641	9	45598	Pg_S1295.23,Pg_S0061.31,Pg_S2063.2
GO:0035383	thioester metabolic process	biological_process	0.18907	1	3	318641	9	45598	Pg_S2063.2,Pg_S0061.31,Pg_S1295.23
GO:0015672	monovalent inorganic cation transport	biological_process	0.18959	1	180	318641	910	45598	Pg_S0183.3,Pg_S1472.3,Pg_S1658.9,Pg_S2390.11,Pg_S1799.20,Pg_S5850.4,Pg_S0195.11,Pg_S4405.7,Pg_S3209.2,Pg_S4339.6,Pg_S0355.12,Pg_S3847.1,Pg_S4691.3,Pg_S0857.56,Pg_S4952.7,Pg_S0280.58,Pg_S0182.11,Pg_S1437.7,Pg_S2354.19,Pg_S0402.9,Pg_S0981.4,Pg_S5121.8,Pg_S5339.4,Pg_S4975.10,Pg_S2472.11,Pg_S5906.7,Pg_S2840.6,Pg_S0659.34,Pg_S3414.17,Pg_S1038.45,Pg_S1240.32,Pg_S5206.2,Pg_S2590.1,Pg_S0961.12,Pg_S4288.7…
GO:0071944	cell periphery	cellular_component	0.19011	1	207	318641	1015	45598	Pg_S1671.8,Pg_S6137.5,Pg_S0734.17,Pg_S0286.4,Pg_S1425.22,Pg_S0341.8,Pg_S5470.4,Pg_S3679.6,Pg_S7369.5,Pg_S1263.3,Pg_S0144.18,Pg_S5446.7,Pg_S1630.4,Pg_S3218.8,Pg_S0889.68,Pg_S6919.4,Pg_S1766.12,Pg_S4278.9,Pg_S2306.16,Pg_S6606.8,Pg_S1690.7,Pg_S3039.25,Pg_S0108.37,Pg_S8454.1,Pg_S3876.19,Pg_S0070.6,Pg_S5781.5,Pg_S3427.11,Pg_S8351.3,Pg_S5806.7,Pg_S3168.4,Pg_S8140.4,Pg_S2017.2,Pg_S0222.29,Pg_S3358.8,Pg_…
GO:0051262	protein tetramerization	biological_process	0.19084	1	6	318641	21	45598	Pg_S4047.1,Pg_S6851.6,Pg_S5077.4,Pg_S5264.1,Pg_S0788.14,Pg_S7741.1
GO:0007618	mating	biological_process	0.19148	1	5	318641	17	45598	Pg_S0710.8,Pg_S3744.12,Pg_S0439.81,Pg_S7524.4,Pg_S5402.10
GO:0004022	alcohol dehydrogenase (NAD) activity	molecular_function	0.19184	1	3	318641	6	45598	Pg_S0100.3,Pg_S4010.14,Pg_S0025.5
GO:0015945	methanol metabolic process	biological_process	0.19184	1	3	318641	6	45598	Pg_S0025.5,Pg_S4010.14,Pg_S0100.3
GO:0015946	methanol oxidation	biological_process	0.19184	1	3	318641	6	45598	Pg_S0100.3,Pg_S4010.14,Pg_S0025.5
GO:0034308	primary alcohol metabolic process	biological_process	0.19184	1	3	318641	6	45598	Pg_S0100.3,Pg_S4010.14,Pg_S0025.5
GO:0006059	hexitol metabolic process	biological_process	0.19188	1	1	318641	1	45598	Pg_S6867.3
GO:0019402	galactitol metabolic process	biological_process	0.19188	1	1	318641	1	45598	Pg_S6867.3
GO:0003677	DNA binding	molecular_function	0.19206	1	1034	318641	5330	45598	Pg_S0624.8,Pg_S0420.11,Pg_S0168.6,Pg_S6159.1,Pg_S3979.6,Pg_S1457.9,Pg_S5054.5,Pg_S2529.10,Pg_S5165.3,Pg_S1054.6,Pg_S1403.3,Pg_S2285.6,Pg_S1073.14,Pg_S1580.4,Pg_S8238.3,Pg_S0327.22,Pg_S5719.3,Pg_S1638.12,Pg_S1875.5,Pg_S0109.26,Pg_S3174.3,Pg_S0392.1,Pg_S2568.18,Pg_S0129.17,Pg_S5394.4,Pg_S0571.4,Pg_S2819.17,Pg_S1354.8,Pg_S0050.1,Pg_S4018.11,Pg_S1963.27,Pg_S1740.14,Pg_S1990.1,Pg_S2757.7,Pg_S4864.1,Pg…
GO:0009987	cellular process	biological_process	0.19207	1	4562	318641	24211	45598	Pg_S7453.5,Pg_S6355.9,Pg_S5969.3,Pg_S5266.7,Pg_S1876.6,Pg_S6136.7,Pg_S0727.36,Pg_S8865.1,Pg_S0213.9,Pg_S0745.36,Pg_S2073.16,Pg_S2086.5,Pg_S4829.2,Pg_S1960.15,Pg_S1019.3,Pg_S2228.1,Pg_S5119.3,Pg_S4814.2,Pg_S0662.10,Pg_S1734.7,Pg_S0439.8,Pg_S1757.4,Pg_S1587.12,Pg_S2262.3,Pg_S0139.5,Pg_S4217.9,Pg_S0568.7,Pg_S4042.1,Pg_S0181.6,Pg_S0049.11,Pg_S0730.1,Pg_S0708.24,Pg_S2003.6,Pg_S0740.8,XLOC_199949,Pg_S0…
GO:0019199	transmembrane receptor protein kinase activity	molecular_function	0.19308	1	5	318641	17	45598	Pg_S5018.1,Pg_S0096.4,XLOC_032092,Pg_S2038.4,Pg_S3414.7
GO:0016137	glycoside metabolic process	biological_process	0.19318	1	1	318641	1	45598	Pg_S1038.37
GO:0016138	glycoside biosynthetic process	biological_process	0.19318	1	1	318641	1	45598	Pg_S1038.37
GO:0050504	mannosyl-3-phosphoglycerate synthase activity	molecular_function	0.19318	1	1	318641	1	45598	Pg_S1038.37
GO:0051478	mannosylglycerate metabolic process	biological_process	0.19318	1	1	318641	1	45598	Pg_S1038.37
GO:0051479	mannosylglycerate biosynthetic process	biological_process	0.19318	1	1	318641	1	45598	Pg_S1038.37
GO:0004174	electron-transferring-flavoprotein dehydrogenase activity	molecular_function	0.19367	1	2	318641	6	45598	Pg_S2783.8,Pg_S0536.64
GO:0016649	oxidoreductase activity, acting on the CH-NH group of donors, quinone or similar compound as acceptor	molecular_function	0.19367	1	2	318641	6	45598	Pg_S2783.8,Pg_S0536.64
GO:0015267	channel activity	molecular_function	0.19493	1	82	318641	423	45598	XLOC_184694,Pg_S2229.17,Pg_S0857.56,Pg_S6295.1,Pg_S2295.24,Pg_S6888.2,Pg_S5183.1,Pg_S3830.25,XLOC_492020,Pg_S1726.2,Pg_S2937.6,Pg_S2820.6,Pg_S4952.7,Pg_S1472.3,Pg_S5119.10,Pg_S0061.83,Pg_S2245.31,Pg_S0914.1,Pg_S1801.1,XLOC_199243,Pg_S7840.1,Pg_S4150.2,Pg_S2317.2,Pg_S7998.2,Pg_S6851.6,Pg_S0439.3,Pg_S1615.34,Pg_S0363.5,Pg_S0516.13,Pg_S0458.20,Pg_S2442.6,Pg_S0838.2,Pg_S3923.7,Pg_S1632.25,Pg_S4021.15…
GO:0022803	passive transmembrane transporter activity	molecular_function	0.19493	1	82	318641	423	45598	Pg_S1632.25,Pg_S3923.7,Pg_S0838.2,Pg_S0458.20,Pg_S0516.13,Pg_S0363.5,Pg_S1615.34,Pg_S2442.6,Pg_S6851.6,Pg_S0439.3,Pg_S7998.2,Pg_S7002.2,Pg_S0693.21,Pg_S1014.8,Pg_S2208.11,Pg_S4021.15,Pg_S2017.10,Pg_S4952.7,Pg_S2820.6,Pg_S5183.1,Pg_S6888.2,XLOC_492020,Pg_S2937.6,Pg_S1726.2,Pg_S3830.25,Pg_S2295.24,Pg_S6295.1,Pg_S2229.17,XLOC_184694,Pg_S0857.56,Pg_S4150.2,XLOC_199243,Pg_S7840.1,Pg_S2317.2,Pg_S0914.1…
GO:0016597	amino acid binding	molecular_function	0.19532	1	28	318641	136	45598	Pg_S5309.13,Pg_S2961.5,Pg_S1556.6,Pg_S0032.8,Pg_S0486.3,Pg_S0493.33,Pg_S0144.22,Pg_S5295.3,Pg_S3418.3,Pg_S3588.6,Pg_S3935.2,Pg_S1693.22,Pg_S4083.8,Pg_S0623.2,Pg_S4193.1,Pg_S1090.2,Pg_S1635.8,Pg_S1604.4,Pg_S1963.20,Pg_S5216.5,Pg_S1812.16,Pg_S0476.7,Pg_S2470.3,Pg_S2044.2,Pg_S7065.1,Pg_S1693.21,Pg_S2762.11,Pg_S3335.3
GO:0004789	thiamine-phosphate diphosphorylase activity	molecular_function	0.19593	1	5	318641	19	45598	Pg_S0992.57,Pg_S1728.4,Pg_S1465.27,Pg_S3250.1,Pg_S4037.10
GO:0003909	DNA ligase activity	molecular_function	0.19627	1	8	318641	36	45598	Pg_S1958.2,Pg_S0010.9,Pg_S3401.21,Pg_S5849.13,Pg_S0008.24,Pg_S0662.51,Pg_S0160.1,Pg_S0563.2
GO:0072519	parasitism	biological_process	0.19627	1	2	318641	5	45598	Pg_S2527.2,Pg_S3014.2
GO:0010923	negative regulation of phosphatase activity	biological_process	0.19917	1	2	318641	5	45598	Pg_S1312.12,XLOC_031305
GO:0032324	molybdopterin cofactor biosynthetic process	biological_process	0.19943	1	14	318641	65	45598	Pg_S1493.1,Pg_S1194.3,Pg_S1774.28,Pg_S2971.4,Pg_S0519.50,Pg_S1444.21,Pg_S0277.26,Pg_S2390.7,Pg_S1232.2,Pg_S7014.1,Pg_S6282.2,Pg_S4176.5,Pg_S0077.36,Pg_S1679.44
GO:0043545	molybdopterin cofactor metabolic process	biological_process	0.19943	1	14	318641	65	45598	Pg_S1194.3,Pg_S1774.28,Pg_S1493.1,Pg_S2971.4,Pg_S0519.50,Pg_S1444.21,Pg_S0277.26,Pg_S1232.2,Pg_S7014.1,Pg_S2390.7,Pg_S6282.2,Pg_S1679.44,Pg_S4176.5,Pg_S0077.36
GO:0000702	oxidized base lesion DNA N-glycosylase activity	molecular_function	0.19988	1	2	318641	5	45598	Pg_S0086.4,Pg_S0935.3
GO:0008534	oxidized purine nucleobase lesion DNA N-glycosylase activity	molecular_function	0.19988	1	2	318641	5	45598	Pg_S0086.4,Pg_S0935.3
GO:0009236	cobalamin biosynthetic process	biological_process	0.20076	1	21	318641	96	45598	Pg_S1693.5,Pg_S2186.4,Pg_S2624.4,Pg_S1428.10,Pg_S3866.11,Pg_S6541.2,Pg_S0573.1,Pg_S1550.10,Pg_S1073.17,Pg_S2825.4,Pg_S3024.17,Pg_S0070.6,Pg_S2658.24,Pg_S6137.5,Pg_S4181.13,XLOC_529893,Pg_S1372.11,Pg_S3264.1,Pg_S3934.2,Pg_S1483.4,Pg_S1185.46
GO:0006954	inflammatory response	biological_process	0.2009	1	3	318641	11	45598	Pg_S1051.12,Pg_S8382.2,Pg_S1066.14
GO:0016813	hydrolase activity, acting on carbon-nitrogen (but not peptide) bonds, in linear amidines	molecular_function	0.20271	1	3	318641	10	45598	Pg_S1075.29,Pg_S3541.5,Pg_S0426.21
GO:0007340	acrosome reaction	biological_process	0.20311	1	4	318641	11	45598	Pg_S2419.2,XLOC_383246,Pg_S2018.6,Pg_S2290.10
GO:0017156	calcium ion-dependent exocytosis	biological_process	0.20311	1	4	318641	11	45598	Pg_S2290.10,XLOC_383246,Pg_S2018.6,Pg_S2419.2
GO:0000981	sequence-specific DNA binding RNA polymerase II transcription factor activity	molecular_function	0.20381	1	10	318641	39	45598	Pg_S0960.17,Pg_S1766.15,Pg_S1116.24,Pg_S0992.54,Pg_S3899.1,Pg_S0812.13,Pg_S1915.17,Pg_S0265.21,Pg_S2132.9,Pg_S5082.2
GO:0004715	non-membrane spanning protein tyrosine kinase activity	molecular_function	0.20483	1	3	318641	9	45598	Pg_S1049.46,Pg_S0590.6,Pg_S4382.1
GO:0035304	regulation of protein dephosphorylation	biological_process	0.20538	1	2	318641	3	45598	Pg_S5248.2,Pg_S2207.4
GO:0035306	positive regulation of dephosphorylation	biological_process	0.20538	1	2	318641	3	45598	Pg_S5248.2,Pg_S2207.4
GO:0035307	positive regulation of protein dephosphorylation	biological_process	0.20538	1	2	318641	3	45598	Pg_S5248.2,Pg_S2207.4
GO:0071595	Nem1-Spo7 phosphatase complex	cellular_component	0.20538	1	2	318641	3	45598	Pg_S2207.4,Pg_S5248.2
GO:0072525	pyridine-containing compound biosynthetic process	biological_process	0.20552	1	19	318641	81	45598	Pg_S0403.32,Pg_S8609.1,Pg_S3759.20,Pg_S2317.2,Pg_S3074.3,Pg_S6189.1,Pg_S1712.26,Pg_S2060.2,Pg_S0788.10,Pg_S0952.1,Pg_S0173.10,Pg_S3236.1,Pg_S0254.7,Pg_S1681.1,Pg_S6053.3,Pg_S1130.1,Pg_S4012.7,Pg_S3924.1,Pg_S0724.14
GO:0010033	response to organic substance	biological_process	0.20642	1	58	318641	238	45598	Pg_S0204.70,Pg_S1729.10,Pg_S3414.13,Pg_S1637.27,Pg_S1723.6,Pg_S0415.4,Pg_S3024.3,Pg_S3190.3,Pg_S0055.1,Pg_S1164.14,Pg_S2596.2,Pg_S3414.11,Pg_S1500.10,Pg_S4399.4,Pg_S2274.7,Pg_S1678.53,Pg_S0992.25,Pg_S5757.1,Pg_S1616.28,Pg_S3214.15,Pg_S4435.3,XLOC_031131,Pg_S1444.37,Pg_S0905.39,Pg_S1514.18,Pg_S1237.30,Pg_S4399.6,Pg_S2898.6,Pg_S4658.19,Pg_S3414.7,Pg_S2104.11,Pg_S0992.27,Pg_S1562.24,Pg_S6552.1,Pg_S0…
GO:0031369	translation initiation factor binding	molecular_function	0.20646	1	8	318641	28	45598	Pg_S2658.24,Pg_S0640.12,XLOC_199949,Pg_S0292.42,Pg_S3641.10,Pg_S6457.3,Pg_S1000.4,Pg_S3998.10
GO:0048646	anatomical structure formation involved in morphogenesis	biological_process	0.20681	1	15	318641	64	45598	Pg_S4155.13,Pg_S2783.12,Pg_S5498.4,Pg_S0817.5,Pg_S1766.15,Pg_S3711.9,Pg_S7870.1,Pg_S6548.4,Pg_S3854.6,Pg_S8140.4,Pg_S3046.4,Pg_S1794.5,Pg_S1425.22,Pg_S0008.1,Pg_S1671.8
GO:0030089	phycobilisome	cellular_component	0.20705	1	4	318641	14	45598	Pg_S2871.12,Pg_S0712.5,Pg_S1753.12,Pg_S2776.4
GO:0006473	protein acetylation	biological_process	0.20727	1	7	318641	25	45598	Pg_S0203.2,Pg_S3810.2,Pg_S0557.2,Pg_S7459.3,Pg_S5339.7,Pg_S0636.1,Pg_S0727.7
GO:0006475	internal protein amino acid acetylation	biological_process	0.20727	1	7	318641	25	45598	Pg_S7459.3,Pg_S3810.2,Pg_S0203.2,Pg_S0557.2,Pg_S0727.7,Pg_S5339.7,Pg_S0636.1
GO:0018393	internal peptidyl-lysine acetylation	biological_process	0.20727	1	7	318641	25	45598	Pg_S0727.7,Pg_S5339.7,Pg_S0636.1,Pg_S7459.3,Pg_S0203.2,Pg_S3810.2,Pg_S0557.2
GO:0018394	peptidyl-lysine acetylation	biological_process	0.20727	1	7	318641	25	45598	Pg_S0557.2,Pg_S3810.2,Pg_S0203.2,Pg_S7459.3,Pg_S5339.7,Pg_S0636.1,Pg_S0727.7
GO:0043543	protein acylation	biological_process	0.20727	1	7	318641	25	45598	Pg_S0203.2,Pg_S3810.2,Pg_S0557.2,Pg_S7459.3,Pg_S0636.1,Pg_S5339.7,Pg_S0727.7
GO:0042493	response to drug	biological_process	0.20752	1	27	318641	128	45598	Pg_S1485.8,Pg_S7193.2,Pg_S1024.6,Pg_S4944.3,Pg_S6233.1,Pg_S5196.14,Pg_S2620.4,Pg_S1908.18,Pg_S2620.3,Pg_S0439.36,Pg_S4255.1,Pg_S1493.12,Pg_S0912.11,Pg_S3610.14,Pg_S7544.1,Pg_S1034.26,Pg_S4717.2,Pg_S5491.1,Pg_S2768.5,Pg_S2206.14,Pg_S0534.49,Pg_S4830.1,Pg_S4237.4,Pg_S4771.4,Pg_S4159.4,Pg_S2988.1,Pg_S4136.2
GO:0043683	type IV pilus biogenesis	biological_process	0.20905	1	1	318641	2	45598	Pg_S5966.1
GO:0030430	host cell cytoplasm	cellular_component	0.2105	1	9	318641	38	45598	Pg_S2901.1,Pg_S4803.5,Pg_S2454.1,Pg_S2467.4,Pg_S1979.4,Pg_S0225.15,XLOC_168092,Pg_S1488.2,Pg_S1661.21
GO:0051179	localization	biological_process	0.21095	1	1218	318641	6579	45598	Pg_S3414.17,Pg_S0767.1,Pg_S3104.10,Pg_S5857.2,Pg_S4765.2,Pg_S2840.6,Pg_S5906.7,Pg_S0981.8,Pg_S0985.5,Pg_S8677.1,Pg_S5339.4,Pg_S3063.7,Pg_S3038.1,Pg_S0981.4,Pg_S0808.23,XLOC_186766,Pg_S2704.12,Pg_S1169.1,Pg_S2708.28,Pg_S1292.1,Pg_S1081.3,Pg_S8709.1,Pg_S5097.9,Pg_S6851.6,Pg_S2590.1,Pg_S2783.11,Pg_S7311.1,Pg_S1019.2,Pg_S1038.45,Pg_S6553.3,Pg_S3085.14,Pg_S6898.2,Pg_S1997.1,Pg_S5850.4,Pg_S1658.9,Pg_S3…
GO:0030158	protein xylosyltransferase activity	molecular_function	0.21107	1	1	318641	2	45598	Pg_S0614.22
GO:0035252	UDP-xylosyltransferase activity	molecular_function	0.21107	1	1	318641	2	45598	Pg_S0614.22
GO:0042285	xylosyltransferase activity	molecular_function	0.21107	1	1	318641	2	45598	Pg_S0614.22
GO:0035303	regulation of dephosphorylation	biological_process	0.21277	1	5	318641	17	45598	XLOC_031305,Pg_S0358.7,Pg_S2207.4,Pg_S1312.12,Pg_S5248.2
GO:0004418	hydroxymethylbilane synthase activity	molecular_function	0.21342	1	2	318641	4	45598	Pg_S2118.6,Pg_S2118.5
GO:0016569	covalent chromatin modification	biological_process	0.21591	1	19	318641	87	45598	Pg_S2495.1,Pg_S3771.5,Pg_S2564.8,Pg_S0575.42,Pg_S7459.3,Pg_S0557.2,Pg_S0727.7,Pg_S0636.1,Pg_S0168.6,Pg_S0850.6,Pg_S0076.2,Pg_S6003.11,Pg_S3810.2,Pg_S0439.3,Pg_S5339.7,Pg_S1066.14,Pg_S1660.9,Pg_S0203.2,Pg_S7495.2
GO:0016570	histone modification	biological_process	0.21591	1	19	318641	87	45598	Pg_S1660.9,Pg_S0203.2,Pg_S7495.2,Pg_S1066.14,Pg_S5339.7,Pg_S0439.3,Pg_S6003.11,Pg_S3810.2,Pg_S0076.2,Pg_S0850.6,Pg_S0636.1,Pg_S0727.7,Pg_S0168.6,Pg_S0557.2,Pg_S0575.42,Pg_S2564.8,Pg_S7459.3,Pg_S3771.5,Pg_S2495.1
GO:0001518	voltage-gated sodium channel complex	cellular_component	0.21596	1	4	318641	12	45598	Pg_S2317.2,Pg_S2495.1,Pg_S1472.3,Pg_S1647.20
GO:0005248	voltage-gated sodium channel activity	molecular_function	0.21596	1	4	318641	12	45598	Pg_S2495.1,Pg_S1647.20,Pg_S1472.3,Pg_S2317.2
GO:0034706	sodium channel complex	cellular_component	0.21596	1	4	318641	12	45598	Pg_S1647.20,Pg_S1472.3,Pg_S2495.1,Pg_S2317.2
GO:0009892	negative regulation of metabolic process	biological_process	0.21608	1	33	318641	149	45598	Pg_S1194.3,Pg_S3178.11,Pg_S3098.29,Pg_S1966.2,Pg_S3843.17,Pg_S0677.1,Pg_S1631.2,Pg_S1000.4,Pg_S0640.12,Pg_S1945.21,Pg_S2891.2,Pg_S0181.12,Pg_S2207.18,Pg_S6147.2,Pg_S3998.10,Pg_S1122.9,Pg_S4494.6,Pg_S0765.9,Pg_S7741.1,Pg_S4328.4,Pg_S0290.6,Pg_S0543.8,Pg_S0884.2,Pg_S2568.19,Pg_S3513.1,Pg_S2317.2,Pg_S1488.2,Pg_S7265.2,Pg_S2003.6,Pg_S2568.20,Pg_S1157.25,Pg_S0247.18,Pg_S6720.1
GO:0016055	Wnt receptor signaling pathway	biological_process	0.21696	1	13	318641	55	45598	Pg_S6116.2,Pg_S6020.1,Pg_S2306.2,Pg_S4206.2,Pg_S0564.17,Pg_S1896.1,Pg_S6971.5,Pg_S0536.6,Pg_S1538.6,Pg_S2605.4,Pg_S2468.11,XLOC_388763,Pg_S2277.1
GO:0009890	negative regulation of biosynthetic process	biological_process	0.21779	1	27	318641	116	45598	Pg_S4328.4,Pg_S0290.6,Pg_S3098.29,Pg_S4494.6,Pg_S1194.3,Pg_S0765.9,Pg_S3178.11,Pg_S7741.1,Pg_S1000.4,Pg_S1966.2,Pg_S3843.17,Pg_S0543.8,Pg_S0884.2,Pg_S0677.1,Pg_S1631.2,Pg_S7265.2,Pg_S2891.2,Pg_S2568.19,Pg_S0640.12,Pg_S2317.2,Pg_S6147.2,Pg_S1122.9,Pg_S3998.10,Pg_S2003.6,Pg_S0181.12,Pg_S2207.18,Pg_S2568.20
GO:0048609	multicellular organismal reproductive process	biological_process	0.21835	1	21	318641	95	45598	Pg_S1766.15,Pg_S3949.6,Pg_S2783.12,Pg_S8140.4,Pg_S4363.7,Pg_S0046.18,Pg_S7524.4,Pg_S1425.22,Pg_S5402.10,Pg_S4503.9,Pg_S1671.8,Pg_S4369.16,Pg_S0817.5,Pg_S4155.13,Pg_S5498.4,Pg_S3744.12,Pg_S3046.4,Pg_S1794.5,Pg_S0439.81,Pg_S0204.75,Pg_S2574.3
GO:0009555	pollen development	biological_process	0.21853	1	1	318641	2	45598	Pg_S3931.2
GO:0048229	gametophyte development	biological_process	0.21853	1	1	318641	2	45598	Pg_S3931.2
GO:0008964	phosphoenolpyruvate carboxylase activity	molecular_function	0.21904	1	5	318641	22	45598	Pg_S5859.2,Pg_S0190.11,Pg_S1607.4,Pg_S2588.16,Pg_S3744.5
GO:0070569	uridylyltransferase activity	molecular_function	0.21941	1	8	318641	37	45598	Pg_S4579.15,Pg_S2369.7,Pg_S4960.3,Pg_S6355.9,Pg_S0449.6,Pg_S1886.19,Pg_S0662.34,Pg_S2238.14
GO:0003796	lysozyme activity	molecular_function	0.22	1	3	318641	7	45598	Pg_S1304.4,Pg_S1407.5,Pg_S0158.11
GO:0019239	deaminase activity	molecular_function	0.22023	1	6	318641	23	45598	Pg_S2377.24,Pg_S0788.7,Pg_S1336.15,Pg_S7063.3,Pg_S1507.5,Pg_S3035.24
GO:0009581	detection of external stimulus	biological_process	0.22166	1	4	318641	16	45598	Pg_S2347.9,Pg_S0544.61,Pg_S0722.7,Pg_S2971.18
GO:0009582	detection of abiotic stimulus	biological_process	0.22166	1	4	318641	16	45598	Pg_S0544.61,Pg_S2347.9,Pg_S0722.7,Pg_S2971.18
GO:0009583	detection of light stimulus	biological_process	0.22166	1	4	318641	16	45598	Pg_S0722.7,Pg_S2971.18,Pg_S0544.61,Pg_S2347.9
GO:0043752	adenosylcobinamide kinase activity	molecular_function	0.22182	1	2	318641	6	45598	Pg_S1428.10,Pg_S3934.2
GO:0006553	lysine metabolic process	biological_process	0.22182	1	16	318641	73	45598	Pg_S3316.4,Pg_S6528.8,Pg_S2803.2,Pg_S0826.8,Pg_S4568.18,Pg_S4405.7,Pg_S2583.14,Pg_S4225.4,Pg_S6182.3,Pg_S1679.46,Pg_S5744.2,Pg_S2473.26,Pg_S0318.20,Pg_S2708.28,Pg_S8084.1,Pg_S5747.14
GO:0009719	response to endogenous stimulus	biological_process	0.22309	1	50	318641	203	45598	Pg_S0234.32,Pg_S0992.31,Pg_S0774.2,Pg_S1073.7,Pg_S4399.8,Pg_S2104.11,Pg_S3414.7,Pg_S1562.24,Pg_S0992.27,Pg_S0788.1,Pg_S4966.7,Pg_S4399.11,Pg_S1270.17,Pg_S0992.28,Pg_S2143.16,Pg_S1316.8,Pg_S8395.3,Pg_S0992.33,Pg_S0428.21,Pg_S1105.3,Pg_S5887.6,Pg_S0032.12,Pg_S4399.7,Pg_S4503.9,Pg_S0542.4,Pg_S1729.10,Pg_S3414.13,Pg_S1637.27,Pg_S0204.70,Pg_S0055.1,Pg_S1164.14,Pg_S1500.10,Pg_S2596.2,Pg_S3414.11,Pg_S17…
GO:0006359	regulation of transcription from RNA polymerase III promoter	biological_process	0.22322	1	8	318641	32	45598	Pg_S1562.43,Pg_S0363.3,Pg_S4969.3,Pg_S0439.3,Pg_S5279.11,Pg_S5608.1,Pg_S6406.12,Pg_S7213.1
GO:0000446	nucleoplasmic THO complex	cellular_component	0.22329	1	4	318641	12	45598	Pg_S4765.2,Pg_S0523.4,Pg_S2277.1,Pg_S5775.6
GO:0051273	beta-glucan metabolic process	biological_process	0.22386	1	37	318641	184	45598	Pg_S6295.1,Pg_S0681.9,Pg_S0898.11,Pg_S1601.7,Pg_S0426.4,Pg_S4114.9,Pg_S0327.11,Pg_S3171.16,Pg_S5863.1,Pg_S3325.7,Pg_S0263.34,Pg_S3151.2,Pg_S3063.6,Pg_S4286.24,Pg_S7138.4,Pg_S0076.3,Pg_S1700.3,Pg_S1607.4,Pg_S7854.1,Pg_S2259.3,Pg_S2143.24,Pg_S0836.2,Pg_S8491.1,Pg_S0221.4,Pg_S0327.43,Pg_S5370.4,Pg_S0922.2,Pg_S0012.16,Pg_S0346.3,Pg_S4184.14,Pg_S2757.6,Pg_S1176.12,Pg_S0187.11,Pg_S4097.3,Pg_S1472.1,Pg_…
GO:0019867	outer membrane	cellular_component	0.22402	1	84	318641	423	45598	Pg_S4613.6,Pg_S0219.36,Pg_S3523.4,Pg_S1336.2,Pg_S1389.34,Pg_S4725.9,Pg_S4409.18,Pg_S2499.1,Pg_S1395.29,Pg_S4460.10,Pg_S0363.3,Pg_S0033.16,Pg_S4855.11,Pg_S2808.1,Pg_S4275.1,Pg_S3650.12,Pg_S0082.8,Pg_S4627.29,Pg_S0142.26,Pg_S3422.11,Pg_S0433.4,Pg_S0688.2,Pg_S2054.6,Pg_S7448.2,Pg_S3604.2,Pg_S2144.6,Pg_S0073.17,Pg_S0604.7,Pg_S2461.6,Pg_S2082.1,Pg_S4075.8,Pg_S1621.1,Pg_S2330.11,Pg_S0065.13,Pg_S4024.5,…
GO:0050151	oleate hydratase activity	molecular_function	0.22497	1	4	318641	18	45598	Pg_S0923.8,Pg_S0883.13,Pg_S2735.14,Pg_S2245.17
GO:0004514	nicotinate-nucleotide diphosphorylase (carboxylating) activity	molecular_function	0.22512	1	2	318641	6	45598	Pg_S1712.26,Pg_S4012.7
GO:0003697	single-stranded DNA binding	molecular_function	0.22548	1	18	318641	84	45598	Pg_S1016.5,Pg_S5357.4,Pg_S2176.4,Pg_S0701.43,Pg_S4860.3,Pg_S0883.13,Pg_S0305.2,Pg_S2012.1,Pg_S1011.5,Pg_S0319.9,Pg_S3934.2,Pg_S0263.6,Pg_S0655.14,Pg_S3855.13,Pg_S3119.11,Pg_S2568.18,Pg_S1428.10,Pg_S3264.8
GO:0007051	spindle organization	biological_process	0.22557	1	11	318641	46	45598	Pg_S5707.1,Pg_S1031.2,Pg_S5196.5,Pg_S4613.6,Pg_S5751.2,Pg_S1678.21,XLOC_190394,Pg_S3325.11,Pg_S1589.4,Pg_S0897.31,Pg_S2504.4
GO:0044702	single organism reproductive process	biological_process	0.22608	1	23	318641	103	45598	Pg_S0397.29,Pg_S2018.6,Pg_S5498.4,Pg_S4155.13,Pg_S0817.5,Pg_S2419.2,Pg_S4369.16,Pg_S2574.3,Pg_S0204.75,Pg_S1794.5,Pg_S3046.4,Pg_S0046.18,Pg_S2086.2,Pg_S4363.7,Pg_S8140.4,Pg_S3949.6,Pg_S2783.12,Pg_S1766.15,Pg_S2290.10,Pg_S1671.8,XLOC_383246,Pg_S4503.9,Pg_S1425.22
GO:0051274	beta-glucan biosynthetic process	biological_process	0.22629	1	36	318641	178	45598	Pg_S1607.4,Pg_S2259.3,Pg_S7854.1,Pg_S1700.3,Pg_S8491.1,Pg_S0221.4,Pg_S0836.2,Pg_S5370.4,Pg_S0327.43,Pg_S0922.2,Pg_S0346.3,Pg_S4184.14,Pg_S0012.16,Pg_S1176.12,Pg_S2757.6,Pg_S4097.3,Pg_S0187.11,Pg_S1630.4,Pg_S1472.1,Pg_S1066.12,Pg_S0681.9,Pg_S0898.11,Pg_S6295.1,Pg_S0426.4,Pg_S1601.7,Pg_S0327.11,Pg_S4114.9,Pg_S5863.1,Pg_S3171.16,Pg_S0263.34,Pg_S3325.7,Pg_S3151.2,Pg_S0076.3,Pg_S7138.4,Pg_S4286.24,Pg_…
GO:0048038	quinone binding	molecular_function	0.22676	1	12	318641	48	45598	Pg_S2471.19,Pg_S5890.6,Pg_S4399.6,Pg_S4604.8,Pg_S2784.11,Pg_S2784.9,Pg_S0804.20,Pg_S2784.12,Pg_S0992.31,Pg_S0120.14,Pg_S2471.18,Pg_S3017.11
GO:0009235	cobalamin metabolic process	biological_process	0.22765	1	21	318641	98	45598	Pg_S2186.4,Pg_S1693.5,Pg_S2624.4,Pg_S1428.10,Pg_S3024.17,Pg_S2825.4,Pg_S1073.17,Pg_S1550.10,Pg_S6541.2,Pg_S3866.11,Pg_S0573.1,Pg_S2658.24,Pg_S6137.5,Pg_S0070.6,Pg_S1372.11,Pg_S4181.13,XLOC_529893,Pg_S3934.2,Pg_S3264.1,Pg_S1483.4,Pg_S1185.46
GO:0045088	regulation of innate immune response	biological_process	0.22788	1	4	318641	10	45598	Pg_S1761.12,Pg_S5942.6,Pg_S3049.2,Pg_S8289.2
GO:0004325	ferrochelatase activity	molecular_function	0.22794	1	3	318641	10	45598	Pg_S1135.14,Pg_S0856.10,Pg_S1940.1
GO:0032501	multicellular organismal process	biological_process	0.22866	1	169	318641	870	45598	Pg_S3149.20,XLOC_110646,Pg_S2504.6,Pg_S3931.2,Pg_S1600.7,Pg_S0247.32,Pg_S3377.1,Pg_S7927.2,Pg_S1671.46,Pg_S3899.1,XLOC_333789,Pg_S7382.3,Pg_S3949.6,Pg_S2790.10,Pg_S1815.26,Pg_S6271.2,Pg_S0008.1,Pg_S7258.1,XLOC_460104,Pg_S5302.6,Pg_S1831.5,Pg_S3971.9,Pg_S4464.12,Pg_S2310.1,Pg_S4155.13,Pg_S3149.19,Pg_S2524.26,Pg_S1464.16,Pg_S4503.9,Pg_S5402.10,Pg_S1671.13,Pg_S4146.2,Pg_S4821.2,Pg_S1979.27,Pg_S6212.…
GO:0044265	cellular macromolecule catabolic process	biological_process	0.23151	1	84	318641	440	45598	Pg_S6009.2,Pg_S0431.37,Pg_S0235.1,Pg_S3306.5,Pg_S5199.2,Pg_S6633.2,Pg_S6133.5,Pg_S2124.25,Pg_S1237.29,Pg_S4167.3,Pg_S1925.1,Pg_S5757.1,Pg_S0213.20,Pg_S2274.7,Pg_S0436.1,Pg_S0889.16,Pg_S2672.13,Pg_S2920.2,Pg_S6455.6,Pg_S7895.2,Pg_S4474.1,Pg_S2953.6,Pg_S0662.19,Pg_S6661.8,Pg_S0876.1,Pg_S0653.3,Pg_S0186.8,Pg_S0222.53,Pg_S8635.1,Pg_S2016.2,Pg_S2891.2,Pg_S6388.8,Pg_S1084.9,Pg_S6507.6,Pg_S0121.54,Pg_S6…
GO:0006515	misfolded or incompletely synthesized protein catabolic process	biological_process	0.23216	1	5	318641	15	45598	Pg_S0985.5,Pg_S2409.2,Pg_S5757.1,Pg_S6552.1,Pg_S2274.7
GO:0031144	proteasome localization	biological_process	0.23216	1	5	318641	15	45598	Pg_S5757.1,Pg_S2409.2,Pg_S0985.5,Pg_S6552.1,Pg_S2274.7
GO:0034629	cellular protein complex localization	biological_process	0.23216	1	5	318641	15	45598	Pg_S2274.7,Pg_S6552.1,Pg_S5757.1,Pg_S0985.5,Pg_S2409.2
GO:0035966	response to topologically incorrect protein	biological_process	0.23216	1	5	318641	15	45598	Pg_S2409.2,Pg_S0985.5,Pg_S5757.1,Pg_S2274.7,Pg_S6552.1
GO:0035967	cellular response to topologically incorrect protein	biological_process	0.23216	1	5	318641	15	45598	Pg_S5757.1,Pg_S2409.2,Pg_S0985.5,Pg_S6552.1,Pg_S2274.7
GO:0051788	response to misfolded protein	biological_process	0.23216	1	5	318641	15	45598	Pg_S0985.5,Pg_S2409.2,Pg_S5757.1,Pg_S2274.7,Pg_S6552.1
GO:0071218	cellular response to misfolded protein	biological_process	0.23216	1	5	318641	15	45598	Pg_S6552.1,Pg_S2274.7,Pg_S2409.2,Pg_S0985.5,Pg_S5757.1
GO:0071630	nucleus-associated proteasomal ubiquitin-dependent protein catabolic process	biological_process	0.23216	1	5	318641	15	45598	Pg_S6552.1,Pg_S2274.7,Pg_S2409.2,Pg_S0985.5,Pg_S5757.1
GO:0005890	sodium:potassium-exchanging ATPase complex	cellular_component	0.23321	1	2	318641	4	45598	Pg_S0491.4,Pg_S6919.4
GO:0009539	photosystem II reaction center	cellular_component	0.2333	1	15	318641	69	45598	Pg_S0536.6,Pg_S3504.5,Pg_S4206.2,Pg_S0210.7,Pg_S0244.45,Pg_S3845.1,Pg_S3845.6,Pg_S2987.1,XLOC_146645,Pg_S1091.3,Pg_S4966.4,Pg_S6588.12,Pg_S2404.1,Pg_S1194.3,Pg_S1528.26
GO:0004424	imidazoleglycerol-phosphate dehydratase activity	molecular_function	0.23347	1	2	318641	4	45598	Pg_S5454.6,Pg_S3456.16
GO:0001772	immunological synapse	cellular_component	0.23528	1	4	318641	14	45598	Pg_S2708.3,Pg_S1355.15,Pg_S2749.3,Pg_S0360.8
GO:0097197	tetraspanin-enriched microdomain	cellular_component	0.23528	1	4	318641	14	45598	Pg_S2708.3,Pg_S1355.15,Pg_S2749.3,Pg_S0360.8
GO:0006366	transcription from RNA polymerase II promoter	biological_process	0.23569	1	87	318641	433	45598	Pg_S2000.11,Pg_S3511.16,Pg_S2277.1,Pg_S3027.11,Pg_S2971.4,Pg_S2317.2,Pg_S4339.11,Pg_S0883.17,Pg_S4060.3,Pg_S0049.11,Pg_S7265.1,Pg_S1143.7,Pg_S2003.6,Pg_S2568.20,Pg_S0184.12,Pg_S0897.31,Pg_S3226.21,Pg_S3171.16,Pg_S2190.11,Pg_S7467.3,Pg_S0224.3,Pg_S3540.1,Pg_S0543.8,Pg_S6322.2,Pg_S4969.3,Pg_S4765.2,Pg_S0523.4,Pg_S2673.8,Pg_S3822.11,Pg_S2208.4,Pg_S0152.1,Pg_S1617.22,Pg_S3771.4,Pg_S0159.14,Pg_S2161.1…
GO:0004402	histone acetyltransferase activity	molecular_function	0.23576	1	8	318641	33	45598	Pg_S5977.8,Pg_S5339.7,Pg_S0636.1,Pg_S0727.7,Pg_S4575.2,Pg_S0637.14,Pg_S7459.3,Pg_S0557.2
GO:0007339	binding of sperm to zona pellucida	biological_process	0.23577	1	2	318641	5	45598	Pg_S0397.29,Pg_S2086.2
GO:0009988	cell-cell recognition	biological_process	0.23577	1	2	318641	5	45598	Pg_S0397.29,Pg_S2086.2
GO:0035036	sperm-egg recognition	biological_process	0.23577	1	2	318641	5	45598	Pg_S0397.29,Pg_S2086.2
GO:0016641	oxidoreductase activity, acting on the CH-NH2 group of donors, oxygen as acceptor	molecular_function	0.23849	1	10	318641	43	45598	Pg_S3017.11,XLOC_060145,Pg_S2784.12,Pg_S1300.23,Pg_S0804.20,Pg_S7320.4,Pg_S2784.9,Pg_S2784.11,Pg_S4604.8,Pg_S5890.6
GO:0006370	7-methylguanosine mRNA capping	biological_process	0.23872	1	4	318641	17	45598	Pg_S3401.21,Pg_S1958.2,Pg_S0368.23,Pg_S5979.5
GO:0005850	eukaryotic translation initiation factor 2 complex	cellular_component	0.24099	1	3	318641	11	45598	Pg_S0313.10,Pg_S2093.26,Pg_S0758.3
GO:0042578	phosphoric ester hydrolase activity	molecular_function	0.24133	1	75	318641	397	45598	Pg_S4561.1,Pg_S0684.21,Pg_S2162.12,Pg_S3595.1,Pg_S1128.5,Pg_S2330.5,Pg_S3615.6,Pg_S3670.3,Pg_S4237.3,Pg_S4915.1,Pg_S0008.33,Pg_S1958.2,Pg_S3920.2,Pg_S0930.37,Pg_S1501.13,Pg_S2206.4,Pg_S5077.4,Pg_S1185.13,Pg_S2160.29,Pg_S3401.21,Pg_S4204.1,Pg_S0426.7,Pg_S0004.23,Pg_S1171.2,Pg_S2354.30,Pg_S3414.7,Pg_S5881.6,Pg_S5270.2,Pg_S0253.12,Pg_S1227.9,Pg_S3170.6,Pg_S0123.22,Pg_S0195.10,Pg_S6971.3,Pg_S1668.13,…
GO:0008746	NAD(P)+ transhydrogenase activity	molecular_function	0.24135	1	2	318641	5	45598	Pg_S5581.1,Pg_S1493.10
GO:0008750	NAD(P)+ transhydrogenase (AB-specific) activity	molecular_function	0.24135	1	2	318641	5	45598	Pg_S5581.1,Pg_S1493.10
GO:0016652	oxidoreductase activity, acting on NAD(P)H, NAD(P) as acceptor	molecular_function	0.24135	1	2	318641	5	45598	Pg_S1493.10,Pg_S5581.1
GO:0004807	triose-phosphate isomerase activity	molecular_function	0.24165	1	5	318641	19	45598	Pg_S2989.9,Pg_S0736.17,Pg_S2115.11,Pg_S2061.18,Pg_S3192.2
GO:0004592	pantoate-beta-alanine ligase activity	molecular_function	0.24186	1	2	318641	6	45598	Pg_S4251.11,Pg_S2063.16
GO:0000813	ESCRT I complex	cellular_component	0.24265	1	2	318641	5	45598	Pg_S0735.1,Pg_S1845.3
GO:0032509	endosome transport via multivesicular body sorting pathway	biological_process	0.24265	1	2	318641	5	45598	Pg_S0735.1,Pg_S1845.3
GO:0000070	mitotic sister chromatid segregation	biological_process	0.24514	1	3	318641	11	45598	Pg_S1174.3,XLOC_199949,XLOC_529893
GO:0000796	condensin complex	cellular_component	0.24514	1	3	318641	11	45598	Pg_S1174.3,XLOC_529893,XLOC_199949
GO:0000819	sister chromatid segregation	biological_process	0.24514	1	3	318641	11	45598	Pg_S1174.3,XLOC_529893,XLOC_199949
GO:0007076	mitotic chromosome condensation	biological_process	0.24514	1	3	318641	11	45598	Pg_S1174.3,XLOC_529893,XLOC_199949
GO:0016765	transferase activity, transferring alkyl or aryl (other than methyl) groups	molecular_function	0.24555	1	42	318641	193	45598	Pg_S4037.10,Pg_S8126.2,Pg_S2118.6,Pg_S0399.20,Pg_S8015.1,Pg_S4438.2,Pg_S1018.4,Pg_S1908.9,Pg_S1703.20,Pg_S2973.2,Pg_S2971.1,Pg_S6038.2,XLOC_297706,Pg_S1381.4,Pg_S0472.33,Pg_S0315.2,Pg_S3042.24,Pg_S2277.1,Pg_S6667.1,Pg_S2003.29,Pg_S4442.6,Pg_S1728.4,Pg_S2972.1,Pg_S5376.8,Pg_S1304.14,Pg_S4935.3,Pg_S1400.29,XLOC_475256,Pg_S0859.8,Pg_S1465.27,Pg_S6725.6,Pg_S1768.8,Pg_S0367.30,Pg_S2929.12,Pg_S2118.5,P…
GO:0009712	catechol-containing compound metabolic process	biological_process	0.246	1	1	318641	2	45598	Pg_S4969.3
GO:0018576	catechol 1,2-dioxygenase activity	molecular_function	0.246	1	1	318641	2	45598	Pg_S4969.3
GO:0019114	catechol dioxygenase activity	molecular_function	0.246	1	1	318641	2	45598	Pg_S4969.3
GO:0046999	regulation of conjugation	biological_process	0.2461	1	4	318641	13	45598	Pg_S5036.9,Pg_S0979.2,Pg_S4155.13,Pg_S5970.6
GO:0004799	thymidylate synthase activity	molecular_function	0.24611	1	1	318641	2	45598	Pg_S2014.1
GO:0008113	peptide-methionine (S)-S-oxide reductase activity	molecular_function	0.24839	1	3	318641	9	45598	Pg_S1015.4,Pg_S4133.7,Pg_S3730.12
GO:0000128	flocculation	biological_process	0.24921	1	3	318641	11	45598	Pg_S1606.19,Pg_S3794.1,Pg_S0681.1
GO:0009445	putrescine metabolic process	biological_process	0.25083	1	1	318641	2	45598	Pg_S1075.29
GO:0009446	putrescine biosynthetic process	biological_process	0.25083	1	1	318641	2	45598	Pg_S1075.29
GO:0004013	adenosylhomocysteinase activity	molecular_function	0.25153	1	5	318641	17	45598	Pg_S7195.2,Pg_S5838.2,Pg_S1331.6,Pg_S0291.7,Pg_S0745.35
GO:0016801	hydrolase activity, acting on ether bonds	molecular_function	0.25153	1	5	318641	17	45598	Pg_S0291.7,Pg_S0745.35,Pg_S1331.6,Pg_S5838.2,Pg_S7195.2
GO:0016802	trialkylsulfonium hydrolase activity	molecular_function	0.25153	1	5	318641	17	45598	Pg_S7195.2,Pg_S5838.2,Pg_S1331.6,Pg_S0291.7,Pg_S0745.35
GO:0005215	transporter activity	molecular_function	0.25217	1	599	318641	3187	45598	Pg_S2241.10,Pg_S9070.1,Pg_S3641.10,Pg_S4847.6,Pg_S0052.9,Pg_S1434.6,Pg_S8072.3,Pg_S1366.13,Pg_S3388.7,Pg_S5187.2,Pg_S2914.2,Pg_S2003.29,Pg_S6893.5,Pg_S0166.15,Pg_S0577.11,Pg_S0266.47,Pg_S0150.6,Pg_S4778.2,Pg_S0896.24,Pg_S7065.1,Pg_S2988.1,Pg_S0886.5,Pg_S4333.19,Pg_S0742.2,Pg_S2848.3,Pg_S1960.37,Pg_S0406.2,Pg_S0002.18,Pg_S4286.1,Pg_S4950.3,Pg_S3896.5,Pg_S4103.1,Pg_S8147.1,Pg_S7488.4,Pg_S6928.2,Pg_…
GO:0006551	leucine metabolic process	biological_process	0.25218	1	4	318641	14	45598	Pg_S2312.4,Pg_S0172.2,Pg_S1690.1,Pg_S4678.5
GO:0009098	leucine biosynthetic process	biological_process	0.25218	1	4	318641	14	45598	Pg_S4678.5,Pg_S0172.2,Pg_S1690.1,Pg_S2312.4
GO:0008715	CDP-diacylglycerol diphosphatase activity	molecular_function	0.25341	1	2	318641	5	45598	Pg_S1616.14,Pg_S2755.8
GO:0030193	regulation of blood coagulation	biological_process	0.25389	1	2	318641	4	45598	Pg_S4858.3,Pg_S5921.3
GO:0050818	regulation of coagulation	biological_process	0.25389	1	2	318641	4	45598	Pg_S4858.3,Pg_S5921.3
GO:0061041	regulation of wound healing	biological_process	0.25389	1	2	318641	4	45598	Pg_S5921.3,Pg_S4858.3
GO:1900046	regulation of hemostasis	biological_process	0.25389	1	2	318641	4	45598	Pg_S4858.3,Pg_S5921.3
GO:0008452	RNA ligase activity	molecular_function	0.25412	1	4	318641	14	45598	Pg_S1400.45,Pg_S5558.3,Pg_S0155.1,Pg_S0376.7
GO:0007610	behavior	biological_process	0.25419	1	9	318641	40	45598	Pg_S0439.81,Pg_S5402.10,Pg_S7524.4,Pg_S2448.2,Pg_S0085.33,Pg_S3744.12,Pg_S0271.8,Pg_S2835.12,Pg_S7014.1
GO:0006777	Mo-molybdopterin cofactor biosynthetic process	biological_process	0.25419	1	12	318641	57	45598	Pg_S6282.2,Pg_S4176.5,Pg_S0077.36,Pg_S1444.21,Pg_S2390.7,Pg_S1232.2,Pg_S7014.1,Pg_S0277.26,Pg_S2971.4,Pg_S1194.3,Pg_S1774.28,Pg_S0519.50
GO:0019720	Mo-molybdopterin cofactor metabolic process	biological_process	0.25419	1	12	318641	57	45598	Pg_S0277.26,Pg_S2390.7,Pg_S1232.2,Pg_S7014.1,Pg_S1444.21,Pg_S4176.5,Pg_S0077.36,Pg_S6282.2,Pg_S0519.50,Pg_S1194.3,Pg_S1774.28,Pg_S2971.4
GO:0009605	response to external stimulus	biological_process	0.25479	1	38	318641	197	45598	XLOC_325977,Pg_S5578.7,Pg_S2310.1,Pg_S3265.14,Pg_S5921.3,Pg_S2448.2,Pg_S4043.5,Pg_S1831.5,Pg_S0365.5,Pg_S2971.18,Pg_S0590.18,Pg_S4783.2,Pg_S0020.2,Pg_S0431.79,Pg_S4858.3,Pg_S7243.6,Pg_S3934.2,Pg_S1014.8,Pg_S2835.12,Pg_S1011.5,Pg_S0305.2,Pg_S5643.3,Pg_S2017.20,Pg_S0798.2,Pg_S0015.12,Pg_S6501.4,Pg_S4860.3,Pg_S1428.10,Pg_S0544.61,Pg_S2347.9,Pg_S0722.7,Pg_S4990.14,Pg_S2017.21,Pg_S0189.38,Pg_S3747.9,P…
GO:0005839	proteasome core complex	cellular_component	0.25502	1	22	318641	108	45598	Pg_S4167.3,Pg_S1084.9,Pg_S0213.20,Pg_S6507.6,Pg_S1097.14,Pg_S4533.16,Pg_S2672.13,Pg_S2920.2,Pg_S1416.42,Pg_S6554.1,Pg_S0431.37,Pg_S0575.43,Pg_S0876.1,Pg_S0653.3,Pg_S0981.25,Pg_S2473.29,Pg_S0823.2,Pg_S1960.16,Pg_S5302.9,Pg_S1033.13,Pg_S2016.2,Pg_S2124.25
GO:0008657	DNA topoisomerase (ATP-hydrolyzing) inhibitor activity	molecular_function	0.25512	1	1	318641	1	45598	Pg_S7262.3
GO:0072586	DNA topoisomerase (ATP-hydrolyzing) regulator activity	molecular_function	0.25512	1	1	318641	1	45598	Pg_S7262.3
GO:0033313	meiotic cell cycle checkpoint	biological_process	0.25541	1	1	318641	2	45598	Pg_S1615.12
GO:0040020	regulation of meiosis	biological_process	0.25541	1	1	318641	2	45598	Pg_S1615.12
GO:0045835	negative regulation of meiosis	biological_process	0.25541	1	1	318641	2	45598	Pg_S1615.12
GO:0051445	regulation of meiotic cell cycle	biological_process	0.25541	1	1	318641	2	45598	Pg_S1615.12
GO:0051598	meiotic recombination checkpoint	biological_process	0.25541	1	1	318641	2	45598	Pg_S1615.12
GO:2000241	regulation of reproductive process	biological_process	0.25541	1	1	318641	2	45598	Pg_S1615.12
GO:2000242	negative regulation of reproductive process	biological_process	0.25541	1	1	318641	2	45598	Pg_S1615.12
GO:0046165	alcohol biosynthetic process	biological_process	0.25588	1	3	318641	12	45598	Pg_S0509.13,Pg_S3285.5,Pg_S1079.1
GO:1901617	organic hydroxy compound biosynthetic process	biological_process	0.25588	1	3	318641	12	45598	Pg_S1079.1,Pg_S0509.13,Pg_S3285.5
GO:0016616	oxidoreductase activity, acting on the CH-OH group of donors, NAD or NADP as acceptor	molecular_function	0.25606	1	129	318641	679	45598	Pg_S2306.13,Pg_S0204.4,Pg_S4594.10,Pg_S1560.7,Pg_S1553.1,Pg_S0620.2,Pg_S0993.6,Pg_S2473.26,Pg_S0654.1,Pg_S6782.2,Pg_S4010.14,Pg_S5440.8,Pg_S6120.7,XLOC_534371,Pg_S2606.4,Pg_S6819.3,Pg_S1879.20,Pg_S6039.3,Pg_S6152.1,Pg_S0761.4,Pg_S7468.5,Pg_S2421.6,Pg_S0368.2,Pg_S0514.5,Pg_S0590.13,Pg_S4249.3,Pg_S1240.32,Pg_S1030.12,Pg_S2124.22,Pg_S1563.25,Pg_S6282.2,Pg_S2665.2,Pg_S2708.28,Pg_S5911.5,Pg_S7360.5,Pg…
GO:0070887	cellular response to chemical stimulus	biological_process	0.25696	1	14	318641	58	45598	Pg_S1726.2,Pg_S6389.7,Pg_S0415.4,Pg_S3190.3,Pg_S0032.12,Pg_S1164.14,Pg_S4150.2,Pg_S2898.6,Pg_S0985.5,Pg_S2274.7,Pg_S6552.1,Pg_S5757.1,Pg_S0852.8,Pg_S2409.2
GO:1901566	organonitrogen compound biosynthetic process	biological_process	0.25878	1	255	318641	1355	45598	Pg_S1075.29,Pg_S2060.2,Pg_S0403.53,Pg_S5911.4,Pg_S6541.2,Pg_S0361.4,Pg_S0573.1,Pg_S2972.1,Pg_S2583.11,Pg_S3236.1,Pg_S3649.2,Pg_S6137.5,Pg_S4678.5,Pg_S5454.6,Pg_S0981.6,Pg_S3862.23,Pg_S4053.1,Pg_S0992.33,Pg_S6182.3,Pg_S7314.3,Pg_S0077.36,Pg_S0600.5,Pg_S3833.3,Pg_S5838.2,Pg_S1232.2,Pg_S5924.4,Pg_S3250.1,Pg_S2118.5,Pg_S1940.1,Pg_S3583.9,Pg_S0129.31,Pg_S6130.4,Pg_S1212.15,Pg_S5520.14,Pg_S2014.1,Pg_S3…
GO:0004788	thiamine diphosphokinase activity	molecular_function	0.25892	1	2	318641	7	45598	Pg_S0403.53,Pg_S6130.4
GO:0005267	potassium channel activity	molecular_function	0.25927	1	17	318641	84	45598	Pg_S0577.11,Pg_S4280.1,XLOC_199243,Pg_S7840.1,Pg_S5127.11,Pg_S2208.11,Pg_S0061.83,Pg_S2017.10,Pg_S0633.6,Pg_S6888.2,Pg_S2735.25,Pg_S1380.2,Pg_S4952.7,Pg_S1311.30,Pg_S0857.56,Pg_S0458.20,Pg_S1615.34
GO:0003864	3-methyl-2-oxobutanoate hydroxymethyltransferase activity	molecular_function	0.26014	1	3	318641	10	45598	Pg_S6528.8,Pg_S3320.5,Pg_S5428.3
GO:0006259	DNA metabolic process	biological_process	0.26043	1	569	318641	2937	45598	Pg_S1087.7,Pg_S2160.32,Pg_S1894.7,Pg_S0956.19,Pg_S7352.2,Pg_S1310.1,Pg_S1354.8,XLOC_354399,Pg_S2381.5,Pg_S1615.12,Pg_S1336.1,Pg_S1740.14,Pg_S4455.3,Pg_S0054.1,Pg_S2674.2,Pg_S2228.12,Pg_S0852.8,Pg_S0378.2,Pg_S7507.2,Pg_S1444.9,Pg_S0409.26,Pg_S2422.5,Pg_S0274.3,Pg_S2128.1,Pg_S0052.17,Pg_S1889.2,Pg_S0606.6,Pg_S3035.30,Pg_S5054.5,Pg_S5304.4,Pg_S1038.45,Pg_S4711.2,Pg_S6388.9,Pg_S3226.15,Pg_S5165.3,Pg_…
GO:0019902	phosphatase binding	molecular_function	0.26067	1	2	318641	6	45598	XLOC_031305,Pg_S1312.12
GO:0046556	alpha-N-arabinofuranosidase activity	molecular_function	0.26068	1	3	318641	12	45598	Pg_S0885.12,Pg_S3920.15,Pg_S1273.5
GO:0006323	DNA packaging	biological_process	0.2616	1	36	318641	177	45598	XLOC_529893,Pg_S3923.8,Pg_S3276.3,Pg_S7170.1,Pg_S1564.1,Pg_S7084.4,Pg_S1231.21,Pg_S2116.16,Pg_S1316.5,Pg_S0788.9,Pg_S1116.20,Pg_S1632.21,Pg_S2553.6,Pg_S3090.15,Pg_S2179.3,Pg_S2592.4,Pg_S4363.7,Pg_S2031.3,Pg_S0895.35,Pg_S4248.5,Pg_S0813.20,Pg_S1974.22,Pg_S1354.8,Pg_S1174.3,Pg_S4395.14,Pg_S0052.20,Pg_S0045.7,Pg_S2773.11,Pg_S4338.8,Pg_S1291.1,Pg_S1647.20,Pg_S2031.4,XLOC_199949,Pg_S1518.43,Pg_S5266.7…
GO:0051705	multi-organism behavior	biological_process	0.26209	1	5	318641	21	45598	Pg_S0085.33,Pg_S3744.12,Pg_S5402.10,Pg_S7524.4,Pg_S0439.81
GO:0051260	protein homooligomerization	biological_process	0.2623	1	5	318641	18	45598	Pg_S5844.2,Pg_S0170.2,Pg_S5264.1,Pg_S1038.39,Pg_S4047.1
GO:0006289	nucleotide-excision repair	biological_process	0.26274	1	12	318641	53	45598	Pg_S1413.3,Pg_S5121.8,Pg_S2161.1,Pg_S0889.16,Pg_S1106.49,Pg_S4114.6,Pg_S2973.2,Pg_S0086.4,Pg_S0935.3,Pg_S0073.12,Pg_S2891.2,Pg_S6661.8
GO:0032101	regulation of response to external stimulus	biological_process	0.26333	1	4	318641	14	45598	Pg_S5921.3,Pg_S4858.3,Pg_S2448.2,Pg_S2835.12
GO:0009057	macromolecule catabolic process	biological_process	0.26595	1	111	318641	585	45598	Pg_S2143.24,Pg_S1526.6,Pg_S4632.7,Pg_S1936.1,Pg_S4396.6,Pg_S2252.5,Pg_S1632.25,Pg_S3781.3,Pg_S1407.5,Pg_S2161.1,Pg_S0491.15,Pg_S5935.7,Pg_S0167.3,Pg_S6552.1,Pg_S0575.43,Pg_S4769.12,Pg_S5121.8,Pg_S3429.6,Pg_S2409.2,Pg_S0490.10,Pg_S4931.1,Pg_S3188.11,Pg_S5317.1,Pg_S0693.24,Pg_S3759.1,Pg_S1530.19,Pg_S0823.2,Pg_S1941.27,Pg_S2208.4,Pg_S1960.16,Pg_S0985.5,Pg_S1543.6,Pg_S6113.2,Pg_S8899.2,Pg_S1097.14,Pg…
GO:0009415	response to water stimulus	biological_process	0.26617	1	9	318641	31	45598	Pg_S1973.24,Pg_S1678.11,Pg_S5056.9,Pg_S4601.6,Pg_S2868.6,Pg_S1812.8,Pg_S0857.11,Pg_S3519.6,Pg_S2206.16
GO:0008899	homoserine O-succinyltransferase activity	molecular_function	0.26617	1	3	318641	9	45598	Pg_S1372.11,Pg_S2238.4,Pg_S1501.43
GO:0009092	homoserine metabolic process	biological_process	0.26617	1	3	318641	9	45598	Pg_S1501.43,Pg_S2238.4,Pg_S1372.11
GO:0016750	O-succinyltransferase activity	molecular_function	0.26617	1	3	318641	9	45598	Pg_S1501.43,Pg_S2238.4,Pg_S1372.11
GO:0019279	L-methionine biosynthetic process from L-homoserine via cystathionine	biological_process	0.26617	1	3	318641	9	45598	Pg_S1372.11,Pg_S2238.4,Pg_S1501.43
GO:0019281	L-methionine biosynthetic process from homoserine via O-succinyl-L-homoserine and cystathionine	biological_process	0.26617	1	3	318641	9	45598	Pg_S2238.4,Pg_S1372.11,Pg_S1501.43
GO:0071265	L-methionine biosynthetic process	biological_process	0.26617	1	3	318641	9	45598	Pg_S1372.11,Pg_S2238.4,Pg_S1501.43
GO:0071266	'de novo' L-methionine biosynthetic process	biological_process	0.26617	1	3	318641	9	45598	Pg_S2238.4,Pg_S1372.11,Pg_S1501.43
GO:0003006	developmental process involved in reproduction	biological_process	0.26619	1	15	318641	69	45598	Pg_S1766.15,Pg_S0817.5,Pg_S4155.13,Pg_S2783.12,Pg_S5498.4,Pg_S8140.4,Pg_S4363.7,Pg_S1073.7,Pg_S1237.30,Pg_S1425.22,Pg_S3046.4,Pg_S1678.13,Pg_S1794.5,Pg_S1671.8,Pg_S2317.2
GO:0004784	superoxide dismutase activity	molecular_function	0.26645	1	6	318641	22	45598	Pg_S1348.12,Pg_S0131.12,Pg_S0614.54,Pg_S1407.10,Pg_S3375.4,Pg_S1106.13
GO:0016721	oxidoreductase activity, acting on superoxide radicals as acceptor	molecular_function	0.26645	1	6	318641	22	45598	Pg_S3375.4,Pg_S0614.54,Pg_S1407.10,Pg_S1106.13,Pg_S0131.12,Pg_S1348.12
GO:0051184	cofactor transporter activity	molecular_function	0.26686	1	5	318641	17	45598	Pg_S0406.2,Pg_S4549.5,Pg_S0845.13,Pg_S2085.4,Pg_S3874.2
GO:0008131	primary amine oxidase activity	molecular_function	0.26703	1	7	318641	28	45598	Pg_S2784.9,Pg_S2784.11,Pg_S0804.20,Pg_S5890.6,Pg_S4604.8,Pg_S2784.12,Pg_S3017.11
GO:0005315	inorganic phosphate transmembrane transporter activity	molecular_function	0.26719	1	5	318641	18	45598	Pg_S7488.4,Pg_S0232.8,Pg_S0490.3,Pg_S6553.3,Pg_S0488.16
GO:1901677	phosphate transmembrane transporter activity	molecular_function	0.26719	1	5	318641	18	45598	Pg_S7488.4,Pg_S0232.8,Pg_S0490.3,Pg_S6553.3,Pg_S0488.16
GO:0004879	ligand-activated sequence-specific DNA binding RNA polymerase II transcription factor activity	molecular_function	0.26885	1	8	318641	31	45598	Pg_S0265.21,Pg_S5082.2,Pg_S2132.9,Pg_S1915.17,Pg_S3899.1,Pg_S1766.15,Pg_S0992.54,Pg_S1116.24
GO:0004882	androgen receptor activity	molecular_function	0.26885	1	8	318641	31	45598	Pg_S3899.1,Pg_S1116.24,Pg_S0992.54,Pg_S1766.15,Pg_S2132.9,Pg_S5082.2,Pg_S0265.21,Pg_S1915.17
GO:0030521	androgen receptor signaling pathway	biological_process	0.26885	1	8	318641	31	45598	Pg_S1915.17,Pg_S2132.9,Pg_S5082.2,Pg_S0265.21,Pg_S0992.54,Pg_S1116.24,Pg_S1766.15,Pg_S3899.1
GO:0019400	alditol metabolic process	biological_process	0.26948	1	2	318641	6	45598	Pg_S6867.3,Pg_S1893.5
GO:0001848	complement binding	molecular_function	0.26986	1	2	318641	6	45598	Pg_S1958.2,Pg_S1831.5
GO:0008410	CoA-transferase activity	molecular_function	0.2703	1	2	318641	5	45598	Pg_S2063.2,Pg_S1295.23
GO:0006072	glycerol-3-phosphate metabolic process	biological_process	0.27032	1	10	318641	47	45598	Pg_S0298.19,Pg_S5924.4,Pg_S2936.6,Pg_S1879.20,Pg_S0327.4,Pg_S6152.1,Pg_S6081.2,Pg_S2840.6,Pg_S2606.7,Pg_S7554.3
GO:0046168	glycerol-3-phosphate catabolic process	biological_process	0.27032	1	10	318641	47	45598	Pg_S2606.7,Pg_S7554.3,Pg_S1879.20,Pg_S2936.6,Pg_S6152.1,Pg_S0327.4,Pg_S2840.6,Pg_S6081.2,Pg_S5924.4,Pg_S0298.19
GO:0009250	glucan biosynthetic process	biological_process	0.27074	1	37	318641	188	45598	Pg_S4097.3,Pg_S0187.11,Pg_S2757.6,Pg_S1176.12,Pg_S1742.1,Pg_S1066.12,Pg_S1630.4,Pg_S1472.1,Pg_S0836.2,Pg_S0221.4,Pg_S8491.1,Pg_S2259.3,Pg_S1607.4,Pg_S7854.1,Pg_S1700.3,Pg_S0922.2,Pg_S0346.3,Pg_S0012.16,Pg_S4184.14,Pg_S5370.4,Pg_S0327.43,Pg_S3325.7,Pg_S0263.34,Pg_S7138.4,Pg_S0076.3,Pg_S3063.6,Pg_S4286.24,Pg_S3151.2,Pg_S0426.4,Pg_S1601.7,Pg_S0898.11,Pg_S0681.9,Pg_S6295.1,Pg_S5863.1,Pg_S3171.16,Pg_S…
GO:0016759	cellulose synthase activity	molecular_function	0.27224	1	24	318641	115	45598	Pg_S4286.24,Pg_S1066.12,Pg_S3063.6,Pg_S0076.3,Pg_S7138.4,Pg_S3151.2,Pg_S0263.34,Pg_S0187.11,Pg_S1176.12,Pg_S2757.6,Pg_S0012.16,Pg_S0922.2,Pg_S0346.3,Pg_S4184.14,Pg_S5863.1,Pg_S4114.9,Pg_S5370.4,Pg_S8491.1,Pg_S0836.2,Pg_S0426.4,Pg_S1700.3,Pg_S2259.3,Pg_S7854.1,Pg_S6295.1
GO:0016760	cellulose synthase (UDP-forming) activity	molecular_function	0.27224	1	24	318641	115	45598	Pg_S1700.3,Pg_S6295.1,Pg_S7854.1,Pg_S2259.3,Pg_S0426.4,Pg_S0836.2,Pg_S8491.1,Pg_S4114.9,Pg_S5370.4,Pg_S0346.3,Pg_S0922.2,Pg_S4184.14,Pg_S0012.16,Pg_S5863.1,Pg_S2757.6,Pg_S1176.12,Pg_S0187.11,Pg_S0263.34,Pg_S3151.2,Pg_S3063.6,Pg_S1066.12,Pg_S4286.24,Pg_S7138.4,Pg_S0076.3
GO:0006582	melanin metabolic process	biological_process	0.27313	1	3	318641	8	45598	Pg_S0695.5,Pg_S0285.10,Pg_S0012.12
GO:0030411	scytalone dehydratase activity	molecular_function	0.27313	1	3	318641	8	45598	Pg_S0695.5,Pg_S0285.10,Pg_S0012.12
GO:0016586	RSC complex	cellular_component	0.27348	1	3	318641	8	45598	Pg_S3063.7,Pg_S0070.6,Pg_S1389.30
GO:0043044	ATP-dependent chromatin remodeling	biological_process	0.27349	1	5	318641	20	45598	Pg_S4338.8,Pg_S1464.1,Pg_S3063.7,Pg_S0070.6,Pg_S1389.30
GO:2001141	regulation of RNA biosynthetic process	biological_process	0.27433	1	755	318641	3852	45598	Pg_S3423.15,Pg_S3866.11,Pg_S3779.4,Pg_S2307.5,Pg_S5887.6,Pg_S3346.22,Pg_S7370.1,Pg_S1149.5,Pg_S0544.8,Pg_S3675.15,Pg_S2612.1,Pg_S7426.3,Pg_S0033.1,Pg_S1145.7,Pg_S0896.3,Pg_S1637.11,Pg_S1675.8,Pg_S6655.6,Pg_S1290.35,Pg_S2207.35,Pg_S3332.16,Pg_S1296.5,Pg_S0575.7,XLOC_341445,Pg_S1903.16,Pg_S3302.3,Pg_S0468.1,Pg_S0148.18,Pg_S4458.6,Pg_S0692.6,Pg_S1865.24,Pg_S2898.6,Pg_S1033.26,Pg_S2468.1,Pg_S5279.11,…
GO:0016836	hydro-lyase activity	molecular_function	0.27605	1	46	318641	234	45598	Pg_S1886.23,Pg_S4379.3,Pg_S3397.5,Pg_S7130.3,Pg_S0695.5,Pg_S5707.4,Pg_S0078.5,Pg_S1507.7,Pg_S4037.10,Pg_S3935.2,Pg_S1128.5,Pg_S1314.19,Pg_S1693.3,Pg_S1885.4,Pg_S6255.1,Pg_S7644.2,Pg_S1460.4,Pg_S2245.17,Pg_S0423.3,Pg_S0226.4,Pg_S3456.16,Pg_S3759.6,Pg_S6183.9,Pg_S1410.10,Pg_S1075.26,Pg_S6078.6,Pg_S4075.2,Pg_S5454.6,Pg_S0316.2,Pg_S3581.4,Pg_S1552.33,Pg_S3581.5,Pg_S2426.2,Pg_S2735.14,Pg_S0285.10,Pg_S…
GO:0051252	regulation of RNA metabolic process	biological_process	0.27671	1	756	318641	3860	45598	Pg_S0184.12,Pg_S2512.3,Pg_S0204.1,Pg_S0361.23,Pg_S1143.7,Pg_S1613.20,Pg_S4246.2,Pg_S1124.3,Pg_S4382.3,Pg_S6801.3,Pg_S3027.11,Pg_S2937.9,Pg_S1087.1,Pg_S1825.4,Pg_S0020.2,Pg_S5466.10,Pg_S2903.11,Pg_S4512.13,Pg_S0939.3,Pg_S3958.5,Pg_S0472.41,Pg_S5838.3,Pg_S3570.1,Pg_S6984.6,Pg_S5771.4,Pg_S3518.10,Pg_S4625.6,Pg_S3181.3,Pg_S4258.6,Pg_S5608.1,Pg_S0722.8,Pg_S2920.18,Pg_S2673.8,Pg_S6300.2,Pg_S0701.31,Pg_…
GO:0005319	lipid transporter activity	molecular_function	0.27702	1	8	318641	37	45598	Pg_S7206.1,Pg_S7104.3,Pg_S6233.1,Pg_S1570.4,Pg_S3149.14,Pg_S8147.1,Pg_S0605.10,Pg_S2907.1
GO:0000785	chromatin	cellular_component	0.27745	1	16	318641	68	45598	Pg_S2773.11,Pg_S2553.6,Pg_S1632.21,Pg_S2574.3,Pg_S1291.1,Pg_S0788.9,Pg_S1354.8,Pg_S0052.20,Pg_S0045.7,Pg_S4503.9,Pg_S0011.4,Pg_S0813.20,Pg_S4248.5,Pg_S2592.4,Pg_S3090.15,Pg_S2179.3
GO:0051606	detection of stimulus	biological_process	0.27842	1	4	318641	17	45598	Pg_S0544.61,Pg_S2347.9,Pg_S2971.18,Pg_S0722.7
GO:0006355	regulation of transcription, DNA-dependent	biological_process	0.27857	1	753	318641	3842	45598	Pg_S8169.1,Pg_S1946.4,Pg_S4012.13,Pg_S0701.31,Pg_S0637.14,Pg_S1518.17,Pg_S0046.18,Pg_S0582.2,Pg_S0439.3,Pg_S2047.2,Pg_S5608.1,Pg_S4258.6,Pg_S0722.8,Pg_S2673.8,Pg_S2920.18,Pg_S6300.2,Pg_S3570.1,Pg_S5838.3,Pg_S6984.6,Pg_S5771.4,Pg_S3518.10,Pg_S4625.6,Pg_S3181.3,Pg_S4512.13,Pg_S0939.3,Pg_S3958.5,Pg_S0472.41,Pg_S5466.10,Pg_S0020.2,Pg_S2903.11,Pg_S4382.3,Pg_S6801.3,Pg_S2937.9,Pg_S3027.11,Pg_S1087.1,Pg…
GO:0016667	oxidoreductase activity, acting on a sulfur group of donors	molecular_function	0.2791	1	74	318641	332	45598	XLOC_488737,Pg_S7620.2,Pg_S1324.7,Pg_S0458.14,Pg_S1231.20,Pg_S0064.1,Pg_S3425.2,Pg_S0374.36,Pg_S2611.18,Pg_S1661.19,Pg_S3890.11,Pg_S8430.1,Pg_S0129.41,Pg_S4575.2,Pg_S1893.6,Pg_S0760.6,Pg_S0065.6,Pg_S0908.18,Pg_S3730.12,Pg_S1671.36,Pg_S0497.1,Pg_S5991.4,Pg_S4667.3,Pg_S2156.8,Pg_S6001.9,Pg_S0606.5,Pg_S5160.11,Pg_S3831.2,Pg_S1296.32,Pg_S2470.9,Pg_S7780.1,Pg_S4533.6,Pg_S1669.8,Pg_S6304.6,XLOC_194932,…
GO:0006073	cellular glucan metabolic process	biological_process	0.27927	1	51	318641	251	45598	Pg_S1066.12,Pg_S1630.4,Pg_S1472.1,Pg_S4097.3,Pg_S0187.11,Pg_S1690.7,Pg_S1176.12,Pg_S2757.6,Pg_S1742.1,Pg_S0346.3,Pg_S0922.2,Pg_S0012.16,Pg_S4184.14,Pg_S5370.4,Pg_S1661.13,Pg_S0327.43,Pg_S2521.2,Pg_S8491.1,Pg_S0221.4,Pg_S0836.2,Pg_S2472.24,Pg_S2143.24,Pg_S7854.1,Pg_S1607.4,Pg_S8066.2,Pg_S2259.3,Pg_S1700.3,Pg_S0076.3,Pg_S7138.4,Pg_S2925.2,Pg_S0442.21,Pg_S4286.24,Pg_S3063.6,Pg_S0760.2,Pg_S3151.2,Pg_…
GO:0044042	glucan metabolic process	biological_process	0.27927	1	51	318641	251	45598	Pg_S0263.34,Pg_S3325.7,Pg_S2800.21,Pg_S0288.44,Pg_S3063.6,Pg_S4286.24,Pg_S7138.4,Pg_S2925.2,Pg_S0442.21,Pg_S0076.3,Pg_S6441.9,Pg_S3151.2,Pg_S0760.2,Pg_S1601.7,Pg_S0442.23,Pg_S0426.4,Pg_S1908.10,Pg_S0681.9,Pg_S0898.11,Pg_S6295.1,Pg_S3171.16,Pg_S5863.1,Pg_S4114.9,Pg_S0327.11,Pg_S0187.11,Pg_S4097.3,Pg_S1742.1,Pg_S2757.6,Pg_S1690.7,Pg_S1176.12,Pg_S1066.12,Pg_S1472.1,Pg_S1630.4,Pg_S2143.24,Pg_S2472.24…
GO:0007342	fusion of sperm to egg plasma membrane	biological_process	0.28015	1	4	318641	13	45598	Pg_S2290.10,XLOC_383246,Pg_S2018.6,Pg_S2419.2
GO:0045026	plasma membrane fusion	biological_process	0.28015	1	4	318641	13	45598	XLOC_383246,Pg_S2018.6,Pg_S2290.10,Pg_S2419.2
GO:0009073	aromatic amino acid family biosynthetic process	biological_process	0.28055	1	9	318641	39	45598	Pg_S5924.4,Pg_S2426.2,Pg_S0298.19,Pg_S1174.3,Pg_S3935.2,Pg_S2973.2,Pg_S5009.4,Pg_S1018.4,Pg_S2972.1
GO:0018205	peptidyl-lysine modification	biological_process	0.28108	1	8	318641	33	45598	Pg_S0727.7,Pg_S5339.7,Pg_S0636.1,Pg_S1333.9,Pg_S0203.2,Pg_S3810.2,Pg_S0557.2,Pg_S7459.3
GO:1901700	response to oxygen-containing compound	biological_process	0.28124	1	15	318641	60	45598	Pg_S6318.3,Pg_S5056.9,Pg_S1678.11,Pg_S1973.24,Pg_S0857.11,Pg_S2868.6,Pg_S1812.8,Pg_S4601.6,Pg_S2580.16,Pg_S3519.6,Pg_S3190.3,Pg_S6223.2,Pg_S2206.16,Pg_S3759.22,Pg_S1420.1
GO:0018193	peptidyl-amino acid modification	biological_process	0.28272	1	27	318641	138	45598	Pg_S5339.7,Pg_S1302.14,Pg_S3500.20,Pg_S1333.9,Pg_S3541.5,Pg_S2757.2,Pg_S0203.2,Pg_S6236.8,Pg_S0712.2,Pg_S5575.3,Pg_S2569.12,Pg_S0442.11,Pg_S3550.13,Pg_S3810.2,Pg_S4321.14,Pg_S0426.21,Pg_S3018.21,Pg_S0727.7,Pg_S0636.1,Pg_S4865.1,Pg_S4947.6,Pg_S3336.3,Pg_S2533.6,Pg_S6762.2,Pg_S0557.2,Pg_S0399.37,Pg_S7459.3
GO:0004180	carboxypeptidase activity	molecular_function	0.28275	1	22	318641	116	45598	Pg_S6113.2,Pg_S1076.7,Pg_S3783.19,Pg_S8178.1,Pg_S4000.5,Pg_S4678.4,Pg_S4495.2,Pg_S2773.8,Pg_S0277.44,Pg_S0050.2,Pg_S3598.5,Pg_S1395.11,Pg_S0355.3,Pg_S2782.2,Pg_S1963.1,Pg_S2680.1,Pg_S1395.10,Pg_S3287.13,Pg_S3303.15,Pg_S0720.3,Pg_S2924.5,Pg_S0110.8
GO:0043047	single-stranded telomeric DNA binding	molecular_function	0.28329	1	2	318641	6	45598	Pg_S0883.13,Pg_S2012.1
GO:0034702	ion channel complex	cellular_component	0.28342	1	7	318641	27	45598	Pg_S2317.2,Pg_S7840.1,Pg_S0516.13,Pg_S2495.1,Pg_S2428.4,Pg_S1647.20,Pg_S1472.3
GO:0034703	cation channel complex	cellular_component	0.28342	1	7	318641	27	45598	Pg_S1472.3,Pg_S1647.20,Pg_S2495.1,Pg_S2428.4,Pg_S0516.13,Pg_S7840.1,Pg_S2317.2
GO:0019385	methanogenesis, from acetate	biological_process	0.28383	1	3	318641	10	45598	Pg_S9207.1,Pg_S1493.10,Pg_S3650.8
GO:0031406	carboxylic acid binding	molecular_function	0.28387	1	28	318641	144	45598	Pg_S0493.33,Pg_S0144.22,Pg_S5295.3,Pg_S3588.6,Pg_S3418.3,Pg_S3935.2,Pg_S1693.22,Pg_S4083.8,Pg_S2961.5,Pg_S1556.6,Pg_S5309.13,Pg_S0032.8,Pg_S0486.3,Pg_S2470.3,Pg_S2044.2,Pg_S7065.1,Pg_S1693.21,Pg_S2762.11,Pg_S3335.3,Pg_S4193.1,Pg_S1090.2,Pg_S0623.2,Pg_S1963.20,Pg_S1635.8,Pg_S1604.4,Pg_S5216.5,Pg_S1812.16,Pg_S0476.7
GO:0006547	histidine metabolic process	biological_process	0.28575	1	17	318641	81	45598	Pg_S3456.16,Pg_S1465.27,Pg_S3698.10,Pg_S3250.1,Pg_S0636.2,Pg_S2891.12,Pg_S0403.32,Pg_S8609.1,Pg_S0724.14,Pg_S4037.10,Pg_S2228.12,Pg_S1728.4,Pg_S0426.7,Pg_S5454.6,Pg_S6053.3,Pg_S2936.6,Pg_S6519.4
GO:0052803	imidazole-containing compound metabolic process	biological_process	0.28575	1	17	318641	81	45598	Pg_S1465.27,Pg_S3698.10,Pg_S3456.16,Pg_S3250.1,Pg_S2891.12,Pg_S0636.2,Pg_S0403.32,Pg_S8609.1,Pg_S4037.10,Pg_S1728.4,Pg_S2228.12,Pg_S0724.14,Pg_S2936.6,Pg_S6519.4,Pg_S0426.7,Pg_S6053.3,Pg_S5454.6
GO:0032865	ERMES complex	cellular_component	0.28623	1	2	318641	6	45598	Pg_S0363.3,Pg_S0121.21
GO:0044232	organelle membrane contact site	cellular_component	0.28623	1	2	318641	6	45598	Pg_S0363.3,Pg_S0121.21
GO:0044233	ER-mitochondrion membrane contact site	cellular_component	0.28623	1	2	318641	6	45598	Pg_S0363.3,Pg_S0121.21
GO:0002520	immune system development	biological_process	0.28657	1	2	318641	7	45598	Pg_S7114.7,Pg_S0908.18
GO:0015035	protein disulfide oxidoreductase activity	molecular_function	0.28677	1	37	318641	151	45598	Pg_S4057.4,Pg_S1771.2,Pg_S6361.7,Pg_S2583.14,Pg_S5127.12,Pg_S0129.43,Pg_S2470.9,Pg_S6001.8,Pg_S1296.32,Pg_S5160.11,Pg_S0701.47,Pg_S7114.7,Pg_S4533.6,Pg_S3080.1,Pg_S0388.2,Pg_S7780.1,Pg_S0065.6,Pg_S0493.37,Pg_S0908.18,Pg_S0760.6,Pg_S4377.1,Pg_S6001.9,Pg_S5338.15,Pg_S5991.4,Pg_S0908.29,Pg_S1671.36,Pg_S5160.2,Pg_S1231.20,Pg_S0458.14,Pg_S7620.2,Pg_S0129.41,Pg_S8430.1,Pg_S3890.11,Pg_S3699.5,Pg_S1957.2…
GO:0015036	disulfide oxidoreductase activity	molecular_function	0.28677	1	37	318641	151	45598	Pg_S0129.43,Pg_S5127.12,Pg_S2583.14,Pg_S6361.7,Pg_S1771.2,Pg_S4057.4,Pg_S7780.1,Pg_S0388.2,Pg_S7114.7,Pg_S3080.1,Pg_S4533.6,Pg_S0701.47,Pg_S5160.11,Pg_S1296.32,Pg_S6001.8,Pg_S2470.9,Pg_S1671.36,Pg_S0908.29,Pg_S5991.4,Pg_S6001.9,Pg_S5338.15,Pg_S4377.1,Pg_S0760.6,Pg_S0493.37,Pg_S0065.6,Pg_S0908.18,Pg_S1957.24,Pg_S4420.4,Pg_S0374.36,Pg_S3699.5,Pg_S8430.1,Pg_S3890.11,Pg_S0129.41,Pg_S7620.2,Pg_S0458.1…
GO:0008833	deoxyribonuclease IV (phage-T4-induced) activity	molecular_function	0.28693	1	1	318641	1	45598	Pg_S0634.16
GO:0031224	intrinsic to membrane	cellular_component	0.28749	1	893	318641	4777	45598	XLOC_536257,Pg_S3965.10,Pg_S2826.5,Pg_S0419.2,Pg_S0087.9,Pg_S5201.5,Pg_S1908.22,Pg_S0350.15,Pg_S7323.3,Pg_S4018.1,Pg_S1979.4,Pg_S2889.1,Pg_S0538.3,Pg_S3189.3,Pg_S4533.3,Pg_S4275.1,Pg_S1033.26,Pg_S0961.27,Pg_S3628.1,Pg_S0553.1,Pg_S1346.4,Pg_S6413.9,Pg_S1059.14,Pg_S0522.5,Pg_S2428.4,Pg_S2143.13,Pg_S5581.1,Pg_S4176.9,Pg_S4667.3,Pg_S2069.9,Pg_S2473.20,Pg_S2495.1,Pg_S2966.1,Pg_S4516.19,Pg_S0033.16,Pg_…
GO:0010821	regulation of mitochondrion organization	biological_process	0.28754	1	1	318641	1	45598	Pg_S2164.11
GO:0010822	positive regulation of mitochondrion organization	biological_process	0.28754	1	1	318641	1	45598	Pg_S2164.11
GO:0090199	regulation of release of cytochrome c from mitochondria	biological_process	0.28754	1	1	318641	1	45598	Pg_S2164.11
GO:0090200	positive regulation of release of cytochrome c from mitochondria	biological_process	0.28754	1	1	318641	1	45598	Pg_S2164.11
GO:0097193	intrinsic apoptotic signaling pathway	biological_process	0.28754	1	1	318641	1	45598	Pg_S2164.11
GO:2001233	regulation of apoptotic signaling pathway	biological_process	0.28754	1	1	318641	1	45598	Pg_S2164.11
GO:0000160	phosphorelay signal transduction system	biological_process	0.28763	1	38	318641	199	45598	Pg_S3016.18,Pg_S0226.4,Pg_S4481.11,Pg_S0817.5,Pg_S1034.28,Pg_S4605.3,Pg_S0568.7,Pg_S0095.3,Pg_S2144.6,Pg_S2163.4,Pg_S0881.2,Pg_S4114.2,Pg_S3024.6,Pg_S2372.4,Pg_S6381.2,Pg_S0874.4,Pg_S6487.3,Pg_S3328.3,Pg_S0624.8,Pg_S2306.16,Pg_S6359.1,Pg_S0168.6,Pg_S3506.6,Pg_S6057.7,Pg_S0798.2,Pg_S7053.2,Pg_S2138.6,Pg_S1507.5,Pg_S8752.1,Pg_S4656.4,Pg_S5805.3,Pg_S2810.12,Pg_S0144.17,Pg_S2612.1,Pg_S0871.3,Pg_S3844…
GO:0009991	response to extracellular stimulus	biological_process	0.28767	1	19	318641	94	45598	Pg_S0189.38,Pg_S1518.43,Pg_S3119.11,Pg_S1428.10,Pg_S0590.18,Pg_S4990.14,Pg_S2017.21,Pg_S2448.2,Pg_S4043.5,Pg_S4860.3,Pg_S1014.8,Pg_S3934.2,XLOC_325977,Pg_S5578.7,Pg_S2835.12,Pg_S0305.2,Pg_S1011.5,Pg_S5643.3,Pg_S2017.20
GO:0031668	cellular response to extracellular stimulus	biological_process	0.28767	1	19	318641	94	45598	Pg_S3119.11,Pg_S1518.43,Pg_S0189.38,Pg_S0590.18,Pg_S2017.21,Pg_S4990.14,Pg_S1428.10,Pg_S4860.3,Pg_S4043.5,Pg_S2448.2,Pg_S5643.3,Pg_S2017.20,Pg_S0305.2,Pg_S1011.5,XLOC_325977,Pg_S1014.8,Pg_S3934.2,Pg_S2835.12,Pg_S5578.7
GO:0071496	cellular response to external stimulus	biological_process	0.28767	1	19	318641	94	45598	Pg_S0189.38,Pg_S3119.11,Pg_S1518.43,Pg_S1428.10,Pg_S0590.18,Pg_S2017.21,Pg_S4990.14,Pg_S4043.5,Pg_S2448.2,Pg_S4860.3,Pg_S0305.2,Pg_S1011.5,XLOC_325977,Pg_S1014.8,Pg_S3934.2,Pg_S2835.12,Pg_S5578.7,Pg_S5643.3,Pg_S2017.20
GO:0006906	vesicle fusion	biological_process	0.28898	1	3	318641	12	45598	Pg_S5851.4,Pg_S0124.5,Pg_S3583.13
GO:0048280	vesicle fusion with Golgi apparatus	biological_process	0.28898	1	3	318641	12	45598	Pg_S0124.5,Pg_S5851.4,Pg_S3583.13
GO:0003950	NAD+ ADP-ribosyltransferase activity	molecular_function	0.28944	1	12	318641	58	45598	Pg_S0662.51,Pg_S5058.7,Pg_S5853.7,Pg_S0935.6,Pg_S0392.1,Pg_S0534.60,Pg_S1410.22,Pg_S6142.2,Pg_S7431.4,Pg_S8495.1,Pg_S7102.1,Pg_S2679.1
GO:0016021	integral to membrane	cellular_component	0.29013	1	882	318641	4722	45598	Pg_S2564.8,Pg_S4604.8,Pg_S0889.66,Pg_S3717.3,Pg_S4541.7,Pg_S1898.11,XLOC_297607,Pg_S4464.13,Pg_S3472.11,Pg_S3018.21,Pg_S0382.9,Pg_S2606.7,Pg_S5168.16,Pg_S0360.8,Pg_S1632.25,Pg_S1124.14,Pg_S5975.7,Pg_S0516.13,Pg_S7552.2,Pg_S1615.34,Pg_S0085.72,Pg_S0062.26,Pg_S2035.9,Pg_S1316.18,XLOC_199243,Pg_S6124.1,Pg_S2805.26,Pg_S7037.1,Pg_S2594.4,Pg_S0061.83,Pg_S3532.8,Pg_S4415.12,Pg_S4771.9,Pg_S3717.2,Pg_S109…
GO:0022611	dormancy process	biological_process	0.29021	1	1	318641	2	45598	Pg_S1014.8
GO:0006801	superoxide metabolic process	biological_process	0.29034	1	7	318641	31	45598	Pg_S4193.1,Pg_S1106.13,Pg_S2641.9,Pg_S0785.42,Pg_S1348.12,Pg_S0131.12,Pg_S7633.1
GO:0072593	reactive oxygen species metabolic process	biological_process	0.29034	1	7	318641	31	45598	Pg_S1106.13,Pg_S4193.1,Pg_S2641.9,Pg_S0785.42,Pg_S1348.12,Pg_S0131.12,Pg_S7633.1
GO:0005730	nucleolus	cellular_component	0.29081	1	9	318641	37	45598	Pg_S1969.6,XLOC_529893,Pg_S3035.11,Pg_S0363.5,Pg_S3641.10,Pg_S0266.77,Pg_S2658.24,Pg_S8829.1,Pg_S2317.2
GO:0016307	phosphatidylinositol phosphate kinase activity	molecular_function	0.29237	1	7	318641	36	45598	Pg_S1031.18,Pg_S1290.31,Pg_S8874.2,Pg_S0813.14,Pg_S0036.9,Pg_S1945.28,Pg_S3911.2
GO:0048468	cell development	biological_process	0.29238	1	17	318641	81	45598	Pg_S1766.15,Pg_S2783.12,Pg_S4363.7,Pg_S8140.4,Pg_S0988.30,Pg_S1425.22,Pg_S1671.8,Pg_S0817.5,Pg_S4155.13,Pg_S5498.4,Pg_S2310.1,Pg_S1831.5,Pg_S1794.5,Pg_S3046.4,Pg_S3064.23,Pg_S6501.4,Pg_S1713.21
GO:0000002	mitochondrial genome maintenance	biological_process	0.2924	1	3	318641	9	45598	Pg_S0510.14,Pg_S1164.2,Pg_S1342.11
GO:0006807	nitrogen compound metabolic process	biological_process	0.29308	1	1993	318641	10505	45598	Pg_S1311.19,Pg_S0219.7,Pg_S0173.10,Pg_S1550.10,Pg_S6955.3,Pg_S0846.30,Pg_S1465.4,Pg_S1615.4,Pg_S0563.7,Pg_S0895.35,Pg_S1075.36,Pg_S2476.13,Pg_S5979.5,Pg_S0321.7,Pg_S0200.2,Pg_S4363.7,Pg_S0650.7,Pg_S0406.11,Pg_S5304.5,Pg_S4876.6,Pg_S6295.1,Pg_S4766.5,Pg_S2718.3,Pg_S1316.5,Pg_S2317.2,Pg_S2553.6,Pg_S2971.4,Pg_S1340.7,Pg_S4852.2,Pg_S0500.10,Pg_S4945.2,Pg_S5479.4,Pg_S0265.8,Pg_S2849.2,Pg_S0790.1,Pg_S0…
GO:0010109	regulation of photosynthesis	biological_process	0.29511	1	3	318641	9	45598	Pg_S0240.1,Pg_S2389.18,Pg_S0280.41
GO:0042548	regulation of photosynthesis, light reaction	biological_process	0.29511	1	3	318641	9	45598	Pg_S2389.18,Pg_S0240.1,Pg_S0280.41
GO:0042549	photosystem II stabilization	biological_process	0.29511	1	3	318641	9	45598	Pg_S0240.1,Pg_S2389.18,Pg_S0280.41
GO:0043467	regulation of generation of precursor metabolites and energy	biological_process	0.29511	1	3	318641	9	45598	Pg_S0280.41,Pg_S2389.18,Pg_S0240.1
GO:0045202	synapse	cellular_component	0.2953	1	4	318641	14	45598	Pg_S1679.19,Pg_S0204.57,Pg_S0745.38,Pg_S2281.1
GO:0005815	microtubule organizing center	cellular_component	0.29588	1	32	318641	146	45598	Pg_S2422.5,Pg_S5332.3,Pg_S1087.1,Pg_S3971.9,Pg_S0812.42,Pg_S1212.9,Pg_S3427.11,Pg_S0240.8,Pg_S5196.5,Pg_S4825.6,Pg_S0724.57,Pg_S0224.3,Pg_S1339.4,Pg_S4675.7,Pg_S1316.10,Pg_S0431.79,Pg_S8677.1,Pg_S2668.8,Pg_S0967.51,Pg_S3153.5,Pg_S4348.2,Pg_S5771.4,Pg_S6823.1,Pg_S0653.3,Pg_S0356.2,Pg_S0762.19,Pg_S3518.17,Pg_S4613.6,Pg_S2515.1,Pg_S1589.4,Pg_S0315.3,Pg_S2000.9
GO:0004883	glucocorticoid receptor activity	molecular_function	0.29742	1	1	318641	1	45598	Pg_S0415.4
GO:0031958	corticosteroid receptor signaling pathway	biological_process	0.29742	1	1	318641	1	45598	Pg_S0415.4
GO:0031960	response to corticosteroid stimulus	biological_process	0.29742	1	1	318641	1	45598	Pg_S0415.4
GO:0042921	glucocorticoid receptor signaling pathway	biological_process	0.29742	1	1	318641	1	45598	Pg_S0415.4
GO:0043402	glucocorticoid mediated signaling pathway	biological_process	0.29742	1	1	318641	1	45598	Pg_S0415.4
GO:0051384	response to glucocorticoid stimulus	biological_process	0.29742	1	1	318641	1	45598	Pg_S0415.4
GO:0071384	cellular response to corticosteroid stimulus	biological_process	0.29742	1	1	318641	1	45598	Pg_S0415.4
GO:0071385	cellular response to glucocorticoid stimulus	biological_process	0.29742	1	1	318641	1	45598	Pg_S0415.4
GO:0032502	developmental process	biological_process	0.29795	1	118	318641	618	45598	Pg_S4481.13,Pg_S0724.10,Pg_S5886.2,Pg_S2783.12,Pg_S0961.59,Pg_S1464.16,Pg_S0175.24,Pg_S0144.4,Pg_S0002.5,Pg_S1770.2,Pg_S6355.9,Pg_S8766.1,Pg_S4396.6,Pg_S2297.5,Pg_S1014.8,Pg_S0905.56,Pg_S2687.5,Pg_S1744.17,Pg_S2208.4,Pg_S1783.5,Pg_S6501.4,Pg_S3064.23,Pg_S0403.26,Pg_S1199.20,Pg_S0917.18,Pg_S5980.1,Pg_S0246.6,Pg_S3046.4,Pg_S1671.46,Pg_S8126.2,Pg_S4363.7,XLOC_261815,Pg_S7382.3,Pg_S1815.26,Pg_S0020.2…
GO:0007129	synapsis	biological_process	0.29802	1	5	318641	16	45598	Pg_S4369.16,Pg_S4825.6,Pg_S4613.11,Pg_S1355.9,Pg_S0046.18
GO:0007130	synaptonemal complex assembly	biological_process	0.29802	1	5	318641	16	45598	Pg_S4613.11,Pg_S4825.6,Pg_S4369.16,Pg_S0046.18,Pg_S1355.9
GO:0070192	chromosome organization involved in meiosis	biological_process	0.29802	1	5	318641	16	45598	Pg_S1355.9,Pg_S0046.18,Pg_S4369.16,Pg_S4613.11,Pg_S4825.6
GO:0070193	synaptonemal complex organization	biological_process	0.29802	1	5	318641	16	45598	Pg_S1355.9,Pg_S0046.18,Pg_S4369.16,Pg_S4825.6,Pg_S4613.11
GO:0043385	mycotoxin metabolic process	biological_process	0.29817	1	2	318641	5	45598	Pg_S3934.6,Pg_S3948.7
GO:0043386	mycotoxin biosynthetic process	biological_process	0.29817	1	2	318641	5	45598	Pg_S3948.7,Pg_S3934.6
GO:0045122	aflatoxin biosynthetic process	biological_process	0.29817	1	2	318641	5	45598	Pg_S3948.7,Pg_S3934.6
GO:0046222	aflatoxin metabolic process	biological_process	0.29817	1	2	318641	5	45598	Pg_S3934.6,Pg_S3948.7
GO:1901376	organic heteropentacyclic compound metabolic process	biological_process	0.29817	1	2	318641	5	45598	Pg_S3934.6,Pg_S3948.7
GO:1901378	organic heteropentacyclic compound biosynthetic process	biological_process	0.29817	1	2	318641	5	45598	Pg_S3934.6,Pg_S3948.7
GO:0031221	arabinan metabolic process	biological_process	0.2989	1	1	318641	1	45598	Pg_S1273.5
GO:0030976	thiamine pyrophosphate binding	molecular_function	0.29919	1	14	318641	70	45598	Pg_S1865.9,Pg_S5599.2,Pg_S2634.12,Pg_S1493.10,Pg_S3927.3,Pg_S2096.17,Pg_S3777.14,Pg_S9207.1,Pg_S1204.11,Pg_S1908.21,Pg_S2661.6,Pg_S2354.23,Pg_S7137.1,Pg_S1380.2
GO:0009878	nodule morphogenesis	biological_process	0.29941	1	5	318641	20	45598	Pg_S1055.38,Pg_S0247.32,Pg_S5104.2,Pg_S1199.20,Pg_S3878.12
GO:0009886	post-embryonic morphogenesis	biological_process	0.29941	1	5	318641	20	45598	Pg_S3878.12,Pg_S1199.20,Pg_S0247.32,Pg_S5104.2,Pg_S1055.38
GO:0044111	development involved in symbiotic interaction	biological_process	0.29941	1	5	318641	20	45598	Pg_S1199.20,Pg_S5104.2,Pg_S0247.32,Pg_S3878.12,Pg_S1055.38
GO:0030203	glycosaminoglycan metabolic process	biological_process	0.29955	1	8	318641	35	45598	XLOC_207003,Pg_S5394.3,XLOC_137362,Pg_S0614.22,Pg_S1407.5,Pg_S1729.8,Pg_S2233.1,Pg_S0158.11
GO:0030658	transport vesicle membrane	cellular_component	0.29969	1	25	318641	131	45598	Pg_S0524.5,Pg_S3941.2,Pg_S2044.16,Pg_S5520.9,Pg_S1622.2,Pg_S7262.5,Pg_S7964.2,Pg_S2250.1,Pg_S2369.10,Pg_S3855.1,Pg_S0408.10,Pg_S0488.3,Pg_S2222.4,Pg_S6142.2,Pg_S2133.9,Pg_S1776.1,Pg_S1774.27,Pg_S3655.5,Pg_S0577.13,Pg_S2455.19,Pg_S4056.1,Pg_S0093.29,Pg_S5843.3,Pg_S3049.28,Pg_S1587.12
GO:0051782	negative regulation of cell division	biological_process	0.29978	1	1	318641	2	45598	Pg_S5578.7
GO:0019645	anaerobic electron transport chain	biological_process	0.2998	1	1	318641	1	45598	Pg_S2453.1
GO:0005664	nuclear origin of replication recognition complex	cellular_component	0.30062	1	8	318641	35	45598	Pg_S0906.28,Pg_S2390.8,Pg_S7466.1,Pg_S5291.2,Pg_S1979.4,Pg_S4272.8,Pg_S1660.9,Pg_S2708.12
GO:0044452	nucleolar part	cellular_component	0.30116	1	6	318641	22	45598	Pg_S2317.2,Pg_S3641.10,Pg_S0363.5,Pg_S2658.24,XLOC_529893,Pg_S1969.6
GO:0009733	response to auxin stimulus	biological_process	0.30151	1	31	318641	101	45598	Pg_S4399.4,Pg_S0992.33,Pg_S0428.21,Pg_S1678.53,Pg_S0992.25,Pg_S0992.28,Pg_S3214.15,Pg_S2143.16,Pg_S4435.3,Pg_S1316.8,Pg_S1514.18,Pg_S8395.3,Pg_S0905.39,Pg_S0542.4,Pg_S4399.6,Pg_S4399.7,Pg_S4658.19,Pg_S0992.27,Pg_S2104.11,Pg_S0204.70,Pg_S4399.11,Pg_S4966.7,Pg_S0234.32,Pg_S1729.10,Pg_S0992.31,Pg_S3414.13,Pg_S0774.2,Pg_S4399.8,Pg_S1637.27,Pg_S1270.17,Pg_S3414.11
GO:0004096	catalase activity	molecular_function	0.3027	1	4	318641	16	45598	Pg_S3287.7,Pg_S3303.4,Pg_S0476.28,Pg_S0883.13
GO:0004611	phosphoenolpyruvate carboxykinase activity	molecular_function	0.30279	1	8	318641	38	45598	Pg_S0190.11,Pg_S1607.4,Pg_S2000.9,Pg_S3744.5,Pg_S0803.11,Pg_S5859.2,Pg_S0240.8,Pg_S2588.16
GO:0000774	adenyl-nucleotide exchange factor activity	molecular_function	0.30322	1	13	318641	58	45598	Pg_S4366.4,Pg_S0895.53,Pg_S3375.4,Pg_S0724.63,Pg_S0355.12,Pg_S4568.14,Pg_S2316.16,Pg_S5777.2,Pg_S5822.4,Pg_S1407.10,Pg_S1316.2,Pg_S0720.5,Pg_S1416.34
GO:0043240	Fanconi anaemia nuclear complex	cellular_component	0.3046	1	2	318641	5	45598	Pg_S1053.4,Pg_S3035.3
GO:0004427	inorganic diphosphatase activity	molecular_function	0.30477	1	9	318641	44	45598	Pg_S6379.4,Pg_S2894.9,Pg_S1437.7,XLOC_505676,Pg_S0753.1,Pg_S1845.14,Pg_S8365.2,Pg_S1450.20,Pg_S3615.1
GO:0006658	phosphatidylserine metabolic process	biological_process	0.30495	1	2	318641	6	45598	Pg_S1226.3,Pg_S5001.2
GO:0006659	phosphatidylserine biosynthetic process	biological_process	0.30495	1	2	318641	6	45598	Pg_S1226.3,Pg_S5001.2
GO:0016646	oxidoreductase activity, acting on the CH-NH group of donors, NAD or NADP as acceptor	molecular_function	0.30533	1	12	318641	57	45598	Pg_S0291.7,Pg_S0439.36,Pg_S1451.9,Pg_S5838.2,Pg_S0534.49,Pg_S3174.20,Pg_S2197.3,Pg_S4525.3,Pg_S2583.11,Pg_S2014.1,Pg_S2606.4,Pg_S0912.11
GO:0019219	regulation of nucleobase-containing compound metabolic process	biological_process	0.30541	1	768	318641	3929	45598	Pg_S0888.27,Pg_S3071.2,Pg_S5199.2,Pg_S3155.15,Pg_S1514.6,Pg_S8590.1,Pg_S1881.4,Pg_S0824.11,Pg_S7429.2,Pg_S1059.3,Pg_S0500.34,Pg_S7084.4,Pg_S0266.77,Pg_S0029.7,Pg_S1915.17,Pg_S5131.13,Pg_S0158.11,Pg_S4487.2,Pg_S2940.6,Pg_S2555.6,Pg_S1242.37,Pg_S1562.43,Pg_S0647.6,Pg_S2971.18,Pg_S7587.3,Pg_S2592.4,Pg_S3824.9,Pg_S1749.12,Pg_S5848.3,Pg_S2369.22,Pg_S0280.46,Pg_S0361.27,Pg_S6501.3,Pg_S1621.6,Pg_S4825.6…
GO:0051171	regulation of nitrogen compound metabolic process	biological_process	0.30541	1	768	318641	3929	45598	Pg_S2449.3,Pg_S0123.1,Pg_S0783.8,Pg_S5727.9,Pg_S4919.1,Pg_S1357.9,Pg_S5244.2,Pg_S0140.2,Pg_S3039.10,XLOC_435479,Pg_S1525.3,Pg_S1616.28,Pg_S0884.2,Pg_S0428.12,Pg_S0437.20,Pg_S3327.12,Pg_S1416.6,Pg_S1766.15,Pg_S2971.33,Pg_S5158.13,Pg_S5569.2,Pg_S2468.44,Pg_S3090.3,Pg_S8143.2,Pg_S1225.5,Pg_S1721.9,Pg_S0753.45,Pg_S0227.7,Pg_S3854.6,Pg_S1676.6,Pg_S1881.21,Pg_S5113.6,Pg_S6013.3,Pg_S1116.24,Pg_S5649.4,P…
GO:0016837	carbon-oxygen lyase activity, acting on polysaccharides	molecular_function	0.30665	1	6	318641	25	45598	Pg_S0439.42,Pg_S0400.18,Pg_S1531.2,Pg_S0363.9,Pg_S1903.14,Pg_S2316.3
GO:0006357	regulation of transcription from RNA polymerase II promoter	biological_process	0.30846	1	53	318641	263	45598	Pg_S1501.29,Pg_S2498.3,Pg_S2161.1,Pg_S0159.14,Pg_S6147.2,Pg_S3771.4,Pg_S1617.22,Pg_S0152.1,Pg_S5172.5,Pg_S2673.8,Pg_S2117.1,Pg_S4012.13,Pg_S4864.1,Pg_S5849.4,Pg_S3077.22,Pg_S1562.9,Pg_S0851.5,Pg_S0454.3,Pg_S0002.18,Pg_S4691.6,Pg_S1273.13,Pg_S6471.13,Pg_S0794.3,Pg_S3866.11,Pg_S1054.6,Pg_S4039.4,Pg_S0184.12,Pg_S2038.6,Pg_S2568.20,Pg_S2003.6,Pg_S0857.11,Pg_S1143.7,Pg_S7170.1,Pg_S6009.2,Pg_S7265.1,Pg…
GO:0019104	DNA N-glycosylase activity	molecular_function	0.30921	1	8	318641	38	45598	Pg_S1132.10,Pg_S1443.2,Pg_S0086.4,Pg_S0935.3,Pg_S1038.34,Pg_S3277.2,Pg_S7360.2,Pg_S4090.4
GO:0019013	viral nucleocapsid	cellular_component	0.30935	1	16	318641	74	45598	Pg_S9071.1,Pg_S1073.7,Pg_S4947.6,Pg_S4646.2,Pg_S5309.11,Pg_S1312.2,Pg_S1499.2,Pg_S3578.15,Pg_S7084.4,Pg_S3530.9,Pg_S6295.1,Pg_S0614.46,Pg_S2658.24,Pg_S1237.30,XLOC_199949,Pg_S4503.9
GO:0031410	cytoplasmic vesicle	cellular_component	0.30977	1	43	318641	230	45598	Pg_S1550.21,Pg_S4310.2,Pg_S4056.1,Pg_S3655.5,Pg_S0577.13,Pg_S1744.17,Pg_S1776.1,Pg_S1678.59,Pg_S6977.2,Pg_S6142.2,Pg_S1637.40,Pg_S0488.3,Pg_S3866.11,Pg_S3716.18,Pg_S3855.1,Pg_S2748.5,Pg_S0536.59,Pg_S0330.1,Pg_S7262.5,Pg_S5704.3,Pg_S5520.9,Pg_S0607.10,Pg_S0524.5,Pg_S1587.12,Pg_S5843.3,Pg_S3049.28,Pg_S0093.29,Pg_S2455.19,Pg_S0671.12,Pg_S1774.27,Pg_S1069.14,Pg_S2133.9,Pg_S2222.4,Pg_S0408.10,Pg_S2369…
GO:0003885	D-arabinono-1,4-lactone oxidase activity	molecular_function	0.31013	1	4	318641	14	45598	Pg_S3779.3,Pg_S5851.4,Pg_S2484.24,Pg_S0922.25
GO:0016899	oxidoreductase activity, acting on the CH-OH group of donors, oxygen as acceptor	molecular_function	0.31013	1	4	318641	14	45598	Pg_S0922.25,Pg_S2484.24,Pg_S5851.4,Pg_S3779.3
GO:0071203	WASH complex	cellular_component	0.31164	1	5	318641	20	45598	Pg_S0817.23,Pg_S1941.8,Pg_S4155.13,Pg_S0063.6,Pg_S2014.15
GO:0030983	mismatched DNA binding	molecular_function	0.3126	1	14	318641	71	45598	Pg_S0406.11,Pg_S2073.19,Pg_S1903.5,Pg_S5304.1,Pg_S5643.3,Pg_S1379.2,Pg_S0177.5,Pg_S2476.13,Pg_S4512.15,Pg_S4725.3,Pg_S3322.7,Pg_S6435.2,Pg_S6781.4,Pg_S4509.2
GO:0004329	formate-tetrahydrofolate ligase activity	molecular_function	0.31441	1	2	318641	7	45598	Pg_S0378.2,Pg_S4227.3
GO:0004185	serine-type carboxypeptidase activity	molecular_function	0.31459	1	19	318641	101	45598	Pg_S4678.4,Pg_S4000.5,Pg_S2773.8,Pg_S6113.2,Pg_S1076.7,Pg_S8178.1,Pg_S2680.1,Pg_S1963.1,Pg_S0720.3,Pg_S2924.5,Pg_S0110.8,Pg_S3287.13,Pg_S1395.10,Pg_S3598.5,Pg_S0277.44,Pg_S0050.2,Pg_S0355.3,Pg_S2782.2,Pg_S1395.11
GO:0016149	translation release factor activity, codon specific	molecular_function	0.31825	1	8	318641	37	45598	Pg_S5356.3,Pg_S4931.1,Pg_S7741.1,Pg_S7983.1,Pg_S4852.3,Pg_S6962.2,Pg_S5601.6,Pg_S4526.7
GO:0006432	phenylalanyl-tRNA aminoacylation	biological_process	0.31846	1	3	318641	12	45598	Pg_S1330.14,XLOC_180747,Pg_S3890.10
GO:0031012	extracellular matrix	cellular_component	0.31896	1	44	318641	204	45598	Pg_S0889.69,Pg_S0076.12,Pg_S0571.4,Pg_S1296.20,Pg_S1014.35,Pg_S0093.25,Pg_S5828.4,Pg_S2764.11,Pg_S2015.21,Pg_S1514.14,Pg_S5559.2,Pg_S1671.36,Pg_S4132.2,Pg_S1637.33,Pg_S2953.28,Pg_S1045.7,Pg_S5948.1,Pg_S2615.7,Pg_S3683.3,Pg_S1306.15,Pg_S6804.2,Pg_S0747.30,Pg_S7065.1,Pg_S2991.4,Pg_S6539.7,Pg_S3904.9,Pg_S5279.3,Pg_S0190.17,Pg_S0439.6,Pg_S3565.7,Pg_S3056.6,Pg_S1823.8,Pg_S0810.70,Pg_S1993.21,Pg_S2468.…
GO:0018142	protein-DNA covalent cross-linking	biological_process	0.31925	1	1	318641	2	45598	Pg_S0384.44
GO:0042624	ATPase activity, uncoupled	molecular_function	0.31925	1	1	318641	2	45598	Pg_S0384.44
GO:0005787	signal peptidase complex	cellular_component	0.32006	1	9	318641	43	45598	Pg_S4568.18,Pg_S6667.1,Pg_S0327.40,Pg_S0200.2,Pg_S2145.29,Pg_S0360.1,Pg_S0662.10,Pg_S2715.9,Pg_S0679.2
GO:0006465	signal peptide processing	biological_process	0.32006	1	9	318641	43	45598	Pg_S4568.18,Pg_S0327.40,Pg_S6667.1,Pg_S0200.2,Pg_S2145.29,Pg_S0360.1,Pg_S0662.10,Pg_S2715.9,Pg_S0679.2
GO:0016757	transferase activity, transferring glycosyl groups	molecular_function	0.32075	1	255	318641	1303	45598	Pg_S0935.6,Pg_S0187.11,Pg_S2057.8,Pg_S5520.6,Pg_S1740.7,Pg_S1138.2,Pg_S1690.7,Pg_S5385.1,Pg_S1848.2,Pg_S1066.12,Pg_S0439.70,Pg_S3338.11,Pg_S0069.7,Pg_S1630.4,Pg_S6708.2,Pg_S0002.18,Pg_S3878.10,Pg_S5853.7,Pg_S5052.4,Pg_S7854.1,Pg_S1729.15,Pg_S1307.20,Pg_S0346.3,Pg_S8495.1,Pg_S0372.14,Pg_S5370.4,Pg_S4844.3,Pg_S0037.2,Pg_S5219.13,Pg_S1049.1,Pg_S0135.12,Pg_S3083.28,Pg_S2973.2,Pg_S3325.7,Pg_S7431.4,Pg…
GO:0016846	carbon-sulfur lyase activity	molecular_function	0.32175	1	10	318641	49	45598	Pg_S6081.3,Pg_S2532.2,Pg_S1019.7,Pg_S4791.2,XLOC_416598,Pg_S0302.28,Pg_S4836.10,Pg_S4149.9,Pg_S3411.25,Pg_S3064.8
GO:0051082	unfolded protein binding	molecular_function	0.32196	1	69	318641	346	45598	Pg_S1212.9,Pg_S0575.5,Pg_S0575.52,Pg_S0572.4,Pg_S1564.1,Pg_S0439.23,Pg_S6381.3,Pg_S5123.1,Pg_S2884.15,Pg_S6579.1,Pg_S1164.14,Pg_S0399.45,Pg_S3636.4,Pg_S0881.2,Pg_S2086.2,Pg_S5575.7,Pg_S0230.30,Pg_S3806.3,Pg_S0956.2,Pg_S4239.2,Pg_S0072.2,Pg_S0895.35,Pg_S5196.5,Pg_S5694.1,Pg_S1974.22,Pg_S0570.2,Pg_S3717.3,Pg_S2589.7,Pg_S6278.5,Pg_S0961.59,Pg_S3055.5,Pg_S1227.16,Pg_S4036.11,Pg_S0063.6,Pg_S5077.4,Pg_…
GO:0016763	transferase activity, transferring pentosyl groups	molecular_function	0.3221	1	21	318641	116	45598	Pg_S0392.1,Pg_S5077.4,Pg_S3138.9,Pg_S1410.22,Pg_S0662.51,Pg_S5058.7,Pg_S4012.7,Pg_S5853.7,Pg_S2267.1,Pg_S2679.1,Pg_S7102.1,Pg_S2936.6,Pg_S8495.1,Pg_S1712.26,Pg_S0534.60,Pg_S3722.5,Pg_S6142.2,Pg_S7431.4,Pg_S0935.6,Pg_S0614.22,Pg_S0636.2
GO:0015114	phosphate ion transmembrane transporter activity	molecular_function	0.323	1	2	318641	5	45598	Pg_S6898.2,Pg_S4245.2
GO:0015321	sodium-dependent phosphate transmembrane transporter activity	molecular_function	0.323	1	2	318641	5	45598	Pg_S6898.2,Pg_S4245.2
GO:0044341	sodium-dependent phosphate transport	biological_process	0.323	1	2	318641	5	45598	Pg_S6898.2,Pg_S4245.2
GO:0010181	FMN binding	molecular_function	0.32322	1	14	318641	68	45598	Pg_S1302.35,Pg_S2988.15,XLOC_060145,Pg_S0516.28,Pg_S6304.9,Pg_S2135.7,Pg_S0167.9,Pg_S0472.24,Pg_S0162.1,Pg_S0615.14,Pg_S2135.8,Pg_S6797.1,Pg_S6805.2,Pg_S7320.4
GO:0009056	catabolic process	biological_process	0.32332	1	319	318641	1676	45598	Pg_S1879.20,Pg_S6811.3,Pg_S0399.47,Pg_S0876.1,Pg_S0186.8,Pg_S1915.1,Pg_S6554.1,Pg_S1589.4,Pg_S3581.5,Pg_S1084.9,Pg_S4990.14,Pg_S0341.5,Pg_S1242.31,Pg_S8597.3,Pg_S2082.1,Pg_S0087.9,Pg_S4579.3,Pg_S3684.2,XLOC_325977,Pg_S3790.7,Pg_S7390.2,XLOC_230567,Pg_S0008.24,Pg_S1075.26,Pg_S6183.9,Pg_S2953.6,Pg_S6661.8,Pg_S7752.2,Pg_S1106.2,Pg_S0992.13,Pg_S2274.7,Pg_S0889.16,Pg_S1870.9,Pg_S6971.3,Pg_S1668.13,Pg_…
GO:0012505	endomembrane system	cellular_component	0.32438	1	120	318641	651	45598	Pg_S6389.7,Pg_S3250.1,Pg_S0789.2,XLOC_480073,Pg_S3655.5,Pg_S0163.6,Pg_S1776.1,Pg_S0360.1,Pg_S5828.4,Pg_S1678.59,Pg_S3366.10,Pg_S0363.3,Pg_S6977.2,Pg_S0147.8,Pg_S4417.8,Pg_S1637.40,Pg_S0488.3,Pg_S2096.17,Pg_S3866.11,Pg_S0496.6,Pg_S3412.7,Pg_S3855.1,Pg_S2145.29,Pg_S7262.5,Pg_S5704.3,Pg_S1422.4,Pg_S3138.9,Pg_S0164.14,Pg_S2792.4,XLOC_435479,Pg_S5843.3,Pg_S3751.11,Pg_S0087.9,Pg_S6667.1,Pg_S2894.15,Pg_…
GO:0000165	MAPK cascade	biological_process	0.3247	1	3	318641	12	45598	Pg_S3190.3,Pg_S2448.2,Pg_S2835.12
GO:0043408	regulation of MAPK cascade	biological_process	0.3247	1	3	318641	12	45598	Pg_S3190.3,Pg_S2448.2,Pg_S2835.12
GO:0030133	transport vesicle	cellular_component	0.32596	1	26	318641	139	45598	Pg_S2222.4,Pg_S6142.2,Pg_S1776.1,Pg_S2133.9,Pg_S0671.12,Pg_S2455.19,Pg_S1774.27,Pg_S3655.5,Pg_S0577.13,Pg_S1587.12,Pg_S0093.29,Pg_S4056.1,Pg_S3049.28,Pg_S5843.3,Pg_S3941.2,Pg_S0524.5,Pg_S1622.2,Pg_S7964.2,Pg_S7262.5,Pg_S2044.16,Pg_S5520.9,Pg_S3855.1,Pg_S2369.10,Pg_S2250.1,Pg_S0488.3,Pg_S0408.10
GO:0004017	adenylate kinase activity	molecular_function	0.32614	1	7	318641	33	45598	Pg_S0318.6,Pg_S0057.9,XLOC_538329,Pg_S2623.12,Pg_S4568.8,Pg_S1679.8,Pg_S6378.7
GO:0016668	oxidoreductase activity, acting on a sulfur group of donors, NAD(P) as acceptor	molecular_function	0.32657	1	25	318641	110	45598	Pg_S0064.1,XLOC_488737,Pg_S0606.5,Pg_S1971.4,Pg_S1661.19,Pg_S0769.7,Pg_S6655.9,XLOC_194917,Pg_S1234.3,Pg_S1464.1,Pg_S2611.18,XLOC_292112,Pg_S1314.8,Pg_S0822.4,Pg_S6351.3,Pg_S1531.2,Pg_S4575.2,XLOC_194932,Pg_S5624.3,Pg_S1893.6,Pg_S1157.25,Pg_S0451.1,Pg_S2156.8,XLOC_194954,Pg_S5847.4
GO:0047134	protein-disulfide reductase activity	molecular_function	0.32657	1	25	318641	110	45598	Pg_S2156.8,Pg_S0451.1,XLOC_194954,Pg_S5847.4,XLOC_292112,Pg_S0822.4,Pg_S1314.8,Pg_S6351.3,Pg_S1531.2,Pg_S1157.25,Pg_S4575.2,XLOC_194932,Pg_S5624.3,Pg_S1893.6,Pg_S6655.9,Pg_S0769.7,XLOC_194917,Pg_S1661.19,Pg_S1234.3,Pg_S2611.18,Pg_S1464.1,Pg_S0064.1,Pg_S0606.5,XLOC_488737,Pg_S1971.4
GO:0004655	porphobilinogen synthase activity	molecular_function	0.32684	1	2	318641	6	45598	Pg_S1460.4,Pg_S7644.2
GO:0034654	nucleobase-containing compound biosynthetic process	biological_process	0.32721	1	991	318641	5109	45598	Pg_S0292.42,Pg_S0430.1,Pg_S6457.3,Pg_S4012.7,Pg_S3624.2,Pg_S2882.3,Pg_S3610.7,Pg_S1181.1,Pg_S0736.19,Pg_S1328.1,Pg_S0113.11,Pg_S8767.1,Pg_S2310.6,Pg_S5249.1,Pg_S0508.1,Pg_S8892.1,Pg_S3429.6,Pg_S2124.21,Pg_S2354.30,Pg_S5410.7,Pg_S2138.6,Pg_S0152.1,Pg_S0856.9,Pg_S1960.42,Pg_S1617.22,Pg_S1675.10,Pg_S1507.4,Pg_S0051.9,Pg_S4269.13,Pg_S6295.1,Pg_S4876.6,Pg_S1335.23,Pg_S0650.7,Pg_S0078.5,Pg_S3613.6,Pg_S…
GO:0006099	tricarboxylic acid cycle	biological_process	0.32776	1	7	318641	34	45598	Pg_S5859.2,Pg_S1607.4,Pg_S0190.11,Pg_S0115.2,Pg_S3744.5,Pg_S2588.16,Pg_S1128.5
GO:0004308	exo-alpha-sialidase activity	molecular_function	0.32801	1	2	318641	6	45598	Pg_S2611.21,Pg_S1314.5
GO:0016997	alpha-sialidase activity	molecular_function	0.32801	1	2	318641	6	45598	Pg_S2611.21,Pg_S1314.5
GO:0008942	nitrite reductase [NAD(P)H] activity	molecular_function	0.32867	1	1	318641	3	45598	Pg_S5456.1
GO:0046857	oxidoreductase activity, acting on other nitrogenous compounds as donors, with NAD or NADP as acceptor	molecular_function	0.32867	1	1	318641	3	45598	Pg_S5456.1
GO:0031503	protein complex localization	biological_process	0.3291	1	5	318641	18	45598	Pg_S6552.1,Pg_S2274.7,Pg_S5757.1,Pg_S0985.5,Pg_S2409.2
GO:0006525	arginine metabolic process	biological_process	0.32916	1	4	318641	15	45598	Pg_S3656.5,Pg_S0897.19,Pg_S4246.2,Pg_S0178.14
GO:0006538	glutamate catabolic process	biological_process	0.32923	1	2	318641	6	45598	Pg_S2115.7,Pg_S2068.2
GO:0043649	dicarboxylic acid catabolic process	biological_process	0.32923	1	2	318641	6	45598	Pg_S2068.2,Pg_S2115.7
GO:0006650	glycerophospholipid metabolic process	biological_process	0.32934	1	47	318641	256	45598	Pg_S1376.6,Pg_S5219.13,Pg_S5168.16,Pg_S2797.1,Pg_S1290.31,Pg_S3840.9,Pg_S0956.19,Pg_S9236.1,Pg_S1501.13,Pg_S1888.7,Pg_S4646.14,XLOC_408261,Pg_S0036.9,Pg_S0384.9,XLOC_446092,Pg_S0975.15,Pg_S2127.9,Pg_S0570.13,Pg_S3911.2,Pg_S0219.37,Pg_S8874.2,Pg_S1031.18,Pg_S0835.13,Pg_S0431.5,Pg_S1226.3,Pg_S3670.3,Pg_S0393.1,Pg_S5425.1,Pg_S6271.2,Pg_S4255.1,Pg_S5001.2,Pg_S5187.2,Pg_S3610.14,Pg_S1465.2,Pg_S0397.15…
GO:0005200	structural constituent of cytoskeleton	molecular_function	0.33041	1	6	318641	23	45598	Pg_S3427.11,Pg_S0572.4,Pg_S1483.2,Pg_S6007.1,Pg_S3971.9,Pg_S1212.9
GO:0035251	UDP-glucosyltransferase activity	molecular_function	0.33115	1	39	318641	210	45598	Pg_S0263.34,Pg_S3325.7,Pg_S2762.11,Pg_S4286.24,Pg_S3063.6,Pg_S0906.24,Pg_S0076.3,Pg_S7138.4,Pg_S3151.2,Pg_S1601.7,Pg_S4083.8,Pg_S0426.4,Pg_S6295.1,Pg_S0144.22,Pg_S3171.16,Pg_S5863.1,Pg_S4114.9,Pg_S0187.11,Pg_S0922.42,Pg_S1742.1,Pg_S1176.12,Pg_S2757.6,Pg_S1066.12,Pg_S1630.4,Pg_S0221.4,Pg_S8491.1,Pg_S0836.2,Pg_S0002.18,Pg_S1700.3,Pg_S7854.1,Pg_S2259.3,Pg_S0922.2,Pg_S0346.3,Pg_S0012.16,Pg_S4184.14,P…
GO:0006644	phospholipid metabolic process	biological_process	0.3319	1	63	318641	348	45598	Pg_S0447.5,Pg_S2753.16,Pg_S4790.2,Pg_S1755.5,Pg_S7940.1,Pg_S2755.8,Pg_S4310.9,Pg_S0813.14,Pg_S1410.10,Pg_S0397.15,Pg_S0615.10,Pg_S2858.1,Pg_S3610.14,Pg_S1465.2,Pg_S1033.3,Pg_S1945.28,Pg_S6941.6,Pg_S2807.2,Pg_S3670.3,Pg_S0393.1,Pg_S4847.6,Pg_S1079.1,Pg_S0431.5,Pg_S2145.32,Pg_S1226.3,Pg_S5001.2,Pg_S5187.2,Pg_S4255.1,Pg_S5425.1,Pg_S6271.2,Pg_S7423.5,Pg_S2127.9,Pg_S0570.13,Pg_S4375.11,Pg_S0509.13,Pg_…
GO:0000042	protein targeting to Golgi	biological_process	0.33211	1	3	318641	14	45598	Pg_S2197.3,Pg_S1314.8,Pg_S3112.13
GO:0000301	retrograde transport, vesicle recycling within Golgi	biological_process	0.33211	1	3	318641	14	45598	Pg_S3112.13,Pg_S1314.8,Pg_S2197.3
GO:0034067	protein localization to Golgi apparatus	biological_process	0.33211	1	3	318641	14	45598	Pg_S3112.13,Pg_S1314.8,Pg_S2197.3
GO:0072600	establishment of protein localization to Golgi	biological_process	0.33211	1	3	318641	14	45598	Pg_S1314.8,Pg_S3112.13,Pg_S2197.3
GO:0016833	oxo-acid-lyase activity	molecular_function	0.3322	1	5	318641	22	45598	Pg_S3320.5,Pg_S1815.23,Pg_S1760.3,Pg_S0093.26,Pg_S0093.27
GO:0003989	acetyl-CoA carboxylase activity	molecular_function	0.3342	1	4	318641	16	45598	Pg_S4690.2,Pg_S1416.6,Pg_S1212.9,Pg_S0961.59
GO:0016421	CoA carboxylase activity	molecular_function	0.3342	1	4	318641	16	45598	Pg_S4690.2,Pg_S1416.6,Pg_S0961.59,Pg_S1212.9
GO:0016885	ligase activity, forming carbon-carbon bonds	molecular_function	0.3342	1	4	318641	16	45598	Pg_S1212.9,Pg_S0961.59,Pg_S1416.6,Pg_S4690.2
GO:0051213	dioxygenase activity	molecular_function	0.33595	1	25	318641	133	45598	Pg_S2982.8,Pg_S3059.1,Pg_S6529.3,Pg_S3463.10,Pg_S6490.4,Pg_S8267.2,Pg_S3814.3,Pg_S5902.4,Pg_S1004.9,Pg_S1988.1,Pg_S2317.13,Pg_S7979.1,Pg_S6180.7,Pg_S3059.2,Pg_S3059.3,Pg_S0575.54,Pg_S3622.6,Pg_S5278.3,Pg_S4978.3,Pg_S0318.12,Pg_S3015.1,Pg_S1270.5,Pg_S4969.3,Pg_S0785.21,Pg_S2957.1
GO:0030260	entry into host cell	biological_process	0.33598	1	14	318641	60	45598	Pg_S0225.15,Pg_S1700.13,Pg_S2467.4,Pg_S6485.2,Pg_S2901.1,Pg_S2633.17,Pg_S0063.6,Pg_S1661.21,XLOC_168092,Pg_S1881.9,Pg_S0758.20,Pg_S6026.8,Pg_S2082.1,Pg_S4043.5
GO:0044409	entry into host	biological_process	0.33598	1	14	318641	60	45598	Pg_S0225.15,Pg_S1700.13,Pg_S2467.4,Pg_S6485.2,Pg_S2633.17,Pg_S2901.1,Pg_S0063.6,Pg_S1661.21,XLOC_168092,Pg_S1881.9,Pg_S0758.20,Pg_S6026.8,Pg_S4043.5,Pg_S2082.1
GO:0046718	viral entry into host cell	biological_process	0.33598	1	14	318641	60	45598	Pg_S1661.21,XLOC_168092,Pg_S1881.9,Pg_S0758.20,Pg_S6026.8,Pg_S4043.5,Pg_S2082.1,Pg_S1700.13,Pg_S0225.15,Pg_S2467.4,Pg_S6485.2,Pg_S2901.1,Pg_S2633.17,Pg_S0063.6
GO:0051806	entry into cell of other organism involved in symbiotic interaction	biological_process	0.33598	1	14	318641	60	45598	Pg_S1700.13,Pg_S0225.15,Pg_S2467.4,Pg_S0063.6,Pg_S2633.17,Pg_S2901.1,Pg_S6485.2,Pg_S1661.21,XLOC_168092,Pg_S0758.20,Pg_S1881.9,Pg_S2082.1,Pg_S4043.5,Pg_S6026.8
GO:0051828	entry into other organism involved in symbiotic interaction	biological_process	0.33598	1	14	318641	60	45598	Pg_S4043.5,Pg_S2082.1,Pg_S6026.8,Pg_S0758.20,Pg_S1881.9,XLOC_168092,Pg_S1661.21,Pg_S0063.6,Pg_S2633.17,Pg_S2901.1,Pg_S6485.2,Pg_S2467.4,Pg_S1700.13,Pg_S0225.15
GO:0031982	vesicle	cellular_component	0.33636	1	43	318641	232	45598	Pg_S1678.59,Pg_S1776.1,Pg_S1637.40,Pg_S6142.2,Pg_S6977.2,Pg_S4056.1,Pg_S1550.21,Pg_S4310.2,Pg_S3655.5,Pg_S0577.13,Pg_S1744.17,Pg_S5520.9,Pg_S0607.10,Pg_S5704.3,Pg_S7262.5,Pg_S0524.5,Pg_S3716.18,Pg_S0488.3,Pg_S3866.11,Pg_S0536.59,Pg_S2748.5,Pg_S0330.1,Pg_S3855.1,Pg_S2133.9,Pg_S1069.14,Pg_S2222.4,Pg_S3049.28,Pg_S5843.3,Pg_S0093.29,Pg_S1587.12,Pg_S1774.27,Pg_S2455.19,Pg_S0671.12,Pg_S2044.16,Pg_S7964…
GO:0010562	positive regulation of phosphorus metabolic process	biological_process	0.33742	1	4	318641	15	45598	Pg_S2835.12,Pg_S2448.2,Pg_S2207.4,Pg_S5248.2
GO:0031401	positive regulation of protein modification process	biological_process	0.33742	1	4	318641	15	45598	Pg_S5248.2,Pg_S2207.4,Pg_S2448.2,Pg_S2835.12
GO:0045937	positive regulation of phosphate metabolic process	biological_process	0.33742	1	4	318641	15	45598	Pg_S5248.2,Pg_S2207.4,Pg_S2835.12,Pg_S2448.2
GO:0000105	histidine biosynthetic process	biological_process	0.33755	1	16	318641	79	45598	Pg_S3456.16,Pg_S1465.27,Pg_S3698.10,Pg_S3250.1,Pg_S8609.1,Pg_S0403.32,Pg_S0636.2,Pg_S2891.12,Pg_S0724.14,Pg_S4037.10,Pg_S2228.12,Pg_S1728.4,Pg_S5454.6,Pg_S6053.3,Pg_S6519.4,Pg_S2936.6
GO:0016437	tRNA cytidylyltransferase activity	molecular_function	0.33804	1	2	318641	6	45598	Pg_S5234.4,Pg_S1671.12
GO:0006721	terpenoid metabolic process	biological_process	0.33808	1	29	318641	155	45598	Pg_S7699.3,Pg_S1672.1,Pg_S3063.2,Pg_S5599.2,Pg_S2035.14,Pg_S9000.1,Pg_S0654.1,Pg_S6081.2,Pg_S3840.9,Pg_S3777.14,Pg_S6152.1,Pg_S3944.1,Pg_S1560.7,Pg_S2606.7,Pg_S0245.15,Pg_S2661.6,Pg_S3063.1,Pg_S0315.1,Pg_S1376.4,Pg_S0590.13,Pg_S2840.6,Pg_S1204.11,Pg_S1034.41,Pg_S7554.3,Pg_S8810.2,Pg_S0327.25,Pg_S2749.20,Pg_S7922.2,Pg_S1908.21
GO:0016114	terpenoid biosynthetic process	biological_process	0.33808	1	29	318641	155	45598	Pg_S1204.11,Pg_S1034.41,Pg_S0590.13,Pg_S2840.6,Pg_S7922.2,Pg_S1908.21,Pg_S7554.3,Pg_S8810.2,Pg_S0327.25,Pg_S2749.20,Pg_S3063.1,Pg_S0315.1,Pg_S1376.4,Pg_S3777.14,Pg_S3840.9,Pg_S6152.1,Pg_S0654.1,Pg_S6081.2,Pg_S2661.6,Pg_S0245.15,Pg_S2606.7,Pg_S3944.1,Pg_S1560.7,Pg_S7699.3,Pg_S1672.1,Pg_S5599.2,Pg_S3063.2,Pg_S9000.1,Pg_S2035.14
GO:0065004	protein-DNA complex assembly	biological_process	0.33834	1	33	318641	155	45598	Pg_S6845.11,Pg_S1518.43,Pg_S4170.8,Pg_S1050.9,Pg_S0011.4,Pg_S1974.22,Pg_S1354.8,Pg_S6057.11,Pg_S0655.14,Pg_S0052.20,Pg_S0045.7,Pg_S4338.8,Pg_S2773.11,Pg_S1291.1,Pg_S2179.3,Pg_S3090.15,Pg_S2592.4,Pg_S0168.11,Pg_S6295.1,Pg_S2031.3,Pg_S0277.27,Pg_S4248.5,Pg_S0895.35,Pg_S0813.20,Pg_S1564.1,Pg_S0565.1,Pg_S1231.21,Pg_S7084.4,Pg_S0788.9,Pg_S6524.1,Pg_S3092.6,Pg_S2553.6,Pg_S1632.21
GO:0071824	protein-DNA complex subunit organization	biological_process	0.33834	1	33	318641	155	45598	Pg_S0655.14,Pg_S6057.11,Pg_S1974.22,Pg_S1354.8,Pg_S0052.20,Pg_S0045.7,Pg_S2773.11,Pg_S4338.8,Pg_S1291.1,Pg_S6845.11,Pg_S1518.43,Pg_S0011.4,Pg_S1050.9,Pg_S4170.8,Pg_S0565.1,Pg_S1564.1,Pg_S7084.4,Pg_S1231.21,Pg_S2553.6,Pg_S3092.6,Pg_S1632.21,Pg_S6524.1,Pg_S0788.9,Pg_S2592.4,Pg_S3090.15,Pg_S2179.3,Pg_S6295.1,Pg_S0168.11,Pg_S0277.27,Pg_S2031.3,Pg_S0813.20,Pg_S0895.35,Pg_S4248.5
GO:0016591	DNA-directed RNA polymerase II, holoenzyme	cellular_component	0.3388	1	37	318641	181	45598	Pg_S2190.11,Pg_S0276.29,Pg_S7467.3,Pg_S3143.1,Pg_S2259.6,Pg_S1420.1,Pg_S3226.21,Pg_S1660.9,Pg_S1169.10,Pg_S4969.3,Pg_S4018.16,Pg_S2971.4,Pg_S1234.2,Pg_S4339.11,Pg_S4060.3,Pg_S2264.3,Pg_S3511.16,Pg_S1812.21,Pg_S1106.18,Pg_S1389.4,Pg_S2082.2,Pg_S1954.17,Pg_S1946.4,Pg_S5024.9,Pg_S7024.1,Pg_S3645.2,Pg_S2094.3,Pg_S3911.6,Pg_S0439.3,Pg_S2208.4,Pg_S3822.11,Pg_S2223.10,Pg_S2495.1,Pg_S0850.6,Pg_S0773.1,Pg…
GO:0042025	host cell nucleus	cellular_component	0.33986	1	29	318641	137	45598	Pg_S0857.35,Pg_S0423.25,Pg_S0981.41,Pg_S4334.1,Pg_S4226.3,Pg_S1619.6,Pg_S1562.4,XLOC_168092,Pg_S3178.11,Pg_S3862.23,Pg_S3855.13,Pg_S2467.4,Pg_S3744.5,Pg_S0735.1,Pg_S0225.15,Pg_S4857.1,Pg_S2901.1,Pg_S0543.3,Pg_S0700.1,Pg_S3565.2,Pg_S6845.10,Pg_S2588.16,Pg_S7084.4,Pg_S5244.5,Pg_S1661.21,Pg_S2211.2,Pg_S5244.2,Pg_S2900.2,Pg_S4060.3
GO:0006897	endocytosis	biological_process	0.34058	1	11	318641	46	45598	Pg_S2419.2,Pg_S7070.6,Pg_S7927.1,Pg_S3386.2,Pg_S2018.6,Pg_S0076.2,Pg_S4942.2,Pg_S0575.22,XLOC_383246,Pg_S8677.1,Pg_S2290.10
GO:0008521	acetyl-CoA transporter activity	molecular_function	0.34084	1	2	318641	6	45598	Pg_S4549.5,Pg_S0406.2
GO:0051185	coenzyme transporter activity	molecular_function	0.34084	1	2	318641	6	45598	Pg_S4549.5,Pg_S0406.2
GO:0008443	phosphofructokinase activity	molecular_function	0.34121	1	16	318641	90	45598	Pg_S0210.7,Pg_S1058.4,Pg_S1014.7,Pg_S2259.13,Pg_S2971.4,Pg_S1700.16,Pg_S1316.18,Pg_S7596.5,Pg_S1067.1,Pg_S1514.21,Pg_S5052.9,Pg_S6072.7,Pg_S4589.5,Pg_S0938.22,Pg_S3670.12,Pg_S8367.2
GO:0008839	4-hydroxy-tetrahydrodipicolinate reductase	molecular_function	0.34138	1	11	318641	56	45598	Pg_S2583.14,Pg_S2473.26,Pg_S4405.7,Pg_S4568.18,Pg_S5747.14,Pg_S0318.20,Pg_S2708.28,Pg_S1679.46,Pg_S6182.3,Pg_S3316.4,Pg_S0826.8
GO:0006188	IMP biosynthetic process	biological_process	0.34266	1	8	318641	33	45598	Pg_S0992.33,Pg_S4399.4,Pg_S4399.8,Pg_S0774.2,Pg_S0890.4,Pg_S4616.17,Pg_S1191.2,Pg_S4399.6
GO:0046040	IMP metabolic process	biological_process	0.34266	1	8	318641	33	45598	Pg_S0992.33,Pg_S4399.4,Pg_S4399.8,Pg_S0774.2,Pg_S0890.4,Pg_S4616.17,Pg_S1191.2,Pg_S4399.6
GO:0005993	trehalose catabolic process	biological_process	0.34271	1	2	318641	6	45598	Pg_S5185.5,Pg_S3862.4
GO:0009313	oligosaccharide catabolic process	biological_process	0.34271	1	2	318641	6	45598	Pg_S5185.5,Pg_S3862.4
GO:0046352	disaccharide catabolic process	biological_process	0.34271	1	2	318641	6	45598	Pg_S5185.5,Pg_S3862.4
GO:0038023	signaling receptor activity	molecular_function	0.34279	1	65	318641	346	45598	Pg_S0568.7,Pg_S1801.1,Pg_S2038.4,Pg_S0265.21,Pg_S2132.9,Pg_S1726.2,Pg_S1600.7,Pg_S0575.54,Pg_S2201.2,Pg_S3899.1,Pg_S1845.14,Pg_S0881.2,Pg_S1240.24,Pg_S8752.1,Pg_S7002.2,Pg_S0708.2,Pg_S3414.7,Pg_S1225.2,Pg_S5018.1,Pg_S2347.9,Pg_S0144.17,Pg_S1865.4,Pg_S7998.2,Pg_S6469.8,Pg_S2144.6,Pg_S4342.25,Pg_S0144.24,Pg_S0096.4,Pg_S0415.4,Pg_S2163.4,Pg_S1915.17,XLOC_032092,Pg_S0817.5,Pg_S1979.4,Pg_S3265.14,Pg_S…
GO:0005746	mitochondrial respiratory chain	cellular_component	0.34437	1	15	318641	78	45598	Pg_S4159.14,Pg_S6962.2,Pg_S3976.18,Pg_S0442.29,Pg_S0012.13,Pg_S1358.21,Pg_S0148.36,Pg_S3248.1,Pg_S5353.1,Pg_S5500.3,Pg_S3757.16,Pg_S0480.2,Pg_S3722.19,Pg_S0326.17,Pg_S3226.10
GO:0031647	regulation of protein stability	biological_process	0.34452	1	5	318641	22	45598	Pg_S2953.22,Pg_S7114.7,Pg_S0400.46,Pg_S0908.18,Pg_S5942.6
GO:0050821	protein stabilization	biological_process	0.34452	1	5	318641	22	45598	Pg_S0908.18,Pg_S5942.6,Pg_S2953.22,Pg_S7114.7,Pg_S0400.46
GO:0044423	virion part	cellular_component	0.34462	1	164	318641	860	45598	Pg_S2633.17,Pg_S2918.4,Pg_S1073.7,Pg_S2803.8,Pg_S0788.1,Pg_S2397.1,Pg_S1958.18,Pg_S3530.9,Pg_S2285.10,Pg_S0544.61,Pg_S0002.18,Pg_S1881.9,XLOC_199949,Pg_S6845.10,Pg_S2396.14,Pg_S0741.35,Pg_S1075.35,Pg_S0521.3,Pg_S1124.13,Pg_S4043.5,Pg_S6026.8,Pg_S1767.2,Pg_S7084.4,Pg_S1660.9,Pg_S5218.7,Pg_S0439.36,Pg_S5401.6,Pg_S1059.5,Pg_S1700.13,Pg_S3201.11,Pg_S3073.1,Pg_S2658.24,Pg_S5359.2,Pg_S0392.4,Pg_S0708.2…
GO:0016620	oxidoreductase activity, acting on the aldehyde or oxo group of donors, NAD or NADP as acceptor	molecular_function	0.34537	1	23	318641	116	45598	Pg_S3316.4,Pg_S0441.1,Pg_S0497.8,Pg_S0826.8,Pg_S6819.3,Pg_S4568.18,Pg_S2583.14,Pg_S4405.7,Pg_S2606.4,Pg_S3529.4,Pg_S1679.46,Pg_S2124.22,Pg_S6182.3,Pg_S1050.14,Pg_S6308.5,Pg_S3080.1,Pg_S3174.20,Pg_S2473.26,Pg_S2708.28,Pg_S5466.9,Pg_S0318.20,Pg_S4653.6,Pg_S5795.3
GO:0015129	lactate transmembrane transporter activity	molecular_function	0.34639	1	1	318641	2	45598	Pg_S2920.14
GO:0015727	lactate transport	biological_process	0.34639	1	1	318641	2	45598	Pg_S2920.14
GO:0070652	HAUS complex	cellular_component	0.34746	1	7	318641	29	45598	Pg_S5196.5,Pg_S4613.6,Pg_S5751.2,Pg_S3325.11,Pg_S1589.4,Pg_S0897.31,Pg_S2504.4
GO:0008234	cysteine-type peptidase activity	molecular_function	0.34849	1	70	318641	368	45598	Pg_S4427.5,Pg_S6003.11,Pg_S8238.2,Pg_S2330.18,Pg_S4452.3,Pg_S5966.1,Pg_S7547.4,Pg_S0032.4,Pg_S5805.3,Pg_S2266.11,Pg_S1108.16,Pg_S8714.1,Pg_S0389.4,Pg_S3109.2,Pg_S0671.1,Pg_S0637.13,Pg_S2182.3,Pg_S2810.28,Pg_S2433.8,Pg_S1798.3,Pg_S1242.24,Pg_S1867.3,Pg_S5325.1,Pg_S4883.6,Pg_S1202.24,XLOC_224556,Pg_S3303.4,Pg_S4792.2,Pg_S3565.7,Pg_S2448.22,Pg_S1844.10,Pg_S0536.41,Pg_S6915.6,Pg_S0022.49,Pg_S3265.14,…
GO:0019073	viral DNA genome packaging	biological_process	0.34869	1	4	318641	15	45598	Pg_S2031.4,Pg_S7170.1,Pg_S4395.14,Pg_S1647.20
GO:0003785	actin monomer binding	molecular_function	0.35069	1	1	318641	2	45598	Pg_S1499.9
GO:0006869	lipid transport	biological_process	0.35074	1	19	318641	93	45598	Pg_S7206.1,Pg_S1316.5,Pg_S7104.3,Pg_S1570.4,Pg_S3149.14,Pg_S3923.8,Pg_S8147.1,Pg_S0605.10,Pg_S0808.9,Pg_S2524.26,Pg_S2907.1,Pg_S0700.5,Pg_S0741.42,Pg_S0239.10,Pg_S0374.42,Pg_S2805.10,Pg_S3071.8,Pg_S6233.1,Pg_S2721.10
GO:0044270	cellular nitrogen compound catabolic process	biological_process	0.35155	1	49	318641	246	45598	Pg_S2317.2,Pg_S1845.8,Pg_S0125.13,Pg_S2073.29,Pg_S6633.2,Pg_S2289.17,Pg_S1645.6,Pg_S3790.7,Pg_S0235.1,Pg_S0595.19,Pg_S2755.7,Pg_S0659.9,Pg_S2220.2,Pg_S1838.8,Pg_S1075.36,Pg_S7246.1,Pg_S2953.6,Pg_S0662.19,Pg_S7228.3,Pg_S2306.3,Pg_S1734.7,Pg_S1925.1,Pg_S6708.7,Pg_S1336.15,Pg_S2259.31,Pg_S2093.13,Pg_S3188.11,Pg_S5317.1,Pg_S1864.2,Pg_S2093.20,Pg_S3429.6,Pg_S1721.8,Pg_S2106.9,Pg_S1781.1,Pg_S1730.4,Pg_…
GO:0005516	calmodulin binding	molecular_function	0.35226	1	19	318641	99	45598	Pg_S3590.1,Pg_S0614.54,Pg_S2058.2,XLOC_413950,Pg_S5214.9,Pg_S1381.8,Pg_S0472.13,Pg_S1265.11,Pg_S0633.6,Pg_S0812.28,Pg_S5601.7,Pg_S0357.9,Pg_S3016.17,Pg_S4665.1,Pg_S2038.4,Pg_S1713.21,Pg_S1570.17,Pg_S0734.6,Pg_S3064.23
GO:0006720	isoprenoid metabolic process	biological_process	0.35267	1	40	318641	214	45598	Pg_S4733.4,Pg_S8325.1,Pg_S7922.2,Pg_S1908.21,Pg_S4604.8,Pg_S8810.2,Pg_S7554.3,Pg_S2749.20,Pg_S1204.11,Pg_S5851.1,Pg_S1034.41,Pg_S2840.6,Pg_S2035.14,Pg_S7699.3,Pg_S3063.2,Pg_S5599.2,Pg_S1345.18,Pg_S2428.14,Pg_S2606.7,Pg_S1560.7,Pg_S3840.9,Pg_S0654.1,Pg_S0315.1,Pg_S1376.4,Pg_S0447.5,Pg_S3063.1,Pg_S4682.1,Pg_S0327.25,Pg_S0590.13,Pg_S9000.1,Pg_S7791.5,Pg_S1672.1,Pg_S0245.15,Pg_S2661.6,Pg_S4375.11,Pg_…
GO:0008299	isoprenoid biosynthetic process	biological_process	0.35267	1	40	318641	214	45598	Pg_S0590.13,Pg_S0327.25,Pg_S4682.1,Pg_S3063.1,Pg_S1376.4,Pg_S0315.1,Pg_S0447.5,Pg_S6152.1,Pg_S3777.14,Pg_S6081.2,Pg_S0245.15,Pg_S2661.6,Pg_S3944.1,Pg_S4438.2,Pg_S4375.11,Pg_S7791.5,Pg_S1672.1,Pg_S9000.1,Pg_S1034.41,Pg_S1204.11,Pg_S5851.1,Pg_S2840.6,Pg_S1908.21,Pg_S7922.2,Pg_S4604.8,Pg_S4733.4,Pg_S8325.1,Pg_S2749.20,Pg_S8810.2,Pg_S7554.3,Pg_S3840.9,Pg_S0654.1,Pg_S2606.7,Pg_S2428.14,Pg_S1345.18,Pg_…
GO:0006595	polyamine metabolic process	biological_process	0.35276	1	8	318641	30	45598	Pg_S0600.5,Pg_S4765.4,Pg_S1703.38,Pg_S0764.2,Pg_S2358.6,Pg_S2805.8,Pg_S1075.29,Pg_S1563.32
GO:0006596	polyamine biosynthetic process	biological_process	0.35276	1	8	318641	30	45598	Pg_S4765.4,Pg_S0600.5,Pg_S0764.2,Pg_S2358.6,Pg_S1703.38,Pg_S1075.29,Pg_S1563.32,Pg_S2805.8
GO:0019866	organelle inner membrane	cellular_component	0.35285	1	57	318641	300	45598	Pg_S0148.36,Pg_S3248.1,Pg_S0361.4,Pg_S1124.18,Pg_S8767.1,Pg_S2606.7,Pg_S3289.21,Pg_S0480.2,Pg_S0326.17,Pg_S3187.19,Pg_S2431.3,Pg_S0230.48,Pg_S2803.5,Pg_S1358.21,Pg_S1212.15,Pg_S5500.3,Pg_S0786.24,Pg_S5851.4,Pg_S6517.2,Pg_S0856.9,Pg_S3757.16,Pg_S3226.10,Pg_S0902.6,Pg_S0050.2,Pg_S3976.18,Pg_S5828.4,Pg_S6928.2,Pg_S1019.3,Pg_S7708.1,Pg_S0008.2,Pg_S0012.13,Pg_S4568.4,Pg_S0400.26,Pg_S5353.1,Pg_S2749.13…
GO:0004175	endopeptidase activity	molecular_function	0.35502	1	244	318641	1289	45598	Pg_S3580.21,Pg_S0981.25,Pg_S9001.1,Pg_S2419.3,Pg_S0747.30,Pg_S1870.16,Pg_S4379.8,Pg_S2245.31,Pg_S0439.6,Pg_S2266.8,Pg_S1478.3,Pg_S0146.10,Pg_S1212.41,Pg_S2768.4,Pg_S1097.14,Pg_S4251.18,Pg_S0901.9,Pg_S6271.2,Pg_S1606.1,Pg_S1237.8,Pg_S0086.25,Pg_S5168.10,Pg_S3818.4,XLOC_492020,Pg_S1726.2,Pg_S6485.4,Pg_S3878.11,Pg_S0635.18,Pg_S8837.2,Pg_S2602.4,Pg_S1464.5,Pg_S1158.10,Pg_S1530.25,Pg_S4021.15,Pg_S0142…
GO:0060962	regulation of ribosomal protein gene transcription from RNA polymerase II promoter	biological_process	0.35509	1	1	318641	2	45598	Pg_S1143.7
GO:0004843	ubiquitin-specific protease activity	molecular_function	0.35524	1	3	318641	15	45598	Pg_S1202.24,Pg_S0922.3,Pg_S5966.1
GO:0019220	regulation of phosphate metabolic process	biological_process	0.35696	1	16	318641	74	45598	Pg_S1312.12,Pg_S2207.4,Pg_S5761.9,XLOC_031305,Pg_S5248.2,Pg_S0265.16,Pg_S2220.2,Pg_S0659.9,Pg_S2835.12,Pg_S2609.1,Pg_S0358.7,Pg_S1721.8,Pg_S1864.2,Pg_S0595.8,Pg_S2448.2,Pg_S2259.31
GO:0051174	regulation of phosphorus metabolic process	biological_process	0.35696	1	16	318641	74	45598	Pg_S2609.1,Pg_S1721.8,Pg_S0358.7,Pg_S2835.12,Pg_S0659.9,Pg_S2220.2,Pg_S0595.8,Pg_S2448.2,Pg_S2259.31,Pg_S1864.2,XLOC_031305,Pg_S5761.9,Pg_S2207.4,Pg_S1312.12,Pg_S0265.16,Pg_S5248.2
GO:0006772	thiamine metabolic process	biological_process	0.35731	1	6	318641	30	45598	Pg_S2003.17,Pg_S1728.4,Pg_S0992.57,Pg_S4037.10,Pg_S3250.1,Pg_S1465.27
GO:0009228	thiamine biosynthetic process	biological_process	0.35731	1	6	318641	30	45598	Pg_S0992.57,Pg_S1728.4,Pg_S1465.27,Pg_S4037.10,Pg_S3250.1,Pg_S2003.17
GO:0042723	thiamine-containing compound metabolic process	biological_process	0.35731	1	6	318641	30	45598	Pg_S3250.1,Pg_S4037.10,Pg_S1465.27,Pg_S1728.4,Pg_S0992.57,Pg_S2003.17
GO:0042724	thiamine-containing compound biosynthetic process	biological_process	0.35731	1	6	318641	30	45598	Pg_S2003.17,Pg_S0992.57,Pg_S1728.4,Pg_S1465.27,Pg_S3250.1,Pg_S4037.10
GO:0004298	threonine-type endopeptidase activity	molecular_function	0.35803	1	17	318641	88	45598	Pg_S1033.13,Pg_S2124.25,Pg_S0823.2,Pg_S5302.9,Pg_S2473.29,Pg_S0981.25,Pg_S0431.37,Pg_S0653.3,Pg_S0575.43,Pg_S2920.2,Pg_S2672.13,Pg_S6554.1,Pg_S1416.42,Pg_S1097.14,Pg_S4167.3,Pg_S0213.20,Pg_S1084.9
GO:0070003	threonine-type peptidase activity	molecular_function	0.35803	1	17	318641	88	45598	Pg_S2920.2,Pg_S2672.13,Pg_S6554.1,Pg_S1416.42,Pg_S1097.14,Pg_S4167.3,Pg_S0213.20,Pg_S1084.9,Pg_S1033.13,Pg_S2124.25,Pg_S0823.2,Pg_S5302.9,Pg_S2473.29,Pg_S0981.25,Pg_S0431.37,Pg_S0653.3,Pg_S0575.43
GO:0008740	L-rhamnose isomerase activity	molecular_function	0.35819	1	1	318641	2	45598	Pg_S2392.17
GO:0006855	drug transmembrane transport	biological_process	0.35828	1	24	318641	121	45598	Pg_S7193.2,Pg_S1485.8,Pg_S4944.3,Pg_S6233.1,Pg_S1024.6,Pg_S5196.14,Pg_S2620.4,Pg_S2620.3,Pg_S4255.1,Pg_S1908.18,Pg_S1493.12,Pg_S3610.14,Pg_S2768.5,Pg_S1034.26,Pg_S7544.1,Pg_S4717.2,Pg_S5491.1,Pg_S4830.1,Pg_S4771.4,Pg_S4237.4,Pg_S2206.14,Pg_S4159.4,Pg_S2988.1,Pg_S4136.2
GO:0015238	drug transmembrane transporter activity	molecular_function	0.35828	1	24	318641	121	45598	Pg_S5491.1,Pg_S1034.26,Pg_S4717.2,Pg_S7544.1,Pg_S2768.5,Pg_S3610.14,Pg_S1493.12,Pg_S4136.2,Pg_S2988.1,Pg_S4159.4,Pg_S2206.14,Pg_S4237.4,Pg_S4771.4,Pg_S4830.1,Pg_S1024.6,Pg_S6233.1,Pg_S4944.3,Pg_S1485.8,Pg_S7193.2,Pg_S1908.18,Pg_S4255.1,Pg_S2620.3,Pg_S2620.4,Pg_S5196.14
GO:0008061	chitin binding	molecular_function	0.35829	1	7	318641	30	45598	Pg_S7390.2,XLOC_230567,Pg_S0423.30,Pg_S5998.7,Pg_S0748.7,Pg_S5008.5,Pg_S1345.5
GO:0030261	chromosome condensation	biological_process	0.3584	1	6	318641	27	45598	Pg_S1316.5,Pg_S3923.8,Pg_S3276.3,Pg_S1174.3,XLOC_199949,XLOC_529893
GO:0042221	response to chemical stimulus	biological_process	0.35866	1	126	318641	614	45598	Pg_S5491.1,Pg_S6501.4,Pg_S0912.11,Pg_S0985.5,Pg_S4159.4,Pg_S3414.7,Pg_S2104.11,Pg_S4399.11,Pg_S6552.1,Pg_S4830.1,Pg_S0534.49,Pg_S0992.31,Pg_S0234.32,Pg_S2835.12,Pg_S2409.2,Pg_S0708.2,Pg_S6233.1,Pg_S0542.4,Pg_S4503.9,Pg_S2206.16,Pg_S4399.7,Pg_S1908.18,Pg_S2143.16,Pg_S8395.3,Pg_S1831.5,Pg_S2768.5,Pg_S7544.1,Pg_S1164.14,Pg_S3759.22,Pg_S0055.1,Pg_S2596.2,Pg_S4150.2,Pg_S0204.70,Pg_S2310.1,Pg_S3414.13,…
GO:0006526	arginine biosynthetic process	biological_process	0.35895	1	2	318641	7	45598	Pg_S0897.19,Pg_S3656.5
GO:1901361	organic cyclic compound catabolic process	biological_process	0.35899	1	50	318641	251	45598	Pg_S7228.3,Pg_S2306.3,Pg_S0662.19,Pg_S2953.6,Pg_S1075.36,Pg_S7246.1,Pg_S1838.8,Pg_S6708.7,Pg_S2957.1,Pg_S1734.7,Pg_S1925.1,Pg_S1645.6,Pg_S2289.17,Pg_S0125.13,Pg_S1845.8,Pg_S6633.2,Pg_S2073.29,Pg_S2317.2,Pg_S2220.2,Pg_S0659.9,Pg_S0235.1,Pg_S3790.7,Pg_S0595.19,Pg_S2755.7,Pg_S1915.1,Pg_S2106.10,Pg_S5836.2,Pg_S1376.6,Pg_S4632.7,Pg_S3187.19,Pg_S5761.9,Pg_S0341.5,Pg_S5470.3,Pg_S3734.10,Pg_S2093.20,Pg_S…
GO:0010008	endosome membrane	cellular_component	0.36029	1	3	318641	13	45598	Pg_S0735.1,Pg_S3190.3,Pg_S1845.3
GO:0044707	single-multicellular organism process	biological_process	0.36063	1	144	318641	762	45598	Pg_S7114.7,Pg_S4858.3,Pg_S0431.79,Pg_S0020.2,Pg_S1845.14,Pg_S8126.2,Pg_S2086.2,Pg_S5954.6,Pg_S1016.18,Pg_S0664.19,Pg_S0184.16,Pg_S2073.9,Pg_S6355.9,Pg_S2392.20,Pg_S8766.1,Pg_S5234.3,Pg_S4396.6,Pg_S7910.1,Pg_S7998.2,Pg_S0063.6,Pg_S3064.23,Pg_S3717.3,Pg_S6501.4,Pg_S2073.8,Pg_S1199.20,Pg_S1107.4,Pg_S0917.18,Pg_S2392.17,Pg_S0246.6,Pg_S2208.4,Pg_S4503.8,Pg_S0442.40,Pg_S4678.3,Pg_S0003.7,Pg_S3149.18,Pg…
GO:0051861	glycolipid binding	molecular_function	0.36084	1	4	318641	19	45598	Pg_S2907.1,Pg_S8147.1,XLOC_460104,Pg_S3149.14
GO:0002831	regulation of response to biotic stimulus	biological_process	0.36102	1	4	318641	12	45598	Pg_S8289.2,Pg_S3049.2,Pg_S5942.6,Pg_S1761.12
GO:0080134	regulation of response to stress	biological_process	0.36276	1	9	318641	36	45598	Pg_S1420.1,Pg_S8289.2,Pg_S3049.2,Pg_S5942.6,Pg_S1761.12,Pg_S0123.1,Pg_S4858.3,Pg_S5921.3,Pg_S6318.3
GO:0012507	ER to Golgi transport vesicle membrane	cellular_component	0.36292	1	21	318641	113	45598	Pg_S3655.5,Pg_S1774.27,Pg_S2455.19,Pg_S3049.28,Pg_S0093.29,Pg_S4056.1,Pg_S1587.12,Pg_S6142.2,Pg_S2222.4,Pg_S1776.1,Pg_S2250.1,Pg_S3855.1,Pg_S2369.10,Pg_S0408.10,Pg_S0488.3,Pg_S3941.2,Pg_S0524.5,Pg_S5520.9,Pg_S2044.16,Pg_S7262.5,Pg_S1622.2
GO:0030127	COPII vesicle coat	cellular_component	0.36292	1	21	318641	113	45598	Pg_S0408.10,Pg_S0488.3,Pg_S2250.1,Pg_S3855.1,Pg_S2369.10,Pg_S2044.16,Pg_S5520.9,Pg_S1622.2,Pg_S7262.5,Pg_S0524.5,Pg_S3941.2,Pg_S4056.1,Pg_S0093.29,Pg_S3049.28,Pg_S1587.12,Pg_S1774.27,Pg_S3655.5,Pg_S2455.19,Pg_S1776.1,Pg_S2222.4,Pg_S6142.2
GO:0030134	ER to Golgi transport vesicle	cellular_component	0.36292	1	21	318641	113	45598	Pg_S1587.12,Pg_S3049.28,Pg_S4056.1,Pg_S0093.29,Pg_S2455.19,Pg_S3655.5,Pg_S1774.27,Pg_S1776.1,Pg_S6142.2,Pg_S2222.4,Pg_S0488.3,Pg_S0408.10,Pg_S3855.1,Pg_S2369.10,Pg_S2250.1,Pg_S7262.5,Pg_S1622.2,Pg_S5520.9,Pg_S2044.16,Pg_S0524.5,Pg_S3941.2
GO:0042559	pteridine-containing compound biosynthetic process	biological_process	0.36315	1	12	318641	58	45598	Pg_S2583.11,Pg_S2606.4,Pg_S0378.2,Pg_S2197.3,Pg_S3174.20,Pg_S1885.4,Pg_S4525.3,Pg_S1552.33,Pg_S4227.3,Pg_S5838.2,Pg_S1451.9,Pg_S0291.7
GO:0032880	regulation of protein localization	biological_process	0.36321	1	5	318641	24	45598	XLOC_041385,Pg_S0159.1,Pg_S2347.9,Pg_S3386.4,Pg_S7382.2
GO:0051223	regulation of protein transport	biological_process	0.36321	1	5	318641	24	45598	Pg_S2347.9,Pg_S3386.4,Pg_S7382.2,XLOC_041385,Pg_S0159.1
GO:0070201	regulation of establishment of protein localization	biological_process	0.36321	1	5	318641	24	45598	Pg_S2347.9,Pg_S3386.4,Pg_S7382.2,XLOC_041385,Pg_S0159.1
GO:0015095	magnesium ion transmembrane transporter activity	molecular_function	0.36447	1	8	318641	40	45598	Pg_S1973.11,Pg_S4858.7,Pg_S3085.14,Pg_S0519.23,Pg_S4861.12,Pg_S3464.4,Pg_S2502.1,Pg_S2365.1
GO:0015693	magnesium ion transport	biological_process	0.36447	1	8	318641	40	45598	Pg_S3464.4,Pg_S2502.1,Pg_S2365.1,Pg_S4858.7,Pg_S1973.11,Pg_S3085.14,Pg_S0519.23,Pg_S4861.12
GO:0009064	glutamine family amino acid metabolic process	biological_process	0.3648	1	24	318641	126	45598	Pg_S2238.4,Pg_S0897.19,Pg_S2068.2,Pg_S3656.5,Pg_S1501.43,Pg_S1703.32,Pg_S2464.1,Pg_S1728.4,Pg_S4206.2,Pg_S6503.4,Pg_S0178.14,Pg_S3250.1,Pg_S1497.5,Pg_S6354.2,Pg_S5520.14,Pg_S3711.8,Pg_S0536.6,Pg_S1465.27,Pg_S1372.11,Pg_S4246.2,Pg_S2115.7,Pg_S1647.42,Pg_S0033.16,Pg_S7292.1
GO:0046486	glycerolipid metabolic process	biological_process	0.36668	1	50	318641	274	45598	Pg_S0975.15,XLOC_446092,Pg_S3297.6,Pg_S0384.9,Pg_S0036.9,XLOC_408261,Pg_S4646.14,Pg_S1501.13,Pg_S1888.7,Pg_S9236.1,Pg_S0956.19,Pg_S6517.1,Pg_S3840.9,Pg_S1290.31,Pg_S2797.1,Pg_S5168.16,Pg_S5219.13,Pg_S1376.6,Pg_S7940.1,Pg_S1755.5,Pg_S1410.10,Pg_S0813.14,Pg_S6090.2,Pg_S4310.9,Pg_S2753.16,Pg_S1033.3,Pg_S2807.2,Pg_S1945.28,Pg_S6941.6,Pg_S0615.10,Pg_S2858.1,Pg_S0397.15,Pg_S1465.2,Pg_S3610.14,Pg_S5187.…
GO:0016638	oxidoreductase activity, acting on the CH-NH2 group of donors	molecular_function	0.36705	1	21	318641	110	45598	Pg_S3132.1,Pg_S5890.6,Pg_S2784.11,Pg_S2784.9,Pg_S2784.12,Pg_S1728.4,Pg_S2464.1,XLOC_060145,Pg_S4206.2,Pg_S3645.2,Pg_S6354.2,Pg_S4604.8,Pg_S0450.6,Pg_S0804.20,Pg_S7320.4,Pg_S1300.23,Pg_S3250.1,Pg_S1979.7,Pg_S0536.6,Pg_S3017.11,Pg_S1465.27
GO:0006406	mRNA export from nucleus	biological_process	0.36839	1	7	318641	31	45598	Pg_S5775.6,Pg_S2277.1,Pg_S0523.4,Pg_S4765.2,Pg_S0164.14,Pg_S0681.9,Pg_S0327.11
GO:0030638	polyketide metabolic process	biological_process	0.36839	1	1	318641	3	45598	Pg_S6503.4
GO:0030639	polyketide biosynthetic process	biological_process	0.36839	1	1	318641	3	45598	Pg_S6503.4
GO:0043233	organelle lumen	cellular_component	0.36852	1	190	318641	973	45598	Pg_S2061.24,Pg_S2498.3,Pg_S3962.1,Pg_S1501.29,Pg_S0850.6,Pg_S8915.2,Pg_S8829.1,Pg_S5991.4,Pg_S3991.11,Pg_S1678.21,Pg_S3911.6,Pg_S0002.18,Pg_S3339.17,Pg_S5942.1,Pg_S3303.5,Pg_S0386.1,Pg_S2008.1,Pg_S6471.13,Pg_S1105.3,Pg_S4249.1,Pg_S0583.1,Pg_S1954.17,Pg_S3330.4,Pg_S6009.2,Pg_S7170.1,Pg_S0857.11,Pg_S0029.7,Pg_S0266.77,Pg_S6326.6,Pg_S4226.1,Pg_S2264.3,Pg_S1881.4,Pg_S1497.22,Pg_S7138.3,Pg_S0647.6,Pg_…
GO:0070013	intracellular organelle lumen	cellular_component	0.36852	1	190	318641	973	45598	Pg_S0002.18,Pg_S3339.17,Pg_S3911.6,Pg_S5942.1,Pg_S3303.5,Pg_S2008.1,Pg_S0386.1,Pg_S4249.1,Pg_S1105.3,Pg_S6471.13,Pg_S2061.24,Pg_S2498.3,Pg_S3962.1,Pg_S1501.29,Pg_S0850.6,Pg_S5991.4,Pg_S3991.11,Pg_S1678.21,Pg_S8915.2,Pg_S8829.1,Pg_S0647.6,Pg_S4272.8,Pg_S1660.9,Pg_S0022.48,Pg_S2661.3,Pg_S0402.33,Pg_S3641.10,Pg_S0455.6,Pg_S7211.4,Pg_S4825.6,Pg_S3336.7,Pg_S2203.3,Pg_S0280.46,Pg_S0290.6,Pg_S0276.29,Pg…
GO:0046789	host cell surface receptor binding	molecular_function	0.36975	1	4	318641	14	45598	Pg_S6026.8,Pg_S4043.5,Pg_S2668.8,Pg_S1700.13
GO:0046812	host cell surface binding	molecular_function	0.36975	1	4	318641	14	45598	Pg_S1700.13,Pg_S6026.8,Pg_S4043.5,Pg_S2668.8
GO:0005086	ARF guanyl-nucleotide exchange factor activity	molecular_function	0.37068	1	3	318641	17	45598	Pg_S3302.13,Pg_S1470.9,Pg_S1059.42
GO:0007265	Ras protein signal transduction	biological_process	0.37068	1	3	318641	17	45598	Pg_S1059.42,Pg_S1470.9,Pg_S3302.13
GO:0032011	ARF protein signal transduction	biological_process	0.37068	1	3	318641	17	45598	Pg_S1059.42,Pg_S3302.13,Pg_S1470.9
GO:0032012	regulation of ARF protein signal transduction	biological_process	0.37068	1	3	318641	17	45598	Pg_S3302.13,Pg_S1470.9,Pg_S1059.42
GO:0046578	regulation of Ras protein signal transduction	biological_process	0.37068	1	3	318641	17	45598	Pg_S3302.13,Pg_S1470.9,Pg_S1059.42
GO:0015930	glutamate synthase activity	molecular_function	0.37232	1	7	318641	31	45598	Pg_S1728.4,Pg_S2464.1,Pg_S0536.6,Pg_S3250.1,Pg_S4206.2,Pg_S1465.27,Pg_S6354.2
GO:0050708	regulation of protein secretion	biological_process	0.37346	1	1	318641	2	45598	Pg_S0159.1
GO:0051046	regulation of secretion	biological_process	0.37346	1	1	318641	2	45598	Pg_S0159.1
GO:0016020	membrane	cellular_component	0.37459	1	1767	318641	9629	45598	Pg_S1426.2,Pg_S3226.22,Pg_S3119.9,Pg_S0634.21,Pg_S8334.3,Pg_S2153.2,Pg_S1616.2,Pg_S0085.72,Pg_S5975.7,Pg_S0458.20,Pg_S0249.4,Pg_S1342.11,Pg_S1124.14,Pg_S5491.1,Pg_S3717.3,Pg_S0577.13,Pg_S1434.7,Pg_S0195.10,Pg_S4604.8,Pg_S3018.21,Pg_S3472.11,Pg_S3942.3,Pg_S1185.40,XLOC_297607,Pg_S3887.13,Pg_S8584.3,Pg_S6081.2,Pg_S4621.16,Pg_S1097.5,Pg_S0167.16,Pg_S1400.45,Pg_S1516.3,Pg_S3114.6,Pg_S6966.2,Pg_S1171.…
GO:0008320	protein transmembrane transporter activity	molecular_function	0.37467	1	1	318641	3	45598	Pg_S1316.18
GO:0015450	P-P-bond-hydrolysis-driven protein transmembrane transporter activity	molecular_function	0.37467	1	1	318641	3	45598	Pg_S1316.18
GO:0008378	galactosyltransferase activity	molecular_function	0.37482	1	14	318641	76	45598	Pg_S1990.3,Pg_S4706.11,Pg_S0554.1,Pg_S5721.13,Pg_S7041.5,Pg_S0472.18,Pg_S0866.12,Pg_S4129.4,Pg_S4850.1,Pg_S1267.11,Pg_S4409.15,Pg_S6083.1,Pg_S1924.1,Pg_S0439.70
GO:0004826	phenylalanine-tRNA ligase activity	molecular_function	0.37533	1	4	318641	18	45598	XLOC_180747,Pg_S1330.14,Pg_S2105.6,Pg_S3890.10
GO:0004411	homogentisate 1,2-dioxygenase activity	molecular_function	0.37539	1	2	318641	7	45598	Pg_S6490.4,Pg_S2957.1
GO:0006559	L-phenylalanine catabolic process	biological_process	0.37539	1	2	318641	7	45598	Pg_S2957.1,Pg_S6490.4
GO:1902222	erythrose 4-phosphate/phosphoenolpyruvate family amino acid catabolic process	biological_process	0.37539	1	2	318641	7	45598	Pg_S6490.4,Pg_S2957.1
GO:0046700	heterocycle catabolic process	biological_process	0.37599	1	48	318641	241	45598	Pg_S1864.2,Pg_S2093.20,Pg_S3188.11,Pg_S5317.1,Pg_S2093.13,Pg_S2259.31,Pg_S1336.15,Pg_S0761.11,Pg_S5935.7,Pg_S0186.8,Pg_S1730.4,Pg_S1721.8,Pg_S2106.9,Pg_S1781.1,Pg_S3429.6,Pg_S1376.6,Pg_S2106.10,Pg_S1915.1,Pg_S5836.2,Pg_S4632.7,Pg_S3187.19,Pg_S0341.5,Pg_S5761.9,Pg_S5470.3,Pg_S3734.10,Pg_S1645.6,Pg_S2289.17,Pg_S6633.2,Pg_S2073.29,Pg_S0125.13,Pg_S1845.8,Pg_S2317.2,Pg_S2220.2,Pg_S0659.9,Pg_S2755.7,Pg…
GO:0032978	protein insertion into membrane from inner side	biological_process	0.37621	1	2	318641	9	45598	Pg_S0008.2,Pg_S1019.3
GO:0032979	protein insertion into mitochondrial membrane from inner side	biological_process	0.37621	1	2	318641	9	45598	Pg_S1019.3,Pg_S0008.2
GO:0051204	protein insertion into mitochondrial membrane	biological_process	0.37621	1	2	318641	9	45598	Pg_S1019.3,Pg_S0008.2
GO:0016559	peroxisome fission	biological_process	0.37668	1	4	318641	13	45598	Pg_S2800.1,Pg_S1700.14,Pg_S7323.3,Pg_S3575.7
GO:0031361	integral to thylakoid membrane	cellular_component	0.37816	1	2	318641	6	45598	Pg_S0927.1,Pg_S2799.2
GO:0004814	arginine-tRNA ligase activity	molecular_function	0.37828	1	5	318641	20	45598	Pg_S5599.3,Pg_S0061.73,Pg_S8429.1,Pg_S7896.2,Pg_S4439.4
GO:0006420	arginyl-tRNA aminoacylation	biological_process	0.37828	1	5	318641	20	45598	Pg_S0061.73,Pg_S5599.3,Pg_S8429.1,Pg_S7896.2,Pg_S4439.4
GO:0017089	glycolipid transporter activity	molecular_function	0.3811	1	3	318641	14	45598	Pg_S3149.14,Pg_S2907.1,Pg_S8147.1
GO:0046836	glycolipid transport	biological_process	0.3811	1	3	318641	14	45598	Pg_S8147.1,Pg_S2907.1,Pg_S3149.14
GO:0006120	mitochondrial electron transport, NADH to ubiquinone	biological_process	0.38213	1	5	318641	26	45598	Pg_S3104.10,Pg_S1812.16,Pg_S3582.13,Pg_S1583.47,Pg_S1935.18
GO:1901605	alpha-amino acid metabolic process	biological_process	0.38216	1	87	318641	470	45598	Pg_S3250.1,Pg_S0178.14,Pg_S3583.9,Pg_S6655.6,Pg_S5520.14,Pg_S2014.1,Pg_S2606.4,Pg_S1647.42,Pg_S1372.11,Pg_S2312.4,Pg_S0291.7,Pg_S1465.27,Pg_S3316.4,Pg_S0033.16,Pg_S1451.9,Pg_S2473.26,Pg_S0897.19,Pg_S4227.3,Pg_S2238.4,Pg_S2583.11,Pg_S8084.1,Pg_S5454.6,Pg_S4678.5,Pg_S3862.23,Pg_S6182.3,Pg_S5838.2,Pg_S5924.4,Pg_S1915.17,Pg_S8609.1,Pg_S1497.5,Pg_S6528.8,Pg_S3456.16,Pg_S3174.20,Pg_S0378.2,Pg_S5747.14,…
GO:0019200	carbohydrate kinase activity	molecular_function	0.38228	1	16	318641	92	45598	Pg_S4589.5,Pg_S0938.22,Pg_S3670.12,Pg_S8367.2,Pg_S1067.1,Pg_S1514.21,Pg_S5052.9,Pg_S6072.7,Pg_S1014.7,Pg_S2259.13,Pg_S2971.4,Pg_S1700.16,Pg_S1316.18,Pg_S7596.5,Pg_S0210.7,Pg_S1058.4
GO:0004071	aspartate-ammonia ligase activity	molecular_function	0.38241	1	1	318641	3	45598	Pg_S1954.19
GO:0009820	alkaloid metabolic process	biological_process	0.38257	1	1	318641	3	45598	Pg_S2277.1
GO:0050364	tryptophan dimethylallyltransferase activity	molecular_function	0.38257	1	1	318641	3	45598	Pg_S2277.1
GO:0005905	coated pit	cellular_component	0.38262	1	4	318641	18	45598	Pg_S0577.13,Pg_S7964.2,Pg_S2133.9,Pg_S5843.3
GO:0012510	trans-Golgi network transport vesicle membrane	cellular_component	0.38262	1	4	318641	18	45598	Pg_S0577.13,Pg_S7964.2,Pg_S2133.9,Pg_S5843.3
GO:0030125	clathrin vesicle coat	cellular_component	0.38262	1	4	318641	18	45598	Pg_S0577.13,Pg_S5843.3,Pg_S2133.9,Pg_S7964.2
GO:0030130	clathrin coat of trans-Golgi network vesicle	cellular_component	0.38262	1	4	318641	18	45598	Pg_S0577.13,Pg_S7964.2,Pg_S2133.9,Pg_S5843.3
GO:0030132	clathrin coat of coated pit	cellular_component	0.38262	1	4	318641	18	45598	Pg_S2133.9,Pg_S5843.3,Pg_S7964.2,Pg_S0577.13
GO:0030136	clathrin-coated vesicle	cellular_component	0.38262	1	4	318641	18	45598	Pg_S0577.13,Pg_S7964.2,Pg_S2133.9,Pg_S5843.3
GO:0030140	trans-Golgi network transport vesicle	cellular_component	0.38262	1	4	318641	18	45598	Pg_S0577.13,Pg_S5843.3,Pg_S2133.9,Pg_S7964.2
GO:0030665	clathrin-coated vesicle membrane	cellular_component	0.38262	1	4	318641	18	45598	Pg_S7964.2,Pg_S5843.3,Pg_S2133.9,Pg_S0577.13
GO:0015893	drug transport	biological_process	0.38287	1	24	318641	123	45598	Pg_S4136.2,Pg_S4159.4,Pg_S2988.1,Pg_S4771.4,Pg_S4237.4,Pg_S4830.1,Pg_S2206.14,Pg_S2768.5,Pg_S5491.1,Pg_S1034.26,Pg_S7544.1,Pg_S4717.2,Pg_S3610.14,Pg_S1493.12,Pg_S4255.1,Pg_S2620.3,Pg_S1908.18,Pg_S2620.4,Pg_S5196.14,Pg_S6233.1,Pg_S4944.3,Pg_S1024.6,Pg_S1485.8,Pg_S7193.2
GO:0090484	drug transporter activity	molecular_function	0.38287	1	24	318641	123	45598	Pg_S4237.4,Pg_S4771.4,Pg_S4830.1,Pg_S2206.14,Pg_S4136.2,Pg_S2988.1,Pg_S4159.4,Pg_S3610.14,Pg_S1493.12,Pg_S2768.5,Pg_S5491.1,Pg_S7544.1,Pg_S4717.2,Pg_S1034.26,Pg_S2620.4,Pg_S5196.14,Pg_S4255.1,Pg_S2620.3,Pg_S1908.18,Pg_S1485.8,Pg_S7193.2,Pg_S6233.1,Pg_S4944.3,Pg_S1024.6
GO:0033646	host intracellular part	cellular_component	0.38335	1	33	318641	164	45598	Pg_S1562.4,Pg_S1619.6,Pg_S4334.1,Pg_S4226.3,Pg_S3855.13,Pg_S3862.23,Pg_S3178.11,Pg_S0981.41,Pg_S0423.25,Pg_S4803.5,Pg_S2211.2,Pg_S1661.21,Pg_S2900.2,Pg_S0225.15,Pg_S0735.1,Pg_S3744.5,Pg_S2467.4,Pg_S0700.1,Pg_S0543.3,Pg_S2901.1,XLOC_168092,Pg_S0857.35,Pg_S2454.1,Pg_S1488.2,Pg_S5244.5,Pg_S7084.4,Pg_S2588.16,Pg_S4060.3,Pg_S5244.2,Pg_S4857.1,Pg_S1979.4,Pg_S6845.10,Pg_S3565.2
GO:0043656	intracellular region of host	cellular_component	0.38335	1	33	318641	164	45598	Pg_S1979.4,Pg_S4857.1,Pg_S6845.10,Pg_S3565.2,Pg_S5244.5,Pg_S7084.4,Pg_S2588.16,Pg_S1488.2,Pg_S4060.3,Pg_S5244.2,Pg_S0857.35,Pg_S2454.1,XLOC_168092,Pg_S0735.1,Pg_S3744.5,Pg_S2467.4,Pg_S0225.15,Pg_S0543.3,Pg_S2901.1,Pg_S0700.1,Pg_S2211.2,Pg_S1661.21,Pg_S2900.2,Pg_S4803.5,Pg_S0423.25,Pg_S0981.41,Pg_S1562.4,Pg_S4334.1,Pg_S1619.6,Pg_S4226.3,Pg_S3862.23,Pg_S3178.11,Pg_S3855.13
GO:1901615	organic hydroxy compound metabolic process	biological_process	0.38386	1	17	318641	85	45598	Pg_S7340.3,Pg_S7433.1,Pg_S1893.5,Pg_S1029.30,Pg_S0012.12,Pg_S0025.5,Pg_S4010.14,Pg_S8395.1,Pg_S0204.68,Pg_S0509.13,Pg_S3285.5,Pg_S6867.3,Pg_S0100.3,Pg_S0695.5,Pg_S1079.1,Pg_S4969.3,Pg_S0285.10
GO:0006457	protein folding	biological_process	0.38468	1	72	318641	377	45598	Pg_S3336.3,Pg_S1669.8,Pg_S2019.6,Pg_S0100.9,Pg_S3554.4,Pg_S0745.6,Pg_S4865.1,Pg_S0399.37,Pg_S3375.4,Pg_S0688.2,Pg_S4588.8,Pg_S3341.2,Pg_S5975.2,Pg_S8365.1,Pg_S2569.12,Pg_S5575.3,Pg_S5145.5,Pg_S0442.11,Pg_S0908.18,Pg_S0845.7,Pg_S0096.18,Pg_S1584.2,Pg_S2533.6,Pg_S6204.1,Pg_S0434.4,Pg_S3500.20,Pg_S1345.7,Pg_S2757.2,Pg_S4624.7,Pg_S5827.2,Pg_S1416.34,Pg_S3866.11,Pg_S0710.7,Pg_S0085.58,Pg_S2310.18,Pg_S…
GO:0006354	DNA-dependent transcription, elongation	biological_process	0.38634	1	13	318641	62	45598	Pg_S0850.6,Pg_S1660.9,Pg_S0439.3,Pg_S2116.19,Pg_S5775.6,Pg_S0635.18,Pg_S2277.1,Pg_S0523.4,Pg_S3866.11,Pg_S2495.1,Pg_S1054.6,Pg_S4765.2,Pg_S2117.1
GO:0033897	ribonuclease T2 activity	molecular_function	0.38635	1	8	318641	37	45598	Pg_S0722.1,Pg_S3289.21,Pg_S2281.6,Pg_S2185.1,Pg_S0939.10,Pg_S8361.1,Pg_S1745.12,Pg_S2925.7
GO:0006558	L-phenylalanine metabolic process	biological_process	0.387	1	5	318641	23	45598	Pg_S1174.3,Pg_S6490.4,Pg_S3935.2,Pg_S2957.1,Pg_S2426.2
GO:1902221	erythrose 4-phosphate/phosphoenolpyruvate family amino acid metabolic process	biological_process	0.387	1	5	318641	23	45598	Pg_S1174.3,Pg_S6490.4,Pg_S3935.2,Pg_S2426.2,Pg_S2957.1
GO:0047396	glycosylphosphatidylinositol diacylglycerol-lyase activity	molecular_function	0.38789	1	4	318641	18	45598	Pg_S6271.2,Pg_S6941.6,Pg_S0431.5,Pg_S4646.14
GO:0006094	gluconeogenesis	biological_process	0.38957	1	7	318641	33	45598	Pg_S1128.5,Pg_S4561.1,Pg_S0240.8,Pg_S0803.11,Pg_S5008.15,Pg_S2000.9,Pg_S0195.10
GO:0019319	hexose biosynthetic process	biological_process	0.38957	1	7	318641	33	45598	Pg_S1128.5,Pg_S4561.1,Pg_S0803.11,Pg_S0240.8,Pg_S5008.15,Pg_S2000.9,Pg_S0195.10
GO:0046364	monosaccharide biosynthetic process	biological_process	0.38957	1	7	318641	33	45598	Pg_S0240.8,Pg_S0803.11,Pg_S5008.15,Pg_S2000.9,Pg_S0195.10,Pg_S1128.5,Pg_S4561.1
GO:0003879	ATP phosphoribosyltransferase activity	molecular_function	0.39022	1	2	318641	8	45598	Pg_S2936.6,Pg_S0636.2
GO:0017004	cytochrome complex assembly	biological_process	0.39051	1	14	318641	69	45598	Pg_S0883.13,Pg_S0269.4,Pg_S2392.20,Pg_S3566.2,Pg_S4396.6,Pg_S0622.6,Pg_S6920.2,Pg_S3149.18,Pg_S3149.20,Pg_S1244.5,Pg_S3048.24,Pg_S4312.10,Pg_S6897.3,Pg_S0106.29
GO:0002443	leukocyte mediated immunity	biological_process	0.39055	1	2	318641	9	45598	Pg_S8382.2,Pg_S2252.13
GO:0043631	RNA polyadenylation	biological_process	0.3908	1	12	318641	64	45598	Pg_S0967.43,Pg_S6303.6,Pg_S2971.1,Pg_S0588.19,Pg_S1531.12,Pg_S7076.4,Pg_S0339.2,Pg_S0402.41,Pg_S3991.11,Pg_S2295.23,Pg_S1876.6,Pg_S3991.8
GO:0008033	tRNA processing	biological_process	0.39115	1	83	318641	458	45598	Pg_S5077.4,Pg_S3112.20,Pg_S2735.14,Pg_S0738.36,Pg_S4012.7,Pg_S3063.2,Pg_S2606.7,Pg_S6053.3,Pg_S2174.5,Pg_S0668.3,Pg_S5558.3,Pg_S0923.8,Pg_S2641.8,Pg_S7922.2,Pg_S6354.2,Pg_S7554.3,Pg_S2749.20,Pg_S0883.13,Pg_S2840.6,Pg_S0575.57,Pg_S0724.14,Pg_S1400.45,Pg_S3345.9,Pg_S1672.1,Pg_S4206.2,Pg_S3287.9,Pg_S0701.47,Pg_S1681.1,Pg_S3340.2,Pg_S0399.20,Pg_S6081.2,Pg_S2245.17,Pg_S1376.4,Pg_S0536.6,Pg_S3063.1,Pg_…
GO:0016929	SUMO-specific protease activity	molecular_function	0.39189	1	4	318641	22	45598	Pg_S0280.58,Pg_S2433.8,Pg_S5805.3,Pg_S2096.30
GO:0032183	SUMO binding	molecular_function	0.39189	1	4	318641	22	45598	Pg_S0280.58,Pg_S2433.8,Pg_S5805.3,Pg_S2096.30
GO:0070122	isopeptidase activity	molecular_function	0.39189	1	4	318641	22	45598	Pg_S5805.3,Pg_S2096.30,Pg_S2433.8,Pg_S0280.58
GO:0070138	small conjugating protein-specific isopeptidase activity	molecular_function	0.39189	1	4	318641	22	45598	Pg_S2096.30,Pg_S5805.3,Pg_S2433.8,Pg_S0280.58
GO:0070140	SUMO-specific isopeptidase activity	molecular_function	0.39189	1	4	318641	22	45598	Pg_S0280.58,Pg_S5805.3,Pg_S2096.30,Pg_S2433.8
GO:0008115	sarcosine oxidase activity	molecular_function	0.39198	1	1	318641	3	45598	Pg_S1915.17
GO:0016647	oxidoreductase activity, acting on the CH-NH group of donors, oxygen as acceptor	molecular_function	0.39198	1	1	318641	3	45598	Pg_S1915.17
GO:0046653	tetrahydrofolate metabolic process	biological_process	0.39198	1	1	318641	3	45598	Pg_S1915.17
GO:0000413	protein peptidyl-prolyl isomerization	biological_process	0.39212	1	13	318641	72	45598	Pg_S6762.2,Pg_S0399.37,Pg_S2569.12,Pg_S5575.3,Pg_S3550.13,Pg_S0442.11,Pg_S2533.6,Pg_S3336.3,Pg_S6236.8,Pg_S1302.14,Pg_S3500.20,Pg_S4865.1,Pg_S2757.2
GO:0003755	peptidyl-prolyl cis-trans isomerase activity	molecular_function	0.39212	1	13	318641	72	45598	Pg_S1302.14,Pg_S3500.20,Pg_S2757.2,Pg_S4865.1,Pg_S3336.3,Pg_S6236.8,Pg_S5575.3,Pg_S2569.12,Pg_S0442.11,Pg_S2533.6,Pg_S3550.13,Pg_S0399.37,Pg_S6762.2
GO:0016859	cis-trans isomerase activity	molecular_function	0.39212	1	13	318641	72	45598	Pg_S6762.2,Pg_S0399.37,Pg_S0442.11,Pg_S3550.13,Pg_S2533.6,Pg_S2569.12,Pg_S5575.3,Pg_S6236.8,Pg_S3336.3,Pg_S4865.1,Pg_S2757.2,Pg_S3500.20,Pg_S1302.14
GO:0018208	peptidyl-proline modification	biological_process	0.39212	1	13	318641	72	45598	Pg_S3336.3,Pg_S6236.8,Pg_S1302.14,Pg_S3500.20,Pg_S2757.2,Pg_S4865.1,Pg_S6762.2,Pg_S0399.37,Pg_S5575.3,Pg_S2569.12,Pg_S3550.13,Pg_S0442.11,Pg_S2533.6
GO:0006790	sulfur compound metabolic process	biological_process	0.39285	1	47	318641	251	45598	Pg_S1465.27,Pg_S1372.11,Pg_S0859.8,Pg_S6725.6,Pg_S2003.17,Pg_S1366.2,Pg_S1011.5,Pg_S3583.9,Pg_S3518.16,Pg_S3250.1,Pg_S0483.2,Pg_S0992.57,Pg_S6130.4,Pg_S7858.1,Pg_S1774.28,Pg_S2233.1,Pg_S0519.50,Pg_S0291.18,Pg_S2623.11,Pg_S2008.5,Pg_S2742.16,Pg_S1728.4,Pg_S7041.8,Pg_S3049.23,Pg_S1907.11,Pg_S0148.2,Pg_S3579.4,Pg_S0788.7,Pg_S0291.17,Pg_S0017.2,Pg_S0403.53,Pg_S2238.4,Pg_S1437.13,Pg_S1400.29,Pg_S4497.…
GO:0004871	signal transducer activity	molecular_function	0.39317	1	123	318641	679	45598	Pg_S2132.9,Pg_S0408.30,Pg_S0265.21,Pg_S0136.13,Pg_S0874.4,Pg_S4328.4,Pg_S1600.7,Pg_S3041.7,Pg_S0575.54,Pg_S1726.2,Pg_S1845.14,Pg_S0881.2,Pg_S4039.5,Pg_S1443.5,Pg_S0406.11,Pg_S2201.2,Pg_S3899.1,Pg_S1240.24,Pg_S5887.1,Pg_S0399.45,Pg_S1400.45,Pg_S1316.18,Pg_S2971.4,Pg_S0568.7,Pg_S0543.13,Pg_S1801.1,Pg_S0226.9,Pg_S6363.1,Pg_S0202.7,Pg_S2038.4,Pg_S0607.3,Pg_S1225.2,Pg_S5018.1,Pg_S1269.7,Pg_S0144.17,Pg…
GO:0060089	molecular transducer activity	molecular_function	0.39317	1	123	318641	679	45598	Pg_S2073.19,Pg_S3414.7,Pg_S0708.2,Pg_S0624.8,Pg_S6359.1,Pg_S2037.1,Pg_S0439.81,Pg_S7002.2,Pg_S1774.28,Pg_S2138.6,Pg_S8752.1,Pg_S5582.11,Pg_S0519.50,Pg_S7998.2,Pg_S1269.7,Pg_S0144.17,Pg_S2347.9,Pg_S1865.4,Pg_S5018.1,Pg_S1225.2,Pg_S2038.4,Pg_S0607.3,Pg_S0226.9,Pg_S6363.1,Pg_S0202.7,Pg_S1801.1,Pg_S1316.18,Pg_S2971.4,Pg_S0568.7,Pg_S0543.13,Pg_S1240.24,Pg_S0399.45,Pg_S5887.1,Pg_S1400.45,Pg_S1845.14,Pg…
GO:0015293	symporter activity	molecular_function	0.39406	1	11	318641	56	45598	Pg_S0265.21,Pg_S2390.18,Pg_S2894.9,Pg_S6379.4,Pg_S0034.29,Pg_S0403.32,Pg_S0724.14,Pg_S0664.32,Pg_S3610.6,Pg_S1422.4,Pg_S1434.6
GO:0015294	solute:cation symporter activity	molecular_function	0.39406	1	11	318641	56	45598	Pg_S0724.14,Pg_S1434.6,Pg_S3610.6,Pg_S1422.4,Pg_S0664.32,Pg_S0265.21,Pg_S2390.18,Pg_S0403.32,Pg_S2894.9,Pg_S6379.4,Pg_S0034.29
GO:0004872	receptor activity	molecular_function	0.39495	1	73	318641	391	45598	Pg_S1801.1,Pg_S0568.7,Pg_S4885.11,Pg_S2038.4,Pg_S1726.2,Pg_S1439.34,Pg_S0230.30,Pg_S0575.54,Pg_S1721.15,Pg_S1600.7,Pg_S0265.21,Pg_S2132.9,Pg_S1240.24,Pg_S3899.1,Pg_S2201.2,Pg_S0881.2,Pg_S1845.14,Pg_S8752.1,Pg_S7002.2,Pg_S3414.7,Pg_S0708.2,Pg_S5018.1,Pg_S1225.2,Pg_S7998.2,Pg_S1865.4,Pg_S2347.9,Pg_S0144.17,Pg_S1915.17,Pg_S0415.4,Pg_S2163.4,Pg_S0144.24,Pg_S0096.4,Pg_S4342.25,Pg_S6469.8,Pg_S2144.6,Pg…
GO:0044260	cellular macromolecule metabolic process	biological_process	0.39594	1	2684	318641	14255	45598	Pg_S3155.15,Pg_S1514.6,Pg_S3338.20,Pg_S4865.1,Pg_S0888.27,Pg_S3106.1,Pg_S5368.10,Pg_S5131.13,Pg_S0701.50,Pg_S0029.7,Pg_S3210.11,Pg_S4661.9,Pg_S1059.3,Pg_S7429.2,Pg_S1881.4,Pg_S4409.7,Pg_S1700.13,Pg_S7587.3,Pg_S0813.10,Pg_S0002.25,Pg_S1562.43,Pg_S2555.6,Pg_S7044.4,Pg_S0431.65,Pg_S0148.6,Pg_S2177.2,Pg_S0152.4,Pg_S0280.46,Pg_S4474.1,Pg_S4575.2,Pg_S0935.6,Pg_S6548.1,Pg_S1960.34,Pg_S3772.1,Pg_S2433.8,…
GO:0031300	intrinsic to organelle membrane	cellular_component	0.39638	1	32	318641	156	45598	Pg_S3575.7,Pg_S7717.1,Pg_S0163.6,Pg_S5851.4,Pg_S5390.2,Pg_S5828.4,Pg_S0050.2,Pg_S4021.15,Pg_S2524.12,Pg_S2815.1,Pg_S0060.4,Pg_S3138.9,Pg_S0087.9,Pg_S7323.3,Pg_S2549.10,XLOC_435479,Pg_S2792.4,Pg_S2971.4,Pg_S1700.14,Pg_S4771.9,Pg_S0012.2,XLOC_159118,Pg_S2753.16,Pg_S5335.1,Pg_S8874.2,Pg_S2800.1,Pg_S0553.1,Pg_S2052.1,Pg_S0939.3,Pg_S0522.5,Pg_S2104.14,Pg_S7431.5
GO:0031301	integral to organelle membrane	cellular_component	0.39638	1	32	318641	156	45598	Pg_S7323.3,Pg_S0087.9,Pg_S2792.4,XLOC_435479,Pg_S2549.10,Pg_S2971.4,Pg_S1700.14,Pg_S0012.2,Pg_S4771.9,XLOC_159118,Pg_S2753.16,Pg_S5335.1,Pg_S8874.2,Pg_S0553.1,Pg_S2052.1,Pg_S2800.1,Pg_S0939.3,Pg_S0522.5,Pg_S2104.14,Pg_S7431.5,Pg_S3575.7,Pg_S7717.1,Pg_S0163.6,Pg_S5851.4,Pg_S5390.2,Pg_S5828.4,Pg_S4021.15,Pg_S0050.2,Pg_S2524.12,Pg_S2815.1,Pg_S0060.4,Pg_S3138.9
GO:1901681	sulfur compound binding	molecular_function	0.39661	1	19	318641	104	45598	Pg_S1865.9,Pg_S2421.8,Pg_S1493.10,Pg_S2634.12,Pg_S1204.11,Pg_S9207.1,Pg_S6130.4,Pg_S3927.3,Pg_S1908.21,Pg_S5599.2,Pg_S0788.7,Pg_S3777.14,Pg_S2096.17,Pg_S0403.53,Pg_S1380.2,Pg_S0070.6,Pg_S7137.1,Pg_S2354.23,Pg_S2661.6
GO:0031974	membrane-enclosed lumen	cellular_component	0.39675	1	191	318641	982	45598	Pg_S7265.1,XLOC_529893,Pg_S0500.19,Pg_S2012.1,Pg_S2902.12,Pg_S3338.17,Pg_S2277.1,Pg_S2000.11,Pg_S5850.4,Pg_S4060.3,Pg_S0399.45,Pg_S0224.3,Pg_S4018.16,Pg_S3540.1,Pg_S0543.8,Pg_S2022.10,Pg_S4969.3,Pg_S0388.2,Pg_S0897.31,Pg_S3171.16,Pg_S2792.5,Pg_S0136.13,Pg_S0159.14,Pg_S2161.1,Pg_S5969.2,Pg_S4765.2,Pg_S0883.13,Pg_S5165.10,Pg_S2295.23,Pg_S0454.3,Pg_S7211.8,Pg_S0851.5,Pg_S1053.4,Pg_S0363.5,Pg_S2442.6…
GO:0042162	telomeric DNA binding	molecular_function	0.39712	1	2	318641	8	45598	Pg_S0883.13,Pg_S2012.1
GO:0000808	origin recognition complex	cellular_component	0.39746	1	10	318641	49	45598	Pg_S4166.7,Pg_S0906.28,Pg_S1726.2,Pg_S2390.8,Pg_S7466.1,Pg_S5291.2,Pg_S1979.4,Pg_S4272.8,Pg_S1660.9,Pg_S2708.12
GO:0044212	transcription regulatory region DNA binding	molecular_function	0.3999	1	2	318641	8	45598	Pg_S0122.4,Pg_S0213.69
GO:0030975	thiamine binding	molecular_function	0.40038	1	3	318641	15	45598	Pg_S0403.53,Pg_S6130.4,Pg_S0788.7
GO:0001919	regulation of receptor recycling	biological_process	0.40153	1	1	318641	3	45598	Pg_S3190.3
GO:0007040	lysosome organization	biological_process	0.40153	1	1	318641	3	45598	Pg_S3190.3
GO:0032008	positive regulation of TOR signaling cascade	biological_process	0.40153	1	1	318641	3	45598	Pg_S3190.3
GO:0032439	endosome localization	biological_process	0.40153	1	1	318641	3	45598	Pg_S3190.3
GO:0042632	cholesterol homeostasis	biological_process	0.40153	1	1	318641	3	45598	Pg_S3190.3
GO:0043200	response to amino acid stimulus	biological_process	0.40153	1	1	318641	3	45598	Pg_S3190.3
GO:0043410	positive regulation of MAPK cascade	biological_process	0.40153	1	1	318641	3	45598	Pg_S3190.3
GO:0055088	lipid homeostasis	biological_process	0.40153	1	1	318641	3	45598	Pg_S3190.3
GO:0055092	sterol homeostasis	biological_process	0.40153	1	1	318641	3	45598	Pg_S3190.3
GO:0071230	cellular response to amino acid stimulus	biological_process	0.40153	1	1	318641	3	45598	Pg_S3190.3
GO:0071417	cellular response to organonitrogen compound	biological_process	0.40153	1	1	318641	3	45598	Pg_S3190.3
GO:1901699	cellular response to nitrogen compound	biological_process	0.40153	1	1	318641	3	45598	Pg_S3190.3
GO:1901701	cellular response to oxygen-containing compound	biological_process	0.40153	1	1	318641	3	45598	Pg_S3190.3
GO:0031304	intrinsic to mitochondrial inner membrane	cellular_component	0.40154	1	2	318641	7	45598	Pg_S0050.2,Pg_S0553.1
GO:0031305	integral to mitochondrial inner membrane	cellular_component	0.40154	1	2	318641	7	45598	Pg_S0553.1,Pg_S0050.2
GO:0032592	integral to mitochondrial membrane	cellular_component	0.40154	1	2	318641	7	45598	Pg_S0050.2,Pg_S0553.1
GO:0005744	mitochondrial inner membrane presequence translocase complex	cellular_component	0.40167	1	2	318641	8	45598	Pg_S2803.5,Pg_S2431.3
GO:0004398	histidine decarboxylase activity	molecular_function	0.40168	1	1	318641	2	45598	Pg_S0426.7
GO:0016226	iron-sulfur cluster assembly	biological_process	0.40178	1	9	318641	46	45598	XLOC_436399,Pg_S4405.5,Pg_S5573.8,Pg_S0139.4,Pg_S7542.4,Pg_S0439.36,Pg_S2362.11,Pg_S1921.17,Pg_S4526.1
GO:0031163	metallo-sulfur cluster assembly	biological_process	0.40178	1	9	318641	46	45598	Pg_S4526.1,Pg_S7542.4,Pg_S0439.36,Pg_S2362.11,Pg_S1921.17,Pg_S0139.4,Pg_S4405.5,Pg_S5573.8,XLOC_436399
GO:0010876	lipid localization	biological_process	0.40311	1	19	318641	97	45598	Pg_S7206.1,Pg_S1316.5,Pg_S7104.3,Pg_S1570.4,Pg_S3923.8,Pg_S3149.14,Pg_S0605.10,Pg_S8147.1,Pg_S0700.5,Pg_S2907.1,Pg_S0808.9,Pg_S2524.26,Pg_S0741.42,Pg_S0239.10,Pg_S2805.10,Pg_S0374.42,Pg_S3071.8,Pg_S6233.1,Pg_S2721.10
GO:0042720	mitochondrial inner membrane peptidase complex	cellular_component	0.40378	1	2	318641	8	45598	Pg_S4635.12,Pg_S0230.48
GO:0019295	coenzyme M biosynthetic process	biological_process	0.40379	1	2	318641	8	45598	Pg_S0148.2,Pg_S2623.11
GO:0019296	coenzyme M metabolic process	biological_process	0.40379	1	2	318641	8	45598	Pg_S0148.2,Pg_S2623.11
GO:0050290	sphingomyelin phosphodiesterase D activity	molecular_function	0.40457	1	1	318641	3	45598	Pg_S4326.1
GO:0044550	secondary metabolite biosynthetic process	biological_process	0.40588	1	5	318641	24	45598	Pg_S3934.6,Pg_S2677.26,Pg_S6503.4,Pg_S8042.1,Pg_S3948.7
GO:0006542	glutamine biosynthetic process	biological_process	0.40611	1	5	318641	26	45598	Pg_S5520.14,Pg_S3711.8,Pg_S6503.4,Pg_S1703.32,Pg_S1647.42
GO:0045087	innate immune response	biological_process	0.40635	1	6	318641	23	45598	Pg_S3641.3,Pg_S8289.2,Pg_S0184.16,Pg_S3049.2,Pg_S5942.6,Pg_S1761.12
GO:0031347	regulation of defense response	biological_process	0.40657	1	4	318641	13	45598	Pg_S5942.6,Pg_S1761.12,Pg_S3049.2,Pg_S8289.2
GO:0032780	negative regulation of ATPase activity	biological_process	0.40787	1	3	318641	11	45598	Pg_S5761.9,Pg_S2220.2,Pg_S2259.31
GO:0008654	phospholipid biosynthetic process	biological_process	0.4079	1	34	318641	185	45598	Pg_S4604.8,Pg_S0269.5,XLOC_408261,XLOC_446092,Pg_S3258.3,Pg_S5219.13,Pg_S5168.16,Pg_S3840.9,Pg_S0956.19,Pg_S3138.9,Pg_S1616.14,Pg_S5775.6,Pg_S3610.14,Pg_S0397.15,Pg_S2858.1,Pg_S2807.2,Pg_S2753.16,Pg_S4790.2,Pg_S0447.5,Pg_S4310.9,Pg_S2755.8,Pg_S1755.5,Pg_S4375.11,Pg_S0219.37,Pg_S3285.5,Pg_S0509.13,Pg_S4847.6,Pg_S2145.32,Pg_S1226.3,Pg_S1079.1,Pg_S0393.1,Pg_S7423.5,Pg_S5001.2,Pg_S5187.2
GO:0019015	viral genome	cellular_component	0.40884	1	1	318641	2	45598	Pg_S3124.9
GO:0019953	sexual reproduction	biological_process	0.40921	1	23	318641	116	45598	Pg_S2574.3,Pg_S0204.75,Pg_S1794.5,Pg_S3046.4,Pg_S0397.29,Pg_S2018.6,Pg_S4155.13,Pg_S5498.4,Pg_S2419.2,Pg_S4369.16,Pg_S0817.5,Pg_S2290.10,XLOC_383246,Pg_S1671.8,Pg_S4503.9,Pg_S1425.22,Pg_S0046.18,Pg_S8140.4,Pg_S2086.2,Pg_S4363.7,Pg_S3949.6,Pg_S2783.12,Pg_S1766.15
GO:0033647	host intracellular organelle	cellular_component	0.40931	1	30	318641	148	45598	Pg_S3855.13,Pg_S3862.23,Pg_S3178.11,XLOC_168092,Pg_S1562.4,Pg_S4226.3,Pg_S4334.1,Pg_S1619.6,Pg_S0981.41,Pg_S0423.25,Pg_S4803.5,Pg_S0857.35,Pg_S2900.2,Pg_S4060.3,Pg_S5244.2,Pg_S2211.2,Pg_S1661.21,Pg_S7084.4,Pg_S5244.5,Pg_S2588.16,Pg_S6845.10,Pg_S0700.1,Pg_S3565.2,Pg_S0543.3,Pg_S2901.1,Pg_S4857.1,Pg_S0225.15,Pg_S3744.5,Pg_S0735.1,Pg_S2467.4
GO:0033648	host intracellular membrane-bounded organelle	cellular_component	0.40931	1	30	318641	148	45598	Pg_S0543.3,Pg_S2901.1,Pg_S6845.10,Pg_S3565.2,Pg_S0700.1,Pg_S3744.5,Pg_S0735.1,Pg_S2467.4,Pg_S4857.1,Pg_S0225.15,Pg_S4060.3,Pg_S2900.2,Pg_S5244.2,Pg_S7084.4,Pg_S5244.5,Pg_S2588.16,Pg_S2211.2,Pg_S1661.21,Pg_S0423.25,Pg_S4803.5,Pg_S0981.41,Pg_S0857.35,Pg_S3862.23,Pg_S3178.11,Pg_S3855.13,Pg_S1562.4,XLOC_168092,Pg_S4334.1,Pg_S1619.6,Pg_S4226.3
GO:0003873	6-phosphofructo-2-kinase activity	molecular_function	0.40946	1	9	318641	49	45598	Pg_S8367.2,Pg_S7596.5,Pg_S2971.4,Pg_S1316.18,Pg_S1014.7,Pg_S2259.13,Pg_S5052.9,Pg_S1067.1,Pg_S0210.7
GO:0006000	fructose metabolic process	biological_process	0.40946	1	9	318641	49	45598	Pg_S5052.9,Pg_S1067.1,Pg_S0210.7,Pg_S8367.2,Pg_S7596.5,Pg_S2971.4,Pg_S1316.18,Pg_S1014.7,Pg_S2259.13
GO:0006471	protein ADP-ribosylation	biological_process	0.40949	1	4	318641	21	45598	Pg_S5853.7,Pg_S0662.51,Pg_S5058.7,Pg_S7102.1
GO:0004637	phosphoribosylamine-glycine ligase activity	molecular_function	0.40968	1	1	318641	2	45598	Pg_S4217.4
GO:0006144	purine nucleobase metabolic process	biological_process	0.40968	1	1	318641	2	45598	Pg_S4217.4
GO:0009113	purine nucleobase biosynthetic process	biological_process	0.40968	1	1	318641	2	45598	Pg_S4217.4
GO:0031423	hexon binding	molecular_function	0.40987	1	1	318641	3	45598	Pg_S1089.1
GO:0007276	gamete generation	biological_process	0.41073	1	17	318641	84	45598	Pg_S1766.15,Pg_S3949.6,Pg_S2783.12,Pg_S4363.7,Pg_S8140.4,Pg_S0046.18,Pg_S1425.22,Pg_S4503.9,Pg_S1671.8,Pg_S4369.16,Pg_S0817.5,Pg_S4155.13,Pg_S5498.4,Pg_S1794.5,Pg_S3046.4,Pg_S0204.75,Pg_S2574.3
GO:0005887	integral to plasma membrane	cellular_component	0.41089	1	33	318641	174	45598	Pg_S5046.1,Pg_S2484.29,Pg_S2896.4,Pg_S1434.6,Pg_S0664.32,Pg_S0397.45,Pg_S1033.26,Pg_S1886.14,Pg_S1437.7,Pg_S2868.6,Pg_S0379.8,Pg_S3532.8,Pg_S1472.3,Pg_S1669.8,Pg_S2317.2,Pg_S4217.14,Pg_S0786.23,Pg_S1939.40,Pg_S2003.29,Pg_S7840.1,Pg_S0491.4,Pg_S7369.5,Pg_S1647.20,Pg_S2920.14,Pg_S0360.8,Pg_S2306.16,Pg_S1014.8,Pg_S1464.5,Pg_S2022.2,Pg_S2495.1,Pg_S6919.4,Pg_S1163.8,Pg_S3073.13
GO:0009317	acetyl-CoA carboxylase complex	cellular_component	0.4114	1	3	318641	12	45598	Pg_S1212.9,Pg_S0961.59,Pg_S1416.6
GO:0046931	pore complex assembly	biological_process	0.41225	1	1	318641	3	45598	Pg_S6851.6
GO:0003854	3-beta-hydroxy-delta5-steroid dehydrogenase activity	molecular_function	0.41266	1	40	318641	214	45598	Pg_S1390.4,Pg_S5454.12,Pg_S0652.5,Pg_S1451.9,Pg_S5052.3,Pg_S3316.4,Pg_S3979.10,Pg_S6120.7,Pg_S5440.8,Pg_S2744.3,Pg_S2606.4,XLOC_534371,Pg_S1632.2,Pg_S0897.14,Pg_S6819.3,Pg_S2306.13,Pg_S2709.14,Pg_S5908.12,XLOC_180590,Pg_S2124.22,Pg_S6182.3,Pg_S5089.4,Pg_S3713.22,Pg_S4249.1,Pg_S2473.26,Pg_S1617.18,Pg_S0761.4,Pg_S5058.9,Pg_S7468.5,Pg_S0758.5,Pg_S4405.7,Pg_S4604.7,Pg_S0978.14,Pg_S6308.5,Pg_S6039.3,P…
GO:0016229	steroid dehydrogenase activity	molecular_function	0.41266	1	40	318641	214	45598	Pg_S5466.9,Pg_S2286.21,Pg_S6308.5,Pg_S0978.14,Pg_S4604.7,Pg_S6039.3,Pg_S5119.3,Pg_S4255.1,Pg_S2924.15,Pg_S4405.7,Pg_S0758.5,Pg_S0761.4,Pg_S7468.5,Pg_S5058.9,Pg_S4249.1,Pg_S2473.26,Pg_S1617.18,Pg_S5908.12,XLOC_180590,Pg_S2709.14,Pg_S2306.13,Pg_S6182.3,Pg_S2124.22,Pg_S5089.4,Pg_S3713.22,Pg_S6120.7,Pg_S5440.8,Pg_S3979.10,Pg_S1632.2,Pg_S2744.3,Pg_S2606.4,XLOC_534371,Pg_S0897.14,Pg_S6819.3,Pg_S1451.9,…
GO:0033764	steroid dehydrogenase activity, acting on the CH-OH group of donors, NAD or NADP as acceptor	molecular_function	0.41266	1	40	318641	214	45598	Pg_S5119.3,Pg_S4255.1,Pg_S2924.15,Pg_S6039.3,Pg_S4604.7,Pg_S6308.5,Pg_S0978.14,Pg_S2286.21,Pg_S5466.9,Pg_S7468.5,Pg_S5058.9,Pg_S0761.4,Pg_S4405.7,Pg_S0758.5,Pg_S3713.22,Pg_S5089.4,Pg_S6182.3,Pg_S2124.22,Pg_S5908.12,XLOC_180590,Pg_S2709.14,Pg_S2306.13,Pg_S1617.18,Pg_S2473.26,Pg_S4249.1,Pg_S5052.3,Pg_S3316.4,Pg_S1451.9,Pg_S0652.5,Pg_S5454.12,Pg_S1390.4,Pg_S6819.3,Pg_S0897.14,Pg_S2744.3,XLOC_534371,…
GO:0004197	cysteine-type endopeptidase activity	molecular_function	0.41345	1	42	318641	214	45598	Pg_S1844.10,Pg_S0536.41,Pg_S4388.1,Pg_S4792.2,Pg_S0753.13,Pg_S4379.8,Pg_S1106.51,Pg_S2369.2,Pg_S1870.16,Pg_S0804.4,Pg_S0769.8,Pg_S3265.14,Pg_S1050.1,Pg_S3580.21,Pg_S3878.11,Pg_S1867.3,Pg_S1242.24,Pg_S0318.41,XLOC_224556,Pg_S4883.6,Pg_S0901.9,Pg_S0032.3,Pg_S5325.1,XLOC_402038,Pg_S5499.3,Pg_S5165.10,Pg_S3109.2,Pg_S0671.1,Pg_S4792.4,Pg_S0637.13,Pg_S8238.2,Pg_S2330.18,Pg_S6003.11,Pg_S2435.7,Pg_S1577.…
GO:0030915	Smc5-Smc6 complex	cellular_component	0.41387	1	2	318641	7	45598	Pg_S1265.12,Pg_S1606.4
GO:0030259	lipid glycosylation	biological_process	0.41485	1	11	318641	50	45598	Pg_S4800.2,Pg_S6441.11,Pg_S1305.7,Pg_S2315.6,Pg_S4418.12,Pg_S2253.20,Pg_S5312.5,Pg_S1185.46,Pg_S1116.15,Pg_S0247.24,Pg_S1242.28
GO:0052126	movement in host environment	biological_process	0.41561	1	21	318641	102	45598	Pg_S0727.31,Pg_S6485.2,Pg_S2633.17,Pg_S2901.1,Pg_S0225.15,Pg_S2467.4,Pg_S1921.13,Pg_S6026.8,Pg_S2082.1,Pg_S4043.5,Pg_S1661.21,Pg_S0135.11,Pg_S0063.6,Pg_S1700.13,Pg_S1881.9,Pg_S0758.20,Pg_S4917.5,Pg_S0334.5,Pg_S4805.2,XLOC_168092,Pg_S5594.1
GO:0052192	movement in environment of other organism involved in symbiotic interaction	biological_process	0.41561	1	21	318641	102	45598	Pg_S1700.13,Pg_S0135.11,Pg_S0063.6,Pg_S4805.2,Pg_S0334.5,Pg_S5594.1,XLOC_168092,Pg_S0758.20,Pg_S1881.9,Pg_S4917.5,Pg_S0225.15,Pg_S2467.4,Pg_S2901.1,Pg_S2633.17,Pg_S6485.2,Pg_S0727.31,Pg_S1661.21,Pg_S1921.13,Pg_S2082.1,Pg_S4043.5,Pg_S6026.8
GO:0009832	plant-type cell wall biogenesis	biological_process	0.41687	1	5	318641	21	45598	Pg_S4510.3,Pg_S0745.22,Pg_S2936.12,Pg_S0144.32,Pg_S6183.1
GO:0010215	cellulose microfibril organization	biological_process	0.41687	1	5	318641	21	45598	Pg_S6183.1,Pg_S0144.32,Pg_S0745.22,Pg_S2936.12,Pg_S4510.3
GO:0070726	cell wall assembly	biological_process	0.41687	1	5	318641	21	45598	Pg_S0144.32,Pg_S6183.1,Pg_S2936.12,Pg_S0745.22,Pg_S4510.3
GO:0071668	plant-type cell wall assembly	biological_process	0.41687	1	5	318641	21	45598	Pg_S4510.3,Pg_S0745.22,Pg_S2936.12,Pg_S6183.1,Pg_S0144.32
GO:0000217	DNA secondary structure binding	molecular_function	0.41707	1	1	318641	2	45598	Pg_S0708.18
GO:0000400	four-way junction DNA binding	molecular_function	0.41707	1	1	318641	2	45598	Pg_S0708.18
GO:0009308	amine metabolic process	biological_process	0.41788	1	39	318641	214	45598	Pg_S2358.6,Pg_S1050.1,Pg_S5199.2,Pg_S3017.11,XLOC_297706,Pg_S4442.5,XLOC_258730,Pg_S0536.57,Pg_S3042.5,Pg_S0764.2,Pg_S3014.1,Pg_S4037.10,Pg_S1443.5,Pg_S4765.4,Pg_S2784.12,Pg_S1563.32,Pg_S5890.6,Pg_S1908.9,Pg_S0408.30,Pg_S1178.8,XLOC_287493,Pg_S4921.1,Pg_S4604.8,Pg_S0804.20,Pg_S0222.53,Pg_S1144.31,Pg_S1616.6,Pg_S1703.38,Pg_S1885.12,Pg_S3237.6,Pg_S0600.5,Pg_S0431.19,XLOC_321933,Pg_S2805.8,Pg_S1990.…
GO:0009085	lysine biosynthetic process	biological_process	0.41811	1	11	318641	59	45598	Pg_S5747.14,Pg_S0318.20,Pg_S2708.28,Pg_S2583.14,Pg_S4405.7,Pg_S2473.26,Pg_S4568.18,Pg_S0826.8,Pg_S1679.46,Pg_S6182.3,Pg_S3316.4
GO:0009089	lysine biosynthetic process via diaminopimelate	biological_process	0.41811	1	11	318641	59	45598	Pg_S0318.20,Pg_S2708.28,Pg_S5747.14,Pg_S4568.18,Pg_S2473.26,Pg_S4405.7,Pg_S2583.14,Pg_S0826.8,Pg_S3316.4,Pg_S6182.3,Pg_S1679.46
GO:0046451	diaminopimelate metabolic process	biological_process	0.41811	1	11	318641	59	45598	Pg_S1679.46,Pg_S6182.3,Pg_S3316.4,Pg_S0826.8,Pg_S2583.14,Pg_S2473.26,Pg_S4405.7,Pg_S4568.18,Pg_S5747.14,Pg_S2708.28,Pg_S0318.20
GO:1901606	alpha-amino acid catabolic process	biological_process	0.41827	1	10	318641	50	45598	Pg_S5744.2,Pg_S2957.1,Pg_S4225.4,Pg_S6490.4,Pg_S2803.2,Pg_S6528.8,Pg_S2115.7,Pg_S3645.2,Pg_S8084.1,Pg_S2068.2
GO:0008990	rRNA (guanine-N2-)-methyltransferase activity	molecular_function	0.41908	1	1	318641	2	45598	Pg_S0123.10
GO:0016435	rRNA (guanine) methyltransferase activity	molecular_function	0.41908	1	1	318641	2	45598	Pg_S0123.10
GO:0006959	humoral immune response	biological_process	0.41967	1	2	318641	6	45598	Pg_S3641.3,Pg_S0184.16
GO:0042381	hemolymph coagulation	biological_process	0.41967	1	2	318641	6	45598	Pg_S0184.16,Pg_S3641.3
GO:0003747	translation release factor activity	molecular_function	0.42081	1	10	318641	51	45598	Pg_S4852.3,Pg_S7983.1,Pg_S7741.1,Pg_S5356.3,Pg_S4931.1,Pg_S0350.41,Pg_S0846.26,Pg_S4526.7,Pg_S5601.6,Pg_S6962.2
GO:0008079	translation termination factor activity	molecular_function	0.42081	1	10	318641	51	45598	Pg_S4852.3,Pg_S7741.1,Pg_S7983.1,Pg_S4931.1,Pg_S5356.3,Pg_S0350.41,Pg_S4526.7,Pg_S0846.26,Pg_S5601.6,Pg_S6962.2
GO:0003872	6-phosphofructokinase activity	molecular_function	0.42211	1	7	318641	41	45598	Pg_S4589.5,Pg_S1514.21,Pg_S3670.12,Pg_S0938.22,Pg_S1700.16,Pg_S6072.7,Pg_S1058.4
GO:0015232	heme transporter activity	molecular_function	0.42247	1	3	318641	11	45598	Pg_S3874.2,Pg_S2085.4,Pg_S0845.13
GO:0006298	mismatch repair	biological_process	0.42406	1	17	318641	95	45598	Pg_S4725.3,Pg_S4512.15,Pg_S1646.1,Pg_S3322.7,Pg_S5643.3,Pg_S5304.1,Pg_S1379.2,Pg_S7699.7,Pg_S2073.19,Pg_S1903.5,Pg_S6554.1,Pg_S2476.13,Pg_S6781.4,Pg_S4509.2,Pg_S6435.2,Pg_S0406.11,Pg_S0177.5
GO:0009396	folic acid-containing compound biosynthetic process	biological_process	0.42406	1	10	318641	50	45598	Pg_S0291.7,Pg_S1451.9,Pg_S5838.2,Pg_S4227.3,Pg_S4525.3,Pg_S3174.20,Pg_S2197.3,Pg_S0378.2,Pg_S2606.4,Pg_S2583.11
GO:0010627	regulation of intracellular protein kinase cascade	biological_process	0.42547	1	4	318641	19	45598	Pg_S3190.3,Pg_S1115.2,Pg_S2835.12,Pg_S2448.2
GO:0006597	spermine biosynthetic process	biological_process	0.42552	1	6	318641	22	45598	Pg_S4765.4,Pg_S1563.32,Pg_S2805.8,Pg_S1703.38,Pg_S2358.6,Pg_S0764.2
GO:0008215	spermine metabolic process	biological_process	0.42552	1	6	318641	22	45598	Pg_S0764.2,Pg_S2358.6,Pg_S1703.38,Pg_S2805.8,Pg_S1563.32,Pg_S4765.4
GO:0000288	nuclear-transcribed mRNA catabolic process, deadenylation-dependent decay	biological_process	0.42584	1	2	318641	9	45598	Pg_S1845.8,Pg_S0662.19
GO:0000290	deadenylation-dependent decapping of nuclear-transcribed mRNA	biological_process	0.42584	1	2	318641	9	45598	Pg_S1845.8,Pg_S0662.19
GO:0044459	plasma membrane part	cellular_component	0.42602	1	60	318641	328	45598	Pg_S1014.8,Pg_S0536.38,Pg_S2306.16,Pg_S6606.8,Pg_S0382.9,Pg_S2022.2,Pg_S8454.1,Pg_S1464.5,XLOC_147184,Pg_S0577.13,Pg_S1630.4,Pg_S3073.13,Pg_S2124.12,Pg_S1163.8,Pg_S6919.4,Pg_S2495.1,Pg_S7369.5,Pg_S0516.13,Pg_S0221.4,Pg_S0367.46,Pg_S1647.20,Pg_S1263.3,Pg_S0374.57,Pg_S2920.14,Pg_S6109.3,Pg_S0327.43,Pg_S0360.8,Pg_S0379.8,Pg_S2868.6,Pg_S2133.9,Pg_S1669.8,Pg_S1472.3,Pg_S3325.7,Pg_S3532.8,Pg_S5076.1,Pg…
GO:0010921	regulation of phosphatase activity	biological_process	0.42608	1	3	318641	14	45598	XLOC_031305,Pg_S0358.7,Pg_S1312.12
GO:0002250	adaptive immune response	biological_process	0.42647	1	1	318641	4	45598	Pg_S8382.2
GO:0002437	inflammatory response to antigenic stimulus	biological_process	0.42647	1	1	318641	4	45598	Pg_S8382.2
GO:0002438	acute inflammatory response to antigenic stimulus	biological_process	0.42647	1	1	318641	4	45598	Pg_S8382.2
GO:0002449	lymphocyte mediated immunity	biological_process	0.42647	1	1	318641	4	45598	Pg_S8382.2
GO:0002460	adaptive immune response based on somatic recombination of immune receptors built from immunoglobulin superfamily domains	biological_process	0.42647	1	1	318641	4	45598	Pg_S8382.2
GO:0002524	hypersensitivity	biological_process	0.42647	1	1	318641	4	45598	Pg_S8382.2
GO:0002526	acute inflammatory response	biological_process	0.42647	1	1	318641	4	45598	Pg_S8382.2
GO:0016064	immunoglobulin mediated immune response	biological_process	0.42647	1	1	318641	4	45598	Pg_S8382.2
GO:0016068	type I hypersensitivity	biological_process	0.42647	1	1	318641	4	45598	Pg_S8382.2
GO:0019724	B cell mediated immunity	biological_process	0.42647	1	1	318641	4	45598	Pg_S8382.2
GO:0005083	small GTPase regulator activity	molecular_function	0.42674	1	17	318641	87	45598	Pg_S0155.14,Pg_S6780.1,Pg_S2307.5,Pg_S3302.13,Pg_S0404.4,Pg_S1470.9,Pg_S3590.1,Pg_S0996.9,Pg_S9226.1,Pg_S1414.9,Pg_S5730.7,Pg_S5752.5,Pg_S4226.1,Pg_S4852.2,Pg_S1059.42,Pg_S1046.3,Pg_S1066.6
GO:0031589	cell-substrate adhesion	biological_process	0.42684	1	2	318641	8	45598	Pg_S4960.3,Pg_S1886.19
GO:0005129	granulocyte macrophage colony-stimulating factor receptor binding	molecular_function	0.42686	1	1	318641	3	45598	Pg_S3394.8
GO:0008725	DNA-3-methyladenine glycosylase activity	molecular_function	0.42721	1	6	318641	30	45598	Pg_S1132.10,Pg_S1443.2,Pg_S3277.2,Pg_S1038.34,Pg_S4090.4,Pg_S7360.2
GO:0043733	DNA-3-methylbase glycosylase activity	molecular_function	0.42721	1	6	318641	30	45598	Pg_S3277.2,Pg_S1132.10,Pg_S1443.2,Pg_S7360.2,Pg_S4090.4,Pg_S1038.34
GO:0008217	regulation of blood pressure	biological_process	0.42727	1	2	318641	10	45598	Pg_S0480.2,Pg_S4146.2
GO:0042311	vasodilation	biological_process	0.42727	1	2	318641	10	45598	Pg_S4146.2,Pg_S0480.2
GO:0042312	regulation of vasodilation	biological_process	0.42727	1	2	318641	10	45598	Pg_S0480.2,Pg_S4146.2
GO:0005135	interleukin-3 receptor binding	molecular_function	0.42765	1	3	318641	11	45598	Pg_S4675.2,Pg_S1770.14,Pg_S1137.10
GO:0004620	phospholipase activity	molecular_function	0.42804	1	6	318641	33	45598	Pg_S3261.5,Pg_S0679.6,Pg_S6971.3,Pg_S3684.2,Pg_S4326.1,Pg_S5960.1
GO:0015077	monovalent inorganic cation transmembrane transporter activity	molecular_function	0.42987	1	164	318641	855	45598	Pg_S0930.40,Pg_S3209.2,Pg_S1700.16,Pg_S1799.20,Pg_S5850.4,Pg_S1658.9,Pg_S1400.1,Pg_S2003.1,Pg_S1472.3,Pg_S0183.3,Pg_S0280.58,Pg_S4745.5,Pg_S4952.7,Pg_S3847.1,Pg_S0857.56,Pg_S4691.3,Pg_S5953.14,Pg_S0355.12,Pg_S2636.2,Pg_S0659.34,Pg_S0116.18,Pg_S3414.17,Pg_S2894.9,Pg_S4217.10,Pg_S5906.7,Pg_S4975.10,Pg_S1477.2,Pg_S1580.2,Pg_S2972.3,Pg_S1169.1,Pg_S9122.2,Pg_S3112.16,Pg_S6282.2,Pg_S3610.6,Pg_S2590.1,P…
GO:0019028	viral capsid	cellular_component	0.43213	1	98	318641	531	45598	Pg_S1312.2,Pg_S0512.2,Pg_S1661.21,Pg_S0123.10,Pg_S0392.4,Pg_S2901.1,Pg_S4646.2,Pg_S5309.11,Pg_S0011.4,Pg_S1185.13,Pg_S4503.9,Pg_S6376.5,Pg_S6055.3,Pg_S1135.11,Pg_S0213.9,Pg_S5775.6,Pg_S0917.33,Pg_S6840.1,Pg_S1979.27,Pg_S0439.3,Pg_S5313.3,Pg_S2061.6,Pg_S0164.34,Pg_S3578.15,Pg_S4883.9,Pg_S0441.4,Pg_S3937.2,Pg_S1031.15,Pg_S0091.19,Pg_S2003.6,Pg_S1544.19,Pg_S2849.2,Pg_S4947.6,Pg_S1212.9,Pg_S0744.3,Pg…
GO:0006027	glycosaminoglycan catabolic process	biological_process	0.43213	1	2	318641	6	45598	Pg_S1407.5,Pg_S0158.11
GO:0009253	peptidoglycan catabolic process	biological_process	0.43213	1	2	318641	6	45598	Pg_S1407.5,Pg_S0158.11
GO:0016651	oxidoreductase activity, acting on NAD(P)H	molecular_function	0.43289	1	62	318641	311	45598	Pg_S2471.19,Pg_S5581.1,Pg_S0451.1,Pg_S2156.8,Pg_S3104.10,XLOC_357093,Pg_S1675.10,Pg_S5121.8,Pg_S0992.31,Pg_S0822.4,Pg_S1493.10,Pg_S5624.3,Pg_S4575.2,Pg_S1893.6,Pg_S2471.18,Pg_S6485.1,Pg_S7601.1,Pg_S0175.24,Pg_S1661.19,Pg_S0720.5,Pg_S4072.17,XLOC_381302,Pg_S4680.9,Pg_S2611.18,Pg_S5402.10,Pg_S0857.52,Pg_S0505.7,Pg_S1202.8,Pg_S0458.20,Pg_S0064.1,XLOC_488737,Pg_S1212.4,Pg_S1946.3,XLOC_194954,Pg_S3044…
GO:0004074	biliverdin reductase activity	molecular_function	0.43328	1	1	318641	3	45598	Pg_S3187.19
GO:0042167	heme catabolic process	biological_process	0.43328	1	1	318641	3	45598	Pg_S3187.19
GO:0051056	regulation of small GTPase mediated signal transduction	biological_process	0.4334	1	3	318641	18	45598	Pg_S1470.9,Pg_S3302.13,Pg_S1059.42
GO:0008013	beta-catenin binding	molecular_function	0.43469	1	6	318641	26	45598	Pg_S6020.1,Pg_S1538.6,Pg_S6971.5,Pg_S1896.1,XLOC_388763,Pg_S2902.12
GO:0019031	viral envelope	cellular_component	0.43491	1	71	318641	370	45598	Pg_S4516.19,Pg_S4883.12,Pg_S3648.3,Pg_S2803.8,Pg_S0363.3,Pg_S2633.17,Pg_S0034.29,Pg_S3866.11,Pg_S1881.9,Pg_S0002.18,Pg_S0981.41,Pg_S2285.10,Pg_S0419.2,Pg_S1767.2,Pg_S2144.6,Pg_S6026.8,Pg_S2082.1,Pg_S4043.5,Pg_S1075.35,Pg_S7168.2,Pg_S6845.10,Pg_S1658.11,Pg_S5359.2,Pg_S3073.1,Pg_S3201.11,Pg_S1700.13,Pg_S5401.6,Pg_S5279.11,Pg_S8837.3,Pg_S0832.2,Pg_S6501.4,Pg_S7717.1,Pg_S0730.2,Pg_S5650.2,Pg_S3226.10…
GO:0036338	viral membrane	cellular_component	0.43491	1	71	318641	370	45598	Pg_S1700.13,Pg_S5279.11,Pg_S5401.6,Pg_S0832.2,Pg_S8837.3,Pg_S5359.2,Pg_S3073.1,Pg_S3201.11,Pg_S7168.2,Pg_S1075.35,Pg_S6845.10,Pg_S1658.11,Pg_S0419.2,Pg_S1767.2,Pg_S2144.6,Pg_S6026.8,Pg_S4043.5,Pg_S2082.1,Pg_S0002.18,Pg_S0981.41,Pg_S2285.10,Pg_S0034.29,Pg_S3866.11,Pg_S1881.9,Pg_S3648.3,Pg_S2803.8,Pg_S0363.3,Pg_S2633.17,Pg_S4516.19,Pg_S4883.12,Pg_S4675.7,Pg_S5466.10,Pg_S3935.2,Pg_S7431.5,Pg_S0248.4…
GO:0005158	insulin receptor binding	molecular_function	0.4351	1	1	318641	3	45598	Pg_S0378.9
GO:0046488	phosphatidylinositol metabolic process	biological_process	0.43577	1	41	318641	232	45598	Pg_S5219.13,Pg_S5168.16,Pg_S1376.6,Pg_S2797.1,Pg_S3840.9,Pg_S1290.31,Pg_S0956.19,Pg_S9236.1,Pg_S1501.13,Pg_S1888.7,XLOC_408261,Pg_S0384.9,Pg_S0036.9,XLOC_446092,Pg_S0975.15,Pg_S2127.9,Pg_S0570.13,Pg_S0219.37,Pg_S8874.2,Pg_S3911.2,Pg_S1031.18,Pg_S0835.13,Pg_S0393.1,Pg_S3670.3,Pg_S5425.1,Pg_S4255.1,Pg_S5187.2,Pg_S1465.2,Pg_S3610.14,Pg_S0397.15,Pg_S0615.10,Pg_S2858.1,Pg_S2807.2,Pg_S1945.28,Pg_S1033.…
GO:0032065	cortical protein anchoring	biological_process	0.43605	1	2	318641	10	45598	Pg_S7382.2,Pg_S3386.4
GO:0051220	cytoplasmic sequestering of protein	biological_process	0.43605	1	2	318641	10	45598	Pg_S3386.4,Pg_S7382.2
GO:0051224	negative regulation of protein transport	biological_process	0.43605	1	2	318641	10	45598	Pg_S3386.4,Pg_S7382.2
GO:0005057	receptor signaling protein activity	molecular_function	0.43627	1	2	318641	7	45598	Pg_S0439.81,Pg_S7524.4
GO:0015658	branched-chain amino acid transmembrane transporter activity	molecular_function	0.43647	1	1	318641	3	45598	Pg_S0138.7
GO:0015803	branched-chain amino acid transport	biological_process	0.43647	1	1	318641	3	45598	Pg_S0138.7
GO:0030076	light-harvesting complex	cellular_component	0.43711	1	8	318641	40	45598	Pg_S2871.12,Pg_S0712.5,Pg_S4310.2,Pg_S0330.1,Pg_S1753.12,Pg_S2748.5,Pg_S2776.4,Pg_S1069.14
GO:0031226	intrinsic to plasma membrane	cellular_component	0.43753	1	34	318641	179	45598	Pg_S6919.4,Pg_S2495.1,Pg_S3073.13,Pg_S1163.8,Pg_S1464.5,Pg_S2022.2,Pg_S2306.16,Pg_S1014.8,Pg_S0360.8,Pg_S6109.3,Pg_S2920.14,Pg_S1647.20,Pg_S7369.5,Pg_S0491.4,Pg_S0786.23,Pg_S4217.14,Pg_S2317.2,Pg_S7840.1,Pg_S2003.29,Pg_S1939.40,Pg_S3532.8,Pg_S1472.3,Pg_S1669.8,Pg_S2868.6,Pg_S0379.8,Pg_S1886.14,Pg_S1437.7,Pg_S1033.26,Pg_S1434.6,Pg_S0664.32,Pg_S0397.45,Pg_S5046.1,Pg_S2484.29,Pg_S2896.4
GO:0030234	enzyme regulator activity	molecular_function	0.43852	1	155	318641	794	45598	Pg_S7544.1,Pg_S2924.1,Pg_S5777.2,Pg_S3643.4,Pg_S0328.6,Pg_S4766.5,Pg_S2317.2,Pg_S1879.7,Pg_S0135.7,Pg_S8111.1,Pg_S4852.2,Pg_S1106.22,Pg_S7089.7,Pg_S5822.4,Pg_S1407.10,Pg_S0374.42,Pg_S7879.1,Pg_S1414.9,Pg_S2104.14,Pg_S9226.1,Pg_S0996.9,Pg_S2316.16,Pg_S1507.4,Pg_S6501.4,Pg_S1286.18,Pg_S4028.8,Pg_S1671.14,Pg_S2259.31,Pg_S0104.4,Pg_S1066.6,Pg_S7262.3,Pg_S0358.7,Pg_S1721.8,Pg_S4342.17,Pg_S4083.5,Pg_S0…
GO:0019362	pyridine nucleotide metabolic process	biological_process	0.439	1	12	318641	60	45598	Pg_S4012.7,Pg_S6282.2,Pg_S1563.25,Pg_S7556.2,Pg_S7308.4,Pg_S1712.26,Pg_S7360.5,Pg_S2896.3,Pg_S1164.7,Pg_S3759.20,Pg_S1668.13,Pg_S2317.2
GO:0046496	nicotinamide nucleotide metabolic process	biological_process	0.439	1	12	318641	60	45598	Pg_S4012.7,Pg_S6282.2,Pg_S1563.25,Pg_S7308.4,Pg_S1712.26,Pg_S7556.2,Pg_S2896.3,Pg_S1164.7,Pg_S7360.5,Pg_S2317.2,Pg_S3759.20,Pg_S1668.13
GO:0070851	growth factor receptor binding	molecular_function	0.43912	1	8	318641	38	45598	Pg_S8608.3,Pg_S1693.21,Pg_S4675.2,Pg_S3394.8,Pg_S1770.14,Pg_S7224.5,Pg_S1137.10,Pg_S3713.11
GO:0009066	aspartate family amino acid metabolic process	biological_process	0.43964	1	23	318641	125	45598	Pg_S5744.2,Pg_S6182.3,Pg_S1679.46,Pg_S4225.4,Pg_S8084.1,Pg_S5747.14,Pg_S1501.43,Pg_S3862.23,Pg_S0318.20,Pg_S2708.28,Pg_S2473.26,Pg_S2238.4,Pg_S1954.19,Pg_S0826.8,Pg_S1372.11,Pg_S6528.8,Pg_S3316.4,Pg_S2803.2,Pg_S3583.9,Pg_S4405.7,Pg_S2583.14,Pg_S6655.6,Pg_S4568.18
GO:0004764	shikimate 3-dehydrogenase (NADP+) activity	molecular_function	0.44007	1	2	318641	11	45598	Pg_S2641.8,Pg_S3759.6
GO:0072509	divalent inorganic cation transmembrane transporter activity	molecular_function	0.44044	1	57	318641	309	45598	Pg_S0363.5,Pg_S0516.13,Pg_S3124.4,Pg_S2442.6,Pg_S5942.1,Pg_S0002.18,Pg_S0230.29,Pg_S0439.3,Pg_S0286.4,Pg_S3201.1,Pg_S0742.2,Pg_S0838.2,Pg_S0403.9,Pg_S0472.9,Pg_S1693.33,Pg_S3923.7,Pg_S1984.1,Pg_S0779.2,Pg_S1518.10,Pg_S0801.4,Pg_S0708.2,Pg_S7211.9,Pg_S1316.4,Pg_S4021.15,Pg_S4286.1,Pg_S6389.7,Pg_S2495.1,Pg_S2365.1,Pg_S6295.1,Pg_S0002.14,Pg_S2295.24,Pg_S0852.8,XLOC_184694,Pg_S3464.4,Pg_S2502.1,Pg_S2…
GO:0003919	FMN adenylyltransferase activity	molecular_function	0.44097	1	3	318641	15	45598	Pg_S4553.2,Pg_S3649.2,Pg_S7271.5
GO:0016571	histone methylation	biological_process	0.4411	1	8	318641	43	45598	Pg_S7495.2,Pg_S0168.6,Pg_S1066.14,Pg_S6003.11,Pg_S0575.42,Pg_S2564.8,Pg_S3771.5,Pg_S0076.2
GO:0034968	histone lysine methylation	biological_process	0.4411	1	8	318641	43	45598	Pg_S1066.14,Pg_S0168.6,Pg_S7495.2,Pg_S0076.2,Pg_S3771.5,Pg_S0575.42,Pg_S2564.8,Pg_S6003.11
GO:0000975	regulatory region DNA binding	molecular_function	0.4414	1	2	318641	9	45598	Pg_S0213.69,Pg_S0122.4
GO:0001067	regulatory region nucleic acid binding	molecular_function	0.4414	1	2	318641	9	45598	Pg_S0122.4,Pg_S0213.69
GO:0004373	glycogen (starch) synthase activity	molecular_function	0.44162	1	1	318641	3	45598	Pg_S1742.1
GO:0003013	circulatory system process	biological_process	0.44177	1	4	318641	22	45598	Pg_S4146.2,Pg_S0480.2,Pg_S0664.19,Pg_S7728.4
GO:0003018	vascular process in circulatory system	biological_process	0.44177	1	4	318641	22	45598	Pg_S0480.2,Pg_S7728.4,Pg_S0664.19,Pg_S4146.2
GO:0008015	blood circulation	biological_process	0.44177	1	4	318641	22	45598	Pg_S4146.2,Pg_S0480.2,Pg_S7728.4,Pg_S0664.19
GO:0035150	regulation of tube size	biological_process	0.44177	1	4	318641	22	45598	Pg_S4146.2,Pg_S0480.2,Pg_S7728.4,Pg_S0664.19
GO:0050880	regulation of blood vessel size	biological_process	0.44177	1	4	318641	22	45598	Pg_S4146.2,Pg_S7728.4,Pg_S0664.19,Pg_S0480.2
GO:0019722	calcium-mediated signaling	biological_process	0.44182	1	2	318641	9	45598	Pg_S7506.1,Pg_S6143.2
GO:0019932	second-messenger-mediated signaling	biological_process	0.44182	1	2	318641	9	45598	Pg_S7506.1,Pg_S6143.2
GO:0000502	proteasome complex	cellular_component	0.44216	1	22	318641	121	45598	Pg_S4533.16,Pg_S2672.13,Pg_S2920.2,Pg_S1416.42,Pg_S6554.1,Pg_S4167.3,Pg_S1084.9,Pg_S0213.20,Pg_S1097.14,Pg_S6507.6,Pg_S0823.2,Pg_S1960.16,Pg_S5302.9,Pg_S2016.2,Pg_S1033.13,Pg_S2124.25,Pg_S0431.37,Pg_S0575.43,Pg_S0876.1,Pg_S0653.3,Pg_S0981.25,Pg_S2473.29
GO:0004018	N6-(1,2-dicarboxyethyl)AMP AMP-lyase (fumarate-forming) activity	molecular_function	0.44292	1	2	318641	10	45598	Pg_S0890.4,Pg_S4616.17
GO:0019439	aromatic compound catabolic process	biological_process	0.44328	1	50	318641	258	45598	Pg_S5761.9,Pg_S0341.5,Pg_S4632.7,Pg_S3187.19,Pg_S3734.10,Pg_S5470.3,Pg_S1376.6,Pg_S1915.1,Pg_S2106.10,Pg_S5836.2,Pg_S5935.7,Pg_S6490.4,Pg_S0186.8,Pg_S0761.11,Pg_S3429.6,Pg_S1730.4,Pg_S1721.8,Pg_S2106.9,Pg_S1781.1,Pg_S3188.11,Pg_S5317.1,Pg_S1864.2,Pg_S2093.20,Pg_S2093.13,Pg_S2259.31,Pg_S1336.15,Pg_S6708.7,Pg_S1925.1,Pg_S1734.7,Pg_S2957.1,Pg_S2953.6,Pg_S0662.19,Pg_S2306.3,Pg_S7228.3,Pg_S1838.8,Pg_S…
GO:0051801	cytolysis in other organism involved in symbiotic interaction	biological_process	0.44369	1	5	318641	26	45598	Pg_S1907.11,Pg_S3411.16,Pg_S0213.69,Pg_S3413.1,Pg_S6851.6
GO:0051818	disruption of cells of other organism involved in symbiotic interaction	biological_process	0.44369	1	5	318641	26	45598	Pg_S6851.6,Pg_S3413.1,Pg_S0213.69,Pg_S3411.16,Pg_S1907.11
GO:0051883	killing of cells in other organism involved in symbiotic interaction	biological_process	0.44369	1	5	318641	26	45598	Pg_S3411.16,Pg_S1907.11,Pg_S3413.1,Pg_S6851.6,Pg_S0213.69
GO:0052331	hemolysis in other organism involved in symbiotic interaction	biological_process	0.44369	1	5	318641	26	45598	Pg_S3411.16,Pg_S1907.11,Pg_S3413.1,Pg_S6851.6,Pg_S0213.69
GO:0016558	protein import into peroxisome matrix	biological_process	0.44393	1	2	318641	7	45598	Pg_S2317.2,XLOC_199243
GO:0016560	protein import into peroxisome matrix, docking	biological_process	0.44393	1	2	318641	7	45598	Pg_S2317.2,XLOC_199243
GO:0019566	arabinose metabolic process	biological_process	0.44432	1	2	318641	11	45598	Pg_S3920.15,Pg_S0885.12
GO:0046373	L-arabinose metabolic process	biological_process	0.44432	1	2	318641	11	45598	Pg_S3920.15,Pg_S0885.12
GO:0007631	feeding behavior	biological_process	0.44464	1	4	318641	18	45598	Pg_S2835.12,Pg_S0271.8,Pg_S2448.2,Pg_S7014.1
GO:0009435	NAD biosynthetic process	biological_process	0.44472	1	3	318641	15	45598	Pg_S3759.20,Pg_S1712.26,Pg_S4012.7
GO:0019674	NAD metabolic process	biological_process	0.44472	1	3	318641	15	45598	Pg_S4012.7,Pg_S1712.26,Pg_S3759.20
GO:0022890	inorganic cation transmembrane transporter activity	molecular_function	0.44488	1	236	318641	1242	45598	Pg_S4286.1,Pg_S1212.15,Pg_S0500.4,Pg_S1507.12,Pg_S1679.32,Pg_S0096.18,Pg_S1359.4,Pg_S6928.2,Pg_S8454.1,Pg_S4568.4,Pg_S2433.8,Pg_S1316.4,Pg_S0472.9,Pg_S0981.5,Pg_S2848.3,Pg_S1518.10,Pg_S0742.2,Pg_S0286.4,Pg_S3855.13,Pg_S4333.19,Pg_S2735.25,Pg_S0002.18,Pg_S3833.3,Pg_S5942.1,Pg_S3178.9,Pg_S0166.15,Pg_S0577.11,Pg_S4280.1,Pg_S2003.29,Pg_S7069.6,Pg_S2223.6,Pg_S7138.3,Pg_S0671.12,Pg_S5036.5,Pg_S0886.5,P…
GO:0051225	spindle assembly	biological_process	0.44525	1	8	318641	38	45598	Pg_S0897.31,Pg_S2504.4,Pg_S3325.11,Pg_S1589.4,Pg_S5751.2,Pg_S5196.5,Pg_S4613.6,Pg_S5707.1
GO:0003942	N-acetyl-gamma-glutamyl-phosphate reductase activity	molecular_function	0.44529	1	3	318641	14	45598	Pg_S1050.14,Pg_S0497.8,Pg_S3080.1
GO:0001076	RNA polymerase II transcription factor binding transcription factor activity	molecular_function	0.44532	1	45	318641	232	45598	Pg_S4039.4,Pg_S0794.3,Pg_S1273.13,Pg_S4691.6,Pg_S6471.13,Pg_S0454.3,Pg_S0002.18,Pg_S0851.5,Pg_S5849.4,Pg_S4864.1,Pg_S3077.22,Pg_S1562.9,Pg_S4012.13,Pg_S5172.5,Pg_S2673.8,Pg_S1617.22,Pg_S0152.1,Pg_S0159.14,Pg_S3771.4,Pg_S2161.1,Pg_S1501.29,Pg_S2498.3,Pg_S0897.31,Pg_S3171.16,Pg_S0290.6,Pg_S0280.46,Pg_S0224.3,Pg_S0647.6,Pg_S3540.1,Pg_S0543.8,Pg_S2000.11,Pg_S3511.16,Pg_S0029.7,Pg_S3027.11,Pg_S1881.4,…
GO:0001104	RNA polymerase II transcription cofactor activity	molecular_function	0.44532	1	45	318641	232	45598	Pg_S4562.2,Pg_S0049.11,Pg_S7265.1,Pg_S5165.5,Pg_S6009.2,Pg_S7170.1,Pg_S0857.11,Pg_S2003.6,Pg_S2038.6,Pg_S0184.12,Pg_S0029.7,Pg_S2000.11,Pg_S3511.16,Pg_S3027.11,Pg_S1881.4,Pg_S0224.3,Pg_S3540.1,Pg_S0647.6,Pg_S0543.8,Pg_S0897.31,Pg_S0280.46,Pg_S3171.16,Pg_S0290.6,Pg_S3771.4,Pg_S0159.14,Pg_S2161.1,Pg_S2498.3,Pg_S1501.29,Pg_S2673.8,Pg_S5172.5,Pg_S0152.1,Pg_S1617.22,Pg_S0002.18,Pg_S0454.3,Pg_S0851.5,P…
GO:0009067	aspartate family amino acid biosynthetic process	biological_process	0.44534	1	18	318641	100	45598	Pg_S4568.18,Pg_S6655.6,Pg_S2583.14,Pg_S4405.7,Pg_S3583.9,Pg_S3316.4,Pg_S1372.11,Pg_S0826.8,Pg_S1954.19,Pg_S2238.4,Pg_S2473.26,Pg_S2708.28,Pg_S0318.20,Pg_S3862.23,Pg_S5747.14,Pg_S1501.43,Pg_S1679.46,Pg_S6182.3
GO:0004371	glycerone kinase activity	molecular_function	0.44658	1	1	318641	3	45598	Pg_S1893.5
GO:0004594	pantothenate kinase activity	molecular_function	0.44669	1	3	318641	14	45598	Pg_S1410.15,Pg_S0386.2,Pg_S1894.25
GO:0006570	tyrosine metabolic process	biological_process	0.44684	1	4	318641	16	45598	Pg_S5924.4,Pg_S2957.1,Pg_S0298.19,Pg_S6490.4
GO:0004107	chorismate synthase activity	molecular_function	0.44742	1	1	318641	4	45598	Pg_S5009.4
GO:0042558	pteridine-containing compound metabolic process	biological_process	0.44759	1	13	318641	66	45598	Pg_S0291.7,Pg_S5838.2,Pg_S1451.9,Pg_S3174.20,Pg_S1915.17,Pg_S0378.2,Pg_S2197.3,Pg_S4227.3,Pg_S4525.3,Pg_S1552.33,Pg_S1885.4,Pg_S2583.11,Pg_S2606.4
GO:0015934	large ribosomal subunit	cellular_component	0.4483	1	6	318641	22	45598	Pg_S0967.11,Pg_S0085.25,Pg_S1570.9,Pg_S0085.26,Pg_S0085.28,Pg_S4404.2
GO:0044272	sulfur compound biosynthetic process	biological_process	0.44847	1	25	318641	130	45598	Pg_S4037.10,Pg_S7041.8,Pg_S1728.4,Pg_S8126.2,Pg_S0148.2,Pg_S0788.7,Pg_S0017.2,Pg_S0403.53,Pg_S2238.4,Pg_S1501.43,Pg_S1729.8,Pg_S1400.29,Pg_S1372.11,Pg_S1465.27,Pg_S0859.8,Pg_S6725.6,Pg_S2003.17,Pg_S3583.9,Pg_S3518.16,Pg_S3250.1,Pg_S0992.57,Pg_S6130.4,Pg_S4442.6,Pg_S2233.1,Pg_S2623.11
GO:0006140	regulation of nucleotide metabolic process	biological_process	0.44849	1	6	318641	27	45598	Pg_S2220.2,Pg_S5761.9,Pg_S0659.9,Pg_S1864.2,Pg_S2259.31,Pg_S1721.8
GO:0009118	regulation of nucleoside metabolic process	biological_process	0.44849	1	6	318641	27	45598	Pg_S2259.31,Pg_S1721.8,Pg_S5761.9,Pg_S2220.2,Pg_S0659.9,Pg_S1864.2
GO:0030811	regulation of nucleotide catabolic process	biological_process	0.44849	1	6	318641	27	45598	Pg_S1721.8,Pg_S2259.31,Pg_S1864.2,Pg_S2220.2,Pg_S5761.9,Pg_S0659.9
GO:0033121	regulation of purine nucleotide catabolic process	biological_process	0.44849	1	6	318641	27	45598	Pg_S1864.2,Pg_S5761.9,Pg_S2220.2,Pg_S0659.9,Pg_S1721.8,Pg_S2259.31
GO:1900542	regulation of purine nucleotide metabolic process	biological_process	0.44849	1	6	318641	27	45598	Pg_S1721.8,Pg_S2259.31,Pg_S1864.2,Pg_S0659.9,Pg_S5761.9,Pg_S2220.2
GO:0006944	cellular membrane fusion	biological_process	0.45105	1	17	318641	83	45598	Pg_S2018.6,Pg_S0033.16,Pg_S0003.7,Pg_S2419.2,Pg_S3583.13,Pg_S1212.9,Pg_S4075.8,Pg_S1945.21,Pg_S5851.4,Pg_S3717.3,Pg_S0688.2,Pg_S1470.3,Pg_S5775.6,Pg_S0124.5,XLOC_383246,Pg_S0072.2,Pg_S2290.10
GO:0003997	acyl-CoA oxidase activity	molecular_function	0.45241	1	3	318641	14	45598	Pg_S5713.4,Pg_S1242.29,Pg_S1242.31
GO:0006635	fatty acid beta-oxidation	biological_process	0.45241	1	3	318641	14	45598	Pg_S1242.31,Pg_S1242.29,Pg_S5713.4
GO:0009062	fatty acid catabolic process	biological_process	0.45241	1	3	318641	14	45598	Pg_S1242.31,Pg_S1242.29,Pg_S5713.4
GO:0019395	fatty acid oxidation	biological_process	0.45241	1	3	318641	14	45598	Pg_S1242.31,Pg_S5713.4,Pg_S1242.29
GO:0034440	lipid oxidation	biological_process	0.45241	1	3	318641	14	45598	Pg_S1242.31,Pg_S5713.4,Pg_S1242.29
GO:0043419	urea catabolic process	biological_process	0.45245	1	1	318641	5	45598	Pg_S3028.17
GO:0004859	phospholipase inhibitor activity	molecular_function	0.45272	1	3	318641	14	45598	Pg_S6197.8,Pg_S0280.44,Pg_S0437.28
GO:0055102	lipase inhibitor activity	molecular_function	0.45272	1	3	318641	14	45598	Pg_S0437.28,Pg_S0280.44,Pg_S6197.8
GO:0071702	organic substance transport	biological_process	0.45279	1	426	318641	2350	45598	Pg_S6256.2,Pg_S3716.18,Pg_S2392.20,Pg_S6897.2,Pg_S2920.14,Pg_S0720.5,Pg_S0741.42,Pg_S7729.2,Pg_S8865.1,Pg_S7520.2,Pg_S1330.12,Pg_S0159.1,Pg_S0249.4,Pg_S0524.5,Pg_S2392.6,Pg_S3717.3,Pg_S0577.13,Pg_S5851.4,Pg_S0022.4,Pg_S1967.2,Pg_S2073.19,Pg_S5902.4,Pg_S1185.40,Pg_S0808.9,Pg_S2044.8,Pg_S4244.6,Pg_S0003.7,Pg_S6136.5,Pg_S7382.2,Pg_S5196.5,Pg_S4585.3,Pg_S0961.46,Pg_S0265.21,Pg_S0399.25,Pg_S4675.7,Pg_…
GO:0019956	chemokine binding	molecular_function	0.45327	1	1	318641	4	45598	Pg_S0745.15
GO:0006729	tetrahydrobiopterin biosynthetic process	biological_process	0.45338	1	2	318641	8	45598	Pg_S1885.4,Pg_S1552.33
GO:0008124	4-alpha-hydroxytetrahydrobiopterin dehydratase activity	molecular_function	0.45338	1	2	318641	8	45598	Pg_S1885.4,Pg_S1552.33
GO:0046146	tetrahydrobiopterin metabolic process	biological_process	0.45338	1	2	318641	8	45598	Pg_S1885.4,Pg_S1552.33
GO:0009306	protein secretion	biological_process	0.45338	1	15	318641	76	45598	Pg_S8430.1,Pg_S2792.5,Pg_S5991.4,Pg_S1316.18,Pg_S5097.1,Pg_S0388.2,Pg_S4568.4,Pg_S5206.2,XLOC_306583,Pg_S1960.37,Pg_S0916.7,Pg_S5677.5,Pg_S7232.2,Pg_S0886.5,Pg_S0159.1
GO:0030154	cell differentiation	biological_process	0.45345	1	29	318641	154	45598	Pg_S2317.2,Pg_S1713.21,Pg_S0246.6,Pg_S1174.15,Pg_S3046.4,Pg_S1831.5,Pg_S1794.5,Pg_S6501.4,Pg_S3064.23,Pg_S2310.1,Pg_S6548.4,Pg_S1718.11,Pg_S0817.5,Pg_S5498.4,Pg_S4155.13,Pg_S0144.4,Pg_S1671.8,Pg_S3490.2,Pg_S0988.30,Pg_S1425.22,Pg_S7780.1,Pg_S1017.3,Pg_S8140.4,Pg_S1178.5,Pg_S4363.7,Pg_S0600.5,Pg_S1766.15,Pg_S3711.9,Pg_S2783.12
GO:0006405	RNA export from nucleus	biological_process	0.45347	1	7	318641	35	45598	Pg_S0164.14,Pg_S0327.11,Pg_S0681.9,Pg_S5775.6,Pg_S2277.1,Pg_S0523.4,Pg_S4765.2
GO:0004810	tRNA adenylyltransferase activity	molecular_function	0.45413	1	3	318641	13	45598	Pg_S5234.4,Pg_S0442.55,Pg_S1671.12
GO:0006760	folic acid-containing compound metabolic process	biological_process	0.45529	1	11	318641	56	45598	Pg_S0291.7,Pg_S1451.9,Pg_S5838.2,Pg_S3174.20,Pg_S2197.3,Pg_S0378.2,Pg_S1915.17,Pg_S4525.3,Pg_S4227.3,Pg_S2583.11,Pg_S2606.4
GO:0016860	intramolecular oxidoreductase activity	molecular_function	0.45562	1	17	318641	89	45598	Pg_S1324.7,Pg_S3831.2,Pg_S7556.2,XLOC_321933,Pg_S2115.11,Pg_S0917.44,Pg_S3425.2,Pg_S3192.2,Pg_S5008.15,Pg_S0497.1,Pg_S2392.17,Pg_S2826.5,Pg_S2061.18,Pg_S2989.9,Pg_S0736.17,Pg_S4667.3,Pg_S5648.1
GO:0009065	glutamine family amino acid catabolic process	biological_process	0.45616	1	2	318641	8	45598	Pg_S2115.7,Pg_S2068.2
GO:0046474	glycerophospholipid biosynthetic process	biological_process	0.45673	1	18	318641	96	45598	Pg_S5168.16,Pg_S5219.13,Pg_S3840.9,Pg_S0219.37,Pg_S0956.19,Pg_S1226.3,Pg_S0393.1,Pg_S5187.2,Pg_S5001.2,Pg_S3610.14,XLOC_408261,Pg_S0397.15,Pg_S2858.1,Pg_S2807.2,Pg_S2753.16,XLOC_446092,Pg_S4310.9,Pg_S1755.5
GO:0006368	transcription elongation from RNA polymerase II promoter	biological_process	0.4595	1	11	318641	55	45598	Pg_S0439.3,Pg_S5775.6,Pg_S1660.9,Pg_S0850.6,Pg_S4765.2,Pg_S2117.1,Pg_S2495.1,Pg_S1054.6,Pg_S0523.4,Pg_S3866.11,Pg_S2277.1
GO:0030198	extracellular matrix organization	biological_process	0.45951	1	5	318641	22	45598	Pg_S4510.3,Pg_S0144.32,Pg_S6183.1,Pg_S0745.22,Pg_S2936.12
GO:0043062	extracellular structure organization	biological_process	0.45951	1	5	318641	22	45598	Pg_S4510.3,Pg_S2936.12,Pg_S0745.22,Pg_S0144.32,Pg_S6183.1
GO:0015886	heme transport	biological_process	0.45984	1	11	318641	52	45598	Pg_S3566.2,Pg_S6920.2,Pg_S0622.6,Pg_S3149.18,Pg_S4396.6,Pg_S3874.2,Pg_S0269.4,Pg_S2392.20,Pg_S3149.20,Pg_S2085.4,Pg_S0845.13
GO:0051181	cofactor transport	biological_process	0.45984	1	11	318641	52	45598	Pg_S2085.4,Pg_S0845.13,Pg_S3566.2,Pg_S0622.6,Pg_S3149.18,Pg_S6920.2,Pg_S4396.6,Pg_S3874.2,Pg_S2392.20,Pg_S0269.4,Pg_S3149.20
GO:1901678	iron coordination entity transport	biological_process	0.45984	1	11	318641	52	45598	Pg_S0845.13,Pg_S2085.4,Pg_S3149.20,Pg_S6920.2,Pg_S3149.18,Pg_S0622.6,Pg_S4396.6,Pg_S3566.2,Pg_S0269.4,Pg_S2392.20,Pg_S3874.2
GO:0009060	aerobic respiration	biological_process	0.46001	1	8	318641	43	45598	Pg_S2588.16,Pg_S5859.2,Pg_S0553.1,Pg_S0115.2,Pg_S3744.5,Pg_S1128.5,Pg_S1607.4,Pg_S0190.11
GO:0015296	anion:cation symporter activity	molecular_function	0.46066	1	2	318641	7	45598	Pg_S0265.21,Pg_S3610.6
GO:0017176	phosphatidylinositol N-acetylglucosaminyltransferase activity	molecular_function	0.46103	1	5	318641	24	45598	Pg_S1963.10,Pg_S5219.13,Pg_S0819.3,XLOC_408261,Pg_S2858.1
GO:0016758	transferase activity, transferring hexosyl groups	molecular_function	0.46137	1	181	318641	929	45598	Pg_S0836.2,Pg_S5520.9,Pg_S2677.7,Pg_S4530.16,Pg_S0456.1,Pg_S1700.3,Pg_S0012.16,Pg_S2800.3,Pg_S1104.2,Pg_S2051.6,Pg_S5385.2,Pg_S0922.42,Pg_S1790.2,Pg_S2757.6,Pg_S6441.11,Pg_S1908.28,Pg_S0554.1,Pg_S0893.5,Pg_S5312.5,Pg_S4083.8,Pg_S1601.7,Pg_S4129.4,Pg_S4174.8,Pg_S5721.13,Pg_S2253.19,Pg_S3171.16,Pg_S4114.9,Pg_S0397.30,Pg_S2762.11,Pg_S2289.4,Pg_S2104.26,Pg_S4156.9,Pg_S5840.11,Pg_S4014.13,Pg_S0263.34,…
GO:0031047	gene silencing by RNA	biological_process	0.46143	1	6	318641	32	45598	Pg_S1945.21,Pg_S3513.1,Pg_S6720.1,Pg_S0247.18,Pg_S1488.2,Pg_S1157.25
GO:0006879	cellular iron ion homeostasis	biological_process	0.46203	1	6	318641	31	45598	Pg_S1658.11,Pg_S0167.21,Pg_S1954.19,Pg_S7918.4,Pg_S2073.19,Pg_S1286.12
GO:0055072	iron ion homeostasis	biological_process	0.46203	1	6	318641	31	45598	Pg_S7918.4,Pg_S2073.19,Pg_S1286.12,Pg_S1658.11,Pg_S1954.19,Pg_S0167.21
GO:0009432	SOS response	biological_process	0.46265	1	8	318641	42	45598	Pg_S3119.11,Pg_S4860.3,Pg_S1011.5,Pg_S0305.2,Pg_S5578.7,Pg_S1014.8,Pg_S1428.10,Pg_S3934.2
GO:0006505	GPI anchor metabolic process	biological_process	0.46448	1	30	318641	166	45598	XLOC_446092,Pg_S2753.16,Pg_S7940.1,Pg_S0975.15,Pg_S1755.5,Pg_S1410.10,Pg_S4310.9,XLOC_408261,Pg_S2858.1,Pg_S0615.10,Pg_S0397.15,Pg_S1465.2,Pg_S3610.14,Pg_S1033.3,Pg_S0384.9,Pg_S2807.2,Pg_S0393.1,Pg_S5187.2,Pg_S4255.1,Pg_S5425.1,Pg_S2127.9,Pg_S0570.13,Pg_S2797.1,Pg_S5219.13,Pg_S5168.16,Pg_S1376.6,Pg_S0956.19,Pg_S0835.13,Pg_S0219.37,Pg_S3840.9
GO:0030507	spectrin binding	molecular_function	0.46468	1	2	318641	8	45598	Pg_S3064.23,Pg_S1713.21
GO:0021537	telencephalon development	biological_process	0.46549	1	1	318641	3	45598	Pg_S2616.3
GO:0021543	pallium development	biological_process	0.46549	1	1	318641	3	45598	Pg_S2616.3
GO:0021987	cerebral cortex development	biological_process	0.46549	1	1	318641	3	45598	Pg_S2616.3
GO:0030900	forebrain development	biological_process	0.46549	1	1	318641	3	45598	Pg_S2616.3
GO:0044391	ribosomal subunit	cellular_component	0.46616	1	8	318641	33	45598	Pg_S0085.28,Pg_S0085.26,Pg_S4404.2,Pg_S0085.25,Pg_S0967.11,Pg_S1679.39,Pg_S1570.9,Pg_S0624.18
GO:0043043	peptide biosynthetic process	biological_process	0.46689	1	5	318641	28	45598	Pg_S0341.5,Pg_S0017.2,Pg_S7041.8,Pg_S8042.1,Pg_S2677.26
GO:0005759	mitochondrial matrix	cellular_component	0.46694	1	11	318641	55	45598	Pg_S1679.39,Pg_S0624.18,Pg_S1913.9,Pg_S0691.8,Pg_S1342.11,Pg_S0455.6,Pg_S2022.10,Pg_S3328.3,Pg_S1886.9,Pg_S3336.7,Pg_S3825.5
GO:0004584	dolichyl-phosphate-mannose-glycolipid alpha-mannosyltransferase activity	molecular_function	0.46699	1	1	318641	4	45598	Pg_S3610.14
GO:0016832	aldehyde-lyase activity	molecular_function	0.46895	1	10	318641	46	45598	Pg_S0587.1,Pg_S3309.18,Pg_S2681.8,Pg_S0213.38,Pg_S6026.8,Pg_S8597.3,Pg_S3125.12,Pg_S3423.10,Pg_S0992.13,Pg_S8121.3
GO:0015923	mannosidase activity	molecular_function	0.469	1	8	318641	48	45598	Pg_S3338.30,Pg_S2538.10,Pg_S1097.9,Pg_S2819.21,Pg_S4448.6,Pg_S0805.7,Pg_S0402.37,Pg_S0803.8
GO:0016661	oxidoreductase activity, acting on other nitrogenous compounds as donors	molecular_function	0.46902	1	1	318641	5	45598	Pg_S5456.1
GO:0006112	energy reserve metabolic process	biological_process	0.46903	1	2	318641	10	45598	Pg_S5503.2,Pg_S1742.1
GO:0030436	asexual sporulation	biological_process	0.46992	1	7	318641	36	45598	Pg_S0635.18,Pg_S0190.15,Pg_S4481.13,Pg_S5980.1,Pg_S2297.5,Pg_S8766.1,Pg_S0961.59
GO:0044599	AP-5 adaptor complex	cellular_component	0.47012	1	1	318641	5	45598	Pg_S2190.29
GO:0004532	exoribonuclease activity	molecular_function	0.47031	1	7	318641	42	45598	Pg_S3265.14,Pg_S3188.11,Pg_S1617.21,Pg_S0186.8,Pg_S1663.8,Pg_S4632.7,Pg_S3028.17
GO:0016896	exoribonuclease activity, producing 5'-phosphomonoesters	molecular_function	0.47031	1	7	318641	42	45598	Pg_S3028.17,Pg_S3265.14,Pg_S3188.11,Pg_S0186.8,Pg_S1617.21,Pg_S4632.7,Pg_S1663.8
GO:0000186	activation of MAPKK activity	biological_process	0.47035	1	2	318641	9	45598	Pg_S2835.12,Pg_S2448.2
GO:0001678	cellular glucose homeostasis	biological_process	0.47035	1	2	318641	9	45598	Pg_S2835.12,Pg_S2448.2
GO:0008343	adult feeding behavior	biological_process	0.47035	1	2	318641	9	45598	Pg_S2448.2,Pg_S2835.12
GO:0030534	adult behavior	biological_process	0.47035	1	2	318641	9	45598	Pg_S2448.2,Pg_S2835.12
GO:0032094	response to food	biological_process	0.47035	1	2	318641	9	45598	Pg_S2835.12,Pg_S2448.2
GO:0032095	regulation of response to food	biological_process	0.47035	1	2	318641	9	45598	Pg_S2835.12,Pg_S2448.2
GO:0032096	negative regulation of response to food	biological_process	0.47035	1	2	318641	9	45598	Pg_S2835.12,Pg_S2448.2
GO:0032098	regulation of appetite	biological_process	0.47035	1	2	318641	9	45598	Pg_S2448.2,Pg_S2835.12
GO:0032099	negative regulation of appetite	biological_process	0.47035	1	2	318641	9	45598	Pg_S2448.2,Pg_S2835.12
GO:0032102	negative regulation of response to external stimulus	biological_process	0.47035	1	2	318641	9	45598	Pg_S2448.2,Pg_S2835.12
GO:0032104	regulation of response to extracellular stimulus	biological_process	0.47035	1	2	318641	9	45598	Pg_S2835.12,Pg_S2448.2
GO:0032105	negative regulation of response to extracellular stimulus	biological_process	0.47035	1	2	318641	9	45598	Pg_S2835.12,Pg_S2448.2
GO:0032107	regulation of response to nutrient levels	biological_process	0.47035	1	2	318641	9	45598	Pg_S2835.12,Pg_S2448.2
GO:0032108	negative regulation of response to nutrient levels	biological_process	0.47035	1	2	318641	9	45598	Pg_S2448.2,Pg_S2835.12
GO:0032147	activation of protein kinase activity	biological_process	0.47035	1	2	318641	9	45598	Pg_S2448.2,Pg_S2835.12
GO:0033500	carbohydrate homeostasis	biological_process	0.47035	1	2	318641	9	45598	Pg_S2448.2,Pg_S2835.12
GO:0033674	positive regulation of kinase activity	biological_process	0.47035	1	2	318641	9	45598	Pg_S2835.12,Pg_S2448.2
GO:0042593	glucose homeostasis	biological_process	0.47035	1	2	318641	9	45598	Pg_S2835.12,Pg_S2448.2
GO:0045860	positive regulation of protein kinase activity	biological_process	0.47035	1	2	318641	9	45598	Pg_S2448.2,Pg_S2835.12
GO:0051347	positive regulation of transferase activity	biological_process	0.47035	1	2	318641	9	45598	Pg_S2448.2,Pg_S2835.12
GO:0016973	poly(A)+ mRNA export from nucleus	biological_process	0.47076	1	2	318641	9	45598	Pg_S0681.9,Pg_S0327.11
GO:0090304	nucleic acid metabolic process	biological_process	0.47248	1	1611	318641	8506	45598	Pg_S0147.4,Pg_S1225.5,Pg_S3143.1,Pg_S0662.19,Pg_S1721.9,Pg_S0753.45,Pg_S3327.12,Pg_S1416.6,Pg_S1616.28,Pg_S9000.1,Pg_S0428.12,Pg_S0884.2,Pg_S5569.2,Pg_S3163.4,Pg_S0152.10,Pg_S5244.2,Pg_S6453.1,Pg_S0703.5,Pg_S1525.3,Pg_S3389.1,Pg_S5935.2,XLOC_435479,Pg_S2449.3,Pg_S6276.3,Pg_S0812.42,Pg_S2082.2,Pg_S4919.1,Pg_S4200.1,Pg_S6172.3,Pg_S3432.11,Pg_S0654.1,Pg_S1017.3,Pg_S0788.7,Pg_S3845.3,Pg_S6328.8,Pg_S9…
GO:0004014	adenosylmethionine decarboxylase activity	molecular_function	0.47257	1	7	318641	28	45598	Pg_S4765.4,Pg_S0600.5,Pg_S1563.32,Pg_S2358.6,Pg_S0764.2,Pg_S2805.8,Pg_S1703.38
GO:0008216	spermidine metabolic process	biological_process	0.47257	1	7	318641	28	45598	Pg_S0600.5,Pg_S4765.4,Pg_S1703.38,Pg_S2805.8,Pg_S0764.2,Pg_S2358.6,Pg_S1563.32
GO:0008295	spermidine biosynthetic process	biological_process	0.47257	1	7	318641	28	45598	Pg_S2805.8,Pg_S1703.38,Pg_S0764.2,Pg_S2358.6,Pg_S1563.32,Pg_S0600.5,Pg_S4765.4
GO:0060341	regulation of cellular localization	biological_process	0.47275	1	3	318641	14	45598	XLOC_041385,Pg_S0159.1,Pg_S2347.9
GO:0015980	energy derivation by oxidation of organic compounds	biological_process	0.47379	1	52	318641	279	45598	Pg_S7353.2,Pg_S1050.14,Pg_S1202.8,Pg_S1607.4,Pg_S5402.10,Pg_S2068.2,Pg_S6376.5,Pg_S0175.24,Pg_S7601.1,Pg_S3650.8,Pg_S0326.17,Pg_S1935.18,Pg_S8084.1,Pg_S3112.16,Pg_S2362.8,Pg_S3744.5,Pg_S0115.2,Pg_S0497.8,Pg_S1295.10,Pg_S1742.1,Pg_S0400.41,Pg_S1583.47,Pg_S0190.11,Pg_S5503.2,Pg_S1493.10,Pg_S3104.10,Pg_S1675.10,Pg_S3757.16,Pg_S1693.17,Pg_S4225.4,Pg_S1128.5,Pg_S3326.10,Pg_S3582.13,Pg_S0197.3,XLOC_036…
GO:0006508	proteolysis	biological_process	0.47388	1	292	318641	1617	45598	Pg_S5325.1,Pg_S3358.8,Pg_S0707.3,Pg_S4167.3,Pg_S1237.29,Pg_S0213.20,XLOC_224556,Pg_S5757.1,Pg_S1178.5,Pg_S4474.1,Pg_S7895.2,Pg_S4201.2,Pg_S0536.70,Pg_S5199.2,Pg_S3598.5,Pg_S3306.5,Pg_S4792.2,Pg_S6133.5,Pg_S0888.21,Pg_S6507.6,Pg_S6388.8,Pg_S0280.7,Pg_S0367.21,Pg_S8714.1,Pg_S4427.5,Pg_S1990.12,Pg_S4463.9,Pg_S2641.20,Pg_S1806.5,Pg_S6003.11,Pg_S6096.4,Pg_S2033.7,Pg_S8627.1,Pg_S6411.1,Pg_S7112.1,Pg_S2…
GO:0004861	cyclin-dependent protein serine/threonine kinase inhibitor activity	molecular_function	0.47396	1	6	318641	25	45598	Pg_S7265.2,Pg_S6147.2,Pg_S2317.2,Pg_S2568.20,Pg_S1106.22,Pg_S2568.19
[truncated: 2,133 more rows]
