# Supplementary material for: Whole Genome Identification and Integrated Analysis of Long Non-Coding RNAs Responding ABA-Mediated Drought Stress in Panax ginseng C.A. Meyer
Source: Curr Issues Mol Biol. 2024 Dec 25;47(1):5. doi: 10.3390/cimb47010005 (PMC11763544; doi:10.3390/cimb47010005)
Supplement: Supplementary file 1 [file cimb-47-00005-s001.zip › supplementary tables for CIMB/Supplementary Table S13 D_A_vs_ck.lncRNAs target gene_GO_enrichment_result.xls]

GO_accession	Description	Term_type	Over_represented_pValue	Corrected_pValue	CAD_item	CAD_list	Bg_item	Bg_list	Gene_names
GO:0016491	oxidoreductase activity	molecular_function	2.8619e-20	7.1187e-17	1201	223959	4535	45598	Pg_S1417.13,Pg_S5357.4,Pg_S3145.1,Pg_S0659.32,Pg_S4429.13,Pg_S1847.12,Pg_S3560.2,Pg_S3779.3,Pg_S0506.12,Pg_S5861.1,Pg_S0403.32,Pg_S5165.4,Pg_S4435.9,Pg_S3287.7,Pg_S1652.1,Pg_S0065.6,Pg_S4255.1,Pg_S1441.1,Pg_S3991.16,Pg_S3104.10,Pg_S3589.4,Pg_S5422.7,Pg_S0988.3,Pg_S7514.3,XLOC_517702,Pg_S0251.3,Pg_S6918.2,Pg_S4379.8,Pg_S6304.9,Pg_S7624.1,Pg_S5466.9,Pg_S2461.2,Pg_S5464.2,Pg_S0060.4,Pg_S0252.12,Pg_S…
GO:0016705	oxidoreductase activity, acting on paired donors, with incorporation or reduction of molecular oxygen	molecular_function	3.1415e-20	7.1187e-17	323	223959	886	45598	Pg_S2520.2,Pg_S1067.7,Pg_S4588.3,Pg_S1814.3,Pg_S1952.5,Pg_S3063.3,Pg_S2763.2,Pg_S0304.16,Pg_S5159.4,Pg_S1561.9,Pg_S0590.13,Pg_S5069.6,Pg_S5185.7,Pg_S1237.37,Pg_S2763.3,Pg_S3393.12,Pg_S3699.3,Pg_S1936.3,Pg_S4861.10,Pg_S2061.24,Pg_S2989.3,Pg_S5579.1,Pg_S5302.4,Pg_S0960.8,Pg_S2273.8,Pg_S1389.26,Pg_S0655.18,Pg_S1561.6,Pg_S1058.12,XLOC_429426,Pg_S3716.6,Pg_S0280.24,Pg_S0961.20,Pg_S1067.5,Pg_S4172.7,Pg…
GO:0016717	oxidoreductase activity, acting on paired donors, with oxidation of a pair of donors resulting in the reduction of molecular oxygen to two molecules of water	molecular_function	3.5694e-19	5.3922e-16	64	223959	91	45598	Pg_S5544.6,Pg_S7520.2,Pg_S6254.1,Pg_S4995.17,Pg_S5464.2,Pg_S4588.6,Pg_S4305.4,Pg_S3397.3,Pg_S2520.1,Pg_S4172.7,Pg_S5464.1,Pg_S6010.6,XLOC_429426,Pg_S3990.3,Pg_S1718.13,Pg_S4588.5,Pg_S5424.5,Pg_S7520.1,Pg_S0659.31,Pg_S2061.24,Pg_S1936.3,Pg_S5302.4,Pg_S0730.3,Pg_S3845.4,Pg_S2182.11,Pg_S3845.2,Pg_S4588.3,Pg_S0659.32,Pg_S2520.2,Pg_S5424.4,Pg_S2061.13,Pg_S3990.4,Pg_S5606.2,Pg_S4172.4,Pg_S0659.35,Pg_S1…
GO:0055114	oxidation-reduction process	biological_process	4.3252e-18	4.9005e-15	1136	223959	4346	45598	Pg_S5520.5,Pg_S1324.7,Pg_S4072.17,Pg_S3845.1,Pg_S2829.1,Pg_S6180.7,Pg_S1951.9,Pg_S7353.2,Pg_S7927.4,Pg_S1561.5,Pg_S2124.22,XLOC_321530,Pg_S3163.23,Pg_S1507.28,Pg_S5744.2,Pg_S0600.9,Pg_S0070.3,Pg_S0056.8,Pg_S6782.2,Pg_S9000.1,Pg_S3063.1,Pg_S1516.6,Pg_S0440.6,Pg_S2256.11,Pg_S4528.3,Pg_S4995.16,Pg_S1451.10,Pg_S5490.2,Pg_S1348.12,Pg_S0753.44,Pg_S4305.1,Pg_S9015.1,Pg_S0327.4,Pg_S0085.57,Pg_S4851.10,Pg…
GO:0008152	metabolic process	biological_process	9.6955e-12	8.788e-09	5364	223959	24455	45598	Pg_S1468.16,Pg_S0890.4,Pg_S0926.5,Pg_S4174.6,Pg_S0383.1,Pg_S1799.20,Pg_S5677.1,Pg_S1480.1,Pg_S5444.4,Pg_S0534.63,Pg_S0634.25,Pg_S2871.10,Pg_S1562.39,Pg_S3818.6,Pg_S2871.23,Pg_S1615.19,Pg_S2123.20,Pg_S0895.20,Pg_S2409.6,Pg_S2116.5,Pg_S4677.2,Pg_S2720.4,Pg_S0724.62,Pg_S4644.8,Pg_S4184.8,Pg_S4579.15,Pg_S8457.2,Pg_S5135.1,Pg_S4081.1,Pg_S0429.24,Pg_S2073.9,Pg_S0431.53,Pg_S2815.1,Pg_S6453.1,Pg_S1713.23…
GO:0015074	DNA integration	biological_process	2.5766e-11	1.9017e-08	219	223959	604	45598	Pg_S3753.2,Pg_S3472.11,Pg_S0801.5,Pg_S0177.5,Pg_S0004.9,Pg_S0122.12,Pg_S0606.6,XLOC_147184,Pg_S3340.6,Pg_S0057.8,Pg_S2805.17,Pg_S2790.19,Pg_S3332.24,Pg_S0263.38,Pg_S6689.1,Pg_S5933.7,Pg_S5964.4,Pg_S1975.3,Pg_S1059.34,Pg_S6493.5,Pg_S0052.17,Pg_S1241.5,Pg_S5304.4,Pg_S3497.3,Pg_S0234.30,Pg_S1253.3,Pg_S0517.16,Pg_S3536.4,Pg_S5530.6,Pg_S5814.1,Pg_S1444.9,Pg_S3843.7,Pg_S0616.2,Pg_S6801.2,Pg_S2118.2,Pg_…
GO:0020037	heme binding	molecular_function	2.9373e-11	1.9017e-08	276	223959	848	45598	Pg_S1174.16,Pg_S1561.8,Pg_S3948.8,Pg_S3754.1,Pg_S1722.1,Pg_S3781.3,Pg_S3132.11,Pg_S6097.2,Pg_S6088.1,Pg_S1473.6,Pg_S6095.2,Pg_S1856.20,Pg_S1619.2,Pg_S3641.5,Pg_S2468.20,Pg_S5185.5,Pg_S1108.2,Pg_S1084.3,Pg_S4390.4,Pg_S6588.5,Pg_S1212.10,XLOC_445249,Pg_S1572.1,Pg_S8402.2,Pg_S0073.29,Pg_S6623.1,Pg_S0085.58,Pg_S5534.1,Pg_S0297.6,Pg_S7580.3,Pg_S2627.1,Pg_S2677.23,Pg_S4378.17,Pg_S2275.6,Pg_S0973.2,Pg_S…
GO:0044710	single-organism metabolic process	biological_process	3.6711e-11	2.0797e-08	1667	223959	7111	45598	Pg_S0015.12,Pg_S5924.4,Pg_S6137.4,Pg_S0111.16,Pg_S4151.5,Pg_S0384.9,Pg_S0428.20,Pg_S2197.3,Pg_S0734.17,Pg_S3074.3,Pg_S7091.2,Pg_S1453.6,Pg_S1216.4,Pg_S1671.39,Pg_S4172.4,Pg_S0291.7,Pg_S1658.19,Pg_S1012.7,Pg_S0244.30,Pg_S1419.2,Pg_S0358.24,Pg_S3028.17,Pg_S3716.5,Pg_S0093.65,Pg_S2738.8,Pg_S2185.6,Pg_S5407.2,Pg_S3017.11,Pg_S1560.7,Pg_S2606.7,Pg_S0441.1,Pg_S0298.19,Pg_S3171.14,Pg_S0412.3,Pg_S4842.1,P…
GO:0046906	tetrapyrrole binding	molecular_function	4.6318e-11	2.3324e-08	281	223959	873	45598	Pg_S2403.11,Pg_S0047.6,Pg_S2398.1,Pg_S0236.7,Pg_S4311.1,Pg_S2538.4,Pg_S3862.4,Pg_S2811.4,Pg_S4066.7,Pg_S6069.4,Pg_S1833.2,Pg_S0036.2,Pg_S1563.27,Pg_S4727.3,Pg_S2019.9,Pg_S3975.1,Pg_S4594.7,Pg_S0412.3,Pg_S0927.1,Pg_S7979.1,Pg_S1497.20,Pg_S3468.7,Pg_S0925.43,Pg_S2763.4,Pg_S1526.1,Pg_S1012.7,Pg_S3862.5,Pg_S0408.31,Pg_S3716.5,Pg_S0093.65,Pg_S5342.1,Pg_S0244.30,Pg_S0358.24,Pg_S1212.18,Pg_S7091.2,Pg_S0…
GO:0046872	metal ion binding	molecular_function	1.5051e-10	6.8212e-08	1561	223959	6536	45598	Pg_S5335.1,Pg_S0062.25,Pg_S1740.8,Pg_S3697.4,Pg_S3033.9,Pg_S4267.3,Pg_S0032.8,Pg_S7594.3,Pg_S4170.13,Pg_S5674.2,Pg_S0093.88,Pg_S0290.14,XLOC_538329,Pg_S0440.8,Pg_S6453.1,Pg_S3157.1,Pg_S0192.34,Pg_S0429.24,Pg_S2676.12,Pg_S0708.23,Pg_S0818.5,Pg_S2803.10,Pg_S0213.38,Pg_S0886.1,Pg_S6802.1,Pg_S5763.8,Pg_S0710.26,Pg_S0252.8,Pg_S0992.33,Pg_S0553.5,Pg_S0543.19,Pg_S2924.23,Pg_S1330.9,Pg_S0178.10,Pg_S4774.…
GO:0043169	cation binding	molecular_function	2.619e-10	1.079e-07	1569	223959	6592	45598	Pg_S5040.8,Pg_S3704.4,Pg_S3541.5,Pg_S0032.3,Pg_S5395.6,Pg_S3622.8,Pg_S0614.54,Pg_S0078.5,Pg_S0403.17,Pg_S0922.22,Pg_S1202.8,Pg_S0033.8,Pg_S0057.9,Pg_S4964.1,Pg_S4183.4,Pg_S0637.27,Pg_S1562.4,Pg_S1104.2,Pg_S5414.1,Pg_S5010.1,Pg_S1893.6,Pg_S2401.4,Pg_S4090.2,Pg_S1671.13,Pg_S6453.3,Pg_S5587.1,Pg_S5799.1,Pg_S1679.19,Pg_S1838.1,Pg_S0810.70,Pg_S2416.1,Pg_S5024.2,Pg_S1462.1,Pg_S0150.2,Pg_S4710.12,Pg_S37…
GO:0003824	catalytic activity	molecular_function	4.4266e-10	1.6718e-07	4717	223959	21996	45598	Pg_S1488.1,Pg_S3423.10,Pg_S3711.2,Pg_S1921.17,Pg_S7013.1,Pg_S0922.3,XLOC_289152,Pg_S7224.5,Pg_S5167.4,Pg_S5501.3,Pg_S5160.11,Pg_S2840.6,Pg_S0785.47,Pg_S0888.24,Pg_S4048.7,Pg_S8510.3,Pg_S3109.16,Pg_S1307.20,Pg_S0536.6,Pg_S1336.1,Pg_S5402.1,Pg_S0095.13,Pg_S0286.4,Pg_S0029.6,Pg_S7666.5,Pg_S1400.44,Pg_S1468.17,Pg_S1979.1,Pg_S2278.10,Pg_S1295.10,Pg_S0668.3,Pg_S0110.4,Pg_S1231.18,Pg_S2982.13,Pg_S0693.2…
GO:0008150	biological_process	biological_process	1.5951e-08	5.5607e-06	6968	223959	32461	45598	Pg_S0655.18,Pg_S5795.1,Pg_S2336.7,Pg_S3289.11,Pg_S0583.1,XLOC_429426,Pg_S2118.6,Pg_S3109.12,Pg_S5008.5,Pg_S7759.4,Pg_S4748.1,Pg_S1431.7,Pg_S2253.20,Pg_S0579.6,Pg_S0788.1,Pg_S6661.4,Pg_S1043.1,Pg_S2038.6,Pg_S0650.10,XLOC_256637,Pg_S1096.2,Pg_S2160.32,Pg_S0760.3,Pg_S1746.19,Pg_S1334.14,Pg_S0636.7,Pg_S3780.3,Pg_S0534.60,Pg_S1856.12,Pg_S0516.28,Pg_S6806.4,Pg_S4012.7,Pg_S2763.2,Pg_S5127.10,Pg_S4776.4,…
GO:0043167	ion binding	molecular_function	2.456e-08	7.9505e-06	2985	223959	13735	45598	Pg_S1528.6,Pg_S6057.5,Pg_S4106.9,XLOC_351575,Pg_S3613.23,Pg_S0323.1,Pg_S3655.5,Pg_S3338.26,Pg_S1336.15,Pg_S0703.5,Pg_S1823.3,Pg_S5402.12,Pg_S0406.11,Pg_S5400.10,Pg_S2936.18,Pg_S3181.3,Pg_S4975.5,Pg_S0923.8,Pg_S1115.2,Pg_S1964.5,Pg_S2174.6,Pg_S2470.3,Pg_S4952.3,Pg_S2011.8,Pg_S1004.12,Pg_S1531.8,Pg_S1954.19,Pg_S3276.8,Pg_S6725.4,Pg_S0247.4,Pg_S1979.23,Pg_S0026.13,Pg_S5775.2,Pg_S2161.5,Pg_S0063.7,Pg…
GO:0050660	flavin adenine dinucleotide binding	molecular_function	4.4416e-08	1.342e-05	158	223959	491	45598	Pg_S1200.2,Pg_S3287.9,Pg_S0590.13,Pg_S2649.1,Pg_S1178.8,Pg_S4012.7,Pg_S0616.15,Pg_S3822.1,Pg_S3063.3,Pg_S3759.6,Pg_S0647.1,Pg_S0088.6,Pg_S0152.4,Pg_S3767.14,Pg_S0575.57,Pg_S2207.28,Pg_S3506.1,Pg_S4206.2,Pg_S3237.6,Pg_S3253.1,Pg_S3247.7,Pg_S3078.5,Pg_S0096.39,Pg_S1389.26,Pg_S2662.2,Pg_S3506.4,Pg_S7552.2,Pg_S1110.9,Pg_S5272.7,Pg_S0262.7,Pg_S0544.4,XLOC_287493,Pg_S1682.2,Pg_S1777.1,Pg_S1200.3,Pg_S30…
GO:0046914	transition metal ion binding	molecular_function	1.062e-07	3.008e-05	1086	223959	4509	45598	Pg_S3304.1,Pg_S1048.1,Pg_S0096.31,Pg_S3866.11,Pg_S3338.30,Pg_S1087.4,Pg_S2015.23,Pg_S3178.8,Pg_S0908.6,Pg_S2317.2,Pg_S1101.3,Pg_S4721.3,Pg_S0059.3,Pg_S4002.1,Pg_S1774.11,Pg_S1012.9,Pg_S2672.3,Pg_S1954.19,Pg_S7998.3,Pg_S2992.4,Pg_S2400.1,Pg_S0063.7,Pg_S1637.13,Pg_S2936.18,Pg_S5400.10,Pg_S4758.9,Pg_S1964.5,Pg_S3181.3,Pg_S4952.3,Pg_S2826.5,Pg_S1941.3,Pg_S1004.12,Pg_S1066.14,Pg_S3613.23,Pg_S6057.5,Pg…
GO:0044706	multi-multicellular organism process	biological_process	7.3323e-07	0.00019547	53	223959	134	45598	Pg_S1394.4,Pg_S4978.3,Pg_S2753.5,Pg_S2073.8,Pg_S2392.20,Pg_S2790.10,Pg_S6304.6,Pg_S0442.40,Pg_S2392.17,Pg_S0384.24,Pg_S3149.19,Pg_S3149.20,Pg_S1122.11,Pg_S6271.2,Pg_S1979.27,Pg_S2408.2,Pg_S3210.11,Pg_S2392.16,XLOC_333789,Pg_S4000.7,Pg_S5402.10,Pg_S6123.9,Pg_S4678.3,Pg_S7910.1,Pg_S4122.4,Pg_S2448.2,Pg_S1819.15,Pg_S0288.38,Pg_S5234.3,Pg_S1671.13,Pg_S7998.2,Pg_S1122.5,Pg_S7524.4,Pg_S1302.39,Pg_S3377…
GO:1901363	heterocyclic compound binding	molecular_function	1.1892e-06	0.00029498	3379	223959	15656	45598	Pg_S3039.25,Pg_S7114.10,Pg_S5089.7,Pg_S2583.14,Pg_S7211.9,Pg_S3056.2,Pg_S1220.5,Pg_S1106.18,Pg_S0070.6,Pg_S4821.2,Pg_S6363.1,Pg_S0848.9,Pg_S2035.17,Pg_S0850.6,Pg_S4321.25,Pg_S2472.21,Pg_S7870.1,Pg_S3190.17,Pg_S1067.29,Pg_S3663.1,Pg_S1572.2,Pg_S1775.4,Pg_S7958.1,Pg_S0386.26,Pg_S6013.3,Pg_S0872.19,Pg_S1993.5,Pg_S4200.1,Pg_S2658.24,Pg_S5394.4,Pg_S1663.8,Pg_S0896.12,Pg_S3534.1,Pg_S1675.8,Pg_S2093.26,…
GO:0097159	organic cyclic compound binding	molecular_function	1.2959e-06	0.00029498	3379	223959	15658	45598	Pg_S0772.21,Pg_S1678.13,Pg_S5490.1,Pg_S3862.23,Pg_S3574.7,Pg_S0002.25,Pg_S2476.13,Pg_S0437.28,Pg_S8914.1,Pg_S3010.1,Pg_S1030.12,Pg_S3016.6,Pg_S4369.9,Pg_S0662.23,Pg_S1960.15,Pg_S0496.9,Pg_S0164.12,Pg_S0230.30,Pg_S0420.2,Pg_S3756.1,Pg_S5410.2,Pg_S2903.10,Pg_S5878.4,Pg_S4863.4,Pg_S0247.38,Pg_S0615.14,Pg_S0017.2,Pg_S2848.14,Pg_S3039.26,Pg_S3423.6,Pg_S0808.25,Pg_S3639.2,Pg_S0164.38,Pg_S2210.2,Pg_S010…
GO:0071555	cell wall organization	biological_process	1.3018e-06	0.00029498	75	223959	193	45598	Pg_S0373.6,Pg_S0108.37,Pg_S4510.3,Pg_S4910.9,Pg_S6183.1,Pg_S3168.4,Pg_S5101.5,Pg_S1692.9,Pg_S6710.2,Pg_S0239.7,Pg_S3168.5,Pg_S4844.12,Pg_S5446.8,Pg_S0959.6,Pg_S5049.15,Pg_S0341.10,Pg_S0104.4,Pg_S7062.5,Pg_S3039.25,Pg_S0239.6,Pg_S5470.4,Pg_S5446.7,Pg_S9483.1,Pg_S3876.19,Pg_S3526.12,Pg_S4844.15,Pg_S3526.11,Pg_S3009.11,Pg_S1347.16,Pg_S4270.1,Pg_S3273.2,Pg_S3168.3,Pg_S3679.7,Pg_S2093.8,Pg_S3679.6,Pg_…
GO:0048037	cofactor binding	molecular_function	1.4498e-06	0.00031288	404	223959	1617	45598	Pg_S3767.14,Pg_S4836.10,Pg_S3328.3,Pg_S0152.4,Pg_S1465.3,Pg_S0472.24,Pg_S3035.37,Pg_S1791.6,Pg_S0575.57,Pg_S3358.2,Pg_S1302.35,Pg_S3394.17,Pg_S0688.7,Pg_S2649.1,Pg_S2306.13,Pg_S1553.1,Pg_S3074.9,Pg_S3264.10,Pg_S4149.9,Pg_S5440.8,Pg_S0550.2,Pg_S3287.9,XLOC_438055,Pg_S0616.15,Pg_S3822.1,Pg_S1692.20,Pg_S5750.5,Pg_S2744.3,Pg_S1740.5,Pg_S1110.9,Pg_S5272.7,Pg_S5052.3,Pg_S6438.3,Pg_S0544.4,XLOC_287493,P…
GO:0009856	pollination	biological_process	2.1199e-06	0.00040031	49	223959	123	45598	Pg_S3377.1,Pg_S1979.26,Pg_S1302.39,Pg_S1702.3,Pg_S2448.1,Pg_S3136.2,Pg_S2073.9,Pg_S1579.18,XLOC_388763,Pg_S3149.21,Pg_S2392.18,Pg_S8766.1,Pg_S0384.42,Pg_S2073.3,Pg_S4821.2,Pg_S1605.11,Pg_S3149.18,Pg_S1016.18,Pg_S2784.10,Pg_S2753.5,Pg_S2392.20,Pg_S2073.8,Pg_S2790.10,Pg_S4978.3,Pg_S6304.6,Pg_S1394.4,Pg_S1979.27,Pg_S0384.24,Pg_S2392.17,Pg_S3149.19,Pg_S0442.40,Pg_S6271.2,Pg_S1122.11,Pg_S3149.20,Pg_S6…
GO:0009875	pollen-pistil interaction	biological_process	2.1199e-06	0.00040031	49	223959	123	45598	Pg_S6271.2,Pg_S1122.11,Pg_S3149.20,Pg_S3149.19,Pg_S0384.24,Pg_S2392.17,Pg_S0442.40,Pg_S1979.27,Pg_S1394.4,Pg_S6304.6,Pg_S2392.20,Pg_S2753.5,Pg_S2073.8,Pg_S2790.10,Pg_S4978.3,Pg_S0288.38,Pg_S1819.15,Pg_S4122.4,Pg_S2448.2,Pg_S7998.2,Pg_S1122.5,Pg_S1671.13,Pg_S5234.3,XLOC_333789,Pg_S2392.16,Pg_S3210.11,Pg_S7910.1,Pg_S4678.3,Pg_S6123.9,Pg_S4000.7,XLOC_388763,Pg_S2392.18,Pg_S3149.21,Pg_S2073.9,Pg_S157…
GO:0048544	recognition of pollen	biological_process	2.1199e-06	0.00040031	49	223959	123	45598	Pg_S5234.3,Pg_S1671.13,Pg_S7998.2,Pg_S1122.5,Pg_S4122.4,Pg_S2448.2,Pg_S1819.15,Pg_S0288.38,Pg_S4000.7,Pg_S6123.9,Pg_S7910.1,Pg_S4678.3,Pg_S3210.11,Pg_S2392.16,XLOC_333789,Pg_S1979.27,Pg_S0442.40,Pg_S3149.19,Pg_S0384.24,Pg_S2392.17,Pg_S1122.11,Pg_S3149.20,Pg_S6271.2,Pg_S4978.3,Pg_S2392.20,Pg_S2753.5,Pg_S2790.10,Pg_S2073.8,Pg_S6304.6,Pg_S1394.4,Pg_S2073.3,Pg_S0384.42,Pg_S1605.11,Pg_S4821.2,Pg_S2784…
GO:0005506	iron ion binding	molecular_function	2.8967e-06	0.00052512	225	223959	761	45598	Pg_S2398.1,Pg_S2403.11,Pg_S0047.6,Pg_S0003.4,Pg_S4311.1,Pg_S2627.1,Pg_S0236.7,Pg_S3862.4,Pg_S0085.58,Pg_S0073.29,Pg_S6623.1,Pg_S5534.1,Pg_S2538.4,Pg_S8402.2,Pg_S1572.1,Pg_S1833.2,Pg_S6069.4,XLOC_445249,Pg_S6588.5,Pg_S3975.1,Pg_S4727.3,Pg_S2019.9,Pg_S1563.27,Pg_S0036.2,Pg_S1108.2,Pg_S1084.3,Pg_S5185.5,Pg_S0927.1,Pg_S0412.3,Pg_S1497.20,Pg_S7979.1,Pg_S2763.4,Pg_S3468.7,Pg_S3862.5,Pg_S0408.31,Pg_S147…
GO:0008037	cell recognition	biological_process	3.1605e-06	0.0005509	50	223959	128	45598	Pg_S8766.1,Pg_S3149.18,Pg_S1016.18,Pg_S2784.10,Pg_S4821.2,Pg_S1605.11,Pg_S0384.42,Pg_S2073.3,Pg_S1302.39,Pg_S3377.1,Pg_S1979.26,XLOC_388763,Pg_S2392.18,Pg_S3149.21,Pg_S1579.18,Pg_S2073.9,Pg_S2086.2,Pg_S3136.2,Pg_S1702.3,Pg_S2448.1,XLOC_333789,Pg_S2392.16,Pg_S3210.11,Pg_S7910.1,Pg_S4678.3,Pg_S6123.9,Pg_S4000.7,Pg_S0288.38,Pg_S1819.15,Pg_S4122.4,Pg_S2448.2,Pg_S1122.5,Pg_S7998.2,Pg_S1671.13,Pg_S5234…
GO:0044703	multi-organism reproductive process	biological_process	4.3715e-06	0.00073376	53	223959	140	45598	Pg_S0288.38,Pg_S1819.15,Pg_S4122.4,Pg_S2448.2,Pg_S7998.2,Pg_S1122.5,Pg_S1671.13,Pg_S5234.3,XLOC_333789,Pg_S2392.16,Pg_S3210.11,Pg_S4678.3,Pg_S7910.1,Pg_S6123.9,Pg_S5402.10,Pg_S4000.7,Pg_S6271.2,Pg_S3149.20,Pg_S1122.11,Pg_S0384.24,Pg_S2392.17,Pg_S3149.19,Pg_S0442.40,Pg_S2408.2,Pg_S1979.27,Pg_S1394.4,Pg_S6304.6,Pg_S2753.5,Pg_S2073.8,Pg_S2392.20,Pg_S2790.10,Pg_S4978.3,Pg_S1016.18,Pg_S3149.18,Pg_S278…
GO:0045229	external encapsulating structure organization	biological_process	6.0707e-06	0.00098259	75	223959	202	45598	Pg_S3168.4,Pg_S0373.6,Pg_S0108.37,Pg_S4910.9,Pg_S4510.3,Pg_S6183.1,Pg_S0959.6,Pg_S5049.15,Pg_S0341.10,Pg_S7062.5,Pg_S0104.4,Pg_S3168.5,Pg_S5446.8,Pg_S4844.12,Pg_S1692.9,Pg_S6710.2,Pg_S0239.7,Pg_S5101.5,Pg_S3168.3,Pg_S3273.2,Pg_S3526.11,Pg_S4844.15,Pg_S4270.1,Pg_S3009.11,Pg_S1347.16,Pg_S9483.1,Pg_S3876.19,Pg_S3526.12,Pg_S3039.25,Pg_S5470.4,Pg_S0239.6,Pg_S5446.7,Pg_S4083.4,Pg_S1270.2,Pg_S0144.32,Pg…
GO:0016709	oxidoreductase activity, acting on paired donors, with incorporation or reduction of molecular oxygen, NAD(P)H as one donor, and incorporation of one atom of oxygen	molecular_function	7.0524e-06	0.0011021	44	223959	110	45598	Pg_S6308.10,Pg_S1200.3,Pg_S0590.13,Pg_S6081.2,Pg_S3535.8,Pg_S7554.3,Pg_S0654.1,Pg_S3063.3,Pg_S0391.4,Pg_S3767.14,Pg_S3535.4,Pg_S7895.4,Pg_S5422.7,Pg_S4043.9,Pg_S3010.1,Pg_S3064.5,Pg_S2164.7,Pg_S7716.1,Pg_S0877.13,Pg_S0134.2,Pg_S3064.7,Pg_S0131.20,Pg_S0981.6,Pg_S3535.5,Pg_S4206.2,Pg_S6152.1,Pg_S0923.8,Pg_S1185.34,Pg_S1389.26,Pg_S4990.3,Pg_S2826.5,Pg_S0346.6,Pg_S0536.6,Pg_S1675.13,Pg_S1655.2,Pg_S11…
GO:0050662	coenzyme binding	molecular_function	9.189e-06	0.0012633	341	223959	1348	45598	Pg_S2473.26,Pg_S1451.9,Pg_S0981.6,Pg_S3506.2,Pg_S4439.2,Pg_S1030.8,Pg_S2937.5,Pg_S6797.1,Pg_S6308.5,Pg_S1185.1,Pg_S0516.4,Pg_S3979.7,Pg_S2133.4,Pg_S3014.1,Pg_S0368.2,Pg_S0992.31,Pg_S0647.5,Pg_S6120.7,Pg_S2471.19,Pg_S2749.20,Pg_S0740.7,Pg_S0615.14,Pg_S2229.10,Pg_S1637.18,Pg_S4818.4,Pg_S2096.17,Pg_S3704.2,Pg_S5089.4,Pg_S1669.9,Pg_S1879.20,Pg_S0451.12,Pg_S1415.9,Pg_S4692.17,Pg_S0391.4,Pg_S2735.21,Pg…
GO:0005217	intracellular ligand-gated ion channel activity	molecular_function	9.6873e-06	0.0012633	36	223959	77	45598	Pg_S2813.11,Pg_S1316.4,Pg_S4150.2,Pg_S5119.10,Pg_S2317.2,Pg_S1862.7,Pg_S1497.35,Pg_S0838.2,Pg_S0538.3,Pg_S2820.6,Pg_S3124.4,Pg_S2245.31,XLOC_241369,Pg_S2295.24,Pg_S0230.29,Pg_S0914.4,Pg_S0002.18,Pg_S0286.4,Pg_S0439.3,Pg_S1518.10,Pg_S0886.5,Pg_S2472.21,Pg_S0742.2,Pg_S2829.8,XLOC_492020,Pg_S4021.15,Pg_S4286.1,Pg_S0062.25,Pg_S2495.1,Pg_S1726.2,Pg_S0801.4,Pg_S3923.7,Pg_S0852.8,Pg_S0002.14,Pg_S6295.1,…
GO:0005218	intracellular ligand-gated calcium channel activity	molecular_function	9.6873e-06	0.0012633	36	223959	77	45598	Pg_S4286.1,Pg_S0062.25,Pg_S2495.1,Pg_S1726.2,Pg_S3923.7,Pg_S0801.4,Pg_S0852.8,Pg_S0002.14,Pg_S6295.1,Pg_S0914.1,Pg_S0002.18,Pg_S0286.4,Pg_S0439.3,Pg_S1518.10,Pg_S2472.21,Pg_S0886.5,Pg_S0742.2,Pg_S2829.8,XLOC_492020,Pg_S4021.15,Pg_S1862.7,Pg_S1497.35,Pg_S0538.3,Pg_S0838.2,Pg_S2820.6,Pg_S2245.31,Pg_S3124.4,XLOC_241369,Pg_S2295.24,Pg_S0230.29,Pg_S0914.4,Pg_S2813.11,Pg_S1316.4,Pg_S4150.2,Pg_S5119.10,…
GO:0005219	ryanodine-sensitive calcium-release channel activity	molecular_function	9.6873e-06	0.0012633	36	223959	77	45598	Pg_S0914.4,Pg_S2295.24,Pg_S0230.29,Pg_S2245.31,Pg_S3124.4,XLOC_241369,Pg_S2820.6,Pg_S0538.3,Pg_S0838.2,Pg_S1862.7,Pg_S1497.35,Pg_S2317.2,Pg_S5119.10,Pg_S4150.2,Pg_S2813.11,Pg_S1316.4,Pg_S0914.1,Pg_S6295.1,Pg_S0852.8,Pg_S0002.14,Pg_S3923.7,Pg_S0801.4,Pg_S1726.2,Pg_S2495.1,Pg_S4286.1,Pg_S0062.25,XLOC_492020,Pg_S4021.15,Pg_S0742.2,Pg_S2829.8,Pg_S0886.5,Pg_S2472.21,Pg_S1518.10,Pg_S0286.4,Pg_S0439.3,P…
GO:0015278	calcium-release channel activity	molecular_function	9.6873e-06	0.0012633	36	223959	77	45598	Pg_S0886.5,Pg_S2472.21,Pg_S0742.2,Pg_S2829.8,XLOC_492020,Pg_S4021.15,Pg_S0002.18,Pg_S0286.4,Pg_S0439.3,Pg_S1518.10,Pg_S0801.4,Pg_S3923.7,Pg_S0002.14,Pg_S0852.8,Pg_S6295.1,Pg_S0914.1,Pg_S4286.1,Pg_S0062.25,Pg_S2495.1,Pg_S1726.2,Pg_S4150.2,Pg_S5119.10,Pg_S2317.2,Pg_S2813.11,Pg_S1316.4,Pg_S2245.31,Pg_S3124.4,XLOC_241369,Pg_S2295.24,Pg_S0230.29,Pg_S0914.4,Pg_S1862.7,Pg_S1497.35,Pg_S0838.2,Pg_S0538.3,…
GO:0004497	monooxygenase activity	molecular_function	9.7565e-06	0.0012633	61	223959	170	45598	Pg_S4495.2,Pg_S7922.2,Pg_S2840.6,Pg_S2749.20,Pg_S1672.1,Pg_S2606.7,Pg_S8389.2,Pg_S1465.27,Pg_S2606.4,Pg_S1110.9,Pg_S7552.2,Pg_S1439.10,Pg_S1185.34,Pg_S1389.26,Pg_S4990.3,Pg_S2826.5,Pg_S0346.6,Pg_S6053.3,Pg_S0536.6,Pg_S1675.13,Pg_S1655.2,Pg_S0134.2,Pg_S0734.17,Pg_S3064.7,Pg_S0131.20,Pg_S0981.6,Pg_S3535.5,Pg_S6152.1,Pg_S4206.2,Pg_S0923.8,Pg_S0760.23,Pg_S2768.16,Pg_S2164.7,Pg_S7716.1,Pg_S2634.12,Pg_…
GO:0005199	structural constituent of cell wall	molecular_function	1.9888e-05	0.0025037	17	223959	26	45598	Pg_S0239.6,Pg_S9483.1,Pg_S4270.1,Pg_S1669.1,Pg_S3273.2,Pg_S5920.4,Pg_S1952.4,Pg_S1354.13,Pg_S1649.1,Pg_S2019.3,Pg_S1952.3,Pg_S0239.7,Pg_S0379.8,Pg_S3273.1,Pg_S8351.3,Pg_S1270.2,Pg_S2019.2
GO:0071554	cell wall organization or biogenesis	biological_process	2.3856e-05	0.002922	87	223959	253	45598	Pg_S5101.5,Pg_S1692.9,Pg_S6710.2,Pg_S0239.7,Pg_S3168.5,Pg_S4844.12,Pg_S5446.8,Pg_S0959.6,Pg_S5049.15,Pg_S0104.4,Pg_S0341.10,Pg_S7062.5,Pg_S0373.6,Pg_S0108.37,Pg_S4910.9,Pg_S4510.3,Pg_S6183.1,Pg_S3168.4,Pg_S1345.5,Pg_S0133.2,Pg_S0930.34,Pg_S3679.7,Pg_S2093.8,Pg_S3679.6,Pg_S6057.7,Pg_S1649.1,Pg_S0144.32,Pg_S5101.3,Pg_S0379.8,Pg_S4083.4,Pg_S1270.2,Pg_S0061.90,Pg_S3039.25,Pg_S0239.6,Pg_S5470.4,Pg_S54…
GO:0003756	protein disulfide isomerase activity	molecular_function	2.7091e-05	0.0030419	8	223959	10	45598	Pg_S3831.2,Pg_S0497.1,Pg_S3425.2,Pg_S1324.7,Pg_S4667.3,Pg_S5648.1,Pg_S0222.45,Pg_S3589.4
GO:0016862	intramolecular oxidoreductase activity, interconverting keto- and enol-groups	molecular_function	2.7091e-05	0.0030419	8	223959	10	45598	Pg_S0497.1,Pg_S3831.2,Pg_S4667.3,Pg_S5648.1,Pg_S1324.7,Pg_S3425.2,Pg_S0222.45,Pg_S3589.4
GO:0016864	intramolecular oxidoreductase activity, transposing S-S bonds	molecular_function	2.7091e-05	0.0030419	8	223959	10	45598	Pg_S3589.4,Pg_S0222.45,Pg_S3425.2,Pg_S1324.7,Pg_S5648.1,Pg_S4667.3,Pg_S3831.2,Pg_S0497.1
GO:0022414	reproductive process	biological_process	2.7519e-05	0.0030419	86	223959	276	45598	Pg_S1702.3,Pg_S4155.13,Pg_S2086.2,Pg_S3136.2,XLOC_388763,Pg_S0439.81,Pg_S2392.18,Pg_S3149.21,Pg_S0046.18,Pg_S1979.26,Pg_S7524.4,Pg_S7055.4,Pg_S0384.42,Pg_S1016.18,Pg_S3149.18,Pg_S2784.10,Pg_S2783.12,Pg_S2419.2,Pg_S8140.4,Pg_S1908.5,Pg_S1671.8,Pg_S1979.27,Pg_S0384.24,Pg_S0204.75,Pg_S0442.40,Pg_S1122.11,Pg_S3149.20,Pg_S2073.8,Pg_S2790.10,Pg_S2392.20,Pg_S3949.6,Pg_S1894.20,Pg_S5498.4,Pg_S2574.3,Pg_S…
GO:0006629	lipid metabolic process	biological_process	3.8827e-05	0.0041675	414	223959	1722	45598	Pg_S0321.11,Pg_S2635.1,Pg_S1451.9,Pg_S2473.26,Pg_S0036.9,Pg_S2520.1,Pg_S3717.17,Pg_S0488.30,Pg_S2245.11,Pg_S3718.8,Pg_S0940.13,Pg_S7520.2,Pg_S6137.5,Pg_S1066.4,Pg_S1632.13,Pg_S6308.5,Pg_S6120.7,Pg_S8185.2,Pg_S0142.29,Pg_S4588.6,Pg_S2749.20,Pg_S7940.1,Pg_S1637.18,Pg_S2113.6,Pg_S2229.10,Pg_S5089.4,Pg_S0662.67,Pg_S1497.21,Pg_S5424.4,Pg_S4305.3,Pg_S0327.25,Pg_S3261.5,Pg_S0870.9,Pg_S7554.3,Pg_S0426.32…
GO:0030599	pectinesterase activity	molecular_function	4.0461e-05	0.0041675	54	223959	138	45598	Pg_S2017.2,Pg_S2251.9,Pg_S3679.7,Pg_S0341.8,Pg_S2093.8,Pg_S0341.7,Pg_S3679.6,Pg_S4083.4,Pg_S5101.3,Pg_S4342.18,Pg_S3876.19,Pg_S0144.18,Pg_S3526.12,Pg_S3039.25,Pg_S1692.8,Pg_S5470.4,Pg_S5446.7,Pg_S1885.37,Pg_S5470.6,Pg_S3761.8,Pg_S3168.3,Pg_S0547.10,Pg_S5101.7,Pg_S4844.15,Pg_S3526.11,Pg_S1311.1,Pg_S2762.8,Pg_S3009.11,Pg_S1347.16,Pg_S4326.21,Pg_S1692.9,Pg_S2762.7,Pg_S6710.2,Pg_S3664.7,Pg_S5470.5,Pg…
GO:0042545	cell wall modification	biological_process	4.0461e-05	0.0041675	54	223959	138	45598	Pg_S3168.5,Pg_S4310.7,Pg_S5446.8,Pg_S4844.12,Pg_S5438.7,Pg_S0959.6,Pg_S5049.15,Pg_S7062.5,Pg_S0341.10,Pg_S0104.4,Pg_S3664.7,Pg_S5470.5,Pg_S5101.5,Pg_S1692.9,Pg_S4326.21,Pg_S6710.2,Pg_S2762.7,Pg_S0144.17,Pg_S5438.8,Pg_S2920.26,Pg_S0373.6,Pg_S0108.37,Pg_S4910.9,Pg_S3394.12,Pg_S3168.4,Pg_S5101.3,Pg_S4342.18,Pg_S4083.4,Pg_S2251.9,Pg_S0341.8,Pg_S3679.7,Pg_S0341.7,Pg_S2093.8,Pg_S3679.6,Pg_S2017.2,Pg_S5…
GO:0030246	carbohydrate binding	molecular_function	5.3937e-05	0.0054321	85	223959	280	45598	Pg_S4706.11,Pg_S0901.16,Pg_S3345.3,Pg_S2936.12,Pg_S3759.22,Pg_S6223.2,XLOC_020081,XLOC_299538,Pg_S5290.6,Pg_S4916.13,Pg_S4812.3,Pg_S4409.15,Pg_S0105.3,Pg_S0754.5,Pg_S5690.3,Pg_S3035.11,Pg_S0446.7,Pg_S5116.2,Pg_S1135.37,Pg_S8854.1,Pg_S0616.7,Pg_S1501.23,Pg_S2022.2,Pg_S1715.8,Pg_S2316.3,Pg_S7220.8,Pg_S0109.24,Pg_S0191.7,Pg_S2951.8,Pg_S1295.23,Pg_S0961.8,Pg_S5527.10,Pg_S0390.23,Pg_S6030.10,Pg_S3138.…
GO:0006874	cellular calcium ion homeostasis	biological_process	6.4404e-05	0.0059567	37	223959	88	45598	Pg_S2295.24,Pg_S0230.29,Pg_S3124.4,Pg_S2245.31,XLOC_241369,Pg_S0914.4,Pg_S1862.7,Pg_S1497.35,Pg_S2820.6,Pg_S0838.2,Pg_S0538.3,Pg_S5119.10,Pg_S4150.2,Pg_S2317.2,Pg_S2813.11,Pg_S1316.4,Pg_S0852.8,Pg_S0002.14,Pg_S0801.4,Pg_S3923.7,Pg_S0914.1,Pg_S6295.1,Pg_S4286.1,Pg_S0062.25,Pg_S1726.2,Pg_S2495.1,Pg_S2104.14,Pg_S2472.21,Pg_S0886.5,XLOC_492020,Pg_S4021.15,Pg_S0742.2,Pg_S2829.8,Pg_S0286.4,Pg_S0439.3,P…
GO:0055074	calcium ion homeostasis	biological_process	6.4404e-05	0.0059567	37	223959	88	45598	Pg_S0801.4,Pg_S3923.7,Pg_S0852.8,Pg_S0002.14,Pg_S6295.1,Pg_S0914.1,Pg_S0062.25,Pg_S4286.1,Pg_S2495.1,Pg_S1726.2,Pg_S2472.21,Pg_S2104.14,Pg_S0886.5,Pg_S2829.8,Pg_S0742.2,XLOC_492020,Pg_S4021.15,Pg_S0002.18,Pg_S0439.3,Pg_S0286.4,Pg_S1518.10,XLOC_241369,Pg_S3124.4,Pg_S2245.31,Pg_S0230.29,Pg_S2295.24,Pg_S0914.4,Pg_S1497.35,Pg_S1862.7,Pg_S0538.3,Pg_S0838.2,Pg_S2820.6,Pg_S4150.2,Pg_S5119.10,Pg_S2317.2,…
GO:0072503	cellular divalent inorganic cation homeostasis	biological_process	6.4404e-05	0.0059567	37	223959	88	45598	Pg_S1518.10,Pg_S0439.3,Pg_S0286.4,Pg_S0002.18,XLOC_492020,Pg_S4021.15,Pg_S2829.8,Pg_S0742.2,Pg_S2104.14,Pg_S2472.21,Pg_S0886.5,Pg_S1726.2,Pg_S2495.1,Pg_S0062.25,Pg_S4286.1,Pg_S0914.1,Pg_S6295.1,Pg_S0002.14,Pg_S0852.8,Pg_S3923.7,Pg_S0801.4,Pg_S1316.4,Pg_S2813.11,Pg_S2317.2,Pg_S5119.10,Pg_S4150.2,Pg_S2820.6,Pg_S0838.2,Pg_S0538.3,Pg_S1497.35,Pg_S1862.7,Pg_S0914.4,Pg_S0230.29,Pg_S2295.24,XLOC_241369,…
GO:0072507	divalent inorganic cation homeostasis	biological_process	6.4404e-05	0.0059567	37	223959	88	45598	Pg_S2317.2,Pg_S4150.2,Pg_S5119.10,Pg_S1316.4,Pg_S2813.11,Pg_S0914.4,XLOC_241369,Pg_S3124.4,Pg_S2245.31,Pg_S0230.29,Pg_S2295.24,Pg_S0538.3,Pg_S0838.2,Pg_S2820.6,Pg_S1497.35,Pg_S1862.7,Pg_S2829.8,Pg_S0742.2,XLOC_492020,Pg_S4021.15,Pg_S2472.21,Pg_S2104.14,Pg_S0886.5,Pg_S1518.10,Pg_S0002.18,Pg_S0439.3,Pg_S0286.4,Pg_S6295.1,Pg_S0914.1,Pg_S0801.4,Pg_S3923.7,Pg_S0852.8,Pg_S0002.14,Pg_S2495.1,Pg_S1726.2,…
GO:0015385	sodium:hydrogen antiporter activity	molecular_function	0.00010453	0.0094749	21	223959	37	45598	Pg_S4052.14,Pg_S0888.4,Pg_S4691.3,Pg_S1550.21,Pg_S1390.2,Pg_S0724.35,Pg_S3153.1,Pg_S0288.17,Pg_S5894.2,Pg_S3245.2,Pg_S7709.3,Pg_S0994.3,Pg_S0659.34,Pg_S0967.53,Pg_S1658.9,Pg_S5421.3,Pg_S0183.3,Pg_S1432.2,Pg_S2590.1,Pg_S0765.11,Pg_S3209.2
GO:0005975	carbohydrate metabolic process	biological_process	0.00015767	0.014011	525	223959	2285	45598	Pg_S0207.9,Pg_S5444.2,Pg_S0784.2,Pg_S5052.5,Pg_S5460.2,Pg_S0285.7,Pg_S0110.4,Pg_S7699.9,Pg_S4659.1,Pg_S2668.16,Pg_S4326.21,Pg_S0907.5,Pg_S1501.13,Pg_S0313.8,Pg_S5109.1,Pg_S3630.2,Pg_S1990.3,XLOC_149295,Pg_S3423.10,Pg_S0805.7,Pg_S3648.3,Pg_S2923.3,Pg_S3064.25,Pg_S2538.10,Pg_S1563.25,Pg_S1888.7,Pg_S5953.9,Pg_S3069.2,Pg_S0987.10,Pg_S1307.20,Pg_S0129.13,Pg_S3070.2,Pg_S1292.11,Pg_S3332.16,Pg_S3125.12,…
GO:0004499	N,N-dimethylaniline monooxygenase activity	molecular_function	0.00016184	0.014105	26	223959	62	45598	Pg_S1110.9,Pg_S3010.1,Pg_S5422.7,Pg_S3535.4,Pg_S8389.2,Pg_S7716.1,Pg_S2164.7,Pg_S2749.20,Pg_S7922.2,Pg_S0923.8,Pg_S0590.13,Pg_S4206.2,Pg_S0131.20,Pg_S0981.6,Pg_S3535.5,Pg_S0134.2,Pg_S7554.3,Pg_S0536.6,Pg_S1655.2,Pg_S0654.1,Pg_S0391.4,Pg_S1675.13,Pg_S0346.6,Pg_S1185.34,Pg_S1389.26,Pg_S3535.8
GO:0005262	calcium channel activity	molecular_function	0.00019717	0.01686	39	223959	97	45598	Pg_S2317.2,Pg_S0516.13,Pg_S5119.10,Pg_S4150.2,Pg_S1417.13,Pg_S1316.4,Pg_S0779.2,Pg_S2813.11,Pg_S0914.4,Pg_S0230.29,Pg_S2295.24,XLOC_241369,Pg_S2245.31,Pg_S3124.4,Pg_S2820.6,Pg_S0838.2,Pg_S0538.3,Pg_S1497.35,Pg_S1862.7,Pg_S4021.15,XLOC_492020,Pg_S2829.8,Pg_S0742.2,Pg_S0886.5,Pg_S2472.21,Pg_S1518.10,Pg_S0439.3,Pg_S0286.4,Pg_S0002.18,Pg_S0914.1,Pg_S6295.1,Pg_S0002.14,Pg_S0852.8,Pg_S0801.4,Pg_S3923.7…
GO:0019318	hexose metabolic process	biological_process	0.00021703	0.018214	98	223959	357	45598	Pg_S1030.12,Pg_S4435.1,Pg_S0110.4,Pg_S6078.6,Pg_S3607.5,Pg_S0587.1,Pg_S7036.4,Pg_S2896.3,Pg_S0803.11,Pg_S3539.3,Pg_S2668.16,Pg_S0210.7,Pg_S0550.2,Pg_S0624.8,Pg_S0195.10,Pg_S0846.30,Pg_S4579.3,Pg_S2287.3,Pg_S8367.2,Pg_S2369.7,Pg_S3581.5,Pg_S1316.18,Pg_S4589.5,Pg_S4012.7,Pg_S0402.37,Pg_S0938.22,Pg_S5881.6,Pg_S0805.7,Pg_S3423.10,Pg_S1700.16,Pg_S2338.5,Pg_S3670.12,Pg_S2971.4,Pg_S2681.8,Pg_S1746.24,Pg…
GO:0015085	calcium ion transmembrane transporter activity	molecular_function	0.00024217	0.019955	39	223959	98	45598	Pg_S1316.4,Pg_S0779.2,Pg_S2813.11,Pg_S1417.13,Pg_S5119.10,Pg_S4150.2,Pg_S2317.2,Pg_S0516.13,Pg_S1497.35,Pg_S1862.7,Pg_S2820.6,Pg_S0538.3,Pg_S0838.2,Pg_S0230.29,Pg_S2295.24,XLOC_241369,Pg_S3124.4,Pg_S2245.31,Pg_S0914.4,Pg_S0439.3,Pg_S0286.4,Pg_S0002.18,Pg_S1518.10,Pg_S0886.5,Pg_S2472.21,XLOC_492020,Pg_S4021.15,Pg_S2829.8,Pg_S0742.2,Pg_S0062.25,Pg_S4286.1,Pg_S1726.2,Pg_S2495.1,Pg_S0852.8,Pg_S0002.1…
GO:0046983	protein dimerization activity	molecular_function	0.00033101	0.026788	252	223959	954	45598	Pg_S4613.6,Pg_S2499.1,Pg_S2307.2,Pg_S0724.63,Pg_S6035.2,Pg_S0914.7,Pg_S0937.12,Pg_S1416.34,Pg_S4363.2,Pg_S2635.1,Pg_S5599.3,XLOC_194534,Pg_S0267.5,Pg_S5237.2,Pg_S2936.5,Pg_S8510.3,Pg_S1341.4,Pg_S0076.16,Pg_S4702.2,Pg_S1407.1,Pg_S1038.11,Pg_S4883.8,Pg_S2144.6,Pg_S5981.3,Pg_S1261.1,Pg_S7453.5,Pg_S0219.8,Pg_S3389.3,Pg_S2840.1,Pg_S0671.15,Pg_S2483.8,Pg_S0164.38,Pg_S3190.16,Pg_S4531.4,Pg_S1825.8,Pg_S4…
GO:0071704	organic substance metabolic process	biological_process	0.00035342	0.0281	4243	223959	19858	45598	Pg_S3613.23,Pg_S1395.12,Pg_S0428.34,XLOC_034329,Pg_S7244.2,Pg_S1273.13,Pg_S0302.20,Pg_S1164.2,Pg_S0406.11,Pg_S1115.2,Pg_S3712.2,Pg_S8238.3,Pg_S0923.8,Pg_S5054.5,Pg_S2011.8,Pg_S3340.2,Pg_S3361.10,Pg_S1404.3,Pg_S1679.44,Pg_S6183.1,Pg_S0804.52,Pg_S5928.4,Pg_S6577.4,Pg_S0383.2,Pg_S6552.1,Pg_S5075.9,Pg_S0026.13,Pg_S2400.1,Pg_S2813.6,Pg_S1907.9,Pg_S6435.2,Pg_S2161.5,XLOC_131470,Pg_S2317.2,Pg_S0092.6,Pg…
GO:0005996	monosaccharide metabolic process	biological_process	0.00044732	0.034953	99	223959	371	45598	Pg_S2287.3,Pg_S4579.3,Pg_S8367.2,Pg_S2369.7,Pg_S0195.10,Pg_S0846.30,Pg_S0885.12,Pg_S0550.2,Pg_S0624.8,Pg_S2668.16,Pg_S0210.7,Pg_S0938.22,Pg_S0402.37,Pg_S5881.6,Pg_S1316.18,Pg_S4012.7,Pg_S4589.5,Pg_S3581.5,Pg_S0110.4,Pg_S1030.12,Pg_S4435.1,Pg_S3539.3,Pg_S0803.11,Pg_S7036.4,Pg_S2896.3,Pg_S3607.5,Pg_S0587.1,Pg_S6078.6,Pg_S2681.8,Pg_S2971.4,Pg_S3670.12,Pg_S4204.1,Pg_S1563.25,Pg_S2538.10,Pg_S6072.7,Pg…
GO:0006873	cellular ion homeostasis	biological_process	0.00051562	0.03769	43	223959	121	45598	Pg_S2820.6,Pg_S0538.3,Pg_S0838.2,Pg_S1497.35,Pg_S1862.7,Pg_S3074.11,Pg_S0914.4,Pg_S0230.29,Pg_S2295.24,XLOC_241369,Pg_S1286.12,Pg_S1954.19,Pg_S3124.4,Pg_S2245.31,Pg_S7918.4,Pg_S2073.19,Pg_S1316.4,Pg_S2813.11,Pg_S2317.2,Pg_S5119.10,Pg_S4150.2,Pg_S1726.2,Pg_S2495.1,Pg_S0062.25,Pg_S4286.1,Pg_S0914.1,Pg_S6295.1,Pg_S1658.11,Pg_S0002.14,Pg_S0852.8,Pg_S3923.7,Pg_S0801.4,Pg_S1518.10,Pg_S0439.3,Pg_S0286.4…
GO:0006875	cellular metal ion homeostasis	biological_process	0.00051562	0.03769	43	223959	121	45598	Pg_S5119.10,Pg_S4150.2,Pg_S2317.2,Pg_S1316.4,Pg_S2813.11,Pg_S7918.4,Pg_S2073.19,Pg_S0230.29,Pg_S2295.24,Pg_S1286.12,Pg_S1954.19,XLOC_241369,Pg_S2245.31,Pg_S3124.4,Pg_S3074.11,Pg_S0914.4,Pg_S1497.35,Pg_S1862.7,Pg_S2820.6,Pg_S0538.3,Pg_S0838.2,Pg_S2472.21,Pg_S0886.5,Pg_S2104.14,Pg_S4021.15,XLOC_492020,Pg_S2829.8,Pg_S0742.2,Pg_S0439.3,Pg_S0286.4,Pg_S0002.18,Pg_S1518.10,Pg_S1658.11,Pg_S0002.14,Pg_S08…
GO:0030003	cellular cation homeostasis	biological_process	0.00051562	0.03769	43	223959	121	45598	Pg_S2104.14,Pg_S2472.21,Pg_S0886.5,Pg_S0742.2,Pg_S2829.8,XLOC_492020,Pg_S4021.15,Pg_S0002.18,Pg_S0286.4,Pg_S0439.3,Pg_S1518.10,Pg_S0801.4,Pg_S3923.7,Pg_S0852.8,Pg_S0002.14,Pg_S1658.11,Pg_S6295.1,Pg_S0914.1,Pg_S4286.1,Pg_S0062.25,Pg_S2495.1,Pg_S1726.2,Pg_S4150.2,Pg_S5119.10,Pg_S2317.2,Pg_S2813.11,Pg_S1316.4,Pg_S2073.19,Pg_S7918.4,Pg_S2245.31,Pg_S3124.4,Pg_S1286.12,Pg_S1954.19,XLOC_241369,Pg_S2295.…
GO:0055065	metal ion homeostasis	biological_process	0.00051562	0.03769	43	223959	121	45598	Pg_S1518.10,Pg_S0002.18,Pg_S0439.3,Pg_S0286.4,Pg_S2829.8,Pg_S0742.2,Pg_S4021.15,XLOC_492020,Pg_S2472.21,Pg_S0886.5,Pg_S2104.14,Pg_S2495.1,Pg_S1726.2,Pg_S0062.25,Pg_S4286.1,Pg_S6295.1,Pg_S0914.1,Pg_S0801.4,Pg_S3923.7,Pg_S1658.11,Pg_S0852.8,Pg_S0002.14,Pg_S2073.19,Pg_S7918.4,Pg_S1316.4,Pg_S2813.11,Pg_S2317.2,Pg_S4150.2,Pg_S5119.10,Pg_S0538.3,Pg_S0838.2,Pg_S2820.6,Pg_S1497.35,Pg_S1862.7,Pg_S0914.4,P…
GO:0009664	plant-type cell wall organization	biological_process	0.00053353	0.03778	20	223959	41	45598	Pg_S0745.22,Pg_S9483.1,Pg_S6183.1,Pg_S0239.6,Pg_S4510.3,Pg_S3273.2,Pg_S1669.1,Pg_S4270.1,Pg_S2019.3,Pg_S1952.3,Pg_S0239.7,Pg_S1649.1,Pg_S2936.12,Pg_S1952.4,Pg_S5920.4,Pg_S1270.2,Pg_S2019.2,Pg_S3273.1,Pg_S0379.8,Pg_S0144.32
GO:0071669	plant-type cell wall organization or biogenesis	biological_process	0.00053353	0.03778	20	223959	41	45598	Pg_S2936.12,Pg_S1952.4,Pg_S5920.4,Pg_S2019.3,Pg_S0239.7,Pg_S1952.3,Pg_S1649.1,Pg_S0379.8,Pg_S0144.32,Pg_S1270.2,Pg_S2019.2,Pg_S3273.1,Pg_S6183.1,Pg_S0239.6,Pg_S4510.3,Pg_S0745.22,Pg_S9483.1,Pg_S4270.1,Pg_S1669.1,Pg_S3273.2
GO:0050801	ion homeostasis	biological_process	0.00058139	0.039814	43	223959	122	45598	Pg_S0439.3,Pg_S0286.4,Pg_S0002.18,Pg_S1518.10,Pg_S0886.5,Pg_S2472.21,Pg_S2104.14,Pg_S4021.15,XLOC_492020,Pg_S2829.8,Pg_S0742.2,Pg_S0062.25,Pg_S4286.1,Pg_S1726.2,Pg_S2495.1,Pg_S1658.11,Pg_S0852.8,Pg_S0002.14,Pg_S3923.7,Pg_S0801.4,Pg_S0914.1,Pg_S6295.1,Pg_S1316.4,Pg_S2813.11,Pg_S7918.4,Pg_S2073.19,Pg_S5119.10,Pg_S4150.2,Pg_S2317.2,Pg_S1497.35,Pg_S1862.7,Pg_S2820.6,Pg_S0838.2,Pg_S0538.3,Pg_S0230.29,…
GO:0055080	cation homeostasis	biological_process	0.00058139	0.039814	43	223959	122	45598	Pg_S0914.1,Pg_S6295.1,Pg_S0852.8,Pg_S0002.14,Pg_S1658.11,Pg_S0801.4,Pg_S3923.7,Pg_S1726.2,Pg_S2495.1,Pg_S4286.1,Pg_S0062.25,Pg_S4021.15,XLOC_492020,Pg_S0742.2,Pg_S2829.8,Pg_S0886.5,Pg_S2472.21,Pg_S2104.14,Pg_S1518.10,Pg_S0286.4,Pg_S0439.3,Pg_S0002.18,Pg_S3074.11,Pg_S0914.4,Pg_S2295.24,Pg_S0230.29,Pg_S3124.4,Pg_S2245.31,Pg_S1954.19,Pg_S1286.12,XLOC_241369,Pg_S2820.6,Pg_S0838.2,Pg_S0538.3,Pg_S1862.…
GO:0055082	cellular chemical homeostasis	biological_process	0.0005886	0.039814	45	223959	130	45598	Pg_S2813.11,Pg_S1316.4,Pg_S2073.19,Pg_S7918.4,Pg_S4150.2,Pg_S5119.10,Pg_S2317.2,Pg_S1862.7,Pg_S1497.35,Pg_S2448.2,Pg_S0538.3,Pg_S0838.2,Pg_S2820.6,Pg_S3124.4,Pg_S2245.31,Pg_S1286.12,Pg_S1954.19,XLOC_241369,Pg_S2295.24,Pg_S0230.29,Pg_S0914.4,Pg_S3074.11,Pg_S0002.18,Pg_S2835.12,Pg_S0286.4,Pg_S0439.3,Pg_S1518.10,Pg_S0886.5,Pg_S2472.21,Pg_S2104.14,Pg_S0742.2,Pg_S2829.8,XLOC_492020,Pg_S4021.15,Pg_S428…
GO:0004553	hydrolase activity, hydrolyzing O-glycosyl compounds	molecular_function	0.00072082	0.048041	252	223959	1010	45598	Pg_S2819.21,Pg_S6276.2,Pg_S1400.10,Pg_S3713.29,Pg_S6185.7,Pg_S5109.5,Pg_S0564.5,Pg_S1336.11,Pg_S0367.26,Pg_S3597.4,XLOC_020081,Pg_S1334.6,Pg_S1500.29,Pg_S3236.2,Pg_S2936.12,Pg_S0901.16,Pg_S1428.10,Pg_S2020.14,Pg_S0741.52,Pg_S3730.16,Pg_S2658.15,Pg_S1135.37,Pg_S0116.10,Pg_S4659.2,Pg_S3919.1,Pg_S3142.7,Pg_S0741.51,Pg_S1777.1,Pg_S1047.4,XLOC_256637,Pg_S0759.6,Pg_S4589.7,Pg_S0915.2,Pg_S0265.25,Pg_S51…
GO:0005618	cell wall	cellular_component	0.00079471	0.051755	72	223959	216	45598	Pg_S2762.7,Pg_S4326.21,Pg_S5470.5,Pg_S3664.7,Pg_S2800.21,Pg_S8351.3,Pg_S5438.7,Pg_S0288.44,Pg_S4310.7,Pg_S6441.9,Pg_S3394.12,Pg_S5578.7,Pg_S2221.1,Pg_S2920.26,Pg_S5438.8,Pg_S0144.17,Pg_S2017.2,Pg_S1690.7,Pg_S0341.7,Pg_S0341.8,Pg_S2251.9,Pg_S4342.18,Pg_S0144.18,Pg_S1885.37,Pg_S1692.8,Pg_S0547.10,Pg_S5470.6,Pg_S3761.8,Pg_S1311.1,Pg_S2762.8,Pg_S5101.7,Pg_S8066.2,Pg_S0927.1,Pg_S6710.2,Pg_S1692.9,Pg_S…
GO:0005451	monovalent cation:hydrogen antiporter activity	molecular_function	0.00081081	0.051755	21	223959	43	45598	Pg_S5421.3,Pg_S0183.3,Pg_S1432.2,Pg_S2590.1,Pg_S0765.11,Pg_S3209.2,Pg_S4052.14,Pg_S0888.4,Pg_S4691.3,Pg_S1550.21,Pg_S0724.35,Pg_S1390.2,Pg_S3153.1,Pg_S0288.17,Pg_S5894.2,Pg_S3245.2,Pg_S0994.3,Pg_S7709.3,Pg_S0967.53,Pg_S0659.34,Pg_S1658.9
GO:0015491	cation:cation antiporter activity	molecular_function	0.00081081	0.051755	21	223959	43	45598	Pg_S0659.34,Pg_S0967.53,Pg_S1658.9,Pg_S0994.3,Pg_S7709.3,Pg_S3245.2,Pg_S0288.17,Pg_S3153.1,Pg_S5894.2,Pg_S1390.2,Pg_S0724.35,Pg_S1550.21,Pg_S4691.3,Pg_S0888.4,Pg_S4052.14,Pg_S3209.2,Pg_S0765.11,Pg_S2590.1,Pg_S1432.2,Pg_S0183.3,Pg_S5421.3
GO:0048878	chemical homeostasis	biological_process	0.0011409	0.071812	45	223959	135	45598	Pg_S4150.2,Pg_S5119.10,Pg_S2317.2,Pg_S1316.4,Pg_S2813.11,Pg_S2073.19,Pg_S7918.4,Pg_S1286.12,Pg_S1954.19,XLOC_241369,Pg_S3124.4,Pg_S2245.31,Pg_S0230.29,Pg_S2295.24,Pg_S0914.4,Pg_S3074.11,Pg_S1497.35,Pg_S1862.7,Pg_S2448.2,Pg_S0538.3,Pg_S0838.2,Pg_S2820.6,Pg_S2472.21,Pg_S0886.5,Pg_S2104.14,Pg_S2829.8,Pg_S0742.2,XLOC_492020,Pg_S4021.15,Pg_S0002.18,Pg_S0439.3,Pg_S0286.4,Pg_S2835.12,Pg_S1518.10,Pg_S080…
GO:0004601	peroxidase activity	molecular_function	0.0012647	0.077454	69	223959	232	45598	Pg_S7091.2,Pg_S3411.11,Pg_S3056.6,Pg_S9145.2,Pg_S1951.9,Pg_S0021.1,Pg_S5158.3,Pg_S3754.1,Pg_S1766.14,Pg_S0859.5,Pg_S2776.4,Pg_S0883.13,Pg_S2029.3,Pg_S1973.19,Pg_S1856.20,Pg_S4054.2,Pg_S0662.25,Pg_S6095.2,Pg_S0093.65,Pg_S0244.30,Pg_S1212.10,Pg_S5463.6,Pg_S1799.20,Pg_S1202.8,Pg_S6468.2,Pg_S2468.20,Pg_S4594.7,Pg_S2585.2,Pg_S2207.25,Pg_S1619.2,Pg_S3641.5,Pg_S5079.14,Pg_S3475.3,Pg_S2677.23,Pg_S0896.12…
GO:0016684	oxidoreductase activity, acting on peroxide as acceptor	molecular_function	0.0012647	0.077454	69	223959	232	45598	Pg_S4378.17,Pg_S3824.13,Pg_S1420.4,Pg_S3330.8,Pg_S4680.9,Pg_S0988.30,Pg_S0374.50,Pg_S3303.4,Pg_S2946.30,Pg_S2319.5,Pg_S2148.19,Pg_S4908.8,Pg_S2116.17,Pg_S2267.4,Pg_S2461.2,Pg_S0857.52,Pg_S3287.7,Pg_S4442.10,Pg_S1619.3,Pg_S8426.2,Pg_S1271.11,Pg_S7601.1,Pg_S0688.1,Pg_S1833.8,Pg_S3724.5,Pg_S2160.12,Pg_S3574.7,Pg_S3056.5,Pg_S0252.43,Pg_S0883.13,Pg_S2029.3,Pg_S2776.4,Pg_S0859.5,Pg_S1766.14,Pg_S3754.1,…
GO:0006820	anion transport	biological_process	0.0013273	0.080206	125	223959	458	45598	Pg_S2354.19,Pg_S0813.9,Pg_S6553.3,Pg_S0363.3,Pg_S4497.4,Pg_S0433.4,Pg_S0384.25,Pg_S0034.29,Pg_S1414.9,Pg_S7488.4,Pg_S2053.12,Pg_S3020.2,Pg_S1059.12,Pg_S6136.5,Pg_S3097.15,Pg_S1767.1,Pg_S2259.26,Pg_S3269.3,Pg_S5163.2,Pg_S2392.6,Pg_S0745.6,Pg_S4624.11,Pg_S4021.15,Pg_S0138.7,Pg_S1366.13,Pg_S0886.5,Pg_S1749.1,Pg_S2306.24,Pg_S4619.11,Pg_S4245.2,Pg_S0225.11,XLOC_261815,Pg_S7105.9,Pg_S0439.70,Pg_S5339.3…
GO:0044238	primary metabolic process	biological_process	0.0014056	0.083821	4071	223959	19120	45598	Pg_S3890.6,Pg_S1363.1,Pg_S2068.4,Pg_S0253.6,Pg_S1400.32,Pg_S1414.1,Pg_S5464.3,Pg_S3579.4,Pg_S1090.2,Pg_S5771.4,Pg_S3163.2,Pg_S1499.14,Pg_S4565.1,Pg_S0172.10,Pg_S4250.9,Pg_S3022.15,Pg_S7032.1,Pg_S7389.6,Pg_S4212.2,Pg_S0222.27,Pg_S0758.5,Pg_S8663.2,Pg_S5777.2,Pg_S4867.4,Pg_S7066.5,Pg_S4604.7,Pg_S0813.20,Pg_S2171.1,Pg_S2920.17,Pg_S6962.2,Pg_S0178.14,Pg_S6490.4,Pg_S0701.47,Pg_S1356.2,Pg_S8429.1,Pg_S4…
GO:0008270	zinc ion binding	molecular_function	0.0015061	0.088646	790	223959	3441	45598	Pg_S1298.2,Pg_S0439.3,Pg_S3157.1,Pg_S6453.1,Pg_S7014.1,Pg_S0708.23,Pg_S0192.34,Pg_S0213.38,Pg_S7870.1,Pg_S3845.3,Pg_S0563.7,Pg_S0818.5,Pg_S0886.1,Pg_S1220.5,Pg_S1740.8,Pg_S0747.27,Pg_S0062.25,Pg_S0093.29,Pg_S0312.9,Pg_S5335.1,Pg_S0204.37,Pg_S0213.47,Pg_S4267.3,Pg_S0290.14,Pg_S0440.8,Pg_S4629.4,XLOC_538329,Pg_S1066.3,Pg_S2963.1,Pg_S3396.2,Pg_S0534.63,Pg_S5033.1,Pg_S2757.4,Pg_S8795.2,XLOC_504331,Pg…
GO:0003887	DNA-directed DNA polymerase activity	molecular_function	0.0015788	0.091733	75	223959	259	45598	Pg_S0292.42,Pg_S0930.35,Pg_S1915.32,Pg_S0810.71,Pg_S0680.14,Pg_S2210.1,Pg_S0367.33,Pg_S1577.3,Pg_S3158.1,Pg_S4969.3,Pg_S2220.2,Pg_S3335.5,Pg_S7429.2,Pg_S0431.15,Pg_S0420.15,Pg_S7084.4,Pg_S0748.7,Pg_S6457.3,Pg_S8535.1,Pg_S1480.36,Pg_S4599.12,Pg_S4305.7,Pg_S0073.5,Pg_S2495.1,Pg_S6261.1,Pg_S0406.4,Pg_S5207.4,Pg_S0962.2,Pg_S2160.32,Pg_S0769.6,Pg_S0109.26,Pg_S3016.18,Pg_S0318.12,Pg_S2001.4,XLOC_529893…
GO:0007623	circadian rhythm	biological_process	0.0017858	0.10245	12	223959	26	45598	Pg_S0897.19,Pg_S4200.4,Pg_S0824.2,Pg_S4599.12,Pg_S1302.28,Pg_S1778.1,Pg_S0122.4,Pg_S1631.2,Pg_S1852.20,Pg_S7084.4,Pg_S4484.12,Pg_S3866.11
GO:0006518	peptide metabolic process	biological_process	0.0020851	0.11812	27	223959	83	45598	Pg_S0679.2,Pg_S0017.2,Pg_S1348.8,Pg_S7858.1,Pg_S0291.17,Pg_S4568.18,Pg_S2677.26,Pg_S6647.3,Pg_S0031.14,Pg_S7041.8,Pg_S2715.9,Pg_S0360.1,Pg_S8042.1,Pg_S0662.10,Pg_S0370.1,Pg_S5402.1,Pg_S0291.18,Pg_S2145.29,Pg_S0327.40,Pg_S0602.22,Pg_S5385.5,Pg_S6667.1,Pg_S0200.2,Pg_S6072.1,Pg_S3579.4,Pg_S4151.5,Pg_S0341.5
GO:0030312	external encapsulating structure	cellular_component	0.0024615	0.13772	87	223959	286	45598	Pg_S4342.18,Pg_S4155.13,Pg_S2017.2,Pg_S5901.12,Pg_S1690.7,Pg_S0341.7,Pg_S0341.8,Pg_S2251.9,Pg_S0547.10,Pg_S2783.12,Pg_S3761.8,Pg_S5470.6,Pg_S1311.1,Pg_S2762.8,Pg_S5101.7,Pg_S8066.2,Pg_S0144.18,Pg_S1671.8,Pg_S1885.37,Pg_S8140.4,Pg_S1692.8,Pg_S8351.3,Pg_S5438.7,Pg_S0288.44,Pg_S4310.7,Pg_S2762.7,Pg_S7084.4,Pg_S5498.4,Pg_S4326.21,Pg_S5470.5,Pg_S3664.7,Pg_S2800.21,Pg_S2221.1,Pg_S2920.26,Pg_S5438.8,Pg_…
GO:0015298	solute:cation antiporter activity	molecular_function	0.0025227	0.13774	39	223959	115	45598	Pg_S0765.11,Pg_S1169.1,Pg_S4487.26,Pg_S3178.9,Pg_S2223.6,Pg_S3321.2,Pg_S0116.18,Pg_S0183.3,Pg_S5953.14,Pg_S0889.66,Pg_S7709.3,Pg_S0994.3,Pg_S4183.9,Pg_S2848.3,Pg_S3245.2,Pg_S1658.9,Pg_S0967.53,Pg_S5273.2,Pg_S6124.1,XLOC_335949,Pg_S1390.2,Pg_S2636.2,Pg_S0889.65,Pg_S4691.3,Pg_S2929.7,Pg_S3209.2,Pg_S5421.3,Pg_S0889.64,Pg_S2590.1,Pg_S1432.2,Pg_S5894.2,Pg_S3153.1,Pg_S0288.17,Pg_S0659.34,Pg_S4052.14,Pg…
GO:0015299	solute:hydrogen antiporter activity	molecular_function	0.0025227	0.13774	39	223959	115	45598	Pg_S3209.2,Pg_S0889.64,Pg_S5421.3,Pg_S1432.2,Pg_S2590.1,Pg_S0288.17,Pg_S3153.1,Pg_S5894.2,Pg_S0659.34,Pg_S0888.4,Pg_S4052.14,Pg_S1550.21,Pg_S2003.1,Pg_S0724.35,Pg_S4487.26,Pg_S1169.1,Pg_S0765.11,Pg_S2223.6,Pg_S3178.9,Pg_S5953.14,Pg_S0183.3,Pg_S0116.18,Pg_S3321.2,Pg_S3245.2,Pg_S2848.3,Pg_S7709.3,Pg_S0994.3,Pg_S4183.9,Pg_S0889.66,Pg_S5273.2,Pg_S1658.9,Pg_S0967.53,XLOC_335949,Pg_S6124.1,Pg_S0889.65,…
GO:0003911	DNA ligase (NAD+) activity	molecular_function	0.0025894	0.1397	6	223959	9	45598	Pg_S0563.2,Pg_S5849.13,Pg_S0008.24,Pg_S2145.1,Pg_S0662.51,Pg_S1029.46
GO:0015276	ligand-gated ion channel activity	molecular_function	0.0028762	0.15157	45	223959	141	45598	Pg_S0062.25,Pg_S4286.1,Pg_S1726.2,Pg_S2495.1,Pg_S4650.10,Pg_S0002.14,Pg_S0852.8,Pg_S0801.4,Pg_S3923.7,Pg_S2196.10,Pg_S0914.1,Pg_S6295.1,Pg_S0439.3,Pg_S0286.4,Pg_S0002.18,Pg_S1518.10,Pg_S2472.21,Pg_S0886.5,XLOC_492020,Pg_S4021.15,Pg_S2829.8,Pg_S0742.2,Pg_S0476.46,Pg_S1979.4,Pg_S0439.70,Pg_S7998.2,Pg_S1801.1,Pg_S1497.35,Pg_S1862.7,Pg_S2820.6,Pg_S0838.2,Pg_S0538.3,Pg_S0230.29,Pg_S2295.24,XLOC_241369…
GO:0022834	ligand-gated channel activity	molecular_function	0.0028762	0.15157	45	223959	141	45598	Pg_S1518.10,Pg_S0439.3,Pg_S0286.4,Pg_S0002.18,XLOC_492020,Pg_S4021.15,Pg_S2829.8,Pg_S0742.2,Pg_S0886.5,Pg_S2472.21,Pg_S1726.2,Pg_S2495.1,Pg_S0062.25,Pg_S4286.1,Pg_S0914.1,Pg_S2196.10,Pg_S6295.1,Pg_S4650.10,Pg_S0852.8,Pg_S0002.14,Pg_S3923.7,Pg_S0801.4,Pg_S1316.4,Pg_S2813.11,Pg_S7002.2,Pg_S2317.2,Pg_S2085.4,Pg_S5119.10,Pg_S4150.2,Pg_S2820.6,Pg_S0838.2,Pg_S0538.3,Pg_S0476.46,Pg_S1979.4,Pg_S0439.70,P…
GO:0015081	sodium ion transmembrane transporter activity	molecular_function	0.002967	0.15409	46	223959	135	45598	Pg_S1647.20,Pg_S7431.5,Pg_S4063.16,Pg_S1390.2,Pg_S4691.3,Pg_S1181.1,Pg_S7709.3,Pg_S0994.3,Pg_S3245.2,Pg_S2317.2,Pg_S4568.4,Pg_S1342.11,Pg_S0967.53,Pg_S1658.9,Pg_S2894.9,Pg_S3641.10,Pg_S0183.3,Pg_S7717.1,Pg_S6379.4,Pg_S0765.11,Pg_S1000.3,Pg_S0664.32,Pg_S0888.4,Pg_S4052.14,Pg_S7069.6,Pg_S0724.35,Pg_S1550.21,Pg_S0096.18,Pg_S5097.1,Pg_S4333.19,Pg_S3153.1,Pg_S5894.2,Pg_S0288.17,Pg_S0659.34,Pg_S1434.6,…
GO:0046332	SMAD binding	molecular_function	0.002992	0.15409	7	223959	13	45598	XLOC_504624,Pg_S3733.3,Pg_S2783.8,Pg_S0251.4,Pg_S0536.64,Pg_S2455.14,Pg_S0635.13
GO:0000287	magnesium ion binding	molecular_function	0.0032132	0.16362	87	223959	323	45598	Pg_S0375.3,Pg_S6548.4,Pg_S0024.5,Pg_S1865.9,Pg_S3701.1,Pg_S3311.2,Pg_S6183.9,Pg_S1457.17,Pg_S1421.2,Pg_S2580.8,Pg_S0085.23,Pg_S5105.13,Pg_S4595.1,Pg_S0904.6,Pg_S7137.1,Pg_S6831.7,Pg_S1561.4,Pg_S0219.35,Pg_S3855.13,Pg_S7944.2,Pg_S4975.5,Pg_S0150.2,Pg_S2946.25,Pg_S2936.6,Pg_S2666.13,Pg_S4399.6,Pg_S0441.5,Pg_S3583.18,Pg_S5540.6,Pg_S2174.6,Pg_S0682.2,Pg_S1886.23,Pg_S0684.21,Pg_S9207.1,Pg_S3397.5,Pg_S…
GO:0016798	hydrolase activity, acting on glycosyl bonds	molecular_function	0.0032798	0.16516	263	223959	1092	45598	Pg_S2254.1,Pg_S0564.6,Pg_S2784.14,Pg_S0400.25,Pg_S2003.17,Pg_S2116.4,Pg_S4850.13,Pg_S6672.2,Pg_S2428.25,Pg_S0753.40,Pg_S1055.37,Pg_S5473.2,Pg_S1038.34,Pg_S1027.1,Pg_S8066.2,Pg_S3868.10,Pg_S1579.4,Pg_S0972.3,Pg_S1354.28,Pg_S0399.47,Pg_S0488.9,Pg_S1879.20,Pg_S2287.3,Pg_S0885.12,Pg_S2800.21,Pg_S1304.4,Pg_S0741.37,Pg_S0614.44,Pg_S1740.16,Pg_S2440.25,Pg_S0402.37,Pg_S5109.3,Pg_S5521.4,Pg_S8914.1,Pg_S36…
GO:0008108	UDP-glucose:hexose-1-phosphate uridylyltransferase activity	molecular_function	0.0034657	0.1726	7	223959	11	45598	Pg_S0662.34,Pg_S2369.7,Pg_S4960.3,Pg_S4579.15,Pg_S0449.6,Pg_S2238.14,Pg_S1886.19
GO:0016209	antioxidant activity	molecular_function	0.0036714	0.18086	97	223959	363	45598	Pg_S0277.37,Pg_S4847.4,Pg_S7580.3,Pg_S2811.4,Pg_S4066.7,Pg_S1348.12,Pg_S6634.6,Pg_S1106.13,Pg_S5079.14,Pg_S3475.3,Pg_S7120.1,Pg_S2677.23,Pg_S3411.12,Pg_S0896.12,Pg_S2585.2,Pg_S4594.7,Pg_S2468.20,Pg_S0614.54,Pg_S2207.25,Pg_S1619.2,Pg_S0581.5,Pg_S0388.2,Pg_S3641.5,Pg_S1661.8,Pg_S5463.6,Pg_S3140.3,Pg_S1212.10,Pg_S1799.20,Pg_S1202.8,Pg_S6468.2,Pg_S0662.25,Pg_S6095.2,Pg_S2683.4,Pg_S0093.65,Pg_S0244.30…
GO:0044724	single-organism carbohydrate catabolic process	biological_process	0.0041426	0.19915	66	223959	240	45598	Pg_S3397.5,Pg_S3581.4,Pg_S3862.4,Pg_S1104.2,Pg_S1514.21,Pg_S3125.12,Pg_S7360.5,Pg_S3016.5,Pg_S3920.2,Pg_S2891.16,Pg_S0871.3,Pg_S0078.5,Pg_S1075.26,Pg_S5185.5,Pg_S1879.21,Pg_S0374.27,Pg_S7308.4,Pg_S5568.7,Pg_S7556.2,Pg_S3311.2,Pg_S5008.15,Pg_S3701.1,Pg_S2580.8,Pg_S1457.17,Pg_S1668.13,Pg_S6183.9,Pg_S0904.6,Pg_S1164.7,Pg_S0085.23,Pg_S4564.5,Pg_S6026.8,Pg_S1561.4,Pg_S6831.7,Pg_S0150.2,Pg_S4975.5,Pg_S…
GO:0043603	cellular amide metabolic process	biological_process	0.0042097	0.19915	35	223959	125	45598	Pg_S5402.1,Pg_S0341.5,Pg_S4151.5,Pg_S5428.3,Pg_S6072.1,Pg_S0327.40,Pg_S2145.29,Pg_S0031.14,Pg_S6647.3,Pg_S4568.18,Pg_S6528.8,Pg_S0543.15,Pg_S1348.8,Pg_S0017.2,Pg_S0360.1,Pg_S3028.17,Pg_S1205.25,Pg_S0370.1,Pg_S2063.16,Pg_S5385.5,Pg_S6667.1,Pg_S0200.2,Pg_S3579.4,Pg_S0602.22,Pg_S0291.18,Pg_S0291.17,Pg_S2677.26,Pg_S3862.23,Pg_S7858.1,Pg_S0679.2,Pg_S8042.1,Pg_S0662.10,Pg_S2715.9,Pg_S1954.19,Pg_S7041.8
GO:0008677	2-dehydropantoate 2-reductase activity	molecular_function	0.0042182	0.19915	23	223959	69	45598	Pg_S1740.5,Pg_S0346.6,Pg_S0654.1,Pg_S7554.3,Pg_S1185.34,Pg_S1389.26,Pg_S1240.32,Pg_S0590.13,Pg_S0358.22,Pg_S6152.1,Pg_S5924.4,Pg_S6081.2,Pg_S0298.19,Pg_S6308.10,Pg_S2164.7,Pg_S1672.1,Pg_S2606.7,Pg_S2840.6,Pg_S7922.2,Pg_S2749.20,Pg_S3064.5,Pg_S1110.9,Pg_S2708.28
GO:0044723	single-organism carbohydrate metabolic process	biological_process	0.0042185	0.19915	251	223959	1106	45598	Pg_S5312.5,Pg_S5058.7,Pg_S5568.7,Pg_S7556.2,Pg_S5025.5,Pg_S3258.3,Pg_S1870.16,Pg_S6295.1,Pg_S3086.8,Pg_S1305.7,Pg_S2580.8,Pg_S2171.1,Pg_S6183.9,Pg_S0312.9,Pg_S1668.13,Pg_S1164.7,Pg_S1823.3,Pg_S5942.4,Pg_S4564.5,Pg_S0085.23,Pg_S1067.1,Pg_S4561.1,Pg_S0922.42,Pg_S0906.24,Pg_S4579.15,Pg_S0426.4,Pg_S7596.5,Pg_S2070.2,Pg_S0150.2,Pg_S6083.1,Pg_S4975.5,Pg_S1242.28,Pg_S4206.8,Pg_S3759.25,Pg_S7041.5,Pg_S04…
GO:0003677	DNA binding	molecular_function	0.0043077	0.20041	1190	223959	5330	45598	Pg_S0109.26,Pg_S1615.4,Pg_S0327.22,XLOC_461303,Pg_S1921.17,Pg_S1340.6,Pg_S0962.2,Pg_S4371.2,Pg_S1145.8,Pg_S1432.2,Pg_S1960.34,Pg_S0905.41,Pg_S2117.1,Pg_S3109.16,Pg_S2940.6,Pg_S1336.1,Pg_S0536.6,Pg_S5838.3,Pg_S6971.3,Pg_S1953.1,Pg_S5527.2,Pg_S3322.7,Pg_S2932.21,Pg_S1497.35,Pg_S1979.4,Pg_S3342.3,Pg_S2574.3,Pg_S2390.8,Pg_S1637.11,Pg_S1237.38,Pg_S1501.13,Pg_S0420.15,Pg_S1459.4,Pg_S1815.29,Pg_S0431.19…
GO:0015711	organic anion transport	biological_process	0.0043337	0.20041	75	223959	265	45598	Pg_S4656.3,Pg_S2920.14,Pg_S0134.14,Pg_S0399.25,Pg_S0023.7,Pg_S1330.12,Pg_S4619.11,XLOC_261815,Pg_S0225.11,Pg_S0439.70,Pg_S6966.2,Pg_S0437.22,Pg_S2124.8,Pg_S3250.15,Pg_S8858.3,Pg_S6893.5,Pg_S4656.4,Pg_S0265.21,Pg_S0327.21,Pg_S0096.36,Pg_S6406.12,Pg_S0358.12,Pg_S1336.14,Pg_S0191.3,Pg_S0384.25,Pg_S0034.29,Pg_S1414.9,Pg_S3020.2,Pg_S2053.12,Pg_S1059.12,Pg_S0813.9,Pg_S0363.3,Pg_S4497.4,Pg_S4021.15,Pg_S…
GO:0004506	squalene monooxygenase activity	molecular_function	0.0044358	0.20306	17	223959	43	45598	Pg_S2840.6,Pg_S2606.7,Pg_S0877.13,Pg_S1672.1,Pg_S7895.4,Pg_S3767.14,Pg_S3064.5,Pg_S7552.2,Pg_S4043.9,Pg_S2826.5,Pg_S4990.3,Pg_S3063.3,Pg_S6308.10,Pg_S3064.7,Pg_S6081.2,Pg_S6152.1,Pg_S1200.3
GO:0003674	molecular_function	molecular_function	0.0044932	0.20363	8308	223959	39501	45598	Pg_S1561.6,Pg_S0736.19,Pg_S1212.9,Pg_S0220.10,Pg_S1566.14,Pg_S0897.14,Pg_S0605.3,Pg_S0086.4,Pg_S0857.28,Pg_S1643.2,Pg_S4549.5,Pg_S0736.25,Pg_S5279.3,Pg_S3649.7,Pg_S0614.43,Pg_S1859.2,Pg_S2375.4,Pg_S3063.3,Pg_S3272.4,Pg_S1410.10,Pg_S2354.23,Pg_S1151.9,Pg_S3285.5,Pg_S0222.3,XLOC_147184,Pg_S1338.18,Pg_S2861.2,Pg_S5751.1,Pg_S3923.8,Pg_S2677.4,Pg_S0129.17,Pg_S0088.6,Pg_S0895.22,Pg_S2666.13,Pg_S6107.5,…
GO:0048610	cellular process involved in reproduction	biological_process	0.0046812	0.21005	101	223959	373	45598	Pg_S3210.11,Pg_S4678.3,Pg_S7910.1,Pg_S2517.3,Pg_S4000.7,Pg_S0063.6,Pg_S4122.4,Pg_S2448.2,Pg_S1122.5,Pg_S5234.3,Pg_S0020.2,Pg_S7170.1,Pg_S5498.4,Pg_S1394.4,Pg_S2073.8,Pg_S2790.10,Pg_S2392.20,Pg_S2082.1,Pg_S3149.20,Pg_S1122.11,Pg_S0387.2,Pg_S4395.14,Pg_S0384.24,Pg_S0442.40,Pg_S2633.17,Pg_S1979.27,Pg_S5197.5,Pg_S6485.2,Pg_S1671.8,Pg_S0434.3,Pg_S8140.4,Pg_S2396.14,Pg_S0769.6,Pg_S2783.12,Pg_S2419.2,Pg…
GO:0006007	glucose catabolic process	biological_process	0.0052224	0.22978	62	223959	224	45598	Pg_S3311.2,Pg_S5008.15,Pg_S3701.1,Pg_S3423.10,Pg_S7556.2,Pg_S5568.7,Pg_S0085.23,Pg_S0904.6,Pg_S1164.7,Pg_S1668.13,Pg_S1457.17,Pg_S2338.5,Pg_S6183.9,Pg_S2580.8,Pg_S1700.16,Pg_S7944.2,Pg_S3855.13,Pg_S3670.12,Pg_S0150.2,Pg_S4975.5,Pg_S1561.4,Pg_S6831.7,Pg_S2681.8,Pg_S6026.8,Pg_S5134.1,Pg_S1886.23,Pg_S3064.25,Pg_S6072.7,Pg_S1746.24,Pg_S4204.1,Pg_S1563.25,Pg_S1104.2,Pg_S1514.21,Pg_S3125.12,Pg_S3581.4,…
GO:0019320	hexose catabolic process	biological_process	0.0052224	0.22978	62	223959	224	45598	Pg_S0085.23,Pg_S0904.6,Pg_S1164.7,Pg_S1457.17,Pg_S1668.13,Pg_S2338.5,Pg_S6183.9,Pg_S2580.8,Pg_S1700.16,Pg_S3311.2,Pg_S3701.1,Pg_S5008.15,Pg_S3423.10,Pg_S7556.2,Pg_S5568.7,Pg_S5134.1,Pg_S3064.25,Pg_S1886.23,Pg_S6072.7,Pg_S1746.24,Pg_S4204.1,Pg_S1563.25,Pg_S7944.2,Pg_S3855.13,Pg_S4975.5,Pg_S0150.2,Pg_S3670.12,Pg_S1561.4,Pg_S6831.7,Pg_S2681.8,Pg_S6026.8,Pg_S7036.4,Pg_S2896.3,Pg_S3920.2,Pg_S2891.16,P…
GO:0006979	response to oxidative stress	biological_process	0.005524	0.24072	67	223959	233	45598	Pg_S2148.19,Pg_S2946.30,Pg_S2319.5,Pg_S4908.8,Pg_S0374.50,Pg_S2267.4,Pg_S2461.2,Pg_S2116.17,Pg_S1420.4,Pg_S4378.17,Pg_S3330.8,Pg_S0988.30,Pg_S0688.1,Pg_S3574.7,Pg_S3056.5,Pg_S5781.4,Pg_S0252.43,Pg_S1833.8,Pg_S3724.5,Pg_S2160.12,Pg_S4442.10,Pg_S4091.9,Pg_S1619.3,Pg_S1271.11,Pg_S6095.2,Pg_S0662.25,Pg_S0244.30,Pg_S0852.8,Pg_S0093.65,Pg_S1973.19,Pg_S1726.2,Pg_S4054.2,Pg_S1856.20,Pg_S0859.5,Pg_S3754.1…
GO:0046365	monosaccharide catabolic process	biological_process	0.0056398	0.24342	62	223959	225	45598	Pg_S3016.5,Pg_S7360.5,Pg_S6078.6,Pg_S3607.5,Pg_S0587.1,Pg_S2891.16,Pg_S3920.2,Pg_S2896.3,Pg_S7036.4,Pg_S3397.5,Pg_S0110.4,Pg_S4435.1,Pg_S3581.4,Pg_S1514.21,Pg_S1104.2,Pg_S3125.12,Pg_S1879.21,Pg_S5881.6,Pg_S0374.27,Pg_S0938.22,Pg_S3581.5,Pg_S4589.5,Pg_S7308.4,Pg_S4012.7,Pg_S0846.30,Pg_S0871.3,Pg_S4579.3,Pg_S0078.5,Pg_S2668.16,Pg_S1075.26,Pg_S0624.8,Pg_S1700.16,Pg_S2580.8,Pg_S2338.5,Pg_S6183.9,Pg_S…
GO:0003840	gamma-glutamyltransferase activity	molecular_function	0.0057401	0.24542	7	223959	12	45598	Pg_S0291.17,Pg_S4151.5,Pg_S7858.1,Pg_S3579.4,Pg_S6072.1,Pg_S0602.22,Pg_S0291.18
GO:0006813	potassium ion transport	biological_process	0.005848	0.24691	62	223959	244	45598	Pg_S0762.14,Pg_S9122.2,Pg_S2641.8,Pg_S0291.7,Pg_S3713.22,Pg_S1615.34,Pg_S0635.15,Pg_S7922.2,Pg_S2840.6,Pg_S6213.1,Pg_S4339.6,Pg_S1672.1,Pg_S0189.16,Pg_S0426.41,Pg_S2606.7,Pg_S0061.83,Pg_S0402.10,Pg_S2473.26,Pg_S6152.1,Pg_S5924.4,Pg_S0923.8,Pg_S2972.3,Pg_S5953.9,Pg_S4952.7,Pg_S1380.2,Pg_S1311.30,XLOC_199243,Pg_S1946.3,Pg_S2708.28,Pg_S5348.7,Pg_S7840.1,Pg_S3064.5,Pg_S1163.6,Pg_S0327.4,Pg_S4405.7,Pg…
GO:0006006	glucose metabolic process	biological_process	0.005884	0.24691	71	223959	264	45598	Pg_S6078.6,Pg_S0587.1,Pg_S3607.5,Pg_S7036.4,Pg_S2896.3,Pg_S0803.11,Pg_S1030.12,Pg_S4435.1,Pg_S0110.4,Pg_S3581.5,Pg_S4012.7,Pg_S4589.5,Pg_S0938.22,Pg_S5881.6,Pg_S2668.16,Pg_S0624.8,Pg_S0550.2,Pg_S0195.10,Pg_S0846.30,Pg_S4579.3,Pg_S1700.16,Pg_S2338.5,Pg_S3423.10,Pg_S1746.24,Pg_S3064.25,Pg_S6072.7,Pg_S1563.25,Pg_S4204.1,Pg_S3670.12,Pg_S2681.8,Pg_S2891.16,Pg_S3920.2,Pg_S1128.5,Pg_S7360.5,Pg_S3016.5,P…
GO:0034061	DNA polymerase activity	molecular_function	0.0061592	0.25389	88	223959	327	45598	Pg_S3158.1,Pg_S4969.3,Pg_S2220.2,Pg_S3335.5,Pg_S2037.1,Pg_S0680.14,Pg_S0810.71,Pg_S0292.42,Pg_S0930.35,Pg_S1915.32,Pg_S0367.33,Pg_S1577.3,Pg_S2210.1,Pg_S0297.28,Pg_S0420.15,Pg_S6457.3,Pg_S7084.4,Pg_S0643.5,Pg_S0748.7,Pg_S7429.2,Pg_S0431.15,Pg_S0769.6,Pg_S2160.32,Pg_S0962.2,Pg_S0109.26,Pg_S3016.18,Pg_S1480.36,Pg_S3843.7,Pg_S8535.1,Pg_S6261.1,Pg_S2495.1,Pg_S4305.7,Pg_S0073.5,Pg_S0406.4,Pg_S5207.4,P…
GO:0052689	carboxylic ester hydrolase activity	molecular_function	0.0061624	0.25389	89	223959	311	45598	Pg_S1129.7,Pg_S0299.9,Pg_S2762.7,Pg_S4326.21,Pg_S5470.5,Pg_S3664.7,Pg_S1376.6,Pg_S5438.7,Pg_S5470.3,Pg_S4310.7,Pg_S3039.16,Pg_S1879.19,Pg_S0431.65,Pg_S3394.12,Pg_S7246.1,Pg_S1075.2,Pg_S2106.10,Pg_S2306.3,Pg_S2920.26,Pg_S5438.8,Pg_S0144.17,Pg_S2017.2,Pg_S1075.36,Pg_S0341.5,Pg_S0341.7,Pg_S0341.8,Pg_S1730.4,Pg_S2289.17,Pg_S2093.13,Pg_S2251.9,Pg_S4342.18,Pg_S0144.18,Pg_S6708.7,Pg_S0399.9,Pg_S1885.37,…
GO:0030126	COPI vesicle coat	cellular_component	0.0069336	0.27011	9	223959	22	45598	Pg_S3716.18,Pg_S1744.17,Pg_S1678.59,Pg_S6977.2,Pg_S5704.3,Pg_S0536.59,Pg_S4142.5,Pg_S3866.11,Pg_S1637.40
GO:0030137	COPI-coated vesicle	cellular_component	0.0069336	0.27011	9	223959	22	45598	Pg_S1744.17,Pg_S1678.59,Pg_S6977.2,Pg_S3716.18,Pg_S0536.59,Pg_S4142.5,Pg_S5704.3,Pg_S3866.11,Pg_S1637.40
GO:0030663	COPI-coated vesicle membrane	cellular_component	0.0069336	0.27011	9	223959	22	45598	Pg_S6977.2,Pg_S1744.17,Pg_S1678.59,Pg_S3716.18,Pg_S4142.5,Pg_S0536.59,Pg_S5704.3,Pg_S3866.11,Pg_S1637.40
GO:0001071	nucleic acid binding transcription factor activity	molecular_function	0.006947	0.27011	432	223959	1761	45598	Pg_S4305.1,Pg_S3761.22,Pg_S1073.9,Pg_S3713.11,Pg_S0431.5,Pg_S3554.7,Pg_S2229.4,Pg_S0939.3,Pg_S6085.2,Pg_S0736.14,Pg_S4852.2,Pg_S0227.7,Pg_S1514.6,Pg_S0217.3,Pg_S0302.18,Pg_S5771.4,Pg_S1425.16,Pg_S1903.19,Pg_S0429.8,Pg_S0265.21,Pg_S1338.20,Pg_S4277.1,Pg_S0804.31,Pg_S4250.9,Pg_S8179.1,Pg_S0888.26,Pg_S0753.45,Pg_S2915.3,Pg_S0960.11,Pg_S7470.1,Pg_S4867.4,Pg_S5249.1,Pg_S1862.2,Pg_S5920.3,Pg_S0252.37,P…
GO:0003700	sequence-specific DNA binding transcription factor activity	molecular_function	0.006947	0.27011	432	223959	1761	45598	Pg_S6184.2,Pg_S0857.35,Pg_S7927.2,Pg_S0814.5,Pg_S2811.12,Pg_S1646.1,Pg_S6406.9,Pg_S1355.9,Pg_S0189.38,Pg_S3386.24,Pg_S5850.4,Pg_S3083.6,Pg_S7488.4,Pg_S1544.19,Pg_S0692.6,Pg_S6548.4,Pg_S0737.3,Pg_S1149.5,Pg_S2306.12,Pg_S1823.17,Pg_S0140.4,Pg_S3436.1,Pg_S2449.5,Pg_S2569.13,Pg_S3048.22,Pg_S1312.12,Pg_S1671.46,Pg_S6383.5,Pg_S4613.11,Pg_S7104.3,Pg_S0978.4,Pg_S2310.6,Pg_S3155.15,Pg_S1279.6,Pg_S1124.18,…
GO:0050661	NADP binding	molecular_function	0.007158	0.27011	38	223959	127	45598	Pg_S2164.7,Pg_S7716.1,Pg_S2896.3,Pg_S7360.5,Pg_S3010.1,Pg_S1030.12,Pg_S3535.4,Pg_S5422.7,Pg_S2708.28,Pg_S7308.4,Pg_S0654.1,Pg_S0391.4,Pg_S7554.3,Pg_S3535.8,Pg_S4036.7,Pg_S0590.13,Pg_S0550.2,Pg_S1164.7,Pg_S8389.2,Pg_S1668.13,Pg_S7922.2,Pg_S2749.20,Pg_S1110.9,Pg_S1122.1,Pg_S0346.6,Pg_S1675.13,Pg_S1655.2,Pg_S0536.6,Pg_S1185.34,Pg_S1389.26,Pg_S1563.25,Pg_S4206.2,Pg_S0923.8,Pg_S5581.1,Pg_S0134.2,Pg_S0…
GO:0015849	organic acid transport	biological_process	0.0073195	0.27011	73	223959	261	45598	Pg_S8858.3,Pg_S6893.5,Pg_S3250.15,Pg_S0437.22,Pg_S2124.8,Pg_S6966.2,Pg_S0191.3,Pg_S1336.14,Pg_S0358.12,Pg_S0096.36,Pg_S6406.12,Pg_S4656.4,Pg_S0265.21,Pg_S0327.21,Pg_S1330.12,Pg_S0023.7,Pg_S0399.25,Pg_S2920.14,Pg_S0134.14,Pg_S4656.3,Pg_S0439.70,XLOC_261815,Pg_S4619.11,Pg_S1749.1,Pg_S2306.24,Pg_S1366.13,Pg_S4021.15,Pg_S0138.7,Pg_S3269.3,Pg_S5163.2,Pg_S2392.6,Pg_S2259.26,Pg_S6136.5,Pg_S1059.12,Pg_S3…
GO:0046942	carboxylic acid transport	biological_process	0.0073195	0.27011	73	223959	261	45598	Pg_S3250.15,Pg_S6893.5,Pg_S8858.3,Pg_S6966.2,Pg_S0437.22,Pg_S2124.8,Pg_S0358.12,Pg_S0191.3,Pg_S1336.14,Pg_S0327.21,Pg_S0265.21,Pg_S4656.4,Pg_S6406.12,Pg_S0096.36,Pg_S0399.25,Pg_S0023.7,Pg_S1330.12,Pg_S4656.3,Pg_S0134.14,Pg_S2920.14,Pg_S0439.70,Pg_S4619.11,XLOC_261815,Pg_S1366.13,Pg_S2306.24,Pg_S1749.1,Pg_S0138.7,Pg_S4021.15,Pg_S2259.26,Pg_S5163.2,Pg_S3269.3,Pg_S2392.6,Pg_S6136.5,Pg_S3020.2,Pg_S20…
GO:0006259	DNA metabolic process	biological_process	0.0076622	0.27011	666	223959	2937	45598	Pg_S4808.3,Pg_S7264.3,Pg_S5746.7,Pg_S2849.2,Pg_S8353.2,XLOC_199243,Pg_S3773.1,Pg_S2868.8,Pg_S0664.23,Pg_S0132.8,Pg_S3339.17,Pg_S3346.12,Pg_S0046.5,Pg_S7453.5,Pg_S0095.2,Pg_S0708.18,Pg_S0872.17,Pg_S0634.16,Pg_S1038.11,Pg_S4305.7,Pg_S0476.57,Pg_S3394.4,Pg_S2932.23,Pg_S7551.5,Pg_S4227.3,Pg_S2967.18,Pg_S0025.8,Pg_S2004.3,Pg_S0355.12,Pg_S1815.35,Pg_S4616.6,Pg_S7699.7,Pg_S0148.6,Pg_S3145.1,Pg_S3988.5,P…
GO:0006013	mannose metabolic process	biological_process	0.0076816	0.27011	8	223959	21	45598	Pg_S0402.37,Pg_S2538.10,Pg_S0033.8,Pg_S0534.63,Pg_S0805.7,Pg_S2287.3,Pg_S3338.30,Pg_S0803.8
GO:0022836	gated channel activity	molecular_function	0.0076994	0.27011	68	223959	252	45598	Pg_S5119.10,Pg_S0544.5,Pg_S2085.4,Pg_S0857.56,Pg_S5127.11,Pg_S0577.11,Pg_S0633.6,Pg_S2813.11,Pg_S7002.2,XLOC_241369,Pg_S3124.4,Pg_S2937.6,Pg_S0230.29,Pg_S2295.24,XLOC_299534,Pg_S1497.35,Pg_S1979.4,Pg_S0476.46,Pg_S0838.2,Pg_S0538.3,Pg_S0061.83,Pg_S2829.8,Pg_S0002.18,Pg_S1338.1,Pg_S0286.4,Pg_S1518.10,XLOC_199243,Pg_S0801.4,Pg_S0002.14,Pg_S4286.1,Pg_S2495.1,Pg_S4150.2,Pg_S0516.13,Pg_S2317.2,Pg_S0896…
GO:0022839	ion gated channel activity	molecular_function	0.0076994	0.27011	68	223959	252	45598	Pg_S0061.83,Pg_S2829.8,Pg_S0286.4,Pg_S1338.1,Pg_S0002.18,XLOC_199243,Pg_S1518.10,Pg_S0002.14,Pg_S0801.4,Pg_S4286.1,Pg_S2495.1,Pg_S5119.10,Pg_S0544.5,Pg_S2085.4,Pg_S7002.2,Pg_S2813.11,Pg_S0577.11,Pg_S0633.6,Pg_S0857.56,Pg_S5127.11,Pg_S2295.24,Pg_S2937.6,Pg_S0230.29,Pg_S3124.4,XLOC_241369,XLOC_299534,Pg_S1979.4,Pg_S0476.46,Pg_S1497.35,Pg_S0838.2,Pg_S0538.3,Pg_S2472.21,Pg_S0886.5,Pg_S4021.15,XLOC_49…
GO:0006090	pyruvate metabolic process	biological_process	0.0078078	0.27011	5	223959	8	45598	Pg_S0447.5,Pg_S4604.9,Pg_S4375.11,Pg_S3713.7,Pg_S4604.8
GO:0009240	isopentenyl diphosphate biosynthetic process	biological_process	0.0078078	0.27011	5	223959	8	45598	Pg_S4375.11,Pg_S3713.7,Pg_S4604.8,Pg_S0447.5,Pg_S4604.9
GO:0016726	oxidoreductase activity, acting on CH or CH2 groups, NAD or NADP as acceptor	molecular_function	0.0078078	0.27011	5	223959	8	45598	Pg_S4604.9,Pg_S0447.5,Pg_S4375.11,Pg_S4604.8,Pg_S3713.7
GO:0019288	isopentenyl diphosphate biosynthetic process, mevalonate-independent pathway	biological_process	0.0078078	0.27011	5	223959	8	45598	Pg_S4604.9,Pg_S0447.5,Pg_S4604.8,Pg_S3713.7,Pg_S4375.11
GO:0019682	glyceraldehyde-3-phosphate metabolic process	biological_process	0.0078078	0.27011	5	223959	8	45598	Pg_S4604.9,Pg_S0447.5,Pg_S4375.11,Pg_S4604.8,Pg_S3713.7
GO:0046490	isopentenyl diphosphate metabolic process	biological_process	0.0078078	0.27011	5	223959	8	45598	Pg_S3713.7,Pg_S4604.8,Pg_S4375.11,Pg_S4604.9,Pg_S0447.5
GO:0050992	dimethylallyl diphosphate biosynthetic process	biological_process	0.0078078	0.27011	5	223959	8	45598	Pg_S4604.8,Pg_S3713.7,Pg_S4375.11,Pg_S0447.5,Pg_S4604.9
GO:0050993	dimethylallyl diphosphate metabolic process	biological_process	0.0078078	0.27011	5	223959	8	45598	Pg_S4604.8,Pg_S3713.7,Pg_S4375.11,Pg_S0447.5,Pg_S4604.9
GO:0051745	4-hydroxy-3-methylbut-2-en-1-yl diphosphate reductase activity	molecular_function	0.0078078	0.27011	5	223959	8	45598	Pg_S0447.5,Pg_S4604.9,Pg_S4375.11,Pg_S4604.8,Pg_S3713.7
GO:0008519	ammonium transmembrane transporter activity	molecular_function	0.0082271	0.27637	15	223959	32	45598	Pg_S3584.16,Pg_S1434.7,Pg_S0093.22,Pg_S0981.5,Pg_S0981.4,Pg_S5339.4,Pg_S0195.11,Pg_S2354.19,Pg_S0182.11,Pg_S3187.4,Pg_S3584.15,Pg_S1865.14,Pg_S2164.2,Pg_S0195.10,Pg_S5339.3
GO:0015101	organic cation transmembrane transporter activity	molecular_function	0.0082271	0.27637	15	223959	32	45598	Pg_S3584.16,Pg_S0093.22,Pg_S1434.7,Pg_S0981.5,Pg_S0981.4,Pg_S5339.4,Pg_S0195.11,Pg_S2354.19,Pg_S0182.11,Pg_S3187.4,Pg_S1865.14,Pg_S3584.15,Pg_S2164.2,Pg_S0195.10,Pg_S5339.3
GO:0015696	ammonium transport	biological_process	0.0082271	0.27637	15	223959	32	45598	Pg_S0981.5,Pg_S0981.4,Pg_S5339.4,Pg_S0195.11,Pg_S2354.19,Pg_S3584.16,Pg_S0093.22,Pg_S1434.7,Pg_S5339.3,Pg_S0182.11,Pg_S3584.15,Pg_S3187.4,Pg_S1865.14,Pg_S2164.2,Pg_S0195.10
GO:0050664	oxidoreductase activity, acting on NAD(P)H, oxygen as acceptor	molecular_function	0.0082326	0.27637	6	223959	13	45598	Pg_S8426.2,Pg_S0857.52,Pg_S3824.13,Pg_S7601.1,Pg_S1202.8,Pg_S4680.9
GO:0042440	pigment metabolic process	biological_process	0.0096108	0.32026	74	223959	275	45598	Pg_S1075.36,Pg_S0341.5,Pg_S0012.12,Pg_S4206.2,Pg_S1730.4,Pg_S2289.17,Pg_S2093.13,Pg_S0981.6,Pg_S0111.1,Pg_S0536.6,Pg_S0346.6,Pg_S1620.2,Pg_S4217.4,Pg_S1389.26,Pg_S0399.9,Pg_S6708.7,Pg_S2749.20,Pg_S0241.21,Pg_S2840.6,Pg_S6081.2,Pg_S1940.1,Pg_S0590.13,Pg_S1376.6,Pg_S6308.10,Pg_S0695.5,Pg_S7554.3,Pg_S0327.25,Pg_S2035.14,Pg_S2010.8,Pg_S5470.3,Pg_S3039.16,Pg_S3187.19,Pg_S7246.1,Pg_S2306.3,Pg_S3840.9,P…
GO:0032787	monocarboxylic acid metabolic process	biological_process	0.01014	0.33544	99	223959	386	45598	Pg_S5713.4,Pg_S3747.4,Pg_S0515.7,Pg_S7995.1,Pg_S6041.4,Pg_S0291.7,Pg_S1661.17,Pg_S0959.9,Pg_S2606.7,Pg_S5744.2,Pg_S6528.8,Pg_S1560.7,Pg_S0923.8,Pg_S5158.3,Pg_S0015.12,Pg_S5924.4,Pg_S0883.13,Pg_S5320.7,Pg_S3327.15,Pg_S1262.5,Pg_S8084.1,Pg_S9207.1,Pg_S2676.12,Pg_S4288.6,Pg_S2529.3,Pg_S3504.4,Pg_S0439.3,Pg_S3064.5,Pg_S6577.4,Pg_S2315.1,Pg_S0447.21,Pg_S1954.19,Pg_S1615.19,Pg_S1358.31,Pg_S5911.4,Pg_S5…
GO:0070085	glycosylation	biological_process	0.010376	0.34076	65	223959	253	45598	Pg_S1108.22,Pg_S4850.1,Pg_S0239.1,Pg_S3048.11,Pg_S0037.2,Pg_S0429.34,Pg_S4129.4,Pg_S0895.53,Pg_S1468.16,Pg_S7102.1,Pg_S0439.70,Pg_S0554.1,Pg_S1516.3,Pg_S4718.11,Pg_S0472.18,Pg_S4174.5,Pg_S0297.48,Pg_S2315.6,Pg_S1267.11,Pg_S6441.11,Pg_S7041.5,Pg_S5521.1,Pg_S0414.7,Pg_S0652.4,Pg_S5442.1,Pg_S6083.1,Pg_S1242.28,Pg_S0312.9,Pg_S3086.8,Pg_S1305.7,Pg_S2171.1,Pg_S0866.12,Pg_S5312.5,Pg_S5058.7,Pg_S0539.11,…
GO:0006012	galactose metabolic process	biological_process	0.010574	0.34476	8	223959	16	45598	Pg_S0662.34,Pg_S3539.3,Pg_S0449.6,Pg_S2238.14,Pg_S2369.7,Pg_S4579.15,Pg_S4960.3,Pg_S1886.19
GO:0016052	carbohydrate catabolic process	biological_process	0.010953	0.35456	74	223959	285	45598	Pg_S3670.12,Pg_S2681.8,XLOC_509069,Pg_S6072.7,Pg_S3064.25,Pg_S1746.24,Pg_S4204.1,Pg_S1563.25,Pg_S3423.10,Pg_S2338.5,Pg_S1700.16,Pg_S0624.8,Pg_S2668.16,Pg_S4579.3,Pg_S0399.47,Pg_S0846.30,Pg_S4012.7,Pg_S4589.5,Pg_S3581.5,Pg_S0938.22,Pg_S5881.6,Pg_S1531.2,Pg_S4435.1,Pg_S0110.4,Pg_S3759.1,Pg_S7036.4,Pg_S2896.3,Pg_S3607.5,Pg_S0587.1,Pg_S6078.6,Pg_S0957.2,Pg_S0914.5,Pg_S7944.2,Pg_S3855.13,Pg_S0150.2,Pg…
GO:0006270	DNA replication initiation	biological_process	0.011035	0.3547	63	223959	224	45598	Pg_S1270.12,Pg_S0838.2,Pg_S1838.1,Pg_S3641.10,Pg_S0292.42,Pg_S8402.1,Pg_S8365.1,Pg_S3335.5,Pg_S1550.10,Pg_S2245.31,Pg_S4969.3,Pg_S2220.2,Pg_S5610.7,Pg_S2658.24,Pg_S1340.7,Pg_S0022.39,Pg_S4297.1,Pg_S1174.3,Pg_S2644.1,Pg_S3063.7,Pg_S1108.18,Pg_S7084.4,Pg_S2317.2,Pg_S4150.2,Pg_S4256.1,Pg_S3866.11,Pg_S6381.3,Pg_S0192.13,Pg_S3196.2,Pg_S2495.1,Pg_S4599.12,Pg_S0544.22,Pg_S1480.36,Pg_S2624.4,Pg_S0170.11,…
GO:0010333	terpene synthase activity	molecular_function	0.011764	0.37545	24	223959	75	45598	Pg_S7985.1,Pg_S0024.5,Pg_S6491.1,Pg_S0265.25,Pg_S3711.2,Pg_S6548.4,Pg_S5540.7,Pg_S0575.5,Pg_S0575.52,Pg_S4595.1,Pg_S2623.12,Pg_S3673.5,Pg_S3814.1,Pg_S0086.28,Pg_S0052.1,Pg_S0639.1,Pg_S0682.2,Pg_S3673.4,Pg_S6548.3,Pg_S2946.25,Pg_S8690.1,Pg_S0085.61,Pg_S5540.6,Pg_S2174.6
GO:0019725	cellular homeostasis	biological_process	0.012348	0.39135	115	223959	433	45598	Pg_S7918.4,Pg_S2073.19,Pg_S3429.13,Pg_S0458.14,Pg_S0671.10,Pg_S0846.20,Pg_S2813.11,Pg_S1464.1,Pg_S0506.12,Pg_S1669.9,Pg_S1934.2,Pg_S5119.10,Pg_S0065.6,Pg_S0403.39,Pg_S6361.7,Pg_S0838.2,Pg_S0538.3,Pg_S2448.2,Pg_S1497.35,Pg_S5991.4,Pg_S3074.11,Pg_S0760.6,Pg_S0230.29,Pg_S2295.24,Pg_S1286.12,XLOC_241369,Pg_S3124.4,Pg_S1618.4,Pg_S1518.10,Pg_S4420.3,Pg_S0908.18,Pg_S2835.12,Pg_S0286.4,Pg_S0002.18,Pg_S03…
GO:0048511	rhythmic process	biological_process	0.01248	0.39276	12	223959	32	45598	Pg_S4484.12,Pg_S3866.11,Pg_S7084.4,Pg_S1631.2,Pg_S1852.20,Pg_S1302.28,Pg_S4599.12,Pg_S1778.1,Pg_S0824.2,Pg_S0122.4,Pg_S4200.4,Pg_S0897.19
GO:0008565	protein transporter activity	molecular_function	0.014142	0.44201	42	223959	153	45598	Pg_S1068.3,Pg_S3063.7,Pg_S0659.32,Pg_S1316.18,Pg_S1290.35,Pg_S0023.7,Pg_S4417.8,Pg_S0020.2,Pg_S6970.3,Pg_S3143.1,Pg_S1960.37,Pg_S5196.5,Pg_S0838.2,Pg_S3641.10,Pg_S8457.2,Pg_S1212.9,Pg_S3518.2,Pg_S6256.2,XLOC_492020,Pg_S4950.3,Pg_S3771.5,Pg_S2190.29,Pg_S6675.1,Pg_S4613.6,Pg_S2884.14,Pg_S3325.19,Pg_S7520.2,Pg_S7088.4,Pg_S3325.20,Pg_S2397.1,Pg_S6295.1,Pg_S0212.1,Pg_S4024.5,Pg_S2196.10,XLOC_006448,Pg…
GO:0016835	carbon-oxygen lyase activity	molecular_function	0.01469	0.456	87	223959	353	45598	Pg_S1314.19,Pg_S1174.3,Pg_S0085.61,Pg_S8690.1,Pg_S4037.10,Pg_S5707.4,Pg_S1507.7,Pg_S1693.3,Pg_S0078.5,Pg_S0086.28,Pg_S1075.26,Pg_S3673.5,Pg_S0838.5,Pg_S1128.5,Pg_S3397.5,Pg_S0439.42,Pg_S3581.4,Pg_S5540.6,Pg_S2174.6,Pg_S2946.25,Pg_S1886.23,Pg_S3673.4,Pg_S0682.2,Pg_S3679.7,Pg_S0883.13,Pg_S0052.1,Pg_S1262.5,Pg_S0150.2,Pg_S0923.8,Pg_S0423.3,Pg_S7944.2,Pg_S5009.4,Pg_S1552.33,Pg_S1457.17,Pg_S0747.27,Pg…
GO:0042592	homeostatic process	biological_process	0.01497	0.46152	138	223959	536	45598	Pg_S5991.4,Pg_S1076.6,Pg_S0538.3,Pg_S6361.7,XLOC_241369,Pg_S1286.12,Pg_S0230.29,Pg_S2295.24,Pg_S3074.11,Pg_S0458.14,Pg_S0671.10,Pg_S2813.11,Pg_S0846.20,Pg_S3429.13,Pg_S2073.19,Pg_S6057.12,Pg_S0403.39,Pg_S5119.10,Pg_S4568.4,Pg_S1934.2,Pg_S0431.8,Pg_S0319.9,Pg_S2470.9,Pg_S3329.5,Pg_S4286.1,Pg_S0908.29,Pg_S2495.1,Pg_S0960.21,Pg_S8430.1,Pg_S3777.8,Pg_S3071.9,Pg_S2803.9,Pg_S0978.1,Pg_S0002.18,Pg_S0908…
GO:0003909	DNA ligase activity	molecular_function	0.015125	0.46317	12	223959	36	45598	Pg_S0160.1,Pg_S0010.9,Pg_S0252.17,Pg_S3401.21,Pg_S1029.46,Pg_S5849.13,Pg_S1958.2,Pg_S4919.3,Pg_S0563.2,Pg_S0662.51,Pg_S2145.1,Pg_S0008.24
GO:0006096	glycolysis	biological_process	0.015629	0.47427	52	223959	199	45598	Pg_S1746.24,Pg_S3064.25,Pg_S5134.1,Pg_S6072.7,Pg_S1886.23,Pg_S3670.12,Pg_S0150.2,Pg_S4975.5,Pg_S3855.13,Pg_S7944.2,Pg_S6026.8,Pg_S2681.8,Pg_S6831.7,Pg_S1561.4,Pg_S0904.6,Pg_S0085.23,Pg_S1700.16,Pg_S2580.8,Pg_S2338.5,Pg_S6183.9,Pg_S1457.17,Pg_S5008.15,Pg_S3701.1,Pg_S3311.2,Pg_S5568.7,Pg_S3423.10,Pg_S3581.5,Pg_S4589.5,Pg_S4012.7,Pg_S1879.21,Pg_S0374.27,Pg_S0938.22,Pg_S0078.5,Pg_S2668.16,Pg_S0624.8,…
GO:0052646	alditol phosphate metabolic process	biological_process	0.015697	0.47427	17	223959	53	45598	Pg_S2840.6,Pg_S0327.4,Pg_S5001.2,Pg_S3326.7,Pg_S2606.7,Pg_S1442.18,Pg_S3064.5,Pg_S2936.6,XLOC_438055,Pg_S1226.3,Pg_S7554.3,Pg_S1879.20,Pg_S6308.10,Pg_S6152.1,Pg_S5924.4,Pg_S6081.2,Pg_S0298.19
GO:0046429	4-hydroxy-3-methylbut-2-en-1-yl diphosphate synthase activity	molecular_function	0.016005	0.4772	4	223959	8	45598	Pg_S0247.51,Pg_S1135.32,Pg_S5991.6,Pg_S0833.9
GO:0052592	oxidoreductase activity, acting on CH or CH2 groups, with an iron-sulfur protein as acceptor	molecular_function	0.016005	0.4772	4	223959	8	45598	Pg_S1135.32,Pg_S0247.51,Pg_S0833.9,Pg_S5991.6
GO:0016838	carbon-oxygen lyase activity, acting on phosphates	molecular_function	0.016885	0.49854	25	223959	83	45598	Pg_S0682.2,Pg_S0639.1,Pg_S3673.4,Pg_S6548.3,Pg_S2946.25,Pg_S0085.61,Pg_S8690.1,Pg_S2174.6,Pg_S5540.6,Pg_S3814.1,Pg_S3673.5,Pg_S0086.28,Pg_S0052.1,Pg_S2623.12,Pg_S4595.1,Pg_S0575.52,Pg_S5009.4,Pg_S6491.1,Pg_S7985.1,Pg_S0024.5,Pg_S0265.25,Pg_S3711.2,Pg_S5540.7,Pg_S0575.5,Pg_S6548.4
GO:0006865	amino acid transport	biological_process	0.017015	0.49854	31	223959	103	45598	XLOC_261815,Pg_S1403.8,Pg_S2677.26,Pg_S0813.9,Pg_S1973.8,Pg_S4497.4,Pg_S0439.70,Pg_S4518.2,Pg_S0905.56,Pg_S1563.22,Pg_S4787.9,Pg_S2115.20,Pg_S0987.34,Pg_S0384.25,Pg_S0034.29,Pg_S1967.2,Pg_S1715.5,Pg_S2053.12,Pg_S5219.6,Pg_S5191.3,Pg_S6136.5,Pg_S2392.6,Pg_S1579.13,Pg_S0358.22,Pg_S0138.7,Pg_S2478.14,Pg_S8858.3,Pg_S6893.5,Pg_S2306.24,Pg_S1366.13,Pg_S3250.15
GO:0019773	proteasome core complex, alpha-subunit complex	cellular_component	0.017116	0.49854	18	223959	57	45598	Pg_S0876.1,Pg_S4533.16,Pg_S0431.37,Pg_S1097.14,Pg_S5302.9,Pg_S2920.2,Pg_S2016.2,Pg_S4722.4,Pg_S1416.42,Pg_S0213.20,Pg_S2124.25,Pg_S2672.13,Pg_S1960.16,Pg_S0823.2,Pg_S2473.29,Pg_S0653.3,Pg_S0292.30,Pg_S0981.25
GO:0004190	aspartic-type endopeptidase activity	molecular_function	0.017271	0.49854	119	223959	466	45598	Pg_S1550.10,Pg_S0499.1,Pg_S4310.2,Pg_S2209.5,Pg_S5610.7,Pg_S8837.2,Pg_S3124.4,Pg_S0817.23,Pg_S0158.5,XLOC_147184,Pg_S0838.2,Pg_S1957.33,Pg_S1059.32,Pg_S0206.1,Pg_S2160.33,Pg_S7635.1,Pg_S7112.1,Pg_S0444.10,Pg_S2234.6,Pg_S1867.11,Pg_S0771.2,Pg_S0408.39,Pg_S0857.11,Pg_S1082.2,Pg_S5234.10,Pg_S4275.1,Pg_S1150.6,Pg_S2813.11,Pg_S5376.8,Pg_S0500.37,Pg_S4251.18,Pg_S1975.5,Pg_S4553.13,Pg_S1451.12,Pg_S0146.…
GO:0070001	aspartic-type peptidase activity	molecular_function	0.017271	0.49854	119	223959	466	45598	Pg_S7008.1,Pg_S3943.3,Pg_S5700.11,Pg_S0707.3,Pg_S0534.78,Pg_S1090.5,Pg_S7065.1,Pg_S0241.37,Pg_S4215.5,Pg_S2914.2,Pg_S0439.3,Pg_S3277.11,Pg_S0742.2,Pg_S2419.3,Pg_S4021.15,Pg_S1464.5,XLOC_492020,Pg_S2449.1,Pg_S8539.2,Pg_S0886.5,Pg_S0363.3,Pg_S3358.8,Pg_S1726.2,Pg_S2190.32,Pg_S0533.5,Pg_S0544.22,Pg_S4288.11,Pg_S1606.1,Pg_S6295.1,Pg_S0212.1,Pg_S1058.9,Pg_S0440.8,XLOC_034329,Pg_S0914.3,Pg_S4140.3,XLOC…
GO:0006261	DNA-dependent DNA replication	biological_process	0.01798	0.51572	66	223959	245	45598	Pg_S1480.36,Pg_S0170.11,Pg_S4599.12,Pg_S0192.13,Pg_S2495.1,Pg_S5935.2,Pg_S3016.18,Pg_S0286.4,Pg_S0290.6,Pg_S0002.18,Pg_S2001.4,Pg_S0367.46,Pg_S7055.4,Pg_S2753.19,Pg_S0292.42,Pg_S0838.2,Pg_S5610.7,Pg_S2220.2,Pg_S4969.3,Pg_S1550.10,Pg_S8365.1,Pg_S3335.5,Pg_S4297.1,Pg_S6381.3,Pg_S0106.5,Pg_S4256.1,Pg_S7084.4,Pg_S0544.22,Pg_S2624.4,Pg_S3196.2,Pg_S0852.8,XLOC_536257,Pg_S0434.4,Pg_S1969.6,Pg_S8267.1,Pg…
GO:0006749	glutathione metabolic process	biological_process	0.018126	0.51664	9	223959	22	45598	Pg_S0017.2,Pg_S0291.17,Pg_S7858.1,Pg_S3579.4,Pg_S6072.1,Pg_S0602.22,Pg_S7041.8,Pg_S0291.18,Pg_S4151.5
GO:0000015	phosphopyruvate hydratase complex	cellular_component	0.01842	0.51851	17	223959	46	45598	Pg_S3311.2,Pg_S3701.1,Pg_S3581.4,Pg_S0110.4,Pg_S3397.5,Pg_S0085.23,Pg_S6078.6,Pg_S0904.6,Pg_S1457.17,Pg_S6183.9,Pg_S2338.5,Pg_S1075.26,Pg_S7944.2,Pg_S0150.2,Pg_S0078.5,Pg_S1886.23,Pg_S3581.5
GO:0004634	phosphopyruvate hydratase activity	molecular_function	0.01842	0.51851	17	223959	46	45598	Pg_S3701.1,Pg_S3311.2,Pg_S3581.4,Pg_S0110.4,Pg_S3397.5,Pg_S0085.23,Pg_S6078.6,Pg_S0904.6,Pg_S6183.9,Pg_S2338.5,Pg_S1457.17,Pg_S7944.2,Pg_S1075.26,Pg_S0078.5,Pg_S0150.2,Pg_S1886.23,Pg_S3581.5
GO:0009341	beta-galactosidase complex	cellular_component	0.019297	0.53821	13	223959	45	45598	Pg_S0901.16,Pg_S3109.6,Pg_S1715.8,Pg_S6478.2,Pg_S5092.1,Pg_S0895.25,Pg_S0809.4,Pg_S5010.10,Pg_S1135.37,Pg_S3062.5,Pg_S1715.26,Pg_S5677.1,Pg_S1973.14
GO:0072330	monocarboxylic acid biosynthetic process	biological_process	0.019451	0.53821	53	223959	191	45598	Pg_S2093.22,Pg_S2902.11,Pg_S4504.5,Pg_S4656.4,XLOC_297706,Pg_S2003.19,Pg_S1068.4,Pg_S0129.6,Pg_S1497.22,Pg_S6371.8,Pg_S1497.21,Pg_S1416.6,Pg_S1701.8,Pg_S4921.1,Pg_S4690.2,Pg_S5890.6,Pg_S0727.36,Pg_S5745.3,Pg_S4935.3,Pg_S1358.31,Pg_S5470.1,Pg_S0426.32,Pg_S0447.21,Pg_S4768.3,Pg_S2315.1,Pg_S5324.5,Pg_S5123.2,Pg_S4917.14,Pg_S2503.6,Pg_S0004.23,Pg_S0439.3,Pg_S5969.3,Pg_S3504.4,Pg_S3289.11,Pg_S3718.8,P…
GO:0033993	response to lipid	biological_process	0.02007	0.53821	4	223959	5	45598	Pg_S0032.12,Pg_S0415.4,Pg_S2898.6,Pg_S0925.30
GO:0043401	steroid hormone mediated signaling pathway	biological_process	0.02007	0.53821	4	223959	5	45598	Pg_S0032.12,Pg_S0925.30,Pg_S0415.4,Pg_S2898.6
GO:0048545	response to steroid hormone stimulus	biological_process	0.02007	0.53821	4	223959	5	45598	Pg_S0925.30,Pg_S2898.6,Pg_S0415.4,Pg_S0032.12
GO:0071383	cellular response to steroid hormone stimulus	biological_process	0.02007	0.53821	4	223959	5	45598	Pg_S0032.12,Pg_S0415.4,Pg_S2898.6,Pg_S0925.30
GO:0071396	cellular response to lipid	biological_process	0.02007	0.53821	4	223959	5	45598	Pg_S0032.12,Pg_S0415.4,Pg_S2898.6,Pg_S0925.30
GO:0071407	cellular response to organic cyclic compound	biological_process	0.02007	0.53821	4	223959	5	45598	Pg_S0925.30,Pg_S0415.4,Pg_S2898.6,Pg_S0032.12
GO:0051186	cofactor metabolic process	biological_process	0.02052	0.54703	147	223959	616	45598	Pg_S3518.16,Pg_S0061.31,Pg_S6725.6,Pg_S1194.3,Pg_S2606.4,Pg_S4442.6,Pg_S0676.4,Pg_S7170.7,Pg_S0740.7,Pg_S4227.3,Pg_S0341.5,Pg_S2971.4,Pg_S5428.3,Pg_S0981.6,Pg_S1444.21,Pg_S2289.17,Pg_S1730.4,Pg_S1451.9,Pg_S0536.6,Pg_S1292.17,Pg_S6053.3,Pg_S0346.6,Pg_S0403.53,Pg_S1563.25,Pg_S3039.16,Pg_S3187.19,Pg_S3923.6,Pg_S2106.10,Pg_S0993.6,Pg_S0913.16,Pg_S0025.8,Pg_S1885.4,Pg_S2060.2,Pg_S0403.32,Pg_S1652.1,Pg…
GO:0006814	sodium ion transport	biological_process	0.021002	0.55661	48	223959	157	45598	Pg_S4568.4,Pg_S0491.4,Pg_S7709.3,Pg_S0994.3,Pg_S3245.2,Pg_S2317.2,Pg_S1342.11,Pg_S1658.9,Pg_S0967.53,Pg_S1647.20,Pg_S6919.4,Pg_S4063.16,Pg_S7431.5,Pg_S1305.2,Pg_S5121.8,Pg_S1181.1,Pg_S1390.2,Pg_S4691.3,Pg_S0765.11,Pg_S6994.3,Pg_S1000.3,Pg_S7314.2,Pg_S3641.10,Pg_S0183.3,Pg_S7717.1,Pg_S4333.19,Pg_S5894.2,Pg_S3153.1,Pg_S0288.17,Pg_S4217.12,Pg_S5097.1,Pg_S0659.34,Pg_S4052.14,Pg_S7069.6,Pg_S0888.4,Pg_…
GO:0030284	estrogen receptor activity	molecular_function	0.021557	0.56229	3	223959	3	45598	Pg_S2898.6,Pg_S0925.30,Pg_S0032.12
GO:0044765	single-organism transport	biological_process	0.021644	0.56229	954	223959	4490	45598	Pg_S4045.2,Pg_S0493.38,Pg_S0274.14,Pg_S1715.5,Pg_S4635.5,Pg_S4678.3,Pg_S1135.3,Pg_S0500.31,XLOC_435479,Pg_S3650.12,Pg_S5743.1,Pg_S0183.3,Pg_S5720.2,Pg_S7314.2,Pg_S0063.6,XLOC_329038,Pg_S0488.9,Pg_S4713.4,Pg_S0889.66,Pg_S4733.14,Pg_S0491.4,Pg_S0762.47,Pg_S4415.13,Pg_S0857.56,Pg_S0548.12,Pg_S5625.5,Pg_S4063.16,Pg_S0575.8,Pg_S2369.10,Pg_S5615.2,Pg_S7554.3,Pg_S0605.10,Pg_S1823.9,Pg_S0163.6,Pg_S0199.3…
GO:0006072	glycerol-3-phosphate metabolic process	biological_process	0.021712	0.56229	15	223959	47	45598	Pg_S2936.6,Pg_S2840.6,Pg_S0327.4,XLOC_438055,Pg_S3326.7,Pg_S7554.3,Pg_S2606.7,Pg_S1879.20,Pg_S1442.18,Pg_S6308.10,Pg_S6152.1,Pg_S5924.4,Pg_S3064.5,Pg_S0298.19,Pg_S6081.2
GO:0046168	glycerol-3-phosphate catabolic process	biological_process	0.021712	0.56229	15	223959	47	45598	Pg_S1879.20,Pg_S1442.18,Pg_S6308.10,Pg_S6152.1,Pg_S5924.4,Pg_S3064.5,Pg_S6081.2,Pg_S0298.19,Pg_S2936.6,Pg_S2840.6,Pg_S0327.4,XLOC_438055,Pg_S3326.7,Pg_S7554.3,Pg_S2606.7
GO:0005788	endoplasmic reticulum lumen	cellular_component	0.022133	0.56993	4	223959	8	45598	Pg_S2792.5,Pg_S5991.4,Pg_S0388.2,Pg_S8430.1
GO:0006081	cellular aldehyde metabolic process	biological_process	0.022757	0.58267	6	223959	13	45598	Pg_S0447.5,Pg_S4604.9,Pg_S1615.19,Pg_S4375.11,Pg_S3713.7,Pg_S4604.8
GO:0032040	small-subunit processome	cellular_component	0.022889	0.58276	55	223959	191	45598	Pg_S0930.35,Pg_S0292.42,Pg_S4287.3,Pg_S0838.5,Pg_S3735.1,Pg_S3392.5,Pg_S3641.10,Pg_S0560.12,Pg_S1231.21,Pg_S4701.1,Pg_S2658.24,Pg_S2220.2,Pg_S1174.8,Pg_S4969.3,Pg_S2031.3,Pg_S0769.3,Pg_S6531.3,Pg_S0431.15,Pg_S1523.3,Pg_S4297.1,Pg_S3866.11,Pg_S4256.1,Pg_S2317.2,Pg_S7084.4,Pg_S3122.1,Pg_S0368.15,Pg_S0070.6,Pg_S1564.1,Pg_S1480.36,Pg_S2624.4,Pg_S7213.1,Pg_S3405.3,Pg_S0479.5,Pg_S4170.20,Pg_S2495.1,Pg_…
GO:0016747	transferase activity, transferring acyl groups other than amino-acyl groups	molecular_function	0.023039	0.58331	161	223959	627	45598	Pg_S3862.23,Pg_S2336.3,Pg_S4352.1,Pg_S1701.8,Pg_S2291.4,Pg_S2205.10,Pg_S0423.25,Pg_S0426.32,Pg_S0225.3,Pg_S8395.1,Pg_S0519.27,Pg_S1528.3,Pg_S2093.22,Pg_S0204.68,Pg_S1497.21,Pg_S2907.5,Pg_S1038.19,Pg_S3527.13,Pg_S0895.45,Pg_S0129.6,Pg_S0637.14,Pg_S7940.1,Pg_S0250.5,Pg_S4111.2,Pg_S0727.22,Pg_S5851.1,Pg_S5178.1,Pg_S1204.2,Pg_S0810.58,Pg_S1241.12,Pg_S2182.12,Pg_S3718.8,Pg_S5969.3,Pg_S2053.2,Pg_S3717.…
GO:0015291	secondary active transmembrane transporter activity	molecular_function	0.024365	0.60626	78	223959	304	45598	Pg_S1658.9,Pg_S8559.1,Pg_S5491.1,Pg_S5273.2,Pg_S2848.3,Pg_S4183.9,Pg_S0994.3,Pg_S2988.1,Pg_S2929.7,Pg_S0889.65,Pg_S5925.5,Pg_S1390.2,XLOC_335949,Pg_S0265.21,Pg_S4159.4,Pg_S4944.3,Pg_S0488.16,Pg_S4771.4,Pg_S0724.14,Pg_S5953.14,Pg_S0659.34,Pg_S7193.2,Pg_S4830.1,Pg_S0288.17,Pg_S3153.1,Pg_S5561.5,Pg_S5894.2,Pg_S0288.26,Pg_S0888.4,Pg_S1034.26,Pg_S7488.4,Pg_S0034.29,Pg_S3610.14,Pg_S2590.1,Pg_S6553.3,Pg…
GO:0004779	sulfate adenylyltransferase activity	molecular_function	0.024561	0.60626	4	223959	8	45598	Pg_S3794.1,Pg_S1606.19,Pg_S0681.1,Pg_S3650.10
GO:0004781	sulfate adenylyltransferase (ATP) activity	molecular_function	0.024561	0.60626	4	223959	8	45598	Pg_S3794.1,Pg_S1606.19,Pg_S3650.10,Pg_S0681.1
GO:0005787	signal peptidase complex	cellular_component	0.024614	0.60626	14	223959	43	45598	Pg_S1348.8,Pg_S0679.2,Pg_S4568.18,Pg_S0031.14,Pg_S5402.1,Pg_S6647.3,Pg_S0370.1,Pg_S0327.40,Pg_S0200.2,Pg_S6667.1,Pg_S2145.29,Pg_S0662.10,Pg_S2715.9,Pg_S0360.1
GO:0006465	signal peptide processing	biological_process	0.024614	0.60626	14	223959	43	45598	Pg_S0662.10,Pg_S2715.9,Pg_S0360.1,Pg_S0327.40,Pg_S0200.2,Pg_S6667.1,Pg_S2145.29,Pg_S4568.18,Pg_S5402.1,Pg_S0031.14,Pg_S6647.3,Pg_S0370.1,Pg_S1348.8,Pg_S0679.2
GO:0006633	fatty acid biosynthetic process	biological_process	0.024851	0.60878	50	223959	181	45598	Pg_S1701.8,Pg_S1416.6,Pg_S4690.2,Pg_S5890.6,Pg_S1358.31,Pg_S5745.3,Pg_S5470.1,Pg_S0727.36,Pg_S4768.3,Pg_S0447.21,Pg_S0426.32,Pg_S2503.6,Pg_S2315.1,Pg_S5324.5,Pg_S5123.2,Pg_S4917.14,Pg_S0004.23,Pg_S2902.11,Pg_S2093.22,Pg_S4504.5,Pg_S4656.4,Pg_S2003.19,Pg_S0129.6,Pg_S1068.4,Pg_S1497.22,Pg_S1497.21,Pg_S6371.8,Pg_S8185.2,Pg_S4606.3,Pg_S8809.1,Pg_S0724.33,Pg_S1661.17,Pg_S2045.2,Pg_S6041.4,Pg_S3747.4,P…
GO:0005138	interleukin-6 receptor binding	molecular_function	0.026118	0.63637	2	223959	2	45598	Pg_S8608.3,Pg_S7224.5
GO:0015740	C4-dicarboxylate transport	biological_process	0.027225	0.65982	35	223959	116	45598	Pg_S1059.12,Pg_S1414.9,Pg_S6328.1,Pg_S0889.68,Pg_S0363.3,Pg_S2495.1,Pg_S1749.1,Pg_S4021.15,Pg_S3269.3,Pg_S5163.2,Pg_S5090.1,Pg_S0002.18,Pg_S0286.4,Pg_S2259.26,Pg_S1518.10,Pg_S1330.12,Pg_S0399.25,Pg_S0023.7,Pg_S1734.9,Pg_S0134.14,Pg_S4656.3,Pg_S0508.5,Pg_S2256.5,Pg_S4619.11,Pg_S2124.8,Pg_S0437.22,Pg_S6493.2,Pg_S1336.14,Pg_S0191.3,Pg_S0358.12,Pg_S1934.1,Pg_S6406.12,Pg_S4656.4,Pg_S1823.9,Pg_S0327.21
GO:0008813	chorismate lyase activity	molecular_function	0.027792	0.66997	3	223959	4	45598	Pg_S0093.26,Pg_S0093.27,Pg_S1815.23
GO:0006325	chromatin organization	biological_process	0.029192	0.69998	97	223959	374	45598	Pg_S3098.15,Pg_S0636.1,Pg_S2503.13,Pg_S0967.18,Pg_S0319.11,Pg_S3063.7,Pg_S0011.4,Pg_S1312.2,Pg_S7284.2,Pg_S5948.1,Pg_S1202.4,Pg_S2631.8,Pg_S1231.21,Pg_S5831.3,Pg_S6789.5,Pg_S0557.2,Pg_S5339.7,Pg_S0482.2,Pg_S2031.3,Pg_S0168.6,Pg_S1979.23,Pg_S1774.1,Pg_S1974.22,Pg_S8551.1,Pg_S3604.9,Pg_S0480.2,Pg_S0076.2,Pg_S0439.3,Pg_S0926.8,Pg_S3771.5,Pg_S4248.5,Pg_S2507.17,Pg_S1302.12,Pg_S3810.2,Pg_S1291.1,Pg_S5…
GO:0003333	amino acid transmembrane transport	biological_process	0.031093	0.74164	26	223959	86	45598	Pg_S6136.5,Pg_S5191.3,Pg_S5219.6,Pg_S2392.6,Pg_S2478.14,Pg_S0358.22,Pg_S1579.13,Pg_S3250.15,Pg_S1366.13,Pg_S6893.5,Pg_S2306.24,Pg_S8858.3,Pg_S0813.9,Pg_S2677.26,Pg_S1403.8,XLOC_261815,Pg_S0439.70,Pg_S4497.4,Pg_S0384.25,Pg_S0987.34,Pg_S0905.56,Pg_S1563.22,Pg_S4787.9,Pg_S4518.2,Pg_S2053.12,Pg_S1967.2
GO:0006113	fermentation	biological_process	0.03156	0.74376	8	223959	17	45598	Pg_S2115.7,Pg_S6528.8,Pg_S5744.2,Pg_S2529.3,Pg_S2068.2,Pg_S2803.2,Pg_S4225.4,Pg_S8084.1
GO:0019665	anaerobic amino acid catabolic process	biological_process	0.03156	0.74376	8	223959	17	45598	Pg_S2529.3,Pg_S5744.2,Pg_S6528.8,Pg_S2115.7,Pg_S8084.1,Pg_S4225.4,Pg_S2803.2,Pg_S2068.2
GO:0016567	protein ubiquitination	biological_process	0.031698	0.74376	64	223959	244	45598	Pg_S8608.2,Pg_S1671.11,Pg_S3027.21,Pg_S2592.2,Pg_S5199.2,Pg_S1632.4,Pg_S2409.4,Pg_S1480.50,Pg_S3418.4,Pg_S2160.29,Pg_S4893.4,Pg_S3613.5,Pg_S0437.10,Pg_S2472.23,Pg_S0241.1,Pg_S0857.2,Pg_S0046.1,Pg_S4388.13,Pg_S4427.15,Pg_S0653.3,Pg_S5120.5,Pg_S1377.1,Pg_S4674.7,Pg_S5234.6,Pg_S4045.1,Pg_S0782.5,Pg_S4566.1,Pg_S2116.16,Pg_S4312.1,Pg_S4620.7,Pg_S1016.19,Pg_S2223.3,Pg_S4527.5,Pg_S3006.1,Pg_S1990.12,Pg_…
GO:0005813	centrosome	cellular_component	0.031857	0.74376	3	223959	3	45598	Pg_S1316.10,Pg_S0240.8,Pg_S2000.9
GO:0005783	endoplasmic reticulum	cellular_component	0.032002	0.74376	122	223959	520	45598	Pg_S5648.1,Pg_S6147.2,Pg_S0570.2,Pg_S3366.10,Pg_S5822.4,Pg_S1075.13,Pg_S0662.10,Pg_S0973.7,Pg_S1957.6,Pg_S0679.2,Pg_S5168.16,Pg_S7717.1,Pg_S1516.3,Pg_S4718.11,Pg_S3089.2,Pg_S0100.9,Pg_S2813.18,Pg_S4150.2,Pg_S0893.5,Pg_S0895.53,Pg_S6667.1,Pg_S0388.2,Pg_S0200.2,Pg_S0581.5,Pg_S3866.11,Pg_S0741.16,Pg_S1108.18,Pg_S0497.1,Pg_S4919.1,Pg_S0519.50,Pg_S3048.11,Pg_S0370.1,Pg_S3226.1,Pg_S3765.5,Pg_S0434.4,Pg…
GO:0006721	terpenoid metabolic process	biological_process	0.033272	0.76543	39	223959	155	45598	Pg_S0315.1,Pg_S2164.7,Pg_S3840.9,Pg_S1551.6,Pg_S1034.41,Pg_S1908.21,Pg_S3064.5,Pg_S0327.25,Pg_S3063.1,Pg_S2035.14,Pg_S9000.1,Pg_S5991.6,Pg_S7554.3,Pg_S0654.1,Pg_S1135.32,Pg_S6308.10,Pg_S0590.13,Pg_S2229.10,Pg_S6081.2,Pg_S0086.28,Pg_S7922.2,Pg_S2840.6,Pg_S2749.20,Pg_S0247.51,Pg_S1672.1,Pg_S3063.2,Pg_S1560.7,Pg_S2606.7,Pg_S2661.6,Pg_S6264.1,Pg_S3944.1,Pg_S1389.26,Pg_S1204.11,Pg_S1185.34,Pg_S0346.6,…
GO:0016114	terpenoid biosynthetic process	biological_process	0.033272	0.76543	39	223959	155	45598	Pg_S0346.6,Pg_S7699.3,Pg_S1389.26,Pg_S1185.34,Pg_S1204.11,Pg_S6152.1,Pg_S0833.9,Pg_S0245.15,Pg_S1560.7,Pg_S3063.2,Pg_S1672.1,Pg_S2606.7,Pg_S2840.6,Pg_S7922.2,Pg_S0247.51,Pg_S2749.20,Pg_S6264.1,Pg_S3944.1,Pg_S2661.6,Pg_S5991.6,Pg_S0654.1,Pg_S7554.3,Pg_S9000.1,Pg_S0327.25,Pg_S3063.1,Pg_S2035.14,Pg_S0590.13,Pg_S2229.10,Pg_S0086.28,Pg_S6081.2,Pg_S1135.32,Pg_S6308.10,Pg_S2164.7,Pg_S3840.9,Pg_S0315.1,P…
GO:0016746	transferase activity, transferring acyl groups	molecular_function	0.033544	0.76779	207	223959	851	45598	Pg_S1443.5,Pg_S0166.15,Pg_S3171.10,Pg_S0804.20,Pg_S2003.19,Pg_S4379.10,Pg_S5977.8,Pg_S1159.1,Pg_S3303.14,Pg_S2902.11,Pg_S2518.23,Pg_S4691.6,Pg_S1269.1,Pg_S2179.9,Pg_S0636.1,Pg_S2315.1,Pg_S2205.3,Pg_S5589.6,Pg_S0447.21,Pg_S0718.14,Pg_S0810.57,Pg_S2238.4,Pg_S4201.1,Pg_S2145.32,Pg_S0557.2,Pg_S1626.1,Pg_S2336.1,Pg_S0804.19,Pg_S0859.8,Pg_S3887.2,Pg_S5316.6,Pg_S5555.4,Pg_S3762.4,Pg_S0400.39,Pg_S0713.25…
GO:0005261	cation channel activity	molecular_function	0.034091	0.77639	64	223959	246	45598	Pg_S2356.3,Pg_S0538.3,Pg_S0838.2,Pg_S1497.35,XLOC_299534,Pg_S2295.24,Pg_S0230.29,Pg_S3124.4,XLOC_241369,Pg_S1417.13,Pg_S2813.11,Pg_S0577.11,Pg_S0633.6,Pg_S0857.56,Pg_S5127.11,Pg_S5119.10,Pg_S1767.4,Pg_S2495.1,Pg_S4286.1,Pg_S0002.14,Pg_S0801.4,XLOC_199243,Pg_S1518.10,Pg_S0286.4,Pg_S0002.18,Pg_S2829.8,Pg_S0061.83,Pg_S6888.2,Pg_S2820.6,Pg_S4280.1,Pg_S1560.16,Pg_S1862.7,Pg_S0914.4,Pg_S7840.1,Pg_S2245…
GO:0001871	pattern binding	molecular_function	0.034698	0.78143	24	223959	83	45598	XLOC_478838,Pg_S3386.11,Pg_S1014.7,Pg_S5527.10,Pg_S0961.8,Pg_S1570.5,Pg_S3257.9,Pg_S0330.8,Pg_S1386.2,Pg_S0280.38,Pg_S1936.9,Pg_S3345.3,Pg_S2022.2,XLOC_134415,Pg_S0607.10,Pg_S6223.2,Pg_S3759.22,Pg_S3257.10,Pg_S5049.2,Pg_S5553.13,Pg_S4812.3,XLOC_020081,XLOC_299538,Pg_S5290.6
GO:0030247	polysaccharide binding	molecular_function	0.034698	0.78143	24	223959	83	45598	Pg_S3257.10,Pg_S5049.2,Pg_S5553.13,Pg_S1936.9,XLOC_134415,Pg_S2022.2,Pg_S3345.3,Pg_S6223.2,Pg_S0607.10,Pg_S3759.22,XLOC_020081,XLOC_299538,Pg_S5290.6,Pg_S4812.3,Pg_S0961.8,Pg_S5527.10,Pg_S1570.5,XLOC_478838,Pg_S3386.11,Pg_S1014.7,Pg_S0330.8,Pg_S0280.38,Pg_S1386.2,Pg_S3257.9
GO:0000746	conjugation	biological_process	0.03483	0.78143	16	223959	51	45598	Pg_S0973.12,Pg_S5970.6,Pg_S3109.16,Pg_S3178.2,Pg_S2808.1,Pg_S4155.13,XLOC_302678,Pg_S4725.9,Pg_S2803.20,Pg_S0917.21,Pg_S5036.9,Pg_S5140.1,Pg_S1560.16,Pg_S0433.4,Pg_S0661.3,Pg_S4627.29
GO:0006486	protein glycosylation	biological_process	0.035675	0.79255	49	223959	202	45598	Pg_S7041.5,Pg_S2004.6,Pg_S0652.4,Pg_S3078.2,Pg_S2923.3,Pg_S0724.63,Pg_S4706.11,Pg_S1307.20,Pg_S1924.1,Pg_S5442.1,Pg_S0987.10,Pg_S6083.1,Pg_S0312.9,Pg_S2171.1,Pg_S0191.8,Pg_S0449.15,Pg_S1990.3,Pg_S0866.12,Pg_S5058.7,Pg_S4409.15,Pg_S0539.11,Pg_S5834.1,Pg_S4850.1,Pg_S1108.22,Pg_S3048.11,Pg_S0037.2,Pg_S5721.13,Pg_S0239.1,Pg_S0429.34,Pg_S4129.4,Pg_S0895.53,Pg_S0662.51,Pg_S0402.18,Pg_S4326.21,Pg_S0147.…
GO:0043413	macromolecule glycosylation	biological_process	0.035675	0.79255	49	223959	202	45598	Pg_S0429.34,Pg_S4129.4,Pg_S3048.11,Pg_S0037.2,Pg_S5721.13,Pg_S0239.1,Pg_S4850.1,Pg_S1108.22,Pg_S7102.1,Pg_S0147.8,Pg_S3018.21,Pg_S4326.21,Pg_S3817.7,Pg_S3628.1,Pg_S0402.18,Pg_S0895.53,Pg_S0662.51,Pg_S0472.18,Pg_S4718.11,Pg_S1516.3,Pg_S0554.1,Pg_S0439.70,Pg_S5052.5,Pg_S1267.11,Pg_S3650.12,Pg_S0297.48,Pg_S5853.7,Pg_S2923.3,Pg_S0724.63,Pg_S0652.4,Pg_S3078.2,Pg_S2004.6,Pg_S7041.5,Pg_S6083.1,Pg_S0987.…
GO:0016568	chromatin modification	biological_process	0.03632	0.79355	77	223959	292	45598	Pg_S4616.2,Pg_S1066.14,Pg_S7495.2,Pg_S7594.1,Pg_S1106.9,Pg_S0727.7,Pg_S0070.6,Pg_S0850.6,Pg_S0048.1,Pg_S7459.3,Pg_S2677.21,Pg_S5063.5,Pg_S3810.2,Pg_S1302.12,Pg_S2507.17,Pg_S3771.5,Pg_S0076.2,Pg_S0439.3,Pg_S0926.8,Pg_S0480.2,Pg_S3604.9,Pg_S8551.1,Pg_S1774.1,Pg_S1979.23,Pg_S0168.6,Pg_S0482.2,Pg_S5339.7,Pg_S0557.2,Pg_S6789.5,Pg_S5831.3,Pg_S2631.8,Pg_S5948.1,Pg_S1202.4,Pg_S1312.2,Pg_S7284.2,Pg_S0319.…
GO:0016903	oxidoreductase activity, acting on the aldehyde or oxo group of donors	molecular_function	0.036526	0.79355	42	223959	166	45598	Pg_S3529.4,Pg_S2473.26,Pg_S1431.7,Pg_S3080.1,Pg_S4883.12,Pg_S1204.11,Pg_S5653.2,Pg_S0061.31,Pg_S1050.14,Pg_S6308.5,Pg_S4653.6,Pg_S5158.9,Pg_S2583.14,Pg_S2661.6,Pg_S2606.4,Pg_S2124.22,Pg_S0496.20,Pg_S4568.18,Pg_S5466.9,Pg_S0497.8,Pg_S4497.11,Pg_S3825.5,Pg_S0826.8,Pg_S0441.1,Pg_S1637.18,Pg_S2229.10,Pg_S0438.2,Pg_S0233.5,Pg_S1552.7,Pg_S3316.4,Pg_S6819.3,Pg_S0318.20,Pg_S0662.68,Pg_S1679.46,Pg_S2807.6…
GO:0003676	nucleic acid binding	molecular_function	0.036711	0.79355	1866	223959	8803	45598	Pg_S0937.17,Pg_S2116.19,Pg_S1613.20,Pg_S2971.7,Pg_S0370.3,Pg_S9597.1,Pg_S3313.8,Pg_S0568.2,Pg_S1507.7,Pg_S1823.8,Pg_S6222.1,Pg_S1230.1,Pg_S0697.6,Pg_S2820.6,Pg_S1560.1,Pg_S7264.1,Pg_S0363.17,Pg_S7587.3,Pg_S2377.24,Pg_S0442.12,Pg_S0437.7,Pg_S1825.16,Pg_S4754.2,Pg_S1051.1,Pg_S0168.6,Pg_S5601.6,Pg_S1246.3,Pg_S1038.35,Pg_S4799.1,Pg_S3958.2,Pg_S1566.6,XLOC_191003,Pg_S2197.3,Pg_S4385.7,Pg_S0208.5,Pg_S0…
GO:0016725	oxidoreductase activity, acting on CH or CH2 groups	molecular_function	0.036756	0.79355	10	223959	29	45598	Pg_S4375.11,Pg_S4604.8,Pg_S0247.51,Pg_S0447.5,Pg_S5991.6,Pg_S1135.32,Pg_S3713.7,Pg_S3854.4,Pg_S4604.9,Pg_S0833.9
GO:0019867	outer membrane	cellular_component	0.03682	0.79355	101	223959	423	45598	Pg_S4675.7,Pg_S1560.16,Pg_S5036.9,Pg_S0604.7,Pg_S0939.3,Pg_S7448.2,Pg_S1049.36,Pg_S2266.24,Pg_S4460.10,Pg_S3730.13,Pg_S0168.6,Pg_S1844.34,Pg_S8615.1,Pg_S0065.13,Pg_S3765.5,Pg_S3422.11,Pg_S0427.1,Pg_S5970.6,Pg_S6669.7,Pg_S0073.17,Pg_S0607.7,Pg_S0003.7,Pg_S0433.4,Pg_S0201.6,Pg_S0363.3,Pg_S0595.33,Pg_S0917.21,Pg_S5352.1,Pg_S1658.19,Pg_S1621.1,Pg_S0439.3,Pg_S3055.9,Pg_S1395.29,Pg_S0121.21,Pg_S4561.1,…
GO:0008192	RNA guanylyltransferase activity	molecular_function	0.036946	0.79355	8	223959	22	45598	Pg_S0368.23,Pg_S6038.2,Pg_S1958.2,Pg_S3401.21,Pg_S5979.5,Pg_S3597.14,Pg_S2929.12,Pg_S0888.24
GO:0070568	guanylyltransferase activity	molecular_function	0.036946	0.79355	8	223959	22	45598	Pg_S3401.21,Pg_S1958.2,Pg_S6038.2,Pg_S0368.23,Pg_S0888.24,Pg_S2929.12,Pg_S3597.14,Pg_S5979.5
GO:0044711	single-organism biosynthetic process	biological_process	0.037874	0.8079	203	223959	903	45598	Pg_S0013.1,Pg_S5745.3,Pg_S3698.10,Pg_S5890.6,Pg_S3285.5,Pg_S2503.6,Pg_S4268.1,Pg_S4917.14,Pg_S4768.3,Pg_S3236.1,Pg_S6371.8,Pg_S2063.16,Pg_S1497.22,Pg_S4525.3,Pg_S0846.30,Pg_S1068.4,Pg_S3316.4,Pg_S5385.5,Pg_S0093.27,Pg_S4568.18,Pg_S0543.15,Pg_S1428.10,Pg_S4606.3,Pg_S0497.8,Pg_S0318.22,Pg_S3560.4,Pg_S2045.2,Pg_S6189.1,Pg_S0509.13,Pg_S1079.1,Pg_S1226.3,XLOC_529893,Pg_S0378.7,Pg_S3222.2,Pg_S0350.26,P…
GO:0006835	dicarboxylic acid transport	biological_process	0.037971	0.8079	36	223959	123	45598	Pg_S0889.68,Pg_S2495.1,Pg_S0363.3,Pg_S1059.12,Pg_S2115.20,Pg_S6328.1,Pg_S1414.9,Pg_S2259.26,Pg_S0286.4,Pg_S0002.18,Pg_S5090.1,Pg_S3269.3,Pg_S5163.2,Pg_S1518.10,Pg_S1749.1,Pg_S4021.15,Pg_S2256.5,Pg_S0508.5,Pg_S4619.11,Pg_S0399.25,Pg_S0023.7,Pg_S1330.12,Pg_S4656.3,Pg_S0134.14,Pg_S1734.9,Pg_S0358.12,Pg_S6493.2,Pg_S1336.14,Pg_S0191.3,Pg_S0327.21,Pg_S1823.9,Pg_S4656.4,Pg_S6406.12,Pg_S1934.1,Pg_S0437.2…
GO:0043565	sequence-specific DNA binding	molecular_function	0.038153	0.80798	224	223959	935	45598	Pg_S4919.1,Pg_S2163.4,Pg_S2971.7,Pg_S1613.20,Pg_S3530.9,Pg_S2348.11,Pg_S1279.6,Pg_S0741.16,Pg_S2422.5,Pg_S1693.26,Pg_S3155.15,Pg_S0978.4,XLOC_118966,Pg_S4908.6,Pg_S6801.3,Pg_S1416.6,Pg_S3878.7,Pg_S1340.7,Pg_S0050.1,Pg_S0437.7,Pg_S4460.10,Pg_S1241.2,Pg_S3610.7,Pg_S7352.2,Pg_S0015.11,Pg_S2147.21,Pg_S4825.6,Pg_S3083.6,Pg_S3386.24,Pg_S5850.4,Pg_S4599.4,Pg_S0185.1,Pg_S1355.9,Pg_S4382.3,Pg_S0814.5,Pg_S…
GO:0032446	protein modification by small protein conjugation	biological_process	0.039113	0.82447	65	223959	253	45598	Pg_S2225.9,Pg_S6712.1,Pg_S3747.7,Pg_S3766.2,Pg_S1740.8,Pg_S0310.1,Pg_S1316.2,Pg_S2564.13,Pg_S1867.3,Pg_S7587.1,Pg_S3006.1,Pg_S1990.12,Pg_S4527.5,Pg_S2044.12,Pg_S0743.12,Pg_S4952.3,Pg_S1192.4,Pg_S4312.1,Pg_S4620.7,Pg_S1016.19,Pg_S2223.3,Pg_S1169.4,Pg_S2939.8,Pg_S7434.1,Pg_S0288.39,Pg_S1330.9,Pg_S2973.11,Pg_S0437.12,Pg_S0321.1,Pg_S1748.4,Pg_S7224.4,Pg_S3971.11,Pg_S3330.9,Pg_S2228.1,Pg_S1059.9,Pg_S1…
GO:0015297	antiporter activity	molecular_function	0.040756	0.84166	60	223959	230	45598	Pg_S4830.1,Pg_S7193.2,Pg_S0659.34,Pg_S0288.26,Pg_S5196.14,Pg_S3153.1,Pg_S0288.17,Pg_S5561.5,Pg_S5894.2,Pg_S0724.35,Pg_S2003.1,Pg_S1550.21,Pg_S0888.4,Pg_S4052.14,Pg_S1034.26,Pg_S3209.2,Pg_S2590.1,Pg_S1432.2,Pg_S3610.14,Pg_S5421.3,Pg_S0889.64,Pg_S2620.4,Pg_S5491.1,Pg_S5273.2,Pg_S1658.9,Pg_S0967.53,Pg_S4255.1,Pg_S7709.3,Pg_S0994.3,Pg_S4183.9,Pg_S3245.2,Pg_S2848.3,Pg_S1485.8,Pg_S0889.66,Pg_S1390.2,Pg…
GO:0052736	beta-glucanase activity	molecular_function	0.040897	0.84166	2	223959	2	45598	Pg_S3793.30,Pg_S1740.16
GO:0052861	glucan endo-1,3-beta-glucanase activity, C-3 substituted reducing group	molecular_function	0.040897	0.84166	2	223959	2	45598	Pg_S1740.16,Pg_S3793.30
GO:0052862	glucan endo-1,4-beta-glucanase activity, C-3 substituted reducing group	molecular_function	0.040897	0.84166	2	223959	2	45598	Pg_S1740.16,Pg_S3793.30
GO:0046148	pigment biosynthetic process	biological_process	0.041076	0.84166	46	223959	187	45598	Pg_S0111.1,Pg_S0981.6,Pg_S4206.2,Pg_S6152.1,Pg_S0245.15,Pg_S1389.26,Pg_S1185.34,Pg_S4217.4,Pg_S0346.6,Pg_S0536.6,Pg_S0291.7,Pg_S0856.10,Pg_S3944.1,Pg_S2840.6,Pg_S7922.2,Pg_S4604.7,Pg_S2749.20,Pg_S0241.21,Pg_S1560.7,Pg_S3063.2,Pg_S1672.1,Pg_S2606.7,Pg_S2721.5,Pg_S0442.55,Pg_S6308.10,Pg_S0590.13,Pg_S6081.2,Pg_S1940.1,Pg_S2010.8,Pg_S9000.1,Pg_S0327.25,Pg_S5838.2,Pg_S3063.1,Pg_S2035.14,Pg_S0318.20,Pg…
GO:0006720	isoprenoid metabolic process	biological_process	0.041413	0.84166	52	223959	214	45598	Pg_S4604.8,Pg_S0315.1,Pg_S4375.11,Pg_S3840.9,Pg_S2164.7,Pg_S0447.5,Pg_S1908.21,Pg_S1034.41,Pg_S1551.6,Pg_S4733.4,Pg_S3064.5,Pg_S9000.1,Pg_S3063.1,Pg_S0327.25,Pg_S2035.14,Pg_S0148.25,Pg_S0654.1,Pg_S7554.3,Pg_S5991.6,Pg_S3713.7,Pg_S6308.10,Pg_S1345.18,Pg_S1135.32,Pg_S0086.28,Pg_S6081.2,Pg_S0590.13,Pg_S4604.9,Pg_S2229.10,Pg_S0247.51,Pg_S2749.20,Pg_S2840.6,Pg_S7922.2,Pg_S6647.3,Pg_S4682.1,Pg_S2606.7,…
GO:0008299	isoprenoid biosynthetic process	biological_process	0.041413	0.84166	52	223959	214	45598	Pg_S3944.1,Pg_S6264.1,Pg_S8325.1,Pg_S2428.14,Pg_S2661.6,Pg_S4682.1,Pg_S6647.3,Pg_S2606.7,Pg_S5851.1,Pg_S1560.7,Pg_S3063.2,Pg_S1672.1,Pg_S0247.51,Pg_S2749.20,Pg_S2840.6,Pg_S7922.2,Pg_S0245.15,Pg_S6152.1,Pg_S0833.9,Pg_S7699.3,Pg_S0346.6,Pg_S1389.26,Pg_S1204.11,Pg_S1185.34,Pg_S3064.5,Pg_S1908.21,Pg_S1034.41,Pg_S1551.6,Pg_S4733.4,Pg_S3840.9,Pg_S2164.7,Pg_S0447.5,Pg_S4604.8,Pg_S0315.1,Pg_S4375.11,Pg_S…
GO:0006906	vesicle fusion	biological_process	0.04185	0.84166	5	223959	12	45598	Pg_S0124.5,Pg_S0718.8,Pg_S5851.4,Pg_S3583.13,Pg_S7572.1
GO:0048280	vesicle fusion with Golgi apparatus	biological_process	0.04185	0.84166	5	223959	12	45598	Pg_S5851.4,Pg_S3583.13,Pg_S7572.1,Pg_S0124.5,Pg_S0718.8
GO:0043900	regulation of multi-organism process	biological_process	0.041937	0.84166	16	223959	48	45598	Pg_S0196.7,Pg_S3178.2,Pg_S0543.3,Pg_S5970.6,Pg_S1761.12,Pg_S6912.2,Pg_S3178.11,Pg_S4155.13,Pg_S8289.2,Pg_S5942.6,Pg_S0423.25,Pg_S3049.2,Pg_S2274.7,Pg_S5036.9,Pg_S1560.16,Pg_S0575.52
GO:0009100	glycoprotein metabolic process	biological_process	0.042157	0.84166	51	223959	212	45598	Pg_S1267.11,Pg_S3650.12,Pg_S5853.7,Pg_S0297.48,Pg_S1516.3,Pg_S4718.11,Pg_S0472.18,Pg_S5052.5,Pg_S0439.70,Pg_S0554.1,Pg_S3628.1,Pg_S0147.8,Pg_S7102.1,Pg_S4326.21,Pg_S3018.21,Pg_S1729.8,Pg_S3817.7,Pg_S0662.51,Pg_S0895.53,Pg_S0402.18,Pg_S0239.1,Pg_S3048.11,Pg_S0037.2,Pg_S5721.13,Pg_S4129.4,Pg_S0429.34,Pg_S4850.1,Pg_S1108.22,Pg_S4409.15,Pg_S5834.1,Pg_S0539.11,Pg_S5058.7,Pg_S1990.3,Pg_S0866.12,Pg_S044…
GO:0009101	glycoprotein biosynthetic process	biological_process	0.042157	0.84166	51	223959	212	45598	Pg_S6083.1,Pg_S0987.10,Pg_S5442.1,Pg_S4706.11,Pg_S1924.1,Pg_S1307.20,Pg_S2233.1,Pg_S2923.3,Pg_S0724.63,Pg_S0652.4,Pg_S3078.2,Pg_S7041.5,Pg_S2004.6,Pg_S5834.1,Pg_S0539.11,Pg_S4409.15,Pg_S1990.3,Pg_S5058.7,Pg_S0866.12,Pg_S0449.15,Pg_S2171.1,Pg_S0191.8,Pg_S0312.9,Pg_S7102.1,Pg_S0147.8,Pg_S4326.21,Pg_S1729.8,Pg_S3018.21,Pg_S3817.7,Pg_S3628.1,Pg_S0402.18,Pg_S0895.53,Pg_S0662.51,Pg_S4129.4,Pg_S0429.34,…
GO:0030684	preribosome	cellular_component	0.042804	0.85083	57	223959	207	45598	Pg_S3866.11,Pg_S4256.1,Pg_S7084.4,Pg_S2317.2,Pg_S3122.1,Pg_S6531.3,Pg_S1523.3,Pg_S0431.15,Pg_S4297.1,Pg_S2658.24,Pg_S2220.2,Pg_S1174.8,Pg_S4969.3,Pg_S2031.3,Pg_S0769.3,Pg_S0292.42,Pg_S0930.35,Pg_S3735.1,Pg_S0838.5,Pg_S4287.3,Pg_S3641.10,Pg_S3392.5,Pg_S4701.1,Pg_S1231.21,Pg_S0560.12,Pg_S5459.10,Pg_S0367.46,Pg_S2283.1,Pg_S3794.18,Pg_S3649.11,Pg_S8238.3,Pg_S3896.10,Pg_S1019.1,Pg_S0439.3,XLOC_529893,…
GO:0005744	mitochondrial inner membrane presequence translocase complex	cellular_component	0.043498	0.86084	4	223959	8	45598	Pg_S2431.3,Pg_S2803.5,Pg_S0192.11,Pg_S1480.6
GO:0006732	coenzyme metabolic process	biological_process	0.044082	0.86345	96	223959	397	45598	Pg_S1712.26,Pg_S0859.8,Pg_S1681.1,Pg_S2197.3,Pg_S6137.4,Pg_S7014.1,Pg_S1679.44,Pg_S3074.3,Pg_S0139.14,Pg_S7556.2,Pg_S1774.28,Pg_S1439.10,Pg_S0291.7,Pg_S1552.33,Pg_S3959.3,Pg_S1668.13,Pg_S1164.7,Pg_S6528.8,Pg_S1493.1,Pg_S2080.7,Pg_S2063.2,Pg_S1157.3,Pg_S3924.1,Pg_S2390.7,Pg_S1815.23,Pg_S2317.2,Pg_S3022.1,Pg_S0952.1,Pg_S0077.36,Pg_S0788.10,Pg_S4321.14,Pg_S5838.2,Pg_S0519.50,Pg_S1205.25,Pg_S7308.4,P…
GO:0004312	fatty acid synthase activity	molecular_function	0.044259	0.86345	19	223959	54	45598	Pg_S2635.1,Pg_S1068.4,Pg_S0015.12,Pg_S2902.11,Pg_S2093.22,Pg_S3718.8,Pg_S3222.2,Pg_S0426.32,Pg_S0447.21,Pg_S2315.1,Pg_S2503.6,Pg_S6041.4,Pg_S2045.2,Pg_S0515.7,Pg_S3747.4,Pg_S1701.8,Pg_S4606.3,Pg_S5890.6,Pg_S5470.1
GO:0004315	3-oxoacyl-[acyl-carrier-protein] synthase activity	molecular_function	0.044259	0.86345	19	223959	54	45598	Pg_S2635.1,Pg_S1068.4,Pg_S0015.12,Pg_S2093.22,Pg_S2902.11,Pg_S3718.8,Pg_S3222.2,Pg_S0426.32,Pg_S0447.21,Pg_S2503.6,Pg_S2315.1,Pg_S6041.4,Pg_S2045.2,Pg_S3747.4,Pg_S0515.7,Pg_S4606.3,Pg_S1701.8,Pg_S5890.6,Pg_S5470.1
GO:0048038	quinone binding	molecular_function	0.044694	0.86345	16	223959	48	45598	Pg_S2784.12,Pg_S2471.18,Pg_S3035.37,Pg_S0120.14,Pg_S2471.19,Pg_S2784.9,Pg_S4604.8,Pg_S2784.11,Pg_S5890.6,Pg_S1698.5,Pg_S3017.11,Pg_S0992.31,Pg_S0400.37,Pg_S0804.20,Pg_S1698.3,Pg_S4399.6
GO:0019295	coenzyme M biosynthetic process	biological_process	0.044773	0.86345	4	223959	8	45598	Pg_S2623.11,Pg_S0148.2,Pg_S1157.3,Pg_S4481.10
GO:0019296	coenzyme M metabolic process	biological_process	0.044773	0.86345	4	223959	8	45598	Pg_S1157.3,Pg_S4481.10,Pg_S2623.11,Pg_S0148.2
GO:0015934	large ribosomal subunit	cellular_component	0.046631	0.88245	10	223959	22	45598	Pg_S0967.12,Pg_S0085.25,Pg_S3257.6,Pg_S6252.1,Pg_S0085.28,Pg_S3300.4,Pg_S4404.2,Pg_S0085.26,Pg_S0967.11,Pg_S1570.9
GO:0005637	nuclear inner membrane	cellular_component	0.046851	0.88245	6	223959	12	45598	Pg_S2792.4,Pg_S5352.1,Pg_S0012.2,Pg_S5828.4,Pg_S4771.9,Pg_S5851.4
GO:0005639	integral to nuclear inner membrane	cellular_component	0.046851	0.88245	6	223959	12	45598	Pg_S5851.4,Pg_S4771.9,Pg_S0012.2,Pg_S5828.4,Pg_S2792.4,Pg_S5352.1
GO:0031229	intrinsic to nuclear inner membrane	cellular_component	0.046851	0.88245	6	223959	12	45598	Pg_S4771.9,Pg_S5851.4,Pg_S2792.4,Pg_S5352.1,Pg_S5828.4,Pg_S0012.2
GO:0044453	nuclear membrane part	cellular_component	0.046851	0.88245	6	223959	12	45598	Pg_S5352.1,Pg_S2792.4,Pg_S5828.4,Pg_S0012.2,Pg_S4771.9,Pg_S5851.4
GO:0016779	nucleotidyltransferase activity	molecular_function	0.046926	0.88245	231	223959	1067	45598	XLOC_497770,Pg_S0208.10,Pg_S2160.32,Pg_S0769.6,Pg_S3071.9,Pg_S1979.11,Pg_S5272.7,Pg_S3843.7,Pg_S4860.4,Pg_S1480.36,Pg_S7076.4,Pg_S4606.3,Pg_S2946.8,Pg_S4599.12,Pg_S5466.4,Pg_S0406.4,Pg_S3025.6,Pg_S3457.2,Pg_S2495.1,Pg_S0367.46,Pg_S5979.5,Pg_S5459.10,Pg_S4864.1,Pg_S2310.8,Pg_S6328.4,Pg_S0386.1,Pg_S1958.2,Pg_S5849.13,Pg_S2208.4,Pg_S2086.5,Pg_S0420.11,Pg_S0318.12,XLOC_529893,Pg_S1004.9,Pg_S1630.2,Pg…
GO:0044283	small molecule biosynthetic process	biological_process	0.04732	0.88394	197	223959	880	45598	Pg_S4935.3,Pg_S3862.23,XLOC_168403,Pg_S3923.6,Pg_S1701.8,Pg_S0374.35,Pg_S4405.7,Pg_S0004.23,Pg_S1550.10,Pg_S0426.32,Pg_S5123.2,Pg_S5324.5,Pg_S0173.10,Pg_S7390.2,Pg_S5454.6,Pg_S3711.8,Pg_S1417.13,Pg_S8126.2,Pg_S2093.22,Pg_S3456.16,Pg_S0403.32,Pg_S1637.18,Pg_S2060.2,Pg_S1497.21,Pg_S0129.6,Pg_S1652.1,Pg_S0724.33,Pg_S4111.2,Pg_S0676.4,Pg_S0017.2,Pg_S8185.2,Pg_S4227.3,Pg_S1483.4,Pg_S8809.1,Pg_S6725.6,…
GO:0000902	cell morphogenesis	biological_process	0.047591	0.88394	36	223959	141	45598	Pg_S1076.1,Pg_S7856.2,Pg_S6501.4,Pg_S4599.3,Pg_S4033.6,Pg_S7429.2,Pg_S6482.1,Pg_S1718.6,Pg_S1469.3,Pg_S2855.21,Pg_S3854.6,Pg_S0760.26,Pg_S3767.9,Pg_S1862.7,Pg_S0747.8,Pg_S1292.11,Pg_S0724.10,Pg_S2687.5,Pg_S5886.2,Pg_S4184.8,Pg_S1501.29,Pg_S0973.12,Pg_S0403.26,Pg_S0175.20,Pg_S2310.1,Pg_S1770.2,Pg_S0988.30,Pg_S3805.3,Pg_S1744.17,Pg_S0988.21,Pg_S3648.3,Pg_S0252.9,Pg_S1783.5,Pg_S1935.3,Pg_S3118.1,Pg_…
GO:0032989	cellular component morphogenesis	biological_process	0.047591	0.88394	36	223959	141	45598	Pg_S7429.2,Pg_S6482.1,Pg_S7856.2,Pg_S1076.1,Pg_S6501.4,Pg_S4599.3,Pg_S4033.6,Pg_S1862.7,Pg_S1292.11,Pg_S0747.8,Pg_S0724.10,Pg_S2687.5,Pg_S1718.6,Pg_S1469.3,Pg_S2855.21,Pg_S3854.6,Pg_S0760.26,Pg_S3767.9,Pg_S0175.20,Pg_S2310.1,Pg_S1770.2,Pg_S1744.17,Pg_S3805.3,Pg_S0988.30,Pg_S0988.21,Pg_S3648.3,Pg_S5886.2,Pg_S4184.8,Pg_S1501.29,Pg_S0403.26,Pg_S0973.12,Pg_S1935.3,Pg_S3118.1,Pg_S1718.7,Pg_S1783.5,Pg_…
GO:0016667	oxidoreductase activity, acting on a sulfur group of donors	molecular_function	0.048075	0.8893	90	223959	332	45598	Pg_S4420.3,Pg_S0908.18,Pg_S1234.3,Pg_S0129.41,Pg_S1231.20,Pg_S5157.3,Pg_S4048.7,XLOC_292112,Pg_S0493.37,Pg_S0374.36,XLOC_194917,Pg_S1771.2,Pg_S5160.11,Pg_S2470.9,Pg_S0908.29,Pg_S3777.8,Pg_S1993.13,Pg_S0713.17,Pg_S3205.7,Pg_S2611.18,Pg_S8430.1,Pg_S3071.9,Pg_S1314.8,Pg_S0339.5,Pg_S4667.3,Pg_S2156.8,XLOC_194932,Pg_S1464.1,Pg_S1894.9,XLOC_488737,Pg_S0458.14,Pg_S0065.6,Pg_S4575.2,Pg_S0451.1,Pg_S3589.4…
GO:1901264	carbohydrate derivative transport	biological_process	0.048296	0.88975	7	223959	20	45598	Pg_S3149.14,XLOC_301754,Pg_S1736.3,Pg_S2907.1,Pg_S2677.26,Pg_S3873.2,Pg_S8147.1
GO:0016772	transferase activity, transferring phosphorus-containing groups	molecular_function	0.048973	0.89857	1012	223959	4980	45598	Pg_S6561.1,Pg_S6541.2,Pg_S0889.25,Pg_S3975.4,Pg_S5249.1,Pg_S3558.5,Pg_S3649.2,Pg_S0510.2,Pg_S2471.1,Pg_S0368.15,Pg_S0898.2,Pg_S0895.1,Pg_S2701.4,Pg_S4288.9,Pg_S7596.5,Pg_S5809.2,Pg_S1552.36,Pg_S4481.9,Pg_S0122.2,Pg_S6606.8,Pg_S3153.5,Pg_S0989.16,Pg_S0794.3,Pg_S2035.27,Pg_S2003.6,Pg_S1403.5,Pg_S0855.3,XLOC_333789,Pg_S5313.3,Pg_S5298.1,Pg_S1606.19,Pg_S0213.9,Pg_S4578.4,Pg_S0606.18,Pg_S0226.3,Pg_S70…
GO:0016701	oxidoreductase activity, acting on single donors with incorporation of molecular oxygen	molecular_function	0.049309	0.90108	39	223959	152	45598	Pg_S1465.27,Pg_S3059.1,Pg_S6490.4,Pg_S3463.10,Pg_S1275.6,Pg_S1439.10,Pg_S2606.4,Pg_S6053.3,XLOC_509069,Pg_S1004.9,Pg_S0573.9,Pg_S1270.5,Pg_S0318.12,Pg_S5902.4,Pg_S6180.7,Pg_S8267.2,XLOC_411558,Pg_S2634.12,Pg_S2768.16,Pg_S0003.4,Pg_S0760.23,Pg_S5962.1,Pg_S0724.14,Pg_S4969.3,Pg_S3815.3,Pg_S3015.1,Pg_S4012.7,Pg_S3059.2,Pg_S4037.10,Pg_S0575.54,Pg_S0213.29,Pg_S3059.3,Pg_S3622.8,Pg_S0403.32,Pg_S3814.3,…
GO:0004197	cysteine-type endopeptidase activity	molecular_function	0.049522	0.90133	55	223959	214	45598	Pg_S2389.9,Pg_S0936.1,Pg_S3878.11,Pg_S2266.9,Pg_S8238.2,Pg_S2266.11,Pg_S5165.10,Pg_S1867.3,Pg_S2549.32,Pg_S1577.5,Pg_S1870.16,Pg_S3265.14,Pg_S5272.7,Pg_S0671.1,Pg_S0637.13,Pg_S4792.4,Pg_S4379.8,Pg_S2421.16,Pg_S3649.16,XLOC_224556,Pg_S2369.2,Pg_S3325.2,Pg_S2330.18,Pg_S4388.1,Pg_S1750.25,Pg_S2513.2,Pg_S0769.8,Pg_S0506.11,Pg_S1712.12,Pg_S0122.8,Pg_S4072.17,Pg_S3580.21,Pg_S3580.19,Pg_S1740.3,XLOC_402…
GO:0004402	histone acetyltransferase activity	molecular_function	0.05034	0.91257	11	223959	33	45598	Pg_S0636.1,Pg_S7459.3,Pg_S0557.2,Pg_S3591.10,Pg_S2518.23,Pg_S0727.7,Pg_S4575.2,Pg_S5339.7,Pg_S5977.8,Pg_S3887.2,Pg_S0637.14
GO:0008250	oligosaccharyltransferase complex	cellular_component	0.050873	0.91683	9	223959	26	45598	Pg_S3048.11,Pg_S1516.3,Pg_S4718.11,Pg_S0724.63,Pg_S2923.3,Pg_S3650.12,Pg_S3628.1,Pg_S0147.8,Pg_S0895.53
GO:0016755	transferase activity, transferring amino-acyl groups	molecular_function	0.05098	0.91683	20	223959	69	45598	Pg_S8042.1,Pg_S2008.1,Pg_S0158.11,Pg_S0888.21,Pg_S2677.26,Pg_S0291.17,Pg_S7858.1,Pg_S2455.6,Pg_S3178.5,Pg_S0222.53,Pg_S4723.6,Pg_S6061.4,Pg_S8635.1,Pg_S4151.5,Pg_S0602.22,Pg_S5385.5,Pg_S1936.1,Pg_S6072.1,Pg_S3579.4,Pg_S0291.18
GO:0006631	fatty acid metabolic process	biological_process	0.051503	0.92257	82	223959	336	45598	Pg_S1661.17,Pg_S0959.9,Pg_S0291.7,Pg_S6041.4,Pg_S7995.1,Pg_S0515.7,Pg_S3747.4,Pg_S5713.4,Pg_S1560.7,Pg_S2606.7,Pg_S3327.15,Pg_S1262.5,Pg_S5320.7,Pg_S0883.13,Pg_S0015.12,Pg_S5924.4,Pg_S5158.3,Pg_S0923.8,Pg_S0439.3,Pg_S3504.4,Pg_S2676.12,Pg_S4288.6,Pg_S0447.21,Pg_S1954.19,Pg_S2315.1,Pg_S6577.4,Pg_S3064.5,Pg_S1416.6,Pg_S7360.5,Pg_S4690.2,Pg_S0727.36,Pg_S5470.1,Pg_S1358.31,Pg_S5911.4,Pg_S2003.19,Pg_S…
GO:0071949	FAD binding	molecular_function	0.051859	0.92525	43	223959	174	45598	Pg_S1262.5,Pg_S0981.6,Pg_S0883.13,Pg_S3064.7,Pg_S6152.1,Pg_S4206.2,Pg_S0245.15,Pg_S0923.8,Pg_S1389.26,Pg_S1185.34,Pg_S4990.3,Pg_S0346.6,Pg_S1675.13,Pg_S0536.6,Pg_S1185.1,Pg_S3944.1,Pg_S1110.9,Pg_S7922.2,Pg_S2840.6,Pg_S2749.20,Pg_S1560.7,Pg_S3063.2,Pg_S1672.1,Pg_S0262.7,Pg_S2606.7,Pg_S6308.10,Pg_S3287.9,Pg_S0590.13,Pg_S1200.3,Pg_S1200.2,Pg_S6081.2,Pg_S9000.1,Pg_S4429.13,Pg_S2035.14,Pg_S3063.1,Pg_S…
GO:0046149	pigment catabolic process	biological_process	0.052061	0.92525	25	223959	75	45598	Pg_S0125.13,Pg_S2306.3,Pg_S2106.10,Pg_S3734.10,Pg_S1645.6,Pg_S0761.11,Pg_S3039.16,Pg_S1658.19,Pg_S0399.9,Pg_S6708.7,Pg_S3187.19,Pg_S7246.1,Pg_S3664.16,Pg_S5836.2,Pg_S1915.1,Pg_S2106.9,Pg_S5470.3,Pg_S0341.5,Pg_S1075.36,Pg_S1838.8,Pg_S2093.13,Pg_S2289.17,Pg_S1730.4,Pg_S1376.6,Pg_S2755.7
GO:0006020	inositol metabolic process	biological_process	0.052587	0.92902	4	223959	9	45598	Pg_S1079.1,Pg_S0509.13,Pg_S3285.5,XLOC_509069
GO:0004565	beta-galactosidase activity	molecular_function	0.052683	0.92902	14	223959	53	45598	Pg_S5677.1,Pg_S1973.14,Pg_S1135.37,Pg_S5010.10,Pg_S1715.26,Pg_S3062.5,Pg_S0895.25,Pg_S3539.3,Pg_S0809.4,Pg_S5092.1,Pg_S6478.2,Pg_S3109.6,Pg_S0901.16,Pg_S1715.8
GO:0016829	lyase activity	molecular_function	0.053511	0.93375	204	223959	912	45598	Pg_S0085.23,Pg_S4075.2,Pg_S0070.6,Pg_S1552.33,Pg_S5009.4,Pg_S0747.27,Pg_S6183.9,Pg_S0363.9,Pg_S1439.10,Pg_S0935.3,Pg_S0870.10,Pg_S3411.25,Pg_S0024.5,Pg_S1460.4,Pg_S3935.2,Pg_S0375.3,Pg_S6255.1,Pg_S0426.7,Pg_S0302.33,Pg_S7699.3,Pg_S0682.2,Pg_S5540.6,Pg_S2174.6,Pg_S3759.25,Pg_S2455.14,Pg_S0150.2,Pg_S0923.8,Pg_S0764.2,Pg_S0213.38,Pg_S0052.1,Pg_S3641.10,Pg_S7653.2,Pg_S1128.5,Pg_S0838.5,Pg_S3581.4,Pg_…
GO:0005326	neurotransmitter transporter activity	molecular_function	0.053569	0.93375	4	223959	8	45598	Pg_S0664.32,Pg_S6379.4,Pg_S1434.6,Pg_S2894.9
GO:0005328	neurotransmitter:sodium symporter activity	molecular_function	0.053569	0.93375	4	223959	8	45598	Pg_S1434.6,Pg_S2894.9,Pg_S6379.4,Pg_S0664.32
GO:0015743	malate transport	biological_process	0.053911	0.93611	32	223959	110	45598	Pg_S1059.12,Pg_S1414.9,Pg_S6328.1,Pg_S0889.68,Pg_S0363.3,Pg_S2495.1,Pg_S4021.15,Pg_S0286.4,Pg_S2259.26,Pg_S5163.2,Pg_S0002.18,Pg_S5090.1,Pg_S1518.10,Pg_S0399.25,Pg_S0023.7,Pg_S1330.12,Pg_S4656.3,Pg_S1734.9,Pg_S0134.14,Pg_S2256.5,Pg_S0508.5,Pg_S4619.11,Pg_S0437.22,Pg_S2124.8,Pg_S0358.12,Pg_S6493.2,Pg_S0191.3,Pg_S4656.4,Pg_S1823.9,Pg_S0327.21,Pg_S1934.1,Pg_S6406.12
GO:0006351	transcription, DNA-dependent	biological_process	0.055224	0.95479	1032	223959	4650	45598	Pg_S1963.27,Pg_S0292.42,Pg_S0280.13,Pg_S1337.5,Pg_S2668.8,Pg_S0120.9,Pg_S3112.11,Pg_S5447.7,Pg_S3018.13,Pg_S2354.30,Pg_S3824.2,Pg_S0662.67,Pg_S2096.17,Pg_S0758.13,Pg_S2082.1,Pg_S6159.1,Pg_S5165.5,Pg_S3039.10,Pg_S1875.5,Pg_S0722.8,Pg_S8339.1,Pg_S3224.1,Pg_S0102.29,Pg_S1721.9,Pg_S5713.5,Pg_S2238.19,Pg_S5199.4,Pg_S4616.8,Pg_S5872.3,Pg_S0550.1,Pg_S2185.7,Pg_S2555.6,Pg_S0914.7,Pg_S5466.10,Pg_S3893.5,P…
GO:0000145	exocyst	cellular_component	0.055408	0.95479	30	223959	102	45598	Pg_S8042.1,Pg_S1995.34,Pg_S0808.23,Pg_S0493.38,Pg_S0625.7,Pg_S1940.18,Pg_S5097.2,Pg_S4278.9,Pg_S4586.7,Pg_S3703.8,Pg_S1957.25,Pg_S6402.2,Pg_S0400.2,Pg_S6393.3,Pg_S3427.11,Pg_S0003.7,Pg_S4278.8,Pg_S3218.8,Pg_S4337.4,Pg_S5520.1,Pg_S4337.3,Pg_S0169.6,Pg_S4278.7,Pg_S5097.9,Pg_S7171.2,Pg_S2196.4,Pg_S4486.2,Pg_S0688.2,Pg_S0227.34,Pg_S1865.22
GO:0008514	organic anion transmembrane transporter activity	molecular_function	0.057106	0.98032	23	223959	79	45598	Pg_S2053.12,Pg_S2920.14,Pg_S4518.2,Pg_S0987.34,Pg_S2115.20,Pg_S0034.29,Pg_S0384.25,Pg_S0225.11,XLOC_261815,Pg_S2677.26,Pg_S1749.1,Pg_S6893.5,Pg_S2306.24,Pg_S1366.13,Pg_S0297.14,Pg_S3250.15,Pg_S1579.13,Pg_S0138.7,Pg_S2392.6,Pg_S3269.3,Pg_S1336.14,Pg_S5219.6,Pg_S0265.21
GO:0090304	nucleic acid metabolic process	biological_process	0.058166	0.99475	1830	223959	8506	45598	Pg_S0429.8,Pg_S0020.4,Pg_S0508.1,Pg_S4277.1,Pg_S0265.21,Pg_S2953.6,Pg_S0804.31,Pg_S3063.1,Pg_S9000.1,Pg_S0302.18,Pg_S1366.14,Pg_S1514.18,Pg_S4166.7,Pg_S0217.3,Pg_S3912.3,Pg_S0132.4,Pg_S4374.2,Pg_S0753.14,Pg_S0866.13,Pg_S0736.14,Pg_S0897.10,Pg_S0106.28,Pg_S4852.2,Pg_S4305.1,Pg_S1242.37,Pg_S1676.6,Pg_S3713.11,Pg_S3761.22,Pg_S4578.4,Pg_S0939.3,Pg_S0954.2,Pg_S1457.9,Pg_S3554.7,Pg_S0213.9,Pg_S1444.10,…
GO:0005092	GDP-dissociation inhibitor activity	molecular_function	0.05908	1	7	223959	21	45598	Pg_S0404.4,Pg_S4226.1,Pg_S2307.5,Pg_S4852.2,Pg_S6780.1,Pg_S1066.6,Pg_S5730.7
GO:0005094	Rho GDP-dissociation inhibitor activity	molecular_function	0.05908	1	7	223959	21	45598	Pg_S0404.4,Pg_S4226.1,Pg_S6780.1,Pg_S1066.6,Pg_S2307.5,Pg_S4852.2,Pg_S5730.7
GO:0016886	ligase activity, forming phosphoric ester bonds	molecular_function	0.05992	1	14	223959	50	45598	Pg_S0160.1,Pg_S0010.9,Pg_S0155.1,Pg_S3401.21,Pg_S0252.17,Pg_S1029.46,Pg_S1400.45,Pg_S5849.13,Pg_S1958.2,Pg_S0563.2,Pg_S4919.3,Pg_S0662.51,Pg_S2145.1,Pg_S0008.24
GO:1901575	organic substance catabolic process	biological_process	0.059953	1	254	223959	1156	45598	Pg_S1104.2,Pg_S3581.4,Pg_S3397.5,Pg_S4722.4,Pg_S2891.16,Pg_S4988.1,Pg_S6552.1,Pg_S0838.5,Pg_S7360.5,Pg_S3016.5,Pg_S0327.4,Pg_S0761.11,Pg_S1161.2,Pg_S4586.2,Pg_S1075.26,Pg_S8635.1,Pg_S0078.5,Pg_S1242.31,Pg_S2317.2,Pg_S0121.54,Pg_S2161.1,Pg_S2953.6,Pg_S5121.8,Pg_S4463.9,Pg_S0823.2,Pg_S5827.4,Pg_S0981.40,Pg_S1960.16,Pg_S6554.1,Pg_S5713.4,Pg_S3429.6,Pg_S7556.2,Pg_S4931.1,Pg_S5568.7,Pg_S5761.9,Pg_S200…
GO:0008814	citrate CoA-transferase activity	molecular_function	0.060768	1	2	223959	2	45598	Pg_S2063.2,Pg_S1295.23
GO:0009346	citrate lyase complex	cellular_component	0.060768	1	2	223959	2	45598	Pg_S1295.23,Pg_S2063.2
GO:0016573	histone acetylation	biological_process	0.061194	1	8	223959	21	45598	Pg_S0636.1,Pg_S7459.3,Pg_S0727.7,Pg_S2626.5,Pg_S0557.2,Pg_S5339.7,Pg_S3810.2,Pg_S0203.2
GO:0000956	nuclear-transcribed mRNA catabolic process	biological_process	0.061203	1	13	223959	42	45598	Pg_S2953.6,Pg_S1500.22,Pg_S6633.2,Pg_S0662.19,Pg_S0628.2,Pg_S0925.35,Pg_S1925.1,Pg_S0204.52,XLOC_299534,Pg_S5317.1,Pg_S5935.7,Pg_S1845.8,Pg_S6057.12
GO:0015996	chlorophyll catabolic process	biological_process	0.061325	1	24	223959	72	45598	Pg_S7246.1,Pg_S6708.7,Pg_S0399.9,Pg_S1658.19,Pg_S3039.16,Pg_S3734.10,Pg_S1645.6,Pg_S0761.11,Pg_S2306.3,Pg_S0125.13,Pg_S2106.10,Pg_S2289.17,Pg_S1730.4,Pg_S1376.6,Pg_S2093.13,Pg_S1838.8,Pg_S2755.7,Pg_S1075.36,Pg_S0341.5,Pg_S1915.1,Pg_S5836.2,Pg_S5470.3,Pg_S2106.9,Pg_S3664.16
GO:0047746	chlorophyllase activity	molecular_function	0.061325	1	24	223959	72	45598	Pg_S3734.10,Pg_S1645.6,Pg_S0761.11,Pg_S2306.3,Pg_S0125.13,Pg_S2106.10,Pg_S7246.1,Pg_S1658.19,Pg_S0399.9,Pg_S6708.7,Pg_S3039.16,Pg_S1915.1,Pg_S5836.2,Pg_S5470.3,Pg_S2106.9,Pg_S3664.16,Pg_S2289.17,Pg_S1376.6,Pg_S1730.4,Pg_S2093.13,Pg_S1838.8,Pg_S2755.7,Pg_S1075.36,Pg_S0341.5
GO:0009653	anatomical structure morphogenesis	biological_process	0.061971	1	55	223959	225	45598	Pg_S2687.5,Pg_S0724.10,Pg_S1292.11,Pg_S0747.8,Pg_S1862.7,Pg_S1766.15,Pg_S3767.9,Pg_S1794.5,Pg_S3854.6,Pg_S2855.21,Pg_S0760.26,Pg_S1469.3,Pg_S1718.6,Pg_S1425.22,Pg_S6482.1,Pg_S1055.38,Pg_S0008.1,Pg_S7429.2,Pg_S5498.4,Pg_S4599.3,Pg_S4033.6,Pg_S2490.7,Pg_S1076.1,Pg_S7856.2,Pg_S6501.4,Pg_S3878.12,Pg_S2783.12,Pg_S1718.7,Pg_S0247.32,Pg_S1199.20,Pg_S5104.2,Pg_S1935.3,Pg_S3118.1,Pg_S1671.8,Pg_S8140.4,Pg_…
GO:0016671	oxidoreductase activity, acting on a sulfur group of donors, disulfide as acceptor	molecular_function	0.062025	1	11	223959	33	45598	Pg_S3589.4,Pg_S0222.45,Pg_S3425.2,Pg_S3730.12,Pg_S1354.13,Pg_S1324.7,Pg_S5648.1,Pg_S4667.3,Pg_S3831.2,Pg_S0497.1,Pg_S1669.8
GO:0015035	protein disulfide oxidoreductase activity	molecular_function	0.062858	1	46	223959	151	45598	Pg_S2470.9,Pg_S3890.11,Pg_S1771.2,Pg_S5160.11,Pg_S0908.29,Pg_S0701.47,Pg_S8430.1,Pg_S3205.7,Pg_S3777.8,Pg_S0339.5,Pg_S2583.14,Pg_S3071.9,Pg_S0129.43,Pg_S5338.15,Pg_S3432.18,Pg_S7780.1,Pg_S4420.3,Pg_S0908.18,Pg_S0503.10,Pg_S3080.1,Pg_S1231.20,Pg_S5157.3,Pg_S0129.41,Pg_S1973.7,Pg_S4048.7,Pg_S5127.12,Pg_S0493.37,Pg_S0374.36,Pg_S5991.4,Pg_S5160.4,Pg_S7620.2,Pg_S6361.7,Pg_S0129.42,Pg_S0760.6,Pg_S3699.…
GO:0015036	disulfide oxidoreductase activity	molecular_function	0.062858	1	46	223959	151	45598	Pg_S4533.6,Pg_S6001.9,Pg_S1957.24,Pg_S4377.1,Pg_S0388.2,Pg_S0065.6,Pg_S6670.5,Pg_S4057.4,Pg_S4226.12,Pg_S6001.8,Pg_S0458.14,Pg_S3699.5,Pg_S0760.6,Pg_S0129.42,Pg_S7620.2,Pg_S6361.7,Pg_S5160.4,Pg_S5991.4,Pg_S0374.36,Pg_S0493.37,Pg_S5127.12,Pg_S4048.7,Pg_S1973.7,Pg_S0129.41,Pg_S5157.3,Pg_S1231.20,Pg_S3080.1,Pg_S0503.10,Pg_S4420.3,Pg_S0908.18,Pg_S3432.18,Pg_S7780.1,Pg_S5338.15,Pg_S0129.43,Pg_S2583.14…
GO:0004672	protein kinase activity	molecular_function	0.062943	1	603	223959	2912	45598	Pg_S1859.2,Pg_S1174.11,Pg_S0328.5,Pg_S0740.38,Pg_S0575.46,Pg_S2021.5,Pg_S1394.4,Pg_S7850.3,Pg_S5183.7,Pg_S4709.4,Pg_S3138.3,Pg_S0905.53,Pg_S7910.1,Pg_S4000.7,Pg_S5153.3,Pg_S1295.23,Pg_S5008.5,Pg_S1212.9,Pg_S3345.3,Pg_S5541.11,Pg_S0106.35,Pg_S1043.1,Pg_S7984.1,Pg_S6081.4,Pg_S0397.15,Pg_S1079.1,Pg_S2038.23,Pg_S2791.1,Pg_S8608.3,Pg_S3022.15,Pg_S1950.1,Pg_S7032.1,Pg_S1307.18,Pg_S0476.34,Pg_S3132.5,Pg…
GO:0050497	transferase activity, transferring alkylthio groups	molecular_function	0.063862	1	5	223959	11	45598	Pg_S4181.3,Pg_S1295.10,Pg_S0197.3,Pg_S1346.4,XLOC_036892
GO:0050524	coenzyme-B sulfoethylthiotransferase activity	molecular_function	0.063862	1	5	223959	11	45598	Pg_S0197.3,Pg_S4181.3,Pg_S1295.10,Pg_S1346.4,XLOC_036892
GO:0030131	clathrin adaptor complex	cellular_component	0.064096	1	11	223959	39	45598	Pg_S4010.1,Pg_S3518.2,Pg_S0184.5,Pg_S2924.18,Pg_S3109.20,Pg_S1744.17,Pg_S0367.9,Pg_S2472.11,Pg_S4142.5,Pg_S3273.2,Pg_S0264.15
GO:0030193	regulation of blood coagulation	biological_process	0.064327	1	3	223959	4	45598	Pg_S5921.3,Pg_S1467.6,Pg_S4858.3
GO:0050818	regulation of coagulation	biological_process	0.064327	1	3	223959	4	45598	Pg_S4858.3,Pg_S5921.3,Pg_S1467.6
GO:0061041	regulation of wound healing	biological_process	0.064327	1	3	223959	4	45598	Pg_S4858.3,Pg_S5921.3,Pg_S1467.6
GO:1900046	regulation of hemostasis	biological_process	0.064327	1	3	223959	4	45598	Pg_S4858.3,Pg_S1467.6,Pg_S5921.3
GO:0043531	ADP binding	molecular_function	0.064969	1	89	223959	397	45598	Pg_S5234.8,Pg_S1459.25,Pg_S0025.8,Pg_S0907.15,Pg_S2677.16,Pg_S4733.14,Pg_S2406.8,Pg_S2708.11,Pg_S5625.5,Pg_S0102.12,Pg_S5569.2,Pg_S6529.3,Pg_S0431.19,Pg_S0280.22,Pg_S3361.12,Pg_S3923.8,Pg_S5302.4,Pg_S0483.2,Pg_S3082.12,Pg_S3187.19,Pg_S4497.12,Pg_S0100.21,Pg_S5687.10,Pg_S0727.12,Pg_S6474.4,Pg_S2133.7,Pg_S2116.23,Pg_S5746.7,Pg_S0912.13,Pg_S1830.4,Pg_S2971.4,Pg_S1322.3,Pg_S4094.12,Pg_S7264.3,Pg_S312…
GO:0000155	phosphorelay sensor kinase activity	molecular_function	0.065384	1	27	223959	112	45598	Pg_S0798.2,Pg_S0906.27,Pg_S4656.4,Pg_S2021.5,Pg_S2591.1,Pg_S0568.7,Pg_S0881.2,Pg_S2163.4,Pg_S6057.7,Pg_S2306.16,Pg_S0544.61,Pg_S0493.48,Pg_S1507.5,Pg_S4114.2,Pg_S0437.11,Pg_S0144.24,Pg_S0437.6,Pg_S6487.4,Pg_S1957.7,Pg_S0144.17,Pg_S8752.1,Pg_S0170.16,Pg_S2144.6,Pg_S3506.6,Pg_S2201.2,Pg_S4342.25,Pg_S0226.3
GO:0070070	proton-transporting V-type ATPase complex assembly	biological_process	0.065424	1	7	223959	18	45598	Pg_S0402.32,Pg_S2613.2,Pg_S2345.2,Pg_S2989.7,Pg_S1004.2,Pg_S3650.11,Pg_S3650.8
GO:0070072	vacuolar proton-transporting V-type ATPase complex assembly	biological_process	0.065424	1	7	223959	18	45598	Pg_S0402.32,Pg_S2613.2,Pg_S2989.7,Pg_S3650.11,Pg_S1004.2,Pg_S2345.2,Pg_S3650.8
GO:0000813	ESCRT I complex	cellular_component	0.065934	1	3	223959	5	45598	Pg_S4486.2,Pg_S0735.1,Pg_S1845.3
GO:0032509	endosome transport via multivesicular body sorting pathway	biological_process	0.065934	1	3	223959	5	45598	Pg_S4486.2,Pg_S0735.1,Pg_S1845.3
GO:0004298	threonine-type endopeptidase activity	molecular_function	0.066377	1	23	223959	88	45598	Pg_S0431.37,Pg_S7042.3,Pg_S6554.1,Pg_S5302.9,Pg_S2920.2,Pg_S1097.14,Pg_S4722.4,Pg_S1416.42,Pg_S2124.25,Pg_S5158.8,Pg_S0213.20,Pg_S4807.3,Pg_S0575.43,Pg_S1033.13,Pg_S2672.13,Pg_S2128.4,Pg_S2473.29,Pg_S0823.2,Pg_S1084.9,Pg_S0981.25,Pg_S4167.3,Pg_S0653.3,Pg_S0292.30
GO:0070003	threonine-type peptidase activity	molecular_function	0.066377	1	23	223959	88	45598	Pg_S1416.42,Pg_S4722.4,Pg_S1097.14,Pg_S5302.9,Pg_S2920.2,Pg_S6554.1,Pg_S7042.3,Pg_S0431.37,Pg_S0292.30,Pg_S0653.3,Pg_S4167.3,Pg_S0981.25,Pg_S1084.9,Pg_S2473.29,Pg_S0823.2,Pg_S2128.4,Pg_S2672.13,Pg_S1033.13,Pg_S4807.3,Pg_S0213.20,Pg_S0575.43,Pg_S5158.8,Pg_S2124.25
GO:0070566	adenylyltransferase activity	molecular_function	0.066656	1	19	223959	77	45598	Pg_S7076.4,Pg_S0681.1,Pg_S3457.2,Pg_S3649.2,XLOC_168403,Pg_S7271.5,Pg_S6303.6,Pg_S5234.4,Pg_S1606.19,Pg_S1671.12,Pg_S0588.19,Pg_S0339.2,Pg_S3650.10,Pg_S7940.1,Pg_S1876.6,Pg_S1531.12,Pg_S0442.55,Pg_S0408.53,Pg_S3794.1
GO:0051015	actin filament binding	molecular_function	0.067578	1	7	223959	18	45598	Pg_S5677.1,Pg_S3035.17,Pg_S4855.7,Pg_S1049.33,Pg_S5533.1,Pg_S0809.4,Pg_S0400.32
GO:0008320	protein transmembrane transporter activity	molecular_function	0.067684	1	2	223959	3	45598	Pg_S0212.1,Pg_S1316.18
GO:0015450	P-P-bond-hydrolysis-driven protein transmembrane transporter activity	molecular_function	0.067684	1	2	223959	3	45598	Pg_S0212.1,Pg_S1316.18
GO:0030570	pectate lyase activity	molecular_function	0.068161	1	4	223959	8	45598	Pg_S0400.18,Pg_S1903.14,Pg_S0439.42,Pg_S0363.9
GO:0046873	metal ion transmembrane transporter activity	molecular_function	0.068707	1	181	223959	795	45598	Pg_S2093.33,Pg_S8238.4,Pg_S0742.2,Pg_S5894.2,Pg_S4021.15,Pg_S2472.21,Pg_S1941.3,Pg_S1380.2,Pg_S1311.30,Pg_S4952.7,Pg_S0439.3,Pg_S1125.4,Pg_S3201.1,Pg_S6295.1,Pg_S0635.15,Pg_S0034.29,Pg_S7211.9,Pg_S0914.1,Pg_S0008.24,Pg_S4888.5,Pg_S0363.3,Pg_S5421.3,Pg_S1726.2,Pg_S0062.25,Pg_S2590.1,Pg_S0070.6,Pg_S1108.18,Pg_S0516.13,Pg_S2317.2,Pg_S5036.5,Pg_S4150.2,Pg_S1647.20,Pg_S2208.11,Pg_S2003.29,Pg_S4129.4,P…
GO:0004512	inositol-3-phosphate synthase activity	molecular_function	0.068817	1	3	223959	6	45598	Pg_S0509.13,Pg_S1079.1,Pg_S3285.5
GO:0006021	inositol biosynthetic process	biological_process	0.068817	1	3	223959	6	45598	Pg_S0509.13,Pg_S1079.1,Pg_S3285.5
GO:0046173	polyol biosynthetic process	biological_process	0.068817	1	3	223959	6	45598	Pg_S3285.5,Pg_S1079.1,Pg_S0509.13
GO:0000139	Golgi membrane	cellular_component	0.069315	1	28	223959	112	45598	XLOC_435479,Pg_S7964.2,Pg_S0724.14,Pg_S0939.3,Pg_S4142.5,Pg_S2569.13,Pg_S5335.1,Pg_S0718.8,Pg_S6977.2,Pg_S1678.59,Pg_S0403.32,Pg_S5851.4,Pg_S1637.40,Pg_S3866.11,Pg_S5704.3,Pg_S0087.9,Pg_S2390.18,Pg_S3583.13,Pg_S0577.13,Pg_S0536.59,Pg_S7572.1,Pg_S1422.4,Pg_S3716.18,Pg_S0124.5,Pg_S2815.1,Pg_S2634.2,Pg_S1744.17,Pg_S0522.5
GO:0030259	lipid glycosylation	biological_process	0.069762	1	16	223959	50	45598	Pg_S4800.2,Pg_S1305.7,Pg_S2693.15,Pg_S3086.8,Pg_S4418.12,Pg_S2315.6,Pg_S1116.15,Pg_S4174.5,Pg_S5312.5,Pg_S0414.7,Pg_S5521.1,Pg_S6441.11,Pg_S0247.24,Pg_S2253.20,Pg_S1242.28,Pg_S1468.16
GO:0016108	tetraterpenoid metabolic process	biological_process	0.06977	1	27	223959	102	45598	Pg_S0245.15,Pg_S6081.2,Pg_S6152.1,Pg_S0590.13,Pg_S6308.10,Pg_S0654.1,Pg_S7554.3,Pg_S0346.6,Pg_S9000.1,Pg_S0327.25,Pg_S3063.1,Pg_S2035.14,Pg_S1389.26,Pg_S1185.34,Pg_S3064.5,Pg_S3944.1,Pg_S1034.41,Pg_S3840.9,Pg_S2606.7,Pg_S1560.7,Pg_S2164.7,Pg_S3063.2,Pg_S1672.1,Pg_S2749.20,Pg_S0315.1,Pg_S2840.6,Pg_S7922.2
GO:0016109	tetraterpenoid biosynthetic process	biological_process	0.06977	1	27	223959	102	45598	Pg_S0346.6,Pg_S0654.1,Pg_S7554.3,Pg_S1185.34,Pg_S1389.26,Pg_S9000.1,Pg_S0327.25,Pg_S2035.14,Pg_S3063.1,Pg_S6152.1,Pg_S0590.13,Pg_S6081.2,Pg_S0245.15,Pg_S6308.10,Pg_S1560.7,Pg_S2164.7,Pg_S3063.2,Pg_S1672.1,Pg_S2606.7,Pg_S3840.9,Pg_S0315.1,Pg_S7922.2,Pg_S2840.6,Pg_S2749.20,Pg_S3064.5,Pg_S3944.1,Pg_S1034.41
GO:0016116	carotenoid metabolic process	biological_process	0.06977	1	27	223959	102	45598	Pg_S3944.1,Pg_S3064.5,Pg_S1034.41,Pg_S3840.9,Pg_S2606.7,Pg_S3063.2,Pg_S1672.1,Pg_S1560.7,Pg_S2164.7,Pg_S2749.20,Pg_S7922.2,Pg_S2840.6,Pg_S0315.1,Pg_S0245.15,Pg_S6081.2,Pg_S6152.1,Pg_S0590.13,Pg_S6308.10,Pg_S7554.3,Pg_S0654.1,Pg_S0346.6,Pg_S0327.25,Pg_S3063.1,Pg_S2035.14,Pg_S9000.1,Pg_S1389.26,Pg_S1185.34
GO:0016117	carotenoid biosynthetic process	biological_process	0.06977	1	27	223959	102	45598	Pg_S6308.10,Pg_S6081.2,Pg_S0245.15,Pg_S0590.13,Pg_S6152.1,Pg_S3063.1,Pg_S0327.25,Pg_S2035.14,Pg_S9000.1,Pg_S1185.34,Pg_S1389.26,Pg_S7554.3,Pg_S0654.1,Pg_S0346.6,Pg_S1034.41,Pg_S3944.1,Pg_S3064.5,Pg_S2749.20,Pg_S7922.2,Pg_S2840.6,Pg_S0315.1,Pg_S2606.7,Pg_S3840.9,Pg_S3063.2,Pg_S1672.1,Pg_S2164.7,Pg_S1560.7
GO:0019748	secondary metabolic process	biological_process	0.070516	1	19	223959	66	45598	Pg_S1620.2,Pg_S6503.4,Pg_S1240.48,Pg_S3083.29,Pg_S0695.5,Pg_S2029.2,Pg_S0012.12,Pg_S6669.7,Pg_S5385.5,Pg_S0957.5,Pg_S2677.26,Pg_S0808.37,Pg_S0368.2,Pg_S3948.7,Pg_S1505.2,Pg_S1043.1,Pg_S1563.22,Pg_S8042.1,Pg_S3934.6
GO:0032774	RNA biosynthetic process	biological_process	0.070649	1	1038	223959	4702	45598	Pg_S1281.5,Pg_S2512.3,Pg_S3756.1,Pg_S0640.2,Pg_S3016.6,Pg_S4369.9,Pg_S1357.9,XLOC_049485,Pg_S0284.10,Pg_S7529.4,Pg_S1960.15,Pg_S0662.23,Pg_S0356.3,Pg_S0900.8,Pg_S5968.5,Pg_S0203.2,XLOC_435479,Pg_S2274.7,Pg_S0029.7,Pg_S3303.5,Pg_S3862.23,Pg_S0653.1,XLOC_341445,Pg_S3878.17,Pg_S0701.31,Pg_S1406.3,Pg_S3429.18,Pg_S5518.2,Pg_S4039.4,Pg_S3423.6,Pg_S0164.38,Pg_S3639.2,Pg_S2210.2,Pg_S0109.30,Pg_S4706.2,Pg…
GO:0008715	CDP-diacylglycerol diphosphatase activity	molecular_function	0.070878	1	3	223959	5	45598	Pg_S2755.8,Pg_S0298.18,Pg_S1616.14
GO:1901136	carbohydrate derivative catabolic process	biological_process	0.070942	1	30	223959	114	45598	Pg_S0133.2,Pg_S1336.15,Pg_S5473.2,Pg_S0327.4,Pg_S2840.6,Pg_S1777.1,Pg_S3326.7,Pg_S2606.7,Pg_S1864.2,Pg_S1442.18,Pg_S4931.1,XLOC_410687,Pg_S0158.11,Pg_S3064.5,Pg_S0096.37,Pg_S1721.8,Pg_S1345.5,XLOC_438055,Pg_S2936.6,Pg_S7554.3,Pg_S7390.2,Pg_S6308.10,Pg_S1879.20,XLOC_230567,Pg_S0748.7,Pg_S6081.2,Pg_S0659.9,Pg_S0298.19,Pg_S6152.1,Pg_S5924.4
GO:0009820	alkaloid metabolic process	biological_process	0.071249	1	2	223959	3	45598	Pg_S2277.1,Pg_S3650.10
GO:0050364	tryptophan dimethylallyltransferase activity	molecular_function	0.071249	1	2	223959	3	45598	Pg_S2277.1,Pg_S3650.10
GO:0006468	protein phosphorylation	biological_process	0.07162	1	559	223959	2688	45598	Pg_S2096.1,Pg_S6190.7,Pg_S1226.3,Pg_S1330.14,Pg_S2811.11,Pg_S0147.1,Pg_S2551.2,Pg_S0384.42,Pg_S4635.12,Pg_S0906.18,Pg_S0718.13,Pg_S3716.14,Pg_S1227.23,Pg_S2318.1,Pg_S1979.27,Pg_S1507.29,Pg_S0744.3,Pg_S0406.14,Pg_S0664.19,Pg_S5687.8,Pg_S3975.12,Pg_S2022.2,Pg_S1358.25,Pg_S6214.3,Pg_S1791.6,Pg_S5965.7,Pg_S0219.37,Pg_S0768.4,Pg_S3759.19,Pg_S2666.2,Pg_S1145.5,Pg_S3377.1,Pg_S1053.4,Pg_S1740.3,Pg_S4947.…
GO:0030212	hyaluronan metabolic process	biological_process	0.072324	1	2	223959	3	45598	XLOC_137362,Pg_S5394.3
GO:0009411	response to UV	biological_process	0.072876	1	2	223959	2	45598	Pg_S1106.49,Pg_S2973.2
GO:0071107	response to parathyroid hormone stimulus	biological_process	0.072906	1	5	223959	13	45598	Pg_S0788.1,Pg_S4503.9,Pg_S1237.30,Pg_S1073.7,Pg_S1862.7
GO:0008509	anion transmembrane transporter activity	molecular_function	0.073112	1	54	223959	211	45598	Pg_S3104.10,Pg_S0093.22,Pg_S2292.19,Pg_S7105.9,Pg_S0225.11,XLOC_261815,Pg_S4245.2,Pg_S2677.26,Pg_S0182.11,Pg_S0232.50,Pg_S3584.15,Pg_S2937.6,Pg_S2920.14,Pg_S0987.34,Pg_S5339.3,Pg_S0896.24,Pg_S1336.14,Pg_S1434.7,Pg_S0981.5,Pg_S5219.6,Pg_S0265.21,Pg_S0195.11,Pg_S6893.5,XLOC_329038,Pg_S2164.2,Pg_S3250.15,Pg_S0297.14,Pg_S0953.21,Pg_S0195.10,Pg_S0544.5,Pg_S3584.16,Pg_S0433.4,Pg_S0981.4,Pg_S5339.4,Pg_S…
GO:0015018	galactosylgalactosylxylosylprotein 3-beta-glucuronosyltransferase activity	molecular_function	0.073126	1	6	223959	16	45598	Pg_S1908.28,Pg_S0319.4,Pg_S0032.13,Pg_S0456.1,Pg_S3878.10,Pg_S1848.2
GO:0015020	glucuronosyltransferase activity	molecular_function	0.073126	1	6	223959	16	45598	Pg_S1848.2,Pg_S0319.4,Pg_S0032.13,Pg_S3878.10,Pg_S0456.1,Pg_S1908.28
GO:0016624	oxidoreductase activity, acting on the aldehyde or oxo group of donors, disulfide as acceptor	molecular_function	0.073343	1	11	223959	39	45598	Pg_S2229.10,Pg_S1552.7,Pg_S0233.5,Pg_S1908.21,Pg_S2661.6,Pg_S1551.6,Pg_S1431.7,Pg_S0496.20,Pg_S3825.5,Pg_S5653.2,Pg_S1204.11
GO:0017150	tRNA dihydrouridine synthase activity	molecular_function	0.073414	1	10	223959	28	45598	Pg_S6053.3,Pg_S4012.7,Pg_S0403.32,Pg_S2870.2,Pg_S0724.14,Pg_S1439.10,Pg_S1681.1,Pg_S0668.3,Pg_S1637.25,Pg_S1652.1
GO:0019013	viral nucleocapsid	cellular_component	0.073443	1	21	223959	74	45598	XLOC_199949,Pg_S0769.6,Pg_S6377.1,Pg_S2658.24,Pg_S1237.30,Pg_S9071.1,Pg_S1499.2,Pg_S6295.1,Pg_S4503.9,Pg_S5309.11,Pg_S0614.46,Pg_S1073.7,Pg_S1312.2,Pg_S4947.6,Pg_S0799.3,Pg_S4646.2,Pg_S3578.15,Pg_S7084.4,Pg_S2440.16,Pg_S3530.9,Pg_S1034.18
GO:0005666	DNA-directed RNA polymerase III complex	cellular_component	0.074786	1	9	223959	27	45598	Pg_S0386.1,Pg_S1105.3,Pg_S1550.10,XLOC_241369,Pg_S2495.1,Pg_S0583.1,Pg_S1960.15,Pg_S1157.10,Pg_S1497.35
GO:0009110	vitamin biosynthetic process	biological_process	0.0748	1	56	223959	227	45598	Pg_S4268.1,Pg_S2658.24,Pg_S0573.1,Pg_S7271.5,Pg_S1550.10,Pg_S0724.14,Pg_S7314.3,Pg_S1073.17,XLOC_168403,Pg_S1693.5,Pg_S3924.1,Pg_S3866.11,Pg_S1652.1,Pg_S0846.30,Pg_S0992.57,Pg_S0952.1,Pg_S2060.2,Pg_S2063.16,Pg_S0403.32,Pg_S0788.10,Pg_S3236.1,Pg_S1205.25,Pg_S4037.10,Pg_S0173.10,Pg_S4181.13,Pg_S0727.23,Pg_S6137.5,Pg_S1439.10,Pg_S3560.4,Pg_S0318.22,Pg_S6541.2,Pg_S6189.1,Pg_S0870.10,Pg_S1428.10,Pg_S0…
GO:0042364	water-soluble vitamin biosynthetic process	biological_process	0.0748	1	56	223959	227	45598	Pg_S1681.1,Pg_S6831.7,Pg_S2498.11,Pg_S2825.4,Pg_S2186.4,Pg_S5428.3,Pg_S2003.17,Pg_S1590.20,Pg_S0159.26,Pg_S3074.3,Pg_S0350.26,Pg_S6053.3,Pg_S3264.1,XLOC_529893,Pg_S6137.5,Pg_S0727.23,Pg_S4181.13,Pg_S6189.1,Pg_S0870.10,Pg_S0318.22,Pg_S6541.2,Pg_S3560.4,Pg_S1439.10,Pg_S2624.4,Pg_S0543.15,Pg_S1483.4,Pg_S0070.6,Pg_S1428.10,Pg_S3649.2,Pg_S6528.8,Pg_S0676.4,Pg_S1465.27,Pg_S3924.1,Pg_S0846.30,Pg_S3866.1…
GO:0010565	regulation of cellular ketone metabolic process	biological_process	0.076018	1	2	223959	2	45598	Pg_S4879.4,Pg_S2512.6
GO:0019216	regulation of lipid metabolic process	biological_process	0.076018	1	2	223959	2	45598	Pg_S4879.4,Pg_S2512.6
GO:0019217	regulation of fatty acid metabolic process	biological_process	0.076018	1	2	223959	2	45598	Pg_S4879.4,Pg_S2512.6
GO:0016628	oxidoreductase activity, acting on the CH-CH group of donors, NAD or NADP as acceptor	molecular_function	0.076348	1	34	223959	141	45598	Pg_S5911.4,Pg_S4405.7,Pg_S3064.5,Pg_S6577.4,Pg_S3187.19,Pg_S2708.28,Pg_S1679.46,Pg_S7554.3,Pg_S0654.1,Pg_S0318.20,Pg_S5838.2,Pg_S2010.8,Pg_S0298.19,Pg_S1637.18,Pg_S0442.55,Pg_S3316.4,Pg_S4568.18,Pg_S1560.7,Pg_S4497.11,Pg_S0241.21,Pg_S0826.8,Pg_S4604.7,Pg_S5158.9,Pg_S0291.7,Pg_S4181.13,Pg_S2583.14,Pg_S0536.6,Pg_S0346.6,Pg_S0350.26,Pg_S5924.4,Pg_S2473.26,Pg_S4206.2,Pg_S0981.6,Pg_S0111.1
GO:0015994	chlorophyll metabolic process	biological_process	0.076475	1	26	223959	83	45598	Pg_S3664.16,Pg_S0318.20,Pg_S5470.3,Pg_S2106.9,Pg_S1915.1,Pg_S5836.2,Pg_S1075.36,Pg_S0341.5,Pg_S2755.7,Pg_S2721.5,Pg_S2289.17,Pg_S1730.4,Pg_S1376.6,Pg_S1838.8,Pg_S2093.13,Pg_S2106.10,Pg_S2306.3,Pg_S0125.13,Pg_S1645.6,Pg_S0761.11,Pg_S3734.10,Pg_S1658.19,Pg_S0399.9,Pg_S6708.7,Pg_S3039.16,Pg_S7246.1
GO:0032994	protein-lipid complex	cellular_component	0.076902	1	3	223959	5	45598	Pg_S0222.27,Pg_S7765.2,Pg_S0374.42
GO:0034358	plasma lipoprotein particle	cellular_component	0.076902	1	3	223959	5	45598	Pg_S0374.42,Pg_S7765.2,Pg_S0222.27
GO:0042627	chylomicron	cellular_component	0.076902	1	3	223959	5	45598	Pg_S0222.27,Pg_S7765.2,Pg_S0374.42
GO:0005086	ARF guanyl-nucleotide exchange factor activity	molecular_function	0.077175	1	5	223959	17	45598	Pg_S1470.9,Pg_S1059.42,Pg_S3302.13,Pg_S0227.34,Pg_S2035.30
GO:0007265	Ras protein signal transduction	biological_process	0.077175	1	5	223959	17	45598	Pg_S1470.9,Pg_S2035.30,Pg_S0227.34,Pg_S1059.42,Pg_S3302.13
GO:0032011	ARF protein signal transduction	biological_process	0.077175	1	5	223959	17	45598	Pg_S1470.9,Pg_S2035.30,Pg_S0227.34,Pg_S1059.42,Pg_S3302.13
GO:0032012	regulation of ARF protein signal transduction	biological_process	0.077175	1	5	223959	17	45598	Pg_S1470.9,Pg_S1059.42,Pg_S3302.13,Pg_S2035.30,Pg_S0227.34
GO:0046578	regulation of Ras protein signal transduction	biological_process	0.077175	1	5	223959	17	45598	Pg_S1470.9,Pg_S0227.34,Pg_S2035.30,Pg_S1059.42,Pg_S3302.13
GO:0010277	chlorophyllide a oxygenase [overall] activity	molecular_function	0.077226	1	6	223959	17	45598	Pg_S0760.23,Pg_S0817.16,Pg_S3815.3,Pg_S2606.4,Pg_S2768.16,Pg_S2634.12
GO:0005992	trehalose biosynthetic process	biological_process	0.077874	1	19	223959	69	45598	Pg_S0472.1,Pg_S7145.5,Pg_S1885.43,Pg_S0858.5,Pg_S5024.5,Pg_S1204.14,Pg_S2070.2,Pg_S1145.9,Pg_S2229.17,Pg_S4206.8,Pg_S0288.34,Pg_S0784.2,Pg_S5206.15,Pg_S5942.4,Pg_S1562.39,Pg_S5447.8,Pg_S7900.2,Pg_S5025.5,Pg_S1870.16
GO:0007160	cell-matrix adhesion	biological_process	0.077887	1	2	223959	4	45598	Pg_S1886.19,Pg_S4960.3
GO:0032501	multicellular organismal process	biological_process	0.078975	1	194	223959	870	45598	Pg_S1931.2,Pg_S3761.4,Pg_S0906.27,Pg_S3149.19,Pg_S2392.17,Pg_S0216.7,Pg_S5954.6,Pg_S6304.6,Pg_S4858.3,Pg_S1073.7,Pg_S0144.16,Pg_S4978.3,Pg_S2504.6,Pg_S7998.2,Pg_S1862.7,Pg_S1766.15,Pg_S1975.2,Pg_S5030.3,Pg_S0288.38,Pg_S1819.15,Pg_S0778.6,Pg_S6123.9,Pg_S1425.22,Pg_S0184.16,Pg_S3046.4,Pg_S1995.24,Pg_S2448.1,Pg_S2290.10,Pg_S7927.2,Pg_S1302.39,Pg_S4248.5,Pg_S8258.2,Pg_S0003.7,Pg_S4363.7,Pg_S0109.12,P…
GO:0004175	endopeptidase activity	molecular_function	0.079628	1	284	223959	1289	45598	Pg_S0619.8,Pg_S2428.6,Pg_S0772.19,Pg_S6856.1,Pg_S0062.26,Pg_S0804.52,Pg_S0061.62,Pg_S2027.11,Pg_S3641.10,Pg_S6897.3,Pg_S4722.4,Pg_S6318.3,Pg_S5783.1,Pg_S4452.3,Pg_S0032.3,Pg_S2317.2,Pg_S6271.2,Pg_S0901.9,Pg_S0057.9,Pg_S3947.4,Pg_S1960.16,Pg_S1227.21,Pg_S0889.12,Pg_S6554.1,XLOC_034329,Pg_S0440.8,Pg_S0914.3,Pg_S3613.23,Pg_S2266.11,Pg_S0363.3,Pg_S3039.31,Pg_S3358.8,Pg_S8238.2,Pg_S0070.6,Pg_S0742.2,P…
GO:0055085	transmembrane transport	biological_process	0.079757	1	460	223959	2168	45598	Pg_S8663.3,Pg_S0572.14,Pg_S4255.1,Pg_S1726.3,Pg_S0355.12,Pg_S4591.3,Pg_S1417.13,Pg_S5219.6,Pg_S0234.1,Pg_S4022.1,Pg_S2206.14,Pg_S7544.1,Pg_S2564.8,Pg_S1851.1,Pg_S0318.42,Pg_S1400.44,Pg_S3039.16,XLOC_310525,Pg_S3271.8,Pg_S1588.1,Pg_S1550.10,Pg_S2008.10,Pg_S0753.25,Pg_S1563.22,Pg_S5527.2,Pg_S3187.19,Pg_S1212.15,Pg_S2937.6,Pg_S2299.17,Pg_S5455.2,Pg_S4778.2,Pg_S1507.12,Pg_S2400.12,Pg_S5516.7,Pg_S1979…
GO:0046351	disaccharide biosynthetic process	biological_process	0.080544	1	20	223959	72	45598	Pg_S1145.9,Pg_S2070.2,Pg_S2229.17,Pg_S1204.14,Pg_S4206.8,Pg_S1885.43,Pg_S0858.5,Pg_S5024.5,Pg_S7145.5,Pg_S0426.7,Pg_S0472.1,Pg_S5025.5,Pg_S1870.16,Pg_S7900.2,Pg_S5942.4,Pg_S1562.39,Pg_S5206.15,Pg_S5447.8,Pg_S0784.2,Pg_S0288.34
GO:0000122	negative regulation of transcription from RNA polymerase II promoter	biological_process	0.081107	1	3	223959	5	45598	Pg_S7265.2,Pg_S2317.2,Pg_S6147.2
GO:0009055	electron carrier activity	molecular_function	0.081668	1	106	223959	411	45598	Pg_S3336.3,Pg_S0106.29,Pg_S4226.12,Pg_S6001.8,Pg_S4390.4,Pg_S2649.4,Pg_S4057.4,Pg_S6670.5,Pg_S6008.9,Pg_S0388.2,Pg_S6001.9,Pg_S0927.1,Pg_S1957.24,Pg_S4377.1,Pg_S4533.6,Pg_S2177.5,Pg_S6428.1,Pg_S0447.16,Pg_S5160.4,Pg_S0553.1,Pg_S6897.3,Pg_S4484.8,Pg_S7620.2,Pg_S0129.42,Pg_S3699.5,Pg_S0662.35,Pg_S7780.1,Pg_S3432.18,Pg_S0503.10,Pg_S3830.11,Pg_S1212.18,Pg_S0883.13,Pg_S1973.7,Pg_S3075.14,Pg_S5127.12,P…
GO:0015858	nucleoside transport	biological_process	0.082093	1	3	223959	6	45598	Pg_S3873.2,Pg_S2677.26,Pg_S1736.3
GO:0034257	nicotinamide riboside transmembrane transporter activity	molecular_function	0.082093	1	3	223959	6	45598	Pg_S2677.26,Pg_S3873.2,Pg_S1736.3
GO:0034258	nicotinamide riboside transport	biological_process	0.082093	1	3	223959	6	45598	Pg_S2677.26,Pg_S3873.2,Pg_S1736.3
GO:0005811	lipid particle	cellular_component	0.082265	1	15	223959	41	45598	Pg_S0727.15,Pg_S4850.14,Pg_S1480.29,Pg_S0384.38,Pg_S5191.10,Pg_S4510.3,Pg_S3580.10,Pg_S2421.8,Pg_S3904.16,Pg_S0925.27,Pg_S2412.8,XLOC_379120,Pg_S3319.9,Pg_S0358.5,Pg_S2503.12
GO:0012511	monolayer-surrounded lipid storage body	cellular_component	0.082265	1	15	223959	41	45598	Pg_S4510.3,Pg_S0384.38,Pg_S5191.10,Pg_S4850.14,Pg_S1480.29,Pg_S0727.15,Pg_S2503.12,Pg_S0358.5,Pg_S2412.8,Pg_S0925.27,Pg_S3319.9,XLOC_379120,Pg_S3580.10,Pg_S2421.8,Pg_S3904.16
GO:0006766	vitamin metabolic process	biological_process	0.08423	1	56	223959	229	45598	Pg_S0788.10,Pg_S1205.25,Pg_S3236.1,Pg_S4037.10,Pg_S0173.10,Pg_S1652.1,Pg_S3924.1,Pg_S3866.11,Pg_S0846.30,Pg_S0992.57,Pg_S0403.32,Pg_S2063.16,Pg_S0952.1,Pg_S2060.2,XLOC_168403,Pg_S1693.5,Pg_S2658.24,Pg_S4268.1,Pg_S7271.5,Pg_S0573.1,Pg_S0724.14,Pg_S1550.10,Pg_S1073.17,Pg_S7314.3,Pg_S0159.26,Pg_S2003.17,Pg_S1590.20,Pg_S3264.1,XLOC_529893,Pg_S3074.3,Pg_S0350.26,Pg_S6053.3,Pg_S2498.11,Pg_S2825.4,Pg_S1…
GO:0006767	water-soluble vitamin metabolic process	biological_process	0.08423	1	56	223959	229	45598	Pg_S2658.24,Pg_S4268.1,Pg_S0573.1,Pg_S7271.5,Pg_S1550.10,Pg_S0724.14,Pg_S7314.3,Pg_S1073.17,XLOC_168403,Pg_S1693.5,Pg_S3924.1,Pg_S1652.1,Pg_S3866.11,Pg_S0846.30,Pg_S0992.57,Pg_S0403.32,Pg_S2063.16,Pg_S0952.1,Pg_S2060.2,Pg_S0788.10,Pg_S3236.1,Pg_S1205.25,Pg_S4037.10,Pg_S0173.10,Pg_S4181.13,Pg_S0727.23,Pg_S6137.5,Pg_S0318.22,Pg_S3560.4,Pg_S6541.2,Pg_S1439.10,Pg_S6189.1,Pg_S0870.10,Pg_S1483.4,Pg_S05…
GO:0009627	systemic acquired resistance	biological_process	0.084462	1	5	223959	9	45598	Pg_S5942.6,Pg_S1761.12,Pg_S3049.2,Pg_S8289.2,Pg_S6912.2
GO:0009814	defense response, incompatible interaction	biological_process	0.084462	1	5	223959	9	45598	Pg_S1761.12,Pg_S3049.2,Pg_S8289.2,Pg_S5942.6,Pg_S6912.2
GO:0010112	regulation of systemic acquired resistance	biological_process	0.084462	1	5	223959	9	45598	Pg_S1761.12,Pg_S8289.2,Pg_S3049.2,Pg_S5942.6,Pg_S6912.2
GO:0004652	polynucleotide adenylyltransferase activity	molecular_function	0.084597	1	8	223959	29	45598	Pg_S3457.2,Pg_S7076.4,Pg_S0339.2,Pg_S0588.19,Pg_S0408.53,Pg_S1876.6,Pg_S6303.6,Pg_S1531.12
GO:0003707	steroid hormone receptor activity	molecular_function	0.084962	1	12	223959	35	45598	Pg_S0925.30,Pg_S3899.1,Pg_S0415.4,Pg_S0032.12,Pg_S2132.9,Pg_S0992.54,Pg_S0265.21,Pg_S1766.15,Pg_S2473.3,Pg_S2898.6,Pg_S3465.1,Pg_S1116.24
GO:0046903	secretion	biological_process	0.086129	1	60	223959	239	45598	Pg_S0688.2,Pg_S7055.4,Pg_S5097.1,Pg_S5520.1,Pg_S2196.4,Pg_S7171.2,Pg_S2290.10,Pg_S0886.5,Pg_S0169.6,Pg_S0400.2,Pg_S6402.2,Pg_S1957.25,Pg_S3703.8,Pg_S2330.11,Pg_S7232.2,Pg_S2419.2,Pg_S1940.18,Pg_S5097.2,Pg_S8430.1,Pg_S4337.4,Pg_S3218.8,Pg_S4278.8,Pg_S0003.7,Pg_S0808.23,Pg_S0212.1,Pg_S1783.5,Pg_S3345.9,XLOC_383246,Pg_S0077.50,Pg_S0866.12,Pg_S2018.6,Pg_S1316.18,Pg_S4486.2,Pg_S1865.22,Pg_S0227.34,Pg_…
GO:0009690	cytokinin metabolic process	biological_process	0.086335	1	9	223959	26	45598	Pg_S5272.7,Pg_S3237.6,Pg_S0538.1,XLOC_287493,Pg_S3014.1,Pg_S1178.8,XLOC_258730,Pg_S2207.28,Pg_S1050.1
GO:0010817	regulation of hormone levels	biological_process	0.086335	1	9	223959	26	45598	Pg_S5272.7,Pg_S3237.6,Pg_S0538.1,XLOC_287493,Pg_S3014.1,Pg_S1178.8,XLOC_258730,Pg_S1050.1,Pg_S2207.28
GO:0019139	cytokinin dehydrogenase activity	molecular_function	0.086335	1	9	223959	26	45598	Pg_S3237.6,Pg_S5272.7,Pg_S0538.1,XLOC_287493,Pg_S3014.1,Pg_S1178.8,XLOC_258730,Pg_S2207.28,Pg_S1050.1
GO:0034754	cellular hormone metabolic process	biological_process	0.086335	1	9	223959	26	45598	Pg_S5272.7,Pg_S3237.6,Pg_S0538.1,Pg_S1178.8,Pg_S3014.1,XLOC_287493,Pg_S1050.1,Pg_S2207.28,XLOC_258730
GO:0042445	hormone metabolic process	biological_process	0.086335	1	9	223959	26	45598	Pg_S3237.6,Pg_S5272.7,Pg_S0538.1,Pg_S1178.8,Pg_S3014.1,XLOC_287493,Pg_S2207.28,Pg_S1050.1,XLOC_258730
GO:0016569	covalent chromatin modification	biological_process	0.08736	1	23	223959	87	45598	Pg_S2495.1,Pg_S0850.6,Pg_S4599.12,Pg_S7459.3,Pg_S0557.2,Pg_S2820.5,Pg_S0727.7,Pg_S0168.6,Pg_S7495.2,Pg_S5339.7,Pg_S1066.14,Pg_S0203.2,Pg_S0636.1,Pg_S2564.8,Pg_S3771.5,Pg_S2626.5,Pg_S0575.42,Pg_S0076.2,Pg_S0439.3,Pg_S7055.4,Pg_S0908.4,Pg_S7284.2,Pg_S3810.2
GO:0016570	histone modification	biological_process	0.08736	1	23	223959	87	45598	Pg_S7055.4,Pg_S3810.2,Pg_S0908.4,Pg_S7284.2,Pg_S0636.1,Pg_S0575.42,Pg_S3771.5,Pg_S2564.8,Pg_S2626.5,Pg_S0076.2,Pg_S0439.3,Pg_S7495.2,Pg_S0168.6,Pg_S5339.7,Pg_S0203.2,Pg_S1066.14,Pg_S0850.6,Pg_S2495.1,Pg_S7459.3,Pg_S4599.12,Pg_S2820.5,Pg_S0557.2,Pg_S0727.7
GO:0005839	proteasome core complex	cellular_component	0.087971	1	27	223959	108	45598	Pg_S0876.1,Pg_S0431.37,Pg_S7042.3,Pg_S4533.16,Pg_S6554.1,Pg_S5302.9,Pg_S2920.2,Pg_S2016.2,Pg_S1097.14,Pg_S4722.4,Pg_S1416.42,Pg_S2124.25,Pg_S5158.8,Pg_S0575.43,Pg_S4807.3,Pg_S0213.20,Pg_S1033.13,Pg_S2672.13,Pg_S2128.4,Pg_S2473.29,Pg_S0823.2,Pg_S1960.16,Pg_S1084.9,Pg_S0981.25,Pg_S4167.3,Pg_S0292.30,Pg_S0653.3
GO:0006787	porphyrin-containing compound catabolic process	biological_process	0.08851	1	25	223959	80	45598	Pg_S1075.36,Pg_S0341.5,Pg_S2755.7,Pg_S2289.17,Pg_S1730.4,Pg_S1376.6,Pg_S2093.13,Pg_S1838.8,Pg_S3664.16,Pg_S5470.3,Pg_S2106.9,Pg_S1915.1,Pg_S5836.2,Pg_S3187.19,Pg_S6708.7,Pg_S0399.9,Pg_S1658.19,Pg_S3039.16,Pg_S7246.1,Pg_S2106.10,Pg_S2306.3,Pg_S0125.13,Pg_S1645.6,Pg_S0761.11,Pg_S3734.10
GO:0033015	tetrapyrrole catabolic process	biological_process	0.08851	1	25	223959	80	45598	Pg_S1645.6,Pg_S0761.11,Pg_S3734.10,Pg_S2106.10,Pg_S0125.13,Pg_S2306.3,Pg_S7246.1,Pg_S3187.19,Pg_S3039.16,Pg_S0399.9,Pg_S1658.19,Pg_S6708.7,Pg_S2106.9,Pg_S5470.3,Pg_S5836.2,Pg_S1915.1,Pg_S3664.16,Pg_S2755.7,Pg_S2093.13,Pg_S1838.8,Pg_S2289.17,Pg_S1730.4,Pg_S1376.6,Pg_S0341.5,Pg_S1075.36
GO:0051187	cofactor catabolic process	biological_process	0.08851	1	25	223959	80	45598	Pg_S3664.16,Pg_S5470.3,Pg_S2106.9,Pg_S1915.1,Pg_S5836.2,Pg_S1075.36,Pg_S0341.5,Pg_S2755.7,Pg_S2289.17,Pg_S1376.6,Pg_S1730.4,Pg_S2093.13,Pg_S1838.8,Pg_S2106.10,Pg_S2306.3,Pg_S0125.13,Pg_S0761.11,Pg_S1645.6,Pg_S3734.10,Pg_S3187.19,Pg_S0399.9,Pg_S6708.7,Pg_S1658.19,Pg_S3039.16,Pg_S7246.1
GO:0042822	pyridoxal phosphate metabolic process	biological_process	0.089534	1	15	223959	41	45598	Pg_S0403.32,Pg_S6189.1,Pg_S0952.1,Pg_S2060.2,Pg_S0724.14,Pg_S1439.10,Pg_S1681.1,Pg_S3924.1,Pg_S1652.1,Pg_S3074.3,Pg_S6053.3,Pg_S0173.10,Pg_S0676.4,Pg_S3236.1,Pg_S0788.10
GO:0042823	pyridoxal phosphate biosynthetic process	biological_process	0.089534	1	15	223959	41	45598	Pg_S0788.10,Pg_S0676.4,Pg_S3236.1,Pg_S0173.10,Pg_S6053.3,Pg_S3074.3,Pg_S1652.1,Pg_S3924.1,Pg_S1681.1,Pg_S0724.14,Pg_S1439.10,Pg_S2060.2,Pg_S0952.1,Pg_S6189.1,Pg_S0403.32
GO:0032865	ERMES complex	cellular_component	0.090104	1	3	223959	6	45598	Pg_S0121.21,Pg_S0363.3,Pg_S3765.5
GO:0044232	organelle membrane contact site	cellular_component	0.090104	1	3	223959	6	45598	Pg_S0121.21,Pg_S3765.5,Pg_S0363.3
GO:0044233	ER-mitochondrion membrane contact site	cellular_component	0.090104	1	3	223959	6	45598	Pg_S3765.5,Pg_S0363.3,Pg_S0121.21
GO:0005798	Golgi-associated vesicle	cellular_component	0.090652	1	11	223959	40	45598	Pg_S7964.2,Pg_S1637.40,Pg_S3866.11,Pg_S4142.5,Pg_S0577.13,Pg_S0536.59,Pg_S5704.3,Pg_S6977.2,Pg_S1678.59,Pg_S1744.17,Pg_S3716.18
GO:0030660	Golgi-associated vesicle membrane	cellular_component	0.090652	1	11	223959	40	45598	Pg_S7964.2,Pg_S1637.40,Pg_S3866.11,Pg_S0577.13,Pg_S4142.5,Pg_S0536.59,Pg_S5704.3,Pg_S6977.2,Pg_S1744.17,Pg_S1678.59,Pg_S3716.18
GO:0034237	protein kinase A regulatory subunit binding	molecular_function	0.091614	1	2	223959	2	45598	Pg_S4467.6,Pg_S1465.25
GO:0051018	protein kinase A binding	molecular_function	0.091614	1	2	223959	2	45598	Pg_S4467.6,Pg_S1465.25
GO:0006554	lysine catabolic process	biological_process	0.092565	1	6	223959	14	45598	Pg_S8084.1,Pg_S4225.4,Pg_S2529.3,Pg_S6528.8,Pg_S2803.2,Pg_S5744.2
GO:0009068	aspartate family amino acid catabolic process	biological_process	0.092565	1	6	223959	14	45598	Pg_S2529.3,Pg_S4225.4,Pg_S8084.1,Pg_S2803.2,Pg_S5744.2,Pg_S6528.8
GO:0019475	L-lysine catabolic process to acetate	biological_process	0.092565	1	6	223959	14	45598	Pg_S8084.1,Pg_S4225.4,Pg_S2529.3,Pg_S6528.8,Pg_S5744.2,Pg_S2803.2
GO:0019477	L-lysine catabolic process	biological_process	0.092565	1	6	223959	14	45598	Pg_S2803.2,Pg_S5744.2,Pg_S6528.8,Pg_S8084.1,Pg_S2529.3,Pg_S4225.4
GO:0046440	L-lysine metabolic process	biological_process	0.092565	1	6	223959	14	45598	Pg_S6528.8,Pg_S2803.2,Pg_S5744.2,Pg_S8084.1,Pg_S4225.4,Pg_S2529.3
GO:0008703	5-amino-6-(5-phosphoribosylamino)uracil reductase activity	molecular_function	0.093654	1	4	223959	11	45598	Pg_S0159.26,Pg_S0846.30,Pg_S2498.11,Pg_S6831.7
GO:0051276	chromosome organization	biological_process	0.093732	1	141	223959	591	45598	Pg_S3063.7,Pg_S0319.11,Pg_S0636.1,Pg_S1312.2,Pg_S0011.4,Pg_S1316.5,Pg_S0557.2,Pg_S1281.7,Pg_S5831.3,Pg_S2631.8,Pg_S1974.22,Pg_S8551.1,XLOC_194954,Pg_S0168.6,Pg_S0076.2,Pg_S4825.6,Pg_S1355.9,Pg_S2612.3,Pg_S5063.5,Pg_S3810.2,Pg_S0883.13,Pg_S1302.12,Pg_S2507.17,Pg_S4248.5,Pg_S4363.7,Pg_S1106.9,Pg_S4613.11,Pg_S0727.7,Pg_S1564.1,Pg_S0048.1,Pg_S0565.1,Pg_S2569.13,Pg_S7495.2,Pg_S0895.35,Pg_S1464.1,Pg_S2…
GO:0030955	potassium ion binding	molecular_function	0.093937	1	20	223959	76	45598	Pg_S0374.27,Pg_S5127.11,Pg_S0577.11,Pg_S1380.2,Pg_S4012.7,Pg_S3064.25,Pg_S1746.24,Pg_S6831.7,Pg_S4579.3,Pg_S1561.4,Pg_S0061.83,Pg_S0846.30,Pg_S3855.13,Pg_S4975.5,Pg_S2668.16,Pg_S3016.5,Pg_S2580.8,Pg_S4280.1,Pg_S1104.2,Pg_S1615.34
GO:0031420	alkali metal ion binding	molecular_function	0.093937	1	20	223959	76	45598	Pg_S3064.25,Pg_S4012.7,Pg_S1380.2,Pg_S1746.24,Pg_S5127.11,Pg_S0374.27,Pg_S0577.11,Pg_S3855.13,Pg_S4975.5,Pg_S2668.16,Pg_S1561.4,Pg_S4579.3,Pg_S6831.7,Pg_S0846.30,Pg_S0061.83,Pg_S4280.1,Pg_S3016.5,Pg_S2580.8,Pg_S1615.34,Pg_S1104.2
GO:0044391	ribosomal subunit	cellular_component	0.094292	1	12	223959	33	45598	Pg_S1679.39,Pg_S0624.18,Pg_S1570.9,Pg_S0967.11,Pg_S0085.26,Pg_S4404.2,Pg_S3300.4,Pg_S6252.1,Pg_S3257.6,Pg_S0085.28,Pg_S0085.25,Pg_S0967.12
GO:0016679	oxidoreductase activity, acting on diphenols and related substances as donors	molecular_function	0.094665	1	22	223959	80	45598	Pg_S0060.4,Pg_S0930.40,Pg_S7486.1,Pg_S2354.20,Pg_S0013.1,Pg_S0451.17,Pg_S0500.4,Pg_S2069.15,Pg_S3831.13,Pg_S3934.6,Pg_S0902.6,Pg_S5008.15,Pg_S0534.60,Pg_S1400.1,Pg_S6413.5,Pg_S1477.2,Pg_S4217.10,Pg_S0516.6,Pg_S1395.16,XLOC_419978,XLOC_131470,Pg_S0786.24
GO:0004619	phosphoglycerate mutase activity	molecular_function	0.095275	1	4	223959	9	45598	Pg_S5881.6,Pg_S4204.1,Pg_S3920.2,Pg_S1740.25
GO:0004618	phosphoglycerate kinase activity	molecular_function	0.09565	1	6	223959	15	45598	Pg_S0624.8,Pg_S2891.16,Pg_S4435.1,Pg_S0871.3,Pg_S5568.7,Pg_S1879.21
GO:0016774	phosphotransferase activity, carboxyl group as acceptor	molecular_function	0.09565	1	6	223959	15	45598	Pg_S0871.3,Pg_S5568.7,Pg_S1879.21,Pg_S0624.8,Pg_S4435.1,Pg_S2891.16
GO:0048869	cellular developmental process	biological_process	0.095736	1	61	223959	260	45598	Pg_S4184.8,Pg_S5886.2,Pg_S1017.3,Pg_S0973.12,Pg_S1718.11,Pg_S0403.26,Pg_S1501.29,Pg_S3805.3,Pg_S0988.30,Pg_S1744.17,Pg_S3046.4,Pg_S4155.13,Pg_S1770.2,Pg_S7780.1,Pg_S2310.1,Pg_S0175.20,Pg_S3648.3,Pg_S2800.12,Pg_S0988.21,Pg_S3064.23,Pg_S6548.4,Pg_S8140.4,Pg_S3490.2,Pg_S0252.9,Pg_S1783.5,Pg_S1671.8,Pg_S3471.5,Pg_S3118.1,Pg_S4363.7,Pg_S1935.3,Pg_S1718.7,Pg_S2783.12,Pg_S1178.5,Pg_S6501.4,Pg_S1076.1,Pg…
GO:0070569	uridylyltransferase activity	molecular_function	0.095918	1	10	223959	37	45598	Pg_S2238.14,Pg_S0449.6,Pg_S2035.27,Pg_S6355.9,Pg_S0662.34,Pg_S1886.19,XLOC_331471,Pg_S4960.3,Pg_S2369.7,Pg_S4579.15
GO:0004866	endopeptidase inhibitor activity	molecular_function	0.096711	1	25	223959	94	45598	Pg_S5589.8,Pg_S2009.7,Pg_S3751.8,Pg_S3140.3,Pg_S5863.6,Pg_S7544.1,Pg_S0845.16,Pg_S2940.10,XLOC_137362,Pg_S5394.3,Pg_S0085.31,Pg_S2009.6,Pg_S4028.9,Pg_S5234.2,Pg_S4255.1,Pg_S2620.3,Pg_S4999.1,Pg_S0328.6,Pg_S0669.3,Pg_S5501.1,Pg_S0595.11,Pg_S5853.7,Pg_S1051.3,Pg_S1671.14,Pg_S2989.3
GO:0061135	endopeptidase regulator activity	molecular_function	0.096711	1	25	223959	94	45598	Pg_S2009.7,Pg_S5589.8,Pg_S3751.8,Pg_S3140.3,XLOC_137362,Pg_S2940.10,Pg_S7544.1,Pg_S5863.6,Pg_S0845.16,Pg_S0085.31,Pg_S5394.3,Pg_S2009.6,Pg_S5234.2,Pg_S4028.9,Pg_S4255.1,Pg_S2620.3,Pg_S0328.6,Pg_S4999.1,Pg_S0669.3,Pg_S5501.1,Pg_S1671.14,Pg_S0595.11,Pg_S1051.3,Pg_S5853.7,Pg_S2989.3
GO:0006887	exocytosis	biological_process	0.096714	1	40	223959	154	45598	Pg_S7171.2,Pg_S2196.4,Pg_S0169.6,Pg_S2290.10,Pg_S5520.1,Pg_S0688.2,Pg_S1783.5,Pg_S3345.9,Pg_S0866.12,XLOC_383246,Pg_S0077.50,Pg_S0808.23,Pg_S4337.4,Pg_S0003.7,Pg_S3218.8,Pg_S4278.8,Pg_S1957.25,Pg_S6402.2,Pg_S0400.2,Pg_S5097.2,Pg_S1940.18,Pg_S2419.2,Pg_S3703.8,Pg_S5097.9,Pg_S4278.7,Pg_S4337.3,Pg_S0227.34,Pg_S1865.22,Pg_S4486.2,Pg_S2018.6,Pg_S0493.38,Pg_S0625.7,Pg_S1995.34,Pg_S3163.24,Pg_S8042.1,Pg…
GO:0006807	nitrogen compound metabolic process	biological_process	0.096991	1	2227	223959	10505	45598	Pg_S4457.1,Pg_S0922.42,Pg_S4226.1,Pg_S1176.24,Pg_S8015.1,Pg_S1444.10,Pg_S3558.5,Pg_S1507.21,XLOC_208397,Pg_S5920.3,Pg_S1862.2,Pg_S1645.6,Pg_S3027.11,Pg_S3649.2,Pg_S1864.2,Pg_S2390.7,Pg_S1366.14,Pg_S3063.1,Pg_S9000.1,Pg_S0804.31,Pg_S4277.1,Pg_S0020.4,Pg_S0265.21,Pg_S0429.8,Pg_S0954.2,Pg_S0213.9,Pg_S4578.4,Pg_S1676.6,Pg_S3713.11,Pg_S4305.1,Pg_S1242.37,Pg_S1500.29,Pg_S1500.14,Pg_S3899.1,Pg_S5309.10,…
GO:0006298	mismatch repair	biological_process	0.097626	1	23	223959	95	45598	Pg_S0701.2,Pg_S2435.6,Pg_S2073.19,Pg_S2868.8,Pg_S2217.1,Pg_S7699.7,Pg_S1354.13,Pg_S8353.2,Pg_S7547.2,Pg_S0406.11,Pg_S1646.1,Pg_S4509.2,Pg_S1530.26,Pg_S0177.5,Pg_S6435.2,Pg_S1903.5,Pg_S1237.27,Pg_S3322.7,Pg_S2476.13,Pg_S1379.2,Pg_S5643.3,Pg_S6554.1,Pg_S1073.9
GO:0006464	cellular protein modification process	biological_process	0.097868	1	806	223959	3933	45598	Pg_S1671.13,Pg_S5775.2,Pg_S0439.70,Pg_S0026.13,Pg_S0061.62,Pg_S3265.1,Pg_S1907.9,Pg_S2161.5,Pg_S1313.3,Pg_S3389.2,Pg_S7273.2,Pg_S1302.14,Pg_S1562.4,Pg_S2392.16,Pg_S0092.6,Pg_S5730.7,Pg_S2613.5,Pg_S6271.2,Pg_S3338.20,Pg_S3541.5,Pg_S3035.3,Pg_S5036.5,Pg_S1038.41,Pg_S6081.7,Pg_S3380.1,Pg_S3766.2,Pg_S1000.5,Pg_S7459.3,Pg_S3747.7,Pg_S1066.14,Pg_S3583.12,Pg_S4106.9,Pg_S5058.7,Pg_S0385.2,Pg_S8766.1,Pg_S…
GO:0036211	protein modification process	biological_process	0.097868	1	806	223959	3933	45598	Pg_S4718.11,Pg_S1169.4,Pg_S4701.1,Pg_S5766.4,Pg_S2290.8,Pg_S0409.24,Pg_S5721.7,Pg_S2676.10,Pg_S5204.7,Pg_S0168.6,Pg_S1267.11,Pg_S0400.12,Pg_S3025.4,Pg_S0423.40,Pg_S1408.1,Pg_S1514.23,Pg_S2589.7,Pg_S3048.11,Pg_S1014.31,Pg_S2123.4,Pg_S4530.2,Pg_S1823.8,Pg_S7428.1,Pg_S6308.6,Pg_S1576.15,Pg_S3610.14,Pg_S4121.1,Pg_S0560.6,Pg_S3975.11,Pg_S6712.1,Pg_S0866.12,Pg_S0905.31,Pg_S0472.8,Pg_S0745.10,Pg_S2448.1…
GO:0042816	vitamin B6 metabolic process	biological_process	0.098721	1	15	223959	42	45598	Pg_S1652.1,Pg_S3924.1,Pg_S1681.1,Pg_S1439.10,Pg_S0724.14,Pg_S6189.1,Pg_S0403.32,Pg_S0952.1,Pg_S2060.2,Pg_S0788.10,Pg_S0676.4,Pg_S3236.1,Pg_S3074.3,Pg_S6053.3,Pg_S0173.10
GO:0042819	vitamin B6 biosynthetic process	biological_process	0.098721	1	15	223959	42	45598	Pg_S3924.1,Pg_S1652.1,Pg_S1681.1,Pg_S1439.10,Pg_S0724.14,Pg_S0952.1,Pg_S2060.2,Pg_S6189.1,Pg_S0403.32,Pg_S0788.10,Pg_S3236.1,Pg_S0676.4,Pg_S0173.10,Pg_S6053.3,Pg_S3074.3
GO:0008234	cysteine-type peptidase activity	molecular_function	0.09995	1	84	223959	368	45598	Pg_S3265.14,Pg_S0671.1,Pg_S5272.7,Pg_S0637.13,Pg_S1577.5,Pg_S3303.4,Pg_S5165.10,Pg_S0922.3,Pg_S2266.9,Pg_S3025.6,Pg_S0936.1,Pg_S2389.9,Pg_S4792.2,Pg_S3580.19,XLOC_402038,Pg_S0384.35,Pg_S0506.11,Pg_S0122.8,Pg_S2810.28,Pg_S0769.8,Pg_S3714.1,Pg_S3325.2,Pg_S4379.8,Pg_S3741.1,Pg_S2433.8,Pg_S2448.22,Pg_S8714.1,Pg_S1106.51,Pg_S4888.12,Pg_S3109.2,Pg_S1798.3,Pg_S0022.49,XLOC_189286,XLOC_091945,Pg_S1736.7,…
GO:0016743	carboxyl- or carbamoyltransferase activity	molecular_function	0.10029	1	7	223959	23	45598	Pg_S5295.3,Pg_S4083.8,Pg_S0144.22,Pg_S0032.8,Pg_S7065.1,Pg_S2762.11,Pg_S1090.2
GO:0000003	reproduction	biological_process	0.10079	1	160	223959	699	45598	Pg_S1979.27,Pg_S4481.13,Pg_S1122.11,Pg_S0387.2,Pg_S3149.20,Pg_S0204.75,Pg_S1253.3,Pg_S2392.20,Pg_S2790.10,Pg_S1394.4,Pg_S7170.1,Pg_S5196.5,Pg_S1033.26,Pg_S7910.1,Pg_S4000.7,Pg_S0129.17,Pg_S2086.2,Pg_S3149.21,XLOC_388763,Pg_S0439.81,Pg_S1979.26,Pg_S0046.18,Pg_S7055.4,Pg_S5980.1,Pg_S3717.3,Pg_S0384.42,Pg_S2783.12,Pg_S2784.10,Pg_S1016.18,Pg_S0769.6,Pg_S2396.14,Pg_S6485.2,Pg_S5197.5,Pg_S1908.5,Pg_S18…
GO:0005335	serotonin:sodium symporter activity	molecular_function	0.10131	1	2	223959	3	45598	Pg_S0664.32,Pg_S1434.6
GO:0051287	NAD binding	molecular_function	0.10158	1	80	223959	368	45598	Pg_S1844.8,Pg_S1110.9,Pg_S6308.5,Pg_S2606.4,Pg_S1096.2,Pg_S4568.18,Pg_S3326.7,Pg_S5466.9,Pg_S0368.2,Pg_S0992.31,Pg_S0897.14,Pg_S2840.6,Pg_S2471.19,Pg_S0358.22,Pg_S2473.26,Pg_S2434.2,Pg_S0981.6,Pg_S0402.10,Pg_S0346.6,Pg_S1389.26,Pg_S4105.1,Pg_S3173.3,Pg_S0120.14,Pg_S4405.7,Pg_S3991.16,Pg_S1637.18,Pg_S6081.2,Pg_S3264.10,Pg_S1669.9,Pg_S1553.1,Pg_S1879.20,Pg_S0688.7,Pg_S6308.10,Pg_S1415.9,Pg_S3316.4,…
GO:0005137	interleukin-5 receptor binding	molecular_function	0.10228	1	2	223959	3	45598	Pg_S3713.11,Pg_S1693.21
GO:0030983	mismatched DNA binding	molecular_function	0.10237	1	18	223959	71	45598	Pg_S8353.2,Pg_S7547.2,Pg_S0406.11,Pg_S4509.2,Pg_S1530.26,Pg_S0701.2,Pg_S2435.6,Pg_S2868.8,Pg_S2073.19,Pg_S1237.27,Pg_S1903.5,Pg_S1379.2,Pg_S2476.13,Pg_S3322.7,Pg_S5643.3,Pg_S1073.9,Pg_S0177.5,Pg_S6435.2
GO:0015698	inorganic anion transport	biological_process	0.10301	1	43	223959	169	45598	Pg_S7488.4,Pg_S3187.4,Pg_S6553.3,Pg_S0981.4,Pg_S2354.19,Pg_S5339.4,Pg_S2219.6,Pg_S3584.16,Pg_S0433.4,Pg_S4624.11,Pg_S1865.14,Pg_S6223.2,Pg_S3759.22,Pg_S3097.15,Pg_S1338.1,Pg_S1550.21,Pg_S2808.1,Pg_S0488.16,Pg_S5339.3,Pg_S0490.3,Pg_S3584.15,Pg_S0182.11,Pg_S0232.50,Pg_S2937.6,Pg_S0846.26,Pg_S7105.9,Pg_S4245.2,Pg_S0978.9,Pg_S3104.10,Pg_S2292.19,Pg_S0093.22,Pg_S0544.5,XLOC_329038,Pg_S0953.21,Pg_S0195…
GO:0006778	porphyrin-containing compound metabolic process	biological_process	0.10313	1	51	223959	211	45598	Pg_S2306.3,Pg_S5911.4,Pg_S2106.10,Pg_S0761.11,Pg_S3039.16,Pg_S3064.5,Pg_S3328.3,Pg_S5604.2,Pg_S3187.19,Pg_S6577.4,Pg_S2708.28,Pg_S7246.1,Pg_S0654.1,Pg_S7554.3,Pg_S1135.14,Pg_S0318.20,Pg_S1915.1,Pg_S5838.2,Pg_S2106.9,Pg_S5470.3,Pg_S2010.8,Pg_S1940.1,Pg_S0442.55,Pg_S1376.6,Pg_S2755.7,Pg_S2721.5,Pg_S0125.13,Pg_S1560.7,Pg_S4604.7,Pg_S0241.21,Pg_S3734.10,Pg_S1645.6,Pg_S0856.10,Pg_S0399.9,Pg_S1658.19,P…
GO:0006338	chromatin remodeling	biological_process	0.10328	1	54	223959	203	45598	Pg_S0480.2,Pg_S0926.8,Pg_S4338.8,Pg_S3604.9,Pg_S1302.12,Pg_S5063.5,Pg_S5389.7,Pg_S2677.21,Pg_S4415.8,Pg_S2128.4,Pg_S2507.17,Pg_S4509.2,Pg_S2512.2,Pg_S2592.4,Pg_S0070.6,Pg_S3027.10,Pg_S5821.13,Pg_S1106.9,Pg_S1345.4,Pg_S0048.1,Pg_S4616.2,Pg_S6086.1,Pg_S1389.30,Pg_S5984.2,Pg_S0519.11,Pg_S3780.3,Pg_S7594.1,Pg_S2811.5,Pg_S0319.11,Pg_S3063.7,Pg_S1464.1,Pg_S3338.22,Pg_S2503.13,Pg_S3098.15,Pg_S6304.1,Pg_…
GO:0008193	tRNA guanylyltransferase activity	molecular_function	0.10372	1	4	223959	8	45598	Pg_S6038.2,Pg_S3597.14,Pg_S2929.12,Pg_S0888.24
GO:0006383	transcription from RNA polymerase III promoter	biological_process	0.10406	1	17	223959	63	45598	Pg_S0386.1,Pg_S5608.1,Pg_S0583.1,Pg_S6406.12,Pg_S1960.15,Pg_S1562.43,Pg_S0439.3,Pg_S1105.3,Pg_S1550.10,Pg_S4969.3,XLOC_241369,Pg_S5279.11,Pg_S2495.1,Pg_S0363.3,Pg_S1157.10,Pg_S7213.1,Pg_S1497.35
GO:0005869	dynactin complex	cellular_component	0.10436	1	4	223959	10	45598	Pg_S3554.15,Pg_S1347.16,Pg_S1227.43,Pg_S3757.7
GO:0016620	oxidoreductase activity, acting on the aldehyde or oxo group of donors, NAD or NADP as acceptor	molecular_function	0.10525	1	29	223959	116	45598	Pg_S0438.2,Pg_S3316.4,Pg_S3529.4,Pg_S1637.18,Pg_S2473.26,Pg_S0441.1,Pg_S4036.7,Pg_S2807.6,Pg_S3080.1,Pg_S6819.3,Pg_S0318.20,Pg_S0662.68,Pg_S1679.46,Pg_S2606.4,Pg_S2583.14,Pg_S3757.7,Pg_S2708.28,Pg_S2124.22,Pg_S5158.9,Pg_S1050.14,Pg_S6308.5,Pg_S4653.6,Pg_S0497.8,Pg_S3174.20,Pg_S4405.7,Pg_S4497.11,Pg_S0826.8,Pg_S5466.9,Pg_S4568.18
GO:0006783	heme biosynthetic process	biological_process	0.10625	1	21	223959	87	45598	Pg_S0856.10,Pg_S3064.5,Pg_S6577.4,Pg_S0291.7,Pg_S2708.28,Pg_S5911.4,Pg_S1560.7,Pg_S0241.21,Pg_S4604.7,Pg_S1940.1,Pg_S4206.2,Pg_S0442.55,Pg_S0981.6,Pg_S0111.1,Pg_S0536.6,Pg_S1135.14,Pg_S7554.3,Pg_S0654.1,Pg_S0346.6,Pg_S5838.2,Pg_S2010.8
GO:0031419	cobalamin binding	molecular_function	0.10676	1	4	223959	12	45598	Pg_S4847.4,Pg_S2676.12,Pg_S0923.2,Pg_S1439.30
GO:0048856	anatomical structure development	biological_process	0.1071	1	76	223959	328	45598	Pg_S1794.5,Pg_S3854.6,Pg_S2855.21,Pg_S0760.26,Pg_S1469.3,Pg_S0743.18,Pg_S1425.22,Pg_S2687.5,Pg_S0747.8,Pg_S1292.11,Pg_S1862.7,Pg_S1766.15,Pg_S2504.6,Pg_S6482.1,Pg_S6548.4,Pg_S7382.3,Pg_S0247.32,Pg_S1935.3,Pg_S3471.5,Pg_S4363.7,Pg_S3118.1,Pg_S0403.26,Pg_S4184.8,Pg_S7870.1,Pg_S7927.2,Pg_S5886.2,Pg_S2800.12,Pg_S0988.21,Pg_S3046.4,Pg_S2310.1,Pg_S1770.2,Pg_S3767.9,Pg_S1718.6,Pg_S0724.10,Pg_S3931.2,Pg_…
GO:0005342	organic acid transmembrane transporter activity	molecular_function	0.1072	1	21	223959	75	45598	Pg_S1579.13,Pg_S0138.7,Pg_S1749.1,Pg_S2306.24,Pg_S6893.5,Pg_S1366.13,Pg_S3250.15,Pg_S5219.6,Pg_S0265.21,Pg_S2392.6,Pg_S3269.3,Pg_S1336.14,Pg_S2920.14,Pg_S4518.2,Pg_S0987.34,Pg_S2115.20,Pg_S0034.29,Pg_S0384.25,Pg_S2053.12,XLOC_261815,Pg_S2677.26
GO:0046943	carboxylic acid transmembrane transporter activity	molecular_function	0.1072	1	21	223959	75	45598	Pg_S2392.6,Pg_S3269.3,Pg_S1336.14,Pg_S5219.6,Pg_S0265.21,Pg_S2306.24,Pg_S6893.5,Pg_S1749.1,Pg_S3250.15,Pg_S1366.13,Pg_S1579.13,Pg_S0138.7,XLOC_261815,Pg_S2677.26,Pg_S2053.12,Pg_S4518.2,Pg_S2920.14,Pg_S0034.29,Pg_S0384.25,Pg_S2115.20,Pg_S0987.34
GO:0006487	protein N-linked glycosylation	biological_process	0.10776	1	14	223959	50	45598	Pg_S0724.63,Pg_S4718.11,Pg_S2923.3,Pg_S1516.3,Pg_S3048.11,Pg_S1108.22,Pg_S0539.11,Pg_S3628.1,Pg_S0147.8,Pg_S3018.21,Pg_S3650.12,Pg_S0987.10,Pg_S1307.20,Pg_S0895.53
GO:0000070	mitotic sister chromatid segregation	biological_process	0.1078	1	4	223959	11	45598	XLOC_199949,Pg_S1174.3,Pg_S4616.8,XLOC_529893
GO:0000796	condensin complex	cellular_component	0.1078	1	4	223959	11	45598	Pg_S4616.8,XLOC_529893,XLOC_199949,Pg_S1174.3
GO:0000819	sister chromatid segregation	biological_process	0.1078	1	4	223959	11	45598	Pg_S1174.3,XLOC_199949,Pg_S4616.8,XLOC_529893
GO:0007076	mitotic chromosome condensation	biological_process	0.1078	1	4	223959	11	45598	Pg_S4616.8,XLOC_529893,Pg_S1174.3,XLOC_199949
GO:0004673	protein histidine kinase activity	molecular_function	0.10835	1	31	223959	135	45598	Pg_S0906.27,Pg_S4656.4,Pg_S0798.2,Pg_S2591.1,Pg_S2021.5,Pg_S0568.7,Pg_S2163.4,Pg_S0881.2,Pg_S0493.48,Pg_S0544.61,Pg_S6057.7,Pg_S2306.16,Pg_S1507.5,Pg_S0437.11,Pg_S1700.14,Pg_S4114.2,Pg_S7323.3,Pg_S0144.24,Pg_S1957.7,Pg_S7818.5,Pg_S0437.6,Pg_S6487.4,Pg_S0476.46,Pg_S8752.1,Pg_S0144.17,Pg_S3506.6,Pg_S2144.6,Pg_S0170.16,Pg_S2201.2,Pg_S4342.25,Pg_S0226.3
GO:0016775	phosphotransferase activity, nitrogenous group as acceptor	molecular_function	0.10835	1	31	223959	135	45598	Pg_S1700.14,Pg_S0437.11,Pg_S4114.2,Pg_S7323.3,Pg_S0144.24,Pg_S0544.61,Pg_S0493.48,Pg_S6057.7,Pg_S2306.16,Pg_S1507.5,Pg_S0568.7,Pg_S2163.4,Pg_S0881.2,Pg_S0906.27,Pg_S0798.2,Pg_S4656.4,Pg_S2021.5,Pg_S2591.1,Pg_S0226.3,Pg_S2201.2,Pg_S4342.25,Pg_S0476.46,Pg_S0144.17,Pg_S8752.1,Pg_S3506.6,Pg_S2144.6,Pg_S0170.16,Pg_S7818.5,Pg_S1957.7,Pg_S6487.4,Pg_S0437.6
GO:0015708	silicate transport	biological_process	0.10837	1	2	223959	2	45598	Pg_S2219.6,Pg_S1081.3
GO:0004568	chitinase activity	molecular_function	0.10881	1	8	223959	22	45598	Pg_S0133.2,Pg_S5473.2,Pg_S1777.1,Pg_S4931.1,XLOC_230567,XLOC_410687,Pg_S0096.37,Pg_S1345.5
GO:0000128	flocculation	biological_process	0.10908	1	4	223959	11	45598	Pg_S1606.19,Pg_S3794.1,Pg_S3650.10,Pg_S0681.1
GO:0051056	regulation of small GTPase mediated signal transduction	biological_process	0.10912	1	5	223959	18	45598	Pg_S1470.9,Pg_S0227.34,Pg_S2035.30,Pg_S1059.42,Pg_S3302.13
GO:0004749	ribose phosphate diphosphokinase activity	molecular_function	0.1104	1	4	223959	13	45598	Pg_S0857.31,Pg_S1421.2,Pg_S2456.11,Pg_S5089.12
GO:0030414	peptidase inhibitor activity	molecular_function	0.11053	1	25	223959	96	45598	Pg_S5501.1,Pg_S5853.7,Pg_S0595.11,Pg_S1051.3,Pg_S1671.14,Pg_S2989.3,Pg_S2620.3,Pg_S4999.1,Pg_S0328.6,Pg_S0669.3,Pg_S2009.6,Pg_S4028.9,Pg_S5234.2,Pg_S4255.1,Pg_S5589.8,Pg_S2009.7,Pg_S3751.8,Pg_S3140.3,Pg_S5863.6,Pg_S7544.1,Pg_S0845.16,XLOC_137362,Pg_S2940.10,Pg_S5394.3,Pg_S0085.31
GO:0061134	peptidase regulator activity	molecular_function	0.11053	1	25	223959	96	45598	Pg_S2620.3,Pg_S0328.6,Pg_S4999.1,Pg_S0669.3,Pg_S5501.1,Pg_S1671.14,Pg_S5853.7,Pg_S0595.11,Pg_S1051.3,Pg_S2989.3,Pg_S2009.7,Pg_S5589.8,Pg_S3751.8,Pg_S3140.3,Pg_S2940.10,XLOC_137362,Pg_S7544.1,Pg_S5863.6,Pg_S0845.16,Pg_S0085.31,Pg_S5394.3,Pg_S2009.6,Pg_S5234.2,Pg_S4028.9,Pg_S4255.1
GO:0071705	nitrogen compound transport	biological_process	0.11063	1	85	223959	348	45598	Pg_S8858.3,Pg_S6893.5,Pg_S2164.2,Pg_S0431.79,Pg_S3250.15,Pg_S3022.1,Pg_S1181.1,Pg_S1736.3,Pg_S0523.4,Pg_S5339.3,Pg_S2401.4,Pg_S2179.17,Pg_S0439.70,XLOC_261815,Pg_S0622.6,Pg_S0681.9,Pg_S2306.24,Pg_S1366.13,Pg_S3873.2,Pg_S0138.7,Pg_S2392.6,Pg_S2914.2,Pg_S5902.4,Pg_S2003.6,Pg_S6136.5,Pg_S2053.12,Pg_S0034.29,Pg_S0384.25,Pg_S2309.1,Pg_S4497.4,Pg_S0164.14,Pg_S2354.19,Pg_S0813.9,Pg_S2392.20,Pg_S0195.10,…
GO:0008131	primary amine oxidase activity	molecular_function	0.1108	1	9	223959	28	45598	Pg_S1698.3,Pg_S0804.20,Pg_S2784.12,Pg_S2784.9,Pg_S4604.8,Pg_S1698.5,Pg_S2784.11,Pg_S5890.6,Pg_S3017.11
GO:0003849	3-deoxy-7-phosphoheptulonate synthase activity	molecular_function	0.11167	1	3	223959	6	45598	Pg_S2973.2,Pg_S1018.4,Pg_S2972.1
GO:0004420	hydroxymethylglutaryl-CoA reductase (NADPH) activity	molecular_function	0.1118	1	11	223959	32	45598	Pg_S6137.4,Pg_S0559.3,Pg_S3074.9,Pg_S0139.14,Pg_S2080.7,Pg_S0913.16,Pg_S0993.6,Pg_S0126.10,Pg_S3959.3,Pg_S0320.3,Pg_S0740.7
GO:0003906	DNA-(apurinic or apyrimidinic site) lyase activity	molecular_function	0.11318	1	4	223959	11	45598	Pg_S0086.4,Pg_S0935.3,Pg_S4170.6,Pg_S3679.7
GO:0051188	cofactor biosynthetic process	biological_process	0.1134	1	99	223959	459	45598	Pg_S3174.20,Pg_S2583.11,Pg_S0148.2,Pg_S5911.4,Pg_S2708.28,Pg_S4481.10,Pg_S0093.26,Pg_S6577.4,Pg_S0378.2,Pg_S0724.14,Pg_S3064.5,Pg_S4321.14,Pg_S0788.10,Pg_S5838.2,Pg_S0519.50,Pg_S0318.20,Pg_S0654.1,Pg_S1135.14,Pg_S1205.25,Pg_S2390.7,Pg_S1815.23,Pg_S2721.5,Pg_S0442.55,Pg_S3924.1,Pg_S1157.3,Pg_S0952.1,Pg_S0077.36,Pg_S3022.1,Pg_S2317.2,Pg_S1552.33,Pg_S4604.7,Pg_S6528.8,Pg_S1560.7,Pg_S1493.1,Pg_S6343.…
GO:0005991	trehalose metabolic process	biological_process	0.11415	1	23	223959	89	45598	Pg_S0784.2,Pg_S0288.34,Pg_S1562.39,Pg_S5942.4,Pg_S5206.15,XLOC_256637,Pg_S5447.8,Pg_S7900.2,Pg_S5025.5,Pg_S3862.4,Pg_S0753.40,Pg_S1870.16,Pg_S0472.1,Pg_S7145.5,Pg_S1885.43,Pg_S5024.5,Pg_S0858.5,Pg_S2229.17,Pg_S1145.9,Pg_S2070.2,Pg_S1204.14,Pg_S4206.8,Pg_S5185.5
GO:0032504	multicellular organism reproduction	biological_process	0.11455	1	28	223959	108	45598	Pg_S2419.2,Pg_S2783.12,Pg_S1766.15,Pg_S4363.7,Pg_S1671.8,Pg_S1908.5,Pg_S3257.12,Pg_S1794.5,Pg_S4503.9,Pg_S1425.22,Pg_S5402.10,XLOC_383246,Pg_S8140.4,Pg_S0204.75,Pg_S2018.6,Pg_S0439.81,Pg_S3046.4,Pg_S4155.13,Pg_S2408.2,Pg_S2574.3,Pg_S8258.2,Pg_S5498.4,Pg_S7524.4,Pg_S4369.16,Pg_S0046.18,Pg_S1894.20,Pg_S2290.10,Pg_S3949.6
GO:0009539	photosystem II reaction center	cellular_component	0.11546	1	18	223959	69	45598	Pg_S0244.45,Pg_S4206.2,Pg_S0210.7,Pg_S3845.1,Pg_S6588.12,Pg_S0864.2,XLOC_091945,Pg_S3504.5,Pg_S0536.6,Pg_S2404.1,Pg_S2987.1,XLOC_146645,Pg_S3845.6,Pg_S1194.3,Pg_S1528.26,Pg_S2266.14,Pg_S1091.3,Pg_S4966.4
GO:0031965	nuclear membrane	cellular_component	0.11601	1	7	223959	19	45598	Pg_S0164.14,Pg_S4771.9,Pg_S5851.4,Pg_S0012.2,Pg_S5828.4,Pg_S2792.4,Pg_S5352.1
GO:0045088	regulation of innate immune response	biological_process	0.11603	1	5	223959	10	45598	Pg_S3049.2,Pg_S1761.12,Pg_S8289.2,Pg_S5942.6,Pg_S6912.2
GO:0042132	fructose 1,6-bisphosphate 1-phosphatase activity	molecular_function	0.11641	1	9	223959	29	45598	Pg_S3064.5,Pg_S1888.7,Pg_S9236.1,Pg_S1227.9,Pg_S4561.1,Pg_S0195.10,Pg_S1501.13,Pg_S1128.5,Pg_S6162.13
GO:0004668	protein-arginine deiminase activity	molecular_function	0.11716	1	3	223959	7	45598	Pg_S3541.5,Pg_S1075.29,Pg_S0426.21
GO:0016846	carbon-sulfur lyase activity	molecular_function	0.11727	1	13	223959	49	45598	Pg_S6081.3,Pg_S3411.25,Pg_S4149.9,Pg_S0409.4,Pg_S2532.2,Pg_S2898.3,Pg_S4836.10,Pg_S4791.2,Pg_S3064.8,Pg_S1019.7,Pg_S0960.21,Pg_S0302.28,XLOC_416598
GO:0000428	DNA-directed RNA polymerase complex	cellular_component	0.11789	1	50	223959	205	45598	Pg_S1106.18,Pg_S0773.1,Pg_S3911.6,Pg_S4599.12,Pg_S0850.6,Pg_S2495.1,Pg_S2094.3,Pg_S3511.16,Pg_S2259.6,Pg_S1234.2,Pg_S4018.16,Pg_S3822.11,XLOC_290906,Pg_S1946.4,Pg_S1105.3,Pg_S2208.4,Pg_S0439.3,Pg_S2264.3,Pg_S0550.1,Pg_S0583.1,Pg_S1389.4,Pg_S2472.21,Pg_S7055.4,Pg_S7467.3,Pg_S2971.4,Pg_S0386.1,Pg_S1829.3,Pg_S3143.1,Pg_S1954.17,Pg_S2820.5,Pg_S1497.35,Pg_S1157.10,Pg_S2061.24,Pg_S4969.3,XLOC_241369,Pg…
GO:0030880	RNA polymerase complex	cellular_component	0.11789	1	50	223959	205	45598	Pg_S2061.24,Pg_S4969.3,XLOC_241369,Pg_S1974.22,Pg_S1550.10,Pg_S2223.10,Pg_S7024.1,Pg_S0276.29,Pg_S1829.3,Pg_S3143.1,Pg_S2820.5,Pg_S1954.17,Pg_S1497.35,Pg_S1157.10,Pg_S1169.10,Pg_S0908.4,Pg_S4422.1,Pg_S2190.11,Pg_S0614.61,Pg_S2813.11,Pg_S0085.66,Pg_S1812.21,Pg_S1960.15,Pg_S5024.9,Pg_S2259.6,Pg_S4018.16,Pg_S1234.2,Pg_S1946.4,XLOC_290906,Pg_S3822.11,Pg_S1105.3,Pg_S1106.18,Pg_S0773.1,Pg_S3911.6,Pg_S4…
GO:0055029	nuclear DNA-directed RNA polymerase complex	cellular_component	0.11789	1	50	223959	205	45598	XLOC_290906,Pg_S3822.11,Pg_S1946.4,Pg_S4018.16,Pg_S1234.2,Pg_S2259.6,Pg_S1105.3,Pg_S3911.6,Pg_S0773.1,Pg_S1106.18,Pg_S2094.3,Pg_S2495.1,Pg_S3511.16,Pg_S0850.6,Pg_S4599.12,Pg_S2472.21,Pg_S0386.1,Pg_S7055.4,Pg_S2971.4,Pg_S7467.3,Pg_S0550.1,Pg_S2264.3,Pg_S0439.3,Pg_S2208.4,Pg_S1389.4,Pg_S0583.1,Pg_S1974.22,XLOC_241369,Pg_S4969.3,Pg_S2061.24,Pg_S0276.29,Pg_S7024.1,Pg_S1550.10,Pg_S2223.10,Pg_S2820.5,P…
GO:0043170	macromolecule metabolic process	biological_process	0.11898	1	3274	223959	15600	45598	Pg_S0290.6,Pg_S3090.15,Pg_S0472.33,Pg_S3083.29,Pg_S4338.8,Pg_S6181.8,Pg_S0588.12,Pg_S2310.8,Pg_S3119.11,Pg_S0074.2,Pg_S1700.9,Pg_S0078.6,Pg_S0386.1,Pg_S1761.12,Pg_S6801.2,Pg_S0219.23,Pg_S8476.3,Pg_S7076.4,Pg_S2160.29,Pg_S7984.1,Pg_S3390.1,Pg_S7104.1,Pg_S3208.3,Pg_S6081.4,Pg_S2495.1,Pg_S0397.15,Pg_S1632.4,Pg_S1174.11,Pg_S0328.5,Pg_S4149.29,Pg_S0693.16,Pg_S3759.6,Pg_S3327.12,Pg_S1106.32,Pg_S1865.24…
GO:0005507	copper ion binding	molecular_function	0.11956	1	52	223959	211	45598	Pg_S6438.6,Pg_S0234.6,Pg_S2672.6,Pg_S0664.26,Pg_S1067.33,Pg_S2784.9,Pg_S3697.4,Pg_S5814.1,Pg_S1075.16,Pg_S2894.2,Pg_S3017.11,Pg_S0509.10,Pg_S3285.6,Pg_S0244.63,Pg_S0129.12,Pg_S0301.5,Pg_S1609.1,Pg_S5611.3,Pg_S1634.4,Pg_S2529.8,Pg_S3606.13,Pg_S4183.4,Pg_S2784.12,Pg_S2115.12,Pg_S4223.2,Pg_S1510.3,Pg_S4305.1,Pg_S4604.8,Pg_S0937.1,Pg_S5287.6,Pg_S0280.23,Pg_S6958.1,Pg_S6920.2,Pg_S4484.8,Pg_S1698.5,Pg_…
GO:0016778	diphosphotransferase activity	molecular_function	0.11995	1	6	223959	22	45598	Pg_S0857.31,Pg_S1421.2,Pg_S0403.53,Pg_S6130.4,Pg_S5089.12,Pg_S2456.11
GO:0016310	phosphorylation	biological_process	0.12033	1	580	223959	2825	45598	Pg_S0606.18,Pg_S5298.1,Pg_S5313.3,Pg_S0855.3,XLOC_333789,Pg_S2484.22,Pg_S7098.2,Pg_S5998.1,Pg_S0086.14,Pg_S4914.1,Pg_S2976.1,Pg_S1212.40,Pg_S2138.9,Pg_S4929.11,Pg_S5368.6,Pg_S0259.10,Pg_S6717.7,Pg_S1038.37,Pg_S3975.4,Pg_S2471.1,Pg_S0510.2,Pg_S3153.5,Pg_S0122.2,Pg_S6606.8,Pg_S1552.36,Pg_S5520.5,Pg_S4288.9,Pg_S2701.4,Pg_S1403.5,Pg_S2003.6,Pg_S0989.16,Pg_S0747.39,Pg_S2534.9,Pg_S6009.10,Pg_S1235.5,Pg…
GO:0033057	multicellular organismal reproductive behavior	biological_process	0.12078	1	4	223959	11	45598	Pg_S0439.81,Pg_S7524.4,Pg_S2408.2,Pg_S5402.10
GO:0045297	post-mating behavior	biological_process	0.12078	1	4	223959	11	45598	Pg_S7524.4,Pg_S0439.81,Pg_S2408.2,Pg_S5402.10
GO:0045924	regulation of female receptivity	biological_process	0.12078	1	4	223959	11	45598	Pg_S7524.4,Pg_S0439.81,Pg_S2408.2,Pg_S5402.10
GO:0046008	regulation of female receptivity, post-mating	biological_process	0.12078	1	4	223959	11	45598	Pg_S0439.81,Pg_S7524.4,Pg_S5402.10,Pg_S2408.2
GO:0060180	female mating behavior	biological_process	0.12078	1	4	223959	11	45598	Pg_S5402.10,Pg_S2408.2,Pg_S0439.81,Pg_S7524.4
GO:0017134	fibroblast growth factor binding	molecular_function	0.12169	1	1	223959	1	45598	Pg_S1242.29
GO:0003950	NAD+ ADP-ribosyltransferase activity	molecular_function	0.12248	1	15	223959	58	45598	Pg_S5853.7,Pg_S0662.51,Pg_S0402.18,Pg_S5058.7,Pg_S8495.1,Pg_S1410.22,Pg_S1913.26,Pg_S0935.6,Pg_S7102.1,Pg_S0534.60,Pg_S0575.16,Pg_S0898.2,Pg_S6142.2,Pg_S7431.4,Pg_S0392.1
GO:0016977	chitosanase activity	molecular_function	0.12267	1	1	223959	1	45598	Pg_S1530.19
GO:0004650	polygalacturonase activity	molecular_function	0.12339	1	23	223959	89	45598	Pg_S0564.6,Pg_S0759.1,Pg_S0745.38,Pg_S8907.2,Pg_S2440.25,XLOC_450455,Pg_S0519.44,Pg_S0564.5,Pg_S5621.2,Pg_S7699.9,Pg_S1919.2,Pg_S3664.5,Pg_S6672.2,Pg_S0759.6,Pg_S8914.1,Pg_S0759.5,Pg_S4021.9,Pg_S3453.6,Pg_S4369.1,Pg_S5444.2,Pg_S2400.1,Pg_S4176.11,Pg_S6363.6
GO:0016703	oxidoreductase activity, acting on single donors with incorporation of molecular oxygen, incorporation of one atom of oxygen (internal monooxygenases or internal mixed function oxidases)	molecular_function	0.12353	1	14	223959	48	45598	Pg_S6053.3,Pg_S4012.7,Pg_S2634.12,Pg_S2768.16,Pg_S1465.27,Pg_S4037.10,Pg_S0213.29,Pg_S0760.23,Pg_S0403.32,Pg_S0724.14,Pg_S1439.10,Pg_S3815.3,Pg_S2606.4,Pg_S0817.16
GO:0004584	dolichyl-phosphate-mannose-glycolipid alpha-mannosyltransferase activity	molecular_function	0.12376	1	2	223959	4	45598	Pg_S3610.14,Pg_S0167.22
GO:0016614	oxidoreductase activity, acting on CH-OH group of donors	molecular_function	0.12414	1	159	223959	732	45598	Pg_S0758.5,Pg_S2124.22,Pg_S5058.9,Pg_S6366.2,Pg_S1164.7,Pg_S3163.23,Pg_S1390.4,Pg_S3959.3,Pg_S7922.2,Pg_S1668.13,Pg_S2709.14,Pg_S4604.7,Pg_S0245.15,Pg_S1632.2,Pg_S0156.2,Pg_S2676.12,Pg_S0204.4,Pg_S2936.6,Pg_S0978.14,Pg_S6577.4,Pg_S0559.3,Pg_S2708.28,Pg_S5911.4,Pg_S0327.4,Pg_S7360.5,Pg_S3442.3,Pg_S0476.34,Pg_S2286.21,Pg_S0440.6,Pg_S6782.2,Pg_S5052.3,Pg_S8325.1,Pg_S1110.9,Pg_S0204.63,Pg_S0897.14,Pg…
GO:0008233	peptidase activity	molecular_function	0.12456	1	418	223959	1993	45598	Pg_S2672.13,Pg_S0022.49,Pg_S2755.6,Pg_S1342.11,Pg_S5325.1,Pg_S3287.13,Pg_S4275.1,Pg_S3247.12,Pg_S1963.1,Pg_S4764.1,Pg_S3257.12,Pg_S3741.1,Pg_S2715.9,Pg_S1337.5,Pg_S6411.1,Pg_S0817.23,Pg_S1193.2,Pg_S1212.41,Pg_S4310.2,Pg_S2209.5,Pg_S2433.8,Pg_S0838.2,Pg_S1886.2,Pg_S1349.1,Pg_S0158.5,Pg_S0614.14,Pg_S1059.32,Pg_S8471.1,Pg_S2602.4,Pg_S0635.18,XLOC_402038,Pg_S0701.31,Pg_S0506.11,Pg_S4000.5,Pg_S2145.29…
GO:0033897	ribonuclease T2 activity	molecular_function	0.1251	1	11	223959	37	45598	Pg_S2185.1,Pg_S8361.1,Pg_S4706.12,Pg_S3289.21,Pg_S0939.10,Pg_S5610.8,Pg_S2281.6,Pg_S0429.35,Pg_S1745.12,Pg_S7439.1,Pg_S0722.1
GO:0000184	nuclear-transcribed mRNA catabolic process, nonsense-mediated decay	biological_process	0.12626	1	10	223959	33	45598	Pg_S5317.1,Pg_S5935.7,Pg_S6057.12,Pg_S0925.35,Pg_S1925.1,XLOC_299534,Pg_S0628.2,Pg_S2953.6,Pg_S6633.2,Pg_S1500.22
GO:0070176	DRM complex	cellular_component	0.12657	1	2	223959	3	45598	Pg_S3613.6,Pg_S3303.5
GO:0004097	catechol oxidase activity	molecular_function	0.12672	1	5	223959	11	45598	Pg_S7486.1,Pg_S2354.20,Pg_S1395.16,Pg_S2069.15,Pg_S3831.13
GO:0017053	transcriptional repressor complex	cellular_component	0.12722	1	8	223959	28	45598	Pg_S3303.5,XLOC_461303,Pg_S5165.10,Pg_S5173.3,Pg_S3613.6,Pg_S5395.8,Pg_S1497.22,Pg_S5969.2
GO:0001772	immunological synapse	cellular_component	0.12736	1	5	223959	14	45598	Pg_S1355.15,Pg_S0360.8,Pg_S3192.9,Pg_S2749.3,Pg_S5516.7
GO:0097197	tetraspanin-enriched microdomain	cellular_component	0.12736	1	5	223959	14	45598	Pg_S0360.8,Pg_S3192.9,Pg_S1355.15,Pg_S2749.3,Pg_S5516.7
GO:0051262	protein tetramerization	biological_process	0.12887	1	7	223959	21	45598	Pg_S5264.1,Pg_S5077.4,Pg_S0788.14,Pg_S6851.6,Pg_S7741.1,Pg_S0904.6,Pg_S4047.1
GO:0006471	protein ADP-ribosylation	biological_process	0.12898	1	6	223959	21	45598	Pg_S7102.1,Pg_S0239.1,Pg_S0402.18,Pg_S5058.7,Pg_S0662.51,Pg_S5853.7
GO:0016757	transferase activity, transferring glycosyl groups	molecular_function	0.12921	1	291	223959	1303	45598	Pg_S2253.19,Pg_S0836.2,Pg_S5077.4,Pg_S1066.12,Pg_S5599.4,Pg_S4418.12,Pg_S5370.4,Pg_S3247.12,Pg_S3063.6,Pg_S0397.30,Pg_S0001.1,Pg_S0614.61,Pg_S0857.56,Pg_S4156.9,Pg_S1304.4,Pg_S0402.18,Pg_S2800.21,Pg_S0211.1,Pg_S0449.15,Pg_S8066.2,Pg_S0935.6,Pg_S0431.58,Pg_S1407.30,Pg_S3352.4,Pg_S1531.6,Pg_S1410.22,Pg_S3016.2,Pg_S0100.9,Pg_S0069.7,Pg_S2104.26,Pg_S0930.34,Pg_S1314.5,Pg_S2315.6,Pg_S1267.11,Pg_S3335.…
GO:0007128	meiotic prophase I	biological_process	0.13006	1	5	223959	12	45598	Pg_S4825.6,Pg_S0046.18,Pg_S4613.11,Pg_S1355.9,Pg_S1615.12
GO:0051324	prophase	biological_process	0.13006	1	5	223959	12	45598	Pg_S1615.12,Pg_S1355.9,Pg_S4613.11,Pg_S0046.18,Pg_S4825.6
GO:0044271	cellular nitrogen compound biosynthetic process	biological_process	0.13014	1	1220	223959	5633	45598	Pg_S2358.6,Pg_S2518.23,Pg_S0750.4,Pg_S2546.6,Pg_S1693.26,Pg_S0689.4,Pg_S3392.5,Pg_S2583.11,Pg_S2473.3,Pg_S4921.1,Pg_S0724.14,Pg_S3610.7,Pg_S8590.1,Pg_S0987.16,Pg_S2147.21,Pg_S7352.2,Pg_S0015.11,Pg_S1340.7,Pg_S0573.1,Pg_S1974.22,Pg_S5849.4,Pg_S4564.4,Pg_S0500.10,Pg_S0185.1,Pg_S1087.1,Pg_S4825.6,Pg_S5723.6,Pg_S4399.6,Pg_S5244.5,Pg_S1590.20,Pg_S1145.7,Pg_S7114.3,Pg_S2377.11,Pg_S1838.8,Pg_S1191.2,Pg_…
GO:2001141	regulation of RNA biosynthetic process	biological_process	0.13015	1	846	223959	3852	45598	Pg_S5771.4,Pg_S3248.6,Pg_S8559.1,Pg_S6915.6,Pg_S0172.10,Pg_S4250.9,Pg_S0888.26,Pg_S0960.11,Pg_S7470.1,Pg_S1903.19,Pg_S2229.4,Pg_S0227.7,Pg_S3090.3,Pg_S1164.6,Pg_S4369.16,Pg_S0544.8,Pg_S2681.5,Pg_S4484.12,Pg_S2093.33,Pg_S0126.24,Pg_S1085.3,Pg_S4605.3,Pg_S0762.19,Pg_S6107.5,XLOC_199949,Pg_S1335.23,Pg_S0212.1,Pg_S4867.4,Pg_S2845.2,Pg_S1849.7,Pg_S0178.14,Pg_S0093.37,Pg_S4246.2,Pg_S1518.38,Pg_S5375.1,…
GO:0032940	secretion by cell	biological_process	0.13029	1	56	223959	230	45598	Pg_S4568.4,Pg_S4337.3,Pg_S5677.5,Pg_S0159.1,Pg_S5097.9,Pg_S0916.7,Pg_S0388.2,Pg_S4278.7,Pg_S4486.2,Pg_S1316.18,Pg_S2018.6,Pg_S0227.34,Pg_S1865.22,Pg_S1995.34,Pg_S8042.1,Pg_S3163.24,Pg_S0625.7,Pg_S0493.38,Pg_S6393.3,Pg_S4278.9,Pg_S4586.7,Pg_S5991.4,Pg_S6970.3,Pg_S2792.5,Pg_S3427.11,Pg_S1960.37,Pg_S6595.1,Pg_S5520.1,Pg_S5097.1,Pg_S7055.4,Pg_S7171.2,Pg_S2196.4,Pg_S0886.5,Pg_S0169.6,Pg_S2290.10,Pg_S0…
GO:0006032	chitin catabolic process	biological_process	0.13053	1	10	223959	31	45598	Pg_S5473.2,Pg_S0133.2,Pg_S7390.2,Pg_S1777.1,XLOC_410687,XLOC_230567,Pg_S4931.1,Pg_S1345.5,Pg_S0096.37,Pg_S0748.7
GO:0046348	amino sugar catabolic process	biological_process	0.13053	1	10	223959	31	45598	Pg_S7390.2,Pg_S1777.1,Pg_S5473.2,Pg_S0133.2,Pg_S1345.5,Pg_S0096.37,Pg_S0748.7,XLOC_230567,XLOC_410687,Pg_S4931.1
GO:1901072	glucosamine-containing compound catabolic process	biological_process	0.13053	1	10	223959	31	45598	Pg_S0096.37,Pg_S0748.7,Pg_S1345.5,Pg_S4931.1,XLOC_230567,XLOC_410687,Pg_S1777.1,Pg_S7390.2,Pg_S0133.2,Pg_S5473.2
GO:0005496	steroid binding	molecular_function	0.13067	1	12	223959	38	45598	Pg_S0415.4,Pg_S0925.30,Pg_S3899.1,Pg_S0265.21,Pg_S0032.12,Pg_S2132.9,Pg_S0992.54,Pg_S2473.3,Pg_S2898.6,Pg_S3465.1,Pg_S1116.24,Pg_S1766.15
GO:0070647	protein modification by small protein conjugation or removal	biological_process	0.13077	1	78	223959	345	45598	Pg_S0046.1,Pg_S5120.5,Pg_S0653.3,Pg_S4427.15,Pg_S4388.13,Pg_S1377.1,Pg_S0437.10,Pg_S3613.5,Pg_S0241.1,Pg_S0857.2,Pg_S2472.23,Pg_S8253.3,Pg_S2433.8,Pg_S2116.16,Pg_S4566.1,Pg_S4045.1,Pg_S5234.6,Pg_S4674.7,Pg_S3831.5,Pg_S0782.5,Pg_S2592.2,Pg_S5199.2,Pg_S8608.2,Pg_S6832.1,Pg_S1671.11,Pg_S3027.21,Pg_S1480.50,Pg_S2160.29,Pg_S4893.4,Pg_S3418.4,Pg_S1588.3,Pg_S2649.2,Pg_S1632.4,Pg_S0737.4,Pg_S2409.4,Pg_S0…
GO:0006355	regulation of transcription, DNA-dependent	biological_process	0.13119	1	844	223959	3842	45598	Pg_S0812.41,Pg_S2464.1,Pg_S1416.5,Pg_S2086.2,Pg_S3675.15,Pg_S3908.2,Pg_S3750.5,Pg_S2207.10,Pg_S2124.21,Pg_S3541.7,Pg_S6125.2,Pg_S4568.16,Pg_S0265.8,Pg_S0367.46,Pg_S1668.14,Pg_S4587.1,Pg_S2342.2,Pg_S1034.15,Pg_S3297.5,Pg_S5901.12,Pg_S4621.1,Pg_S0184.12,Pg_S2709.2,Pg_S0896.3,Pg_S0161.29,Pg_S4012.13,Pg_S2810.32,Pg_S0361.23,Pg_S3634.1,Pg_S6301.2,Pg_S0204.19,Pg_S1500.24,Pg_S7607.3,Pg_S1924.23,Pg_S3902…
GO:0005200	structural constituent of cytoskeleton	molecular_function	0.13228	1	8	223959	23	45598	Pg_S1212.9,Pg_S0572.4,Pg_S6007.1,Pg_S4538.5,Pg_S0100.20,Pg_S3427.11,Pg_S1483.2,Pg_S3971.9
GO:0016641	oxidoreductase activity, acting on the CH-NH2 group of donors, oxygen as acceptor	molecular_function	0.13267	1	12	223959	43	45598	Pg_S3017.11,Pg_S5890.6,Pg_S2784.11,Pg_S1698.5,Pg_S7320.4,XLOC_060145,Pg_S4604.8,Pg_S2784.9,Pg_S2784.12,Pg_S1300.23,Pg_S0804.20,Pg_S1698.3
GO:0051252	regulation of RNA metabolic process	biological_process	0.13271	1	847	223959	3860	45598	Pg_S1149.5,Pg_S0737.3,Pg_S1823.17,Pg_S2306.12,Pg_S0692.6,Pg_S1454.4,Pg_S1124.3,Pg_S4452.1,Pg_S1105.3,Pg_S7488.4,Pg_S6920.3,Pg_S1544.19,Pg_S2396.16,Pg_S0131.25,Pg_S0727.7,Pg_S6383.5,Pg_S1312.12,Pg_S0140.4,Pg_S2811.12,Pg_S7196.2,Pg_S1075.9,Pg_S0857.35,Pg_S1551.10,Pg_S3049.23,Pg_S2758.7,Pg_S2386.6,Pg_S0144.13,Pg_S1518.17,Pg_S0189.38,Pg_S3248.1,Pg_S1355.9,Pg_S0032.12,Pg_S6147.2,Pg_S7486.2,Pg_S3843.17…
GO:0006030	chitin metabolic process	biological_process	0.13347	1	13	223959	43	45598	Pg_S1345.5,Pg_S0096.37,Pg_S0748.7,XLOC_410687,XLOC_230567,Pg_S5008.5,Pg_S4931.1,Pg_S7390.2,Pg_S5902.2,Pg_S1777.1,Pg_S5473.2,Pg_S5998.7,Pg_S0133.2
GO:1901071	glucosamine-containing compound metabolic process	biological_process	0.13347	1	13	223959	43	45598	Pg_S5998.7,Pg_S0133.2,Pg_S5473.2,Pg_S5902.2,Pg_S1777.1,Pg_S7390.2,Pg_S4931.1,Pg_S5008.5,XLOC_410687,XLOC_230567,Pg_S0096.37,Pg_S0748.7,Pg_S1345.5
GO:0006354	DNA-dependent transcription, elongation	biological_process	0.1335	1	17	223959	62	45598	Pg_S1054.6,Pg_S2116.19,Pg_S0439.3,Pg_S0635.18,Pg_S2117.1,Pg_S7055.4,Pg_S4765.2,Pg_S3866.11,Pg_S0908.4,Pg_S2495.1,Pg_S0850.6,Pg_S4599.12,Pg_S5517.1,Pg_S2820.5,Pg_S1454.4,Pg_S2277.1,Pg_S0523.4
GO:0009295	nucleoid	cellular_component	0.13369	1	4	223959	11	45598	Pg_S1316.5,Pg_S1342.11,Pg_S3923.8,Pg_S0575.42
GO:0070071	proton-transporting two-sector ATPase complex assembly	biological_process	0.13416	1	7	223959	21	45598	Pg_S1004.2,Pg_S2989.7,Pg_S3650.11,Pg_S2345.2,Pg_S3650.8,Pg_S2613.2,Pg_S0402.32
GO:0046999	regulation of conjugation	biological_process	0.13431	1	5	223959	13	45598	Pg_S1560.16,Pg_S5036.9,Pg_S5970.6,Pg_S4155.13,Pg_S3178.2
GO:0019354	siroheme biosynthetic process	biological_process	0.13434	1	18	223959	75	45598	Pg_S3064.5,Pg_S0291.7,Pg_S6577.4,Pg_S2708.28,Pg_S5911.4,Pg_S1560.7,Pg_S4604.7,Pg_S0241.21,Pg_S4206.2,Pg_S0981.6,Pg_S0442.55,Pg_S0111.1,Pg_S0654.1,Pg_S7554.3,Pg_S0536.6,Pg_S0346.6,Pg_S5838.2,Pg_S2010.8
GO:0043115	precorrin-2 dehydrogenase activity	molecular_function	0.13434	1	18	223959	75	45598	Pg_S1560.7,Pg_S5911.4,Pg_S0241.21,Pg_S4604.7,Pg_S6577.4,Pg_S0291.7,Pg_S3064.5,Pg_S2708.28,Pg_S0346.6,Pg_S0536.6,Pg_S7554.3,Pg_S0654.1,Pg_S2010.8,Pg_S5838.2,Pg_S4206.2,Pg_S0111.1,Pg_S0981.6,Pg_S0442.55
GO:0046156	siroheme metabolic process	biological_process	0.13434	1	18	223959	75	45598	Pg_S0981.6,Pg_S0442.55,Pg_S0111.1,Pg_S4206.2,Pg_S5838.2,Pg_S2010.8,Pg_S0654.1,Pg_S7554.3,Pg_S0536.6,Pg_S0346.6,Pg_S2708.28,Pg_S3064.5,Pg_S0291.7,Pg_S6577.4,Pg_S4604.7,Pg_S0241.21,Pg_S5911.4,Pg_S1560.7
GO:0080019	fatty-acyl-CoA reductase (alcohol-forming) activity	molecular_function	0.13446	1	3	223959	8	45598	Pg_S3757.7,Pg_S0662.68,Pg_S4653.6
GO:0030686	90S preribosome	cellular_component	0.13514	1	7	223959	20	45598	Pg_S2658.24,Pg_S1969.6,Pg_S1480.36,Pg_S3664.5,Pg_S3641.10,Pg_S2317.2,XLOC_529893
GO:0008610	lipid biosynthetic process	biological_process	0.1365	1	188	223959	875	45598	Pg_S0346.6,Pg_S1450.20,Pg_S3718.8,Pg_S0938.15,Pg_S5969.3,Pg_S2706.8,Pg_S2473.26,Pg_S2245.11,Pg_S5969.2,Pg_S1451.9,Pg_S2635.1,Pg_S0724.33,Pg_S5851.1,Pg_S5466.9,Pg_S3138.9,Pg_S2840.6,Pg_S8185.2,Pg_S6120.7,Pg_S2749.20,Pg_S8809.1,Pg_S4553.4,Pg_S6264.1,Pg_S6308.5,Pg_S2606.4,Pg_S6819.3,Pg_S7554.3,XLOC_180590,Pg_S2093.22,Pg_S2035.14,Pg_S0327.25,Pg_S2229.10,Pg_S1637.18,Pg_S1497.21,Pg_S6081.2,Pg_S5089.4,P…
GO:0016053	organic acid biosynthetic process	biological_process	0.13681	1	144	223959	653	45598	Pg_S4568.18,Pg_S0497.8,Pg_S4606.3,Pg_S0543.15,Pg_S2045.2,Pg_S0378.7,Pg_S3222.2,Pg_S1226.3,Pg_S2464.1,Pg_S3289.11,Pg_S4206.2,Pg_S1212.9,Pg_S0111.1,Pg_S4678.5,Pg_S5890.6,Pg_S3698.10,Pg_S5745.3,Pg_S4768.3,Pg_S4917.14,Pg_S2503.6,Pg_S1497.22,Pg_S2063.16,Pg_S6371.8,Pg_S3316.4,Pg_S1068.4,Pg_S4525.3,Pg_S1465.27,Pg_S2312.4,Pg_S1647.42,Pg_S5009.4,Pg_S1690.1,Pg_S4497.11,Pg_S6041.4,Pg_S1439.10,Pg_S5158.9,Pg_…
GO:0046394	carboxylic acid biosynthetic process	biological_process	0.13681	1	144	223959	653	45598	Pg_S0826.8,Pg_S6528.8,Pg_S7995.1,Pg_S0515.7,Pg_S1050.14,Pg_S0291.7,Pg_S2014.1,Pg_S4288.6,Pg_S0859.8,Pg_S5320.7,Pg_S5520.14,Pg_S2197.3,Pg_S5924.4,Pg_S0015.12,Pg_S4690.2,Pg_S1416.6,Pg_S4921.1,Pg_S0727.36,Pg_S2583.11,Pg_S3656.5,Pg_S2315.1,Pg_S0447.21,Pg_S7041.8,Pg_S0724.14,Pg_S0378.2,Pg_S0426.21,Pg_S2238.4,Pg_S2972.1,Pg_S4321.14,Pg_S2902.11,Pg_S5838.2,Pg_S2179.9,Pg_S0213.29,Pg_S1205.25,Pg_S3583.9,XL…
GO:0019219	regulation of nucleobase-containing compound metabolic process	biological_process	0.13769	1	862	223959	3929	45598	Pg_S0783.8,Pg_S3830.25,Pg_S2289.12,Pg_S6548.4,Pg_S0023.4,Pg_S3048.22,Pg_S2569.13,Pg_S3436.1,Pg_S2449.5,Pg_S6009.2,Pg_S7104.3,Pg_S0647.6,Pg_S4613.11,Pg_S1021.9,Pg_S6184.2,Pg_S6256.2,Pg_S0814.5,Pg_S6406.9,Pg_S3887.2,Pg_S1646.1,Pg_S0244.63,Pg_S7927.2,Pg_S6544.2,Pg_S1389.4,Pg_S3083.6,Pg_S3386.24,Pg_S3489.4,Pg_S5850.4,Pg_S3155.6,Pg_S3332.16,Pg_S3757.16,Pg_S0884.2,Pg_S9001.1,Pg_S6517.2,Pg_S4867.5,Pg_S5…
GO:0051171	regulation of nitrogen compound metabolic process	biological_process	0.13769	1	862	223959	3929	45598	Pg_S4544.2,Pg_S3698.10,Pg_S5196.5,Pg_S6743.1,Pg_S1033.26,Pg_S2891.2,Pg_S0856.5,Pg_S0544.6,Pg_S3797.1,Pg_S0985.7,Pg_S4328.4,Pg_S1174.8,Pg_S0925.30,Pg_S1059.3,Pg_S1376.11,Pg_S2569.12,Pg_S0851.5,Pg_S3703.6,Pg_S1253.3,Pg_S0953.21,Pg_S1445.4,Pg_S3643.8,Pg_S3772.1,Pg_S2241.27,Pg_S2810.32,Pg_S4012.13,Pg_S0161.29,Pg_S0896.3,Pg_S0500.19,Pg_S2709.2,Pg_S3902.1,Pg_S4006.7,Pg_S7607.3,Pg_S1924.23,Pg_S0204.19,P…
GO:0000052	citrulline metabolic process	biological_process	0.13796	1	2	223959	3	45598	Pg_S0426.21,Pg_S3541.5
GO:0018101	peptidyl-citrulline biosynthetic process from peptidyl-arginine	biological_process	0.13796	1	2	223959	3	45598	Pg_S3541.5,Pg_S0426.21
GO:0018195	peptidyl-arginine modification	biological_process	0.13796	1	2	223959	3	45598	Pg_S3541.5,Pg_S0426.21
GO:0019240	citrulline biosynthetic process	biological_process	0.13796	1	2	223959	3	45598	Pg_S0426.21,Pg_S3541.5
GO:0042302	structural constituent of cuticle	molecular_function	0.13844	1	9	223959	28	45598	Pg_S4122.4,Pg_S1189.15,Pg_S2273.2,Pg_S0220.6,Pg_S2940.10,Pg_S5234.1,Pg_S1330.12,Pg_S7108.3,Pg_S0451.12
GO:0050840	extracellular matrix binding	molecular_function	0.13977	1	9	223959	26	45598	Pg_S6389.4,Pg_S7272.5,Pg_S8774.2,Pg_S0426.39,Pg_S5991.5,Pg_S2496.4,Pg_S1909.2,Pg_S6398.1,Pg_S3469.2
GO:0009108	coenzyme biosynthetic process	biological_process	0.14144	1	72	223959	322	45598	Pg_S6130.4,Pg_S0587.1,Pg_S3923.6,Pg_S0013.1,Pg_S1232.2,Pg_S8126.2,Pg_S3759.20,Pg_S0277.26,Pg_S4012.7,Pg_S0173.10,Pg_S3236.1,Pg_S8367.2,Pg_S4525.3,Pg_S1652.1,Pg_S2060.2,Pg_S0403.32,Pg_S2063.16,Pg_S0025.8,Pg_S2145.36,Pg_S2623.11,Pg_S1885.4,Pg_S4176.5,Pg_S4227.3,Pg_S7170.7,Pg_S0543.15,Pg_S0093.27,Pg_S0676.4,Pg_S2606.4,Pg_S4442.6,Pg_S6189.1,Pg_S1194.3,Pg_S6725.6,Pg_S3518.16,Pg_S0403.53,Pg_S1292.17,Pg…
GO:0016740	transferase activity	molecular_function	0.14157	1	1693	223959	8274	45598	Pg_S1501.29,Pg_S3670.12,Pg_S1690.7,Pg_S1106.44,Pg_S6386.8,Pg_S1700.14,Pg_S1292.17,Pg_S5198.1,Pg_S8923.2,Pg_S2003.11,Pg_S4379.8,Pg_S1518.8,Pg_S0175.20,Pg_S5969.3,Pg_S0857.47,Pg_S8661.1,Pg_S0451.25,Pg_S2277.1,Pg_S1660.22,Pg_S0754.5,Pg_S4225.4,Pg_S5851.1,Pg_S0727.22,Pg_S6261.1,Pg_S1601.7,Pg_S1185.55,Pg_S0191.8,Pg_S0277.10,Pg_S5529.14,Pg_S1652.1,Pg_S0925.46,Pg_S3145.1,Pg_S6841.1,Pg_S1270.19,Pg_S0230.…
GO:0042168	heme metabolic process	biological_process	0.14269	1	22	223959	95	45598	Pg_S1560.7,Pg_S5911.4,Pg_S0241.21,Pg_S4604.7,Pg_S6577.4,Pg_S3187.19,Pg_S0291.7,Pg_S0856.10,Pg_S3064.5,Pg_S2708.28,Pg_S0346.6,Pg_S7554.3,Pg_S0536.6,Pg_S1135.14,Pg_S0654.1,Pg_S2010.8,Pg_S5838.2,Pg_S4206.2,Pg_S1940.1,Pg_S0111.1,Pg_S0981.6,Pg_S0442.55
GO:0008140	cAMP response element binding protein binding	molecular_function	0.14305	1	2	223959	4	45598	Pg_S5264.1,Pg_S4047.1
GO:0051289	protein homotetramerization	biological_process	0.14305	1	2	223959	4	45598	Pg_S4047.1,Pg_S5264.1
GO:0032039	integrator complex	cellular_component	0.14309	1	2	223959	4	45598	Pg_S2223.10,Pg_S4422.1
GO:0006771	riboflavin metabolic process	biological_process	0.14403	1	13	223959	52	45598	Pg_S3560.4,Pg_S0870.10,Pg_S7314.3,Pg_S4268.1,Pg_S0727.23,Pg_S2498.11,Pg_S0846.30,Pg_S6831.7,Pg_S7271.5,XLOC_168403,Pg_S3649.2,Pg_S0159.26,Pg_S1590.20
GO:0009231	riboflavin biosynthetic process	biological_process	0.14403	1	13	223959	52	45598	Pg_S3649.2,XLOC_168403,Pg_S1590.20,Pg_S0159.26,Pg_S0870.10,Pg_S7314.3,Pg_S3560.4,Pg_S7271.5,Pg_S6831.7,Pg_S2498.11,Pg_S0846.30,Pg_S4268.1,Pg_S0727.23
GO:0042726	flavin-containing compound metabolic process	biological_process	0.14403	1	13	223959	52	45598	Pg_S3560.4,Pg_S0870.10,Pg_S7314.3,Pg_S2498.11,Pg_S0846.30,Pg_S0727.23,Pg_S4268.1,Pg_S7271.5,Pg_S6831.7,XLOC_168403,Pg_S3649.2,Pg_S0159.26,Pg_S1590.20
GO:0042727	flavin-containing compound biosynthetic process	biological_process	0.14403	1	13	223959	52	45598	Pg_S1590.20,Pg_S0159.26,Pg_S3649.2,XLOC_168403,Pg_S7271.5,Pg_S6831.7,Pg_S0846.30,Pg_S2498.11,Pg_S4268.1,Pg_S0727.23,Pg_S0870.10,Pg_S7314.3,Pg_S3560.4
GO:0007617	mating behavior	biological_process	0.14515	1	4	223959	12	45598	Pg_S5402.10,Pg_S2408.2,Pg_S7524.4,Pg_S0439.81
GO:0019098	reproductive behavior	biological_process	0.14515	1	4	223959	12	45598	Pg_S7524.4,Pg_S0439.81,Pg_S2408.2,Pg_S5402.10
GO:0050568	protein-glutamine glutaminase activity	molecular_function	0.14553	1	1	223959	1	45598	Pg_S4828.3
GO:0000346	transcription export complex	cellular_component	0.14553	1	9	223959	27	45598	Pg_S2019.6,Pg_S3220.3,Pg_S0881.9,Pg_S0129.17,Pg_S0818.5,Pg_S7752.2,Pg_S0087.9,Pg_S1183.12,Pg_S0020.2
GO:0000445	THO complex part of transcription export complex	cellular_component	0.14553	1	9	223959	27	45598	Pg_S1183.12,Pg_S0020.2,Pg_S7752.2,Pg_S0087.9,Pg_S0881.9,Pg_S0818.5,Pg_S0129.17,Pg_S3220.3,Pg_S2019.6
GO:0004484	mRNA guanylyltransferase activity	molecular_function	0.14576	1	4	223959	14	45598	Pg_S1958.2,Pg_S0368.23,Pg_S5979.5,Pg_S3401.21
GO:0005249	voltage-gated potassium channel activity	molecular_function	0.14685	1	9	223959	30	45598	Pg_S2017.10,Pg_S0061.83,XLOC_299534,Pg_S1615.34,Pg_S7840.1,Pg_S5127.11,Pg_S0577.11,Pg_S4280.1,Pg_S1380.2
GO:0008121	ubiquinol-cytochrome-c reductase activity	molecular_function	0.14807	1	13	223959	46	45598	Pg_S0500.4,Pg_S0516.6,Pg_S0451.17,Pg_S4217.10,Pg_S1477.2,Pg_S0060.4,Pg_S6413.5,Pg_S0930.40,Pg_S0534.60,Pg_S1400.1,Pg_S0902.6,Pg_S0786.24,Pg_S3934.6
GO:0016681	oxidoreductase activity, acting on diphenols and related substances as donors, cytochrome as acceptor	molecular_function	0.14807	1	13	223959	46	45598	Pg_S0451.17,Pg_S0516.6,Pg_S0500.4,Pg_S4217.10,Pg_S1477.2,Pg_S0930.40,Pg_S0060.4,Pg_S6413.5,Pg_S1400.1,Pg_S0534.60,Pg_S0786.24,Pg_S0902.6,Pg_S3934.6
GO:0005216	ion channel activity	molecular_function	0.14859	1	90	223959	415	45598	Pg_S2470.13,Pg_S2472.21,Pg_S0886.5,Pg_S0742.2,Pg_S4021.15,XLOC_492020,Pg_S3187.1,Pg_S4952.7,Pg_S0439.3,Pg_S1380.2,Pg_S0693.21,Pg_S1311.30,Pg_S1472.3,Pg_S1632.25,Pg_S3923.7,Pg_S0852.8,Pg_S4650.10,Pg_S3830.25,Pg_S1615.34,Pg_S6295.1,Pg_S2196.10,Pg_S0914.1,Pg_S0062.25,Pg_S4888.5,Pg_S1726.2,Pg_S0817.1,Pg_S4150.2,Pg_S0927.1,Pg_S0516.13,Pg_S2317.2,Pg_S0896.24,Pg_S0536.3,Pg_S1316.4,Pg_S0779.2,Pg_S2208.11…
GO:0022838	substrate-specific channel activity	molecular_function	0.14859	1	90	223959	415	45598	Pg_S2229.17,Pg_S2085.4,Pg_S0544.5,Pg_S5119.10,Pg_S1417.13,Pg_S0633.6,Pg_S0577.11,Pg_S7002.2,Pg_S2813.11,Pg_S5127.11,Pg_S0857.56,Pg_S6640.4,XLOC_299534,Pg_S2937.6,Pg_S0230.29,Pg_S2295.24,XLOC_241369,Pg_S3124.4,Pg_S0838.2,Pg_S0538.3,Pg_S2356.3,XLOC_193151,Pg_S0476.46,Pg_S1979.4,Pg_S1497.35,Pg_S3539.3,Pg_S0053.4,Pg_S2829.8,Pg_S0061.83,XLOC_199243,Pg_S1518.10,Pg_S0286.4,Pg_S0002.18,Pg_S1338.1,Pg_S000…
GO:0044767	single-organism developmental process	biological_process	0.1486	1	70	223959	310	45598	Pg_S2082.1,Pg_S7856.2,Pg_S1076.1,Pg_S2490.7,Pg_S6501.4,Pg_S1253.3,Pg_S4599.3,Pg_S4033.6,Pg_S5498.4,Pg_S1713.21,Pg_S7429.2,Pg_S4481.13,Pg_S0008.1,Pg_S1718.6,Pg_S3767.9,Pg_S0020.2,Pg_S2524.26,Pg_S0724.10,Pg_S1501.29,Pg_S0973.12,Pg_S5980.1,Pg_S0635.18,Pg_S7055.4,Pg_S0175.20,Pg_S4155.13,Pg_S0908.18,Pg_S1744.17,Pg_S3805.3,Pg_S0988.30,Pg_S2297.5,Pg_S2592.2,Pg_S3648.3,Pg_S1783.5,Pg_S0252.9,Pg_S2616.3,Pg…
GO:0048609	multicellular organismal reproductive process	biological_process	0.14867	1	24	223959	95	45598	Pg_S5402.10,Pg_S1425.22,Pg_S8140.4,Pg_S3257.12,Pg_S1908.5,Pg_S1671.8,Pg_S4503.9,Pg_S1794.5,Pg_S4363.7,Pg_S1766.15,Pg_S2783.12,Pg_S4369.16,Pg_S0046.18,Pg_S3949.6,Pg_S1894.20,Pg_S5498.4,Pg_S7524.4,Pg_S2574.3,Pg_S8258.2,Pg_S2408.2,Pg_S4155.13,Pg_S3046.4,Pg_S0204.75,Pg_S0439.81
GO:0032101	regulation of response to external stimulus	biological_process	0.14888	1	5	223959	14	45598	Pg_S4858.3,Pg_S2835.12,Pg_S2448.2,Pg_S5921.3,Pg_S1467.6
GO:0019670	anaerobic glutamate catabolic process	biological_process	0.14893	1	2	223959	3	45598	Pg_S2115.7,Pg_S2068.2
GO:0050097	methylaspartate mutase activity	molecular_function	0.14893	1	2	223959	3	45598	Pg_S2115.7,Pg_S2068.2
GO:0006368	transcription elongation from RNA polymerase II promoter	biological_process	0.15044	1	15	223959	55	45598	Pg_S2117.1,Pg_S7055.4,Pg_S3866.11,Pg_S4765.2,Pg_S0908.4,Pg_S1454.4,Pg_S0523.4,Pg_S2277.1,Pg_S4599.12,Pg_S2495.1,Pg_S0850.6,Pg_S0439.3,Pg_S5517.1,Pg_S2820.5,Pg_S1054.6
GO:0072509	divalent inorganic cation transmembrane transporter activity	molecular_function	0.15103	1	69	223959	309	45598	Pg_S1973.11,Pg_S0230.29,Pg_S2295.24,Pg_S4861.12,XLOC_241369,Pg_S3124.4,Pg_S1606.12,Pg_S1908.22,Pg_S1497.35,Pg_S0472.9,Pg_S7138.3,Pg_S0838.2,Pg_S0538.3,Pg_S5119.10,Pg_S4858.7,Pg_S2038.20,Pg_S2813.11,Pg_S1671.31,Pg_S1417.13,Pg_S0403.51,Pg_S0002.14,Pg_S0801.4,Pg_S2692.11,Pg_S1984.1,Pg_S1954.15,Pg_S2365.1,Pg_S4286.1,Pg_S2495.1,Pg_S0403.9,Pg_S0098.4,Pg_S2829.8,Pg_S0286.4,Pg_S0002.18,Pg_S3429.18,Pg_S16…
GO:0008686	3,4-dihydroxy-2-butanone-4-phosphate synthase activity	molecular_function	0.15135	1	5	223959	13	45598	Pg_S0870.10,Pg_S7314.3,Pg_S3560.4,Pg_S4268.1,Pg_S0727.23
GO:0022804	active transmembrane transporter activity	molecular_function	0.15137	1	141	223959	651	45598	Pg_S2115.20,Pg_S1334.14,Pg_S3209.2,Pg_S0121.51,Pg_S0403.9,Pg_S1550.21,Pg_S2003.1,Pg_S1400.45,Pg_S0664.32,Pg_S4052.14,Pg_S3178.9,Pg_S2223.6,Pg_S0483.2,Pg_S0012.15,Pg_S4487.26,Pg_S0490.3,Pg_S1908.18,Pg_S1169.1,Pg_S0116.18,Pg_S3321.2,Pg_S6379.4,Pg_S0727.12,Pg_S2620.3,Pg_S1459.25,Pg_S0967.53,Pg_S1485.8,Pg_S2636.2,Pg_S4691.3,Pg_S6124.1,Pg_S0022.4,Pg_S1316.18,Pg_S2073.19,Pg_S0384.40,Pg_S2583.14,Pg_S003…
GO:0072524	pyridine-containing compound metabolic process	biological_process	0.15138	1	28	223959	102	45598	Pg_S2896.3,Pg_S1164.7,Pg_S0676.4,Pg_S7360.5,Pg_S1668.13,Pg_S6189.1,Pg_S1439.10,Pg_S0724.14,Pg_S7556.2,Pg_S0173.10,Pg_S1292.17,Pg_S7308.4,Pg_S6053.3,Pg_S4012.7,Pg_S3074.3,Pg_S3236.1,Pg_S3759.20,Pg_S0788.10,Pg_S1563.25,Pg_S0952.1,Pg_S2060.2,Pg_S0403.32,Pg_S2317.2,Pg_S2145.36,Pg_S1681.1,Pg_S1712.26,Pg_S3924.1,Pg_S1652.1
GO:0030261	chromosome condensation	biological_process	0.15215	1	8	223959	27	45598	XLOC_529893,Pg_S4616.8,Pg_S1174.3,Pg_S1316.5,Pg_S0212.1,Pg_S3276.3,XLOC_199949,Pg_S3923.8
GO:0044255	cellular lipid metabolic process	biological_process	0.15232	1	208	223959	988	45598	Pg_S8809.1,Pg_S2749.20,Pg_S8185.2,Pg_S2840.6,Pg_S3138.9,Pg_S5851.1,Pg_S0724.33,Pg_S6264.1,Pg_S1066.4,Pg_S5969.3,Pg_S3718.8,Pg_S0346.6,Pg_S2805.26,Pg_S1451.9,Pg_S2635.1,Pg_S5969.2,Pg_S1888.7,Pg_S0036.9,Pg_S4604.8,Pg_S1701.8,Pg_S0315.1,Pg_S3840.9,Pg_S5324.5,Pg_S5123.2,Pg_S1908.21,Pg_S0426.32,Pg_S1551.6,Pg_S2512.6,Pg_S1242.29,Pg_S0004.23,Pg_S0813.14,Pg_S3257.12,Pg_S3670.3,Pg_S4418.12,Pg_S2093.22,Pg_…
GO:0004146	dihydrofolate reductase activity	molecular_function	0.15273	1	3	223959	9	45598	Pg_S0534.49,Pg_S0439.36,Pg_S2014.1
GO:0016645	oxidoreductase activity, acting on the CH-NH group of donors	molecular_function	0.15273	1	25	223959	104	45598	Pg_S2606.4,Pg_S0538.1,Pg_S5272.7,Pg_S2432.3,Pg_S0291.7,Pg_S2014.1,XLOC_258730,Pg_S1050.1,Pg_S2207.28,Pg_S3174.20,XLOC_287493,Pg_S2583.11,Pg_S3014.1,Pg_S4525.3,Pg_S0539.6,Pg_S0111.1,Pg_S0439.36,Pg_S1451.9,Pg_S3237.6,Pg_S2197.3,Pg_S0536.64,Pg_S5838.2,Pg_S0534.49,Pg_S2783.8,Pg_S1178.8
GO:0006457	protein folding	biological_process	0.15279	1	85	223959	377	45598	Pg_S1407.10,Pg_S0682.43,Pg_S0956.2,Pg_S0720.5,Pg_S4936.2,Pg_S5777.2,Pg_S0434.4,Pg_S0442.11,Pg_S0102.31,Pg_S6758.7,Pg_S5575.7,Pg_S3341.2,Pg_S5145.5,Pg_S2757.2,Pg_S0096.18,Pg_S0745.6,Pg_S2310.18,Pg_S1669.8,Pg_S5579.10,Pg_S2805.30,Pg_S4644.8,XLOC_222822,Pg_S3055.5,Pg_S0527.3,Pg_S1995.10,Pg_S0100.9,Pg_S7225.5,Pg_S0085.58,Pg_S1302.14,Pg_S0535.4,Pg_S4624.7,Pg_S5827.2,Pg_S0570.2,Pg_S1584.2,Pg_S1879.21,P…
GO:0031966	mitochondrial membrane	cellular_component	0.15286	1	107	223959	498	45598	Pg_S1212.9,Pg_S5976.3,Pg_S6928.2,Pg_S1907.23,Pg_S3125.6,Pg_S0439.40,Pg_S2470.10,Pg_S0688.2,Pg_S2499.1,Pg_S4409.18,Pg_S3507.1,Pg_S7800.3,Pg_S2238.19,Pg_S0967.10,Pg_S0008.2,Pg_S0050.2,Pg_S6377.1,Pg_S5533.9,Pg_S3032.1,Pg_S4006.7,Pg_S2803.5,Pg_S5984.2,Pg_S4855.11,Pg_S5197.5,Pg_S0170.11,Pg_S3717.3,Pg_S1426.2,Pg_S2144.6,Pg_S4635.12,Pg_S4159.14,Pg_S9087.1,Pg_S1945.21,Pg_S4244.6,Pg_S0043.3,Pg_S0230.48,Pg…
GO:0032978	protein insertion into membrane from inner side	biological_process	0.153	1	3	223959	9	45598	Pg_S2408.2,Pg_S0008.2,Pg_S1019.3
GO:0032979	protein insertion into mitochondrial membrane from inner side	biological_process	0.153	1	3	223959	9	45598	Pg_S1019.3,Pg_S0008.2,Pg_S2408.2
GO:0051204	protein insertion into mitochondrial membrane	biological_process	0.153	1	3	223959	9	45598	Pg_S2408.2,Pg_S1019.3,Pg_S0008.2
GO:0006083	acetate metabolic process	biological_process	0.15306	1	8	223959	24	45598	Pg_S8084.1,Pg_S4225.4,Pg_S2803.2,Pg_S2529.3,Pg_S5744.2,Pg_S6528.8,Pg_S3650.8,Pg_S9207.1
GO:0002115	store-operated calcium entry	biological_process	0.15342	1	5	223959	13	45598	Pg_S2891.4,Pg_S7431.5,Pg_S6261.1,Pg_S7717.1,Pg_S1915.32
GO:0010959	regulation of metal ion transport	biological_process	0.15342	1	5	223959	13	45598	Pg_S7717.1,Pg_S1915.32,Pg_S2891.4,Pg_S6261.1,Pg_S7431.5
GO:0043269	regulation of ion transport	biological_process	0.15342	1	5	223959	13	45598	Pg_S7717.1,Pg_S1915.32,Pg_S7431.5,Pg_S6261.1,Pg_S2891.4
GO:0051924	regulation of calcium ion transport	biological_process	0.15342	1	5	223959	13	45598	Pg_S7717.1,Pg_S1915.32,Pg_S7431.5,Pg_S6261.1,Pg_S2891.4
GO:2001256	regulation of store-operated calcium entry	biological_process	0.15342	1	5	223959	13	45598	Pg_S7717.1,Pg_S1915.32,Pg_S2891.4,Pg_S7431.5,Pg_S6261.1
GO:0045934	negative regulation of nucleobase-containing compound metabolic process	biological_process	0.15404	1	21	223959	77	45598	Pg_S0106.5,Pg_S0926.5,Pg_S0677.1,Pg_S2317.2,Pg_S7741.1,Pg_S1966.2,Pg_S2003.6,Pg_S0290.6,Pg_S0900.8,Pg_S6147.2,Pg_S0981.30,Pg_S7265.2,Pg_S4328.4,Pg_S3843.17,Pg_S2207.18,Pg_S0884.2,Pg_S1631.2,Pg_S1122.9,Pg_S5860.8,Pg_S2891.2,Pg_S1340.4
GO:0051172	negative regulation of nitrogen compound metabolic process	biological_process	0.15404	1	21	223959	77	45598	Pg_S0900.8,Pg_S7741.1,Pg_S1966.2,Pg_S2003.6,Pg_S0290.6,Pg_S0677.1,Pg_S2317.2,Pg_S0106.5,Pg_S0926.5,Pg_S1340.4,Pg_S1631.2,Pg_S1122.9,Pg_S5860.8,Pg_S2891.2,Pg_S7265.2,Pg_S0981.30,Pg_S4328.4,Pg_S3843.17,Pg_S2207.18,Pg_S0884.2,Pg_S6147.2
GO:0022843	voltage-gated cation channel activity	molecular_function	0.15509	1	14	223959	50	45598	XLOC_299534,Pg_S0516.13,Pg_S7840.1,Pg_S1615.34,Pg_S2317.2,Pg_S1472.3,Pg_S2017.10,Pg_S0061.83,Pg_S2495.1,Pg_S1380.2,Pg_S1647.20,Pg_S4280.1,Pg_S5127.11,Pg_S0577.11
GO:0034641	cellular nitrogen compound metabolic process	biological_process	0.15512	1	2083	223959	9830	45598	Pg_S5878.4,Pg_S3756.1,Pg_S0420.2,Pg_S0640.2,Pg_S0488.9,Pg_S1281.5,Pg_S1960.15,Pg_S0662.23,Pg_S0356.3,Pg_S4369.9,Pg_S0284.10,Pg_S3016.6,XLOC_435479,Pg_S2476.13,Pg_S0002.25,XLOC_341445,Pg_S1678.13,Pg_S3862.23,Pg_S2274.7,Pg_S1406.3,Pg_S0857.31,Pg_S1730.4,Pg_S5518.2,Pg_S4706.2,Pg_S3518.16,Pg_S0109.30,Pg_S2210.2,Pg_S3423.6,Pg_S0164.38,Pg_S3639.2,Pg_S0017.2,Pg_S1038.34,Pg_S1357.13,Pg_S2093.36,Pg_S3484.…
GO:0030472	mitotic spindle organization in nucleus	biological_process	0.15638	1	3	223959	8	45598	Pg_S1031.2,XLOC_190394,Pg_S1678.21
GO:0044707	single-multicellular organism process	biological_process	0.15668	1	166	223959	762	45598	Pg_S8882.2,Pg_S7382.3,Pg_S1107.4,Pg_S3471.5,Pg_S2073.3,Pg_S4821.2,Pg_S0070.6,Pg_S1605.11,Pg_S8766.1,Pg_S6541.2,XLOC_199949,Pg_S2397.1,Pg_S5302.6,Pg_S1579.18,Pg_S2073.9,Pg_S2800.12,Pg_S2310.1,Pg_S0480.2,Pg_S1600.7,Pg_S1132.2,Pg_S3377.1,Pg_S1692.5,Pg_S7870.1,Pg_S3641.10,Pg_S1671.13,Pg_S1161.2,XLOC_333789,Pg_S2392.16,Pg_S0743.18,Pg_S1460.3,Pg_S6271.2,Pg_S5921.3,Pg_S3415.1,Pg_S2138.9,Pg_S2124.8,Pg_S2…
GO:0016702	oxidoreductase activity, acting on single donors with incorporation of molecular oxygen, incorporation of two atoms of oxygen	molecular_function	0.1574	1	24	223959	101	45598	Pg_S5902.4,Pg_S0575.54,Pg_S0318.12,Pg_S1004.9,Pg_S0573.9,Pg_S3059.2,Pg_S1270.5,Pg_S3015.1,Pg_S7979.1,Pg_S1988.1,XLOC_411558,Pg_S3622.6,Pg_S8267.2,Pg_S3059.3,Pg_S3814.3,Pg_S3622.8,Pg_S6180.7,Pg_S3463.10,Pg_S1275.6,Pg_S3059.1,Pg_S6490.4,Pg_S0003.4,Pg_S4969.3,Pg_S5962.1
GO:0030076	light-harvesting complex	cellular_component	0.15792	1	11	223959	40	45598	Pg_S2871.12,Pg_S0280.13,Pg_S2776.4,Pg_S4310.2,Pg_S1753.12,Pg_S1069.14,Pg_S1562.14,Pg_S2649.4,Pg_S0277.29,Pg_S0330.1,Pg_S1501.19
GO:0006473	protein acetylation	biological_process	0.15805	1	8	223959	25	45598	Pg_S0557.2,Pg_S2626.5,Pg_S0727.7,Pg_S7459.3,Pg_S0636.1,Pg_S0203.2,Pg_S3810.2,Pg_S5339.7
GO:0006475	internal protein amino acid acetylation	biological_process	0.15805	1	8	223959	25	45598	Pg_S0636.1,Pg_S7459.3,Pg_S2626.5,Pg_S0557.2,Pg_S0727.7,Pg_S5339.7,Pg_S0203.2,Pg_S3810.2
GO:0018393	internal peptidyl-lysine acetylation	biological_process	0.15805	1	8	223959	25	45598	Pg_S0203.2,Pg_S3810.2,Pg_S5339.7,Pg_S0557.2,Pg_S2626.5,Pg_S0727.7,Pg_S0636.1,Pg_S7459.3
GO:0018394	peptidyl-lysine acetylation	biological_process	0.15805	1	8	223959	25	45598	Pg_S0636.1,Pg_S7459.3,Pg_S0557.2,Pg_S2626.5,Pg_S0727.7,Pg_S5339.7,Pg_S0203.2,Pg_S3810.2
GO:0043543	protein acylation	biological_process	0.15805	1	8	223959	25	45598	Pg_S3810.2,Pg_S0203.2,Pg_S5339.7,Pg_S0727.7,Pg_S2626.5,Pg_S0557.2,Pg_S7459.3,Pg_S0636.1
GO:0070851	growth factor receptor binding	molecular_function	0.15812	1	11	223959	38	45598	Pg_S0643.5,Pg_S3713.11,Pg_S1693.21,Pg_S3394.8,Pg_S2164.2,Pg_S1137.10,Pg_S7224.5,Pg_S5104.3,Pg_S4675.2,Pg_S1770.14,Pg_S8608.3
GO:0015171	amino acid transmembrane transporter activity	molecular_function	0.15891	1	16	223959	59	45598	Pg_S6893.5,Pg_S2306.24,Pg_S1366.13,Pg_S3250.15,Pg_S1579.13,Pg_S0138.7,Pg_S2392.6,Pg_S5219.6,Pg_S2053.12,Pg_S4518.2,Pg_S2115.20,Pg_S0987.34,Pg_S0034.29,Pg_S0384.25,XLOC_261815,Pg_S2677.26
GO:0016782	transferase activity, transferring sulfur-containing groups	molecular_function	0.1599	1	14	223959	51	45598	Pg_S4181.3,Pg_S1295.10,Pg_S2063.2,Pg_S0197.3,Pg_S1295.23,XLOC_036892,Pg_S0643.5,Pg_S0126.16,Pg_S0871.14,Pg_S1346.4,Pg_S2369.10,Pg_S8503.1,Pg_S1939.7,Pg_S2106.8
GO:0044550	secondary metabolite biosynthetic process	biological_process	0.16067	1	7	223959	24	45598	Pg_S3934.6,Pg_S5385.5,Pg_S3948.7,Pg_S8042.1,Pg_S2677.26,Pg_S0808.37,Pg_S6503.4
GO:0019866	organelle inner membrane	cellular_component	0.16096	1	67	223959	300	45598	Pg_S0012.2,Pg_S2408.2,Pg_S1799.20,Pg_S1124.18,Pg_S0786.24,Pg_S2559.1,Pg_S1480.6,Pg_S1019.3,Pg_S0192.11,Pg_S0553.1,Pg_S0400.26,Pg_S5500.3,Pg_S6517.2,Pg_S1946.3,Pg_S0148.36,Pg_S0482.2,Pg_S3757.16,Pg_S6467.2,Pg_S5828.4,Pg_S0480.2,Pg_S2792.4,Pg_S3248.1,Pg_S2749.13,Pg_S3847.1,Pg_S7069.6,Pg_S1838.8,Pg_S2735.6,Pg_S5520.5,Pg_S8767.1,Pg_S0856.9,Pg_S1275.6,Pg_S6962.2,Pg_S2606.7,Pg_S3020.2,Pg_S1661.15,Pg_S4…
GO:0043604	amide biosynthetic process	biological_process	0.16152	1	13	223959	56	45598	Pg_S6528.8,Pg_S2677.26,Pg_S1205.25,Pg_S3862.23,Pg_S0017.2,Pg_S0543.15,Pg_S2063.16,Pg_S5428.3,Pg_S0341.5,Pg_S8042.1,Pg_S1954.19,Pg_S7041.8,Pg_S5385.5
GO:0015267	channel activity	molecular_function	0.16281	1	91	223959	423	45598	Pg_S4150.2,Pg_S0817.1,Pg_S6851.6,Pg_S0927.1,Pg_S0516.13,Pg_S2317.2,Pg_S0896.24,Pg_S0536.3,Pg_S1316.4,Pg_S0779.2,Pg_S1647.20,Pg_S2208.11,Pg_S8137.1,Pg_S2245.31,Pg_S2017.10,Pg_S0914.4,Pg_S7840.1,Pg_S1862.7,Pg_S5024.13,Pg_S1801.1,Pg_S7998.2,Pg_S0439.70,Pg_S1560.16,Pg_S4280.1,Pg_S2504.12,Pg_S6888.2,Pg_S2820.6,Pg_S2470.13,Pg_S2472.21,Pg_S0886.5,Pg_S0742.2,XLOC_492020,Pg_S4021.15,Pg_S3187.1,Pg_S4952.7,…
GO:0022803	passive transmembrane transporter activity	molecular_function	0.16281	1	91	223959	423	45598	Pg_S0062.25,Pg_S1726.2,Pg_S4888.5,Pg_S0852.8,Pg_S4650.10,Pg_S3923.7,Pg_S1632.25,Pg_S1472.3,Pg_S0914.1,Pg_S2196.10,Pg_S1615.34,Pg_S6295.1,Pg_S3830.25,Pg_S0439.3,Pg_S4952.7,Pg_S1311.30,Pg_S0693.21,Pg_S1380.2,Pg_S0886.5,Pg_S2472.21,Pg_S2470.13,Pg_S3187.1,XLOC_492020,Pg_S4021.15,Pg_S0742.2,Pg_S0439.70,Pg_S7998.2,Pg_S5024.13,Pg_S1801.1,Pg_S1862.7,Pg_S2820.6,Pg_S2504.12,Pg_S6888.2,Pg_S1560.16,Pg_S4280.…
GO:0051297	centrosome organization	biological_process	0.16326	1	3	223959	6	45598	Pg_S1316.10,Pg_S2000.9,Pg_S0240.8
GO:0005488	binding	molecular_function	0.16347	1	5572	223959	26968	45598	Pg_S1174.16,Pg_S4461.9,Pg_S1749.1,Pg_S3149.10,Pg_S5942.1,Pg_S4995.1,Pg_S7065.1,Pg_S3039.32,Pg_S7861.2,Pg_S1376.18,Pg_S1661.15,Pg_S2641.8,Pg_S3565.7,Pg_S1570.5,Pg_S3759.2,Pg_S0162.11,Pg_S2602.3,Pg_S8174.1,Pg_S7589.1,Pg_S0144.16,Pg_S5390.1,Pg_S0388.12,Pg_S2468.20,Pg_S3817.3,Pg_S0620.6,Pg_S6107.2,Pg_S1045.7,Pg_S0140.2,Pg_S4486.2,Pg_S0284.9,Pg_S0213.25,Pg_S2933.1,Pg_S4690.2,Pg_S0896.36,Pg_S1416.6,Pg_…
GO:0000347	THO complex	cellular_component	0.16348	1	12	223959	39	45598	Pg_S4765.2,Pg_S0881.9,Pg_S0129.17,Pg_S0818.5,Pg_S0523.4,Pg_S2277.1,Pg_S2019.6,Pg_S3220.3,Pg_S1183.12,Pg_S0020.2,Pg_S7752.2,Pg_S0087.9
GO:0019299	rhamnose metabolic process	biological_process	0.16473	1	2	223959	4	45598	Pg_S0906.27,Pg_S2392.17
GO:0007349	cellularization	biological_process	0.16491	1	2	223959	4	45598	Pg_S2490.7,Pg_S7870.1
GO:0004334	fumarylacetoacetase activity	molecular_function	0.16781	1	4	223959	13	45598	Pg_S4656.3,Pg_S0035.17,Pg_S1212.16,Pg_S1326.3
GO:0016822	hydrolase activity, acting on acid carbon-carbon bonds	molecular_function	0.16781	1	4	223959	13	45598	Pg_S0035.17,Pg_S4656.3,Pg_S1326.3,Pg_S1212.16
GO:0016823	hydrolase activity, acting on acid carbon-carbon bonds, in ketonic substances	molecular_function	0.16781	1	4	223959	13	45598	Pg_S1212.16,Pg_S1326.3,Pg_S4656.3,Pg_S0035.17
GO:0000062	fatty-acyl-CoA binding	molecular_function	0.16864	1	5	223959	17	45598	Pg_S1791.6,Pg_S0877.14,Pg_S6785.4,Pg_S4879.4,Pg_S2512.6
GO:0007213	G-protein coupled acetylcholine receptor signaling pathway	biological_process	0.16905	1	2	223959	5	45598	Pg_S2496.4,Pg_S6398.1
GO:0043113	receptor clustering	biological_process	0.16905	1	2	223959	5	45598	Pg_S2496.4,Pg_S6398.1
GO:0043236	laminin binding	molecular_function	0.16905	1	2	223959	5	45598	Pg_S6398.1,Pg_S2496.4
GO:0072657	protein localization to membrane	biological_process	0.16905	1	2	223959	5	45598	Pg_S2496.4,Pg_S6398.1
GO:0044260	cellular macromolecule metabolic process	biological_process	0.16988	1	2991	223959	14255	45598	Pg_S1039.1,Pg_S3868.4,Pg_S1302.10,Pg_S0171.1,Pg_S0883.13,Pg_S4382.3,Pg_S2283.1,Pg_S2428.7,Pg_S3794.18,Pg_S6984.6,Pg_S6351.3,Pg_S3653.12,Pg_S1479.4,Pg_S0167.22,Pg_S0720.5,Pg_S6901.1,Pg_S0525.1,Pg_S1116.6,Pg_S7088.4,Pg_S5401.8,Pg_S3063.7,Pg_S2468.22,Pg_S6806.1,Pg_S2001.3,Pg_S0741.16,Pg_S7824.1,Pg_S6252.1,Pg_S7895.2,Pg_S3484.7,Pg_S1357.13,Pg_S2093.36,Pg_S6326.6,Pg_S3948.7,Pg_S0100.9,Pg_S0838.10,Pg_S…
GO:0015939	pantothenate metabolic process	biological_process	0.17011	1	5	223959	16	45598	Pg_S0543.15,Pg_S1205.25,Pg_S6528.8,Pg_S5428.3,Pg_S2063.16
GO:0015940	pantothenate biosynthetic process	biological_process	0.17011	1	5	223959	16	45598	Pg_S0543.15,Pg_S2063.16,Pg_S5428.3,Pg_S6528.8,Pg_S1205.25
GO:0051705	multi-organism behavior	biological_process	0.17019	1	6	223959	21	45598	Pg_S2408.2,Pg_S5402.10,Pg_S7524.4,Pg_S0439.81,Pg_S0085.33,Pg_S1528.3
GO:0032879	regulation of localization	biological_process	0.1708	1	20	223959	79	45598	Pg_S3386.4,Pg_S7382.3,Pg_S6261.1,Pg_S7717.1,Pg_S1915.32,Pg_S2524.26,Pg_S0020.2,Pg_S2891.4,Pg_S5241.1,Pg_S7382.2,XLOC_041385,Pg_S1076.1,Pg_S1253.3,Pg_S2082.1,Pg_S0159.1,XLOC_411558,Pg_S7927.1,Pg_S0439.81,Pg_S7431.5,Pg_S3232.7
GO:0030865	cortical cytoskeleton organization	biological_process	0.17099	1	4	223959	9	45598	Pg_S4342.24,Pg_S1038.24,Pg_S7044.4,Pg_S3532.10
GO:0030866	cortical actin cytoskeleton organization	biological_process	0.17099	1	4	223959	9	45598	Pg_S3532.10,Pg_S7044.4,Pg_S1038.24,Pg_S4342.24
GO:0003684	damaged DNA binding	molecular_function	0.17285	1	11	223959	45	45598	Pg_S4321.10,Pg_S3679.7,XLOC_354399,Pg_S6661.8,Pg_S0935.3,Pg_S2891.2,Pg_S2161.1,Pg_S1468.9,Pg_S0086.4,Pg_S1413.3,Pg_S5121.8
GO:0017003	protein-heme linkage	biological_process	0.17367	1	2	223959	3	45598	Pg_S4312.10,Pg_S1244.5
GO:0060478	acrosomal vesicle exocytosis	biological_process	0.17394	1	4	223959	9	45598	Pg_S2419.2,Pg_S2018.6,Pg_S2290.10,XLOC_383246
GO:0034457	Mpp10 complex	cellular_component	0.17411	1	6	223959	17	45598	Pg_S2658.24,Pg_S1480.36,Pg_S1969.6,XLOC_529893,Pg_S3641.10,Pg_S2317.2
GO:0006625	protein targeting to peroxisome	biological_process	0.17421	1	4	223959	11	45598	Pg_S4226.12,XLOC_199243,Pg_S2317.2,Pg_S1108.18
GO:0043574	peroxisomal transport	biological_process	0.17421	1	4	223959	11	45598	Pg_S1108.18,XLOC_199243,Pg_S2317.2,Pg_S4226.12
GO:0072662	protein localization to peroxisome	biological_process	0.17421	1	4	223959	11	45598	Pg_S4226.12,XLOC_199243,Pg_S2317.2,Pg_S1108.18
GO:0072663	establishment of protein localization to peroxisome	biological_process	0.17421	1	4	223959	11	45598	Pg_S1108.18,XLOC_199243,Pg_S2317.2,Pg_S4226.12
GO:0015556	C4-dicarboxylate transmembrane transporter activity	molecular_function	0.17487	1	3	223959	7	45598	Pg_S3269.3,Pg_S1749.1,Pg_S1336.14
GO:0006553	lysine metabolic process	biological_process	0.17533	1	18	223959	73	45598	Pg_S3316.4,Pg_S8084.1,Pg_S2473.26,Pg_S1637.18,Pg_S2529.3,Pg_S1679.46,Pg_S0318.20,Pg_S4225.4,Pg_S2708.28,Pg_S2583.14,Pg_S5158.9,Pg_S2803.2,Pg_S0826.8,Pg_S4497.11,Pg_S4405.7,Pg_S4568.18,Pg_S5744.2,Pg_S6528.8
GO:0016301	kinase activity	molecular_function	0.17546	1	732	223959	3667	45598	Pg_S1652.1,Pg_S2023.3,Pg_S1300.23,Pg_S5606.3,Pg_S5529.14,Pg_S6682.5,Pg_S0120.4,Pg_S4075.8,Pg_S3098.24,Pg_S0143.2,Pg_S0230.31,Pg_S6841.1,Pg_S5234.10,Pg_S4409.7,Pg_S3271.8,Pg_S4435.1,Pg_S1730.5,Pg_S3056.4,Pg_S4526.9,Pg_S2708.9,Pg_S0476.46,Pg_S6897.1,Pg_S2038.4,Pg_S5234.3,Pg_S0040.10,Pg_S2448.2,Pg_S4122.4,Pg_S1700.14,Pg_S1444.21,Pg_S6386.8,Pg_S3670.12,Pg_S4812.3,Pg_S1518.8,Pg_S0078.3,Pg_S5198.1,Pg_S…
GO:0002143	tRNA wobble position uridine thiolation	biological_process	0.17568	1	1	223959	1	45598	Pg_S1913.11
GO:0005315	inorganic phosphate transmembrane transporter activity	molecular_function	0.17721	1	6	223959	18	45598	Pg_S5925.5,Pg_S8559.1,Pg_S0490.3,Pg_S0488.16,Pg_S7488.4,Pg_S6553.3
GO:1901677	phosphate transmembrane transporter activity	molecular_function	0.17721	1	6	223959	18	45598	Pg_S0488.16,Pg_S0490.3,Pg_S6553.3,Pg_S7488.4,Pg_S8559.1,Pg_S5925.5
GO:0016773	phosphotransferase activity, alcohol group as acceptor	molecular_function	0.17734	1	705	223959	3512	45598	Pg_S1302.10,Pg_S5566.8,Pg_S3467.6,Pg_S0798.2,Pg_S0414.7,Pg_S0171.1,Pg_S2428.7,Pg_S4363.3,Pg_S5886.2,Pg_S1561.4,Pg_S3074.8,Pg_S7369.5,Pg_S1993.24,Pg_S1907.11,Pg_S1148.10,Pg_S6553.3,Pg_S1671.18,Pg_S4272.8,Pg_S1751.10,Pg_S1774.28,Pg_S4434.4,Pg_S6535.7,Pg_S0370.7,Pg_S1876.7,Pg_S2468.22,Pg_S2163.4,Pg_S5723.3,Pg_S1305.2,Pg_S0906.27,Pg_S1014.6,Pg_S3064.11,Pg_S5906.7,Pg_S6304.6,Pg_S4978.3,Pg_S3098.11,Pg_…
GO:0043233	organelle lumen	cellular_component	0.17828	1	217	223959	973	45598	Pg_S1342.11,Pg_S5274.6,Pg_S3330.4,Pg_S1038.19,Pg_S2390.8,Pg_S2661.3,Pg_S0224.3,Pg_S0284.10,Pg_S0614.61,Pg_S2190.11,Pg_S5716.2,Pg_S0857.11,Pg_S1960.15,Pg_S4553.10,Pg_S4969.3,Pg_S3414.21,Pg_S6472.1,Pg_S0280.46,Pg_S1550.10,Pg_S2223.10,Pg_S2792.5,Pg_S0029.7,Pg_S2820.5,Pg_S1497.35,Pg_S3303.5,Pg_S1979.4,Pg_S1049.19,Pg_S0373.8,Pg_S3540.1,Pg_S0760.8,Pg_S8353.2,Pg_S7989.2,Pg_S0897.31,Pg_S4765.2,Pg_S1480.1…
GO:0070013	intracellular organelle lumen	cellular_component	0.17828	1	217	223959	973	45598	Pg_S7138.3,Pg_S4544.2,Pg_S1157.10,Pg_S1679.39,Pg_S0624.18,Pg_S0136.13,Pg_S5991.4,Pg_S6640.4,Pg_S7024.1,Pg_S3328.3,Pg_S5395.8,Pg_S5610.7,Pg_S2061.24,Pg_S2295.23,Pg_S2498.3,XLOC_241369,Pg_S2073.19,Pg_S5024.9,Pg_S2813.11,Pg_S7170.1,Pg_S1031.2,Pg_S0851.5,Pg_S1497.22,Pg_S2902.12,Pg_S0953.21,Pg_S0908.4,Pg_S4012.13,Pg_S4599.12,Pg_S8430.1,Pg_S0500.19,Pg_S2495.1,Pg_S3035.11,Pg_S0773.1,Pg_S3329.5,Pg_S2038.…
GO:0006959	humoral immune response	biological_process	0.17875	1	3	223959	6	45598	Pg_S3641.3,Pg_S0184.16,Pg_S3689.2
GO:0042381	hemolymph coagulation	biological_process	0.17875	1	3	223959	6	45598	Pg_S3689.2,Pg_S0184.16,Pg_S3641.3
GO:0030915	Smc5-Smc6 complex	cellular_component	0.17899	1	3	223959	7	45598	Pg_S1265.12,Pg_S2456.12,Pg_S1606.4
GO:0046483	heterocycle metabolic process	biological_process	0.17906	1	2057	223959	9716	45598	Pg_S0400.26,Pg_S7587.3,Pg_S0437.7,Pg_S3792.1,Pg_S0788.10,Pg_S2116.19,Pg_S1613.20,Pg_S4842.1,Pg_S1225.2,Pg_S0242.4,Pg_S1823.8,Pg_S3353.4,Pg_S1507.7,Pg_S2394.3,Pg_S2606.7,Pg_S1560.7,Pg_S0098.3,Pg_S1658.19,Pg_S0843.3,Pg_S1442.20,Pg_S9275.1,Pg_S2027.6,Pg_S0291.7,Pg_S0519.38,Pg_S2031.4,Pg_S2197.3,Pg_S6137.4,Pg_S1940.4,Pg_S0575.52,Pg_S0993.6,Pg_S0054.1,Pg_S1337.5,Pg_S2704.7,Pg_S3112.11,Pg_S4553.10,Pg_S…
GO:0006091	generation of precursor metabolites and energy	biological_process	0.17913	1	132	223959	605	45598	Pg_S3650.8,Pg_S1346.4,Pg_S2362.8,Pg_S0497.8,Pg_S2338.5,Pg_S2148.7,Pg_S1746.24,Pg_S0277.29,Pg_S4540.3,Pg_S3805.3,XLOC_036892,Pg_S2068.2,Pg_S3744.5,Pg_S3976.18,Pg_S0587.1,Pg_S6078.6,Pg_S2132.10,Pg_S4666.3,Pg_S0158.11,Pg_S4012.7,Pg_S0864.2,Pg_S6413.5,Pg_S2738.4,Pg_S0624.8,Pg_S0846.30,Pg_S1562.14,Pg_S5744.2,Pg_S0085.23,Pg_S2580.8,Pg_S6183.9,Pg_S0326.17,Pg_S5568.7,Pg_S3325.20,Pg_S7353.2,Pg_S2529.3,Pg_…
GO:1901362	organic cyclic compound biosynthetic process	biological_process	0.18042	1	1266	223959	5905	45598	Pg_S5447.7,Pg_S3018.13,Pg_S2354.30,Pg_S3824.2,Pg_S0662.67,Pg_S5089.4,Pg_S1637.18,Pg_S2096.17,Pg_S0758.13,Pg_S2082.1,Pg_S1963.27,Pg_S0575.52,Pg_S0292.42,Pg_S4405.7,Pg_S0280.13,Pg_S1337.5,Pg_S0120.9,Pg_S2668.8,Pg_S3112.11,Pg_S5199.4,Pg_S4828.3,Pg_S4616.8,Pg_S5872.3,Pg_S0550.1,Pg_S2185.7,Pg_S2555.6,Pg_S2003.17,Pg_S0914.7,Pg_S6928.2,Pg_S5466.10,Pg_S3893.5,Pg_S0415.4,Pg_S2033.18,Pg_S4625.6,Pg_S2145.29…
GO:0015923	mannosidase activity	molecular_function	0.18148	1	11	223959	48	45598	Pg_S3338.30,Pg_S0805.7,Pg_S2287.3,Pg_S0803.8,Pg_S2538.10,Pg_S0534.63,Pg_S0033.8,Pg_S2819.21,Pg_S0402.37,Pg_S1844.19,Pg_S4448.6
GO:0018130	heterocycle biosynthetic process	biological_process	0.18169	1	1216	223959	5653	45598	Pg_S0234.8,Pg_S0471.2,Pg_S0635.18,Pg_S2971.4,Pg_S0755.4,Pg_S2753.19,Pg_S6832.1,Pg_S0496.4,Pg_S1616.28,Pg_S0321.11,Pg_S3779.4,Pg_S4765.2,Pg_S0230.6,Pg_S0558.4,Pg_S2684.1,Pg_S5836.3,Pg_S3389.3,Pg_S5056.15,Pg_S4533.15,Pg_S3643.9,Pg_S0266.77,Pg_S4399.4,Pg_S6457.3,Pg_S3024.2,Pg_S0883.17,Pg_S0743.16,Pg_S0439.79,Pg_S1870.9,Pg_S6962.7,Pg_S0204.56,Pg_S3063.6,Pg_S7554.3,Pg_S1825.8,Pg_S0277.26,Pg_S0614.61,P…
GO:0014070	response to organic cyclic compound	biological_process	0.18181	1	5	223959	14	45598	Pg_S2196.10,Pg_S0032.12,Pg_S2898.6,Pg_S0415.4,Pg_S0925.30
GO:0045087	innate immune response	biological_process	0.1843	1	8	223959	23	45598	Pg_S3049.2,Pg_S0184.16,Pg_S1761.12,Pg_S3689.2,Pg_S3641.3,Pg_S8289.2,Pg_S5942.6,Pg_S6912.2
GO:0001836	release of cytochrome c from mitochondria	biological_process	0.1851	1	2	223959	3	45598	Pg_S2164.11,Pg_S1618.5
GO:0008637	apoptotic mitochondrial changes	biological_process	0.1851	1	2	223959	3	45598	Pg_S1618.5,Pg_S2164.11
GO:0097190	apoptotic signaling pathway	biological_process	0.1851	1	2	223959	3	45598	Pg_S2164.11,Pg_S1618.5
GO:0005815	microtubule organizing center	cellular_component	0.186	1	37	223959	146	45598	Pg_S2515.1,Pg_S3971.9,Pg_S1316.10,Pg_S2000.9,Pg_S4538.5,Pg_S7088.4,Pg_S4613.6,Pg_S0762.19,Pg_S1087.1,Pg_S3649.16,Pg_S0240.8,Pg_S4825.6,Pg_S0812.42,Pg_S6823.1,Pg_S5332.3,Pg_S3153.5,Pg_S1212.9,Pg_S2768.16,Pg_S3432.14,Pg_S0967.51,Pg_S4675.7,Pg_S8677.1,Pg_S3427.11,Pg_S5196.5,Pg_S2668.8,Pg_S5853.9,Pg_S3712.6,Pg_S0315.3,Pg_S4348.2,Pg_S1339.4,Pg_S3518.17,Pg_S0653.3,Pg_S1589.4,Pg_S0224.3,Pg_S5771.4,Pg_S2…
GO:0003885	D-arabinono-1,4-lactone oxidase activity	molecular_function	0.1868	1	5	223959	14	45598	Pg_S2484.24,Pg_S0922.25,Pg_S3779.3,Pg_S6366.2,Pg_S5851.4
GO:0016899	oxidoreductase activity, acting on the CH-OH group of donors, oxygen as acceptor	molecular_function	0.1868	1	5	223959	14	45598	Pg_S6366.2,Pg_S5851.4,Pg_S2484.24,Pg_S0922.25,Pg_S3779.3
GO:0046434	organophosphate catabolic process	biological_process	0.18696	1	21	223959	88	45598	Pg_S5924.4,Pg_S6152.1,Pg_S6081.2,Pg_S0659.9,Pg_S0298.19,Pg_S1879.20,Pg_S6308.10,Pg_S7554.3,Pg_S2936.6,XLOC_438055,Pg_S1721.8,Pg_S3064.5,Pg_S2220.2,Pg_S5761.9,Pg_S1442.18,Pg_S1864.2,Pg_S2606.7,Pg_S3326.7,Pg_S2840.6,Pg_S0327.4,Pg_S6332.1
GO:0006811	ion transport	biological_process	0.18703	1	475	223959	2248	45598	Pg_S6928.2,Pg_S1579.13,Pg_S8365.2,Pg_S8289.3,Pg_S2473.26,Pg_S2971.4,Pg_S0321.11,Pg_S0086.2,Pg_S4828.3,Pg_S0558.4,Pg_S3429.18,Pg_S0905.56,Pg_S1954.15,Pg_S1984.1,Pg_S3067.1,Pg_S2783.11,Pg_S2238.19,Pg_S0997.29,Pg_S0981.4,Pg_S1779.1,Pg_S0889.64,Pg_S2365.1,Pg_S1973.8,Pg_S0889.66,Pg_S2792.7,Pg_S0491.4,Pg_S2038.20,Pg_S3245.2,Pg_S7709.3,Pg_S0210.7,XLOC_329038,Pg_S1879.20,Pg_S4713.4,Pg_S1342.11,Pg_S0195.1…
GO:0016682	oxidoreductase activity, acting on diphenols and related substances as donors, oxygen as acceptor	molecular_function	0.18703	1	9	223959	31	45598	XLOC_419978,Pg_S2069.15,Pg_S3831.13,XLOC_131470,Pg_S5008.15,Pg_S7486.1,Pg_S2354.20,Pg_S0013.1,Pg_S1395.16
GO:0018958	phenol-containing compound metabolic process	biological_process	0.18753	1	4	223959	10	45598	Pg_S0695.5,Pg_S1620.2,Pg_S0012.12,Pg_S4969.3
GO:0072525	pyridine-containing compound biosynthetic process	biological_process	0.18765	1	21	223959	81	45598	Pg_S1439.10,Pg_S0724.14,Pg_S6189.1,Pg_S0676.4,Pg_S2317.2,Pg_S2145.36,Pg_S0403.32,Pg_S2060.2,Pg_S0952.1,Pg_S1652.1,Pg_S3924.1,Pg_S1712.26,Pg_S1681.1,Pg_S3236.1,Pg_S3074.3,Pg_S1292.17,Pg_S6053.3,Pg_S0173.10,Pg_S4012.7,Pg_S0788.10,Pg_S3759.20
GO:0006166	purine ribonucleoside salvage	biological_process	0.18797	1	2	223959	3	45598	Pg_S0383.1,Pg_S0219.35
GO:0006190	inosine salvage	biological_process	0.18797	1	2	223959	3	45598	Pg_S0219.35,Pg_S0383.1
GO:0043094	cellular metabolic compound salvage	biological_process	0.18797	1	2	223959	3	45598	Pg_S0219.35,Pg_S0383.1
GO:0043101	purine-containing compound salvage	biological_process	0.18797	1	2	223959	3	45598	Pg_S0219.35,Pg_S0383.1
GO:0043174	nucleoside salvage	biological_process	0.18797	1	2	223959	3	45598	Pg_S0383.1,Pg_S0219.35
GO:0046102	inosine metabolic process	biological_process	0.18797	1	2	223959	3	45598	Pg_S0383.1,Pg_S0219.35
GO:0046103	inosine biosynthetic process	biological_process	0.18797	1	2	223959	3	45598	Pg_S0219.35,Pg_S0383.1
GO:0050483	IMP 5'-nucleotidase activity	molecular_function	0.18797	1	2	223959	3	45598	Pg_S0383.1,Pg_S0219.35
GO:0004055	argininosuccinate synthase activity	molecular_function	0.1891	1	2	223959	4	45598	Pg_S3656.5,Pg_S0897.19
GO:0015925	galactosidase activity	molecular_function	0.18947	1	14	223959	65	45598	Pg_S5677.1,Pg_S1973.14,Pg_S3539.3,Pg_S0809.4,Pg_S0895.25,Pg_S5010.10,Pg_S1135.37,Pg_S1715.26,Pg_S3062.5,Pg_S6478.2,Pg_S5092.1,Pg_S0901.16,Pg_S3109.6,Pg_S1715.8
GO:0051801	cytolysis in other organism involved in symbiotic interaction	biological_process	0.18987	1	7	223959	26	45598	Pg_S3413.1,Pg_S3411.16,Pg_S0544.5,Pg_S6544.2,Pg_S1907.11,Pg_S6851.6,Pg_S0213.69
GO:0051818	disruption of cells of other organism involved in symbiotic interaction	biological_process	0.18987	1	7	223959	26	45598	Pg_S3413.1,Pg_S3411.16,Pg_S6544.2,Pg_S0544.5,Pg_S1907.11,Pg_S6851.6,Pg_S0213.69
GO:0051883	killing of cells in other organism involved in symbiotic interaction	biological_process	0.18987	1	7	223959	26	45598	Pg_S0213.69,Pg_S6851.6,Pg_S1907.11,Pg_S0544.5,Pg_S6544.2,Pg_S3411.16,Pg_S3413.1
GO:0052331	hemolysis in other organism involved in symbiotic interaction	biological_process	0.18987	1	7	223959	26	45598	Pg_S0213.69,Pg_S1907.11,Pg_S6851.6,Pg_S3411.16,Pg_S0544.5,Pg_S6544.2,Pg_S3413.1
GO:0000166	nucleotide binding	molecular_function	0.18992	1	1542	223959	7795	45598	Pg_S1740.5,Pg_S0247.31,Pg_S0122.4,Pg_S1514.2,Pg_S0701.2,Pg_S2428.28,Pg_S7220.8,Pg_S0734.6,Pg_S3098.29,Pg_S4601.1,Pg_S1459.25,Pg_S2790.10,Pg_S6361.5,Pg_S6474.4,Pg_S0472.9,Pg_S0100.21,Pg_S1715.18,Pg_S6130.4,Pg_S1403.4,Pg_S0232.50,Pg_S2104.2,Pg_S4217.4,Pg_S0328.4,Pg_S2588.14,Pg_S4206.2,Pg_S4509.2,Pg_S0379.3,Pg_S1304.14,Pg_S1979.26,Pg_S1845.20,Pg_S5479.4,Pg_S2057.12,Pg_S5116.2,Pg_S6287.1,Pg_S5610.4,P…
GO:1901265	nucleoside phosphate binding	molecular_function	0.18992	1	1542	223959	7795	45598	Pg_S5643.3,Pg_S1232.2,Pg_S0747.39,Pg_S5302.4,Pg_S0103.5,Pg_S6009.10,Pg_S2534.9,Pg_S2896.3,Pg_S0701.30,Pg_S3313.32,Pg_S0727.12,Pg_S1386.2,Pg_S1887.6,Pg_S1235.5,Pg_S0703.7,Pg_S3065.2,Pg_S1010.6,Pg_S4299.3,Pg_S2392.20,Pg_S3316.4,Pg_S0260.6,Pg_S0008.30,Pg_S4349.5,Pg_S2044.5,Pg_S1178.8,Pg_S7320.4,Pg_S3751.11,Pg_S7896.2,Pg_S0647.1,Pg_S6870.3,Pg_S7138.2,Pg_S0305.2,Pg_S1004.2,Pg_S2692.11,Pg_S0202.7,Pg_S1…
GO:0036094	small molecule binding	molecular_function	0.19029	1	1560	223959	7888	45598	Pg_S0897.40,Pg_S6832.1,Pg_S2971.4,Pg_S0426.30,Pg_S1507.13,Pg_S6124.5,Pg_S2903.17,Pg_S3831.3,Pg_S6984.5,Pg_S0724.63,Pg_S4064.9,Pg_S1030.8,Pg_S2392.18,Pg_S2937.5,Pg_S3076.5,Pg_S2783.11,Pg_S1028.3,Pg_S5056.15,Pg_S4533.15,Pg_S3878.19,Pg_S0748.8,Pg_S3014.1,Pg_S0858.17,Pg_S0916.2,Pg_S2389.9,Pg_S0708.19,Pg_S4399.4,Pg_S2749.20,Pg_S3948.19,Pg_S4733.14,Pg_S3767.17,Pg_S1669.9,Pg_S1296.21,Pg_S0436.1,Pg_S0786…
GO:0015145	monosaccharide transmembrane transporter activity	molecular_function	0.19107	1	1	223959	1	45598	XLOC_034329
GO:0015149	hexose transmembrane transporter activity	molecular_function	0.19107	1	1	223959	1	45598	XLOC_034329
GO:0015153	rhamnose transmembrane transporter activity	molecular_function	0.19107	1	1	223959	1	45598	XLOC_034329
GO:0031589	cell-substrate adhesion	biological_process	0.19251	1	3	223959	8	45598	Pg_S1076.1,Pg_S4960.3,Pg_S1886.19
GO:1901360	organic cyclic compound metabolic process	biological_process	0.19253	1	2104	223959	9966	45598	Pg_S4435.3,Pg_S0285.6,Pg_S1400.30,Pg_S2014.15,Pg_S0244.35,Pg_S4036.7,Pg_S7429.2,Pg_S2017.20,Pg_S1790.3,Pg_S2021.5,Pg_S2295.23,Pg_S2498.3,Pg_S0519.20,Pg_S0158.11,Pg_S1237.27,Pg_S3055.10,Pg_S5113.6,Pg_S0930.35,Pg_S3472.11,Pg_S1577.3,Pg_S0624.18,Pg_S1273.10,Pg_S0280.24,Pg_S0318.12,Pg_S1389.26,Pg_S2132.9,Pg_S4258.6,Pg_S0320.3,Pg_S3423.8,Pg_S5771.4,Pg_S4565.1,Pg_S4250.9,Pg_S0172.10,Pg_S1135.14,Pg_S136…
GO:0042262	DNA protection	biological_process	0.1927	1	5	223959	16	45598	Pg_S0189.38,Pg_S2017.21,Pg_S1518.43,Pg_S5643.3,Pg_S2017.20
GO:0016011	dystroglycan complex	cellular_component	0.19384	1	7	223959	23	45598	Pg_S0382.9,Pg_S5076.1,Pg_S0536.38,Pg_S6606.8,Pg_S0367.46,Pg_S2124.12,XLOC_147184
GO:0016012	sarcoglycan complex	cellular_component	0.19384	1	7	223959	23	45598	Pg_S0536.38,Pg_S5076.1,Pg_S0382.9,Pg_S6606.8,Pg_S0367.46,Pg_S2124.12,XLOC_147184
GO:0000288	nuclear-transcribed mRNA catabolic process, deadenylation-dependent decay	biological_process	0.19409	1	3	223959	9	45598	Pg_S1845.8,Pg_S0204.52,Pg_S0662.19
GO:0000290	deadenylation-dependent decapping of nuclear-transcribed mRNA	biological_process	0.19409	1	3	223959	9	45598	Pg_S0662.19,Pg_S0204.52,Pg_S1845.8
GO:0043631	RNA polyadenylation	biological_process	0.19438	1	15	223959	64	45598	Pg_S0408.53,Pg_S2295.23,Pg_S1531.12,Pg_S0967.43,Pg_S1876.6,Pg_S3991.11,Pg_S6303.6,Pg_S1858.25,Pg_S3457.2,Pg_S0339.2,Pg_S1034.7,Pg_S0402.41,Pg_S0588.19,Pg_S3991.8,Pg_S7076.4
GO:0016616	oxidoreductase activity, acting on the CH-OH group of donors, NAD or NADP as acceptor	molecular_function	0.19596	1	144	223959	679	45598	Pg_S0761.4,Pg_S0291.7,Pg_S3713.22,Pg_S0139.14,Pg_S2641.8,Pg_S2606.7,Pg_S1560.7,Pg_S1758.16,Pg_S1672.1,Pg_S2421.6,Pg_S4010.14,Pg_S0428.20,Pg_S6152.1,Pg_S5924.4,Pg_S6137.4,Pg_S3327.15,Pg_S6831.7,Pg_S1185.34,Pg_S2826.2,Pg_S4281.1,Pg_S3064.5,Pg_S0025.5,Pg_S1442.18,Pg_S7468.5,XLOC_534371,Pg_S2164.7,Pg_S3979.10,Pg_S5908.12,Pg_S5320.3,Pg_S0298.19,Pg_S2080.7,Pg_S0025.3,Pg_S1617.18,Pg_S2176.4,Pg_S0654.1,P…
GO:0016593	Cdc73/Paf1 complex	cellular_component	0.19757	1	7	223959	23	45598	Pg_S2820.5,Pg_S0908.4,Pg_S0439.3,Pg_S2495.1,Pg_S0850.6,Pg_S4599.12,Pg_S7055.4
GO:0033013	tetrapyrrole metabolic process	biological_process	0.19832	1	78	223959	349	45598	Pg_S7246.1,Pg_S3039.16,Pg_S1550.10,Pg_S3328.3,Pg_S3187.19,Pg_S5604.2,Pg_S0226.4,Pg_S2306.3,Pg_S2106.10,Pg_S1376.6,Pg_S1940.1,Pg_S4036.7,Pg_S2010.8,Pg_S5470.3,Pg_S7554.3,Pg_S6137.5,Pg_S0399.9,Pg_S6708.7,Pg_S1483.4,Pg_S0241.21,Pg_S1428.10,Pg_S2289.17,Pg_S1730.4,Pg_S2825.4,Pg_S2093.13,Pg_S0981.6,Pg_S0111.1,Pg_S1075.36,Pg_S0341.5,Pg_S4206.2,Pg_S7644.2,Pg_S3264.1,Pg_S0536.6,XLOC_529893,Pg_S2118.6,Pg_S…
GO:0006948	induction by virus of host cell-cell fusion	biological_process	0.19868	1	3	223959	9	45598	Pg_S0350.26,Pg_S6485.2,Pg_S7088.4
GO:0016836	hydro-lyase activity	molecular_function	0.19891	1	52	223959	234	45598	Pg_S3759.6,Pg_S1174.3,Pg_S7130.3,Pg_S1314.19,Pg_S3456.16,Pg_S5454.6,Pg_S5707.4,Pg_S3581.5,Pg_S0695.5,Pg_S4037.10,Pg_S0115.2,Pg_S1507.7,Pg_S1410.10,Pg_S1075.26,Pg_S0078.5,Pg_S1885.4,Pg_S1693.3,Pg_S3761.5,Pg_S0838.5,Pg_S0226.4,Pg_S1128.5,Pg_S6078.6,Pg_S2300.9,Pg_S0110.4,Pg_S3397.5,Pg_S3581.4,Pg_S7644.2,Pg_S8560.2,Pg_S1620.2,Pg_S1886.23,Pg_S1262.5,Pg_S0883.13,Pg_S7944.2,Pg_S0012.12,Pg_S0423.3,Pg_S09…
GO:0017176	phosphatidylinositol N-acetylglucosaminyltransferase activity	molecular_function	0.19909	1	7	223959	24	45598	Pg_S5219.13,Pg_S4512.14,Pg_S7165.2,Pg_S0819.3,Pg_S2858.1,Pg_S5295.13,XLOC_408261
GO:0009847	spore germination	biological_process	0.19958	1	10	223959	37	45598	Pg_S6022.1,Pg_S0905.56,Pg_S0538.1,Pg_S7207.1,Pg_S1366.13,Pg_S0768.4,Pg_S1049.17,XLOC_261815,Pg_S5191.3,Pg_S2677.26
GO:0006094	gluconeogenesis	biological_process	0.1998	1	9	223959	33	45598	Pg_S5008.15,Pg_S3064.5,Pg_S4561.1,Pg_S0195.10,Pg_S1128.5,Pg_S7036.4,Pg_S0240.8,Pg_S2000.9,Pg_S0803.11
GO:0019319	hexose biosynthetic process	biological_process	0.1998	1	9	223959	33	45598	Pg_S0240.8,Pg_S0803.11,Pg_S2000.9,Pg_S7036.4,Pg_S1128.5,Pg_S0195.10,Pg_S4561.1,Pg_S5008.15,Pg_S3064.5
GO:0046364	monosaccharide biosynthetic process	biological_process	0.1998	1	9	223959	33	45598	Pg_S7036.4,Pg_S1128.5,Pg_S0803.11,Pg_S2000.9,Pg_S0240.8,Pg_S3064.5,Pg_S5008.15,Pg_S0195.10,Pg_S4561.1
GO:0004560	alpha-L-fucosidase activity	molecular_function	0.20023	1	3	223959	8	45598	Pg_S4850.13,Pg_S2784.14,Pg_S1908.31
GO:0015928	fucosidase activity	molecular_function	0.20023	1	3	223959	8	45598	Pg_S2784.14,Pg_S4850.13,Pg_S1908.31
GO:0006260	DNA replication	biological_process	0.20027	1	221	223959	1031	45598	Pg_S3190.17,Pg_S0922.42,Pg_S1213.3,Pg_S0038.9,Pg_S0024.7,Pg_S4975.5,Pg_S2011.8,Pg_S3649.16,Pg_S5054.5,Pg_S0853.13,Pg_S1346.18,Pg_S0895.22,Pg_S0439.3,Pg_S0762.19,Pg_S5304.5,Pg_S1969.6,Pg_S8267.1,XLOC_199949,Pg_S0755.14,Pg_S3865.6,Pg_S1281.3,Pg_S0204.1,Pg_S6295.1,Pg_S5249.1,Pg_S0857.49,Pg_S6845.11,Pg_S6541.2,Pg_S2624.4,Pg_S3624.2,Pg_S3196.2,Pg_S0408.41,Pg_S1935.36,Pg_S1726.2,Pg_S3035.30,Pg_S4150.2,…
GO:0005741	mitochondrial outer membrane	cellular_component	0.20037	1	45	223959	204	45598	Pg_S3650.12,Pg_S2266.24,Pg_S4321.9,Pg_S0072.2,Pg_S1049.36,Pg_S0747.20,Pg_S1066.16,Pg_S9087.1,Pg_S1945.21,Pg_S4244.6,Pg_S0387.2,Pg_S3765.5,Pg_S0065.13,Pg_S0033.16,Pg_S4075.8,Pg_S3032.1,Pg_S4006.7,Pg_S5197.5,Pg_S1658.19,Pg_S5984.2,Pg_S4855.11,Pg_S1621.1,Pg_S0967.10,Pg_S6377.1,Pg_S5533.9,Pg_S0363.3,Pg_S3717.3,Pg_S2144.6,Pg_S1426.2,Pg_S0003.7,Pg_S0607.7,Pg_S1468.8,Pg_S1907.23,Pg_S0439.40,Pg_S2470.10,…
GO:0031968	organelle outer membrane	cellular_component	0.20037	1	45	223959	204	45598	Pg_S4244.6,Pg_S1945.21,Pg_S9087.1,Pg_S0033.16,Pg_S4075.8,Pg_S0065.13,Pg_S3765.5,Pg_S0387.2,Pg_S0747.20,Pg_S1049.36,Pg_S0072.2,Pg_S4321.9,Pg_S2266.24,Pg_S3650.12,Pg_S1066.16,Pg_S5976.3,Pg_S0121.21,Pg_S1212.9,Pg_S2470.10,Pg_S0439.40,Pg_S1907.23,Pg_S1468.8,Pg_S0439.3,Pg_S7800.3,Pg_S3507.1,Pg_S4409.18,Pg_S2499.1,Pg_S0688.2,Pg_S1395.29,Pg_S5533.9,Pg_S6377.1,Pg_S0967.10,Pg_S5197.5,Pg_S1658.19,Pg_S5984.…
GO:0005549	odorant binding	molecular_function	0.20049	1	2	223959	4	45598	Pg_S7434.1,Pg_S4250.9
GO:0006402	mRNA catabolic process	biological_process	0.20187	1	18	223959	78	45598	Pg_S6057.12,Pg_S4632.7,Pg_S5317.1,Pg_S0186.8,Pg_S1925.1,Pg_S0925.35,Pg_S0662.19,Pg_S2953.6,Pg_S3429.6,Pg_S5935.7,Pg_S1845.8,XLOC_299534,Pg_S0204.52,Pg_S0628.2,Pg_S4063.8,Pg_S1500.22,Pg_S6633.2,Pg_S4988.1
GO:0031974	membrane-enclosed lumen	cellular_component	0.2026	1	218	223959	982	45598	Pg_S1679.39,Pg_S0624.18,Pg_S7138.3,Pg_S4544.2,Pg_S1157.10,Pg_S5991.4,Pg_S0136.13,Pg_S5395.8,Pg_S6640.4,Pg_S7024.1,Pg_S3328.3,XLOC_241369,Pg_S2061.24,Pg_S5610.7,Pg_S2295.23,Pg_S2498.3,Pg_S2073.19,Pg_S5024.9,Pg_S2813.11,Pg_S0851.5,Pg_S1497.22,Pg_S2902.12,Pg_S1031.2,Pg_S7170.1,Pg_S0953.21,Pg_S0908.4,Pg_S2495.1,Pg_S0500.19,Pg_S3035.11,Pg_S4599.12,Pg_S4012.13,Pg_S8430.1,Pg_S5814.1,Pg_S2038.6,Pg_S3329.…
GO:0016558	protein import into peroxisome matrix	biological_process	0.20352	1	3	223959	7	45598	Pg_S2317.2,XLOC_199243,Pg_S1108.18
GO:0016560	protein import into peroxisome matrix, docking	biological_process	0.20352	1	3	223959	7	45598	Pg_S1108.18,Pg_S2317.2,XLOC_199243
GO:0004620	phospholipase activity	molecular_function	0.20353	1	8	223959	33	45598	Pg_S7546.1,Pg_S5960.1,Pg_S2242.1,Pg_S3684.2,Pg_S4326.1,Pg_S6971.3,Pg_S0679.6,Pg_S3261.5
GO:0019203	carbohydrate phosphatase activity	molecular_function	0.20464	1	10	223959	36	45598	Pg_S0195.10,Pg_S1227.9,Pg_S4561.1,Pg_S9236.1,Pg_S1501.13,Pg_S1888.7,Pg_S3064.5,Pg_S6162.13,Pg_S0426.7,Pg_S1128.5
GO:0050308	sugar-phosphatase activity	molecular_function	0.20464	1	10	223959	36	45598	Pg_S6162.13,Pg_S1128.5,Pg_S0426.7,Pg_S1501.13,Pg_S9236.1,Pg_S1227.9,Pg_S0195.10,Pg_S4561.1,Pg_S3064.5,Pg_S1888.7
GO:0022412	cellular process involved in reproduction in multicellular organism	biological_process	0.20478	1	14	223959	51	45598	Pg_S2419.2,Pg_S2783.12,Pg_S2018.6,Pg_S3046.4,Pg_S4155.13,Pg_S1766.15,Pg_S4363.7,Pg_S1794.5,Pg_S5498.4,Pg_S1671.8,XLOC_383246,Pg_S2290.10,Pg_S8140.4,Pg_S1425.22
GO:0019028	viral capsid	cellular_component	0.20492	1	114	223959	531	45598	Pg_S1312.2,Pg_S3578.15,Pg_S1073.7,Pg_S0164.34,Pg_S4497.3,Pg_S1124.13,Pg_S1958.18,Pg_S2124.8,Pg_S0011.4,Pg_S2695.2,Pg_S3530.9,Pg_S0298.18,Pg_S1185.13,Pg_S0392.4,Pg_S1034.18,Pg_S0754.8,Pg_S1295.1,Pg_S0225.1,Pg_S0213.9,Pg_S2658.24,Pg_S3485.5,Pg_S7486.2,Pg_S4460.10,Pg_S5313.3,Pg_S2392.16,Pg_S1678.59,Pg_S3937.2,Pg_S1907.9,Pg_S4675.7,Pg_S4947.6,Pg_S5218.7,Pg_S0799.3,Pg_S0406.11,Pg_S3178.2,Pg_S2003.6,Pg…
GO:0008033	tRNA processing	biological_process	0.20514	1	96	223959	458	45598	Pg_S0883.13,Pg_S4800.7,Pg_S3042.24,Pg_S1262.5,Pg_S1681.1,Pg_S0923.8,Pg_S0245.15,Pg_S6184.2,Pg_S6152.1,Pg_S2369.2,Pg_S3340.2,Pg_S8015.1,Pg_S0872.19,Pg_S2641.8,Pg_S3944.1,Pg_S3028.7,Pg_S1439.10,Pg_S0738.36,Pg_S2027.6,Pg_S0085.21,Pg_S7922.2,Pg_S2606.7,Pg_S0701.47,Pg_S3063.2,Pg_S1672.1,Pg_S1560.7,Pg_S0833.8,Pg_S6811.3,Pg_S3597.14,Pg_S3063.1,Pg_S1881.9,Pg_S9000.1,Pg_S0155.1,Pg_S0654.1,Pg_S2003.29,Pg_S…
GO:0009986	cell surface	cellular_component	0.2056	1	2	223959	5	45598	Pg_S0034.18,Pg_S4204.6
GO:0043547	positive regulation of GTPase activity	biological_process	0.20588	1	3	223959	7	45598	Pg_S1721.8,Pg_S1864.2,Pg_S0659.9
GO:0009755	hormone-mediated signaling pathway	biological_process	0.20647	1	4	223959	11	45598	Pg_S0415.4,Pg_S2898.6,Pg_S0925.30,Pg_S0032.12
GO:0032870	cellular response to hormone stimulus	biological_process	0.20647	1	4	223959	11	45598	Pg_S0032.12,Pg_S0415.4,Pg_S2898.6,Pg_S0925.30
GO:0031515	tRNA (m1A) methyltransferase complex	cellular_component	0.20741	1	8	223959	30	45598	Pg_S0738.36,Pg_S2027.6,Pg_S2333.2,Pg_S3414.21,Pg_S4800.7,Pg_S0650.6,Pg_S4021.3,Pg_S0232.44
GO:0034708	methyltransferase complex	cellular_component	0.20741	1	8	223959	30	45598	Pg_S2333.2,Pg_S3414.21,Pg_S4800.7,Pg_S0650.6,Pg_S0738.36,Pg_S2027.6,Pg_S4021.3,Pg_S0232.44
GO:0043527	tRNA methyltransferase complex	cellular_component	0.20741	1	8	223959	30	45598	Pg_S4021.3,Pg_S0232.44,Pg_S2027.6,Pg_S0738.36,Pg_S3414.21,Pg_S2333.2,Pg_S0650.6,Pg_S4800.7
GO:0006026	aminoglycan catabolic process	biological_process	0.20824	1	11	223959	37	45598	Pg_S7390.2,Pg_S1777.1,Pg_S5473.2,Pg_S0133.2,Pg_S1345.5,Pg_S0096.37,Pg_S0748.7,Pg_S0158.11,XLOC_230567,XLOC_410687,Pg_S4931.1
GO:0007052	mitotic spindle organization	biological_process	0.20867	1	3	223959	9	45598	XLOC_190394,Pg_S1031.2,Pg_S1678.21
GO:0003006	developmental process involved in reproduction	biological_process	0.2087	1	17	223959	69	45598	Pg_S1425.22,Pg_S8140.4,Pg_S1671.8,Pg_S1237.30,Pg_S1794.5,Pg_S1766.15,Pg_S4363.7,Pg_S1400.21,Pg_S2783.12,Pg_S1678.13,Pg_S1073.7,Pg_S5498.4,Pg_S7055.4,Pg_S2317.2,Pg_S4155.13,Pg_S3046.4,Pg_S3415.1
GO:0045892	negative regulation of transcription, DNA-dependent	biological_process	0.20894	1	18	223959	66	45598	Pg_S0926.5,Pg_S0677.1,Pg_S2317.2,Pg_S7741.1,Pg_S2003.6,Pg_S0900.8,Pg_S6147.2,Pg_S4328.4,Pg_S0981.30,Pg_S7265.2,Pg_S0884.2,Pg_S2207.18,Pg_S3843.17,Pg_S5860.8,Pg_S1122.9,Pg_S1631.2,Pg_S2891.2,Pg_S1340.4
GO:0051253	negative regulation of RNA metabolic process	biological_process	0.20894	1	18	223959	66	45598	Pg_S2891.2,Pg_S1122.9,Pg_S5860.8,Pg_S1631.2,Pg_S1340.4,Pg_S6147.2,Pg_S0884.2,Pg_S2207.18,Pg_S3843.17,Pg_S4328.4,Pg_S0981.30,Pg_S7265.2,Pg_S2003.6,Pg_S7741.1,Pg_S0900.8,Pg_S0926.5,Pg_S2317.2,Pg_S0677.1
GO:0017089	glycolipid transporter activity	molecular_function	0.20951	1	4	223959	14	45598	Pg_S8147.1,Pg_S3149.14,XLOC_301754,Pg_S2907.1
GO:0046836	glycolipid transport	biological_process	0.20951	1	4	223959	14	45598	Pg_S8147.1,Pg_S3149.14,XLOC_301754,Pg_S2907.1
GO:0001733	galactosylceramide sulfotransferase activity	molecular_function	0.20984	1	3	223959	7	45598	Pg_S0871.14,Pg_S1939.7,Pg_S2369.10
GO:0050694	galactose 3-O-sulfotransferase activity	molecular_function	0.20984	1	3	223959	7	45598	Pg_S0871.14,Pg_S2369.10,Pg_S1939.7
GO:0030258	lipid modification	biological_process	0.21058	1	23	223959	94	45598	Pg_S3670.3,Pg_S4418.12,Pg_S2315.6,Pg_S5713.4,Pg_S1242.29,Pg_S1116.15,Pg_S4174.5,Pg_S5312.5,Pg_S4800.2,Pg_S3086.8,Pg_S2693.15,Pg_S1305.7,Pg_S2253.20,Pg_S1888.7,Pg_S1242.28,Pg_S1242.31,Pg_S1468.16,Pg_S1501.13,Pg_S9236.1,Pg_S0414.7,Pg_S5521.1,Pg_S6441.11,Pg_S0247.24
GO:0006334	nucleosome assembly	biological_process	0.21158	1	20	223959	78	45598	Pg_S0813.20,Pg_S1564.1,Pg_S1231.21,Pg_S1518.43,Pg_S1974.22,Pg_S1632.21,Pg_S2031.3,Pg_S0895.35,Pg_S2553.6,Pg_S3090.15,Pg_S7066.4,Pg_S0967.18,Pg_S4338.8,Pg_S1291.1,Pg_S7084.4,Pg_S4248.5,Pg_S0011.4,Pg_S0052.20,Pg_S0045.7,Pg_S2592.4
GO:0031497	chromatin assembly	biological_process	0.21158	1	20	223959	78	45598	Pg_S1518.43,Pg_S1231.21,Pg_S0813.20,Pg_S1564.1,Pg_S0895.35,Pg_S2031.3,Pg_S1974.22,Pg_S1632.21,Pg_S4338.8,Pg_S0967.18,Pg_S3090.15,Pg_S7066.4,Pg_S2553.6,Pg_S0045.7,Pg_S2592.4,Pg_S0052.20,Pg_S0011.4,Pg_S7084.4,Pg_S4248.5,Pg_S1291.1
GO:0034728	nucleosome organization	biological_process	0.21158	1	20	223959	78	45598	Pg_S1974.22,Pg_S1632.21,Pg_S0895.35,Pg_S2031.3,Pg_S0813.20,Pg_S1564.1,Pg_S1518.43,Pg_S1231.21,Pg_S1291.1,Pg_S0052.20,Pg_S0045.7,Pg_S2592.4,Pg_S0011.4,Pg_S4248.5,Pg_S7084.4,Pg_S2553.6,Pg_S4338.8,Pg_S0967.18,Pg_S7066.4,Pg_S3090.15
GO:0016855	racemase and epimerase activity, acting on amino acids and derivatives	molecular_function	0.21187	1	4	223959	11	45598	Pg_S5501.3,Pg_S5442.3,Pg_S3567.2,Pg_S0488.46
GO:0036361	racemase activity, acting on amino acids and derivatives	molecular_function	0.21187	1	4	223959	11	45598	Pg_S3567.2,Pg_S0488.46,Pg_S5442.3,Pg_S5501.3
GO:0016010	dystrophin-associated glycoprotein complex	cellular_component	0.21219	1	8	223959	29	45598	Pg_S0367.46,Pg_S0536.38,Pg_S0382.9,Pg_S6606.8,Pg_S5076.1,Pg_S0374.57,Pg_S2124.12,XLOC_147184
GO:0043248	proteasome assembly	biological_process	0.21225	1	10	223959	46	45598	Pg_S4149.5,Pg_S4366.4,Pg_S0978.51,Pg_S5898.1,Pg_S0367.9,Pg_S3325.20,Pg_S0810.43,Pg_S5822.4,Pg_S0017.4,Pg_S1416.4
GO:0006817	phosphate ion transport	biological_process	0.2125	1	8	223959	27	45598	Pg_S6553.3,Pg_S3097.15,Pg_S4245.2,Pg_S5925.5,Pg_S7488.4,Pg_S0488.16,Pg_S0490.3,Pg_S8559.1
GO:0030118	clathrin coat	cellular_component	0.21265	1	13	223959	57	45598	Pg_S3109.20,Pg_S1744.17,Pg_S3273.2,Pg_S0264.15,Pg_S0367.9,Pg_S2472.11,Pg_S4142.5,Pg_S0577.13,Pg_S0184.5,Pg_S2924.18,Pg_S4010.1,Pg_S3518.2,Pg_S7964.2
GO:0051345	positive regulation of hydrolase activity	biological_process	0.2135	1	4	223959	11	45598	Pg_S1864.2,Pg_S1721.8,Pg_S0659.9,Pg_S1618.5
GO:0000502	proteasome complex	cellular_component	0.21384	1	27	223959	121	45598	Pg_S0876.1,Pg_S4533.16,Pg_S6554.1,Pg_S7042.3,Pg_S0431.37,Pg_S1097.14,Pg_S2920.2,Pg_S5302.9,Pg_S2016.2,Pg_S1416.42,Pg_S4722.4,Pg_S1033.13,Pg_S4807.3,Pg_S0575.43,Pg_S0213.20,Pg_S5158.8,Pg_S2124.25,Pg_S2128.4,Pg_S2672.13,Pg_S1960.16,Pg_S0823.2,Pg_S2473.29,Pg_S0653.3,Pg_S0292.30,Pg_S4167.3,Pg_S1084.9,Pg_S0981.25
GO:0016137	glycoside metabolic process	biological_process	0.21452	1	1	223959	1	45598	Pg_S1038.37
GO:0016138	glycoside biosynthetic process	biological_process	0.21452	1	1	223959	1	45598	Pg_S1038.37
GO:0050504	mannosyl-3-phosphoglycerate synthase activity	molecular_function	0.21452	1	1	223959	1	45598	Pg_S1038.37
GO:0051478	mannosylglycerate metabolic process	biological_process	0.21452	1	1	223959	1	45598	Pg_S1038.37
GO:0051479	mannosylglycerate biosynthetic process	biological_process	0.21452	1	1	223959	1	45598	Pg_S1038.37
GO:0016592	mediator complex	cellular_component	0.21467	1	56	223959	241	45598	Pg_S2003.6,Pg_S0290.6,Pg_S0002.18,Pg_S7265.1,Pg_S0454.3,Pg_S0794.3,Pg_S4039.4,Pg_S0897.31,Pg_S2472.21,Pg_S4864.1,Pg_S1617.22,Pg_S5901.12,Pg_S0184.12,Pg_S1480.19,Pg_S1501.29,Pg_S6009.2,Pg_S0647.6,Pg_S1273.13,Pg_S3027.11,Pg_S2038.6,Pg_S3329.5,Pg_S4012.13,Pg_S5165.5,Pg_S3511.16,Pg_S2336.4,Pg_S1465.13,Pg_S0224.3,Pg_S4691.6,Pg_S3771.4,Pg_S0159.14,Pg_S1881.4,Pg_S5172.5,Pg_S0857.11,Pg_S6806.1,Pg_S2673.8…
GO:0071203	WASH complex	cellular_component	0.21548	1	6	223959	20	45598	Pg_S7008.1,Pg_S2014.15,Pg_S0063.6,Pg_S0817.23,Pg_S4155.13,Pg_S2038.23
GO:0015672	monovalent inorganic cation transport	biological_process	0.2168	1	197	223959	910	45598	Pg_S6308.10,Pg_S0195.10,Pg_S1879.20,Pg_S4713.4,Pg_S1342.11,Pg_S0355.12,Pg_S0210.7,Pg_S7709.3,Pg_S6081.2,Pg_S3245.2,Pg_S0491.4,Pg_S0572.14,Pg_S0633.6,Pg_S1434.7,Pg_S1240.32,Pg_S0857.56,Pg_S5127.11,Pg_S7572.1,Pg_S7554.3,Pg_S5615.2,Pg_S4063.16,Pg_S1212.15,Pg_S4678.3,Pg_S5348.7,Pg_S0182.11,Pg_S2299.17,Pg_S1507.12,Pg_S3039.16,Pg_S3187.19,Pg_S0765.11,Pg_S0183.3,Pg_S4405.7,Pg_S0961.12,Pg_S4250.14,Pg_S24…
GO:0004857	enzyme inhibitor activity	molecular_function	0.21724	1	84	223959	334	45598	Pg_S3876.19,Pg_S0280.44,Pg_S5761.9,Pg_S5446.7,Pg_S0595.11,Pg_S1915.3,Pg_S4766.5,Pg_S3526.11,Pg_S4844.15,Pg_S4342.17,Pg_S1347.16,Pg_S2009.6,Pg_S1507.5,Pg_S5438.2,Pg_S2093.8,Pg_S4083.4,Pg_S0961.53,Pg_S6197.8,Pg_S2940.10,Pg_S5101.3,Pg_S0252.41,Pg_S4910.9,Pg_S6147.2,Pg_S0373.6,Pg_S1286.18,Pg_S1313.3,Pg_S2317.2,Pg_S1692.9,Pg_S0516.10,Pg_S5058.6,Pg_S6710.2,Pg_S0959.7,Pg_S5101.5,Pg_S0144.16,Pg_S0104.4,P…
GO:0080134	regulation of response to stress	biological_process	0.21729	1	11	223959	36	45598	Pg_S8289.2,Pg_S2241.27,Pg_S5921.3,Pg_S5942.6,Pg_S6912.2,Pg_S6318.3,Pg_S3049.2,Pg_S1761.12,Pg_S1467.6,Pg_S0123.1,Pg_S4858.3
GO:0030119	AP-type membrane coat adaptor complex	cellular_component	0.21729	1	12	223959	55	45598	Pg_S2190.29,Pg_S3109.20,Pg_S1744.17,Pg_S3273.2,Pg_S0264.15,Pg_S2472.11,Pg_S4142.5,Pg_S0367.9,Pg_S0184.5,Pg_S2924.18,Pg_S3518.2,Pg_S4010.1
GO:0016668	oxidoreductase activity, acting on a sulfur group of donors, NAD(P) as acceptor	molecular_function	0.21762	1	29	223959	110	45598	Pg_S2611.18,Pg_S1993.13,Pg_S0713.17,XLOC_194917,Pg_S0822.4,Pg_S5624.3,Pg_S1661.19,Pg_S2156.8,Pg_S1531.2,Pg_S5847.4,Pg_S1893.6,Pg_S5847.5,Pg_S1314.8,XLOC_194954,Pg_S1971.4,Pg_S1894.9,Pg_S1464.1,XLOC_488737,XLOC_194932,Pg_S0451.1,Pg_S4575.2,Pg_S6351.3,Pg_S3597.14,Pg_S6655.9,Pg_S0769.7,XLOC_292112,Pg_S1234.3,Pg_S0606.5,Pg_S0064.1
GO:0047134	protein-disulfide reductase activity	molecular_function	0.21762	1	29	223959	110	45598	Pg_S1531.2,Pg_S2156.8,Pg_S5847.4,Pg_S1893.6,Pg_S5847.5,Pg_S1314.8,XLOC_194954,Pg_S2611.18,Pg_S1993.13,Pg_S0713.17,XLOC_194917,Pg_S0822.4,Pg_S5624.3,Pg_S1661.19,Pg_S0451.1,Pg_S4575.2,Pg_S6351.3,Pg_S3597.14,Pg_S6655.9,Pg_S0769.7,XLOC_292112,Pg_S1234.3,Pg_S0606.5,Pg_S0064.1,Pg_S1971.4,Pg_S1894.9,XLOC_488737,Pg_S1464.1,XLOC_194932
GO:0015370	solute:sodium symporter activity	molecular_function	0.21867	1	6	223959	22	45598	Pg_S0664.32,Pg_S0034.29,Pg_S2115.20,Pg_S6379.4,Pg_S1434.6,Pg_S2894.9
GO:0030145	manganese ion binding	molecular_function	0.21923	1	9	223959	34	45598	Pg_S3920.2,Pg_S1349.1,Pg_S1171.12,Pg_S0684.21,Pg_S2392.17,Pg_S0714.1,Pg_S4204.1,Pg_S5881.6,Pg_S0664.19
GO:0044163	host cytoskeleton	cellular_component	0.21993	1	4	223959	11	45598	Pg_S2901.1,Pg_S1661.21,Pg_S2467.4,Pg_S0225.15
GO:0075519	microtubule-dependent intracellular transport of viral material	biological_process	0.21993	1	4	223959	11	45598	Pg_S2467.4,Pg_S0225.15,Pg_S2901.1,Pg_S1661.21
GO:0075521	microtubule-dependent intracellular transport of viral material to nucleus	biological_process	0.21993	1	4	223959	11	45598	Pg_S2901.1,Pg_S1661.21,Pg_S0225.15,Pg_S2467.4
GO:0075606	transport of viral material to nucleus	biological_process	0.21993	1	4	223959	11	45598	Pg_S0225.15,Pg_S2467.4,Pg_S2901.1,Pg_S1661.21
GO:0075733	intracellular transport of viral material	biological_process	0.21993	1	4	223959	11	45598	Pg_S2901.1,Pg_S1661.21,Pg_S0225.15,Pg_S2467.4
GO:0019073	viral DNA genome packaging	biological_process	0.21997	1	5	223959	15	45598	Pg_S2068.4,Pg_S7170.1,Pg_S2031.4,Pg_S1647.20,Pg_S4395.14
GO:0001503	ossification	biological_process	0.22104	1	8	223959	25	45598	Pg_S3641.10,Pg_S1975.2,Pg_S1497.35,Pg_S1995.24,Pg_S6541.2,Pg_S2499.8,XLOC_199949,Pg_S3899.1
GO:0030507	spectrin binding	molecular_function	0.22148	1	3	223959	8	45598	Pg_S2800.12,Pg_S1713.21,Pg_S3064.23
GO:0006575	cellular modified amino acid metabolic process	biological_process	0.22156	1	36	223959	156	45598	Pg_S1226.3,Pg_S4151.5,Pg_S5428.3,Pg_S2197.3,Pg_S0111.1,Pg_S1451.9,Pg_S6072.1,Pg_S0859.8,Pg_S6528.8,Pg_S0017.2,Pg_S4227.3,Pg_S0543.15,Pg_S0291.7,Pg_S6725.6,Pg_S3518.16,Pg_S2606.4,Pg_S4442.6,Pg_S7390.2,Pg_S1205.25,Pg_S8126.2,Pg_S5838.2,Pg_S2063.16,Pg_S1400.30,Pg_S0291.18,Pg_S3579.4,Pg_S3541.5,Pg_S4525.3,Pg_S0602.22,Pg_S7858.1,Pg_S2583.11,Pg_S5001.2,Pg_S0291.17,Pg_S3174.20,Pg_S0378.2,Pg_S0426.21,Pg_…
GO:0004174	electron-transferring-flavoprotein dehydrogenase activity	molecular_function	0.22203	1	2	223959	6	45598	Pg_S0536.64,Pg_S2783.8
GO:0016649	oxidoreductase activity, acting on the CH-NH group of donors, quinone or similar compound as acceptor	molecular_function	0.22203	1	2	223959	6	45598	Pg_S0536.64,Pg_S2783.8
GO:0001653	peptide receptor activity	molecular_function	0.22234	1	1	223959	1	45598	Pg_S1778.1
GO:0007622	rhythmic behavior	biological_process	0.22234	1	1	223959	1	45598	Pg_S1778.1
GO:0008528	G-protein coupled peptide receptor activity	molecular_function	0.22234	1	1	223959	1	45598	Pg_S1778.1
GO:0016499	orexin receptor activity	molecular_function	0.22234	1	1	223959	1	45598	Pg_S1778.1
GO:0022410	circadian sleep/wake cycle process	biological_process	0.22234	1	1	223959	1	45598	Pg_S1778.1
GO:0042745	circadian sleep/wake cycle	biological_process	0.22234	1	1	223959	1	45598	Pg_S1778.1
GO:0048512	circadian behavior	biological_process	0.22234	1	1	223959	1	45598	Pg_S1778.1
GO:0015977	carbon fixation	biological_process	0.22241	1	7	223959	27	45598	Pg_S3744.5,Pg_S0375.3,Pg_S1607.4,Pg_S2148.7,Pg_S2588.16,Pg_S5859.2,Pg_S0516.26
GO:0006366	transcription from RNA polymerase II promoter	biological_process	0.22257	1	96	223959	433	45598	Pg_S2003.6,Pg_S2264.3,Pg_S0439.3,Pg_S1389.4,Pg_S0794.3,Pg_S2472.21,Pg_S7467.3,Pg_S1617.22,Pg_S3027.11,Pg_S1273.13,Pg_S0647.6,Pg_S6009.2,Pg_S1106.18,Pg_S0850.6,XLOC_290906,Pg_S3822.11,Pg_S1454.4,Pg_S3771.4,Pg_S0159.14,Pg_S1881.4,Pg_S1465.13,Pg_S0085.66,Pg_S4691.6,Pg_S1214.11,Pg_S2161.1,Pg_S2673.8,Pg_S6806.1,Pg_S5172.5,Pg_S1812.21,Pg_S3866.11,Pg_S0152.1,Pg_S2124.8,Pg_S2317.2,Pg_S0750.4,XLOC_302532,…
GO:0043903	regulation of symbiosis, encompassing mutualism through parasitism	biological_process	0.22338	1	6	223959	23	45598	Pg_S0575.52,Pg_S2274.7,Pg_S0543.3,Pg_S0423.25,Pg_S0196.7,Pg_S3178.11
GO:0050792	regulation of viral process	biological_process	0.22338	1	6	223959	23	45598	Pg_S0575.52,Pg_S2274.7,Pg_S0543.3,Pg_S0423.25,Pg_S0196.7,Pg_S3178.11
GO:0007051	spindle organization	biological_process	0.2237	1	12	223959	46	45598	Pg_S5196.5,Pg_S1589.4,Pg_S2504.4,Pg_S1678.21,Pg_S7079.5,XLOC_190394,Pg_S5751.2,Pg_S4613.6,Pg_S0897.31,Pg_S3325.11,Pg_S1031.2,Pg_S5707.1
GO:0006357	regulation of transcription from RNA polymerase II promoter	biological_process	0.22518	1	60	223959	263	45598	Pg_S1273.13,Pg_S2038.6,Pg_S3329.5,Pg_S5517.1,Pg_S3027.11,Pg_S6009.2,Pg_S0647.6,Pg_S3511.16,Pg_S1143.7,Pg_S4012.13,Pg_S1454.4,Pg_S0002.18,Pg_S2003.6,Pg_S0290.6,Pg_S0794.3,Pg_S4039.4,Pg_S0454.3,Pg_S7265.1,Pg_S4864.1,Pg_S0897.31,Pg_S2472.21,Pg_S1501.29,Pg_S1617.22,Pg_S2117.1,Pg_S5901.12,Pg_S0184.12,Pg_S0029.7,XLOC_302532,Pg_S3171.16,Pg_S3540.1,Pg_S5849.4,Pg_S6147.2,Pg_S2498.3,Pg_S5610.7,Pg_S7265.2,P…
GO:0010309	acireductone dioxygenase [iron(II)-requiring] activity	molecular_function	0.22555	1	5	223959	17	45598	Pg_S3463.10,Pg_S0575.54,Pg_S8267.2,Pg_S1004.9,Pg_S6180.7
GO:0009314	response to radiation	biological_process	0.22605	1	6	223959	23	45598	Pg_S3313.30,Pg_S1106.49,Pg_S0722.7,Pg_S2973.2,Pg_S1501.19,Pg_S0544.61
GO:0009416	response to light stimulus	biological_process	0.22605	1	6	223959	23	45598	Pg_S0544.61,Pg_S3313.30,Pg_S1106.49,Pg_S0722.7,Pg_S2973.2,Pg_S1501.19
GO:0006071	glycerol metabolic process	biological_process	0.22614	1	2	223959	5	45598	Pg_S1893.5,Pg_S3064.5
GO:1901565	organonitrogen compound catabolic process	biological_process	0.2263	1	53	223959	220	45598	Pg_S2115.7,Pg_S7390.2,Pg_S5827.4,Pg_S1915.1,Pg_S2106.9,Pg_S5470.3,Pg_S0748.7,Pg_S0659.9,Pg_S1376.6,Pg_S2755.7,Pg_S2306.3,Pg_S2106.10,Pg_S0133.2,Pg_S0761.11,Pg_S3039.16,Pg_S0096.37,Pg_S3187.19,Pg_S1345.5,Pg_S2803.2,Pg_S2220.2,Pg_S7246.1,Pg_S0158.11,Pg_S3664.16,Pg_S5836.2,Pg_S2529.3,Pg_S0341.5,Pg_S1075.36,Pg_S2068.2,Pg_S1838.8,Pg_S2093.13,Pg_S2289.17,Pg_S1730.4,XLOC_230567,Pg_S8084.1,Pg_S0125.13,Pg…
GO:0006836	neurotransmitter transport	biological_process	0.22641	1	4	223959	14	45598	Pg_S0664.32,Pg_S6379.4,Pg_S1434.6,Pg_S2894.9
GO:0002831	regulation of response to biotic stimulus	biological_process	0.22651	1	5	223959	12	45598	Pg_S5942.6,Pg_S1761.12,Pg_S3049.2,Pg_S8289.2,Pg_S6912.2
GO:0044452	nucleolar part	cellular_component	0.22657	1	7	223959	22	45598	Pg_S2658.24,Pg_S1480.36,Pg_S1969.6,XLOC_529893,Pg_S2317.2,Pg_S3641.10,Pg_S0212.1
GO:0030337	DNA polymerase processivity factor activity	molecular_function	0.22662	1	7	223959	23	45598	Pg_S1965.5,Pg_S1690.3,Pg_S2381.2,Pg_S0352.3,Pg_S1879.7,Pg_S4170.20,Pg_S2390.13
GO:0007610	behavior	biological_process	0.22775	1	10	223959	40	45598	Pg_S0085.33,Pg_S7524.4,Pg_S5402.10,Pg_S2448.2,Pg_S1528.3,Pg_S7014.1,Pg_S1778.1,Pg_S0439.81,Pg_S2408.2,Pg_S2835.12
GO:0000795	synaptonemal complex	cellular_component	0.22972	1	4	223959	10	45598	Pg_S1355.9,Pg_S4613.11,Pg_S0046.18,Pg_S4825.6
GO:0031344	regulation of cell projection organization	biological_process	0.23079	1	2	223959	4	45598	Pg_S4063.8,Pg_S6901.1
GO:0060491	regulation of cell projection assembly	biological_process	0.23079	1	2	223959	4	45598	Pg_S4063.8,Pg_S6901.1
GO:1902115	regulation of organelle assembly	biological_process	0.23079	1	2	223959	4	45598	Pg_S6901.1,Pg_S4063.8
GO:1902208	regulation of bacterial-type flagellum assembly	biological_process	0.23079	1	2	223959	4	45598	Pg_S4063.8,Pg_S6901.1
GO:0030158	protein xylosyltransferase activity	molecular_function	0.23091	1	1	223959	2	45598	Pg_S0614.22
GO:0035252	UDP-xylosyltransferase activity	molecular_function	0.23091	1	1	223959	2	45598	Pg_S0614.22
GO:0042285	xylosyltransferase activity	molecular_function	0.23091	1	1	223959	2	45598	Pg_S0614.22
GO:0000702	oxidized base lesion DNA N-glycosylase activity	molecular_function	0.23128	1	2	223959	5	45598	Pg_S0935.3,Pg_S0086.4
GO:0008534	oxidized purine nucleobase lesion DNA N-glycosylase activity	molecular_function	0.23128	1	2	223959	5	45598	Pg_S0935.3,Pg_S0086.4
GO:0051082	unfolded protein binding	molecular_function	0.23149	1	78	223959	346	45598	Pg_S1212.9,Pg_S4808.3,Pg_S0399.45,Pg_S1227.16,Pg_S2086.2,Pg_S1119.9,Pg_S3806.3,Pg_S4613.6,Pg_S0566.7,Pg_S1635.6,Pg_S0688.2,Pg_S6388.8,Pg_S6278.5,Pg_S1936.11,Pg_S0060.4,Pg_S3717.3,Pg_S3777.8,Pg_S6487.4,Pg_S1253.3,Pg_S6381.3,Pg_S0230.30,Pg_S2634.1,Pg_S4036.11,Pg_S0439.23,Pg_S6455.6,Pg_S5694.1,Pg_S5933.7,Pg_S2884.15,Pg_S0575.5,Pg_S3636.4,Pg_S6579.1,Pg_S1920.4,Pg_S0072.2,Pg_S4435.1,Pg_S8365.1,Pg_S519…
GO:0051049	regulation of transport	biological_process	0.23179	1	12	223959	51	45598	XLOC_041385,Pg_S0159.1,Pg_S5241.1,Pg_S2891.4,Pg_S7382.2,Pg_S3386.4,Pg_S1915.32,Pg_S7717.1,Pg_S0439.81,Pg_S7431.5,Pg_S3232.7,Pg_S6261.1
GO:0001514	selenocysteine incorporation	biological_process	0.23279	1	4	223959	11	45598	Pg_S6870.3,Pg_S0832.2,Pg_S0619.9,Pg_S9597.1
GO:0006451	translational readthrough	biological_process	0.23279	1	4	223959	11	45598	Pg_S6870.3,Pg_S0832.2,Pg_S0619.9,Pg_S9597.1
GO:0005654	nucleoplasm	cellular_component	0.23319	1	138	223959	619	45598	Pg_S1946.4,Pg_S2336.4,Pg_S3329.5,Pg_S2038.6,Pg_S3911.6,Pg_S0773.1,Pg_S2495.1,Pg_S4012.13,Pg_S4599.12,Pg_S4864.1,Pg_S5173.3,Pg_S0386.1,Pg_S0184.12,Pg_S7055.4,Pg_S5901.12,Pg_S0002.18,Pg_S0290.6,Pg_S2208.4,Pg_S0583.1,Pg_S7265.1,XLOC_241369,Pg_S5610.7,Pg_S2061.24,Pg_S2295.23,Pg_S2498.3,Pg_S5395.8,Pg_S7024.1,Pg_S1157.10,Pg_S0953.21,Pg_S0908.4,Pg_S0851.5,Pg_S2902.12,Pg_S1497.22,Pg_S7170.1,Pg_S2813.11,P…
GO:0044451	nucleoplasm part	cellular_component	0.23319	1	138	223959	619	45598	Pg_S4969.3,Pg_S3414.21,Pg_S0280.46,Pg_S1550.10,Pg_S2223.10,Pg_S2820.5,Pg_S0029.7,Pg_S1497.35,Pg_S3303.5,Pg_S1049.19,Pg_S3540.1,Pg_S5274.6,Pg_S3330.4,Pg_S2661.3,Pg_S0224.3,Pg_S0284.10,Pg_S2190.11,Pg_S0614.61,Pg_S0857.11,Pg_S1960.15,Pg_S5716.2,XLOC_461303,Pg_S2277.1,Pg_S5165.10,Pg_S2259.6,Pg_S3511.16,Pg_S2094.3,Pg_S6539.2,Pg_S5165.5,Pg_S0897.31,Pg_S4765.2,Pg_S1480.19,Pg_S7264.3,Pg_S1501.29,Pg_S5969…
GO:0006084	acetyl-CoA metabolic process	biological_process	0.23386	1	3	223959	9	45598	Pg_S2063.2,Pg_S0061.31,Pg_S1295.23
GO:0006637	acyl-CoA metabolic process	biological_process	0.23386	1	3	223959	9	45598	Pg_S0061.31,Pg_S1295.23,Pg_S2063.2
GO:0035383	thioester metabolic process	biological_process	0.23386	1	3	223959	9	45598	Pg_S2063.2,Pg_S0061.31,Pg_S1295.23
GO:0016994	precorrin-6A reductase activity	molecular_function	0.23458	1	2	223959	4	45598	Pg_S0350.26,Pg_S4181.13
GO:0044702	single organism reproductive process	biological_process	0.23459	1	25	223959	103	45598	Pg_S3046.4,Pg_S4155.13,Pg_S2086.2,Pg_S0204.75,Pg_S2018.6,Pg_S1894.20,Pg_S2290.10,Pg_S3949.6,Pg_S4369.16,Pg_S0046.18,Pg_S2574.3,Pg_S8258.2,Pg_S5498.4,Pg_S4363.7,Pg_S1766.15,Pg_S2419.2,Pg_S2783.12,Pg_S8140.4,XLOC_383246,Pg_S1425.22,Pg_S1794.5,Pg_S4503.9,Pg_S1671.8,Pg_S1908.5,Pg_S3257.12
GO:0019438	aromatic compound biosynthetic process	biological_process	0.23466	1	1184	223959	5529	45598	Pg_S0078.5,Pg_S0543.13,Pg_S0032.3,Pg_S2124.8,XLOC_499575,Pg_S1169.10,Pg_S4037.10,Pg_S5608.1,Pg_S1525.3,Pg_S0401.13,Pg_S5727.9,Pg_S1909.1,Pg_S4852.3,Pg_S0085.66,Pg_S6331.3,Pg_S8169.1,Pg_S1073.17,Pg_S0102.53,Pg_S0981.30,Pg_S4574.1,Pg_S1797.3,Pg_S1838.1,Pg_S0790.1,Pg_S2559.1,Pg_S1151.4,Pg_S4487.2,Pg_S1990.12,Pg_S2529.2,Pg_S0204.1,Pg_S1460.4,Pg_S5569.4,Pg_S2973.2,Pg_S7459.3,Pg_S4766.5,Pg_S3703.6,Pg_S…
GO:0016021	integral to membrane	cellular_component	0.23492	1	977	223959	4722	45598	Pg_S1422.4,Pg_S0633.6,Pg_S1105.4,Pg_S2390.18,Pg_S1066.9,Pg_S3904.16,Pg_S4275.1,Pg_S1671.31,Pg_S2894.9,Pg_S1896.1,Pg_S0297.14,Pg_S2038.20,Pg_S3566.2,Pg_S0210.7,Pg_S4604.8,Pg_S2292.19,Pg_S0144.17,Pg_S6960.2,Pg_S0330.1,Pg_S0838.2,Pg_S1097.5,Pg_S5242.7,Pg_S2677.26,Pg_S3319.9,Pg_S4553.10,Pg_S0382.9,Pg_S1059.5,Pg_S0817.23,Pg_S1439.9,Pg_S4861.12,Pg_S4043.9,Pg_S2715.9,Pg_S0280.13,Pg_S1029.10,Pg_S5753.1,P…
GO:0005319	lipid transporter activity	molecular_function	0.23507	1	9	223959	37	45598	Pg_S2907.1,Pg_S7104.3,XLOC_301754,Pg_S3149.14,Pg_S4893.14,Pg_S0605.10,Pg_S1101.6,Pg_S8147.1,Pg_S1570.4
GO:0031123	RNA 3'-end processing	biological_process	0.23585	1	19	223959	85	45598	Pg_S6303.6,Pg_S2295.23,Pg_S0967.43,Pg_S1676.7,Pg_S0106.28,Pg_S7076.4,Pg_S3457.2,Pg_S1858.25,Pg_S0676.4,Pg_S3991.11,Pg_S1876.6,Pg_S1531.12,Pg_S0408.53,Pg_S3991.8,Pg_S0588.19,Pg_S0339.2,Pg_S1034.7,Pg_S0402.41,Pg_S3097.15
GO:0006944	cellular membrane fusion	biological_process	0.23599	1	21	223959	83	45598	Pg_S5851.4,Pg_S1945.21,Pg_S2290.10,Pg_S1212.9,Pg_S0387.2,Pg_S7572.1,Pg_S3507.1,Pg_S0688.2,Pg_S3583.13,Pg_S2018.6,Pg_S0033.16,Pg_S4075.8,Pg_S0124.5,Pg_S4006.7,Pg_S5197.5,XLOC_383246,Pg_S0072.2,Pg_S2419.2,Pg_S0003.7,Pg_S3717.3,Pg_S0718.8
GO:0070876	SOSS complex	cellular_component	0.23735	1	2	223959	5	45598	Pg_S3018.13,Pg_S2394.3
GO:0008827	cytochrome o ubiquinol oxidase activity	molecular_function	0.23807	1	2	223959	4	45598	XLOC_131470,XLOC_419978
GO:0009555	pollen development	biological_process	0.23812	1	1	223959	2	45598	Pg_S3931.2
GO:0048229	gametophyte development	biological_process	0.23812	1	1	223959	2	45598	Pg_S3931.2
GO:0016860	intramolecular oxidoreductase activity	molecular_function	0.23868	1	21	223959	89	45598	Pg_S3425.2,Pg_S4667.3,Pg_S5648.1,Pg_S7556.2,Pg_S3831.2,Pg_S3389.3,Pg_S5008.15,Pg_S3589.4,XLOC_321933,Pg_S0222.45,Pg_S7036.4,Pg_S1324.7,Pg_S2989.9,Pg_S0497.1,Pg_S2115.11,Pg_S2061.18,Pg_S2826.5,Pg_S2038.1,Pg_S0917.44,Pg_S2392.17,Pg_S3192.2
GO:0016763	transferase activity, transferring pentosyl groups	molecular_function	0.2393	1	24	223959	116	45598	Pg_S5077.4,Pg_S0898.2,Pg_S0575.16,Pg_S3138.9,Pg_S6142.2,Pg_S5058.7,Pg_S5853.7,Pg_S1913.26,Pg_S0935.6,Pg_S0534.60,Pg_S8495.1,Pg_S2936.6,Pg_S3722.5,Pg_S0392.1,Pg_S0614.22,Pg_S4012.7,Pg_S0239.1,Pg_S7431.4,Pg_S0402.18,Pg_S1712.26,Pg_S0662.51,Pg_S1410.22,Pg_S7102.1,Pg_S2267.1
GO:0016872	intramolecular lyase activity	molecular_function	0.24082	1	7	223959	24	45598	Pg_S1870.5,Pg_S1107.12,Pg_S2884.6,Pg_S0509.13,Pg_S0783.13,Pg_S1079.1,Pg_S3285.5
GO:0005215	transporter activity	molecular_function	0.24089	1	661	223959	3187	45598	Pg_S3771.5,Pg_S1286.25,Pg_S1311.30,Pg_S1941.3,Pg_S7193.2,Pg_S3873.2,Pg_S6213.1,Pg_S0052.28,Pg_S2590.1,Pg_S5421.3,Pg_S0150.7,Pg_S3019.3,Pg_S1898.11,Pg_S0204.1,Pg_S2397.1,Pg_S3325.20,XLOC_034329,Pg_S6430.2,Pg_S1390.2,Pg_S3672.11,Pg_S0961.27,Pg_S5273.2,Pg_S4150.2,Pg_S5036.5,Pg_S2317.2,Pg_S2559.1,Pg_S0439.70,Pg_S1844.13,Pg_S3641.10,Pg_S3713.12,Pg_S3716.15,Pg_S2017.10,Pg_S1381.4,Pg_S1400.45,Pg_S2808.1…
GO:0001897	cytolysis by symbiont of host cells	biological_process	0.2419	1	6	223959	23	45598	Pg_S0213.69,Pg_S1907.11,Pg_S3411.16,Pg_S0544.5,Pg_S6544.2,Pg_S3413.1
GO:0001907	killing by symbiont of host cells	biological_process	0.2419	1	6	223959	23	45598	Pg_S0544.5,Pg_S6544.2,Pg_S3411.16,Pg_S3413.1,Pg_S0213.69,Pg_S1907.11
GO:0019836	hemolysis by symbiont of host erythrocytes	biological_process	0.2419	1	6	223959	23	45598	Pg_S1907.11,Pg_S0213.69,Pg_S3413.1,Pg_S3411.16,Pg_S6544.2,Pg_S0544.5
GO:0044004	disruption by symbiont of host cell	biological_process	0.2419	1	6	223959	23	45598	Pg_S3413.1,Pg_S0544.5,Pg_S6544.2,Pg_S3411.16,Pg_S1907.11,Pg_S0213.69
GO:0004022	alcohol dehydrogenase (NAD) activity	molecular_function	0.24206	1	3	223959	6	45598	Pg_S0025.5,Pg_S0100.3,Pg_S4010.14
GO:0015945	methanol metabolic process	biological_process	0.24206	1	3	223959	6	45598	Pg_S0100.3,Pg_S4010.14,Pg_S0025.5
GO:0015946	methanol oxidation	biological_process	0.24206	1	3	223959	6	45598	Pg_S0025.5,Pg_S4010.14,Pg_S0100.3
GO:0034308	primary alcohol metabolic process	biological_process	0.24206	1	3	223959	6	45598	Pg_S0100.3,Pg_S4010.14,Pg_S0025.5
GO:0006954	inflammatory response	biological_process	0.24353	1	3	223959	11	45598	Pg_S1051.12,Pg_S1066.14,Pg_S1336.14
GO:0010629	negative regulation of gene expression	biological_process	0.24495	1	24	223959	98	45598	Pg_S1631.2,Pg_S1122.9,Pg_S5860.8,Pg_S2891.2,Pg_S1340.4,Pg_S6147.2,Pg_S7265.2,Pg_S0981.30,Pg_S6720.1,Pg_S4328.4,Pg_S3843.17,Pg_S0884.2,Pg_S2207.18,Pg_S7741.1,Pg_S3513.6,Pg_S2003.6,Pg_S1488.2,Pg_S3513.1,Pg_S0900.8,Pg_S0247.18,Pg_S1945.21,Pg_S0926.5,Pg_S0677.1,Pg_S2317.2
GO:0045158	electron transporter, transferring electrons within cytochrome b6/f complex of photosystem II activity	molecular_function	0.24574	1	3	223959	11	45598	Pg_S6897.3,Pg_S0106.29,Pg_S0883.13
GO:0016813	hydrolase activity, acting on carbon-nitrogen (but not peptide) bonds, in linear amidines	molecular_function	0.2461	1	3	223959	10	45598	Pg_S3541.5,Pg_S0426.21,Pg_S1075.29
GO:0031224	intrinsic to membrane	cellular_component	0.24643	1	988	223959	4777	45598	Pg_S0801.4,Pg_S8858.1,Pg_S0992.42,Pg_S1389.30,Pg_S4251.18,Pg_S0060.4,Pg_S6261.1,Pg_S8353.2,Pg_S2186.3,Pg_S1700.14,Pg_S0061.83,Pg_S1718.11,Pg_S4692.13,Pg_S1480.29,Pg_S3541.1,Pg_S4812.3,Pg_S0522.5,Pg_S0454.3,Pg_S2275.9,Pg_S6761.2,Pg_S2124.12,XLOC_199243,Pg_S1212.15,Pg_S3097.1,Pg_S2708.9,Pg_S3271.8,XLOC_310525,Pg_S1550.10,Pg_S0967.21,Pg_S3313.22,Pg_S1915.32,Pg_S5516.7,Pg_S2400.12,Pg_S3840.9,Pg_S0355…
GO:0031981	nuclear lumen	cellular_component	0.24738	1	201	223959	910	45598	Pg_S0908.4,Pg_S0953.21,Pg_S2902.12,Pg_S1497.22,Pg_S0851.5,Pg_S7170.1,Pg_S1031.2,Pg_S2813.11,Pg_S5024.9,Pg_S2073.19,XLOC_241369,Pg_S2498.3,Pg_S5610.7,Pg_S2295.23,Pg_S2061.24,Pg_S5395.8,Pg_S6640.4,Pg_S7024.1,Pg_S0136.13,Pg_S4544.2,Pg_S1157.10,Pg_S7138.3,Pg_S4928.3,Pg_S0046.18,Pg_S4864.1,Pg_S5173.3,Pg_S7628.4,Pg_S0399.45,Pg_S0386.1,Pg_S0184.12,Pg_S7055.4,Pg_S5901.12,Pg_S0002.18,Pg_S3962.1,Pg_S2208.4…
GO:0005665	DNA-directed RNA polymerase II, core complex	cellular_component	0.24795	1	3	223959	8	45598	Pg_S2190.11,Pg_S2208.4,Pg_S1812.21
GO:0006869	lipid transport	biological_process	0.24811	1	22	223959	93	45598	Pg_S1101.6,Pg_S1570.4,Pg_S0374.42,Pg_S3923.8,Pg_S0222.27,Pg_S0239.10,Pg_S4893.14,Pg_S1316.5,Pg_S2805.10,Pg_S2524.26,Pg_S7104.3,XLOC_301754,Pg_S2056.4,Pg_S8147.1,Pg_S7765.2,Pg_S0808.9,Pg_S3071.8,Pg_S0605.10,Pg_S2907.1,Pg_S0700.5,Pg_S3149.14,Pg_S2721.10
GO:0009725	response to hormone stimulus	biological_process	0.24851	1	52	223959	191	45598	Pg_S4435.3,Pg_S1073.7,Pg_S0992.30,Pg_S1637.27,Pg_S5887.6,Pg_S0204.70,Pg_S1514.18,Pg_S1465.13,Pg_S6527.1,Pg_S4421.2,Pg_S3414.13,Pg_S1500.10,Pg_S1935.19,Pg_S1444.37,Pg_S1678.53,Pg_S0992.27,Pg_S0542.4,Pg_S3414.11,Pg_S0925.30,Pg_S1270.17,Pg_S0905.39,Pg_S1862.7,Pg_S0992.33,Pg_S2596.2,Pg_S8395.3,Pg_S1616.28,Pg_S2472.21,Pg_S0415.4,Pg_S8102.1,Pg_S0788.1,Pg_S1729.10,Pg_S4966.7,Pg_S0386.26,Pg_S2362.4,Pg_S4…
GO:0005135	interleukin-3 receptor binding	molecular_function	0.24965	1	4	223959	11	45598	Pg_S1137.10,Pg_S4675.2,Pg_S1770.14,Pg_S5104.3
GO:0004418	hydroxymethylbilane synthase activity	molecular_function	0.2501	1	2	223959	4	45598	Pg_S2118.6,Pg_S2118.5
GO:0030488	tRNA methylation	biological_process	0.25027	1	8	223959	32	45598	Pg_S4021.3,Pg_S0232.44,Pg_S3414.21,Pg_S2333.2,Pg_S4800.7,Pg_S0650.6,Pg_S0738.36,Pg_S2027.6
GO:0032784	regulation of DNA-dependent transcription, elongation	biological_process	0.2516	1	7	223959	26	45598	Pg_S1054.6,Pg_S1454.4,Pg_S5517.1,Pg_S2116.19,Pg_S3866.11,Pg_S0635.18,Pg_S2117.1
GO:0030170	pyridoxal phosphate binding	molecular_function	0.25189	1	46	223959	215	45598	Pg_S0302.33,Pg_S4369.5,Pg_S0043.2,Pg_S2606.2,Pg_S0570.4,Pg_S2594.12,Pg_S2440.3,Pg_S6136.6,Pg_S2455.14,Pg_S1212.1,Pg_S0227.31,Pg_S0682.21,Pg_S1858.17,Pg_S0635.13,Pg_S0302.28,Pg_S3064.8,Pg_S6438.3,Pg_S6571.2,Pg_S3411.25,Pg_S4731.3,Pg_S6081.3,Pg_S0379.14,Pg_S0213.44,Pg_S5750.5,Pg_S0384.8,Pg_S0232.15,Pg_S0086.1,Pg_S4791.2,Pg_S0409.4,Pg_S3298.2,Pg_S0384.7,Pg_S5512.6,Pg_S0698.5,Pg_S4149.9,Pg_S3002.4,Pg…
GO:0044766	multi-organism transport	biological_process	0.252	1	4	223959	12	45598	Pg_S2467.4,Pg_S0225.15,Pg_S2901.1,Pg_S1661.21
GO:0005213	structural constituent of chorion	molecular_function	0.25218	1	9	223959	31	45598	Pg_S1671.8,Pg_S1794.5,Pg_S5498.4,Pg_S1425.22,Pg_S8140.4,Pg_S2783.12,Pg_S1766.15,Pg_S3046.4,Pg_S4155.13
GO:0007292	female gamete generation	biological_process	0.25218	1	9	223959	31	45598	Pg_S1671.8,Pg_S5498.4,Pg_S1794.5,Pg_S1425.22,Pg_S8140.4,Pg_S2783.12,Pg_S1766.15,Pg_S4155.13,Pg_S3046.4
GO:0007304	chorion-containing eggshell formation	biological_process	0.25218	1	9	223959	31	45598	Pg_S1425.22,Pg_S8140.4,Pg_S1671.8,Pg_S5498.4,Pg_S1794.5,Pg_S1766.15,Pg_S4155.13,Pg_S3046.4,Pg_S2783.12
GO:0030703	eggshell formation	biological_process	0.25218	1	9	223959	31	45598	Pg_S1425.22,Pg_S8140.4,Pg_S1671.8,Pg_S5498.4,Pg_S1794.5,Pg_S1766.15,Pg_S4155.13,Pg_S3046.4,Pg_S2783.12
GO:0030707	ovarian follicle cell development	biological_process	0.25218	1	9	223959	31	45598	Pg_S8140.4,Pg_S1425.22,Pg_S1794.5,Pg_S5498.4,Pg_S1671.8,Pg_S3046.4,Pg_S4155.13,Pg_S1766.15,Pg_S2783.12
GO:0048477	oogenesis	biological_process	0.25218	1	9	223959	31	45598	Pg_S2783.12,Pg_S1766.15,Pg_S4155.13,Pg_S3046.4,Pg_S1671.8,Pg_S5498.4,Pg_S1794.5,Pg_S1425.22,Pg_S8140.4
GO:0034654	nucleobase-containing compound biosynthetic process	biological_process	0.25242	1	1100	223959	5109	45598	Pg_S6057.12,Pg_S0916.7,Pg_S3300.7,Pg_S3264.10,Pg_S2581.2,Pg_S3289.21,Pg_S2813.11,Pg_S0468.1,Pg_S1049.39,Pg_S4435.2,Pg_S1024.2,Pg_S0590.20,Pg_S3591.10,Pg_S0877.5,Pg_S1157.21,Pg_S1679.39,Pg_S6708.1,Pg_S1749.12,Pg_S1157.10,Pg_S5459.10,Pg_S1376.1,Pg_S0517.8,Pg_S0812.13,Pg_S0745.36,Pg_S3465.1,Pg_S5849.13,Pg_S4961.4,Pg_S2001.4,Pg_S1004.9,Pg_S1946.4,Pg_S4538.5,Pg_S2201.2,Pg_S6328.8,Pg_S3911.6,Pg_S0773.1…
GO:0006139	nucleobase-containing compound metabolic process	biological_process	0.25263	1	1933	223959	9152	45598	Pg_S4046.1,Pg_S0794.3,Pg_S0105.8,Pg_S2875.2,Pg_S0989.4,Pg_S0519.19,Pg_S1767.1,Pg_S2003.6,Pg_S0024.7,Pg_S1097.32,Pg_S1925.1,Pg_S4481.9,Pg_S3840.6,Pg_S4858.5,Pg_S1935.36,Pg_S1668.13,Pg_S2624.4,Pg_S1273.6,Pg_S3624.2,Pg_S0898.2,Pg_S5249.1,Pg_S0252.37,Pg_S0055.13,Pg_S8267.1,Pg_S1916.8,XLOC_383246,Pg_S0336.3,Pg_S2003.29,Pg_S4463.9,Pg_S1338.20,Pg_S5897.1,Pg_S0937.9,Pg_S2915.3,Pg_S8179.1,Pg_S8081.4,Pg_S5…
GO:0005244	voltage-gated ion channel activity	molecular_function	0.25411	1	18	223959	77	45598	Pg_S2937.6,Pg_S1472.3,Pg_S2017.10,XLOC_299534,Pg_S1615.34,Pg_S7840.1,Pg_S2495.1,Pg_S4280.1,Pg_S0061.83,Pg_S2317.2,Pg_S0544.5,Pg_S0516.13,Pg_S0577.11,Pg_S5127.11,Pg_S1338.1,Pg_S0896.24,Pg_S1647.20,Pg_S1380.2
GO:0022832	voltage-gated channel activity	molecular_function	0.25411	1	18	223959	77	45598	Pg_S2937.6,Pg_S2017.10,Pg_S1472.3,Pg_S1615.34,XLOC_299534,Pg_S7840.1,Pg_S4280.1,Pg_S2495.1,Pg_S0061.83,Pg_S2317.2,Pg_S0516.13,Pg_S0544.5,Pg_S0577.11,Pg_S0896.24,Pg_S5127.11,Pg_S1338.1,Pg_S1647.20,Pg_S1380.2
GO:0016591	DNA-directed RNA polymerase II, holoenzyme	cellular_component	0.25484	1	42	223959	181	45598	Pg_S2259.6,XLOC_290906,Pg_S1946.4,Pg_S3822.11,Pg_S4018.16,Pg_S1234.2,Pg_S4599.12,Pg_S2094.3,Pg_S2495.1,Pg_S3511.16,Pg_S0850.6,Pg_S0773.1,Pg_S1106.18,Pg_S3911.6,Pg_S7467.3,Pg_S7055.4,Pg_S2971.4,Pg_S2472.21,Pg_S1389.4,Pg_S0550.1,Pg_S2264.3,Pg_S0439.3,Pg_S2208.4,Pg_S7024.1,Pg_S2223.10,Pg_S0276.29,Pg_S2061.24,Pg_S1974.22,Pg_S4969.3,Pg_S3143.1,Pg_S1829.3,Pg_S1954.17,Pg_S2820.5,Pg_S1169.10,Pg_S0908.4,P…
GO:0019941	modification-dependent protein catabolic process	biological_process	0.25623	1	60	223959	282	45598	Pg_S6661.8,Pg_S0031.4,Pg_S4533.16,Pg_S0876.1,Pg_S6388.8,Pg_S1416.42,Pg_S3747.7,Pg_S0922.3,Pg_S3178.5,Pg_S4769.12,Pg_S0222.53,Pg_S2016.2,Pg_S6009.2,Pg_S3759.5,Pg_S2124.25,Pg_S0490.10,Pg_S1990.12,Pg_S1526.6,Pg_S0981.25,Pg_S3306.5,Pg_S1413.3,Pg_S5199.2,Pg_S2473.29,Pg_S3781.3,Pg_S0985.5,Pg_S2208.4,Pg_S5757.1,Pg_S0431.37,Pg_S2409.2,Pg_S8899.2,Pg_S4399.19,Pg_S4722.4,Pg_S2274.7,Pg_S5302.9,Pg_S6552.1,Pg_…
GO:0043632	modification-dependent macromolecule catabolic process	biological_process	0.25623	1	60	223959	282	45598	Pg_S1960.16,Pg_S6455.6,Pg_S0823.2,Pg_S0284.10,Pg_S0693.24,Pg_S0292.30,Pg_S0653.3,Pg_S4463.9,Pg_S5121.8,Pg_S2161.1,Pg_S6096.4,Pg_S4474.1,Pg_S5954.6,Pg_S2746.10,Pg_S0213.20,Pg_S0121.54,Pg_S1936.1,Pg_S0436.1,Pg_S7895.2,Pg_S8635.1,Pg_S1530.19,Pg_S2672.13,Pg_S1097.14,Pg_S2891.2,Pg_S2274.7,Pg_S6552.1,Pg_S5302.9,Pg_S2920.2,Pg_S4722.4,Pg_S4399.19,Pg_S8899.2,Pg_S2409.2,Pg_S5757.1,Pg_S0431.37,Pg_S3781.3,Pg…
GO:0004514	nicotinate-nucleotide diphosphorylase (carboxylating) activity	molecular_function	0.25729	1	2	223959	6	45598	Pg_S4012.7,Pg_S1712.26
GO:0031090	organelle membrane	cellular_component	0.25733	1	234	223959	1153	45598	Pg_S3089.2,Pg_S4142.5,Pg_S0408.10,Pg_S1516.3,Pg_S2559.1,Pg_S1019.3,Pg_S1480.6,Pg_S0679.2,Pg_S2266.24,Pg_S0482.2,Pg_S0939.3,Pg_S0148.36,Pg_S1946.3,Pg_S0735.1,Pg_S1799.20,Pg_S3226.1,Pg_S0370.1,Pg_S4422.1,Pg_S2408.2,Pg_S0065.13,Pg_S1108.18,Pg_S0200.2,Pg_S3866.11,Pg_S0895.53,Pg_S4150.2,Pg_S1726.2,Pg_S5390.2,Pg_S0164.14,Pg_S0363.3,Pg_S1562.20,Pg_S1275.6,Pg_S0093.29,Pg_S5335.1,Pg_S6962.2,Pg_S4056.1,Pg_…
GO:0051259	protein oligomerization	biological_process	0.25816	1	30	223959	123	45598	Pg_S0688.9,Pg_S0170.2,Pg_S5901.12,Pg_S1253.3,Pg_S5264.1,Pg_S6851.6,Pg_S2854.10,Pg_S3507.1,Pg_S0688.10,Pg_S6529.3,Pg_S4499.1,Pg_S0566.7,Pg_S2467.1,Pg_S7741.1,Pg_S1348.18,Pg_S4024.5,Pg_S5844.2,Pg_S3418.3,Pg_S0788.14,Pg_S0239.10,Pg_S0129.17,Pg_S7382.3,Pg_S0904.6,Pg_S3436.1,Pg_S3971.9,Pg_S4047.1,Pg_S3027.2,Pg_S5077.4,Pg_S1038.39,Pg_S3793.8
GO:0006401	RNA catabolic process	biological_process	0.25947	1	18	223959	81	45598	Pg_S2953.6,Pg_S0662.19,Pg_S5317.1,Pg_S6057.12,Pg_S4632.7,Pg_S0186.8,Pg_S1925.1,Pg_S0925.35,Pg_S0628.2,Pg_S4063.8,Pg_S6633.2,Pg_S1500.22,Pg_S4988.1,Pg_S5935.7,Pg_S1845.8,Pg_S3429.6,Pg_S0204.52,XLOC_299534
GO:0044429	mitochondrial part	cellular_component	0.26021	1	120	223959	576	45598	Pg_S3388.7,Pg_S1066.16,Pg_S3976.18,Pg_S1679.39,Pg_S0624.18,Pg_S0747.20,Pg_S1212.15,Pg_S4342.20,Pg_S0072.2,Pg_S4321.9,Pg_S3328.3,Pg_S3039.16,Pg_S0361.4,Pg_S3650.12,Pg_S3187.19,Pg_S0902.6,Pg_S0033.16,Pg_S4075.8,Pg_S3289.21,Pg_S6413.5,Pg_S0387.2,Pg_S4244.6,Pg_S1945.21,Pg_S9087.1,Pg_S1342.11,Pg_S2431.3,Pg_S3582.13,Pg_S0230.48,Pg_S0043.3,Pg_S4568.4,Pg_S3825.5,Pg_S3336.7,Pg_S5814.1,Pg_S1426.2,Pg_S0455.…
GO:0006779	porphyrin-containing compound biosynthetic process	biological_process	0.26023	1	25	223959	121	45598	Pg_S1135.14,Pg_S0536.6,Pg_S7554.3,Pg_S0654.1,Pg_S0346.6,Pg_S0318.20,Pg_S5838.2,Pg_S2010.8,Pg_S1940.1,Pg_S4206.2,Pg_S0442.55,Pg_S0981.6,Pg_S2721.5,Pg_S0111.1,Pg_S5911.4,Pg_S1560.7,Pg_S0241.21,Pg_S4604.7,Pg_S0856.10,Pg_S2484.15,Pg_S3064.5,Pg_S6577.4,Pg_S5604.2,Pg_S0291.7,Pg_S2708.28
GO:0032880	regulation of protein localization	biological_process	0.26042	1	6	223959	24	45598	Pg_S5241.1,Pg_S7382.2,Pg_S3232.7,Pg_S3386.4,XLOC_041385,Pg_S0159.1
GO:0051223	regulation of protein transport	biological_process	0.26042	1	6	223959	24	45598	XLOC_041385,Pg_S0159.1,Pg_S5241.1,Pg_S7382.2,Pg_S3232.7,Pg_S3386.4
GO:0070201	regulation of establishment of protein localization	biological_process	0.26042	1	6	223959	24	45598	Pg_S7382.2,Pg_S3232.7,Pg_S3386.4,Pg_S5241.1,Pg_S0159.1,XLOC_041385
GO:0032502	developmental process	biological_process	0.26044	1	131	223959	618	45598	Pg_S2490.7,Pg_S2746.10,Pg_S2082.1,Pg_S3878.12,Pg_S5498.4,Pg_S0076.12,Pg_S0246.6,Pg_S4033.6,Pg_S0144.4,XLOC_049485,Pg_S8126.2,Pg_S0284.10,Pg_S1055.38,Pg_S0020.2,Pg_S1678.13,Pg_S2677.26,Pg_S1400.21,Pg_S1017.3,Pg_S7207.1,Pg_S1718.11,Pg_S0635.18,Pg_S1501.29,Pg_S0988.30,Pg_S4155.13,Pg_S0175.20,Pg_S3648.3,Pg_S2297.5,Pg_S2592.2,Pg_S1464.16,Pg_S8140.4,Pg_S2616.3,Pg_S0086.15,Pg_S1671.8,Pg_S0905.56,Pg_S872…
GO:0007340	acrosome reaction	biological_process	0.26063	1	4	223959	11	45598	Pg_S2290.10,XLOC_383246,Pg_S2018.6,Pg_S2419.2
GO:0017156	calcium ion-dependent exocytosis	biological_process	0.26063	1	4	223959	11	45598	Pg_S2419.2,Pg_S2018.6,XLOC_383246,Pg_S2290.10
GO:0042025	host cell nucleus	cellular_component	0.26121	1	33	223959	137	45598	Pg_S7084.4,Pg_S0543.3,Pg_S3523.10,Pg_S6845.10,Pg_S0735.1,Pg_S3178.11,Pg_S1619.6,Pg_S2467.4,Pg_S5743.10,Pg_S3518.8,Pg_S0423.25,Pg_S2900.2,Pg_S1562.4,Pg_S2901.1,Pg_S1577.3,Pg_S1661.21,Pg_S0508.4,Pg_S3862.23,Pg_S5244.2,Pg_S0981.41,Pg_S3893.5,Pg_S3855.13,Pg_S0857.35,Pg_S2211.2,Pg_S4334.1,Pg_S3744.5,Pg_S5244.5,Pg_S2551.1,Pg_S0700.1,Pg_S0225.15,Pg_S2588.16,Pg_S4857.1,Pg_S3565.2
GO:0030089	phycobilisome	cellular_component	0.26236	1	4	223959	14	45598	Pg_S1753.12,Pg_S1501.19,Pg_S2776.4,Pg_S2871.12
GO:0005664	nuclear origin of replication recognition complex	cellular_component	0.26289	1	9	223959	35	45598	Pg_S1979.4,Pg_S5291.2,Pg_S0205.8,Pg_S0266.12,Pg_S4272.8,Pg_S7466.1,Pg_S6640.4,Pg_S2390.8,Pg_S2708.12
GO:0045735	nutrient reservoir activity	molecular_function	0.26386	1	27	223959	97	45598	Pg_S0544.52,Pg_S3757.16,Pg_S1389.30,Pg_S1370.9,Pg_S7992.3,Pg_S0129.16,Pg_S1845.8,Pg_S5565.3,Pg_S3112.13,Pg_S2518.18,Pg_S0407.17,Pg_S3450.3,Pg_S3767.22,Pg_S3412.8,Pg_S6661.4,Pg_S5464.4,Pg_S6180.7,Pg_S4312.9,Pg_S8267.2,Pg_S0423.32,Pg_S1004.9,Pg_S0508.1,Pg_S2377.10,Pg_S2953.20,Pg_S0745.36,Pg_S0575.54,Pg_S4374.4
GO:0006508	proteolysis	biological_process	0.2643	1	331	223959	1617	45598	Pg_S1552.29,Pg_S2513.2,Pg_S1107.10,Pg_S3943.3,Pg_S1750.25,Pg_S2473.29,Pg_S0241.37,Pg_S0227.21,Pg_S1464.5,Pg_S0542.9,Pg_S1033.13,Pg_S2266.12,Pg_S1806.5,Pg_S2190.32,Pg_S2069.21,Pg_S3598.5,Pg_S3878.11,Pg_S0720.5,Pg_S4495.2,Pg_S0311.1,Pg_S1058.9,Pg_S7042.3,Pg_S6661.8,Pg_S2549.32,Pg_S0876.1,Pg_S4140.3,Pg_S0662.55,Pg_S5295.3,Pg_S1033.3,Pg_S0718.17,Pg_S6447.4,XLOC_512760,Pg_S0927.1,Pg_S5954.6,Pg_S7895.2…
GO:0009435	NAD biosynthetic process	biological_process	0.26506	1	4	223959	15	45598	Pg_S1712.26,Pg_S3759.20,Pg_S1292.17,Pg_S4012.7
GO:0019674	NAD metabolic process	biological_process	0.26506	1	4	223959	15	45598	Pg_S1292.17,Pg_S4012.7,Pg_S3759.20,Pg_S1712.26
GO:0016211	ammonia ligase activity	molecular_function	0.26587	1	10	223959	40	45598	Pg_S5520.14,Pg_S1954.19,Pg_S5008.13,Pg_S0760.6,Pg_S1647.42,Pg_S6941.11,Pg_S2147.11,Pg_S6770.2,Pg_S3711.8,Pg_S6503.4
GO:0016880	acid-ammonia (or amide) ligase activity	molecular_function	0.26587	1	10	223959	40	45598	Pg_S1647.42,Pg_S6941.11,Pg_S6770.2,Pg_S2147.11,Pg_S6503.4,Pg_S3711.8,Pg_S5520.14,Pg_S1954.19,Pg_S0760.6,Pg_S5008.13
GO:0008527	taste receptor activity	molecular_function	0.26592	1	1	223959	1	45598	Pg_S0233.10
GO:0009593	detection of chemical stimulus	biological_process	0.26592	1	1	223959	1	45598	Pg_S0233.10
GO:0050906	detection of stimulus involved in sensory perception	biological_process	0.26592	1	1	223959	1	45598	Pg_S0233.10
GO:0050907	detection of chemical stimulus involved in sensory perception	biological_process	0.26592	1	1	223959	1	45598	Pg_S0233.10
GO:0050912	detection of chemical stimulus involved in sensory perception of taste	biological_process	0.26592	1	1	223959	1	45598	Pg_S0233.10
GO:0000160	phosphorelay signal transduction system	biological_process	0.26605	1	42	223959	199	45598	Pg_S3024.6,Pg_S2810.12,Pg_S0568.7,Pg_S2163.4,Pg_S2138.6,Pg_S0906.27,Pg_S4656.4,Pg_S0600.3,Pg_S1034.28,Pg_S2021.5,Pg_S0871.3,Pg_S0874.4,Pg_S2306.16,Pg_S0493.48,Pg_S0624.8,Pg_S0144.17,Pg_S0226.4,Pg_S8752.1,Pg_S1957.7,Pg_S6381.2,Pg_S5207.1,Pg_S3328.3,Pg_S0168.6,Pg_S5709.5,Pg_S0881.2,Pg_S1937.7,Pg_S0798.2,Pg_S4605.3,Pg_S4114.2,Pg_S6057.7,Pg_S1507.5,Pg_S3844.2,Pg_S2144.6,Pg_S0170.16,Pg_S2372.4,Pg_S350…
GO:0004799	thymidylate synthase activity	molecular_function	0.26631	1	1	223959	2	45598	Pg_S2014.1
GO:0045005	maintenance of fidelity involved in DNA-dependent DNA replication	biological_process	0.26668	1	2	223959	6	45598	Pg_S0106.5,Pg_S0290.6
GO:0048478	replication fork protection	biological_process	0.26668	1	2	223959	6	45598	Pg_S0290.6,Pg_S0106.5
GO:0005730	nucleolus	cellular_component	0.26682	1	10	223959	37	45598	Pg_S0212.1,Pg_S2317.2,Pg_S1969.6,Pg_S2658.24,Pg_S3035.11,XLOC_529893,Pg_S8829.1,Pg_S3641.10,Pg_S1480.36,Pg_S0266.77
GO:0009712	catechol-containing compound metabolic process	biological_process	0.26686	1	1	223959	2	45598	Pg_S4969.3
GO:0018576	catechol 1,2-dioxygenase activity	molecular_function	0.26686	1	1	223959	2	45598	Pg_S4969.3
GO:0019114	catechol dioxygenase activity	molecular_function	0.26686	1	1	223959	2	45598	Pg_S4969.3
GO:0000808	origin recognition complex	cellular_component	0.26696	1	12	223959	49	45598	Pg_S0266.12,Pg_S0205.8,Pg_S5291.2,Pg_S1726.2,Pg_S1979.4,Pg_S1108.18,Pg_S7466.1,Pg_S2390.8,Pg_S2708.12,Pg_S4166.7,Pg_S6640.4,Pg_S4272.8
GO:0004743	pyruvate kinase activity	molecular_function	0.26751	1	14	223959	62	45598	Pg_S1746.24,Pg_S4012.7,Pg_S3064.25,Pg_S2580.8,Pg_S0374.27,Pg_S3016.5,Pg_S4975.5,Pg_S2668.16,Pg_S1104.2,Pg_S3855.13,Pg_S0846.30,Pg_S6831.7,Pg_S1561.4,Pg_S4579.3
GO:0005740	mitochondrial envelope	cellular_component	0.26839	1	108	223959	521	45598	Pg_S1124.18,Pg_S0786.24,Pg_S0065.13,Pg_S2408.2,Pg_S1799.20,Pg_S3765.5,Pg_S1049.36,Pg_S0148.36,Pg_S1946.3,Pg_S6517.2,Pg_S5500.3,Pg_S3757.16,Pg_S2266.24,Pg_S0482.2,Pg_S0192.11,Pg_S1480.6,Pg_S1019.3,Pg_S2559.1,Pg_S0400.26,Pg_S0553.1,Pg_S0856.9,Pg_S8767.1,Pg_S5520.5,Pg_S2735.6,Pg_S0121.21,Pg_S1838.8,Pg_S1468.8,Pg_S0480.2,Pg_S0439.3,Pg_S6467.2,Pg_S3847.1,Pg_S7069.6,Pg_S1395.29,Pg_S2749.13,Pg_S3248.1,P…
GO:0009445	putrescine metabolic process	biological_process	0.26879	1	1	223959	2	45598	Pg_S1075.29
GO:0009446	putrescine biosynthetic process	biological_process	0.26879	1	1	223959	2	45598	Pg_S1075.29
GO:0030896	checkpoint clamp complex	cellular_component	0.26947	1	6	223959	18	45598	Pg_S2289.12,Pg_S0136.13,Pg_S3339.17,Pg_S4544.2,Pg_S0500.19,Pg_S1038.19
GO:0031347	regulation of defense response	biological_process	0.26981	1	5	223959	13	45598	Pg_S6912.2,Pg_S8289.2,Pg_S1761.12,Pg_S3049.2,Pg_S5942.6
GO:0010558	negative regulation of macromolecule biosynthetic process	biological_process	0.27028	1	26	223959	101	45598	Pg_S2317.2,Pg_S0181.12,Pg_S0677.1,Pg_S0926.5,Pg_S0106.5,Pg_S0900.8,Pg_S0290.6,Pg_S3178.11,Pg_S2003.6,Pg_S1966.2,Pg_S7741.1,Pg_S0884.2,Pg_S2207.18,Pg_S3843.17,Pg_S4328.4,Pg_S0981.30,Pg_S7265.2,Pg_S6147.2,Pg_S2871.23,Pg_S0640.12,Pg_S1340.4,Pg_S2891.2,Pg_S1000.4,Pg_S5860.8,Pg_S1122.9,Pg_S1631.2
GO:0031327	negative regulation of cellular biosynthetic process	biological_process	0.27028	1	26	223959	101	45598	Pg_S2871.23,Pg_S1340.4,Pg_S0640.12,Pg_S1000.4,Pg_S2891.2,Pg_S1122.9,Pg_S5860.8,Pg_S1631.2,Pg_S2207.18,Pg_S0884.2,Pg_S3843.17,Pg_S4328.4,Pg_S0981.30,Pg_S7265.2,Pg_S6147.2,Pg_S0900.8,Pg_S3178.11,Pg_S0290.6,Pg_S2003.6,Pg_S1966.2,Pg_S7741.1,Pg_S2317.2,Pg_S0181.12,Pg_S0677.1,Pg_S0926.5,Pg_S0106.5
GO:2000113	negative regulation of cellular macromolecule biosynthetic process	biological_process	0.27028	1	26	223959	101	45598	Pg_S1340.4,Pg_S0640.12,Pg_S2871.23,Pg_S1631.2,Pg_S5860.8,Pg_S1122.9,Pg_S2891.2,Pg_S1000.4,Pg_S7265.2,Pg_S0981.30,Pg_S4328.4,Pg_S3843.17,Pg_S0884.2,Pg_S2207.18,Pg_S6147.2,Pg_S0900.8,Pg_S7741.1,Pg_S1966.2,Pg_S2003.6,Pg_S3178.11,Pg_S0290.6,Pg_S0677.1,Pg_S0181.12,Pg_S2317.2,Pg_S0106.5,Pg_S0926.5
GO:0008312	7S RNA binding	molecular_function	0.27086	1	10	223959	41	45598	Pg_S0033.9,Pg_S0067.7,Pg_S0061.62,Pg_S2569.13,Pg_S5079.11,Pg_S6272.12,Pg_S3000.2,Pg_S2977.1,Pg_S0086.25,Pg_S0070.6
GO:0048500	signal recognition particle	cellular_component	0.27086	1	10	223959	41	45598	Pg_S0067.7,Pg_S0033.9,Pg_S0086.25,Pg_S0070.6,Pg_S2977.1,Pg_S3000.2,Pg_S6272.12,Pg_S5079.11,Pg_S2569.13,Pg_S0061.62
GO:0016627	oxidoreductase activity, acting on the CH-CH group of donors	molecular_function	0.27112	1	55	223959	266	45598	Pg_S0291.7,Pg_S1972.14,Pg_S1439.10,Pg_S5158.9,Pg_S5713.4,Pg_S2583.14,Pg_S4181.13,Pg_S1560.7,Pg_S1465.27,Pg_S4568.18,Pg_S4604.7,Pg_S4497.11,Pg_S0826.8,Pg_S0241.21,Pg_S2473.26,Pg_S4206.2,Pg_S5924.4,Pg_S4624.11,Pg_S0111.1,Pg_S1681.1,Pg_S0981.6,Pg_S1971.4,Pg_S0350.26,Pg_S6053.3,Pg_S0346.6,Pg_S0536.6,Pg_S3187.19,Pg_S6577.4,Pg_S1242.29,Pg_S0724.14,Pg_S3064.5,Pg_S1637.25,Pg_S0668.3,Pg_S9001.1,Pg_S2708.2…
GO:0038023	signaling receptor activity	molecular_function	0.27119	1	73	223959	346	45598	XLOC_032092,Pg_S4342.25,Pg_S2196.10,Pg_S6469.8,Pg_S2844.9,Pg_S0992.54,Pg_S1726.2,Pg_S3506.6,Pg_S0170.16,Pg_S1507.5,Pg_S1865.4,Pg_S6057.7,Pg_S0144.24,Pg_S4114.2,Pg_S1924.18,Pg_S0032.12,Pg_S0798.2,Pg_S4053.2,Pg_S0126.24,Pg_S5018.1,Pg_S0881.2,Pg_S1600.7,Pg_S1059.46,Pg_S0226.3,Pg_S0708.2,Pg_S0437.6,Pg_S3089.2,Pg_S1801.1,Pg_S1766.15,Pg_S0439.70,Pg_S2473.3,Pg_S7998.2,Pg_S1108.18,Pg_S1225.2,Pg_S0544.61,…
GO:0042600	chorion	cellular_component	0.27181	1	12	223959	43	45598	Pg_S1425.22,Pg_S3866.11,Pg_S8140.4,Pg_S1671.8,Pg_S7084.4,Pg_S5498.4,Pg_S1794.5,Pg_S1766.15,Pg_S4155.13,Pg_S3046.4,Pg_S5030.3,Pg_S2783.12
GO:0005672	transcription factor TFIIA complex	cellular_component	0.27219	1	20	223959	88	45598	Pg_S1106.18,Pg_S0773.1,Pg_S1954.17,Pg_S3911.6,Pg_S3511.16,Pg_S2259.6,Pg_S2061.24,Pg_S4969.3,Pg_S1974.22,Pg_S1946.4,Pg_S3822.11,Pg_S7024.1,Pg_S0276.29,Pg_S2264.3,Pg_S2813.11,Pg_S0085.66,Pg_S1389.4,Pg_S2472.21,Pg_S7467.3,Pg_S2971.4
GO:0005942	phosphatidylinositol 3-kinase complex	cellular_component	0.2743	1	6	223959	18	45598	Pg_S0620.1,Pg_S0135.7,Pg_S2620.4,Pg_S0439.3,Pg_S3866.11,Pg_S7544.1
GO:0005944	1-phosphatidylinositol-4-phosphate 3-kinase, class IB complex	cellular_component	0.2743	1	6	223959	18	45598	Pg_S0439.3,Pg_S3866.11,Pg_S7544.1,Pg_S0620.1,Pg_S0135.7,Pg_S2620.4
GO:0035014	phosphatidylinositol 3-kinase regulator activity	molecular_function	0.2743	1	6	223959	18	45598	Pg_S0135.7,Pg_S2620.4,Pg_S0620.1,Pg_S7544.1,Pg_S0439.3,Pg_S3866.11
GO:0046935	1-phosphatidylinositol-3-kinase regulator activity	molecular_function	0.2743	1	6	223959	18	45598	Pg_S3866.11,Pg_S0439.3,Pg_S7544.1,Pg_S0620.1,Pg_S2620.4,Pg_S0135.7
GO:0033313	meiotic cell cycle checkpoint	biological_process	0.27479	1	1	223959	2	45598	Pg_S1615.12
GO:0040020	regulation of meiosis	biological_process	0.27479	1	1	223959	2	45598	Pg_S1615.12
GO:0045835	negative regulation of meiosis	biological_process	0.27479	1	1	223959	2	45598	Pg_S1615.12
GO:0051445	regulation of meiotic cell cycle	biological_process	0.27479	1	1	223959	2	45598	Pg_S1615.12
GO:0051598	meiotic recombination checkpoint	biological_process	0.27479	1	1	223959	2	45598	Pg_S1615.12
GO:2000241	regulation of reproductive process	biological_process	0.27479	1	1	223959	2	45598	Pg_S1615.12
GO:2000242	negative regulation of reproductive process	biological_process	0.27479	1	1	223959	2	45598	Pg_S1615.12
GO:0030077	plasma membrane light-harvesting complex	cellular_component	0.27484	1	7	223959	26	45598	Pg_S1562.14,Pg_S0280.13,Pg_S0277.29,Pg_S0330.1,Pg_S2649.4,Pg_S4310.2,Pg_S1069.14
GO:0042716	plasma membrane-derived chromatophore	cellular_component	0.27484	1	7	223959	26	45598	Pg_S1562.14,Pg_S0280.13,Pg_S2649.4,Pg_S0330.1,Pg_S0277.29,Pg_S4310.2,Pg_S1069.14
GO:0004424	imidazoleglycerol-phosphate dehydratase activity	molecular_function	0.27499	1	2	223959	4	45598	Pg_S5454.6,Pg_S3456.16
GO:0071310	cellular response to organic substance	biological_process	0.27523	1	9	223959	31	45598	Pg_S0925.30,Pg_S2409.2,Pg_S0415.4,Pg_S5757.1,Pg_S2274.7,Pg_S6552.1,Pg_S0985.5,Pg_S2898.6,Pg_S0032.12
GO:0005890	sodium:potassium-exchanging ATPase complex	cellular_component	0.27556	1	2	223959	4	45598	Pg_S0491.4,Pg_S6919.4
GO:0004325	ferrochelatase activity	molecular_function	0.27592	1	3	223959	10	45598	Pg_S0856.10,Pg_S1135.14,Pg_S1940.1
GO:0001518	voltage-gated sodium channel complex	cellular_component	0.2771	1	4	223959	12	45598	Pg_S1472.3,Pg_S1647.20,Pg_S2495.1,Pg_S2317.2
GO:0005248	voltage-gated sodium channel activity	molecular_function	0.2771	1	4	223959	12	45598	Pg_S2317.2,Pg_S1647.20,Pg_S2495.1,Pg_S1472.3
GO:0034706	sodium channel complex	cellular_component	0.2771	1	4	223959	12	45598	Pg_S2495.1,Pg_S1647.20,Pg_S2317.2,Pg_S1472.3
GO:0043570	maintenance of DNA repeat elements	biological_process	0.27805	1	2	223959	5	45598	Pg_S4599.12,Pg_S8137.2
GO:0043571	maintenance of CRISPR repeat elements	biological_process	0.27805	1	2	223959	5	45598	Pg_S4599.12,Pg_S8137.2
GO:0003697	single-stranded DNA binding	molecular_function	0.27826	1	19	223959	84	45598	Pg_S3855.13,Pg_S0319.9,Pg_S3264.8,Pg_S3119.11,Pg_S0883.13,Pg_S2176.4,Pg_S1016.5,Pg_S1011.5,Pg_S4860.3,Pg_S5357.4,Pg_S2568.18,Pg_S3141.1,Pg_S0305.2,Pg_S0655.14,Pg_S1340.11,Pg_S1418.8,Pg_S0655.15,Pg_S0263.6,Pg_S1428.10
GO:0008964	phosphoenolpyruvate carboxylase activity	molecular_function	0.27866	1	5	223959	22	45598	Pg_S3744.5,Pg_S2588.16,Pg_S2148.7,Pg_S1607.4,Pg_S5859.2
GO:0030518	intracellular steroid hormone receptor signaling pathway	biological_process	0.27948	1	9	223959	32	45598	Pg_S3465.1,Pg_S1116.24,Pg_S2473.3,Pg_S1766.15,Pg_S0265.21,Pg_S2132.9,Pg_S0992.54,Pg_S0415.4,Pg_S3899.1
GO:0030522	intracellular receptor signaling pathway	biological_process	0.27948	1	9	223959	32	45598	Pg_S0415.4,Pg_S3899.1,Pg_S0265.21,Pg_S2132.9,Pg_S0992.54,Pg_S2473.3,Pg_S1116.24,Pg_S3465.1,Pg_S1766.15
GO:0004559	alpha-mannosidase activity	molecular_function	0.27986	1	9	223959	43	45598	Pg_S4448.6,Pg_S2538.10,Pg_S0534.63,Pg_S0033.8,Pg_S2819.21,Pg_S1844.19,Pg_S0402.37,Pg_S3338.30,Pg_S2287.3
GO:0019072	viral genome packaging	biological_process	0.2799	1	7	223959	25	45598	Pg_S0799.3,Pg_S0769.6,Pg_S2068.4,Pg_S7170.1,Pg_S2031.4,Pg_S1647.20,Pg_S4395.14
GO:0015109	chromate transmembrane transporter activity	molecular_function	0.28076	1	1	223959	2	45598	Pg_S0232.50
GO:0015703	chromate transport	biological_process	0.28076	1	1	223959	2	45598	Pg_S0232.50
GO:0007276	gamete generation	biological_process	0.28113	1	20	223959	84	45598	Pg_S5498.4,Pg_S2574.3,Pg_S8258.2,Pg_S3949.6,Pg_S1894.20,Pg_S0046.18,Pg_S4369.16,Pg_S0204.75,Pg_S4155.13,Pg_S3046.4,Pg_S1794.5,Pg_S4503.9,Pg_S3257.12,Pg_S1908.5,Pg_S1671.8,Pg_S8140.4,Pg_S1425.22,Pg_S2783.12,Pg_S1766.15,Pg_S4363.7
GO:0004592	pantoate-beta-alanine ligase activity	molecular_function	0.28139	1	2	223959	6	45598	Pg_S2063.16,Pg_S0543.15
GO:0008657	DNA topoisomerase (ATP-hydrolyzing) inhibitor activity	molecular_function	0.28319	1	1	223959	1	45598	Pg_S7262.3
GO:0072586	DNA topoisomerase (ATP-hydrolyzing) regulator activity	molecular_function	0.28319	1	1	223959	1	45598	Pg_S7262.3
GO:0031324	negative regulation of cellular metabolic process	biological_process	0.28412	1	26	223959	102	45598	Pg_S2003.6,Pg_S0290.6,Pg_S3178.11,Pg_S7741.1,Pg_S1966.2,Pg_S0900.8,Pg_S0926.5,Pg_S0106.5,Pg_S0181.12,Pg_S2317.2,Pg_S0677.1,Pg_S2891.2,Pg_S1000.4,Pg_S1631.2,Pg_S1122.9,Pg_S5860.8,Pg_S2871.23,Pg_S0640.12,Pg_S1340.4,Pg_S6147.2,Pg_S3843.17,Pg_S2207.18,Pg_S0884.2,Pg_S0981.30,Pg_S7265.2,Pg_S4328.4
GO:0006022	aminoglycan metabolic process	biological_process	0.28439	1	19	223959	78	45598	Pg_S1729.8,Pg_S0748.7,Pg_S5008.5,XLOC_230567,Pg_S2233.1,Pg_S5902.2,Pg_S0614.22,Pg_S7390.2,Pg_S5998.7,Pg_S5394.3,XLOC_137362,Pg_S0096.37,Pg_S1345.5,Pg_S4931.1,Pg_S0158.11,XLOC_410687,Pg_S1777.1,Pg_S0133.2,Pg_S5473.2
GO:0006725	cellular aromatic compound metabolic process	biological_process	0.28462	1	2035	223959	9672	45598	Pg_S0662.19,Pg_S2031.4,Pg_S2264.3,Pg_S2027.3,Pg_S2197.3,XLOC_492020,Pg_S1940.4,Pg_S6137.4,Pg_S5924.4,Pg_S2044.2,Pg_S0734.17,Pg_S6143.2,Pg_S4821.5,Pg_S2606.7,Pg_S2394.3,Pg_S1560.7,Pg_S0889.21,Pg_S1416.2,Pg_S0098.3,Pg_S9275.1,Pg_S0843.3,Pg_S1442.20,Pg_S1658.19,Pg_S0291.7,Pg_S2027.6,Pg_S0429.23,Pg_S0519.38,Pg_S3028.17,Pg_S1075.37,Pg_S0724.42,Pg_S3591.8,Pg_S1536.1,Pg_S3792.1,Pg_S7308.4,Pg_S0370.3,Pg_…
GO:0005743	mitochondrial inner membrane	cellular_component	0.28579	1	61	223959	288	45598	Pg_S4635.12,Pg_S4159.14,Pg_S2606.7,Pg_S6962.2,Pg_S0170.11,Pg_S1275.6,Pg_S3722.19,Pg_S0326.17,Pg_S0012.13,Pg_S2803.5,Pg_S0442.29,Pg_S0008.2,Pg_S2238.19,Pg_S4181.3,Pg_S1661.15,Pg_S3020.2,Pg_S0050.2,Pg_S7069.6,Pg_S3847.1,Pg_S2749.13,Pg_S3248.1,Pg_S0480.2,Pg_S6467.2,Pg_S3125.6,Pg_S6928.2,Pg_S0856.9,Pg_S8767.1,Pg_S5520.5,Pg_S1838.8,Pg_S2735.6,Pg_S0400.26,Pg_S3976.18,Pg_S0553.1,Pg_S0192.11,Pg_S1480.6,P…
GO:0006743	ubiquinone metabolic process	biological_process	0.28605	1	6	223959	28	45598	Pg_S1815.23,Pg_S0093.26,Pg_S0013.1,Pg_S3022.1,Pg_S0093.27,Pg_S3923.6
GO:0006744	ubiquinone biosynthetic process	biological_process	0.28605	1	6	223959	28	45598	Pg_S0093.26,Pg_S0013.1,Pg_S3022.1,Pg_S0093.27,Pg_S3923.6,Pg_S1815.23
GO:0007155	cell adhesion	biological_process	0.28675	1	61	223959	275	45598	Pg_S5901.12,Pg_S2283.1,Pg_S1838.8,Pg_S3507.1,Pg_S5135.1,Pg_S1600.7,Pg_S1995.24,Pg_S1750.16,Pg_S3092.6,Pg_S6541.2,Pg_S3518.16,Pg_S6725.6,Pg_S1464.20,Pg_S2397.1,Pg_S3675.10,Pg_S4442.6,XLOC_199949,Pg_S1258.2,Pg_S2810.32,Pg_S7382.3,Pg_S0333.4,Pg_S0003.7,Pg_S1464.19,Pg_S3624.2,Pg_S0822.4,Pg_S6376.6,Pg_S7076.4,Pg_S2664.2,Pg_S1886.19,Pg_S1076.1,Pg_S3315.4,Pg_S1253.3,Pg_S1956.1,Pg_S4858.3,Pg_S0581.5,Pg_S…
GO:0003910	DNA ligase (ATP) activity	molecular_function	0.28794	1	6	223959	27	45598	Pg_S0160.1,Pg_S4919.3,Pg_S0010.9,Pg_S3401.21,Pg_S0252.17,Pg_S1958.2
GO:0016485	protein processing	biological_process	0.28795	1	22	223959	105	45598	Pg_S3325.19,Pg_S5402.1,Pg_S0370.1,Pg_S2369.2,Pg_S0033.8,Pg_S1124.26,Pg_S6667.1,Pg_S0200.2,Pg_S0327.40,Pg_S7897.2,Pg_S2145.29,Pg_S6647.3,Pg_S0031.14,Pg_S4568.18,Pg_S1035.3,Pg_S1348.8,Pg_S0679.2,Pg_S0662.10,Pg_S0360.1,Pg_S2715.9,Pg_S2278.10,Pg_S4553.10
GO:0051604	protein maturation	biological_process	0.28795	1	22	223959	105	45598	Pg_S1124.26,Pg_S2145.29,Pg_S6667.1,Pg_S0200.2,Pg_S7897.2,Pg_S0327.40,Pg_S0370.1,Pg_S3325.19,Pg_S5402.1,Pg_S2369.2,Pg_S0033.8,Pg_S0360.1,Pg_S2715.9,Pg_S0662.10,Pg_S4553.10,Pg_S2278.10,Pg_S6647.3,Pg_S0031.14,Pg_S4568.18,Pg_S0679.2,Pg_S1035.3,Pg_S1348.8
GO:0070585	protein localization to mitochondrion	biological_process	0.2892	1	12	223959	61	45598	Pg_S1480.6,Pg_S1019.3,Pg_S0192.11,Pg_S2408.2,Pg_S1395.29,Pg_S7800.3,Pg_S0008.2,Pg_S9087.1,Pg_S3650.12,Pg_S2803.5,Pg_S2431.3,Pg_S2470.10
GO:0072655	establishment of protein localization to mitochondrion	biological_process	0.2892	1	12	223959	61	45598	Pg_S3650.12,Pg_S2470.10,Pg_S2431.3,Pg_S2803.5,Pg_S9087.1,Pg_S0008.2,Pg_S1395.29,Pg_S7800.3,Pg_S1480.6,Pg_S1019.3,Pg_S0192.11,Pg_S2408.2
GO:0051213	dioxygenase activity	molecular_function	0.28928	1	28	223959	133	45598	Pg_S3059.2,Pg_S0573.9,Pg_S1270.5,Pg_S1004.9,Pg_S3015.1,Pg_S6529.3,Pg_S5902.4,Pg_S0318.12,Pg_S0575.54,Pg_S3814.3,Pg_S6180.7,Pg_S3622.8,Pg_S3059.3,Pg_S1988.1,Pg_S7979.1,Pg_S3622.6,XLOC_411558,Pg_S8267.2,Pg_S4978.3,Pg_S4722.4,Pg_S1275.6,Pg_S3463.10,Pg_S0003.4,Pg_S6490.4,Pg_S3059.1,Pg_S2317.13,Pg_S5962.1,Pg_S4969.3
GO:0005850	eukaryotic translation initiation factor 2 complex	cellular_component	0.28981	1	3	223959	11	45598	Pg_S2093.26,Pg_S0313.10,Pg_S0758.3
GO:0051189	prosthetic group metabolic process	biological_process	0.2903	1	15	223959	68	45598	Pg_S0277.26,Pg_S0519.50,Pg_S4176.5,Pg_S7014.1,Pg_S1679.44,Pg_S6343.2,Pg_S1493.1,Pg_S1444.21,Pg_S2390.7,Pg_S1774.28,Pg_S1232.2,Pg_S0025.8,Pg_S2971.4,Pg_S0077.36,Pg_S1194.3
GO:0004788	thiamine diphosphokinase activity	molecular_function	0.29106	1	2	223959	7	45598	Pg_S0403.53,Pg_S6130.4
GO:0070011	peptidase activity, acting on L-amino acid peptides	molecular_function	0.29127	1	382	223959	1866	45598	Pg_S1150.6,Pg_S1108.16,XLOC_189286,Pg_S1376.6,Pg_S0213.20,Pg_S3865.2,Pg_S1867.11,Pg_S5168.10,Pg_S1798.3,Pg_S7635.1,Pg_S0206.1,Pg_S8714.1,Pg_S2448.22,XLOC_147184,Pg_S8837.2,Pg_S5610.7,Pg_S0431.37,Pg_S0720.3,Pg_S1237.1,Pg_S0769.8,Pg_S2416.16,Pg_S5843.1,Pg_S0280.7,Pg_S2680.1,Pg_S0122.8,Pg_S2124.25,Pg_S3016.19,Pg_S0247.34,Pg_S0788.1,Pg_S0936.1,Pg_S8476.3,Pg_S1029.45,Pg_S3783.19,Pg_S2495.1,Pg_S3025.6,…
GO:0006333	chromatin assembly or disassembly	biological_process	0.29167	1	21	223959	88	45598	Pg_S1231.21,Pg_S1518.43,Pg_S1564.1,Pg_S0813.20,Pg_S2031.3,Pg_S0895.35,Pg_S1661.26,Pg_S1632.21,Pg_S1974.22,Pg_S3090.15,Pg_S7066.4,Pg_S0967.18,Pg_S4338.8,Pg_S2553.6,Pg_S4248.5,Pg_S7084.4,Pg_S0011.4,Pg_S2592.4,Pg_S0045.7,Pg_S0052.20,Pg_S1291.1
GO:0060341	regulation of cellular localization	biological_process	0.29205	1	4	223959	14	45598	XLOC_041385,Pg_S0159.1,Pg_S5241.1,Pg_S3232.7
GO:0030410	nicotianamine synthase activity	molecular_function	0.29238	1	3	223959	9	45598	Pg_S4935.3,Pg_S4921.1,XLOC_297706
GO:0030417	nicotianamine metabolic process	biological_process	0.29238	1	3	223959	9	45598	Pg_S4921.1,XLOC_297706,Pg_S4935.3
GO:0030418	nicotianamine biosynthetic process	biological_process	0.29238	1	3	223959	9	45598	XLOC_297706,Pg_S4921.1,Pg_S4935.3
GO:0032786	positive regulation of DNA-dependent transcription, elongation	biological_process	0.29444	1	5	223959	19	45598	Pg_S3866.11,Pg_S5517.1,Pg_S1054.6,Pg_S1454.4,Pg_S2117.1
GO:0032968	positive regulation of transcription elongation from RNA polymerase II promoter	biological_process	0.29444	1	5	223959	19	45598	Pg_S5517.1,Pg_S1454.4,Pg_S1054.6,Pg_S3866.11,Pg_S2117.1
GO:0034243	regulation of transcription elongation from RNA polymerase II promoter	biological_process	0.29444	1	5	223959	19	45598	Pg_S3866.11,Pg_S1454.4,Pg_S1054.6,Pg_S5517.1,Pg_S2117.1
GO:0019784	NEDD8-specific protease activity	molecular_function	0.29451	1	4	223959	13	45598	Pg_S2810.28,Pg_S3565.7,Pg_S1798.3,Pg_S4484.15
GO:0044708	single-organism behavior	biological_process	0.29624	1	3	223959	10	45598	Pg_S2835.12,Pg_S2448.2,Pg_S1778.1
GO:0006370	7-methylguanosine mRNA capping	biological_process	0.29653	1	4	223959	17	45598	Pg_S3401.21,Pg_S0368.23,Pg_S5979.5,Pg_S1958.2
GO:0031369	translation initiation factor binding	molecular_function	0.29668	1	8	223959	28	45598	Pg_S0431.15,Pg_S3641.10,Pg_S0640.12,Pg_S1000.4,Pg_S0292.42,Pg_S6457.3,Pg_S2658.24,XLOC_199949
GO:0010876	lipid localization	biological_process	0.29711	1	22	223959	97	45598	Pg_S3923.8,Pg_S0239.10,Pg_S0222.27,Pg_S1101.6,Pg_S1570.4,Pg_S0374.42,Pg_S1316.5,Pg_S7104.3,Pg_S2524.26,Pg_S2805.10,XLOC_301754,Pg_S4893.14,Pg_S7765.2,Pg_S0808.9,Pg_S2056.4,Pg_S8147.1,Pg_S2907.1,Pg_S0700.5,Pg_S3149.14,Pg_S2721.10,Pg_S3071.8,Pg_S0605.10
GO:0016298	lipase activity	molecular_function	0.29827	1	14	223959	64	45598	Pg_S3261.5,Pg_S3081.5,Pg_S1781.2,Pg_S6971.3,Pg_S4326.1,Pg_S0679.6,Pg_S3684.2,Pg_S5601.8,Pg_S4605.3,Pg_S7340.3,Pg_S2242.1,Pg_S5960.1,Pg_S7546.1,Pg_S4586.2
GO:0016756	glutathione gamma-glutamylcysteinyltransferase activity	molecular_function	0.29921	1	3	223959	11	45598	Pg_S5385.5,Pg_S2677.26,Pg_S8042.1
GO:0046937	phytochelatin metabolic process	biological_process	0.29921	1	3	223959	11	45598	Pg_S5385.5,Pg_S8042.1,Pg_S2677.26
GO:0046938	phytochelatin biosynthetic process	biological_process	0.29921	1	3	223959	11	45598	Pg_S5385.5,Pg_S8042.1,Pg_S2677.26
GO:0022890	inorganic cation transmembrane transporter activity	molecular_function	0.30016	1	266	223959	1242	45598	Pg_S3436.1,Pg_S1622.7,Pg_S3781.2,Pg_S0131.25,Pg_S1518.7,Pg_S9122.2,Pg_S3923.7,Pg_S0852.8,Pg_S7069.6,Pg_S5850.4,Pg_S3109.1,Pg_S5942.1,Pg_S3112.16,Pg_S2735.6,Pg_S4280.1,Pg_S1862.7,Pg_S0671.12,Pg_S7840.1,Pg_S1400.1,Pg_S0087.9,Pg_S1181.1,Pg_S0786.24,Pg_S0994.3,Pg_S5339.4,Pg_S0500.4,Pg_S0060.4,Pg_S1432.2,Pg_S7453.5,Pg_S0801.4,Pg_S4217.10,XLOC_199243,Pg_S0286.4,Pg_S0724.35,Pg_S1865.14,Pg_S0590.8,Pg_S00…
GO:0004675	transmembrane receptor protein serine/threonine kinase activity	molecular_function	0.30174	1	4	223959	14	45598	XLOC_032092,Pg_S5018.1,Pg_S0096.4,Pg_S2038.4
GO:0001076	RNA polymerase II transcription factor binding transcription factor activity	molecular_function	0.30207	1	52	223959	232	45598	Pg_S2038.6,Pg_S3027.11,Pg_S3329.5,Pg_S1273.13,Pg_S0647.6,Pg_S6009.2,Pg_S3511.16,Pg_S5165.5,Pg_S4012.13,Pg_S4864.1,Pg_S0897.31,Pg_S2472.21,Pg_S1501.29,Pg_S1480.19,Pg_S5901.12,Pg_S0184.12,Pg_S1617.22,Pg_S0002.18,Pg_S0290.6,Pg_S2003.6,Pg_S0454.3,Pg_S0794.3,Pg_S4039.4,Pg_S7265.1,Pg_S5849.4,Pg_S5610.7,Pg_S2498.3,Pg_S0280.46,Pg_S0022.8,Pg_S0049.11,XLOC_302532,Pg_S0029.7,Pg_S3171.16,Pg_S3540.1,Pg_S5274.…
GO:0001104	RNA polymerase II transcription cofactor activity	molecular_function	0.30207	1	52	223959	232	45598	Pg_S0049.11,Pg_S0022.8,Pg_S0280.46,Pg_S2498.3,Pg_S5610.7,Pg_S5849.4,Pg_S3540.1,Pg_S3171.16,Pg_S0029.7,XLOC_302532,Pg_S0750.4,Pg_S7170.1,Pg_S2124.8,Pg_S0851.5,Pg_S0152.1,Pg_S0953.21,Pg_S5274.6,Pg_S5172.5,Pg_S0857.11,Pg_S6806.1,Pg_S2673.8,Pg_S2161.1,Pg_S1465.13,Pg_S4691.6,Pg_S0224.3,Pg_S0159.14,Pg_S3771.4,Pg_S1881.4,Pg_S4012.13,Pg_S5165.5,Pg_S3511.16,Pg_S6009.2,Pg_S0647.6,Pg_S1273.13,Pg_S3027.11,Pg…
GO:0072594	establishment of protein localization to organelle	biological_process	0.30246	1	43	223959	223	45598	Pg_S2569.13,Pg_S0660.2,Pg_S0070.6,Pg_S2803.5,Pg_S1774.28,Pg_S0008.2,Pg_S1314.8,Pg_S3000.2,Pg_S1778.1,XLOC_199243,Pg_S7800.3,Pg_S1395.29,Pg_S2310.1,Pg_S2197.3,Pg_S2470.10,Pg_S2971.4,Pg_S3529.4,Pg_S0988.8,Pg_S5079.11,Pg_S3112.13,Pg_S6272.12,Pg_S0061.62,Pg_S2977.1,Pg_S0086.25,Pg_S1019.3,Pg_S1480.6,Pg_S0192.11,Pg_S4497.12,Pg_S3650.12,Pg_S6806.1,Pg_S0431.19,Pg_S4226.12,Pg_S0213.65,Pg_S2408.2,Pg_S0519.…
GO:0008378	galactosyltransferase activity	molecular_function	0.3034	1	16	223959	76	45598	Pg_S4129.4,Pg_S0429.34,Pg_S5721.13,Pg_S4850.1,Pg_S7041.5,Pg_S6083.1,Pg_S8559.1,Pg_S4706.11,Pg_S1924.1,Pg_S0472.18,Pg_S0554.1,Pg_S0439.70,Pg_S1267.11,Pg_S4409.15,Pg_S0866.12,Pg_S1990.3
GO:0010605	negative regulation of macromolecule metabolic process	biological_process	0.30416	1	32	223959	134	45598	Pg_S0677.1,Pg_S2317.2,Pg_S0181.12,Pg_S0106.5,Pg_S0926.5,Pg_S1945.21,Pg_S3513.1,Pg_S0900.8,Pg_S3178.11,Pg_S4328.4,Pg_S0981.30,Pg_S7265.2,Pg_S0884.2,Pg_S3843.17,Pg_S6147.2,Pg_S0640.12,Pg_S2871.23,Pg_S1122.9,Pg_S1631.2,Pg_S2891.2,Pg_S0247.18,Pg_S1966.2,Pg_S7741.1,Pg_S3513.6,Pg_S1488.2,Pg_S0290.6,Pg_S2003.6,Pg_S6720.1,Pg_S2207.18,Pg_S1340.4,Pg_S5860.8,Pg_S1000.4
GO:0000981	sequence-specific DNA binding RNA polymerase II transcription factor activity	molecular_function	0.30512	1	10	223959	39	45598	Pg_S0812.13,Pg_S2473.3,Pg_S3465.1,Pg_S1116.24,Pg_S1766.15,Pg_S0265.21,Pg_S0992.54,Pg_S0960.17,Pg_S2132.9,Pg_S3899.1
GO:0046165	alcohol biosynthetic process	biological_process	0.30527	1	3	223959	12	45598	Pg_S1079.1,Pg_S0509.13,Pg_S3285.5
GO:1901617	organic hydroxy compound biosynthetic process	biological_process	0.30527	1	3	223959	12	45598	Pg_S3285.5,Pg_S0509.13,Pg_S1079.1
GO:0000786	nucleosome	cellular_component	0.30534	1	15	223959	58	45598	Pg_S0011.4,Pg_S0045.7,Pg_S2592.4,Pg_S0052.20,Pg_S4248.5,Pg_S4503.9,Pg_S2574.3,Pg_S1291.1,Pg_S1632.21,Pg_S1894.20,Pg_S7066.4,Pg_S3090.15,Pg_S0967.18,Pg_S2553.6,Pg_S0813.20
GO:0005984	disaccharide metabolic process	biological_process	0.30555	1	30	223959	138	45598	Pg_S7900.2,Pg_S5025.5,Pg_S3862.4,Pg_S0753.40,Pg_S1870.16,Pg_S0784.2,Pg_S0288.34,Pg_S1562.39,Pg_S5206.15,Pg_S5942.4,XLOC_256637,Pg_S5447.8,Pg_S1885.43,Pg_S0922.42,Pg_S5024.5,Pg_S2762.11,Pg_S0906.24,Pg_S0858.5,Pg_S1145.9,Pg_S2229.17,Pg_S2070.2,Pg_S1204.14,Pg_S4206.8,Pg_S5185.5,Pg_S0002.18,Pg_S0472.1,Pg_S7145.5,Pg_S0426.7,Pg_S0144.22,Pg_S4083.8
GO:0044275	cellular carbohydrate catabolic process	biological_process	0.30644	1	4	223959	15	45598	Pg_S3862.4,Pg_S4564.5,Pg_S5185.5,XLOC_509069
GO:0044743	intracellular protein transmembrane import	biological_process	0.30658	1	12	223959	59	45598	Pg_S2470.10,Pg_S2317.2,Pg_S2431.3,Pg_S2803.5,Pg_S3650.12,Pg_S1108.18,Pg_S9087.1,XLOC_199243,Pg_S1395.29,Pg_S4226.12,Pg_S0192.11,Pg_S1480.6
GO:0065002	intracellular protein transmembrane transport	biological_process	0.30658	1	12	223959	59	45598	Pg_S1108.18,Pg_S3650.12,Pg_S2803.5,Pg_S2431.3,Pg_S2470.10,Pg_S2317.2,Pg_S9087.1,Pg_S1395.29,XLOC_199243,Pg_S0192.11,Pg_S1480.6,Pg_S4226.12
GO:0016477	cell migration	biological_process	0.30673	1	7	223959	24	45598	Pg_S7382.3,Pg_S1253.3,Pg_S2524.26,Pg_S2082.1,Pg_S0020.2,XLOC_411558,Pg_S7927.1
GO:0030334	regulation of cell migration	biological_process	0.30673	1	7	223959	24	45598	Pg_S1253.3,Pg_S2524.26,XLOC_411558,Pg_S0020.2,Pg_S2082.1,Pg_S7927.1,Pg_S7382.3
GO:0042375	quinone cofactor metabolic process	biological_process	0.3073	1	7	223959	32	45598	Pg_S4321.14,Pg_S1815.23,Pg_S3923.6,Pg_S3022.1,Pg_S0093.27,Pg_S0013.1,Pg_S0093.26
GO:0045426	quinone cofactor biosynthetic process	biological_process	0.3073	1	7	223959	32	45598	Pg_S0093.26,Pg_S3923.6,Pg_S0093.27,Pg_S3022.1,Pg_S0013.1,Pg_S1815.23,Pg_S4321.14
GO:0048284	organelle fusion	biological_process	0.30857	1	17	223959	70	45598	Pg_S0003.7,Pg_S3717.3,Pg_S0718.8,Pg_S4006.7,Pg_S5197.5,Pg_S0072.2,Pg_S0387.2,Pg_S7572.1,Pg_S3507.1,Pg_S0688.2,Pg_S3583.13,Pg_S0033.16,Pg_S4075.8,Pg_S0124.5,Pg_S5851.4,Pg_S1945.21,Pg_S1212.9
GO:0006515	misfolded or incompletely synthesized protein catabolic process	biological_process	0.30901	1	5	223959	15	45598	Pg_S2409.2,Pg_S0985.5,Pg_S2274.7,Pg_S6552.1,Pg_S5757.1
GO:0031144	proteasome localization	biological_process	0.30901	1	5	223959	15	45598	Pg_S2274.7,Pg_S6552.1,Pg_S0985.5,Pg_S2409.2,Pg_S5757.1
GO:0034629	cellular protein complex localization	biological_process	0.30901	1	5	223959	15	45598	Pg_S2409.2,Pg_S0985.5,Pg_S6552.1,Pg_S2274.7,Pg_S5757.1
GO:0035966	response to topologically incorrect protein	biological_process	0.30901	1	5	223959	15	45598	Pg_S2274.7,Pg_S6552.1,Pg_S0985.5,Pg_S2409.2,Pg_S5757.1
GO:0035967	cellular response to topologically incorrect protein	biological_process	0.30901	1	5	223959	15	45598	Pg_S5757.1,Pg_S0985.5,Pg_S2409.2,Pg_S2274.7,Pg_S6552.1
GO:0051788	response to misfolded protein	biological_process	0.30901	1	5	223959	15	45598	Pg_S5757.1,Pg_S0985.5,Pg_S2409.2,Pg_S6552.1,Pg_S2274.7
GO:0071218	cellular response to misfolded protein	biological_process	0.30901	1	5	223959	15	45598	Pg_S2409.2,Pg_S0985.5,Pg_S6552.1,Pg_S2274.7,Pg_S5757.1
GO:0071630	nucleus-associated proteasomal ubiquitin-dependent protein catabolic process	biological_process	0.30901	1	5	223959	15	45598	Pg_S2274.7,Pg_S6552.1,Pg_S0985.5,Pg_S2409.2,Pg_S5757.1
GO:0005267	potassium channel activity	molecular_function	0.30942	1	18	223959	84	45598	Pg_S7840.1,XLOC_299534,Pg_S1615.34,Pg_S2017.10,Pg_S6888.2,Pg_S1560.16,Pg_S4888.5,Pg_S4280.1,Pg_S0061.83,Pg_S1311.30,XLOC_199243,Pg_S2208.11,Pg_S1380.2,Pg_S0633.6,Pg_S0577.11,Pg_S4952.7,Pg_S5127.11,Pg_S0857.56
GO:0044179	hemolysis in other organism	biological_process	0.31051	1	7	223959	29	45598	Pg_S3411.16,Pg_S0544.5,Pg_S6544.2,Pg_S3413.1,Pg_S0213.69,Pg_S1907.11,Pg_S6851.6
GO:0051715	cytolysis in other organism	biological_process	0.31051	1	7	223959	29	45598	Pg_S6851.6,Pg_S1907.11,Pg_S0213.69,Pg_S3413.1,Pg_S0544.5,Pg_S6544.2,Pg_S3411.16
GO:0001848	complement binding	molecular_function	0.31168	1	2	223959	6	45598	Pg_S1505.2,Pg_S1958.2
GO:0019400	alditol metabolic process	biological_process	0.31317	1	2	223959	6	45598	Pg_S1893.5,Pg_S3064.5
GO:0006511	ubiquitin-dependent protein catabolic process	biological_process	0.31358	1	58	223959	278	45598	Pg_S8899.2,Pg_S4722.4,Pg_S4399.19,Pg_S2920.2,Pg_S2274.7,Pg_S6552.1,Pg_S5302.9,Pg_S2891.2,Pg_S1097.14,Pg_S0431.37,Pg_S5757.1,Pg_S2409.2,Pg_S2161.1,Pg_S5121.8,Pg_S4463.9,Pg_S0292.30,Pg_S0653.3,Pg_S0823.2,Pg_S0284.10,Pg_S0693.24,Pg_S1960.16,Pg_S6455.6,Pg_S1530.19,Pg_S2672.13,Pg_S8635.1,Pg_S7895.2,Pg_S0436.1,Pg_S0121.54,Pg_S1936.1,Pg_S0213.20,Pg_S5954.6,Pg_S4474.1,Pg_S2746.10,Pg_S0922.3,Pg_S3747.7,Pg…
GO:0004057	arginyltransferase activity	molecular_function	0.31415	1	4	223959	15	45598	Pg_S8635.1,Pg_S1936.1,Pg_S3178.5,Pg_S0222.53
GO:0016598	protein arginylation	biological_process	0.31415	1	4	223959	15	45598	Pg_S1936.1,Pg_S3178.5,Pg_S0222.53,Pg_S8635.1
GO:0006359	regulation of transcription from RNA polymerase III promoter	biological_process	0.31435	1	8	223959	32	45598	Pg_S5608.1,Pg_S0363.3,Pg_S6406.12,Pg_S0439.3,Pg_S7213.1,Pg_S1562.43,Pg_S5279.11,Pg_S4969.3
GO:0006733	oxidoreduction coenzyme metabolic process	biological_process	0.31464	1	19	223959	88	45598	Pg_S1712.26,Pg_S1815.23,Pg_S2145.36,Pg_S2317.2,Pg_S3022.1,Pg_S1563.25,Pg_S3759.20,Pg_S4012.7,Pg_S1292.17,Pg_S7308.4,Pg_S7556.2,Pg_S0093.26,Pg_S7360.5,Pg_S1668.13,Pg_S0093.27,Pg_S0013.1,Pg_S3923.6,Pg_S1164.7,Pg_S2896.3
GO:0003864	3-methyl-2-oxobutanoate hydroxymethyltransferase activity	molecular_function	0.31584	1	3	223959	10	45598	Pg_S1205.25,Pg_S6528.8,Pg_S5428.3
GO:0008410	CoA-transferase activity	molecular_function	0.31606	1	2	223959	5	45598	Pg_S2063.2,Pg_S1295.23
GO:0044265	cellular macromolecule catabolic process	biological_process	0.31699	1	90	223959	440	45598	Pg_S6552.1,Pg_S0838.5,Pg_S4399.19,Pg_S4722.4,Pg_S4988.1,Pg_S8899.2,Pg_S0121.54,Pg_S4474.1,Pg_S5954.6,Pg_S7895.2,Pg_S0925.35,Pg_S2317.2,Pg_S0186.8,Pg_S8635.1,Pg_S1960.16,Pg_S0823.2,Pg_S2953.6,Pg_S5121.8,Pg_S4463.9,Pg_S2161.1,Pg_S1845.8,Pg_S0876.1,Pg_S5935.7,Pg_S3429.6,Pg_S4533.16,Pg_S6554.1,Pg_S6661.8,Pg_S7042.3,Pg_S6009.2,Pg_S2016.2,Pg_S0222.53,Pg_S0628.2,Pg_S4063.8,Pg_S3747.7,Pg_S1416.42,Pg_S480…
GO:0019074	viral RNA genome packaging	biological_process	0.31731	1	2	223959	6	45598	Pg_S0799.3,Pg_S0769.6
GO:0032324	molybdopterin cofactor biosynthetic process	biological_process	0.31739	1	14	223959	65	45598	Pg_S0519.50,Pg_S0277.26,Pg_S4176.5,Pg_S1679.44,Pg_S7014.1,Pg_S1493.1,Pg_S1444.21,Pg_S2390.7,Pg_S1774.28,Pg_S2971.4,Pg_S0025.8,Pg_S1232.2,Pg_S0077.36,Pg_S1194.3
GO:0043545	molybdopterin cofactor metabolic process	biological_process	0.31739	1	14	223959	65	45598	Pg_S0077.36,Pg_S1194.3,Pg_S2971.4,Pg_S1232.2,Pg_S0025.8,Pg_S2390.7,Pg_S1774.28,Pg_S1444.21,Pg_S1493.1,Pg_S1679.44,Pg_S7014.1,Pg_S4176.5,Pg_S0277.26,Pg_S0519.50
GO:0071806	protein transmembrane transport	biological_process	0.31766	1	14	223959	68	45598	Pg_S4226.12,Pg_S1960.37,Pg_S0192.11,Pg_S6970.3,Pg_S1480.6,XLOC_199243,Pg_S1395.29,Pg_S9087.1,Pg_S2803.5,Pg_S2470.10,Pg_S2431.3,Pg_S2317.2,Pg_S1108.18,Pg_S3650.12
GO:0008833	deoxyribonuclease IV (phage-T4-induced) activity	molecular_function	0.31784	1	1	223959	1	45598	Pg_S0634.16
GO:0010821	regulation of mitochondrion organization	biological_process	0.31849	1	1	223959	1	45598	Pg_S2164.11
GO:0010822	positive regulation of mitochondrion organization	biological_process	0.31849	1	1	223959	1	45598	Pg_S2164.11
GO:0090199	regulation of release of cytochrome c from mitochondria	biological_process	0.31849	1	1	223959	1	45598	Pg_S2164.11
GO:0090200	positive regulation of release of cytochrome c from mitochondria	biological_process	0.31849	1	1	223959	1	45598	Pg_S2164.11
GO:0097193	intrinsic apoptotic signaling pathway	biological_process	0.31849	1	1	223959	1	45598	Pg_S2164.11
GO:2001233	regulation of apoptotic signaling pathway	biological_process	0.31849	1	1	223959	1	45598	Pg_S2164.11
GO:0044257	cellular protein catabolic process	biological_process	0.31859	1	69	223959	333	45598	Pg_S5158.8,Pg_S4807.3,Pg_S0490.10,Pg_S1033.13,Pg_S2473.29,Pg_S3781.3,Pg_S1990.12,Pg_S4167.3,Pg_S0876.1,Pg_S6661.8,Pg_S7042.3,Pg_S4533.16,Pg_S6554.1,Pg_S2016.2,Pg_S0222.53,Pg_S6009.2,Pg_S3747.7,Pg_S1416.42,Pg_S7895.2,Pg_S0121.54,Pg_S4474.1,Pg_S5954.6,Pg_S8635.1,Pg_S0823.2,Pg_S1960.16,Pg_S2161.1,Pg_S5121.8,Pg_S4463.9,Pg_S6552.1,Pg_S8899.2,Pg_S4399.19,Pg_S4722.4,Pg_S2124.25,Pg_S3759.5,Pg_S2128.4,Pg_…
GO:0051603	proteolysis involved in cellular protein catabolic process	biological_process	0.31859	1	69	223959	333	45598	Pg_S8635.1,Pg_S0121.54,Pg_S5954.6,Pg_S4474.1,Pg_S7895.2,Pg_S5121.8,Pg_S4463.9,Pg_S2161.1,Pg_S1960.16,Pg_S0823.2,Pg_S4399.19,Pg_S4722.4,Pg_S8899.2,Pg_S6552.1,Pg_S4807.3,Pg_S0490.10,Pg_S1033.13,Pg_S5158.8,Pg_S4167.3,Pg_S1990.12,Pg_S3781.3,Pg_S2473.29,Pg_S4533.16,Pg_S6554.1,Pg_S6661.8,Pg_S7042.3,Pg_S0876.1,Pg_S3747.7,Pg_S1416.42,Pg_S6009.2,Pg_S2016.2,Pg_S0222.53,Pg_S1530.19,Pg_S2672.13,Pg_S0213.20,P…
GO:0006551	leucine metabolic process	biological_process	0.31867	1	4	223959	14	45598	Pg_S0172.2,Pg_S1690.1,Pg_S2312.4,Pg_S4678.5
GO:0009098	leucine biosynthetic process	biological_process	0.31867	1	4	223959	14	45598	Pg_S4678.5,Pg_S0172.2,Pg_S1690.1,Pg_S2312.4
GO:0005921	gap junction	cellular_component	0.31922	1	2	223959	6	45598	Pg_S1465.14,Pg_S1996.5
GO:0019842	vitamin binding	molecular_function	0.31926	1	21	223959	103	45598	Pg_S2661.6,Pg_S1551.6,Pg_S1908.21,Pg_S1865.9,Pg_S4847.4,Pg_S6130.4,Pg_S2634.12,Pg_S7137.1,Pg_S2354.23,Pg_S4692.17,Pg_S0923.2,Pg_S2096.17,Pg_S2229.10,Pg_S5216.5,Pg_S1439.30,Pg_S1204.11,Pg_S3927.3,Pg_S0403.53,Pg_S2676.12,Pg_S1380.2,Pg_S9207.1
GO:0009913	epidermal cell differentiation	biological_process	0.32298	1	2	223959	5	45598	Pg_S3471.5,Pg_S0246.6
GO:0030216	keratinocyte differentiation	biological_process	0.32298	1	2	223959	5	45598	Pg_S0246.6,Pg_S3471.5
GO:0009309	amine biosynthetic process	biological_process	0.32301	1	11	223959	39	45598	XLOC_297706,Pg_S1703.38,Pg_S0764.2,Pg_S0960.2,Pg_S0600.5,Pg_S2805.8,Pg_S4921.1,Pg_S4935.3,Pg_S1075.29,Pg_S1563.32,Pg_S2358.6
GO:0042401	cellular biogenic amine biosynthetic process	biological_process	0.32301	1	11	223959	39	45598	Pg_S0960.2,Pg_S0764.2,Pg_S1703.38,XLOC_297706,Pg_S1075.29,Pg_S1563.32,Pg_S2358.6,Pg_S4935.3,Pg_S4921.1,Pg_S2805.8,Pg_S0600.5
GO:0008156	negative regulation of DNA replication	biological_process	0.32469	1	3	223959	11	45598	Pg_S0290.6,Pg_S1966.2,Pg_S0106.5
GO:0051053	negative regulation of DNA metabolic process	biological_process	0.32469	1	3	223959	11	45598	Pg_S0290.6,Pg_S0106.5,Pg_S1966.2
GO:0090329	regulation of DNA-dependent DNA replication	biological_process	0.32469	1	3	223959	11	45598	Pg_S0290.6,Pg_S1966.2,Pg_S0106.5
GO:2000104	negative regulation of DNA-dependent DNA replication	biological_process	0.32469	1	3	223959	11	45598	Pg_S1966.2,Pg_S0106.5,Pg_S0290.6
GO:0000079	regulation of cyclin-dependent protein serine/threonine kinase activity	biological_process	0.32554	1	5	223959	16	45598	Pg_S0595.8,Pg_S1307.9,Pg_S0265.16,Pg_S0304.4,Pg_S2609.1
GO:0071900	regulation of protein serine/threonine kinase activity	biological_process	0.32554	1	5	223959	16	45598	Pg_S0595.8,Pg_S1307.9,Pg_S2609.1,Pg_S0265.16,Pg_S0304.4
GO:0009719	response to endogenous stimulus	biological_process	0.32576	1	53	223959	203	45598	Pg_S8395.3,Pg_S2596.2,Pg_S0992.33,Pg_S1862.7,Pg_S0905.39,Pg_S1270.17,Pg_S0542.4,Pg_S3414.11,Pg_S0925.30,Pg_S0992.27,Pg_S1678.53,Pg_S3414.13,Pg_S1935.19,Pg_S1444.37,Pg_S1500.10,Pg_S1465.13,Pg_S4421.2,Pg_S6527.1,Pg_S0204.70,Pg_S1514.18,Pg_S5887.6,Pg_S1637.27,Pg_S0992.30,Pg_S4435.3,Pg_S1073.7,Pg_S0992.31,Pg_S5116.9,Pg_S4399.4,Pg_S2143.16,Pg_S0992.25,Pg_S4503.9,Pg_S0109.30,Pg_S2196.10,Pg_S1105.3,Pg_S…
GO:0051782	negative regulation of cell division	biological_process	0.32625	1	1	223959	2	45598	Pg_S5578.7
GO:0006480	N-terminal protein amino acid methylation	biological_process	0.32645	1	5	223959	20	45598	Pg_S2478.7,Pg_S2438.5,Pg_S0219.8,Pg_S1110.9,Pg_S4531.4
GO:0031365	N-terminal protein amino acid modification	biological_process	0.32645	1	5	223959	20	45598	Pg_S2478.7,Pg_S2438.5,Pg_S4531.4,Pg_S1110.9,Pg_S0219.8
GO:0043648	dicarboxylic acid metabolic process	biological_process	0.32683	1	20	223959	94	45598	Pg_S5158.9,Pg_S2708.28,Pg_S2583.14,Pg_S4568.18,Pg_S1465.27,Pg_S0689.4,Pg_S4497.11,Pg_S4405.7,Pg_S0826.8,Pg_S1637.18,Pg_S2473.26,Pg_S4206.2,Pg_S2068.2,Pg_S3316.4,Pg_S1679.46,Pg_S0536.6,Pg_S2115.7,Pg_S0318.20,Pg_S0213.29,Pg_S2464.1
GO:0016742	hydroxymethyl-, formyl- and related transferase activity	molecular_function	0.32741	1	6	223959	26	45598	Pg_S7266.1,Pg_S1205.25,Pg_S6528.8,Pg_S5428.3,Pg_S2676.6,Pg_S2873.5
GO:0051270	regulation of cellular component movement	biological_process	0.32756	1	8	223959	28	45598	Pg_S7382.3,Pg_S0020.2,Pg_S2524.26,XLOC_411558,Pg_S7927.1,Pg_S2082.1,Pg_S1076.1,Pg_S1253.3
GO:2000145	regulation of cell motility	biological_process	0.32756	1	8	223959	28	45598	Pg_S0020.2,Pg_S2524.26,Pg_S7382.3,XLOC_411558,Pg_S2082.1,Pg_S7927.1,Pg_S1253.3,Pg_S1076.1
GO:0005212	structural constituent of eye lens	molecular_function	0.32761	1	2	223959	5	45598	Pg_S0884.6,Pg_S1295.34
GO:0000774	adenyl-nucleotide exchange factor activity	molecular_function	0.32769	1	14	223959	58	45598	Pg_S1407.10,Pg_S0724.63,Pg_S4366.4,Pg_S0720.5,Pg_S1416.34,Pg_S5822.4,Pg_S5777.2,Pg_S1316.2,Pg_S2316.16,Pg_S0895.53,Pg_S0355.12,Pg_S3375.4,Pg_S2936.5,Pg_S7293.2
GO:0004356	glutamate-ammonia ligase activity	molecular_function	0.32773	1	9	223959	37	45598	Pg_S2147.11,Pg_S6770.2,Pg_S3711.8,Pg_S6503.4,Pg_S1647.42,Pg_S6941.11,Pg_S5008.13,Pg_S0760.6,Pg_S5520.14
GO:0032993	protein-DNA complex	cellular_component	0.32791	1	16	223959	64	45598	Pg_S0883.13,Pg_S1894.20,Pg_S1291.1,Pg_S4248.5,Pg_S2574.3,Pg_S0011.4,Pg_S0045.7,Pg_S0052.20,Pg_S2592.4,Pg_S2553.6,Pg_S3090.15,Pg_S7066.4,Pg_S0967.18,Pg_S1632.21,Pg_S4503.9,Pg_S0813.20
GO:0016998	cell wall macromolecule catabolic process	biological_process	0.32819	1	7	223959	24	45598	Pg_S5473.2,XLOC_230567,Pg_S1740.16,Pg_S0158.11,Pg_S0133.2,Pg_S3793.30,Pg_S1345.5
GO:0003712	transcription cofactor activity	molecular_function	0.32881	1	74	223959	342	45598	Pg_S7459.3,Pg_S4047.1,Pg_S6009.2,Pg_S0647.6,Pg_S0070.6,Pg_S0727.7,Pg_S1273.13,Pg_S3027.11,Pg_S0794.3,Pg_S2003.6,Pg_S0144.13,Pg_S1617.22,Pg_S2472.21,Pg_S3887.2,Pg_S3171.16,XLOC_302532,Pg_S0049.11,Pg_S5339.7,Pg_S0022.8,Pg_S6067.6,Pg_S5849.4,Pg_S5172.5,Pg_S0636.1,Pg_S6806.1,Pg_S2161.1,Pg_S2673.8,Pg_S1214.11,Pg_S4691.6,Pg_S1465.13,Pg_S0159.14,Pg_S3771.4,Pg_S1881.4,Pg_S5977.8,Pg_S0750.4,Pg_S2124.8,Pg_…
GO:0072350	tricarboxylic acid metabolic process	biological_process	0.329	1	4	223959	13	45598	Pg_S4935.3,XLOC_297706,Pg_S4921.1,Pg_S4321.14
GO:0072351	tricarboxylic acid biosynthetic process	biological_process	0.329	1	4	223959	13	45598	Pg_S4935.3,Pg_S4321.14,XLOC_297706,Pg_S4921.1
GO:0004013	adenosylhomocysteinase activity	molecular_function	0.32913	1	5	223959	17	45598	Pg_S0745.35,Pg_S5838.2,Pg_S0291.7,Pg_S0104.8,Pg_S7195.2
GO:0016801	hydrolase activity, acting on ether bonds	molecular_function	0.32913	1	5	223959	17	45598	Pg_S0745.35,Pg_S5838.2,Pg_S7195.2,Pg_S0104.8,Pg_S0291.7
GO:0016802	trialkylsulfonium hydrolase activity	molecular_function	0.32913	1	5	223959	17	45598	Pg_S0745.35,Pg_S5838.2,Pg_S7195.2,Pg_S0104.8,Pg_S0291.7
GO:0004883	glucocorticoid receptor activity	molecular_function	0.3292	1	1	223959	1	45598	Pg_S0415.4
GO:0031958	corticosteroid receptor signaling pathway	biological_process	0.3292	1	1	223959	1	45598	Pg_S0415.4
GO:0031960	response to corticosteroid stimulus	biological_process	0.3292	1	1	223959	1	45598	Pg_S0415.4
GO:0042921	glucocorticoid receptor signaling pathway	biological_process	0.3292	1	1	223959	1	45598	Pg_S0415.4
GO:0043402	glucocorticoid mediated signaling pathway	biological_process	0.3292	1	1	223959	1	45598	Pg_S0415.4
GO:0051384	response to glucocorticoid stimulus	biological_process	0.3292	1	1	223959	1	45598	Pg_S0415.4
GO:0071384	cellular response to corticosteroid stimulus	biological_process	0.3292	1	1	223959	1	45598	Pg_S0415.4
GO:0071385	cellular response to glucocorticoid stimulus	biological_process	0.3292	1	1	223959	1	45598	Pg_S0415.4
GO:0031221	arabinan metabolic process	biological_process	0.33081	1	1	223959	1	45598	Pg_S1273.5
GO:0045454	cell redox homeostasis	biological_process	0.33171	1	70	223959	303	45598	Pg_S0257.2,Pg_S4601.3,Pg_S5911.4,Pg_S7620.2,Pg_S5160.4,Pg_S0129.42,Pg_S0277.37,Pg_S3699.5,Pg_S4226.12,Pg_S6001.8,Pg_S3140.3,Pg_S4057.4,Pg_S0581.5,Pg_S0388.2,Pg_S1661.8,Pg_S1348.4,Pg_S6670.5,Pg_S4533.6,Pg_S6001.9,Pg_S1746.28,Pg_S1957.24,Pg_S4377.1,Pg_S3890.11,Pg_S0192.14,Pg_S1560.7,Pg_S2683.4,Pg_S2241.22,Pg_S5338.15,Pg_S0129.43,Pg_S4251.13,Pg_S0503.10,Pg_S7780.1,Pg_S3432.18,Pg_S1581.1,Pg_S1973.7,P…
GO:0032797	SMN complex	cellular_component	0.33176	1	2	223959	6	45598	Pg_S1958.3,Pg_S0399.24
GO:0009890	negative regulation of biosynthetic process	biological_process	0.33177	1	28	223959	116	45598	Pg_S0926.5,Pg_S0106.5,Pg_S0181.12,Pg_S3098.29,Pg_S2317.2,Pg_S0677.1,Pg_S2003.6,Pg_S3178.11,Pg_S0290.6,Pg_S7741.1,Pg_S1966.2,Pg_S0900.8,Pg_S6147.2,Pg_S3843.17,Pg_S2207.18,Pg_S0884.2,Pg_S0981.30,Pg_S7265.2,Pg_S4328.4,Pg_S1194.3,Pg_S1000.4,Pg_S2891.2,Pg_S1631.2,Pg_S5860.8,Pg_S1122.9,Pg_S2871.23,Pg_S1340.4,Pg_S0640.12
GO:0004347	glucose-6-phosphate isomerase activity	molecular_function	0.3328	1	3	223959	12	45598	Pg_S7036.4,Pg_S5008.15,Pg_S0917.44
GO:0043549	regulation of kinase activity	biological_process	0.33291	1	7	223959	26	45598	Pg_S2835.12,Pg_S2609.1,Pg_S0304.4,Pg_S0265.16,Pg_S1307.9,Pg_S2448.2,Pg_S0595.8
GO:0045859	regulation of protein kinase activity	biological_process	0.33291	1	7	223959	26	45598	Pg_S2835.12,Pg_S0265.16,Pg_S0304.4,Pg_S2609.1,Pg_S1307.9,Pg_S2448.2,Pg_S0595.8
GO:0051338	regulation of transferase activity	biological_process	0.33291	1	7	223959	26	45598	Pg_S0265.16,Pg_S0304.4,Pg_S2609.1,Pg_S2835.12,Pg_S2448.2,Pg_S0595.8,Pg_S1307.9
GO:0007548	sex differentiation	biological_process	0.33338	1	6	223959	26	45598	Pg_S1237.30,Pg_S1400.21,Pg_S7055.4,Pg_S1678.13,Pg_S3415.1,Pg_S1073.7
GO:0006582	melanin metabolic process	biological_process	0.33339	1	3	223959	8	45598	Pg_S0012.12,Pg_S1620.2,Pg_S0695.5
GO:0030411	scytalone dehydratase activity	molecular_function	0.33339	1	3	223959	8	45598	Pg_S1620.2,Pg_S0012.12,Pg_S0695.5
GO:0030001	metal ion transport	biological_process	0.33356	1	220	223959	1055	45598	Pg_S2093.33,Pg_S8238.4,Pg_S4217.12,Pg_S5894.2,Pg_S6802.1,Pg_S0923.8,Pg_S1380.2,Pg_S1941.3,Pg_S1311.30,Pg_S2115.27,Pg_S4952.7,Pg_S1125.4,Pg_S3201.1,Pg_S5857.2,Pg_S6295.1,Pg_S0034.29,Pg_S0635.15,Pg_S7211.9,Pg_S0008.24,Pg_S0363.3,Pg_S5421.3,Pg_S1726.2,Pg_S7922.2,Pg_S2590.1,Pg_S6213.1,Pg_S0070.6,Pg_S1108.18,Pg_S0516.13,Pg_S2640.2,Pg_S2317.2,Pg_S5036.5,Pg_S1647.20,Pg_S6919.4,Pg_S2003.29,Pg_S5121.8,Pg_…
GO:0044423	virion part	cellular_component	0.33389	1	181	223959	860	45598	Pg_S6124.6,Pg_S7368.1,Pg_S6136.5,Pg_S7168.2,Pg_S4947.6,Pg_S6026.8,Pg_S0799.3,Pg_S5218.7,Pg_S6376.5,Pg_S3124.9,Pg_S0521.3,Pg_S5279.11,Pg_S4503.9,Pg_S1237.30,Pg_S4675.4,Pg_S1544.19,Pg_S3530.9,Pg_S0298.18,Pg_S1034.18,Pg_S0754.8,Pg_S4217.6,Pg_S1295.1,Pg_S0832.2,Pg_S1312.2,Pg_S1073.7,Pg_S0544.61,Pg_S1124.13,Pg_S1958.18,Pg_S6209.1,Pg_S0011.4,Pg_S1314.5,Pg_S1678.59,Pg_S7717.1,Pg_S5650.2,Pg_S0981.41,Pg_S…
GO:0016586	RSC complex	cellular_component	0.33499	1	3	223959	8	45598	Pg_S1389.30,Pg_S0070.6,Pg_S3063.7
GO:0042398	cellular modified amino acid biosynthetic process	biological_process	0.33512	1	28	223959	125	45598	Pg_S5838.2,Pg_S8126.2,Pg_S1226.3,Pg_S1205.25,Pg_S7390.2,Pg_S4525.3,Pg_S0859.8,Pg_S3541.5,Pg_S1451.9,Pg_S0111.1,Pg_S2197.3,Pg_S5428.3,Pg_S2063.16,Pg_S0543.15,Pg_S0017.2,Pg_S3174.20,Pg_S4227.3,Pg_S2583.11,Pg_S5001.2,Pg_S6528.8,Pg_S7041.8,Pg_S4442.6,Pg_S2606.4,Pg_S0378.2,Pg_S0426.21,Pg_S3518.16,Pg_S6725.6,Pg_S0291.7
GO:0071495	cellular response to endogenous stimulus	biological_process	0.33566	1	4	223959	14	45598	Pg_S0925.30,Pg_S0415.4,Pg_S2898.6,Pg_S0032.12
GO:0033646	host intracellular part	cellular_component	0.33574	1	37	223959	164	45598	Pg_S0543.3,Pg_S2454.1,Pg_S7084.4,Pg_S3178.11,Pg_S3523.10,Pg_S6845.10,Pg_S0735.1,Pg_S0423.25,Pg_S4803.5,Pg_S2900.2,Pg_S1562.4,Pg_S1619.6,Pg_S2467.4,Pg_S5743.10,Pg_S3518.8,Pg_S5244.2,Pg_S0981.41,Pg_S1979.4,Pg_S2901.1,Pg_S1577.3,Pg_S1661.21,Pg_S3862.23,Pg_S0508.4,Pg_S4334.1,Pg_S3744.5,Pg_S3855.13,Pg_S3893.5,Pg_S0857.35,Pg_S2211.2,Pg_S5244.5,Pg_S1488.2,Pg_S2588.16,Pg_S2551.1,Pg_S0700.1,Pg_S0225.15,Pg…
GO:0043656	intracellular region of host	cellular_component	0.33574	1	37	223959	164	45598	Pg_S0543.3,Pg_S2454.1,Pg_S7084.4,Pg_S3178.11,Pg_S3523.10,Pg_S6845.10,Pg_S0735.1,Pg_S4803.5,Pg_S0423.25,Pg_S2900.2,Pg_S1562.4,Pg_S1619.6,Pg_S5743.10,Pg_S2467.4,Pg_S3518.8,Pg_S5244.2,Pg_S0981.41,Pg_S1979.4,Pg_S1661.21,Pg_S1577.3,Pg_S2901.1,Pg_S3862.23,Pg_S0508.4,Pg_S4334.1,Pg_S3744.5,Pg_S3893.5,Pg_S3855.13,Pg_S0857.35,Pg_S2211.2,Pg_S5244.5,Pg_S1488.2,Pg_S2588.16,Pg_S2551.1,Pg_S0700.1,Pg_S0225.15,Pg…
GO:0033647	host intracellular organelle	cellular_component	0.33763	1	34	223959	148	45598	Pg_S4857.1,Pg_S3565.2,Pg_S2551.1,Pg_S0225.15,Pg_S0700.1,Pg_S2588.16,Pg_S5244.5,Pg_S3893.5,Pg_S3855.13,Pg_S2211.2,Pg_S0857.35,Pg_S3744.5,Pg_S4334.1,Pg_S1577.3,Pg_S1661.21,Pg_S2901.1,Pg_S3862.23,Pg_S0508.4,Pg_S0981.41,Pg_S5244.2,Pg_S1619.6,Pg_S3518.8,Pg_S2467.4,Pg_S5743.10,Pg_S2900.2,Pg_S0423.25,Pg_S4803.5,Pg_S1562.4,Pg_S3523.10,Pg_S0735.1,Pg_S6845.10,Pg_S3178.11,Pg_S7084.4,Pg_S0543.3
GO:0033648	host intracellular membrane-bounded organelle	cellular_component	0.33763	1	34	223959	148	45598	Pg_S3523.10,Pg_S6845.10,Pg_S0735.1,Pg_S3178.11,Pg_S7084.4,Pg_S0543.3,Pg_S1577.3,Pg_S1661.21,Pg_S2901.1,Pg_S0508.4,Pg_S3862.23,Pg_S5244.2,Pg_S0981.41,Pg_S1619.6,Pg_S5743.10,Pg_S2467.4,Pg_S3518.8,Pg_S4803.5,Pg_S0423.25,Pg_S2900.2,Pg_S1562.4,Pg_S5244.5,Pg_S3893.5,Pg_S3855.13,Pg_S0857.35,Pg_S2211.2,Pg_S4334.1,Pg_S3744.5,Pg_S4857.1,Pg_S3565.2,Pg_S2551.1,Pg_S0700.1,Pg_S0225.15,Pg_S2588.16
GO:0008839	4-hydroxy-tetrahydrodipicolinate reductase	molecular_function	0.33816	1	12	223959	56	45598	Pg_S2473.26,Pg_S1637.18,Pg_S5158.9,Pg_S2583.14,Pg_S2708.28,Pg_S3316.4,Pg_S0318.20,Pg_S1679.46,Pg_S4568.18,Pg_S4497.11,Pg_S4405.7,Pg_S0826.8
GO:0000989	transcription factor binding transcription factor activity	molecular_function	0.33868	1	74	223959	343	45598	Pg_S3171.16,XLOC_302532,Pg_S0049.11,Pg_S5339.7,Pg_S0022.8,Pg_S5849.4,Pg_S6067.6,Pg_S0636.1,Pg_S5172.5,Pg_S2161.1,Pg_S2673.8,Pg_S6806.1,Pg_S1214.11,Pg_S0159.14,Pg_S3771.4,Pg_S1881.4,Pg_S4691.6,Pg_S1465.13,Pg_S0750.4,Pg_S5977.8,Pg_S2124.8,Pg_S5264.1,Pg_S0152.1,Pg_S7459.3,Pg_S4047.1,Pg_S0647.6,Pg_S0727.7,Pg_S0070.6,Pg_S6009.2,Pg_S3027.11,Pg_S1273.13,Pg_S0794.3,Pg_S0144.13,Pg_S2003.6,Pg_S1617.22,Pg_S…
GO:0048646	anatomical structure formation involved in morphogenesis	biological_process	0.33915	1	15	223959	64	45598	Pg_S2490.7,Pg_S8140.4,Pg_S7870.1,Pg_S6548.4,Pg_S1425.22,Pg_S5498.4,Pg_S1794.5,Pg_S3854.6,Pg_S1671.8,Pg_S4155.13,Pg_S0008.1,Pg_S3046.4,Pg_S1766.15,Pg_S2783.12,Pg_S2592.2
GO:0051606	detection of stimulus	biological_process	0.33966	1	4	223959	17	45598	Pg_S0722.7,Pg_S0233.10,Pg_S1501.19,Pg_S0544.61
GO:0042470	melanosome	cellular_component	0.3397	1	4	223959	17	45598	Pg_S1518.28,Pg_S1939.23,Pg_S1550.21,Pg_S7165.2
GO:0048770	pigment granule	cellular_component	0.3397	1	4	223959	17	45598	Pg_S1518.28,Pg_S1939.23,Pg_S7165.2,Pg_S1550.21
GO:0007031	peroxisome organization	biological_process	0.33978	1	11	223959	42	45598	Pg_S2317.2,Pg_S1108.18,Pg_S1700.14,Pg_S7323.3,Pg_S0436.1,Pg_S2800.1,XLOC_199243,Pg_S5390.2,Pg_S4226.12,Pg_S3575.7,Pg_S0060.4
GO:0010033	response to organic substance	biological_process	0.34019	1	61	223959	238	45598	Pg_S2596.2,Pg_S8395.3,XLOC_031131,Pg_S0992.33,Pg_S0905.39,Pg_S1862.7,Pg_S6552.1,Pg_S2274.7,Pg_S5757.1,Pg_S2409.2,Pg_S1270.17,Pg_S0925.30,Pg_S0542.4,Pg_S3414.11,Pg_S3024.3,Pg_S0992.27,Pg_S1678.53,Pg_S1444.37,Pg_S1935.19,Pg_S1500.10,Pg_S3414.13,Pg_S4421.2,Pg_S6527.1,Pg_S1465.13,Pg_S1514.18,Pg_S0204.70,Pg_S5887.6,Pg_S1637.27,Pg_S0992.30,Pg_S1073.7,Pg_S4435.3,Pg_S5116.9,Pg_S0992.31,Pg_S2143.16,Pg_S09…
GO:0006040	amino sugar metabolic process	biological_process	0.34205	1	18	223959	73	45598	Pg_S1777.1,Pg_S5473.2,Pg_S0133.2,Pg_S1345.5,Pg_S1439.10,Pg_S0096.37,XLOC_410687,Pg_S4931.1,Pg_S4012.7,Pg_S7390.2,Pg_S6053.3,Pg_S0724.45,Pg_S4037.10,Pg_S5902.2,Pg_S5998.7,Pg_S0748.7,Pg_S5008.5,XLOC_230567
GO:0016055	Wnt receptor signaling pathway	biological_process	0.34244	1	13	223959	55	45598	XLOC_388763,Pg_S0536.6,Pg_S4064.9,Pg_S2605.4,Pg_S1538.6,Pg_S1862.7,Pg_S2138.9,Pg_S1377.1,Pg_S6020.1,Pg_S4206.2,Pg_S1896.1,Pg_S6116.2,Pg_S2277.1
GO:0051260	protein homooligomerization	biological_process	0.34249	1	5	223959	18	45598	Pg_S4047.1,Pg_S5844.2,Pg_S0170.2,Pg_S1038.39,Pg_S5264.1
GO:0031300	intrinsic to organelle membrane	cellular_component	0.34249	1	36	223959	156	45598	Pg_S0087.9,Pg_S7431.5,Pg_S0163.6,Pg_S2800.1,Pg_S3575.7,Pg_S0012.2,Pg_S4226.12,Pg_S5851.4,Pg_S0553.1,Pg_S7717.1,Pg_S1915.32,XLOC_435479,Pg_S2524.12,Pg_S0939.3,Pg_S2549.10,Pg_S2792.4,Pg_S7165.2,Pg_S2815.1,Pg_S5828.4,Pg_S0522.5,Pg_S4771.9,Pg_S2891.4,Pg_S4021.15,Pg_S2971.4,Pg_S7323.3,Pg_S2104.14,Pg_S1700.14,Pg_S6261.1,XLOC_159118,Pg_S5390.2,Pg_S3138.9,Pg_S2569.13,Pg_S5335.1,Pg_S0060.4,Pg_S5352.1,Pg_S…
GO:0031301	integral to organelle membrane	cellular_component	0.34249	1	36	223959	156	45598	Pg_S5851.4,Pg_S0163.6,Pg_S2800.1,Pg_S7431.5,Pg_S0087.9,Pg_S0012.2,Pg_S4226.12,Pg_S3575.7,XLOC_435479,Pg_S0939.3,Pg_S2524.12,Pg_S0553.1,Pg_S1915.32,Pg_S7717.1,Pg_S2891.4,Pg_S4021.15,Pg_S2971.4,Pg_S4771.9,Pg_S2104.14,Pg_S1700.14,Pg_S7323.3,Pg_S2549.10,Pg_S0522.5,Pg_S2815.1,Pg_S5828.4,Pg_S7165.2,Pg_S2792.4,Pg_S0050.2,Pg_S5352.1,Pg_S2569.13,Pg_S3138.9,Pg_S5390.2,XLOC_159118,Pg_S6261.1,Pg_S0060.4,Pg_S…
GO:0005911	cell-cell junction	cellular_component	0.34408	1	3	223959	9	45598	Pg_S0400.35,Pg_S1465.14,Pg_S1996.5
GO:0045995	regulation of embryonic development	biological_process	0.3451	1	5	223959	17	45598	Pg_S7382.3,Pg_S1253.3,Pg_S2524.26,Pg_S0020.2,Pg_S2082.1
GO:0004198	calcium-dependent cysteine-type endopeptidase activity	molecular_function	0.34554	1	3	223959	10	45598	Pg_S1844.10,Pg_S2549.32,XLOC_402038
GO:0017069	snRNA binding	molecular_function	0.34732	1	4	223959	18	45598	Pg_S6147.2,Pg_S7601.1,Pg_S7265.2,Pg_S2317.2
GO:0043385	mycotoxin metabolic process	biological_process	0.34775	1	2	223959	5	45598	Pg_S3934.6,Pg_S3948.7
GO:0043386	mycotoxin biosynthetic process	biological_process	0.34775	1	2	223959	5	45598	Pg_S3948.7,Pg_S3934.6
GO:0045122	aflatoxin biosynthetic process	biological_process	0.34775	1	2	223959	5	45598	Pg_S3948.7,Pg_S3934.6
GO:0046222	aflatoxin metabolic process	biological_process	0.34775	1	2	223959	5	45598	Pg_S3934.6,Pg_S3948.7
GO:1901376	organic heteropentacyclic compound metabolic process	biological_process	0.34775	1	2	223959	5	45598	Pg_S3948.7,Pg_S3934.6
GO:1901378	organic heteropentacyclic compound biosynthetic process	biological_process	0.34775	1	2	223959	5	45598	Pg_S3934.6,Pg_S3948.7
GO:0005310	dicarboxylic acid transmembrane transporter activity	molecular_function	0.34788	1	4	223959	14	45598	Pg_S2115.20,Pg_S3269.3,Pg_S1749.1,Pg_S1336.14
GO:0004797	thymidine kinase activity	molecular_function	0.34831	1	6	223959	24	45598	Pg_S1428.10,Pg_S4176.5,Pg_S0451.25,Pg_S0451.23,Pg_S5185.5,Pg_S3862.4
GO:0019136	deoxynucleoside kinase activity	molecular_function	0.34831	1	6	223959	24	45598	Pg_S5185.5,Pg_S3862.4,Pg_S0451.23,Pg_S4176.5,Pg_S0451.25,Pg_S1428.10
GO:0019206	nucleoside kinase activity	molecular_function	0.34831	1	6	223959	24	45598	Pg_S0451.23,Pg_S5185.5,Pg_S3862.4,Pg_S1428.10,Pg_S0451.25,Pg_S4176.5
GO:0015833	peptide transport	biological_process	0.34875	1	7	223959	27	45598	Pg_S3022.1,Pg_S2401.4,Pg_S0326.4,Pg_S7729.2,Pg_S0164.14,Pg_S1076.1,Pg_S5902.4
GO:0048468	cell development	biological_process	0.3489	1	18	223959	81	45598	Pg_S2800.12,Pg_S2310.1,Pg_S1713.21,Pg_S4155.13,Pg_S3046.4,Pg_S0988.30,Pg_S5498.4,Pg_S1076.1,Pg_S6501.4,Pg_S2783.12,Pg_S1862.7,Pg_S4363.7,Pg_S1766.15,Pg_S1671.8,Pg_S1794.5,Pg_S1425.22,Pg_S8140.4,Pg_S3064.23
GO:0007342	fusion of sperm to egg plasma membrane	biological_process	0.34927	1	4	223959	13	45598	Pg_S2419.2,Pg_S2018.6,Pg_S2290.10,XLOC_383246
GO:0045026	plasma membrane fusion	biological_process	0.34927	1	4	223959	13	45598	Pg_S2018.6,Pg_S2419.2,Pg_S2290.10,XLOC_383246
GO:0040012	regulation of locomotion	biological_process	0.34946	1	8	223959	29	45598	Pg_S1076.1,Pg_S1253.3,Pg_S7927.1,XLOC_411558,Pg_S2082.1,Pg_S7382.3,Pg_S2524.26,Pg_S0020.2
GO:1901615	organic hydroxy compound metabolic process	biological_process	0.3496	1	19	223959	85	45598	Pg_S3285.5,Pg_S0025.5,Pg_S3064.5,Pg_S4969.3,Pg_S0509.13,Pg_S1079.1,XLOC_509069,Pg_S7340.3,Pg_S1620.2,Pg_S8395.1,Pg_S0695.5,Pg_S2038.1,Pg_S2666.13,Pg_S0204.68,Pg_S0012.12,Pg_S0100.3,Pg_S4010.14,Pg_S1893.5,Pg_S1029.30
GO:0015079	potassium ion transmembrane transporter activity	molecular_function	0.35022	1	30	223959	146	45598	Pg_S2972.3,Pg_S4713.4,Pg_S0061.83,Pg_S5906.7,Pg_S2003.29,Pg_S2208.11,Pg_S1380.2,Pg_S1311.30,XLOC_199243,Pg_S4952.7,Pg_S0857.56,Pg_S5127.11,Pg_S0577.11,Pg_S0633.6,Pg_S4975.10,Pg_S1615.34,XLOC_299534,Pg_S7840.1,Pg_S0635.15,Pg_S9122.2,Pg_S0762.14,Pg_S2017.10,Pg_S4888.5,Pg_S1560.16,Pg_S2433.8,Pg_S4280.1,Pg_S0426.41,Pg_S0189.16,Pg_S6888.2,Pg_S1163.6
GO:0043044	ATP-dependent chromatin remodeling	biological_process	0.35099	1	5	223959	20	45598	Pg_S1464.1,Pg_S3063.7,Pg_S0070.6,Pg_S4338.8,Pg_S1389.30
GO:0009372	quorum sensing	biological_process	0.35153	1	6	223959	23	45598	Pg_S0431.8,Pg_S0960.21,Pg_S4568.4,Pg_S1721.8,Pg_S3329.5,Pg_S5076.1
GO:0048872	homeostasis of number of cells	biological_process	0.35153	1	6	223959	23	45598	Pg_S3329.5,Pg_S5076.1,Pg_S0431.8,Pg_S0960.21,Pg_S4568.4,Pg_S1721.8
GO:0048874	homeostasis of number of cells in a free-living population	biological_process	0.35153	1	6	223959	23	45598	Pg_S0431.8,Pg_S1721.8,Pg_S4568.4,Pg_S0960.21,Pg_S5076.1,Pg_S3329.5
GO:0006658	phosphatidylserine metabolic process	biological_process	0.3522	1	2	223959	6	45598	Pg_S5001.2,Pg_S1226.3
GO:0006659	phosphatidylserine biosynthetic process	biological_process	0.3522	1	2	223959	6	45598	Pg_S5001.2,Pg_S1226.3
GO:0008201	heparin binding	molecular_function	0.35298	1	3	223959	10	45598	Pg_S0900.8,Pg_S3403.4,Pg_S2421.8
GO:0043240	Fanconi anaemia nuclear complex	cellular_component	0.35463	1	2	223959	5	45598	Pg_S1053.4,Pg_S3035.3
GO:0000002	mitochondrial genome maintenance	biological_process	0.35557	1	3	223959	9	45598	Pg_S1164.2,Pg_S1342.11,Pg_S0510.14
GO:0043412	macromolecule modification	biological_process	0.35663	1	837	223959	4211	45598	Pg_S0328.4,Pg_S0093.23,Pg_S0288.15,Pg_S3149.21,XLOC_388763,Pg_S1240.48,Pg_S3550.13,Pg_S2104.2,Pg_S0605.5,Pg_S1979.26,Pg_S4706.11,Pg_S0379.3,Pg_S1588.3,Pg_S5610.4,Pg_S1885.17,Pg_S1423.1,Pg_S6287.1,Pg_S5116.2,Pg_S1852.20,Pg_S1480.50,Pg_S4599.12,Pg_S6041.5,Pg_S2784.10,Pg_S2533.6,XLOC_408261,Pg_S6303.2,Pg_S7220.8,Pg_S6038.2,Pg_S0191.7,Pg_S4684.8,Pg_S3302.13,Pg_S2428.28,Pg_S0122.4,Pg_S4115.7,Pg_S0247.…
GO:0004784	superoxide dismutase activity	molecular_function	0.35667	1	6	223959	22	45598	Pg_S1348.12,Pg_S3375.4,Pg_S1106.13,Pg_S0131.12,Pg_S0614.54,Pg_S1407.10
GO:0016721	oxidoreductase activity, acting on superoxide radicals as acceptor	molecular_function	0.35667	1	6	223959	22	45598	Pg_S0614.54,Pg_S1407.10,Pg_S1106.13,Pg_S3375.4,Pg_S1348.12,Pg_S0131.12
GO:0044433	cytoplasmic vesicle part	cellular_component	0.35735	1	36	223959	179	45598	Pg_S1774.27,Pg_S7964.2,Pg_S3655.5,Pg_S4702.6,Pg_S4056.1,Pg_S0093.29,Pg_S1562.14,Pg_S1069.14,Pg_S1637.40,Pg_S1776.1,Pg_S3716.18,Pg_S1744.17,Pg_S3855.1,Pg_S5704.3,Pg_S0277.29,Pg_S0577.13,Pg_S4310.2,Pg_S0437.5,Pg_S0280.13,Pg_S3941.2,Pg_S6977.2,Pg_S1678.59,Pg_S6142.2,Pg_S0330.1,Pg_S0408.10,Pg_S2250.1,Pg_S4142.5,Pg_S1622.2,Pg_S3049.28,Pg_S3866.11,Pg_S2044.16,Pg_S4422.1,Pg_S2649.4,Pg_S1587.12,Pg_S2369.…
GO:0042886	amide transport	biological_process	0.35751	1	8	223959	32	45598	Pg_S1076.1,Pg_S7729.2,Pg_S3022.1,Pg_S2401.4,Pg_S5902.4,Pg_S0326.4,Pg_S4083.8,Pg_S0164.14
GO:0009892	negative regulation of metabolic process	biological_process	0.35832	1	34	223959	149	45598	Pg_S0900.8,Pg_S3513.1,Pg_S3178.11,Pg_S2317.2,Pg_S3098.29,Pg_S0181.12,Pg_S0677.1,Pg_S0926.5,Pg_S1945.21,Pg_S0106.5,Pg_S2871.23,Pg_S0640.12,Pg_S2891.2,Pg_S1122.9,Pg_S1631.2,Pg_S0884.2,Pg_S3843.17,Pg_S4328.4,Pg_S0981.30,Pg_S7265.2,Pg_S6147.2,Pg_S0290.6,Pg_S1488.2,Pg_S2003.6,Pg_S1966.2,Pg_S7741.1,Pg_S3513.6,Pg_S0247.18,Pg_S1340.4,Pg_S1000.4,Pg_S5860.8,Pg_S2207.18,Pg_S1194.3,Pg_S6720.1
GO:0034450	ubiquitin-ubiquitin ligase activity	molecular_function	0.35834	1	3	223959	12	45598	Pg_S1990.12,Pg_S3747.7,Pg_S5199.2
GO:0004329	formate-tetrahydrofolate ligase activity	molecular_function	0.35911	1	2	223959	7	45598	Pg_S4227.3,Pg_S0378.2
GO:0006098	pentose-phosphate shunt	biological_process	0.36164	1	7	223959	21	45598	Pg_S1563.25,Pg_S7556.2,Pg_S1668.13,Pg_S7360.5,Pg_S1164.7,Pg_S2896.3,Pg_S7308.4
GO:0006740	NADPH regeneration	biological_process	0.36164	1	7	223959	21	45598	Pg_S1164.7,Pg_S2896.3,Pg_S7308.4,Pg_S1563.25,Pg_S1668.13,Pg_S7360.5,Pg_S7556.2
GO:0016788	hydrolase activity, acting on ester bonds	molecular_function	0.36261	1	366	223959	1790	45598	Pg_S1403.3,Pg_S0635.8,Pg_S5101.5,Pg_S5463.1,Pg_S1692.9,Pg_S6710.2,Pg_S4706.12,Pg_S5446.8,Pg_S4326.1,Pg_S1185.13,Pg_S7062.5,Pg_S5049.15,Pg_S1460.3,Pg_S0108.37,Pg_S0061.82,XLOC_216263,Pg_S0192.18,Pg_S8361.1,Pg_S0059.6,Pg_S0838.5,Pg_S0106.28,Pg_S1128.5,Pg_S3679.6,Pg_S2093.8,Pg_S3928.3,Pg_S2618.14,Pg_S3081.5,Pg_S2712.2,Pg_S4083.4,Pg_S2940.15,Pg_S4605.3,Pg_S1661.17,Pg_S1507.21,Pg_S5446.7,Pg_S5767.3,Pg…
GO:0046660	female sex differentiation	biological_process	0.36342	1	5	223959	21	45598	Pg_S1237.30,Pg_S1400.21,Pg_S1678.13,Pg_S3415.1,Pg_S1073.7
GO:0005509	calcium ion binding	molecular_function	0.3636	1	124	223959	582	45598	Pg_S4234.5,Pg_S0100.9,Pg_S0810.70,Pg_S0288.38,Pg_S4174.4,Pg_S0277.28,Pg_S0204.13,Pg_S1663.8,Pg_S3426.4,Pg_S1671.13,Pg_S5806.2,Pg_S6994.3,Pg_S0426.21,Pg_S1014.35,Pg_S0381.2,Pg_S3862.4,Pg_S0760.26,Pg_S0247.4,Pg_S1562.4,Pg_S0570.2,Pg_S1106.13,Pg_S3098.3,Pg_S1045.7,Pg_S3671.26,Pg_S1202.8,Pg_S2647.11,Pg_S1844.19,Pg_S0753.2,Pg_S2468.22,Pg_S3178.20,Pg_S0786.24,Pg_S0280.51,Pg_S6785.3,Pg_S1886.19,Pg_S5185…
GO:0043043	peptide biosynthetic process	biological_process	0.36367	1	6	223959	28	45598	Pg_S0341.5,Pg_S2677.26,Pg_S8042.1,Pg_S5385.5,Pg_S0017.2,Pg_S7041.8
GO:0004872	receptor activity	molecular_function	0.36541	1	81	223959	391	45598	Pg_S6487.4,Pg_S2144.6,Pg_S2201.2,Pg_S3265.14,XLOC_344104,Pg_S1778.1,Pg_S2132.9,Pg_S2898.6,Pg_S3465.1,Pg_S1116.24,Pg_S0415.4,Pg_S3899.1,Pg_S1957.7,Pg_S8752.1,Pg_S0144.17,Pg_S2038.4,Pg_S0476.46,Pg_S1979.4,Pg_S2008.10,Pg_S1212.15,Pg_S0925.30,Pg_S2021.5,Pg_S7002.2,Pg_S0493.48,Pg_S2085.4,Pg_S4918.2,Pg_S4568.4,Pg_S4627.27,Pg_S0437.11,Pg_S4204.6,Pg_S0230.30,Pg_S0233.10,Pg_S1726.2,Pg_S0992.54,Pg_S0170.16…
GO:0045300	acyl-[acyl-carrier-protein] desaturase activity	molecular_function	0.36587	1	3	223959	11	45598	Pg_S0373.9,Pg_S1954.19,Pg_S0959.9
GO:0000988	protein binding transcription factor activity	molecular_function	0.36646	1	91	223959	434	45598	Pg_S0637.14,Pg_S0953.21,Pg_S3772.1,Pg_S5274.6,Pg_S0408.53,Pg_S7170.1,Pg_S2096.17,Pg_S0851.5,Pg_S4575.2,Pg_S0224.3,Pg_S0857.11,Pg_S2498.3,Pg_S5610.7,Pg_S1174.8,Pg_S7879.1,Pg_S0280.46,Pg_S0476.46,Pg_S0029.7,Pg_S3591.10,Pg_S3540.1,Pg_S0367.46,Pg_S0897.31,Pg_S4568.16,Pg_S0701.31,Pg_S4864.1,Pg_S0184.12,Pg_S5901.12,Pg_S1480.19,Pg_S1501.29,Pg_S0234.8,Pg_S1116.24,Pg_S0290.6,Pg_S0002.18,Pg_S5795.1,Pg_S726…
GO:0004379	glycylpeptide N-tetradecanoyltransferase activity	molecular_function	0.36769	1	2	223959	7	45598	Pg_S0895.45,Pg_S1703.23
GO:0019107	myristoyltransferase activity	molecular_function	0.36769	1	2	223959	7	45598	Pg_S0895.45,Pg_S1703.23
GO:0015627	type II protein secretion system complex	cellular_component	0.36815	1	2	223959	6	45598	Pg_S1960.37,Pg_S6970.3
GO:0015628	protein secretion by the type II secretion system	biological_process	0.36815	1	2	223959	6	45598	Pg_S6970.3,Pg_S1960.37
GO:0002097	tRNA wobble base modification	biological_process	0.36818	1	3	223959	11	45598	Pg_S6181.8,Pg_S3340.2,Pg_S1913.11
GO:0002098	tRNA wobble uridine modification	biological_process	0.36818	1	3	223959	11	45598	Pg_S6181.8,Pg_S1913.11,Pg_S3340.2
GO:0004871	signal transducer activity	molecular_function	0.36832	1	136	223959	679	45598	Pg_S0136.13,Pg_S8752.1,Pg_S0472.9,Pg_S1957.7,Pg_S8066.4,Pg_S0483.2,Pg_S0925.30,Pg_S5113.6,Pg_S4328.4,Pg_S1908.22,Pg_S2037.1,Pg_S6346.3,Pg_S2021.5,Pg_S2073.19,Pg_S1316.18,Pg_S0874.4,Pg_S0233.10,Pg_S0493.48,Pg_S4568.4,Pg_S0624.8,Pg_S2085.4,Pg_S6487.4,XLOC_344104,Pg_S5887.1,Pg_S0346.3,Pg_S2201.2,Pg_S0202.7,Pg_S0121.50,Pg_S0216.4,Pg_S3465.1,Pg_S1400.45,Pg_S1778.1,Pg_S0439.81,Pg_S2132.9,Pg_S3899.1,Pg_…
GO:0060089	molecular transducer activity	molecular_function	0.36832	1	136	223959	679	45598	Pg_S0708.2,Pg_S3089.2,Pg_S0439.70,Pg_S2403.7,Pg_S1059.46,Pg_S0226.3,Pg_S2871.10,Pg_S2591.1,Pg_S0265.21,Pg_S4656.4,Pg_S0568.7,Pg_S1108.18,Pg_S0543.13,Pg_S0607.3,Pg_S2306.16,Pg_S1726.2,Pg_S3358.8,Pg_S3506.6,Pg_S1781.2,Pg_S6363.1,Pg_S4342.25,Pg_S4605.3,Pg_S4053.2,Pg_S3049.25,Pg_S0126.24,Pg_S0881.2,Pg_S1600.7,Pg_S1507.5,Pg_S8238.4,Pg_S1115.2,Pg_S0144.24,Pg_S0406.11,Pg_S1924.18,Pg_S1957.7,Pg_S0472.9,P…
GO:0030155	regulation of cell adhesion	biological_process	0.36927	1	6	223959	21	45598	Pg_S7382.3,Pg_S2082.1,Pg_S0020.2,Pg_S2524.26,Pg_S1253.3,Pg_S1076.1
GO:0051920	peroxiredoxin activity	molecular_function	0.36931	1	4	223959	15	45598	Pg_S4914.15,Pg_S5274.6,Pg_S0166.11,Pg_S0753.44
GO:0045202	synapse	cellular_component	0.36943	1	4	223959	14	45598	Pg_S1679.19,Pg_S0204.57,Pg_S0745.38,Pg_S2281.1
GO:0008948	oxaloacetate decarboxylase activity	molecular_function	0.36959	1	15	223959	59	45598	Pg_S0070.6,Pg_S7717.1,Pg_S0096.18,Pg_S1181.1,Pg_S3781.2,Pg_S3641.10,Pg_S4063.16,Pg_S7069.6,Pg_S7431.5,Pg_S1000.3,Pg_S1679.32,Pg_S1342.11,Pg_S5097.1,Pg_S4568.4,Pg_S4333.19
GO:0035725	sodium ion transmembrane transport	biological_process	0.36959	1	15	223959	59	45598	Pg_S3781.2,Pg_S0096.18,Pg_S1181.1,Pg_S0070.6,Pg_S7717.1,Pg_S4063.16,Pg_S7431.5,Pg_S7069.6,Pg_S3641.10,Pg_S1679.32,Pg_S1342.11,Pg_S1000.3,Pg_S4333.19,Pg_S4568.4,Pg_S5097.1
GO:0071436	sodium ion export	biological_process	0.36959	1	15	223959	59	45598	Pg_S1342.11,Pg_S1679.32,Pg_S1000.3,Pg_S4333.19,Pg_S4568.4,Pg_S5097.1,Pg_S3781.2,Pg_S1181.1,Pg_S0096.18,Pg_S7717.1,Pg_S0070.6,Pg_S4063.16,Pg_S7069.6,Pg_S7431.5,Pg_S3641.10
GO:0031023	microtubule organizing center organization	biological_process	0.37026	1	13	223959	55	45598	Pg_S0355.12,Pg_S5139.2,Pg_S3375.4,Pg_S1212.9,Pg_S5707.1,Pg_S4538.5,Pg_S2000.9,Pg_S3427.11,Pg_S0240.8,Pg_S1407.10,Pg_S1316.10,Pg_S7079.5,Pg_S3971.9
GO:0016070	RNA metabolic process	biological_process	0.37111	1	1316	223959	6296	45598	Pg_S2086.2,Pg_S1330.14,Pg_S3541.7,Pg_S2124.21,Pg_S2207.10,Pg_S4568.16,Pg_S0367.46,Pg_S5173.3,Pg_S4587.1,Pg_S2342.2,Pg_S3297.5,Pg_S4621.1,Pg_S7055.4,Pg_S0184.12,Pg_S6328.4,Pg_S0896.3,Pg_S3035.11,Pg_S2111.3,Pg_S4012.13,Pg_S6322.2,Pg_S3345.9,Pg_S3634.1,Pg_S0361.23,Pg_S2758.4,Pg_S0967.43,Pg_S0208.10,Pg_S3298.3,Pg_S1500.24,Pg_S1924.23,Pg_S4006.7,Pg_S3902.1,Pg_S2224.1,Pg_S2569.12,Pg_S2674.6,Pg_S1376.11…
GO:0071804	cellular potassium ion transport	biological_process	0.37172	1	12	223959	56	45598	Pg_S1163.6,Pg_S4975.10,Pg_S2433.8,Pg_S2003.29,Pg_S0189.16,Pg_S0426.41,Pg_S4713.4,Pg_S0762.14,Pg_S9122.2,Pg_S5906.7,Pg_S0635.15,Pg_S2972.3
GO:0071805	potassium ion transmembrane transport	biological_process	0.37172	1	12	223959	56	45598	Pg_S4975.10,Pg_S1163.6,Pg_S0189.16,Pg_S0426.41,Pg_S2433.8,Pg_S2003.29,Pg_S5906.7,Pg_S0762.14,Pg_S4713.4,Pg_S9122.2,Pg_S2972.3,Pg_S0635.15
GO:0008023	transcription elongation factor complex	cellular_component	0.37273	1	14	223959	53	45598	Pg_S2495.1,Pg_S0850.6,Pg_S2203.3,Pg_S4599.12,Pg_S6539.2,Pg_S2820.5,Pg_S0439.3,Pg_S7264.3,Pg_S7055.4,Pg_S0523.4,Pg_S2277.1,Pg_S4765.2,Pg_S2008.1,Pg_S0908.4
GO:0048193	Golgi vesicle transport	biological_process	0.37348	1	71	223959	359	45598	Pg_S0772.19,Pg_S0437.5,Pg_S0939.3,Pg_S2871.10,Pg_S0408.10,Pg_S1928.2,Pg_S3941.2,Pg_S5783.1,Pg_S5580.1,XLOC_041385,Pg_S1622.2,Pg_S0091.10,Pg_S6811.3,Pg_S3232.7,Pg_S0087.9,Pg_S4422.1,Pg_S4814.2,Pg_S3655.5,Pg_S1544.19,Pg_S1292.1,Pg_S4651.5,Pg_S2569.13,Pg_S3436.1,Pg_S0093.29,Pg_S1437.7,Pg_S4056.1,Pg_S5335.1,Pg_S6485.4,Pg_S2197.3,Pg_S0406.11,Pg_S3583.13,Pg_S1087.1,Pg_S2815.1,Pg_S6197.8,Pg_S0124.5,Pg_S…
GO:0008083	growth factor activity	molecular_function	0.37424	1	19	223959	78	45598	Pg_S3394.8,Pg_S2210.2,Pg_S3713.11,Pg_S1345.5,Pg_S2417.2,Pg_S5104.3,Pg_S2677.23,Pg_S0070.6,Pg_S2164.2,Pg_S1253.3,Pg_S5274.6,Pg_S0643.5,Pg_S4269.14,Pg_S7055.4,Pg_S1693.21,Pg_S0278.2,Pg_S4675.2,Pg_S1770.14,Pg_S1137.10
GO:0004879	ligand-activated sequence-specific DNA binding RNA polymerase II transcription factor activity	molecular_function	0.37446	1	8	223959	31	45598	Pg_S3899.1,Pg_S0992.54,Pg_S2132.9,Pg_S0265.21,Pg_S1766.15,Pg_S3465.1,Pg_S1116.24,Pg_S2473.3
GO:0004882	androgen receptor activity	molecular_function	0.37446	1	8	223959	31	45598	Pg_S3899.1,Pg_S2132.9,Pg_S0992.54,Pg_S0265.21,Pg_S1766.15,Pg_S2473.3,Pg_S1116.24,Pg_S3465.1
GO:0030521	androgen receptor signaling pathway	biological_process	0.37446	1	8	223959	31	45598	Pg_S3899.1,Pg_S1766.15,Pg_S2473.3,Pg_S1116.24,Pg_S3465.1,Pg_S0992.54,Pg_S2132.9,Pg_S0265.21
GO:0034637	cellular carbohydrate biosynthetic process	biological_process	0.37453	1	62	223959	302	45598	Pg_S3063.6,Pg_S0001.1,Pg_S1038.37,Pg_S5370.4,Pg_S7854.1,Pg_S2229.17,Pg_S4286.24,Pg_S5024.5,Pg_S0858.5,Pg_S1607.4,Pg_S8559.1,Pg_S0327.11,Pg_S0207.9,Pg_S2259.3,Pg_S0681.9,Pg_S1562.39,Pg_S1066.12,Pg_S0288.34,Pg_S3171.16,Pg_S0836.2,Pg_S1176.12,Pg_S0784.2,Pg_S3285.5,Pg_S0327.43,Pg_S4097.3,Pg_S0426.32,Pg_S6880.6,Pg_S0922.2,Pg_S3151.2,Pg_S0426.7,Pg_S7145.5,Pg_S3325.7,Pg_S0472.1,Pg_S0290.6,Pg_S4206.8,Pg_…
GO:0004655	porphobilinogen synthase activity	molecular_function	0.37566	1	2	223959	6	45598	Pg_S7644.2,Pg_S1460.4
GO:0006777	Mo-molybdopterin cofactor biosynthetic process	biological_process	0.37602	1	12	223959	57	45598	Pg_S7014.1,Pg_S0277.26,Pg_S0519.50,Pg_S4176.5,Pg_S1232.2,Pg_S0025.8,Pg_S2971.4,Pg_S1194.3,Pg_S0077.36,Pg_S1444.21,Pg_S2390.7,Pg_S1774.28
GO:0019720	Mo-molybdopterin cofactor metabolic process	biological_process	0.37602	1	12	223959	57	45598	Pg_S1774.28,Pg_S2390.7,Pg_S1444.21,Pg_S1194.3,Pg_S0077.36,Pg_S1232.2,Pg_S0025.8,Pg_S2971.4,Pg_S4176.5,Pg_S0519.50,Pg_S0277.26,Pg_S7014.1
GO:0004308	exo-alpha-sialidase activity	molecular_function	0.37651	1	2	223959	6	45598	Pg_S0265.25,Pg_S1314.5
GO:0016997	alpha-sialidase activity	molecular_function	0.37651	1	2	223959	6	45598	Pg_S1314.5,Pg_S0265.25
GO:0033014	tetrapyrrole biosynthetic process	biological_process	0.37662	1	52	223959	257	45598	Pg_S1073.17,Pg_S6577.4,Pg_S5604.2,Pg_S3064.5,Pg_S1550.10,Pg_S0573.1,Pg_S2658.24,Pg_S2708.28,Pg_S1693.5,Pg_S5911.4,Pg_S0226.4,Pg_S1940.1,Pg_S2721.5,Pg_S1507.7,Pg_S3866.11,Pg_S0442.55,Pg_S0318.20,Pg_S7554.3,Pg_S1135.14,Pg_S0654.1,Pg_S2010.8,Pg_S2118.5,Pg_S5838.2,Pg_S4036.7,Pg_S0291.7,Pg_S6541.2,Pg_S2484.15,Pg_S0856.10,Pg_S6137.5,Pg_S6255.1,Pg_S1460.4,Pg_S4181.13,Pg_S1560.7,Pg_S2624.4,Pg_S1483.4,Pg_…
GO:0019012	virion	cellular_component	0.37732	1	195	223959	932	45598	Pg_S2633.17,Pg_S2626.5,Pg_S4775.7,Pg_S2082.1,Pg_S3163.8,Pg_S0204.56,Pg_S3135.4,Pg_S3621.8,Pg_S4036.11,Pg_S2634.1,Pg_S0020.2,Pg_S1334.7,Pg_S0292.42,Pg_S1661.21,Pg_S1349.1,Pg_S0913.16,Pg_S0493.5,Pg_S0063.6,Pg_S2088.2,Pg_S1059.5,Pg_S2517.3,Pg_S0730.2,Pg_S0741.35,Pg_S2668.8,XLOC_435479,Pg_S2467.4,Pg_S1135.11,Pg_S5653.2,Pg_S6055.3,Pg_S2440.16,Pg_S1089.1,Pg_S0091.19,Pg_S6876.5,Pg_S3648.3,Pg_S8353.2,Pg_…
GO:0015129	lactate transmembrane transporter activity	molecular_function	0.37805	1	1	223959	2	45598	Pg_S2920.14
GO:0015727	lactate transport	biological_process	0.37805	1	1	223959	2	45598	Pg_S2920.14
GO:0042559	pteridine-containing compound biosynthetic process	biological_process	0.37853	1	13	223959	58	45598	Pg_S0378.2,Pg_S2197.3,Pg_S1885.4,Pg_S0291.7,Pg_S4525.3,Pg_S2606.4,Pg_S0111.1,Pg_S1451.9,Pg_S2583.11,Pg_S1552.33,Pg_S5838.2,Pg_S3174.20,Pg_S4227.3
GO:0009878	nodule morphogenesis	biological_process	0.37857	1	5	223959	20	45598	Pg_S5104.2,Pg_S3878.12,Pg_S1199.20,Pg_S1055.38,Pg_S0247.32
GO:0009886	post-embryonic morphogenesis	biological_process	0.37857	1	5	223959	20	45598	Pg_S3878.12,Pg_S5104.2,Pg_S0247.32,Pg_S1055.38,Pg_S1199.20
GO:0044111	development involved in symbiotic interaction	biological_process	0.37857	1	5	223959	20	45598	Pg_S1055.38,Pg_S1199.20,Pg_S0247.32,Pg_S3878.12,Pg_S5104.2
GO:0006538	glutamate catabolic process	biological_process	0.37888	1	2	223959	6	45598	Pg_S2068.2,Pg_S2115.7
GO:0043649	dicarboxylic acid catabolic process	biological_process	0.37888	1	2	223959	6	45598	Pg_S2068.2,Pg_S2115.7
GO:0016892	endoribonuclease activity, producing 3'-phosphomonoesters	molecular_function	0.3793	1	12	223959	51	45598	Pg_S4706.12,Pg_S8361.1,Pg_S0939.10,Pg_S5610.8,Pg_S3289.21,Pg_S2185.1,Pg_S0722.1,Pg_S3112.20,Pg_S7439.1,Pg_S1745.12,Pg_S0429.35,Pg_S2281.6
GO:0016226	iron-sulfur cluster assembly	biological_process	0.37955	1	10	223959	46	45598	Pg_S4526.1,Pg_S2468.28,Pg_S7542.4,Pg_S0139.4,Pg_S1921.17,Pg_S0439.36,Pg_S2362.11,Pg_S0810.39,Pg_S0889.25,XLOC_436399
GO:0031163	metallo-sulfur cluster assembly	biological_process	0.37955	1	10	223959	46	45598	Pg_S2468.28,Pg_S4526.1,XLOC_436399,Pg_S0889.25,Pg_S0810.39,Pg_S0439.36,Pg_S1921.17,Pg_S0139.4,Pg_S7542.4,Pg_S2362.11
GO:0007020	microtubule nucleation	biological_process	0.38238	1	4	223959	17	45598	Pg_S2768.16,Pg_S3712.6,Pg_S5853.9,Pg_S3518.17
GO:0010968	regulation of microtubule nucleation	biological_process	0.38238	1	4	223959	17	45598	Pg_S2768.16,Pg_S5853.9,Pg_S3712.6,Pg_S3518.17
GO:0090063	positive regulation of microtubule nucleation	biological_process	0.38238	1	4	223959	17	45598	Pg_S5853.9,Pg_S3712.6,Pg_S2768.16,Pg_S3518.17
GO:0034702	ion channel complex	cellular_component	0.38382	1	7	223959	27	45598	Pg_S1472.3,Pg_S2428.4,Pg_S1647.20,Pg_S2495.1,Pg_S0516.13,Pg_S7840.1,Pg_S2317.2
GO:0034703	cation channel complex	cellular_component	0.38382	1	7	223959	27	45598	Pg_S2428.4,Pg_S1472.3,Pg_S2317.2,Pg_S2495.1,Pg_S0516.13,Pg_S7840.1,Pg_S1647.20
GO:0009403	toxin biosynthetic process	biological_process	0.38387	1	3	223959	10	45598	Pg_S3934.6,Pg_S3948.7,Pg_S0808.37
GO:0003785	actin monomer binding	molecular_function	0.38443	1	1	223959	2	45598	Pg_S1499.9
GO:0016901	oxidoreductase activity, acting on the CH-OH group of donors, quinone or similar compound as acceptor	molecular_function	0.38491	1	2	223959	7	45598	Pg_S3035.37,Pg_S0400.37
GO:0050380	undecaprenyl-diphosphatase activity	molecular_function	0.38513	1	1	223959	2	45598	Pg_S5757.5
GO:0042908	xenobiotic transport	biological_process	0.38569	1	2	223959	5	45598	Pg_S0701.2,Pg_S2889.1
GO:0042910	xenobiotic transporter activity	molecular_function	0.38569	1	2	223959	5	45598	Pg_S2889.1,Pg_S0701.2
GO:0042919	benzoate transport	biological_process	0.38569	1	2	223959	5	45598	Pg_S0701.2,Pg_S2889.1
GO:0042925	benzoate transporter activity	molecular_function	0.38569	1	2	223959	5	45598	Pg_S0701.2,Pg_S2889.1
GO:0016831	carboxy-lyase activity	molecular_function	0.38654	1	54	223959	241	45598	Pg_S0426.7,Pg_S7800.3,Pg_S6053.3,Pg_S5859.2,Pg_S7069.6,Pg_S2455.14,Pg_S0096.18,Pg_S0240.8,Pg_S1212.1,Pg_S0764.2,Pg_S5097.1,Pg_S1042.2,Pg_S0227.31,Pg_S4333.19,Pg_S0516.26,Pg_S1858.17,Pg_S3744.5,Pg_S0635.13,Pg_S3138.9,Pg_S2000.9,Pg_S0070.6,Pg_S3781.2,Pg_S1703.38,Pg_S1439.10,Pg_S2588.16,Pg_S2148.7,Pg_S1679.32,Pg_S0375.3,Pg_S0379.14,Pg_S4037.10,Pg_S2358.6,Pg_S4063.16,Pg_S4504.5,Pg_S7431.5,Pg_S0384.8,…
GO:0007129	synapsis	biological_process	0.38723	1	5	223959	16	45598	Pg_S4825.6,Pg_S4613.11,Pg_S4369.16,Pg_S0046.18,Pg_S1355.9
GO:0007130	synaptonemal complex assembly	biological_process	0.38723	1	5	223959	16	45598	Pg_S4369.16,Pg_S4613.11,Pg_S0046.18,Pg_S4825.6,Pg_S1355.9
GO:0070192	chromosome organization involved in meiosis	biological_process	0.38723	1	5	223959	16	45598	Pg_S4825.6,Pg_S0046.18,Pg_S4613.11,Pg_S4369.16,Pg_S1355.9
GO:0070193	synaptonemal complex organization	biological_process	0.38723	1	5	223959	16	45598	Pg_S1355.9,Pg_S4613.11,Pg_S0046.18,Pg_S4369.16,Pg_S4825.6
GO:1901661	quinone metabolic process	biological_process	0.38741	1	7	223959	35	45598	Pg_S4321.14,Pg_S1815.23,Pg_S3923.6,Pg_S3022.1,Pg_S0093.27,Pg_S0013.1,Pg_S0093.26
GO:1901663	quinone biosynthetic process	biological_process	0.38741	1	7	223959	35	45598	Pg_S3923.6,Pg_S3022.1,Pg_S0013.1,Pg_S0093.27,Pg_S0093.26,Pg_S4321.14,Pg_S1815.23
GO:0018205	peptidyl-lysine modification	biological_process	0.38798	1	8	223959	33	45598	Pg_S3810.2,Pg_S0203.2,Pg_S5339.7,Pg_S0727.7,Pg_S0557.2,Pg_S2626.5,Pg_S0636.1,Pg_S7459.3
GO:0015936	coenzyme A metabolic process	biological_process	0.38869	1	14	223959	61	45598	Pg_S0913.16,Pg_S0993.6,Pg_S0587.1,Pg_S0126.10,Pg_S3959.3,Pg_S7170.7,Pg_S0740.7,Pg_S0320.3,Pg_S6137.4,Pg_S0559.3,Pg_S0139.14,Pg_S8367.2,Pg_S3074.9,Pg_S2080.7
GO:0060962	regulation of ribosomal protein gene transcription from RNA polymerase II promoter	biological_process	0.38869	1	1	223959	2	45598	Pg_S1143.7
GO:0005747	mitochondrial respiratory chain complex I	cellular_component	0.38883	1	8	223959	38	45598	Pg_S4159.14,Pg_S3248.1,Pg_S3976.18,Pg_S6962.2,Pg_S1275.6,Pg_S0012.13,Pg_S0148.36,Pg_S5500.3
GO:0030964	NADH dehydrogenase complex	cellular_component	0.38883	1	8	223959	38	45598	Pg_S5500.3,Pg_S0148.36,Pg_S0012.13,Pg_S1275.6,Pg_S6962.2,Pg_S4159.14,Pg_S3976.18,Pg_S3248.1
GO:0045271	respiratory chain complex I	cellular_component	0.38883	1	8	223959	38	45598	Pg_S0148.36,Pg_S5500.3,Pg_S0012.13,Pg_S6962.2,Pg_S1275.6,Pg_S4159.14,Pg_S3976.18,Pg_S3248.1
GO:0016830	carbon-carbon lyase activity	molecular_function	0.38978	1	72	223959	323	45598	Pg_S1815.23,Pg_S1607.4,Pg_S3298.2,Pg_S2805.8,Pg_S1181.1,Pg_S0384.8,Pg_S5925.5,Pg_S2358.6,Pg_S4504.5,Pg_S0379.14,Pg_S4037.10,Pg_S0960.2,Pg_S0093.26,Pg_S3125.12,Pg_S7314.3,Pg_S0724.14,Pg_S7717.1,Pg_S3641.10,Pg_S7653.2,Pg_S6026.8,Pg_S0213.38,Pg_S4333.19,Pg_S0764.2,Pg_S0227.31,Pg_S2455.14,Pg_S1212.1,Pg_S0096.18,Pg_S0240.8,Pg_S5859.2,Pg_S7069.6,Pg_S0426.7,Pg_S0375.3,Pg_S0727.23,Pg_S0870.10,Pg_S1439.10…
GO:0000042	protein targeting to Golgi	biological_process	0.39004	1	3	223959	14	45598	Pg_S3112.13,Pg_S2197.3,Pg_S1314.8
GO:0000301	retrograde transport, vesicle recycling within Golgi	biological_process	0.39004	1	3	223959	14	45598	Pg_S3112.13,Pg_S2197.3,Pg_S1314.8
GO:0034067	protein localization to Golgi apparatus	biological_process	0.39004	1	3	223959	14	45598	Pg_S1314.8,Pg_S2197.3,Pg_S3112.13
GO:0072600	establishment of protein localization to Golgi	biological_process	0.39004	1	3	223959	14	45598	Pg_S3112.13,Pg_S2197.3,Pg_S1314.8
GO:0016437	tRNA cytidylyltransferase activity	molecular_function	0.39017	1	2	223959	6	45598	Pg_S5234.4,Pg_S1671.12
GO:0042601	endospore-forming forespore	cellular_component	0.39026	1	2	223959	6	45598	Pg_S8766.1,Pg_S4481.13
GO:0042763	intracellular immature spore	cellular_component	0.39026	1	2	223959	6	45598	Pg_S4481.13,Pg_S8766.1
GO:0005539	glycosaminoglycan binding	molecular_function	0.39059	1	3	223959	11	45598	Pg_S3403.4,Pg_S0900.8,Pg_S2421.8
GO:0016073	snRNA metabolic process	biological_process	0.39169	1	2	223959	6	45598	Pg_S0106.28,Pg_S0676.4
GO:0016180	snRNA processing	biological_process	0.39169	1	2	223959	6	45598	Pg_S0676.4,Pg_S0106.28
GO:0034472	snRNA 3'-end processing	biological_process	0.39169	1	2	223959	6	45598	Pg_S0106.28,Pg_S0676.4
GO:0034477	U6 snRNA 3'-end processing	biological_process	0.39169	1	2	223959	6	45598	Pg_S0106.28,Pg_S0676.4
GO:0043628	ncRNA 3'-end processing	biological_process	0.39169	1	2	223959	6	45598	Pg_S0676.4,Pg_S0106.28
GO:0008740	L-rhamnose isomerase activity	molecular_function	0.39256	1	1	223959	2	45598	Pg_S2392.17
GO:0000922	spindle pole	cellular_component	0.39401	1	8	223959	33	45598	Pg_S1212.9,Pg_S3518.17,Pg_S5853.9,Pg_S3712.6,Pg_S4538.5,Pg_S3427.11,Pg_S2768.16,Pg_S3971.9
GO:0005993	trehalose catabolic process	biological_process	0.39413	1	2	223959	6	45598	Pg_S5185.5,Pg_S3862.4
GO:0009313	oligosaccharide catabolic process	biological_process	0.39413	1	2	223959	6	45598	Pg_S3862.4,Pg_S5185.5
GO:0046352	disaccharide catabolic process	biological_process	0.39413	1	2	223959	6	45598	Pg_S3862.4,Pg_S5185.5
GO:0005777	peroxisome	cellular_component	0.39488	1	14	223959	59	45598	Pg_S1700.14,Pg_S7323.3,Pg_S0436.1,Pg_S1242.29,Pg_S2317.2,Pg_S5713.4,Pg_S1242.31,Pg_S1108.18,Pg_S4226.12,Pg_S3575.7,Pg_S0060.4,Pg_S2800.1,XLOC_199243,Pg_S5390.2
GO:0042579	microbody	cellular_component	0.39488	1	14	223959	59	45598	Pg_S1108.18,Pg_S5713.4,Pg_S1242.31,Pg_S2317.2,Pg_S1242.29,Pg_S0436.1,Pg_S7323.3,Pg_S1700.14,Pg_S5390.2,XLOC_199243,Pg_S2800.1,Pg_S0060.4,Pg_S3575.7,Pg_S4226.12
GO:0005083	small GTPase regulator activity	molecular_function	0.39536	1	19	223959	87	45598	Pg_S5730.7,Pg_S0227.34,Pg_S3302.13,Pg_S4226.1,Pg_S1470.9,Pg_S5752.5,Pg_S6780.1,Pg_S1066.6,Pg_S1059.42,Pg_S4852.2,Pg_S9226.1,Pg_S0996.9,Pg_S0404.4,Pg_S1414.9,Pg_S2046.1,Pg_S2035.30,Pg_S0155.14,Pg_S3590.1,Pg_S2307.5
GO:0016758	transferase activity, transferring hexosyl groups	molecular_function	0.3961	1	202	223959	929	45598	Pg_S0893.5,Pg_S2289.4,Pg_S2454.1,Pg_S4174.8,Pg_S4665.4,Pg_S4850.1,Pg_S0490.11,Pg_S5219.13,Pg_S0429.34,Pg_S5398.14,Pg_S7207.3,Pg_S6147.2,Pg_S2315.6,Pg_S1267.11,Pg_S4142.1,Pg_S1314.5,Pg_S0554.1,Pg_S0069.7,Pg_S0930.34,Pg_S2104.26,Pg_S5686.1,Pg_S5442.1,Pg_S1838.8,Pg_S1734.15,Pg_S6441.11,Pg_S2027.3,Pg_S2057.8,Pg_S1848.2,Pg_S3083.6,Pg_S0414.7,Pg_S3325.7,Pg_S5071.6,Pg_S3151.2,Pg_S5935.7,Pg_S0866.12,Pg_S…
GO:0030638	polyketide metabolic process	biological_process	0.39632	1	1	223959	3	45598	Pg_S6503.4
GO:0030639	polyketide biosynthetic process	biological_process	0.39632	1	1	223959	3	45598	Pg_S6503.4
GO:0030855	epithelial cell differentiation	biological_process	0.39694	1	3	223959	12	45598	Pg_S0246.6,Pg_S3471.5,Pg_S4363.7
GO:0060429	epithelium development	biological_process	0.39694	1	3	223959	12	45598	Pg_S4363.7,Pg_S3471.5,Pg_S0246.6
GO:0045502	dynein binding	molecular_function	0.39716	1	32	223959	140	45598	Pg_S0087.9,Pg_S4783.2,Pg_S2124.8,Pg_S2019.6,Pg_S5771.4,Pg_S2082.1,Pg_S0066.6,Pg_S0741.16,Pg_S1253.3,Pg_S1349.1,Pg_S4675.7,Pg_S0020.2,Pg_S1718.2,Pg_S5196.5,Pg_S0510.14,Pg_S3761.22,Pg_S2278.12,Pg_S0129.17,Pg_S0203.2,Pg_S5139.2,Pg_S1920.4,Pg_S4613.6,Pg_S5054.5,Pg_S0046.18,Pg_S2569.13,Pg_S4766.5,Pg_S3717.3,Pg_S7453.5,Pg_S3345.9,Pg_S4487.9,Pg_S7088.4,Pg_S1058.14
GO:0043487	regulation of RNA stability	biological_process	0.39963	1	3	223959	11	45598	Pg_S3677.8,Pg_S3689.2,Pg_S0143.4
GO:0043488	regulation of mRNA stability	biological_process	0.39963	1	3	223959	11	45598	Pg_S0143.4,Pg_S3689.2,Pg_S3677.8
GO:0043489	RNA stabilization	biological_process	0.39963	1	3	223959	11	45598	Pg_S3677.8,Pg_S3689.2,Pg_S0143.4
GO:0048255	mRNA stabilization	biological_process	0.39963	1	3	223959	11	45598	Pg_S3689.2,Pg_S3677.8,Pg_S0143.4
GO:0042803	protein homodimerization activity	molecular_function	0.40024	1	42	223959	188	45598	Pg_S7293.2,Pg_S2278.12,Pg_S0129.17,Pg_S1920.4,Pg_S5139.2,Pg_S0203.2,Pg_S3761.22,Pg_S0510.14,Pg_S5196.5,Pg_S1718.2,Pg_S0020.2,Pg_S4675.7,Pg_S1349.1,Pg_S0741.16,Pg_S0066.6,Pg_S1253.3,Pg_S0355.12,Pg_S5771.4,Pg_S0895.53,Pg_S2082.1,Pg_S3375.4,Pg_S2019.6,Pg_S2124.8,Pg_S4783.2,Pg_S0087.9,Pg_S3345.9,Pg_S4487.9,Pg_S1058.14,Pg_S7088.4,Pg_S5777.2,Pg_S7453.5,Pg_S0720.5,Pg_S3717.3,Pg_S1407.10,Pg_S4766.5,Pg_S2…
GO:0016837	carbon-oxygen lyase activity, acting on polysaccharides	molecular_function	0.40054	1	6	223959	25	45598	Pg_S1903.14,Pg_S0400.18,Pg_S2316.3,Pg_S1531.2,Pg_S0439.42,Pg_S0363.9
GO:0015293	symporter activity	molecular_function	0.40106	1	12	223959	56	45598	Pg_S0664.32,Pg_S0265.21,Pg_S2390.18,Pg_S2634.2,Pg_S6379.4,Pg_S1422.4,Pg_S0724.14,Pg_S0034.29,Pg_S2115.20,Pg_S0403.32,Pg_S2894.9,Pg_S1434.6
GO:0015294	solute:cation symporter activity	molecular_function	0.40106	1	12	223959	56	45598	Pg_S0403.32,Pg_S0724.14,Pg_S0034.29,Pg_S2115.20,Pg_S2894.9,Pg_S1434.6,Pg_S2390.18,Pg_S0265.21,Pg_S0664.32,Pg_S6379.4,Pg_S1422.4,Pg_S2634.2
GO:0006915	apoptotic process	biological_process	0.40207	1	31	223959	137	45598	Pg_S2098.4,Pg_S1634.4,Pg_S1464.20,Pg_S7109.3,Pg_S3311.2,Pg_S4588.5,Pg_S2061.13,Pg_S3064.5,Pg_S6594.2,Pg_S6183.9,Pg_S2587.2,Pg_S0134.1,Pg_S1291.7,Pg_S6343.2,Pg_S2164.11,Pg_S0142.26,Pg_S0230.13,Pg_S1718.16,Pg_S0095.25,Pg_S4374.2,Pg_S2746.10,Pg_S1879.25,Pg_S3429.3,Pg_S2150.4,Pg_S6487.10,Pg_S0169.16,Pg_S1618.5,Pg_S5395.10,Pg_S0846.20,Pg_S2520.2,Pg_S6147.1
GO:0012501	programmed cell death	biological_process	0.40207	1	31	223959	137	45598	Pg_S2098.4,Pg_S1634.4,Pg_S1464.20,Pg_S3311.2,Pg_S7109.3,Pg_S2061.13,Pg_S4588.5,Pg_S3064.5,Pg_S6594.2,Pg_S6183.9,Pg_S2587.2,Pg_S0134.1,Pg_S1291.7,Pg_S2164.11,Pg_S0142.26,Pg_S6343.2,Pg_S0230.13,Pg_S1718.16,Pg_S0095.25,Pg_S2746.10,Pg_S4374.2,Pg_S1879.25,Pg_S2150.4,Pg_S3429.3,Pg_S0169.16,Pg_S6487.10,Pg_S1618.5,Pg_S5395.10,Pg_S0846.20,Pg_S2520.2,Pg_S6147.1
GO:0007338	single fertilization	biological_process	0.4025	1	5	223959	19	45598	XLOC_383246,Pg_S2086.2,Pg_S2290.10,Pg_S2419.2,Pg_S2018.6
GO:0009566	fertilization	biological_process	0.4025	1	5	223959	19	45598	XLOC_383246,Pg_S2290.10,Pg_S2086.2,Pg_S2419.2,Pg_S2018.6
GO:0008289	lipid binding	molecular_function	0.40302	1	79	223959	404	45598	Pg_S3149.14,Pg_S2721.10,Pg_S3777.15,Pg_S4814.5,Pg_S0265.21,Pg_S0889.69,Pg_S2051.4,Pg_S7382.2,Pg_S1766.15,Pg_S1316.5,Pg_S2473.3,Pg_S0420.1,Pg_S2768.16,XLOC_107035,Pg_S5234.4,Pg_S1893.6,Pg_S0381.2,Pg_S3610.7,Pg_S2245.36,Pg_S4934.5,Pg_S6471.8,Pg_S0032.12,Pg_S0808.9,Pg_S5035.3,Pg_S0814.5,Pg_S8147.1,Pg_S0662.6,Pg_S0244.40,Pg_S2312.4,Pg_S3138.10,Pg_S0992.54,Pg_S3642.6,Pg_S0406.3,Pg_S0239.10,Pg_S1124.3,…
GO:0019478	D-amino acid catabolic process	biological_process	0.40346	1	1	223959	2	45598	Pg_S5827.4
GO:0046416	D-amino acid metabolic process	biological_process	0.40346	1	1	223959	2	45598	Pg_S5827.4
GO:0004611	phosphoenolpyruvate carboxykinase activity	molecular_function	0.40451	1	8	223959	38	45598	Pg_S5859.2,Pg_S2000.9,Pg_S0803.11,Pg_S0240.8,Pg_S2588.16,Pg_S1607.4,Pg_S2148.7,Pg_S3744.5
GO:0070469	respiratory chain	cellular_component	0.40499	1	17	223959	85	45598	Pg_S0786.24,Pg_S6413.5,Pg_S0480.2,Pg_S3248.1,Pg_S0148.36,Pg_S0442.29,Pg_S5500.3,Pg_S0902.6,Pg_S3722.19,Pg_S0326.17,Pg_S3757.16,Pg_S0012.13,Pg_S0170.11,Pg_S6962.2,Pg_S1275.6,Pg_S3976.18,Pg_S4159.14
GO:0006525	arginine metabolic process	biological_process	0.40524	1	4	223959	15	45598	Pg_S3656.5,Pg_S0897.19,Pg_S4246.2,Pg_S0178.14
GO:0001906	cell killing	biological_process	0.40566	1	8	223959	34	45598	Pg_S0544.5,Pg_S3411.16,Pg_S6851.6,Pg_S6544.2,Pg_S3413.1,Pg_S0213.69,Pg_S0808.30,Pg_S1907.11
GO:0008661	1-deoxy-D-xylulose-5-phosphate synthase activity	molecular_function	0.40636	1	6	223959	29	45598	Pg_S6264.1,Pg_S2229.10,Pg_S1908.21,Pg_S1204.11,Pg_S1551.6,Pg_S2661.6
GO:0016744	transferase activity, transferring aldehyde or ketonic groups	molecular_function	0.40636	1	6	223959	29	45598	Pg_S1908.21,Pg_S1551.6,Pg_S1204.11,Pg_S2661.6,Pg_S2229.10,Pg_S6264.1
GO:0019752	carboxylic acid metabolic process	biological_process	0.40682	1	275	223959	1386	45598	Pg_S4225.4,Pg_S2606.4,Pg_S0724.33,Pg_S4111.2,Pg_S8809.1,Pg_S3671.3,Pg_S4227.3,Pg_S5969.2,Pg_S1018.4,Pg_S5428.3,Pg_S0536.6,Pg_S6053.3,Pg_S5969.3,Pg_S6136.6,Pg_S1583.19,Pg_S2238.1,Pg_S1326.3,Pg_S1242.29,Pg_S0004.23,Pg_S5123.2,Pg_S6612.1,Pg_S4935.3,Pg_S7505.3,Pg_S1701.8,Pg_S0403.32,Pg_S5165.4,Pg_S1652.1,Pg_S6308.10,Pg_S0129.6,Pg_S1417.13,Pg_S7390.2,Pg_S5454.6,Pg_S0033.16,Pg_S2093.22,Pg_S8126.2,Pg_S1…
GO:0004616	phosphogluconate dehydrogenase (decarboxylating) activity	molecular_function	0.40717	1	21	223959	96	45598	Pg_S2176.4,Pg_S7554.3,Pg_S3806.5,Pg_S7308.4,Pg_S1740.5,Pg_S1240.32,Pg_S1563.25,Pg_S3759.6,Pg_S0298.19,Pg_S2473.26,Pg_S0358.22,Pg_S5924.4,Pg_S6308.10,Pg_S1164.7,Pg_S2896.3,Pg_S1668.13,Pg_S7360.5,Pg_S3064.5,Pg_S6577.4,Pg_S2708.28,Pg_S2641.8
GO:0044270	cellular nitrogen compound catabolic process	biological_process	0.40726	1	53	223959	246	45598	Pg_S2953.6,Pg_S1915.1,Pg_S5470.3,Pg_S2106.9,Pg_S2317.2,Pg_S0659.9,Pg_S0186.8,Pg_S0925.35,Pg_S1376.6,Pg_S6057.12,Pg_S4632.7,Pg_S2755.7,Pg_S2306.3,Pg_S4988.1,Pg_S1500.22,Pg_S2106.10,Pg_S7228.3,Pg_S0761.11,Pg_S0838.5,Pg_S3039.16,Pg_S0204.52,XLOC_299534,Pg_S3187.19,Pg_S7246.1,Pg_S2220.2,Pg_S0662.19,Pg_S3664.16,Pg_S5836.2,Pg_S1075.36,Pg_S0341.5,Pg_S1925.1,Pg_S1730.4,Pg_S2289.17,Pg_S2093.13,Pg_S5317.1,…
GO:0018580	nitronate monooxygenase activity	molecular_function	0.40787	1	8	223959	31	45598	Pg_S1439.10,Pg_S0724.14,Pg_S0403.32,Pg_S0213.29,Pg_S1465.27,Pg_S4037.10,Pg_S4012.7,Pg_S6053.3
GO:0006526	arginine biosynthetic process	biological_process	0.40883	1	2	223959	7	45598	Pg_S3656.5,Pg_S0897.19
GO:0050708	regulation of protein secretion	biological_process	0.40903	1	1	223959	2	45598	Pg_S0159.1
GO:0051046	regulation of secretion	biological_process	0.40903	1	1	223959	2	45598	Pg_S0159.1
GO:0004674	protein serine/threonine kinase activity	molecular_function	0.40913	1	56	223959	290	45598	XLOC_333789,Pg_S2392.16,Pg_S3210.11,Pg_S7910.1,Pg_S0203.2,Pg_S2448.2,Pg_S2038.4,Pg_S2548.6,Pg_S0905.23,Pg_S0020.2,Pg_S7448.3,Pg_S0925.35,Pg_S5960.3,Pg_S2649.1,Pg_S2073.8,Pg_S2392.20,Pg_S0159.1,Pg_S0096.4,XLOC_134415,Pg_S6271.2,Pg_S3149.19,Pg_S5730.7,Pg_S0166.4,Pg_S1979.27,Pg_S6561.1,Pg_S1280.8,XLOC_032092,Pg_S2397.1,Pg_S4650.10,Pg_S0538.1,Pg_S5935.7,Pg_S3149.18,Pg_S1258.9,Pg_S4821.2,Pg_S1605.11,P…
GO:0005802	trans-Golgi network	cellular_component	0.41079	1	3	223959	12	45598	XLOC_041385,Pg_S3232.7,Pg_S5241.1
GO:0006893	Golgi to plasma membrane transport	biological_process	0.41079	1	3	223959	12	45598	Pg_S5241.1,Pg_S3232.7,XLOC_041385
GO:0032386	regulation of intracellular transport	biological_process	0.41079	1	3	223959	12	45598	Pg_S3232.7,Pg_S5241.1,XLOC_041385
GO:0032388	positive regulation of intracellular transport	biological_process	0.41079	1	3	223959	12	45598	Pg_S5241.1,Pg_S3232.7,XLOC_041385
GO:0033157	regulation of intracellular protein transport	biological_process	0.41079	1	3	223959	12	45598	XLOC_041385,Pg_S3232.7,Pg_S5241.1
GO:0042996	regulation of Golgi to plasma membrane protein transport	biological_process	0.41079	1	3	223959	12	45598	XLOC_041385,Pg_S5241.1,Pg_S3232.7
GO:0042998	positive regulation of Golgi to plasma membrane protein transport	biological_process	0.41079	1	3	223959	12	45598	Pg_S3232.7,Pg_S5241.1,XLOC_041385
GO:0043001	Golgi to plasma membrane protein transport	biological_process	0.41079	1	3	223959	12	45598	XLOC_041385,Pg_S5241.1,Pg_S3232.7
GO:0051050	positive regulation of transport	biological_process	0.41079	1	3	223959	12	45598	Pg_S5241.1,Pg_S3232.7,XLOC_041385
GO:0051222	positive regulation of protein transport	biological_process	0.41079	1	3	223959	12	45598	XLOC_041385,Pg_S5241.1,Pg_S3232.7
GO:0071253	connexin binding	molecular_function	0.41079	1	3	223959	12	45598	XLOC_041385,Pg_S5241.1,Pg_S3232.7
GO:0090316	positive regulation of intracellular protein transport	biological_process	0.41079	1	3	223959	12	45598	Pg_S3232.7,Pg_S5241.1,XLOC_041385
GO:0043436	oxoacid metabolic process	biological_process	0.41082	1	279	223959	1408	45598	Pg_S1029.28,Pg_S4568.18,Pg_S0897.14,Pg_S0543.15,Pg_S0378.7,Pg_S4083.8,Pg_S1270.5,Pg_S3289.11,Pg_S0682.21,Pg_S1212.9,Pg_S6270.4,Pg_S1858.17,Pg_S6072.1,Pg_S0447.5,Pg_S7858.1,Pg_S5890.6,Pg_S5745.3,Pg_S0036.1,Pg_S4768.3,Pg_S0967.48,Pg_S2503.6,Pg_S7896.2,Pg_S1400.30,Pg_S6371.8,Pg_S0072.12,Pg_S4525.3,Pg_S3316.4,Pg_S5744.2,Pg_S4246.2,Pg_S8429.1,Pg_S1465.27,Pg_S0178.14,Pg_S6490.4,Pg_S4497.11,Pg_S1690.1,P…
GO:0003847	1-alkyl-2-acetylglycerophosphocholine esterase activity	molecular_function	0.4114	1	4	223959	13	45598	Pg_S3757.14,Pg_S1075.2,Pg_S0431.65,Pg_S0761.11
GO:0006793	phosphorus metabolic process	biological_process	0.41191	1	790	223959	3970	45598	Pg_S2551.2,Pg_S2127.9,Pg_S4176.5,Pg_S0384.42,Pg_S4635.12,Pg_S0906.18,Pg_S3716.14,Pg_S0718.13,Pg_S1227.23,Pg_S0975.15,Pg_S6190.7,Pg_S2096.1,Pg_S1778.1,Pg_S1226.3,Pg_S1330.14,Pg_S2811.11,Pg_S0147.1,Pg_S0393.1,Pg_S6214.3,Pg_S6941.6,Pg_S5965.7,Pg_S1791.6,Pg_S3759.19,Pg_S0768.4,Pg_S0219.37,Pg_S2318.1,XLOC_438055,Pg_S1979.27,Pg_S1507.29,Pg_S0744.3,Pg_S3975.12,Pg_S5687.8,Pg_S0406.14,Pg_S0664.19,Pg_S1358…
GO:0048306	calcium-dependent protein binding	molecular_function	0.41194	1	1	223959	4	45598	Pg_S7572.1
GO:0051225	spindle assembly	biological_process	0.41232	1	9	223959	38	45598	Pg_S2504.4,Pg_S1589.4,Pg_S5196.5,Pg_S5751.2,Pg_S4613.6,Pg_S7079.5,Pg_S3325.11,Pg_S0897.31,Pg_S5707.1
GO:0016790	thiolester hydrolase activity	molecular_function	0.41372	1	6	223959	24	45598	Pg_S1661.17,Pg_S8809.1,Pg_S4917.14,Pg_S7995.1,Pg_S0727.36,Pg_S0724.33
GO:0031640	killing of cells of other organism	biological_process	0.41382	1	7	223959	31	45598	Pg_S3413.1,Pg_S3411.16,Pg_S6544.2,Pg_S0544.5,Pg_S1907.11,Pg_S6851.6,Pg_S0213.69
GO:0044364	disruption of cells of other organism	biological_process	0.41382	1	7	223959	31	45598	Pg_S3411.16,Pg_S0544.5,Pg_S6544.2,Pg_S3413.1,Pg_S0213.69,Pg_S1907.11,Pg_S6851.6
GO:0004071	aspartate-ammonia ligase activity	molecular_function	0.41407	1	1	223959	3	45598	Pg_S1954.19
GO:0004470	malic enzyme activity	molecular_function	0.41419	1	7	223959	35	45598	Pg_S3264.10,Pg_S4281.1,Pg_S5320.3,Pg_S0204.4,Pg_S1758.16,Pg_S3991.16,Pg_S2665.2
GO:0004471	malate dehydrogenase (decarboxylating) activity	molecular_function	0.41419	1	7	223959	35	45598	Pg_S3264.10,Pg_S5320.3,Pg_S4281.1,Pg_S0204.4,Pg_S1758.16,Pg_S3991.16,Pg_S2665.2
GO:0016615	malate dehydrogenase activity	molecular_function	0.41419	1	7	223959	35	45598	Pg_S2665.2,Pg_S3991.16,Pg_S1758.16,Pg_S0204.4,Pg_S5320.3,Pg_S4281.1,Pg_S3264.10
GO:0000413	protein peptidyl-prolyl isomerization	biological_process	0.41464	1	14	223959	72	45598	Pg_S3550.13,Pg_S5454.4,Pg_S6762.2,Pg_S0102.31,Pg_S0399.37,Pg_S3336.3,Pg_S2757.2,Pg_S2569.12,Pg_S7225.5,Pg_S0442.11,Pg_S6236.8,Pg_S4644.8,Pg_S1302.14,Pg_S2533.6
GO:0003755	peptidyl-prolyl cis-trans isomerase activity	molecular_function	0.41464	1	14	223959	72	45598	Pg_S7225.5,Pg_S0442.11,Pg_S1302.14,Pg_S4644.8,Pg_S6236.8,Pg_S2533.6,Pg_S3550.13,Pg_S5454.4,Pg_S6762.2,Pg_S0102.31,Pg_S0399.37,Pg_S3336.3,Pg_S2569.12,Pg_S2757.2
GO:0016859	cis-trans isomerase activity	molecular_function	0.41464	1	14	223959	72	45598	Pg_S0442.11,Pg_S2533.6,Pg_S4644.8,Pg_S1302.14,Pg_S6236.8,Pg_S7225.5,Pg_S3336.3,Pg_S0399.37,Pg_S2757.2,Pg_S2569.12,Pg_S5454.4,Pg_S3550.13,Pg_S0102.31,Pg_S6762.2
GO:0018208	peptidyl-proline modification	biological_process	0.41464	1	14	223959	72	45598	Pg_S0442.11,Pg_S2533.6,Pg_S4644.8,Pg_S1302.14,Pg_S6236.8,Pg_S7225.5,Pg_S3336.3,Pg_S0399.37,Pg_S2757.2,Pg_S2569.12,Pg_S5454.4,Pg_S3550.13,Pg_S0102.31,Pg_S6762.2
GO:0003854	3-beta-hydroxy-delta5-steroid dehydrogenase activity	molecular_function	0.41465	1	44	223959	214	45598	Pg_S6120.7,Pg_S0897.14,Pg_S2709.14,Pg_S4604.7,Pg_S5058.9,Pg_S5466.9,Pg_S1390.4,Pg_S2606.4,Pg_S2124.22,Pg_S3713.22,Pg_S5052.3,Pg_S6308.5,Pg_S0758.5,Pg_S0761.4,Pg_S0938.15,Pg_S0652.5,Pg_S1632.2,Pg_S1451.9,Pg_S6039.3,Pg_S2473.26,Pg_S2706.8,Pg_S2439.5,Pg_S3979.10,Pg_S5908.12,Pg_S4405.7,XLOC_534371,Pg_S7468.5,Pg_S0978.14,Pg_S2286.21,Pg_S2924.15,Pg_S1214.11,Pg_S6819.3,Pg_S2744.3,XLOC_180590,Pg_S1692.20…
GO:0016229	steroid dehydrogenase activity	molecular_function	0.41465	1	44	223959	214	45598	Pg_S6039.3,Pg_S1451.9,Pg_S1632.2,Pg_S2706.8,Pg_S2473.26,Pg_S0652.5,Pg_S0938.15,Pg_S2124.22,Pg_S2606.4,Pg_S0761.4,Pg_S0758.5,Pg_S6308.5,Pg_S5052.3,Pg_S3713.22,Pg_S4604.7,Pg_S0897.14,Pg_S2709.14,Pg_S6120.7,Pg_S1390.4,Pg_S5466.9,Pg_S5058.9,Pg_S3316.4,Pg_S2306.13,Pg_S1617.18,Pg_S4255.1,Pg_S5089.4,Pg_S2414.1,Pg_S5440.8,Pg_S1637.18,Pg_S1214.11,Pg_S2924.15,Pg_S2286.21,Pg_S0662.68,Pg_S1692.20,XLOC_180590…
GO:0033764	steroid dehydrogenase activity, acting on the CH-OH group of donors, NAD or NADP as acceptor	molecular_function	0.41465	1	44	223959	214	45598	Pg_S0978.14,Pg_S7468.5,XLOC_534371,Pg_S4405.7,Pg_S3979.10,Pg_S2439.5,Pg_S5908.12,Pg_S5089.4,Pg_S2414.1,Pg_S5440.8,Pg_S1637.18,Pg_S3316.4,Pg_S2306.13,Pg_S1617.18,Pg_S4255.1,Pg_S0662.68,XLOC_180590,Pg_S1692.20,Pg_S2744.3,Pg_S6819.3,Pg_S1214.11,Pg_S2924.15,Pg_S2286.21,Pg_S0761.4,Pg_S0758.5,Pg_S6308.5,Pg_S5052.3,Pg_S3713.22,Pg_S2124.22,Pg_S2606.4,Pg_S1390.4,Pg_S5466.9,Pg_S5058.9,Pg_S4604.7,Pg_S0897.1…
GO:0004523	ribonuclease H activity	molecular_function	0.41504	1	13	223959	54	45598	Pg_S0121.73,Pg_S0367.33,Pg_S0536.6,Pg_S0129.9,Pg_S2298.1,Pg_S3843.7,Pg_S4206.2,Pg_S1008.3,Pg_S0748.7,Pg_S0643.5,Pg_S7723.4,Pg_S0755.14,Pg_S3664.10
GO:0015716	organic phosphonate transport	biological_process	0.41596	1	1	223959	2	45598	Pg_S6332.1
GO:0019700	organic phosphonate catabolic process	biological_process	0.41596	1	1	223959	2	45598	Pg_S6332.1
GO:0042916	alkylphosphonate transport	biological_process	0.41596	1	1	223959	2	45598	Pg_S6332.1
GO:0009396	folic acid-containing compound biosynthetic process	biological_process	0.41785	1	11	223959	50	45598	Pg_S5838.2,Pg_S4227.3,Pg_S3174.20,Pg_S2583.11,Pg_S4525.3,Pg_S0111.1,Pg_S2606.4,Pg_S1451.9,Pg_S0378.2,Pg_S2197.3,Pg_S0291.7
GO:0000275	mitochondrial proton-transporting ATP synthase complex, catalytic core F(1)	cellular_component	0.41798	1	9	223959	39	45598	Pg_S3847.1,Pg_S2749.13,Pg_S1661.15,Pg_S1212.15,Pg_S1124.18,Pg_S8767.1,Pg_S3187.19,Pg_S3125.6,Pg_S0361.4
GO:0004427	inorganic diphosphatase activity	molecular_function	0.41843	1	9	223959	44	45598	Pg_S6379.4,Pg_S1437.7,Pg_S1450.20,Pg_S0753.1,Pg_S1779.1,XLOC_505676,Pg_S3615.1,Pg_S2894.9,Pg_S8365.2
GO:0008645	hexose transport	biological_process	0.41878	1	2	223959	9	45598	XLOC_034329,Pg_S0439.81
GO:0009085	lysine biosynthetic process	biological_process	0.41905	1	12	223959	59	45598	Pg_S4497.11,Pg_S4405.7,Pg_S0826.8,Pg_S4568.18,Pg_S1679.46,Pg_S0318.20,Pg_S3316.4,Pg_S2708.28,Pg_S2583.14,Pg_S5158.9,Pg_S2473.26,Pg_S1637.18
GO:0009089	lysine biosynthetic process via diaminopimelate	biological_process	0.41905	1	12	223959	59	45598	Pg_S2583.14,Pg_S3316.4,Pg_S2708.28,Pg_S2473.26,Pg_S1637.18,Pg_S5158.9,Pg_S4497.11,Pg_S4405.7,Pg_S0826.8,Pg_S0318.20,Pg_S4568.18,Pg_S1679.46
GO:0046451	diaminopimelate metabolic process	biological_process	0.41905	1	12	223959	59	45598	Pg_S1637.18,Pg_S2473.26,Pg_S5158.9,Pg_S2583.14,Pg_S3316.4,Pg_S2708.28,Pg_S0318.20,Pg_S4568.18,Pg_S1679.46,Pg_S4497.11,Pg_S4405.7,Pg_S0826.8
GO:0031503	protein complex localization	biological_process	0.41995	1	5	223959	18	45598	Pg_S0985.5,Pg_S2409.2,Pg_S6552.1,Pg_S2274.7,Pg_S5757.1
GO:0010008	endosome membrane	cellular_component	0.42261	1	3	223959	13	45598	Pg_S1845.3,Pg_S0735.1,Pg_S4486.2
GO:0006082	organic acid metabolic process	biological_process	0.42342	1	281	223959	1420	45598	Pg_S0388.15,Pg_S5172.2,Pg_S4442.6,Pg_S3518.16,Pg_S6725.6,Pg_S0017.2,Pg_S8185.2,Pg_S1451.9,Pg_S2635.1,Pg_S5599.3,Pg_S0635.13,Pg_S0036.17,Pg_S2473.26,Pg_S3718.8,Pg_S4485.9,Pg_S2594.12,Pg_S5324.5,Pg_S3173.3,Pg_S0426.32,Pg_S2512.6,Pg_S2803.2,Pg_S4604.8,Pg_S0374.35,Pg_S4405.7,Pg_S0496.6,Pg_S3862.23,Pg_S0602.22,Pg_S1415.9,Pg_S1497.5,Pg_S1497.21,Pg_S0384.7,Pg_S3948.19,Pg_S1637.18,Pg_S3456.16,Pg_S2115.7,…
GO:0019310	inositol catabolic process	biological_process	0.42345	1	1	223959	3	45598	XLOC_509069
GO:0046164	alcohol catabolic process	biological_process	0.42345	1	1	223959	3	45598	XLOC_509069
GO:0046174	polyol catabolic process	biological_process	0.42345	1	1	223959	3	45598	XLOC_509069
GO:0050113	inositol oxygenase activity	molecular_function	0.42345	1	1	223959	3	45598	XLOC_509069
GO:1901616	organic hydroxy compound catabolic process	biological_process	0.42345	1	1	223959	3	45598	XLOC_509069
GO:0005845	mRNA cap binding complex	cellular_component	0.42347	1	2	223959	7	45598	XLOC_222822,Pg_S3178.11
GO:0034518	RNA cap binding complex	cellular_component	0.42347	1	2	223959	7	45598	XLOC_222822,Pg_S3178.11
GO:0030248	cellulose binding	molecular_function	0.42556	1	3	223959	12	45598	XLOC_020081,Pg_S0961.8,Pg_S3386.11
GO:0001533	cornified envelope	cellular_component	0.42679	1	2	223959	6	45598	Pg_S0246.6,Pg_S3471.5
GO:0006099	tricarboxylic acid cycle	biological_process	0.42684	1	7	223959	34	45598	Pg_S5859.2,Pg_S1128.5,Pg_S0115.2,Pg_S3744.5,Pg_S2588.16,Pg_S1607.4,Pg_S2148.7
GO:0034470	ncRNA processing	biological_process	0.42699	1	132	223959	672	45598	Pg_S3112.20,Pg_S1185.1,Pg_S2840.6,Pg_S2749.20,Pg_S0266.77,Pg_S2698.3,Pg_S2583.27,Pg_S0676.4,Pg_S3649.11,Pg_S0981.6,Pg_S0888.24,Pg_S2920.12,Pg_S0346.6,Pg_S6053.3,Pg_S0536.6,Pg_S0668.3,Pg_S3414.21,Pg_S1637.25,Pg_S2929.12,Pg_S3735.1,Pg_S5077.4,Pg_S5781.4,Pg_S3840.9,Pg_S2982.13,Pg_S0925.46,Pg_S6308.10,Pg_S1652.1,Pg_S0403.32,Pg_S2870.2,Pg_S6081.2,Pg_S1669.9,Pg_S0938.22,Pg_S2035.14,Pg_S0327.25,Pg_S4429…
GO:0071944	cell periphery	cellular_component	0.42776	1	219	223959	1015	45598	Pg_S6966.2,Pg_S0927.1,Pg_S4337.3,Pg_S5097.9,Pg_S0341.10,Pg_S7775.4,Pg_S0104.4,Pg_S0096.36,Pg_S4717.2,Pg_S4486.2,Pg_S3168.5,Pg_S4844.12,Pg_S3168.4,Pg_S7840.1,Pg_S0199.1,Pg_S4910.9,Pg_S1330.12,Pg_S1425.22,Pg_S5030.3,Pg_S4586.7,Pg_S4278.9,Pg_S1732.6,Pg_S3427.11,Pg_S3073.13,Pg_S1766.15,Pg_S1464.5,Pg_S7369.5,Pg_S0397.45,Pg_S3532.8,Pg_S1669.8,Pg_S3679.7,Pg_S2290.10,Pg_S1354.13,Pg_S7171.2,Pg_S0734.17,Pg…
GO:0006796	phosphate-containing compound metabolic process	biological_process	0.4282	1	787	223959	3960	45598	Pg_S4106.9,Pg_S0385.2,Pg_S3583.12,Pg_S7556.2,Pg_S8766.1,Pg_S0326.17,Pg_S3959.3,Pg_S1038.41,Pg_S3380.1,Pg_S6081.7,Pg_S1164.7,Pg_S3420.3,Pg_S1000.5,Pg_S3377.1,Pg_S1151.4,Pg_S1053.4,Pg_S1740.3,Pg_S4947.5,Pg_S2666.2,Pg_S1145.5,Pg_S1679.44,Pg_S1562.4,Pg_S4014.1,Pg_S7273.2,Pg_S3389.2,Pg_S1313.3,Pg_S2392.16,Pg_S0026.13,Pg_S2559.1,Pg_S5775.2,Pg_S1671.13,Pg_S2161.5,Pg_S1907.9,Pg_S0061.62,Pg_S3265.1,Pg_S33…
GO:0046700	heterocycle catabolic process	biological_process	0.42859	1	52	223959	241	45598	Pg_S2953.6,Pg_S1915.1,Pg_S2106.9,Pg_S5470.3,Pg_S0925.35,Pg_S0186.8,Pg_S2317.2,Pg_S0659.9,Pg_S1376.6,Pg_S4632.7,Pg_S6057.12,Pg_S2755.7,Pg_S1500.22,Pg_S4988.1,Pg_S2306.3,Pg_S2106.10,Pg_S7228.3,Pg_S0761.11,Pg_S0838.5,Pg_S3039.16,Pg_S3187.19,XLOC_299534,Pg_S0204.52,Pg_S2220.2,Pg_S7246.1,Pg_S3664.16,Pg_S0662.19,Pg_S5836.2,Pg_S0341.5,Pg_S1925.1,Pg_S1075.36,Pg_S2093.13,Pg_S1838.8,Pg_S5317.1,Pg_S1730.4,P…
GO:0097367	carbohydrate derivative binding	molecular_function	0.42903	1	10	223959	44	45598	Pg_S0900.8,Pg_S5902.2,Pg_S7390.2,Pg_S2421.8,Pg_S5998.7,Pg_S0748.7,Pg_S3403.4,Pg_S1345.5,XLOC_230567,Pg_S5008.5
GO:0051861	glycolipid binding	molecular_function	0.43117	1	4	223959	19	45598	Pg_S8147.1,Pg_S2907.1,XLOC_301754,Pg_S3149.14
GO:0019953	sexual reproduction	biological_process	0.43122	1	25	223959	116	45598	Pg_S8258.2,Pg_S2574.3,Pg_S5498.4,Pg_S1894.20,Pg_S2290.10,Pg_S3949.6,Pg_S0046.18,Pg_S4369.16,Pg_S0204.75,Pg_S2018.6,Pg_S3046.4,Pg_S2086.2,Pg_S4155.13,Pg_S4503.9,Pg_S1794.5,Pg_S1671.8,Pg_S1908.5,Pg_S3257.12,XLOC_383246,Pg_S8140.4,Pg_S1425.22,Pg_S2419.2,Pg_S2783.12,Pg_S1766.15,Pg_S4363.7
GO:0004332	fructose-bisphosphate aldolase activity	molecular_function	0.43145	1	6	223959	24	45598	Pg_S3423.10,Pg_S2681.8,Pg_S6026.8,Pg_S3125.12,Pg_S3607.5,Pg_S0587.1
GO:0016984	ribulose-bisphosphate carboxylase activity	molecular_function	0.43167	1	2	223959	5	45598	Pg_S0516.26,Pg_S0375.3
GO:0043168	anion binding	molecular_function	0.43292	1	1529	223959	7840	45598	Pg_S1879.21,Pg_S1462.3,Pg_S4622.1,Pg_S0692.1,Pg_S5873.8,Pg_S4143.1,Pg_S0889.69,Pg_S3427.10,Pg_S2755.7,Pg_S1885.12,XLOC_376903,Pg_S2198.2,Pg_S5168.16,Pg_S0133.2,Pg_S0831.6,Pg_S0318.45,Pg_S6738.1,Pg_S0208.9,Pg_S0230.43,Pg_S1995.10,Pg_S1974.29,Pg_S5158.13,Pg_S5831.3,Pg_S0590.6,Pg_S1751.3,Pg_S2079.2,Pg_S6067.6,Pg_S0122.3,Pg_S3064.5,Pg_S4045.5,Pg_S4018.8,Pg_S0570.4,Pg_S2826.2,Pg_S5018.1,Pg_S1966.2,Pg_…
GO:0009628	response to abiotic stimulus	biological_process	0.43327	1	13	223959	54	45598	Pg_S5056.9,Pg_S2868.6,Pg_S0544.61,Pg_S0722.7,Pg_S2973.2,Pg_S1678.11,Pg_S3313.30,Pg_S0857.11,Pg_S4601.6,Pg_S1106.49,Pg_S2014.7,Pg_S1812.8,Pg_S1501.19
GO:0001932	regulation of protein phosphorylation	biological_process	0.43456	1	7	223959	29	45598	Pg_S0265.16,Pg_S0304.4,Pg_S2609.1,Pg_S2835.12,Pg_S2448.2,Pg_S0595.8,Pg_S1307.9
GO:0005853	eukaryotic translation elongation factor 1 complex	cellular_component	0.4349	1	4	223959	16	45598	Pg_S0269.4,Pg_S0437.28,Pg_S3656.13,Pg_S3566.2
GO:0031361	integral to thylakoid membrane	cellular_component	0.43525	1	2	223959	6	45598	Pg_S2799.2,Pg_S0927.1
GO:0050290	sphingomyelin phosphodiesterase D activity	molecular_function	0.43529	1	1	223959	3	45598	Pg_S4326.1
GO:0030904	retromer complex	cellular_component	0.43535	1	2	223959	8	45598	Pg_S2190.29,Pg_S4417.8
GO:0050853	B cell receptor signaling pathway	biological_process	0.43707	1	3	223959	11	45598	Pg_S7927.1,XLOC_411558,Pg_S5942.7
GO:0000723	telomere maintenance	biological_process	0.43768	1	17	223959	75	45598	Pg_S0978.1,Pg_S2088.4,Pg_S0664.23,Pg_S0853.13,Pg_S2186.5,Pg_S2612.3,Pg_S6057.12,Pg_S0883.13,Pg_S7264.3,Pg_S0319.9,Pg_S3985.2,Pg_S1575.2,XLOC_302532,Pg_S1076.6,Pg_S1281.7,Pg_S3818.6,Pg_S4578.4
GO:0032200	telomere organization	biological_process	0.43768	1	17	223959	75	45598	Pg_S7264.3,Pg_S3985.2,Pg_S0319.9,Pg_S6057.12,Pg_S0883.13,Pg_S2186.5,Pg_S2612.3,Pg_S0978.1,Pg_S2088.4,Pg_S0664.23,Pg_S0853.13,Pg_S4578.4,Pg_S3818.6,Pg_S1575.2,XLOC_302532,Pg_S1076.6,Pg_S1281.7
GO:0060249	anatomical structure homeostasis	biological_process	0.43768	1	17	223959	75	45598	Pg_S2612.3,Pg_S2186.5,Pg_S2088.4,Pg_S0664.23,Pg_S0853.13,Pg_S0978.1,Pg_S0319.9,Pg_S3985.2,Pg_S7264.3,Pg_S0883.13,Pg_S6057.12,Pg_S3818.6,Pg_S1076.6,Pg_S1281.7,Pg_S1575.2,XLOC_302532,Pg_S4578.4
GO:0030244	cellulose biosynthetic process	biological_process	0.4377	1	28	223959	132	45598	Pg_S4114.9,Pg_S6295.1,Pg_S8491.1,Pg_S0187.11,Pg_S1472.1,Pg_S0346.3,Pg_S0898.11,Pg_S4097.3,Pg_S0327.11,Pg_S0207.9,Pg_S2259.3,Pg_S0012.16,Pg_S0681.9,Pg_S0263.34,Pg_S0076.3,Pg_S1066.12,Pg_S0836.2,Pg_S1176.12,Pg_S0426.4,Pg_S4286.24,Pg_S1607.4,Pg_S2290.6,Pg_S0001.1,Pg_S3063.6,Pg_S0922.2,Pg_S3151.2,Pg_S5370.4,Pg_S7854.1
GO:0031399	regulation of protein modification process	biological_process	0.43778	1	8	223959	32	45598	Pg_S2609.1,Pg_S0265.16,Pg_S0595.8,Pg_S2448.2,Pg_S1307.9,Pg_S0304.4,Pg_S5248.2,Pg_S2835.12
GO:0004398	histidine decarboxylase activity	molecular_function	0.43797	1	1	223959	2	45598	Pg_S0426.7
GO:0030243	cellulose metabolic process	biological_process	0.43809	1	29	223959	138	45598	Pg_S0836.2,Pg_S1176.12,Pg_S1066.12,Pg_S4564.5,Pg_S0327.11,Pg_S0076.3,Pg_S0681.9,Pg_S0263.34,Pg_S0207.9,Pg_S0012.16,Pg_S2259.3,Pg_S0346.3,Pg_S0898.11,Pg_S4097.3,Pg_S8491.1,Pg_S6295.1,Pg_S4114.9,Pg_S1472.1,Pg_S0187.11,Pg_S7854.1,Pg_S0922.2,Pg_S0001.1,Pg_S3063.6,Pg_S5370.4,Pg_S3151.2,Pg_S4286.24,Pg_S0426.4,Pg_S2290.6,Pg_S1607.4
GO:0000785	chromatin	cellular_component	0.43835	1	16	223959	68	45598	Pg_S4553.10,Pg_S1632.21,Pg_S4503.9,Pg_S0813.20,Pg_S1291.1,Pg_S1894.20,Pg_S0045.7,Pg_S2592.4,Pg_S0052.20,Pg_S0011.4,Pg_S2574.3,Pg_S4248.5,Pg_S2553.6,Pg_S0967.18,Pg_S7066.4,Pg_S3090.15
GO:0006892	post-Golgi vesicle-mediated transport	biological_process	0.43857	1	4	223959	16	45598	Pg_S1076.1,XLOC_041385,Pg_S5241.1,Pg_S3232.7
GO:0016646	oxidoreductase activity, acting on the CH-NH group of donors, NAD or NADP as acceptor	molecular_function	0.43892	1	12	223959	57	45598	Pg_S3174.20,Pg_S0534.49,Pg_S5838.2,Pg_S2583.11,Pg_S1451.9,Pg_S0439.36,Pg_S2606.4,Pg_S0111.1,Pg_S4525.3,Pg_S2014.1,Pg_S0291.7,Pg_S2197.3
GO:0030976	thiamine pyrophosphate binding	molecular_function	0.43977	1	14	223959	70	45598	Pg_S4692.17,Pg_S1908.21,Pg_S2354.23,Pg_S2661.6,Pg_S1551.6,Pg_S1865.9,Pg_S2096.17,Pg_S2229.10,Pg_S3927.3,Pg_S1204.11,Pg_S7137.1,Pg_S9207.1,Pg_S2634.12,Pg_S1380.2
GO:0030173	integral to Golgi membrane	cellular_component	0.43978	1	7	223959	30	45598	Pg_S0522.5,Pg_S2815.1,Pg_S0939.3,Pg_S5335.1,Pg_S2569.13,XLOC_435479,Pg_S0087.9
GO:0031228	intrinsic to Golgi membrane	cellular_component	0.43978	1	7	223959	30	45598	Pg_S5335.1,Pg_S2815.1,Pg_S0939.3,Pg_S0522.5,XLOC_435479,Pg_S0087.9,Pg_S2569.13
GO:0015016	[heparan sulfate]-glucosamine N-sulfotransferase activity	molecular_function	0.44022	1	1	223959	3	45598	Pg_S0643.5
GO:0034483	heparan sulfate sulfotransferase activity	molecular_function	0.44022	1	1	223959	3	45598	Pg_S0643.5
GO:0022610	biological adhesion	biological_process	0.44086	1	61	223959	290	45598	Pg_S2664.2,Pg_S1886.19,Pg_S4960.3,Pg_S2082.1,Pg_S5569.7,Pg_S5948.1,Pg_S5234.8,Pg_S1076.1,Pg_S3315.4,Pg_S1253.3,Pg_S1956.1,Pg_S0581.5,Pg_S4858.3,Pg_S2073.19,Pg_S5921.3,Pg_S0387.2,Pg_S0199.1,Pg_S1979.23,Pg_S0986.2,Pg_S1467.6,Pg_S0510.14,Pg_S3158.1,Pg_S0129.17,Pg_S0442.12,Pg_S3988.8,Pg_S3698.10,Pg_S0591.7,Pg_S3641.10,Pg_S1975.2,Pg_S1497.35,Pg_S0020.2,Pg_S0275.2,Pg_S8677.1,Pg_S2524.26,Pg_S5901.12,Pg_…
GO:0045156	electron transporter, transferring electrons within the cyclic electron transport pathway of photosynthesis activity	molecular_function	0.44248	1	7	223959	29	45598	Pg_S4540.3,Pg_S1069.14,Pg_S0280.13,Pg_S1562.14,Pg_S0330.1,Pg_S0277.29,Pg_S2649.4
GO:0044431	Golgi apparatus part	cellular_component	0.44262	1	33	223959	165	45598	Pg_S0577.13,Pg_S3583.13,Pg_S5704.3,Pg_S1744.17,Pg_S1501.19,Pg_S0522.5,Pg_S2815.1,Pg_S6197.8,Pg_S0124.5,Pg_S3716.18,Pg_S1637.40,Pg_S2569.13,Pg_S3436.1,Pg_S5335.1,Pg_S7964.2,Pg_S7572.1,Pg_S0536.59,Pg_S0087.9,Pg_S2390.18,Pg_S2634.2,Pg_S1422.4,Pg_S5851.4,Pg_S0403.32,Pg_S3866.11,Pg_S4142.5,Pg_S1928.2,Pg_S1678.59,Pg_S6977.2,Pg_S0718.8,Pg_S0724.14,XLOC_435479,Pg_S2871.10,Pg_S0939.3
GO:0007218	neuropeptide signaling pathway	biological_process	0.44426	1	11	223959	50	45598	Pg_S5589.8,Pg_S7014.1,Pg_S0428.21,Pg_S0934.4,Pg_S6002.4,Pg_S0607.10,Pg_S0139.5,Pg_S2393.2,Pg_S3944.2,Pg_S2145.36,Pg_S6307.1
GO:0031423	hexon binding	molecular_function	0.44456	1	1	223959	3	45598	Pg_S1089.1
GO:0015749	monosaccharide transport	biological_process	0.44543	1	3	223959	13	45598	Pg_S0439.81,Pg_S0265.21,XLOC_034329
GO:0065008	regulation of biological quality	biological_process	0.44618	1	235	223959	1121	45598	Pg_S7138.3,Pg_S6361.7,Pg_S0538.3,Pg_S1076.6,Pg_S2207.28,Pg_S5991.4,Pg_S3074.11,Pg_S2295.24,Pg_S0230.29,Pg_S4803.5,Pg_S1286.12,XLOC_241369,Pg_S3429.13,Pg_S2073.19,Pg_S1178.8,Pg_S2813.11,Pg_S0846.20,Pg_S0671.10,Pg_S0458.14,Pg_S0319.9,Pg_S0431.8,Pg_S0544.5,Pg_S1934.2,Pg_S4599.3,Pg_S4568.4,Pg_S1076.1,Pg_S5119.10,Pg_S0664.19,Pg_S6057.12,Pg_S0403.39,Pg_S3777.8,XLOC_287493,Pg_S1812.25,Pg_S8430.1,Pg_S249…
GO:0002685	regulation of leukocyte migration	biological_process	0.4462	1	2	223959	6	45598	Pg_S7927.1,XLOC_411558
GO:0050854	regulation of antigen receptor-mediated signaling pathway	biological_process	0.4462	1	2	223959	6	45598	Pg_S7927.1,XLOC_411558
GO:0050855	regulation of B cell receptor signaling pathway	biological_process	0.4462	1	2	223959	6	45598	Pg_S7927.1,XLOC_411558
GO:0050900	leukocyte migration	biological_process	0.4462	1	2	223959	6	45598	Pg_S7927.1,XLOC_411558
GO:0072676	lymphocyte migration	biological_process	0.4462	1	2	223959	6	45598	XLOC_411558,Pg_S7927.1
GO:2000401	regulation of lymphocyte migration	biological_process	0.4462	1	2	223959	6	45598	Pg_S7927.1,XLOC_411558
GO:0019015	viral genome	cellular_component	0.44673	1	1	223959	2	45598	Pg_S3124.9
GO:0004637	phosphoribosylamine-glycine ligase activity	molecular_function	0.44743	1	1	223959	2	45598	Pg_S4217.4
GO:0006144	purine nucleobase metabolic process	biological_process	0.44743	1	1	223959	2	45598	Pg_S4217.4
GO:0009113	purine nucleobase biosynthetic process	biological_process	0.44743	1	1	223959	2	45598	Pg_S4217.4
GO:0046931	pore complex assembly	biological_process	0.44832	1	1	223959	3	45598	Pg_S6851.6
GO:0005136	interleukin-4 receptor binding	molecular_function	0.4489	1	2	223959	8	45598	Pg_S0643.5,Pg_S2164.2
GO:0004488	methylenetetrahydrofolate dehydrogenase (NADP+) activity	molecular_function	0.4514	1	9	223959	41	45598	Pg_S2583.11,Pg_S3174.20,Pg_S5838.2,Pg_S0291.7,Pg_S2197.3,Pg_S2606.4,Pg_S0111.1,Pg_S1451.9,Pg_S4525.3
GO:0044212	transcription regulatory region DNA binding	molecular_function	0.45181	1	2	223959	8	45598	Pg_S0122.4,Pg_S0213.69
GO:0008536	Ran GTPase binding	molecular_function	0.45277	1	10	223959	59	45598	Pg_S1865.8,Pg_S8133.3,Pg_S2354.15,Pg_S3751.8,Pg_S5960.3,Pg_S1452.1,Pg_S0429.27,Pg_S5446.4,Pg_S1658.5,Pg_S0378.2
GO:0004826	phenylalanine-tRNA ligase activity	molecular_function	0.45304	1	4	223959	18	45598	Pg_S0063.1,Pg_S1330.14,Pg_S2105.6,XLOC_180747
GO:0051052	regulation of DNA metabolic process	biological_process	0.45317	1	13	223959	58	45598	Pg_S0500.19,Pg_S3862.23,Pg_S4544.2,Pg_S2241.27,Pg_S1966.2,Pg_S3339.17,Pg_S0290.6,Pg_S6743.1,Pg_S5743.10,Pg_S0106.5,Pg_S0123.1,Pg_S1340.7,Pg_S2289.12
GO:0000030	mannosyltransferase activity	molecular_function	0.45405	1	2	223959	9	45598	Pg_S3610.14,Pg_S0167.22
GO:0009987	cellular process	biological_process	0.45585	1	5002	223959	24211	45598	Pg_S0609.5,Pg_S1935.32,Pg_S2210.1,Pg_S2871.21,Pg_S0614.14,Pg_S5743.1,XLOC_060145,Pg_S2496.24,Pg_S2035.30,Pg_S7879.1,Pg_S4310.2,Pg_S6951.1,Pg_S3063.6,Pg_S0622.1,Pg_S7359.1,Pg_S0614.61,Pg_S0702.4,Pg_S0762.47,Pg_S3024.2,Pg_S1669.9,Pg_S0436.1,Pg_S4713.4,Pg_S1497.5,Pg_S3014.1,Pg_S0748.8,Pg_S0889.64,Pg_S4893.4,Pg_S0266.77,Pg_S4399.4,Pg_S1700.16,Pg_S0199.31,Pg_S7109.3,Pg_S2282.13,Pg_S3389.3,Pg_S1028.3,P…
GO:0000217	DNA secondary structure binding	molecular_function	0.45639	1	1	223959	2	45598	Pg_S0708.18
GO:0000400	four-way junction DNA binding	molecular_function	0.45639	1	1	223959	2	45598	Pg_S0708.18
GO:0031304	intrinsic to mitochondrial inner membrane	cellular_component	0.45687	1	2	223959	7	45598	Pg_S0050.2,Pg_S0553.1
GO:0031305	integral to mitochondrial inner membrane	cellular_component	0.45687	1	2	223959	7	45598	Pg_S0050.2,Pg_S0553.1
GO:0032592	integral to mitochondrial membrane	cellular_component	0.45687	1	2	223959	7	45598	Pg_S0553.1,Pg_S0050.2
GO:0008990	rRNA (guanine-N2-)-methyltransferase activity	molecular_function	0.45764	1	1	223959	2	45598	Pg_S0123.10
GO:0016435	rRNA (guanine) methyltransferase activity	molecular_function	0.45764	1	1	223959	2	45598	Pg_S0123.10
GO:0042720	mitochondrial inner membrane peptidase complex	cellular_component	0.45768	1	2	223959	8	45598	Pg_S4635.12,Pg_S0230.48
GO:0005785	signal recognition particle receptor complex	cellular_component	0.45776	1	3	223959	12	45598	Pg_S2096.17,Pg_S3751.11,Pg_S6057.12
GO:0070652	HAUS complex	cellular_component	0.45795	1	7	223959	29	45598	Pg_S4613.6,Pg_S5751.2,Pg_S5196.5,Pg_S0897.31,Pg_S2504.4,Pg_S3325.11,Pg_S1589.4
GO:0042325	regulation of phosphorylation	biological_process	0.45819	1	7	223959	30	45598	Pg_S2448.2,Pg_S0595.8,Pg_S1307.9,Pg_S2609.1,Pg_S0265.16,Pg_S0304.4,Pg_S2835.12
GO:0008762	UDP-N-acetylmuramate dehydrogenase activity	molecular_function	0.45819	1	1	223959	2	45598	Pg_S2826.2
GO:0033554	cellular response to stress	biological_process	0.45882	1	201	223959	1026	45598	Pg_S0863.8,Pg_S1823.8,Pg_S1885.12,Pg_S3389.1,Pg_S2217.1,Pg_S7308.2,Pg_S4860.3,Pg_S0123.1,Pg_S0883.9,Pg_S1935.11,Pg_S1281.7,Pg_S7360.2,Pg_S4601.3,Pg_S5158.13,Pg_S3679.7,Pg_S8010.1,Pg_S1646.1,Pg_S1354.13,Pg_S1879.25,Pg_S0563.2,Pg_S2435.6,Pg_S3339.4,Pg_S0189.38,Pg_S2612.3,Pg_S1389.4,Pg_S1265.16,Pg_S0852.8,Pg_S0077.50,Pg_S2289.12,Pg_S1606.4,Pg_S2518.2,Pg_S0693.13,Pg_S2196.10,Pg_S6661.8,Pg_S0808.30,Pg…
GO:0030430	host cell cytoplasm	cellular_component	0.45916	1	8	223959	38	45598	Pg_S4803.5,Pg_S2454.1,Pg_S2467.4,Pg_S0225.15,Pg_S1979.4,Pg_S1488.2,Pg_S1661.21,Pg_S2901.1
GO:0044237	cellular metabolic process	biological_process	0.45969	1	3686	223959	17830	45598	Pg_S0701.50,Pg_S7246.1,Pg_S3636.4,Pg_S3335.5,Pg_S5604.2,Pg_S2704.12,Pg_S1295.23,Pg_S7265.2,Pg_S3138.3,Pg_S2799.2,Pg_S0846.26,Pg_S0133.3,Pg_S5890.6,Pg_S3056.5,Pg_S0036.1,Pg_S2207.35,Pg_S1895.2,Pg_S1376.6,Pg_S1865.24,Pg_S9236.1,Pg_S1200.2,Pg_S3817.7,Pg_S3327.12,Pg_S3759.6,Pg_S0328.5,Pg_S1174.11,Pg_S4149.29,Pg_S0693.16,Pg_S3236.1,Pg_S1106.32,Pg_S0397.15,Pg_S0318.22,Pg_S1632.4,Pg_S2160.29,Pg_S7984.1,…
GO:0016163	nitrogenase activity	molecular_function	0.46006	1	1	223959	3	45598	XLOC_321530
GO:0016732	oxidoreductase activity, acting on iron-sulfur proteins as donors, dinitrogen as acceptor	molecular_function	0.46006	1	1	223959	3	45598	XLOC_321530
GO:0030163	protein catabolic process	biological_process	0.46011	1	71	223959	356	45598	Pg_S2208.4,Pg_S0985.5,Pg_S5199.2,Pg_S1413.3,Pg_S3306.5,Pg_S0981.25,Pg_S1526.6,Pg_S1084.9,Pg_S2124.25,Pg_S2128.4,Pg_S3759.5,Pg_S4769.12,Pg_S3178.5,Pg_S0922.3,Pg_S6388.8,Pg_S0031.4,Pg_S6455.6,Pg_S0284.10,Pg_S0693.24,Pg_S0292.30,Pg_S0653.3,Pg_S6096.4,Pg_S0575.43,Pg_S0213.20,Pg_S1936.1,Pg_S2746.10,Pg_S0436.1,Pg_S1530.19,Pg_S2672.13,Pg_S2891.2,Pg_S1097.14,Pg_S2274.7,Pg_S5302.9,Pg_S2920.2,Pg_S2409.2,Pg…
GO:0019362	pyridine nucleotide metabolic process	biological_process	0.46107	1	13	223959	60	45598	Pg_S2896.3,Pg_S1292.17,Pg_S4012.7,Pg_S7308.4,Pg_S1164.7,Pg_S1668.13,Pg_S7360.5,Pg_S3759.20,Pg_S1563.25,Pg_S2145.36,Pg_S2317.2,Pg_S7556.2,Pg_S1712.26
GO:0046496	nicotinamide nucleotide metabolic process	biological_process	0.46107	1	13	223959	60	45598	Pg_S2145.36,Pg_S2317.2,Pg_S7556.2,Pg_S1712.26,Pg_S1292.17,Pg_S2896.3,Pg_S7308.4,Pg_S4012.7,Pg_S1164.7,Pg_S1668.13,Pg_S7360.5,Pg_S3759.20,Pg_S1563.25
GO:0004000	adenosine deaminase activity	molecular_function	0.46141	1	2	223959	8	45598	Pg_S7063.3,Pg_S2377.24
GO:0005129	granulocyte macrophage colony-stimulating factor receptor binding	molecular_function	0.46358	1	1	223959	3	45598	Pg_S3394.8
GO:0004864	protein phosphatase inhibitor activity	molecular_function	0.46389	1	3	223959	12	45598	Pg_S0961.53,Pg_S0769.3,Pg_S0063.3
GO:0019212	phosphatase inhibitor activity	molecular_function	0.46389	1	3	223959	12	45598	Pg_S0769.3,Pg_S0961.53,Pg_S0063.3
GO:0016559	peroxisome fission	biological_process	0.46394	1	4	223959	13	45598	Pg_S2800.1,Pg_S7323.3,Pg_S3575.7,Pg_S1700.14
GO:0006760	folic acid-containing compound metabolic process	biological_process	0.46461	1	12	223959	56	45598	Pg_S4227.3,Pg_S3174.20,Pg_S5838.2,Pg_S2583.11,Pg_S1451.9,Pg_S2606.4,Pg_S0111.1,Pg_S4525.3,Pg_S0291.7,Pg_S1400.30,Pg_S2197.3,Pg_S0378.2
GO:0008277	regulation of G-protein coupled receptor protein signaling pathway	biological_process	0.46487	1	2	223959	7	45598	Pg_S3518.2,Pg_S2196.10
GO:0047396	glycosylphosphatidylinositol diacylglycerol-lyase activity	molecular_function	0.46504	1	4	223959	18	45598	Pg_S6941.6,Pg_S0431.5,Pg_S6271.2,Pg_S4646.14
GO:0006974	response to DNA damage stimulus	biological_process	0.4654	1	183	223959	941	45598	Pg_S3109.12,Pg_S3675.15,Pg_S1413.3,Pg_S5199.2,Pg_S3092.6,Pg_S0978.1,Pg_S6725.5,Pg_S0290.6,Pg_S5395.10,Pg_S5849.13,Pg_S1958.2,Pg_S4094.12,Pg_S4509.2,Pg_S2588.14,Pg_S3985.2,Pg_S0788.1,Pg_S1376.1,Pg_S3119.11,Pg_S0912.13,Pg_S0500.19,Pg_S0086.4,Pg_S0010.9,Pg_S2241.27,Pg_S4769.12,Pg_S1428.10,Pg_S1908.5,Pg_S0305.2,Pg_S4006.7,Pg_S0121.77,Pg_S3298.3,Pg_S2073.19,Pg_S1106.32,Pg_S2456.12,Pg_S0701.2,Pg_S6388.…
GO:0016868	intramolecular transferase activity, phosphotransferases	molecular_function	0.46564	1	10	223959	48	45598	Pg_S2685.22,Pg_S0718.2,Pg_S6659.1,Pg_S1740.25,Pg_S3465.1,Pg_S5881.6,Pg_S2894.11,Pg_S4204.1,Pg_S3326.21,Pg_S3920.2
GO:0007618	mating	biological_process	0.46674	1	4	223959	17	45598	Pg_S7524.4,Pg_S0439.81,Pg_S2408.2,Pg_S5402.10
GO:0005852	eukaryotic translation initiation factor 3 complex	cellular_component	0.46821	1	17	223959	78	45598	Pg_S2472.21,Pg_S0835.15,Pg_S6457.3,Pg_S5851.4,Pg_S0411.5,Pg_S2813.11,Pg_S0431.15,Pg_S2611.7,Pg_S2658.24,Pg_S6179.1,XLOC_199949,Pg_S0801.4,Pg_S8332.2,Pg_S4209.4,Pg_S5831.5,Pg_S0292.42,Pg_S3641.10
GO:0019199	transmembrane receptor protein kinase activity	molecular_function	0.46883	1	4	223959	17	45598	XLOC_032092,Pg_S2038.4,Pg_S0096.4,Pg_S5018.1
GO:0044432	endoplasmic reticulum part	cellular_component	0.46923	1	68	223959	339	45598	Pg_S1915.32,Pg_S3767.22,Pg_S2792.5,Pg_S5991.4,Pg_S0496.6,Pg_S4969.3,Pg_S2524.12,Pg_S3650.12,Pg_S2715.9,Pg_S6749.1,Pg_S3751.11,Pg_S0163.6,Pg_S7431.5,Pg_S0662.51,Pg_S6057.12,Pg_S3628.1,Pg_S3018.21,Pg_S0147.8,Pg_S2096.17,Pg_S1348.8,Pg_S8430.1,Pg_S3138.9,Pg_S0031.14,Pg_S4568.18,Pg_S0192.13,Pg_S6261.1,XLOC_159118,Pg_S0360.1,Pg_S7165.2,Pg_S0402.17,Pg_S5402.1,Pg_S0724.63,Pg_S2923.3,Pg_S2145.29,Pg_S2971.…
GO:0008061	chitin binding	molecular_function	0.46967	1	7	223959	30	45598	Pg_S5902.2,Pg_S0748.7,Pg_S1345.5,Pg_S7390.2,Pg_S5998.7,Pg_S5008.5,XLOC_230567
GO:0031967	organelle envelope	cellular_component	0.46982	1	120	223959	606	45598	Pg_S4159.14,Pg_S4635.12,Pg_S3717.3,Pg_S0170.11,Pg_S5814.1,Pg_S1426.2,Pg_S2144.6,Pg_S4006.7,Pg_S2803.5,Pg_S5984.2,Pg_S5197.5,Pg_S4855.11,Pg_S3032.1,Pg_S0050.2,Pg_S6377.1,Pg_S5533.9,Pg_S2238.19,Pg_S0967.10,Pg_S0008.2,Pg_S7800.3,Pg_S3507.1,Pg_S4409.18,Pg_S0688.2,Pg_S2499.1,Pg_S0439.40,Pg_S2470.10,Pg_S1907.23,Pg_S6928.2,XLOC_480073,Pg_S3125.6,Pg_S4771.9,Pg_S5976.3,Pg_S1212.9,Pg_S3976.18,Pg_S0327.11,P…
GO:0004074	biliverdin reductase activity	molecular_function	0.46987	1	1	223959	3	45598	Pg_S3187.19
GO:0042167	heme catabolic process	biological_process	0.46987	1	1	223959	3	45598	Pg_S3187.19
GO:0006446	regulation of translational initiation	biological_process	0.47144	1	2	223959	5	45598	Pg_S0640.12,Pg_S1000.4
GO:0008190	eukaryotic initiation factor 4E binding	molecular_function	0.47144	1	2	223959	5	45598	Pg_S1000.4,Pg_S0640.12
GO:0045947	negative regulation of translational initiation	biological_process	0.47144	1	2	223959	5	45598	Pg_S0640.12,Pg_S1000.4
GO:0008144	drug binding	molecular_function	0.47235	1	3	223959	15	45598	Pg_S0925.35,Pg_S0490.10,Pg_S0244.8
GO:0004814	arginine-tRNA ligase activity	molecular_function	0.47254	1	5	223959	20	45598	Pg_S5599.3,Pg_S7896.2,Pg_S3671.3,Pg_S4439.4,Pg_S8429.1
GO:0006420	arginyl-tRNA aminoacylation	biological_process	0.47254	1	5	223959	20	45598	Pg_S4439.4,Pg_S8429.1,Pg_S5599.3,Pg_S3671.3,Pg_S7896.2
GO:0005158	insulin receptor binding	molecular_function	0.4728	1	1	223959	3	45598	Pg_S0378.9
GO:0016503	pheromone receptor activity	molecular_function	0.47457	1	5	223959	19	45598	Pg_S0708.2,Pg_S1225.2,Pg_S0126.24,Pg_S0575.54,Pg_S1924.18
GO:0015658	branched-chain amino acid transmembrane transporter activity	molecular_function	0.47468	1	1	223959	3	45598	Pg_S0138.7
GO:0015803	branched-chain amino acid transport	biological_process	0.47468	1	1	223959	3	45598	Pg_S0138.7
GO:0015095	magnesium ion transmembrane transporter activity	molecular_function	0.47477	1	8	223959	40	45598	Pg_S3464.4,Pg_S1606.12,Pg_S0098.4,Pg_S1973.11,Pg_S4861.12,Pg_S4858.7,Pg_S2365.1,Pg_S0519.23
GO:0015693	magnesium ion transport	biological_process	0.47477	1	8	223959	40	45598	Pg_S4858.7,Pg_S4861.12,Pg_S1973.11,Pg_S0098.4,Pg_S1606.12,Pg_S3464.4,Pg_S0519.23,Pg_S2365.1
GO:0006595	polyamine metabolic process	biological_process	0.4749	1	8	223959	30	45598	Pg_S2805.8,Pg_S0600.5,Pg_S1075.29,Pg_S1563.32,Pg_S2358.6,Pg_S0960.2,Pg_S0764.2,Pg_S1703.38
GO:0006596	polyamine biosynthetic process	biological_process	0.4749	1	8	223959	30	45598	Pg_S1563.32,Pg_S2358.6,Pg_S1075.29,Pg_S2805.8,Pg_S0600.5,Pg_S0960.2,Pg_S1703.38,Pg_S0764.2
GO:1901681	sulfur compound binding	molecular_function	0.47496	1	20	223959	104	45598	Pg_S1908.21,Pg_S1551.6,Pg_S2661.6,Pg_S3403.4,Pg_S1865.9,Pg_S0070.6,Pg_S6130.4,Pg_S7137.1,Pg_S2634.12,Pg_S2421.8,Pg_S4692.17,Pg_S2354.23,Pg_S2096.17,Pg_S2229.10,Pg_S0403.53,Pg_S3927.3,Pg_S1204.11,Pg_S9207.1,Pg_S0900.8,Pg_S1380.2
GO:0009308	amine metabolic process	biological_process	0.47648	1	42	223959	214	45598	Pg_S5199.2,Pg_S1990.12,Pg_S3042.5,Pg_S0764.2,Pg_S3237.6,Pg_S0222.53,Pg_S2784.9,Pg_S3014.1,Pg_S3017.11,XLOC_287493,XLOC_321933,Pg_S4395.19,Pg_S0538.1,Pg_S1703.38,Pg_S5272.7,Pg_S2805.8,Pg_S4442.5,Pg_S2358.6,Pg_S1178.8,Pg_S0431.19,Pg_S4037.10,XLOC_297706,Pg_S1885.12,Pg_S0804.20,Pg_S1443.5,Pg_S1698.3,Pg_S0025.8,Pg_S1050.1,Pg_S2207.28,Pg_S4921.1,XLOC_258730,Pg_S4604.8,Pg_S0600.5,Pg_S2784.11,Pg_S1075.2…
GO:0006275	regulation of DNA replication	biological_process	0.47787	1	10	223959	45	45598	Pg_S0290.6,Pg_S1966.2,Pg_S3339.17,Pg_S3862.23,Pg_S4544.2,Pg_S0500.19,Pg_S1340.7,Pg_S2289.12,Pg_S0106.5,Pg_S5743.10
GO:0030120	vesicle coat	cellular_component	0.4782	1	29	223959	153	45598	Pg_S6142.2,Pg_S2250.1,Pg_S0408.10,Pg_S4142.5,Pg_S4056.1,Pg_S0093.29,Pg_S3941.2,Pg_S6977.2,Pg_S1678.59,Pg_S7964.2,Pg_S0437.5,Pg_S4702.6,Pg_S3655.5,Pg_S1774.27,Pg_S3855.1,Pg_S5704.3,Pg_S2369.10,Pg_S1587.12,Pg_S0577.13,Pg_S0536.59,Pg_S1776.1,Pg_S3716.18,Pg_S4422.1,Pg_S1744.17,Pg_S2044.16,Pg_S1637.40,Pg_S3049.28,Pg_S1622.2,Pg_S3866.11
GO:0030135	coated vesicle	cellular_component	0.4782	1	29	223959	153	45598	Pg_S5704.3,Pg_S3855.1,Pg_S2369.10,Pg_S1587.12,Pg_S0577.13,Pg_S0536.59,Pg_S1776.1,Pg_S3716.18,Pg_S1744.17,Pg_S4422.1,Pg_S2044.16,Pg_S1637.40,Pg_S3049.28,Pg_S1622.2,Pg_S3866.11,Pg_S6142.2,Pg_S2250.1,Pg_S0408.10,Pg_S4142.5,Pg_S4056.1,Pg_S0093.29,Pg_S3941.2,Pg_S6977.2,Pg_S1678.59,Pg_S7964.2,Pg_S0437.5,Pg_S3655.5,Pg_S4702.6,Pg_S1774.27
GO:0030659	cytoplasmic vesicle membrane	cellular_component	0.4782	1	29	223959	153	45598	Pg_S4702.6,Pg_S3655.5,Pg_S0437.5,Pg_S7964.2,Pg_S1774.27,Pg_S4142.5,Pg_S2250.1,Pg_S0408.10,Pg_S6142.2,Pg_S1678.59,Pg_S3941.2,Pg_S6977.2,Pg_S0093.29,Pg_S4056.1,Pg_S1637.40,Pg_S2044.16,Pg_S3866.11,Pg_S1622.2,Pg_S3049.28,Pg_S0536.59,Pg_S0577.13,Pg_S2369.10,Pg_S1587.12,Pg_S3855.1,Pg_S5704.3,Pg_S4422.1,Pg_S1744.17,Pg_S3716.18,Pg_S1776.1
GO:0030662	coated vesicle membrane	cellular_component	0.4782	1	29	223959	153	45598	Pg_S3866.11,Pg_S1622.2,Pg_S3049.28,Pg_S1637.40,Pg_S2044.16,Pg_S4422.1,Pg_S1744.17,Pg_S3716.18,Pg_S1776.1,Pg_S0536.59,Pg_S0577.13,Pg_S2369.10,Pg_S1587.12,Pg_S5704.3,Pg_S3855.1,Pg_S1774.27,Pg_S3655.5,Pg_S4702.6,Pg_S0437.5,Pg_S7964.2,Pg_S1678.59,Pg_S3941.2,Pg_S6977.2,Pg_S0093.29,Pg_S4056.1,Pg_S4142.5,Pg_S2250.1,Pg_S0408.10,Pg_S6142.2
GO:0008217	regulation of blood pressure	biological_process	0.47893	1	2	223959	10	45598	Pg_S4146.2,Pg_S0480.2
GO:0042311	vasodilation	biological_process	0.47893	1	2	223959	10	45598	Pg_S4146.2,Pg_S0480.2
GO:0042312	regulation of vasodilation	biological_process	0.47893	1	2	223959	10	45598	Pg_S0480.2,Pg_S4146.2
GO:0006536	glutamate metabolic process	biological_process	0.48021	1	7	223959	33	45598	Pg_S0213.29,Pg_S2464.1,Pg_S0536.6,Pg_S2115.7,Pg_S1465.27,Pg_S4206.2,Pg_S2068.2
GO:0017038	protein import	biological_process	0.48044	1	43	223959	214	45598	Pg_S0036.17,Pg_S1115.2,Pg_S2470.10,Pg_S2748.9,Pg_S0046.18,XLOC_199243,Pg_S3306.5,Pg_S1395.29,Pg_S4613.6,Pg_S2803.5,Pg_S4006.7,Pg_S6845.11,Pg_S3258.3,Pg_S2397.1,Pg_S8865.1,Pg_S3325.20,Pg_S2394.3,Pg_S1518.43,Pg_S3436.1,Pg_S1075.16,Pg_S3717.3,Pg_S2431.3,Pg_S2317.2,Pg_S1108.18,Pg_S2124.8,Pg_S0572.14,Pg_S1956.1,Pg_S1417.12,Pg_S2082.1,Pg_S9087.1,Pg_S4226.12,Pg_S5733.2,Pg_S3761.22,Pg_S3650.12,Pg_S2299.1…
GO:0031345	negative regulation of cell projection organization	biological_process	0.48058	1	1	223959	2	45598	Pg_S4063.8
GO:0048027	mRNA 5'-UTR binding	molecular_function	0.48058	1	1	223959	2	45598	Pg_S4063.8
GO:1902116	negative regulation of organelle assembly	biological_process	0.48058	1	1	223959	2	45598	Pg_S4063.8
GO:1902209	negative regulation of bacterial-type flagellum assembly	biological_process	0.48058	1	1	223959	2	45598	Pg_S4063.8
GO:0042558	pteridine-containing compound metabolic process	biological_process	0.48065	1	14	223959	66	45598	Pg_S5838.2,Pg_S1552.33,Pg_S3174.20,Pg_S4227.3,Pg_S2583.11,Pg_S4525.3,Pg_S1451.9,Pg_S2606.4,Pg_S0111.1,Pg_S1400.30,Pg_S1885.4,Pg_S0378.2,Pg_S2197.3,Pg_S0291.7
GO:0033130	acetylcholine receptor binding	molecular_function	0.48078	1	2	223959	8	45598	Pg_S5302.6,Pg_S1132.2
GO:0043495	protein anchor	molecular_function	0.48078	1	2	223959	8	45598	Pg_S5302.6,Pg_S1132.2
GO:0005759	mitochondrial matrix	cellular_component	0.48145	1	12	223959	55	45598	Pg_S2022.10,Pg_S1679.39,Pg_S6924.2,Pg_S0624.18,Pg_S3825.5,Pg_S3336.7,Pg_S0455.6,Pg_S3328.3,Pg_S0691.8,Pg_S1913.9,Pg_S1886.9,Pg_S1342.11
GO:0006897	endocytosis	biological_process	0.48187	1	11	223959	46	45598	Pg_S0575.22,Pg_S4942.2,Pg_S2018.6,Pg_S2419.2,Pg_S0076.2,Pg_S7070.6,Pg_S8677.1,Pg_S7927.1,Pg_S3062.2,Pg_S2290.10,XLOC_383246
GO:0003964	RNA-directed DNA polymerase activity	molecular_function	0.48187	1	12	223959	54	45598	Pg_S0297.28,Pg_S0121.73,Pg_S3843.7,Pg_S0895.22,Pg_S0981.41,Pg_S1307.14,Pg_S4541.4,Pg_S0643.5,Pg_S4542.1,Pg_S2037.1,Pg_S4590.19,Pg_S0755.14
GO:1901361	organic cyclic compound catabolic process	biological_process	0.48245	1	53	223959	251	45598	Pg_S1376.6,Pg_S4632.7,Pg_S6057.12,Pg_S2755.7,Pg_S2317.2,Pg_S0659.9,Pg_S0186.8,Pg_S0925.35,Pg_S1915.1,Pg_S5470.3,Pg_S2106.9,Pg_S2953.6,Pg_S2220.2,Pg_S7246.1,Pg_S3039.16,Pg_S0204.52,XLOC_299534,Pg_S3187.19,Pg_S7228.3,Pg_S0838.5,Pg_S0761.11,Pg_S2306.3,Pg_S4988.1,Pg_S1500.22,Pg_S2106.10,Pg_S2289.17,Pg_S1730.4,Pg_S2093.13,Pg_S1838.8,Pg_S5317.1,Pg_S1075.36,Pg_S0341.5,Pg_S1925.1,Pg_S5836.2,Pg_S0662.19,P…
GO:0004107	chorismate synthase activity	molecular_function	0.48256	1	1	223959	4	45598	Pg_S5009.4
GO:0019956	chemokine binding	molecular_function	0.48284	1	1	223959	4	45598	Pg_S0745.15
GO:0004764	shikimate 3-dehydrogenase (NADP+) activity	molecular_function	0.4836	1	2	223959	11	45598	Pg_S3759.6,Pg_S2641.8
GO:0004371	glycerone kinase activity	molecular_function	0.48369	1	1	223959	3	45598	Pg_S1893.5
GO:0060627	regulation of vesicle-mediated transport	biological_process	0.48497	1	3	223959	13	45598	XLOC_041385,Pg_S3232.7,Pg_S5241.1
GO:0043419	urea catabolic process	biological_process	0.48561	1	1	223959	5	45598	Pg_S3028.17
GO:0005779	integral to peroxisomal membrane	cellular_component	0.48577	1	7	223959	28	45598	Pg_S5390.2,Pg_S2800.1,Pg_S0060.4,Pg_S4226.12,Pg_S1700.14,Pg_S7323.3,Pg_S3575.7
GO:0031231	intrinsic to peroxisomal membrane	cellular_component	0.48577	1	7	223959	28	45598	Pg_S7323.3,Pg_S3575.7,Pg_S1700.14,Pg_S4226.12,Pg_S0060.4,Pg_S2800.1,Pg_S5390.2
GO:0018193	peptidyl-amino acid modification	biological_process	0.48657	1	27	223959	138	45598	Pg_S0203.2,Pg_S0442.11,Pg_S2533.6,Pg_S1302.14,Pg_S6236.8,Pg_S0426.21,Pg_S5339.7,Pg_S7225.5,Pg_S0557.2,Pg_S0727.7,Pg_S5454.4,Pg_S7459.3,Pg_S6762.2,Pg_S4947.6,Pg_S3810.2,Pg_S4644.8,Pg_S3541.5,Pg_S3018.21,Pg_S3336.3,Pg_S2626.5,Pg_S0399.37,Pg_S2757.2,Pg_S4321.14,Pg_S2569.12,Pg_S3550.13,Pg_S0636.1,Pg_S0102.31
GO:0032065	cortical protein anchoring	biological_process	0.48815	1	2	223959	10	45598	Pg_S3386.4,Pg_S7382.2
GO:0051220	cytoplasmic sequestering of protein	biological_process	0.48815	1	2	223959	10	45598	Pg_S7382.2,Pg_S3386.4
GO:0051224	negative regulation of protein transport	biological_process	0.48815	1	2	223959	10	45598	Pg_S7382.2,Pg_S3386.4
GO:0016037	light absorption	biological_process	0.48857	1	1	223959	4	45598	Pg_S1501.19
GO:0031404	chloride ion binding	molecular_function	0.48857	1	1	223959	4	45598	Pg_S1501.19
GO:0016854	racemase and epimerase activity	molecular_function	0.48943	1	11	223959	49	45598	Pg_S5442.3,Pg_S5501.3,Pg_S0488.46,Pg_S6053.3,Pg_S4012.7,Pg_S0906.27,Pg_S4037.10,Pg_S1400.32,Pg_S3567.2,Pg_S0724.45,Pg_S1439.10
GO:0015399	primary active transmembrane transporter activity	molecular_function	0.48948	1	58	223959	303	45598	Pg_S7170.7,Pg_S1437.7,Pg_S0121.51,Pg_S1779.1,Pg_S7311.1,Pg_S7730.4,Pg_S1774.28,Pg_S2583.14,Pg_S2513.3,Pg_S3975.4,Pg_S1658.10,Pg_S1334.14,Pg_S0212.1,Pg_S1400.45,Pg_S4568.17,Pg_S1450.20,Pg_S2920.12,Pg_S4828.3,Pg_S3847.1,Pg_S0403.9,Pg_S2692.9,Pg_S3049.23,Pg_S0357.3,Pg_S8365.2,Pg_S0226.9,Pg_S4604.8,Pg_S6346.2,Pg_S0727.12,Pg_S1212.15,Pg_S3498.7,Pg_S2105.1,Pg_S1507.12,Pg_S0483.2,Pg_S5849.4,Pg_S3017.4,P…
GO:0015405	P-P-bond-hydrolysis-driven transmembrane transporter activity	molecular_function	0.48948	1	58	223959	303	45598	Pg_S7170.7,Pg_S1437.7,Pg_S0121.51,Pg_S7311.1,Pg_S7730.4,Pg_S1779.1,Pg_S2513.3,Pg_S2583.14,Pg_S1774.28,Pg_S1658.10,Pg_S3975.4,Pg_S0212.1,Pg_S1334.14,Pg_S1400.45,Pg_S2920.12,Pg_S1450.20,Pg_S4568.17,Pg_S4828.3,Pg_S3847.1,Pg_S0403.9,Pg_S3049.23,Pg_S0357.3,Pg_S2692.9,Pg_S8365.2,Pg_S0226.9,Pg_S4604.8,Pg_S6346.2,Pg_S0727.12,Pg_S1212.15,Pg_S0483.2,Pg_S5849.4,Pg_S3498.7,Pg_S2105.1,Pg_S1507.12,Pg_S3271.8,P…
GO:0006672	ceramide metabolic process	biological_process	0.49053	1	3	223959	14	45598	Pg_S2773.17,Pg_S2017.15,Pg_S2805.26
GO:0004018	N6-(1,2-dicarboxyethyl)AMP AMP-lyase (fumarate-forming) activity	molecular_function	0.49147	1	2	223959	10	45598	Pg_S4616.17,Pg_S0890.4
GO:0019239	deaminase activity	molecular_function	0.4923	1	5	223959	23	45598	Pg_S1507.5,Pg_S3035.24,Pg_S7063.3,Pg_S2377.24,Pg_S1336.15
GO:0004629	phospholipase C activity	molecular_function	0.49402	1	4	223959	20	45598	Pg_S6971.3,Pg_S2242.1,Pg_S7546.1,Pg_S3684.2
GO:0006626	protein targeting to mitochondrion	biological_process	0.49422	1	9	223959	52	45598	Pg_S9087.1,Pg_S2431.3,Pg_S2470.10,Pg_S2803.5,Pg_S3650.12,Pg_S1480.6,Pg_S0192.11,Pg_S7800.3,Pg_S1395.29
GO:0000975	regulatory region DNA binding	molecular_function	0.49489	1	2	223959	9	45598	Pg_S0122.4,Pg_S0213.69
GO:0001067	regulatory region nucleic acid binding	molecular_function	0.49489	1	2	223959	9	45598	Pg_S0122.4,Pg_S0213.69
GO:0005057	receptor signaling protein activity	molecular_function	0.49545	1	2	223959	7	45598	Pg_S7524.4,Pg_S0439.81
GO:0015232	heme transporter activity	molecular_function	0.49556	1	3	223959	11	45598	Pg_S3874.2,Pg_S0845.13,Pg_S2085.4
GO:0008146	sulfotransferase activity	molecular_function	0.49559	1	7	223959	32	45598	Pg_S0871.14,Pg_S0126.16,Pg_S2106.8,Pg_S8503.1,Pg_S0643.5,Pg_S1939.7,Pg_S2369.10
GO:0019722	calcium-mediated signaling	biological_process	0.49692	1	2	223959	9	45598	Pg_S6143.2,Pg_S2936.5
GO:0019932	second-messenger-mediated signaling	biological_process	0.49692	1	2	223959	9	45598	Pg_S6143.2,Pg_S2936.5
GO:0044455	mitochondrial membrane part	cellular_component	0.49719	1	58	223959	302	45598	Pg_S2606.7,Pg_S4159.14,Pg_S0363.3,Pg_S4635.12,Pg_S1275.6,Pg_S0607.7,Pg_S6962.2,Pg_S0170.11,Pg_S0012.13,Pg_S0326.17,Pg_S2803.5,Pg_S3722.19,Pg_S3032.1,Pg_S0050.2,Pg_S0442.29,Pg_S2238.19,Pg_S4181.3,Pg_S1661.15,Pg_S3248.1,Pg_S2749.13,Pg_S7069.6,Pg_S3847.1,Pg_S1395.29,Pg_S0480.2,Pg_S0439.3,Pg_S2470.10,Pg_S6928.2,Pg_S3125.6,Pg_S8767.1,Pg_S0121.21,Pg_S1838.8,Pg_S0856.9,Pg_S3976.18,Pg_S0553.1,Pg_S0400.26…
GO:0008443	phosphofructokinase activity	molecular_function	0.49725	1	16	223959	90	45598	Pg_S7596.5,Pg_S0210.7,Pg_S2971.4,Pg_S3670.12,Pg_S1067.1,Pg_S8367.2,Pg_S4589.5,Pg_S5134.1,Pg_S1316.18,Pg_S5052.9,Pg_S6072.7,Pg_S0938.22,Pg_S1514.21,Pg_S1014.7,Pg_S1700.16,Pg_S2259.13
GO:0007224	smoothened signaling pathway	biological_process	0.49804	1	5	223959	25	45598	Pg_S0001.8,Pg_S6389.4,Pg_S3346.22,Pg_S2559.1,Pg_S6254.1
GO:0016714	oxidoreductase activity, acting on paired donors, with incorporation or reduction of molecular oxygen, reduced pteridine as one donor, and incorporation of one atom of oxygen	molecular_function	0.4983	1	2	223959	7	45598	Pg_S4914.1,Pg_S0734.17
GO:0008219	cell death	biological_process	0.49913	1	34	223959	156	45598	Pg_S3429.3,Pg_S2150.4,Pg_S0169.16,Pg_S6487.10,Pg_S1618.5,Pg_S0846.20,Pg_S2520.2,Pg_S6147.1,Pg_S1718.16,Pg_S2746.10,Pg_S4374.2,Pg_S6594.2,Pg_S2587.2,Pg_S0134.1,Pg_S2164.11,Pg_S0142.26,Pg_S0230.13,Pg_S1634.4,Pg_S4588.5,Pg_S3064.5,Pg_S5395.10,Pg_S0095.25,Pg_S3049.23,Pg_S1879.25,Pg_S6183.9,Pg_S0543.15,Pg_S1291.7,Pg_S6343.2,Pg_S2080.3,Pg_S2098.4,Pg_S1464.20,Pg_S3311.2,Pg_S7109.3,Pg_S2061.13
GO:0016265	death	biological_process	0.49913	1	34	223959	156	45598	Pg_S6343.2,Pg_S1291.7,Pg_S0543.15,Pg_S6183.9,Pg_S2061.13,Pg_S7109.3,Pg_S3311.2,Pg_S1464.20,Pg_S2080.3,Pg_S2098.4,Pg_S5395.10,Pg_S1879.25,Pg_S3049.23,Pg_S0095.25,Pg_S0230.13,Pg_S2164.11,Pg_S0142.26,Pg_S0134.1,Pg_S2587.2,Pg_S6594.2,Pg_S3064.5,Pg_S4588.5,Pg_S1634.4,Pg_S6147.1,Pg_S2520.2,Pg_S0846.20,Pg_S6487.10,Pg_S1618.5,Pg_S0169.16,Pg_S3429.3,Pg_S2150.4,Pg_S4374.2,Pg_S2746.10,Pg_S1718.16
GO:0007127	meiosis I	biological_process	0.49924	1	9	223959	38	45598	Pg_S0434.3,Pg_S4369.16,Pg_S0046.18,Pg_S1615.12,Pg_S1355.9,Pg_S4613.11,Pg_S3706.5,Pg_S2003.6,Pg_S4825.6
GO:0007006	mitochondrial membrane organization	biological_process	0.5001	1	8	223959	46	45598	Pg_S1019.3,Pg_S2408.2,Pg_S1395.29,Pg_S0008.2,Pg_S9087.1,Pg_S6517.2,Pg_S3650.12,Pg_S2470.10
GO:0010498	proteasomal protein catabolic process	biological_process	0.50049	1	12	223959	55	45598	Pg_S2409.2,Pg_S5757.1,Pg_S3759.5,Pg_S6661.8,Pg_S2274.7,Pg_S6552.1,Pg_S0985.5,Pg_S2891.2,Pg_S2161.1,Pg_S6096.4,Pg_S1413.3,Pg_S5121.8
GO:0016894	endonuclease activity, active with either ribo- or deoxyribonucleic acids and producing 3'-phosphomonoesters	molecular_function	0.50082	1	12	223959	55	45598	Pg_S3289.21,Pg_S0939.10,Pg_S5610.8,Pg_S8361.1,Pg_S4706.12,Pg_S2185.1,Pg_S0722.1,Pg_S3112.20,Pg_S2281.6,Pg_S0429.35,Pg_S7439.1,Pg_S1745.12
GO:0051234	establishment of localization	biological_process	0.50091	1	1261	223959	6297	45598	Pg_S0192.11,Pg_S4619.11,Pg_S6758.12,Pg_S0523.4,Pg_S3017.4,Pg_S0378.2,Pg_S8444.1,Pg_S0536.3,Pg_S1045.7,Pg_S4486.2,Pg_S0647.6,Pg_S0003.7,Pg_S1464.19,Pg_S0170.16,Pg_S5720.3,Pg_S2569.13,Pg_S8584.3,Pg_S2540.1,Pg_S0852.8,Pg_S6194.2,Pg_S1059.12,Pg_S0239.10,Pg_S2873.9,Pg_S4651.5,Pg_S2641.8,Pg_S1661.15,Pg_S3923.7,Pg_S1296.18,Pg_S3937.3,Pg_S6197.8,Pg_S5850.4,Pg_S7065.1,Pg_S3583.13,Pg_S6197.7,Pg_S8010.1,Pg_…
GO:0044599	AP-5 adaptor complex	cellular_component	0.50109	1	1	223959	5	45598	Pg_S2190.29
GO:0016020	membrane	cellular_component	0.50125	1	1938	223959	9629	45598	Pg_S0553.1,Pg_S1465.18,Pg_S1732.6,Pg_S0896.36,Pg_S1862.7,Pg_S0119.6,Pg_S0192.11,Pg_S1511.4,Pg_S3017.4,Pg_S6517.2,Pg_S1049.17,Pg_S3789.6,Pg_S6758.12,Pg_S0679.1,Pg_S1045.7,Pg_S4486.2,Pg_S8444.1,Pg_S0416.2,Pg_S0536.3,Pg_S3924.1,Pg_S1124.18,Pg_S0427.1,Pg_S0096.4,Pg_S2569.13,Pg_S2540.1,Pg_S8584.3,Pg_S0647.6,Pg_S0003.7,Pg_S1464.19,Pg_S0170.16,Pg_S3565.7,XLOC_049447,Pg_S4885.11,Pg_S1296.18,Pg_S3722.19,P…
GO:0006323	DNA packaging	biological_process	0.50172	1	36	223959	177	45598	Pg_S2031.4,Pg_S4616.8,Pg_S4338.8,XLOC_529893,Pg_S3090.15,Pg_S1291.1,Pg_S3276.3,Pg_S2592.4,Pg_S0052.20,Pg_S4248.5,Pg_S4363.7,Pg_S0813.20,Pg_S1564.1,Pg_S1518.43,XLOC_199949,Pg_S0212.1,Pg_S0895.35,Pg_S2553.6,Pg_S1174.3,Pg_S1647.20,Pg_S4395.14,Pg_S0967.18,Pg_S7066.4,Pg_S0045.7,Pg_S0011.4,Pg_S1116.20,Pg_S7170.1,Pg_S7084.4,Pg_S1316.5,Pg_S1231.21,Pg_S2116.16,Pg_S3923.8,Pg_S1974.22,Pg_S1632.21,Pg_S2031.3…
GO:0006278	RNA-dependent DNA replication	biological_process	0.50186	1	11	223959	50	45598	Pg_S0755.14,Pg_S0643.5,Pg_S4541.4,Pg_S1307.14,Pg_S4590.19,Pg_S2037.1,Pg_S0895.22,Pg_S3843.7,Pg_S0981.41,Pg_S0297.28,Pg_S0121.73
GO:0021537	telencephalon development	biological_process	0.50248	1	1	223959	3	45598	Pg_S2616.3
GO:0021543	pallium development	biological_process	0.50248	1	1	223959	3	45598	Pg_S2616.3
GO:0021987	cerebral cortex development	biological_process	0.50248	1	1	223959	3	45598	Pg_S2616.3
GO:0030900	forebrain development	biological_process	0.50248	1	1	223959	3	45598	Pg_S2616.3
GO:0005794	Golgi apparatus	cellular_component	0.50392	1	39	223959	199	45598	Pg_S7964.2,Pg_S2569.13,Pg_S3436.1,Pg_S5335.1,Pg_S1637.40,Pg_S1939.7,Pg_S0577.13,Pg_S3583.13,Pg_S5704.3,Pg_S0762.19,Pg_S1501.19,Pg_S0522.5,Pg_S1744.17,Pg_S6197.8,Pg_S2815.1,Pg_S0124.5,Pg_S3716.18,Pg_S0724.14,XLOC_435479,Pg_S7293.2,Pg_S2871.10,Pg_S0939.3,Pg_S4142.5,Pg_S1928.2,Pg_S1678.59,Pg_S0871.14,Pg_S6977.2,Pg_S0718.8,Pg_S2124.8,Pg_S0403.32,Pg_S5851.4,Pg_S3866.11,Pg_S7572.1,Pg_S0536.59,Pg_S2369.…
GO:0015919	peroxisomal membrane transport	biological_process	0.50537	1	1	223959	4	45598	Pg_S4226.12
GO:0045046	protein import into peroxisome membrane	biological_process	0.50537	1	1	223959	4	45598	Pg_S4226.12
GO:0042180	cellular ketone metabolic process	biological_process	0.50547	1	9	223959	50	45598	Pg_S1815.23,Pg_S2512.6,Pg_S0093.26,Pg_S3022.1,Pg_S4879.4,Pg_S4321.14,Pg_S3923.6,Pg_S0013.1,Pg_S0093.27
GO:0009072	aromatic amino acid family metabolic process	biological_process	0.5067	1	15	223959	78	45598	Pg_S5009.4,Pg_S1326.3,Pg_S1174.3,Pg_S6490.4,Pg_S0035.17,Pg_S4037.10,XLOC_321933,Pg_S1212.16,Pg_S2973.2,Pg_S3935.2,Pg_S4656.3,Pg_S0298.19,Pg_S1018.4,Pg_S2972.1,Pg_S5924.4
GO:0016651	oxidoreductase activity, acting on NAD(P)H	molecular_function	0.50816	1	67	223959	311	45598	Pg_S0505.7,Pg_S0822.4,Pg_S0720.5,Pg_S0131.25,Pg_S8652.1,Pg_S3044.21,Pg_S4072.17,Pg_S0064.1,Pg_S5520.5,Pg_S0769.7,Pg_S6655.9,Pg_S6750.6,Pg_S5581.1,Pg_S6351.3,Pg_S4399.6,Pg_S4487.12,Pg_S6467.2,Pg_S1971.4,Pg_S5402.10,Pg_S1946.3,Pg_S4014.1,XLOC_194954,Pg_S1893.6,Pg_S1212.4,Pg_S2471.18,Pg_S0482.2,Pg_S5624.3,Pg_S7145.2,Pg_S0606.5,Pg_S4355.3,Pg_S3597.14,Pg_S1202.8,Pg_S5121.8,Pg_S1314.8,Pg_S2156.8,Pg_S37…
GO:0009070	serine family amino acid biosynthetic process	biological_process	0.50929	1	3	223959	12	45598	Pg_S4111.2,Pg_S2014.1,Pg_S2179.9
GO:0005727	extrachromosomal circular DNA	cellular_component	0.50949	1	2	223959	8	45598	Pg_S1325.2,Pg_S3369.5
GO:0046821	extrachromosomal DNA	cellular_component	0.50949	1	2	223959	8	45598	Pg_S3369.5,Pg_S1325.2
GO:0003919	FMN adenylyltransferase activity	molecular_function	0.51022	1	3	223959	15	45598	XLOC_168403,Pg_S3649.2,Pg_S7271.5
GO:0006729	tetrahydrobiopterin biosynthetic process	biological_process	0.51035	1	2	223959	8	45598	Pg_S1885.4,Pg_S1552.33
GO:0008124	4-alpha-hydroxytetrahydrobiopterin dehydratase activity	molecular_function	0.51035	1	2	223959	8	45598	Pg_S1885.4,Pg_S1552.33
GO:0046146	tetrahydrobiopterin metabolic process	biological_process	0.51035	1	2	223959	8	45598	Pg_S1552.33,Pg_S1885.4
GO:0007283	spermatogenesis	biological_process	0.51044	1	10	223959	49	45598	Pg_S0046.18,Pg_S4369.16,Pg_S1894.20,Pg_S3949.6,Pg_S3257.12,Pg_S8258.2,Pg_S2574.3,Pg_S4503.9,Pg_S4363.7,Pg_S0204.75
GO:0048232	male gamete generation	biological_process	0.51044	1	10	223959	49	45598	Pg_S3949.6,Pg_S1894.20,Pg_S0046.18,Pg_S4369.16,Pg_S2574.3,Pg_S8258.2,Pg_S4503.9,Pg_S3257.12,Pg_S4363.7,Pg_S0204.75
GO:0009306	protein secretion	biological_process	0.51045	1	16	223959	76	45598	Pg_S8430.1,Pg_S7232.2,Pg_S2792.5,Pg_S6970.3,Pg_S5991.4,Pg_S1960.37,Pg_S0212.1,Pg_S1316.18,Pg_S4568.4,Pg_S5677.5,Pg_S5097.1,Pg_S7055.4,Pg_S0159.1,Pg_S0916.7,Pg_S0886.5,Pg_S0388.2
GO:0016843	amine-lyase activity	molecular_function	0.5125	1	5	223959	21	45598	Pg_S3972.14,Pg_S0125.3,Pg_S1831.2,Pg_S1717.8,Pg_S3602.2
GO:0016844	strictosidine synthase activity	molecular_function	0.5125	1	5	223959	21	45598	Pg_S1717.8,Pg_S3602.2,Pg_S3972.14,Pg_S0125.3,Pg_S1831.2
GO:0006808	regulation of nitrogen utilization	biological_process	0.51264	1	1	223959	4	45598	Pg_S2676.12
GO:0019740	nitrogen utilization	biological_process	0.51264	1	1	223959	4	45598	Pg_S2676.12
GO:0019439	aromatic compound catabolic process	biological_process	0.51356	1	54	223959	258	45598	Pg_S5935.7,Pg_S1845.8,Pg_S3429.6,Pg_S5761.9,Pg_S1721.8,Pg_S0399.9,Pg_S6708.7,Pg_S1658.19,Pg_S3389.3,Pg_S1645.6,Pg_S0628.2,Pg_S6490.4,Pg_S1336.15,Pg_S3734.10,Pg_S1864.2,Pg_S4063.8,Pg_S6633.2,Pg_S0125.13,Pg_S2289.17,Pg_S1730.4,Pg_S5317.1,Pg_S2093.13,Pg_S1838.8,Pg_S1075.36,Pg_S0341.5,Pg_S1925.1,Pg_S5836.2,Pg_S3664.16,Pg_S0662.19,Pg_S2220.2,Pg_S7246.1,Pg_S0204.52,XLOC_299534,Pg_S3187.19,Pg_S3039.16,P…
GO:0009065	glutamine family amino acid catabolic process	biological_process	0.51396	1	2	223959	8	45598	Pg_S2115.7,Pg_S2068.2
GO:0018144	RNA-protein covalent cross-linking	biological_process	0.51471	1	2	223959	8	45598	Pg_S3025.6,Pg_S5613.1
GO:0003942	N-acetyl-gamma-glutamyl-phosphate reductase activity	molecular_function	0.51485	1	3	223959	14	45598	Pg_S1050.14,Pg_S3080.1,Pg_S0497.8
GO:0008987	quinolinate synthetase A activity	molecular_function	0.51507	1	2	223959	9	45598	Pg_S3759.20,Pg_S1292.17
GO:0009832	plant-type cell wall biogenesis	biological_process	0.51513	1	5	223959	21	45598	Pg_S0745.22,Pg_S2936.12,Pg_S6183.1,Pg_S4510.3,Pg_S0144.32
GO:0010215	cellulose microfibril organization	biological_process	0.51513	1	5	223959	21	45598	Pg_S6183.1,Pg_S2936.12,Pg_S0144.32,Pg_S4510.3,Pg_S0745.22
GO:0070726	cell wall assembly	biological_process	0.51513	1	5	223959	21	45598	Pg_S2936.12,Pg_S6183.1,Pg_S4510.3,Pg_S0144.32,Pg_S0745.22
GO:0071668	plant-type cell wall assembly	biological_process	0.51513	1	5	223959	21	45598	Pg_S6183.1,Pg_S2936.12,Pg_S0144.32,Pg_S4510.3,Pg_S0745.22
GO:0006810	transport	biological_process	0.5158	1	1258	223959	6285	45598	Pg_S3386.4,XLOC_198773,Pg_S8430.1,Pg_S2219.6,Pg_S1950.5,Pg_S3911.6,Pg_S1814.7,Pg_S2316.16,Pg_S4961.4,Pg_S3323.2,Pg_S1500.9,Pg_S6675.1,Pg_S3465.1,Pg_S1744.17,Pg_S0978.1,Pg_S4487.26,Pg_S6640.4,Pg_S0490.3,Pg_S1000.3,Pg_S0072.2,Pg_S6708.1,Pg_S2620.3,Pg_S0327.11,Pg_S2431.3,Pg_S3264.10,Pg_S6767.1,Pg_S6057.12,Pg_S0916.7,Pg_S1316.18,Pg_S3194.1,Pg_S3289.21,Pg_S1528.20,Pg_S0961.54,Pg_S7211.9,Pg_S0374.42,Pg…
GO:0009581	detection of external stimulus	biological_process	0.51625	1	3	223959	16	45598	Pg_S0722.7,Pg_S1501.19,Pg_S0544.61
GO:0009582	detection of abiotic stimulus	biological_process	0.51625	1	3	223959	16	45598	Pg_S0722.7,Pg_S1501.19,Pg_S0544.61
GO:0009583	detection of light stimulus	biological_process	0.51625	1	3	223959	16	45598	Pg_S0722.7,Pg_S1501.19,Pg_S0544.61
GO:0006545	glycine biosynthetic process	biological_process	0.51656	1	1	223959	4	45598	Pg_S2014.1
[truncated: 2,206 more rows]
