# Supplementary material for: Whole Genome Identification and Integrated Analysis of Long Non-Coding RNAs Responding ABA-Mediated Drought Stress in Panax ginseng C.A. Meyer
Source: Curr Issues Mol Biol. 2024 Dec 25;47(1):5. doi: 10.3390/cimb47010005 (PMC11763544; doi:10.3390/cimb47010005)
Supplement: Supplementary file 1 [file cimb-47-00005-s001.zip › supplementary tables for CIMB/Supplementary Table S14 D_A_vs_drought.lncRNAs target genes_GO_enrichment_result.xls]

GO_accession	Description	Term_type	Over_represented_pValue	Corrected_pValue	CAD_item	CAD_list	Bg_item	Bg_list	Gene_names
GO:0016717	oxidoreductase activity, acting on paired donors, with oxidation of a pair of donors resulting in the reduction of molecular oxygen to two molecules of water	molecular_function	5.8315e-26	2.6429e-22	62	566708	91	45598	Pg_S4172.4,Pg_S1464.19,Pg_S3990.4,Pg_S2182.10,Pg_S1419.2,Pg_S4172.7,Pg_S0373.9,Pg_S4588.3,Pg_S1464.20,Pg_S2061.25,Pg_S5424.7,Pg_S1936.3,Pg_S3845.2,Pg_S5464.2,Pg_S0659.31,Pg_S2182.13,Pg_S2061.24,Pg_S1464.17,Pg_S5302.4,Pg_S3845.5,Pg_S5464.1,Pg_S3845.4,Pg_S1271.15,Pg_S0230.13,Pg_S0959.9,Pg_S3990.3,Pg_S5544.6,Pg_S3845.1,XLOC_429426,Pg_S1338.36,Pg_S3990.5,Pg_S6010.6,Pg_S4588.6,Pg_S0659.32,Pg_S1718.20,…
GO:0016705	oxidoreductase activity, acting on paired donors, with incorporation or reduction of molecular oxygen	molecular_function	1.2786e-24	2.8972e-21	254	566708	886	45598	Pg_S4588.5,Pg_S5410.2,Pg_S5464.3,Pg_S7552.2,Pg_S5042.1,Pg_S6453.3,Pg_S6081.2,Pg_S6398.1,Pg_S7824.1,Pg_S0408.29,Pg_S5861.1,Pg_S0073.25,Pg_S6822.1,Pg_S1335.32,Pg_S0408.31,Pg_S7520.2,Pg_S7716.1,Pg_S1084.3,Pg_S0659.8,Pg_S0292.4,Pg_S1637.13,Pg_S4995.17,Pg_S3699.3,Pg_S0228.2,Pg_S2538.6,Pg_S5763.2,Pg_S0236.7,Pg_S3990.3,Pg_S0959.9,Pg_S5185.5,Pg_S1833.2,Pg_S3845.1,Pg_S2273.8,XLOC_445249,Pg_S4311.1,Pg_S118…
GO:0016491	oxidoreductase activity	molecular_function	8.2379e-23	1.2445e-19	833	566708	4535	45598	Pg_S0655.18,Pg_S4588.3,Pg_S0741.27,Pg_S0819.3,Pg_S2361.4,Pg_S2156.8,Pg_S2403.11,Pg_S5873.8,Pg_S2662.5,Pg_S8402.2,Pg_S1164.7,Pg_S1145.24,Pg_S1097.2,Pg_S0439.36,Pg_S0064.1,Pg_S0139.14,Pg_S0423.10,Pg_S0888.23,Pg_S0993.6,Pg_S2763.3,Pg_S1661.19,Pg_S3226.11,Pg_S4057.4,Pg_S7145.2,Pg_S3517.2,Pg_S2124.22,Pg_S0088.6,Pg_S0228.2,Pg_S0659.32,Pg_S1185.34,XLOC_445249,Pg_S0175.24,Pg_S0236.7,Pg_S0897.20,Pg_S7468.…
GO:0055114	oxidation-reduction process	biological_process	1.6924e-19	1.9175e-16	779	566708	4346	45598	Pg_S4525.3,Pg_S5852.9,Pg_S2061.13,Pg_S4014.1,Pg_S3247.3,Pg_S2115.12,Pg_S3411.12,Pg_S1637.18,Pg_S0661.3,Pg_S1067.6,Pg_S3582.13,Pg_S1814.3,Pg_S1271.11,Pg_S6366.2,Pg_S2768.16,Pg_S6254.1,Pg_S2894.2,Pg_S1073.2,Pg_S2992.5,Pg_S0346.6,Pg_S6053.3,Pg_S1774.11,Pg_S0245.3,Pg_S4769.13,Pg_S0647.5,Pg_S7340.3,Pg_S3650.17,Pg_S3059.1,Pg_S5424.7,Pg_S0438.2,Pg_S0710.13,Pg_S1718.20,Pg_S4588.6,Pg_S3990.5,XLOC_429426,P…
GO:0015074	DNA integration	biological_process	1.2294e-13	1.1143e-10	173	566708	604	45598	Pg_S5650.2,Pg_S7389.6,Pg_S1059.34,Pg_S1354.4,Pg_S0872.17,Pg_S5304.4,Pg_S0563.7,Pg_S0241.5,Pg_S1116.28,Pg_S0208.4,Pg_S1622.14,Pg_S3591.8,Pg_S0631.21,Pg_S4491.5,Pg_S1268.11,Pg_S3843.7,Pg_S5814.1,Pg_S0024.7,Pg_S1911.3,Pg_S1634.4,Pg_S0048.7,Pg_S3361.10,Pg_S0730.1,Pg_S0635.3,Pg_S1325.2,Pg_S0441.7,Pg_S6493.5,Pg_S2118.4,Pg_S4661.9,Pg_S3340.6,Pg_S3497.3,Pg_S0981.41,Pg_S3346.12,Pg_S5575.8,Pg_S2224.6,Pg_S8…
GO:0008152	metabolic process	biological_process	2.7469e-12	2.0748e-09	3457	566708	24455	45598	Pg_S1647.10,XLOC_091945,Pg_S0230.13,Pg_S6870.1,Pg_S2849.2,Pg_S5675.1,Pg_S0449.6,Pg_S3170.6,Pg_S4588.6,Pg_S0809.4,Pg_S0159.24,Pg_S7359.1,Pg_S0895.1,Pg_S4055.6,Pg_S1995.10,Pg_S5621.2,Pg_S0935.3,Pg_S0195.1,Pg_S0616.2,Pg_S3806.3,Pg_S7340.3,Pg_S4601.1,Pg_S0245.3,Pg_S4769.6,Pg_S0745.10,Pg_S2676.6,Pg_S1965.3,Pg_S0085.28,Pg_S6366.2,Pg_S0400.39,Pg_S1073.2,Pg_S5965.7,Pg_S6081.4,Pg_S1301.7,Pg_S0745.36,Pg_S2…
GO:0009856	pollination	biological_process	7.1229e-12	3.5868e-09	47	566708	123	45598	Pg_S0384.42,Pg_S6271.2,Pg_S3149.19,Pg_S2784.10,Pg_S0288.38,Pg_S1394.4,Pg_S3149.21,Pg_S4122.4,Pg_S4000.7,Pg_S2448.1,Pg_S4978.3,Pg_S2392.16,Pg_S7998.2,Pg_S5234.3,Pg_S1122.5,Pg_S0384.24,Pg_S1016.18,Pg_S2073.3,XLOC_388763,Pg_S2073.9,Pg_S0442.40,Pg_S2392.17,Pg_S1979.27,Pg_S2392.18,Pg_S7910.1,Pg_S1819.15,Pg_S3149.22,XLOC_333789,Pg_S3149.20,Pg_S3136.2,Pg_S2753.5,Pg_S3210.11,Pg_S1702.3,Pg_S4678.3,Pg_S160…
GO:0009875	pollen-pistil interaction	biological_process	7.1229e-12	3.5868e-09	47	566708	123	45598	Pg_S4678.3,Pg_S3149.20,Pg_S3149.22,XLOC_333789,Pg_S1819.15,Pg_S1702.3,Pg_S3136.2,Pg_S3210.11,Pg_S2753.5,Pg_S7910.1,Pg_S2392.18,Pg_S1979.27,Pg_S8766.1,Pg_S2073.8,Pg_S1979.26,Pg_S2392.20,Pg_S1302.39,Pg_S6304.6,Pg_S4821.2,Pg_S2790.10,Pg_S3377.1,Pg_S2448.2,Pg_S1122.11,Pg_S1671.13,Pg_S1605.11,Pg_S2448.1,Pg_S3149.21,Pg_S4122.4,Pg_S4000.7,Pg_S4978.3,Pg_S1394.4,Pg_S0288.38,Pg_S2784.10,Pg_S3149.19,Pg_S627…
GO:0048544	recognition of pollen	biological_process	7.1229e-12	3.5868e-09	47	566708	123	45598	Pg_S2392.20,Pg_S1979.26,Pg_S1302.39,Pg_S6304.6,Pg_S2073.8,Pg_S8766.1,Pg_S1671.13,Pg_S1605.11,Pg_S3377.1,Pg_S2448.2,Pg_S1122.11,Pg_S2790.10,Pg_S4821.2,Pg_S1702.3,Pg_S3210.11,Pg_S3136.2,Pg_S2753.5,Pg_S3149.20,Pg_S3149.22,XLOC_333789,Pg_S1819.15,Pg_S4678.3,Pg_S1979.27,Pg_S7910.1,Pg_S2392.18,Pg_S0442.40,Pg_S2073.9,Pg_S2392.17,Pg_S0384.24,Pg_S1122.5,Pg_S1016.18,Pg_S5234.3,Pg_S7998.2,Pg_S2392.16,XLOC_3…
GO:0008037	cell recognition	biological_process	8.8677e-12	4.0189e-09	48	566708	128	45598	Pg_S2392.17,Pg_S2073.9,Pg_S0442.40,Pg_S2073.3,XLOC_388763,Pg_S7998.2,Pg_S2392.16,Pg_S1016.18,Pg_S1122.5,Pg_S0384.24,Pg_S5234.3,Pg_S2448.1,Pg_S2086.2,Pg_S4000.7,Pg_S4122.4,Pg_S3149.21,Pg_S4978.3,Pg_S1394.4,Pg_S0288.38,Pg_S3149.19,Pg_S2784.10,Pg_S6271.2,Pg_S0384.42,Pg_S8766.1,Pg_S2073.8,Pg_S1979.26,Pg_S2392.20,Pg_S1302.39,Pg_S6304.6,Pg_S2790.10,Pg_S4821.2,Pg_S3377.1,Pg_S1122.11,Pg_S2448.2,Pg_S1671.…
GO:0044710	single-organism metabolic process	biological_process	1.1875e-11	4.8926e-09	1097	566708	7111	45598	Pg_S2455.14,Pg_S3582.13,Pg_S6366.2,Pg_S1814.3,Pg_S6254.1,Pg_S1073.2,Pg_S0245.3,Pg_S1345.18,Pg_S0267.7,Pg_S5852.9,Pg_S4525.3,Pg_S4227.3,Pg_S2115.12,Pg_S4014.1,Pg_S4321.14,Pg_S0661.3,Pg_S4588.6,Pg_S1242.31,Pg_S1271.15,Pg_S0230.13,Pg_S5771.4,Pg_S0143.4,Pg_S1464.17,Pg_S3059.1,Pg_S7340.3,Pg_S2633.20,Pg_S2396.1,Pg_S0710.13,Pg_S3866.11,Pg_S0343.11,Pg_S1815.19,Pg_S0905.48,Pg_S5578.7,Pg_S1286.12,Pg_S7552.…
GO:0044706	multi-multicellular organism process	biological_process	1.3672e-10	4.7751e-08	47	566708	134	45598	Pg_S4678.3,Pg_S3149.20,Pg_S3149.22,XLOC_333789,Pg_S1819.15,Pg_S1702.3,Pg_S3136.2,Pg_S3210.11,Pg_S2753.5,Pg_S7910.1,Pg_S2392.18,Pg_S1979.27,Pg_S8766.1,Pg_S2073.8,Pg_S2392.20,Pg_S1302.39,Pg_S1979.26,Pg_S6304.6,Pg_S2790.10,Pg_S4821.2,Pg_S3377.1,Pg_S1122.11,Pg_S2448.2,Pg_S1671.13,Pg_S1605.11,Pg_S2448.1,Pg_S3149.21,Pg_S4122.4,Pg_S4000.7,Pg_S4978.3,Pg_S1394.4,Pg_S0288.38,Pg_S2784.10,Pg_S3149.19,Pg_S627…
GO:0046906	tetrapyrrole binding	molecular_function	1.3697e-10	4.7751e-08	202	566708	873	45598	Pg_S2973.29,Pg_S1174.16,Pg_S0896.12,Pg_S1751.2,Pg_S3724.15,Pg_S7624.1,Pg_S1572.2,Pg_S4170.13,Pg_S3509.1,Pg_S2640.1,Pg_S0973.2,Pg_S4528.3,Pg_S5969.4,Pg_S3781.3,Pg_S7596.3,Pg_S7979.1,Pg_S3488.14,Pg_S4390.4,Pg_S0363.15,Pg_S0859.5,Pg_S0252.12,Pg_S1420.4,Pg_S0111.16,Pg_S1237.36,Pg_S0988.30,Pg_S2538.3,Pg_S0085.58,Pg_S3411.11,Pg_S0566.5,Pg_S1004.12,Pg_S2398.1,Pg_S1073.11,Pg_S1637.14,Pg_S1067.7,Pg_S0036.…
GO:0020037	heme binding	molecular_function	1.5375e-10	4.9771e-08	198	566708	848	45598	Pg_S3781.3,Pg_S7596.3,Pg_S5969.4,Pg_S3488.14,Pg_S4390.4,Pg_S7979.1,Pg_S0859.5,Pg_S0363.15,Pg_S1420.4,Pg_S0252.12,Pg_S2538.3,Pg_S0085.58,Pg_S3411.11,Pg_S0566.5,Pg_S0111.16,Pg_S1237.36,Pg_S0988.30,Pg_S1174.16,Pg_S2973.29,Pg_S0896.12,Pg_S1751.2,Pg_S3724.15,Pg_S3509.1,Pg_S2640.1,Pg_S7624.1,Pg_S1572.2,Pg_S4170.13,Pg_S4528.3,Pg_S0973.2,Pg_S1473.6,Pg_S5159.4,Pg_S0244.45,Pg_S2518.3,Pg_S0961.20,Pg_S7594.3…
GO:0044703	multi-organism reproductive process	biological_process	3.0531e-10	9.2244e-08	48	566708	140	45598	Pg_S0442.40,Pg_S2073.9,Pg_S0710.8,Pg_S2392.17,Pg_S5234.3,Pg_S1122.5,Pg_S1016.18,Pg_S0384.24,Pg_S2392.16,Pg_S7998.2,XLOC_388763,Pg_S2073.3,Pg_S0288.38,Pg_S1394.4,Pg_S4978.3,Pg_S4122.4,Pg_S3149.21,Pg_S4000.7,Pg_S2448.1,Pg_S0384.42,Pg_S6271.2,Pg_S3149.19,Pg_S2784.10,Pg_S6304.6,Pg_S1979.26,Pg_S2392.20,Pg_S1302.39,Pg_S2073.8,Pg_S8766.1,Pg_S1605.11,Pg_S1671.13,Pg_S1122.11,Pg_S2448.2,Pg_S3377.1,Pg_S4821…
GO:0046872	metal ion binding	molecular_function	2.4845e-09	7.0372e-07	1019	566708	6536	45598	Pg_S1311.27,Pg_S1718.7,Pg_S0493.28,Pg_S5905.5,Pg_S2685.13,Pg_S1004.13,Pg_S0956.11,Pg_S3550.2,Pg_S1605.5,Pg_S1637.14,XLOC_194932,Pg_S5680.1,Pg_S5682.1,Pg_S4427.15,Pg_S1501.19,Pg_S3878.10,Pg_S5668.2,Pg_S0252.8,Pg_S4952.3,Pg_S7065.1,Pg_S1483.5,Pg_S4561.4,Pg_S1473.6,Pg_S0093.27,Pg_S2939.8,Pg_S5120.5,Pg_S0241.37,Pg_S2428.2,Pg_S3509.1,XLOC_186766,Pg_S3579.4,Pg_S1066.3,Pg_S0127.5,Pg_S1751.2,Pg_S9207.1,P…
GO:0043167	ion binding	molecular_function	3.2259e-09	8.5714e-07	1914	566708	13735	45598	Pg_S0323.4,Pg_S7211.8,Pg_S1283.1,Pg_S3603.1,Pg_S2138.18,Pg_S0804.55,Pg_S7211.4,Pg_S0151.11,Pg_S6738.1,Pg_S3887.20,Pg_S0096.37,Pg_S0756.4,Pg_S8794.1,Pg_S3683.3,Pg_S0455.5,Pg_S2647.13,Pg_S0148.2,Pg_S4435.4,Pg_S7137.1,Pg_S2692.11,Pg_S0093.74,Pg_S2097.22,Pg_S0063.6,Pg_S0106.15,Pg_S0121.51,Pg_S3904.9,Pg_S4388.13,Pg_S3022.15,Pg_S2019.9,Pg_S1322.4,Pg_S4642.14,Pg_S0743.18,Pg_S3330.9,Pg_S3386.11,Pg_S2971.…
GO:0005506	iron ion binding	molecular_function	3.4043e-09	8.5714e-07	172	566708	761	45598	Pg_S0439.3,Pg_S0762.40,Pg_S1752.1,Pg_S5852.9,Pg_S0358.24,Pg_S0093.88,Pg_S1721.4,Pg_S6588.12,Pg_S3289.11,Pg_S5579.1,Pg_S1954.19,Pg_S1067.6,Pg_S5079.6,Pg_S0251.3,Pg_S1814.3,Pg_S4964.1,Pg_S2763.4,Pg_S8185.2,Pg_S1073.2,Pg_S2992.5,Pg_S1084.4,Pg_S1869.2,Pg_S0032.8,Pg_S1774.11,Pg_S1561.8,Pg_S4769.13,Pg_S0244.44,Pg_S2187.3,Pg_S3650.17,Pg_S2275.6,Pg_S1572.1,Pg_S1012.9,Pg_S0429.24,Pg_S2019.9,Pg_S1012.11,XL…
GO:0008150	biological_process	biological_process	4.9992e-09	1.1924e-06	4461	566708	32461	45598	Pg_S5309.13,Pg_S1465.27,Pg_S2061.1,Pg_S2315.5,Pg_S3923.7,Pg_S1135.14,Pg_S5036.5,Pg_S6968.6,Pg_S2855.21,Pg_S1778.1,Pg_S0032.19,Pg_S3405.3,Pg_S2680.1,Pg_S2673.2,Pg_S6284.4,Pg_S1306.21,Pg_S1408.1,Pg_S4821.2,Pg_S7219.5,XLOC_258730,Pg_S1815.23,Pg_S2035.7,Pg_S5446.7,Pg_S0566.5,Pg_S0121.54,Pg_S8977.3,Pg_S3020.2,Pg_S2793.1,Pg_S2019.2,Pg_S0625.7,Pg_S3730.16,Pg_S1756.5,XLOC_102211,Pg_S0664.32,Pg_S0896.34,P…
GO:0043169	cation binding	molecular_function	6.1875e-09	1.4021e-06	1021	566708	6592	45598	Pg_S0708.23,Pg_S0674.8,Pg_S7102.1,Pg_S0771.2,Pg_S6822.1,Pg_S1106.32,Pg_S0316.2,Pg_S1988.1,Pg_S0288.38,Pg_S1911.3,XLOC_110646,Pg_S0696.4,Pg_S6269.5,Pg_S1311.6,Pg_S5006.5,Pg_S0886.1,Pg_S3416.3,Pg_S4095.4,Pg_S0280.23,Pg_S2392.17,XLOC_042786,Pg_S6582.2,Pg_S4717.2,Pg_S1693.5,Pg_S0280.51,Pg_S1762.4,Pg_S1823.4,Pg_S3679.7,Pg_S1858.20,Pg_S8495.1,Pg_S3155.2,XLOC_199949,Pg_S0747.30,Pg_S2224.1,Pg_S0980.3,Pg_…
GO:0046914	transition metal ion binding	molecular_function	1.1691e-08	2.5229e-06	731	566708	4509	45598	Pg_S7918.4,Pg_S5686.2,Pg_S4954.4,Pg_S0159.24,Pg_S0846.6,Pg_S5675.1,Pg_S5186.2,Pg_S0143.4,Pg_S5771.4,Pg_S1647.10,Pg_S5723.1,Pg_S0980.2,Pg_S3650.17,Pg_S1273.10,Pg_S3866.11,Pg_S0895.54,Pg_S2287.3,Pg_S3049.9,Pg_S5518.6,Pg_S1067.6,Pg_S5204.5,Pg_S6057.5,Pg_S1814.3,Pg_S1073.2,Pg_S2894.2,Pg_S1029.44,Pg_S2992.5,Pg_S5119.10,Pg_S0747.27,Pg_S5799.1,Pg_S1774.11,Pg_S8137.2,Pg_S0267.10,Pg_S4769.13,Pg_S0643.5,Pg…
GO:1901363	heterocyclic compound binding	molecular_function	3.2401e-08	6.6093e-06	2163	566708	15656	45598	Pg_S5204.7,Pg_S3078.6,Pg_S1132.6,Pg_S3393.12,Pg_S5216.5,XLOC_434402,Pg_S1389.34,Pg_S5838.3,Pg_S0914.4,Pg_S0647.2,Pg_S2275.6,Pg_S3558.5,Pg_S0431.65,Pg_S3174.20,Pg_S4090.2,Pg_S1073.19,Pg_S0189.38,Pg_S6781.4,Pg_S0788.13,Pg_S3316.4,Pg_S1869.2,Pg_S5063.5,Pg_S1012.10,Pg_S1226.3,Pg_S6901.1,Pg_S0737.4,Pg_S6152.1,Pg_S0551.4,Pg_S0450.14,Pg_S4318.5,Pg_S6725.4,Pg_S0925.30,Pg_S1468.17,Pg_S2538.6,Pg_S0180.3,Pg…
GO:0097159	organic cyclic compound binding	molecular_function	3.3542e-08	6.6093e-06	2163	566708	15658	45598	Pg_S0916.7,Pg_S2207.28,Pg_S4713.11,Pg_S7221.3,Pg_S6081.2,Pg_S4237.6,Pg_S0280.22,Pg_S2086.2,Pg_S4312.6,Pg_S4286.1,Pg_S0051.3,Pg_S0664.19,Pg_S4675.2,XLOC_193000,Pg_S7220.6,Pg_S0472.41,Pg_S1084.3,Pg_S3155.15,Pg_S0302.2,Pg_S3881.4,Pg_S2093.4,Pg_S0228.2,Pg_S2001.4,Pg_S1979.27,Pg_S0285.5,Pg_S2116.19,Pg_S0889.45,XLOC_445249,Pg_S2947.1,Pg_S2662.5,Pg_S3313.8,Pg_S8347.3,Pg_S5599.3,Pg_S2677.16,Pg_S1823.8,Pg…
GO:0003824	catalytic activity	molecular_function	3.7035e-08	6.9934e-06	2965	566708	21996	45598	Pg_S2430.2,Pg_S3979.7,Pg_S2609.1,Pg_S4439.2,Pg_S5035.3,Pg_S1458.4,Pg_S4860.3,Pg_S0959.6,Pg_S5890.6,Pg_S5466.4,Pg_S7699.7,Pg_S1936.3,Pg_S1909.1,Pg_S2073.8,Pg_S3132.10,Pg_S0659.31,Pg_S1157.11,Pg_S1501.29,Pg_S1450.20,Pg_S1703.23,Pg_S4449.1,Pg_S3887.28,Pg_S1951.9,Pg_S5008.15,Pg_S2400.10,Pg_S7102.1,Pg_S6519.5,Pg_S2989.9,Pg_S8635.1,Pg_S1451.12,Pg_S6822.1,Pg_S2104.26,Pg_S5006.5,Pg_S7308.2,Pg_S0769.1,Pg_…
GO:0022414	reproductive process	biological_process	3.8761e-08	7.0265e-06	69	566708	276	45598	Pg_S1766.15,Pg_S1979.27,Pg_S2392.18,Pg_S7910.1,Pg_S2753.5,Pg_S1702.3,Pg_S1819.15,Pg_S1122.11,Pg_S2448.2,Pg_S3377.1,Pg_S6304.6,Pg_S1979.26,Pg_S2018.6,Pg_S2073.8,Pg_S3149.19,Pg_S1908.5,Pg_S0288.38,Pg_S4978.3,Pg_S8140.4,Pg_S4122.4,Pg_S4000.7,Pg_S2086.2,Pg_S5234.3,Pg_S1016.18,Pg_S2392.16,Pg_S7998.2,Pg_S1794.5,Pg_S2317.2,Pg_S2073.3,Pg_S0442.40,Pg_S0710.8,Pg_S2392.17,Pg_S3046.4,Pg_S2290.10,Pg_S3136.2,P…
GO:0048037	cofactor binding	molecular_function	6.0215e-08	1.0496e-05	275	566708	1617	45598	Pg_S0993.6,Pg_S0391.4,Pg_S0139.14,Pg_S5426.1,Pg_S2662.5,Pg_S4149.9,Pg_S1164.7,Pg_S5272.7,Pg_S0741.27,Pg_S5873.8,Pg_S4369.5,Pg_S0897.20,Pg_S1185.34,Pg_S1380.2,Pg_S3014.1,Pg_S3358.2,Pg_S4966.8,Pg_S2124.22,Pg_S3787.4,Pg_S0088.6,Pg_S0154.2,Pg_S5058.9,Pg_S0740.17,Pg_S2594.12,Pg_S6304.9,Pg_S4818.2,XLOC_385073,Pg_S0635.13,Pg_S7468.5,Pg_S1740.5,Pg_S0343.11,Pg_S7552.2,Pg_S5908.12,Pg_S2207.28,Pg_S6081.2,Pg…
GO:0050662	coenzyme binding	molecular_function	1.0316e-07	1.7316e-05	237	566708	1348	45598	Pg_S0692.1,Pg_S1675.13,Pg_S1153.7,Pg_S0800.1,Pg_S0516.28,Pg_S7308.4,Pg_S0152.4,Pg_S2022.7,Pg_S5714.1,Pg_S4399.6,Pg_S1036.5,Pg_S4132.1,Pg_S2568.18,Pg_S3253.1,Pg_S6137.4,Pg_S0327.4,Pg_S7265.2,Pg_S1553.1,Pg_S4405.7,Pg_S2473.26,Pg_S0131.20,Pg_S3535.4,Pg_S1844.8,Pg_S0327.25,Pg_S0162.1,Pg_S9207.1,Pg_S7208.1,Pg_S0134.2,XLOC_258730,Pg_S1692.20,Pg_S1682.2,Pg_S3822.2,Pg_S0358.22,Pg_S2673.2,Pg_S3438.5,Pg_S2…
GO:0050660	flavin adenine dinucleotide binding	molecular_function	1.3569e-07	2.1963e-05	112	566708	491	45598	Pg_S3822.1,Pg_S0162.11,Pg_S6081.2,Pg_S2207.28,Pg_S3506.4,Pg_S1262.5,Pg_S7552.2,Pg_S0516.4,Pg_S5911.4,Pg_S3759.6,Pg_S0343.11,Pg_S3078.5,Pg_S1200.2,Pg_S2646.3,XLOC_287493,Pg_S0403.32,Pg_S7716.1,Pg_S3505.4,XLOC_385073,Pg_S1268.3,Pg_S4818.2,Pg_S2662.4,Pg_S0654.1,Pg_S0724.14,Pg_S0428.4,Pg_S2662.2,Pg_S0769.1,Pg_S3247.7,Pg_S2755.7,Pg_S2662.3,Pg_S0154.2,Pg_S0088.6,Pg_S0129.31,Pg_S0647.1,Pg_S3787.4,Pg_S30…
GO:0030246	carbohydrate binding	molecular_function	5.913e-07	9.2405e-05	65	566708	280	45598	Pg_S0846.24,Pg_S8854.1,Pg_S0900.6,Pg_S4706.11,Pg_S3161.5,Pg_S0895.25,Pg_S0981.40,Pg_S6030.10,Pg_S2936.12,Pg_S2428.7,Pg_S0923.2,Pg_S4812.3,Pg_S5690.3,Pg_S4916.13,Pg_S9133.1,Pg_S0914.5,Pg_S5290.6,Pg_S0616.7,Pg_S1386.2,Pg_S0191.7,XLOC_478838,Pg_S1295.23,Pg_S1468.17,Pg_S3035.11,Pg_S6256.1,XLOC_134415,Pg_S1227.24,Pg_S4409.15,Pg_S0446.7,Pg_S1014.7,Pg_S5417.6,Pg_S0388.12,Pg_S5553.13,Pg_S3759.22,Pg_S7033…
GO:0015297	antiporter activity	molecular_function	1.1969e-05	0.001808	55	566708	230	45598	Pg_S3610.14,Pg_S5196.14,Pg_S1550.21,Pg_S0994.3,Pg_S0659.34,Pg_S7544.1,Pg_S1908.18,Pg_S2848.3,XLOC_102211,Pg_S4052.14,Pg_S4159.4,Pg_S0889.64,Pg_S2590.1,Pg_S4487.26,Pg_S4771.4,Pg_S0288.17,Pg_S0967.53,Pg_S0765.11,Pg_S4237.4,Pg_S2620.4,Pg_S5894.2,Pg_S5953.14,Pg_S7193.2,Pg_S4255.1,Pg_S0183.3,Pg_S1658.9,Pg_S3209.2,Pg_S5273.2,Pg_S2929.7,Pg_S1169.1,Pg_S2768.5,XLOC_335949,Pg_S2003.1,Pg_S2206.14,Pg_S7709.3…
GO:0015291	secondary active transmembrane transporter activity	molecular_function	1.2963e-05	0.0018103	67	566708	304	45598	Pg_S3321.2,XLOC_335949,Pg_S2768.5,Pg_S2003.1,Pg_S2206.14,Pg_S4183.9,Pg_S7709.3,Pg_S1024.6,Pg_S5561.5,Pg_S0889.66,Pg_S3245.2,Pg_S2634.2,Pg_S0888.4,Pg_S0288.26,Pg_S0116.18,Pg_S5491.1,XLOC_102211,Pg_S0664.32,Pg_S2848.3,Pg_S3610.14,Pg_S6553.3,Pg_S1550.21,Pg_S0490.3,Pg_S0994.3,Pg_S1658.9,Pg_S1169.1,Pg_S4052.14,Pg_S2590.1,Pg_S0889.64,Pg_S2620.4,Pg_S4237.4,Pg_S0765.11,Pg_S0288.17,Pg_S0967.53,Pg_S0488.16…
GO:0071555	cell wall organization	biological_process	1.3488e-05	0.0018103	54	566708	193	45598	Pg_S0144.17,Pg_S1669.1,Pg_S1952.4,Pg_S3168.4,Pg_S0373.6,Pg_S3273.2,Pg_S4844.12,Pg_S3679.7,Pg_S0341.10,Pg_S6183.1,Pg_S2093.8,Pg_S0144.32,Pg_S4910.9,Pg_S6057.7,Pg_S1346.9,Pg_S1270.2,Pg_S4270.1,Pg_S1692.9,Pg_S5438.7,Pg_S0341.7,Pg_S2019.3,Pg_S3039.25,Pg_S5101.5,Pg_S4326.21,Pg_S2936.12,Pg_S1952.3,Pg_S0239.7,Pg_S5446.7,Pg_S0108.37,Pg_S1885.37,Pg_S5049.15,Pg_S3168.3,Pg_S5101.3,Pg_S0745.22,Pg_S3526.12,Pg…
GO:0005217	intracellular ligand-gated ion channel activity	molecular_function	1.438e-05	0.0018103	28	566708	77	45598	Pg_S0742.2,Pg_S2295.24,Pg_S3923.7,Pg_S0439.3,Pg_S0002.18,Pg_S0914.1,Pg_S2829.8,Pg_S0801.4,Pg_S2495.1,Pg_S2245.31,Pg_S2813.11,Pg_S1316.4,XLOC_241369,Pg_S2317.2,Pg_S0062.25,Pg_S6295.1,Pg_S1497.35,Pg_S4150.2,Pg_S4286.1,Pg_S0538.3,Pg_S3124.4,Pg_S0852.8,Pg_S5119.10,Pg_S0286.4,Pg_S4021.15,Pg_S0838.2,Pg_S0914.4,XLOC_492020
GO:0005218	intracellular ligand-gated calcium channel activity	molecular_function	1.438e-05	0.0018103	28	566708	77	45598	Pg_S0062.25,Pg_S2317.2,XLOC_241369,Pg_S2245.31,Pg_S2813.11,Pg_S1316.4,Pg_S2495.1,Pg_S0801.4,Pg_S2829.8,Pg_S0914.1,Pg_S0002.18,Pg_S0439.3,Pg_S2295.24,Pg_S3923.7,Pg_S0742.2,XLOC_492020,Pg_S0914.4,Pg_S0838.2,Pg_S4021.15,Pg_S0286.4,Pg_S0852.8,Pg_S5119.10,Pg_S3124.4,Pg_S0538.3,Pg_S4286.1,Pg_S1497.35,Pg_S6295.1,Pg_S4150.2
GO:0005219	ryanodine-sensitive calcium-release channel activity	molecular_function	1.438e-05	0.0018103	28	566708	77	45598	Pg_S3124.4,Pg_S4021.15,Pg_S0838.2,Pg_S0852.8,Pg_S0286.4,Pg_S5119.10,Pg_S0914.4,XLOC_492020,Pg_S6295.1,Pg_S1497.35,Pg_S4150.2,Pg_S4286.1,Pg_S0538.3,Pg_S2813.11,Pg_S1316.4,Pg_S2245.31,XLOC_241369,Pg_S2317.2,Pg_S0062.25,Pg_S3923.7,Pg_S2295.24,Pg_S0742.2,Pg_S0439.3,Pg_S0002.18,Pg_S0914.1,Pg_S2829.8,Pg_S2495.1,Pg_S0801.4
GO:0015278	calcium-release channel activity	molecular_function	1.438e-05	0.0018103	28	566708	77	45598	Pg_S1497.35,Pg_S6295.1,Pg_S4150.2,Pg_S4286.1,Pg_S0538.3,Pg_S3124.4,Pg_S4021.15,Pg_S0838.2,Pg_S0852.8,Pg_S5119.10,Pg_S0286.4,Pg_S0914.4,XLOC_492020,Pg_S3923.7,Pg_S2295.24,Pg_S0742.2,Pg_S0002.18,Pg_S0439.3,Pg_S0914.1,Pg_S2829.8,Pg_S2495.1,Pg_S0801.4,Pg_S2813.11,Pg_S1316.4,Pg_S2245.31,XLOC_241369,Pg_S2317.2,Pg_S0062.25
GO:0048610	cellular process involved in reproduction	biological_process	1.5321e-05	0.0018766	81	566708	373	45598	Pg_S0384.24,Pg_S1122.5,Pg_S4363.7,Pg_S3325.19,XLOC_388763,Pg_S2073.9,Pg_S1675.13,Pg_S2633.17,Pg_S2396.14,Pg_S6271.2,Pg_S0384.42,Pg_S2784.10,Pg_S0046.18,Pg_S1425.22,Pg_S1394.4,Pg_S2783.12,Pg_S2448.1,Pg_S3149.21,Pg_S3706.5,Pg_S1671.13,Pg_S1605.11,Pg_S0063.6,Pg_S2790.10,Pg_S4821.2,Pg_S2419.2,Pg_S2392.20,Pg_S1302.39,Pg_S4369.16,Pg_S5498.4,Pg_S8766.1,Pg_S0434.3,Pg_S2290.10,Pg_S3046.4,Pg_S1647.20,XLOC_…
GO:0006629	lipid metabolic process	biological_process	2.6197e-05	0.0031243	273	566708	1722	45598	Pg_S4835.2,Pg_S0975.15,Pg_S2520.1,Pg_S0222.27,Pg_S5969.2,Pg_S1356.2,Pg_S5714.1,Pg_S3397.3,Pg_S7170.7,Pg_S5312.5,Pg_S3845.5,Pg_S1616.14,Pg_S2061.24,XLOC_180590,Pg_S2902.11,Pg_S1031.18,Pg_S1137.16,Pg_S0036.9,Pg_S1972.14,Pg_S1672.1,Pg_S6806.4,Pg_S1464.20,Pg_S5905.4,Pg_S0659.35,Pg_S5178.1,Pg_S2858.1,Pg_S8809.1,Pg_S4879.4,Pg_S5713.4,Pg_S4305.4,Pg_S1227.18,Pg_S0654.1,Pg_S2306.13,Pg_S4682.1,Pg_S2512.6,P…
GO:0071554	cell wall organization or biogenesis	biological_process	2.8065e-05	0.0032613	64	566708	253	45598	Pg_S5101.5,Pg_S5438.7,Pg_S0341.7,Pg_S4270.1,Pg_S6183.1,Pg_S0144.32,Pg_S0144.17,Pg_S4844.12,Pg_S1952.4,Pg_S0547.10,Pg_S5470.4,Pg_S3679.6,Pg_S9483.1,Pg_S2019.2,Pg_S4510.3,Pg_S5438.8,Pg_S1692.8,Pg_S3761.8,Pg_S0104.4,Pg_S3526.12,Pg_S5446.7,Pg_S0239.7,Pg_S1952.3,Pg_S5049.15,Pg_S1885.37,Pg_S0108.37,Pg_S3039.25,Pg_S0930.34,Pg_S4083.17,Pg_S2936.12,Pg_S4326.21,Pg_S6057.7,Pg_S1346.9,Pg_S4910.9,Pg_S2019.3,P…
GO:0006874	cellular calcium ion homeostasis	biological_process	3.5234e-05	0.0037135	29	566708	88	45598	Pg_S0838.2,Pg_S4021.15,Pg_S0852.8,Pg_S0286.4,Pg_S5119.10,Pg_S3124.4,XLOC_492020,Pg_S0914.4,Pg_S2104.14,Pg_S4286.1,Pg_S6295.1,Pg_S1497.35,Pg_S4150.2,Pg_S0538.3,XLOC_241369,Pg_S1316.4,Pg_S2813.11,Pg_S2245.31,Pg_S0062.25,Pg_S2317.2,Pg_S0439.3,Pg_S0002.18,Pg_S3923.7,Pg_S2295.24,Pg_S0742.2,Pg_S2495.1,Pg_S0801.4,Pg_S0914.1,Pg_S2829.8
GO:0055074	calcium ion homeostasis	biological_process	3.5234e-05	0.0037135	29	566708	88	45598	Pg_S0062.25,Pg_S2317.2,XLOC_241369,Pg_S2813.11,Pg_S2245.31,Pg_S1316.4,Pg_S0801.4,Pg_S2495.1,Pg_S0914.1,Pg_S2829.8,Pg_S0002.18,Pg_S0439.3,Pg_S0742.2,Pg_S2295.24,Pg_S3923.7,XLOC_492020,Pg_S0914.4,Pg_S5119.10,Pg_S0852.8,Pg_S0286.4,Pg_S4021.15,Pg_S0838.2,Pg_S3124.4,Pg_S0538.3,Pg_S2104.14,Pg_S4286.1,Pg_S6295.1,Pg_S1497.35,Pg_S4150.2
GO:0072503	cellular divalent inorganic cation homeostasis	biological_process	3.5234e-05	0.0037135	29	566708	88	45598	Pg_S0002.18,Pg_S0439.3,Pg_S3923.7,Pg_S2295.24,Pg_S0742.2,Pg_S0801.4,Pg_S2495.1,Pg_S2829.8,Pg_S0914.1,XLOC_241369,Pg_S2245.31,Pg_S2813.11,Pg_S1316.4,Pg_S0062.25,Pg_S2317.2,Pg_S2104.14,Pg_S4286.1,Pg_S1497.35,Pg_S4150.2,Pg_S6295.1,Pg_S0538.3,Pg_S4021.15,Pg_S0838.2,Pg_S5119.10,Pg_S0852.8,Pg_S0286.4,Pg_S3124.4,XLOC_492020,Pg_S0914.4
GO:0072507	divalent inorganic cation homeostasis	biological_process	3.5234e-05	0.0037135	29	566708	88	45598	Pg_S0002.18,Pg_S0439.3,Pg_S0742.2,Pg_S3923.7,Pg_S2295.24,Pg_S0801.4,Pg_S2495.1,Pg_S2829.8,Pg_S0914.1,XLOC_241369,Pg_S2813.11,Pg_S2245.31,Pg_S1316.4,Pg_S0062.25,Pg_S2317.2,Pg_S4286.1,Pg_S2104.14,Pg_S6295.1,Pg_S1497.35,Pg_S4150.2,Pg_S0538.3,Pg_S0286.4,Pg_S0852.8,Pg_S5119.10,Pg_S4021.15,Pg_S0838.2,Pg_S3124.4,XLOC_492020,Pg_S0914.4
GO:0045229	external encapsulating structure organization	biological_process	3.6325e-05	0.0037415	54	566708	202	45598	Pg_S0341.10,Pg_S6183.1,Pg_S2093.8,Pg_S0144.32,Pg_S0144.17,Pg_S1669.1,Pg_S1952.4,Pg_S3168.4,Pg_S0373.6,Pg_S3273.2,Pg_S4844.12,Pg_S3679.7,Pg_S3039.25,Pg_S5101.5,Pg_S2936.12,Pg_S4326.21,Pg_S4910.9,Pg_S6057.7,Pg_S1346.9,Pg_S1270.2,Pg_S4270.1,Pg_S1692.9,Pg_S5438.7,Pg_S0341.7,Pg_S2019.3,Pg_S3168.3,Pg_S5101.3,Pg_S0745.22,Pg_S3526.12,Pg_S0104.4,Pg_S0239.7,Pg_S1952.3,Pg_S5446.7,Pg_S0108.37,Pg_S1885.37,Pg_…
GO:0015385	sodium:hydrogen antiporter activity	molecular_function	4.2276e-05	0.0042577	18	566708	37	45598	Pg_S0888.4,Pg_S2590.1,Pg_S4052.14,Pg_S3245.2,Pg_S5894.2,Pg_S0765.11,Pg_S0967.53,Pg_S0288.17,Pg_S1658.9,Pg_S0183.3,Pg_S4691.3,Pg_S1432.2,Pg_S3209.2,Pg_S0659.34,Pg_S7709.3,Pg_S0994.3,Pg_S1550.21,Pg_S3153.1
GO:0032040	small-subunit processome	cellular_component	5.2429e-05	0.0051654	49	566708	191	45598	Pg_S4170.20,Pg_S3649.11,Pg_S0292.42,Pg_S8495.1,Pg_S2317.2,XLOC_199949,Pg_S4817.9,Pg_S0439.3,Pg_S0560.12,Pg_S3735.1,Pg_S8238.3,Pg_S0989.3,Pg_S7084.4,Pg_S0769.3,Pg_S0368.15,Pg_S3392.5,Pg_S0367.46,Pg_S0838.5,Pg_S4256.1,Pg_S0479.5,Pg_S1231.21,Pg_S3896.10,Pg_S4297.1,Pg_S0895.35,Pg_S3405.3,Pg_S1970.3,Pg_S1969.6,Pg_S1019.1,Pg_S3866.11,Pg_S4969.3,Pg_S4701.1,Pg_S0434.4,Pg_S1480.36,Pg_S2220.2,Pg_S0930.35,P…
GO:0015298	solute:cation antiporter activity	molecular_function	5.9772e-05	0.0056435	33	566708	115	45598	Pg_S1550.21,Pg_S0994.3,Pg_S0659.34,Pg_S2848.3,Pg_S4052.14,Pg_S0889.64,Pg_S2590.1,Pg_S4487.26,Pg_S0765.11,Pg_S0288.17,Pg_S0967.53,Pg_S5894.2,Pg_S5953.14,Pg_S0183.3,Pg_S1658.9,Pg_S5273.2,Pg_S3209.2,Pg_S1169.1,Pg_S2929.7,XLOC_335949,Pg_S2003.1,Pg_S7709.3,Pg_S4183.9,Pg_S3153.1,Pg_S3321.2,Pg_S0889.66,Pg_S3245.2,Pg_S0888.4,Pg_S0116.18,Pg_S4691.3,Pg_S3178.9,Pg_S0889.65,Pg_S1432.2
GO:0015299	solute:hydrogen antiporter activity	molecular_function	5.9772e-05	0.0056435	33	566708	115	45598	Pg_S7709.3,Pg_S4183.9,Pg_S2003.1,XLOC_335949,Pg_S3153.1,Pg_S3321.2,Pg_S0116.18,Pg_S0888.4,Pg_S3245.2,Pg_S0889.66,Pg_S1432.2,Pg_S0889.65,Pg_S4691.3,Pg_S3178.9,Pg_S0994.3,Pg_S0659.34,Pg_S1550.21,Pg_S2848.3,Pg_S5894.2,Pg_S5953.14,Pg_S0967.53,Pg_S4487.26,Pg_S0765.11,Pg_S0288.17,Pg_S0889.64,Pg_S2590.1,Pg_S4052.14,Pg_S3209.2,Pg_S5273.2,Pg_S1169.1,Pg_S2929.7,Pg_S0183.3,Pg_S1658.9
GO:0006873	cellular ion homeostasis	biological_process	0.0001745	0.014951	33	566708	121	45598	Pg_S0538.3,Pg_S2104.14,Pg_S7918.4,Pg_S1497.35,Pg_S3684.4,Pg_S0914.4,Pg_S0852.8,Pg_S4021.15,Pg_S3124.4,Pg_S0801.4,Pg_S2495.1,Pg_S0914.1,Pg_S0002.18,Pg_S2295.24,XLOC_241369,Pg_S4286.1,Pg_S6295.1,Pg_S4150.2,XLOC_492020,Pg_S5119.10,Pg_S1286.12,Pg_S0286.4,Pg_S0838.2,Pg_S2829.8,Pg_S0439.3,Pg_S0742.2,Pg_S3923.7,Pg_S0062.25,Pg_S2317.2,Pg_S1954.19,Pg_S2245.31,Pg_S1316.4,Pg_S2813.11
GO:0006875	cellular metal ion homeostasis	biological_process	0.0001745	0.014951	33	566708	121	45598	XLOC_241369,Pg_S0002.18,Pg_S2295.24,Pg_S2495.1,Pg_S0801.4,Pg_S0914.1,Pg_S0852.8,Pg_S4021.15,Pg_S3124.4,Pg_S3684.4,Pg_S0914.4,Pg_S2104.14,Pg_S7918.4,Pg_S1497.35,Pg_S0538.3,Pg_S1316.4,Pg_S2245.31,Pg_S2813.11,Pg_S0062.25,Pg_S2317.2,Pg_S1954.19,Pg_S0439.3,Pg_S0742.2,Pg_S3923.7,Pg_S2829.8,Pg_S0286.4,Pg_S1286.12,Pg_S5119.10,Pg_S0838.2,XLOC_492020,Pg_S4286.1,Pg_S4150.2,Pg_S6295.1
GO:0030003	cellular cation homeostasis	biological_process	0.0001745	0.014951	33	566708	121	45598	Pg_S0002.18,Pg_S2295.24,Pg_S2495.1,Pg_S0801.4,Pg_S0914.1,XLOC_241369,Pg_S2104.14,Pg_S7918.4,Pg_S1497.35,Pg_S0538.3,Pg_S0852.8,Pg_S4021.15,Pg_S3124.4,Pg_S3684.4,Pg_S0914.4,Pg_S0439.3,Pg_S0742.2,Pg_S3923.7,Pg_S2829.8,Pg_S1316.4,Pg_S2813.11,Pg_S2245.31,Pg_S0062.25,Pg_S2317.2,Pg_S1954.19,Pg_S4286.1,Pg_S4150.2,Pg_S6295.1,Pg_S0286.4,Pg_S1286.12,Pg_S5119.10,Pg_S0838.2,XLOC_492020
GO:0055065	metal ion homeostasis	biological_process	0.0001745	0.014951	33	566708	121	45598	XLOC_492020,Pg_S0838.2,Pg_S5119.10,Pg_S0286.4,Pg_S1286.12,Pg_S4150.2,Pg_S6295.1,Pg_S4286.1,Pg_S1954.19,Pg_S2317.2,Pg_S0062.25,Pg_S2813.11,Pg_S2245.31,Pg_S1316.4,Pg_S2829.8,Pg_S3923.7,Pg_S0742.2,Pg_S0439.3,Pg_S0914.4,Pg_S3684.4,Pg_S3124.4,Pg_S4021.15,Pg_S0852.8,Pg_S0538.3,Pg_S7918.4,Pg_S1497.35,Pg_S2104.14,XLOC_241369,Pg_S0914.1,Pg_S0801.4,Pg_S2495.1,Pg_S2295.24,Pg_S0002.18
GO:0030684	preribosome	cellular_component	0.00017484	0.014951	50	566708	207	45598	Pg_S1231.21,Pg_S4297.1,Pg_S3896.10,Pg_S0895.35,Pg_S3405.3,Pg_S1970.3,Pg_S0769.3,Pg_S7084.4,Pg_S0368.15,Pg_S3392.5,Pg_S0367.46,Pg_S4256.1,Pg_S0838.5,Pg_S0479.5,Pg_S4817.9,Pg_S0439.3,Pg_S0560.12,Pg_S3735.1,Pg_S8238.3,Pg_S0989.3,Pg_S4170.20,Pg_S3649.11,Pg_S8495.1,Pg_S0292.42,Pg_S2317.2,XLOC_199949,Pg_S3664.5,XLOC_529893,Pg_S1523.3,Pg_S0070.6,Pg_S2624.4,Pg_S1564.1,Pg_S6541.2,Pg_S0431.15,Pg_S0407.21,P…
GO:0050801	ion homeostasis	biological_process	0.00018412	0.015171	33	566708	122	45598	Pg_S0538.3,Pg_S2104.14,Pg_S7918.4,Pg_S1497.35,Pg_S3684.4,Pg_S0914.4,Pg_S0852.8,Pg_S4021.15,Pg_S3124.4,Pg_S0801.4,Pg_S2495.1,Pg_S0914.1,Pg_S0002.18,Pg_S2295.24,XLOC_241369,Pg_S4286.1,Pg_S6295.1,Pg_S4150.2,XLOC_492020,Pg_S0286.4,Pg_S5119.10,Pg_S1286.12,Pg_S0838.2,Pg_S2829.8,Pg_S0439.3,Pg_S0742.2,Pg_S3923.7,Pg_S0062.25,Pg_S2317.2,Pg_S1954.19,Pg_S1316.4,Pg_S2813.11,Pg_S2245.31
GO:0055080	cation homeostasis	biological_process	0.00018412	0.015171	33	566708	122	45598	Pg_S4150.2,Pg_S6295.1,Pg_S4286.1,XLOC_492020,Pg_S1286.12,Pg_S5119.10,Pg_S0286.4,Pg_S0838.2,Pg_S2829.8,Pg_S0742.2,Pg_S3923.7,Pg_S0439.3,Pg_S2317.2,Pg_S1954.19,Pg_S0062.25,Pg_S1316.4,Pg_S2245.31,Pg_S2813.11,Pg_S0538.3,Pg_S7918.4,Pg_S1497.35,Pg_S2104.14,Pg_S3684.4,Pg_S0914.4,Pg_S3124.4,Pg_S0852.8,Pg_S4021.15,Pg_S0914.1,Pg_S2495.1,Pg_S0801.4,Pg_S2295.24,Pg_S0002.18,XLOC_241369
GO:0015276	ligand-gated ion channel activity	molecular_function	0.00019206	0.01527	36	566708	141	45598	Pg_S0914.1,Pg_S0801.4,Pg_S2495.1,Pg_S4650.10,Pg_S2295.24,Pg_S0002.18,Pg_S1801.1,Pg_S1979.4,XLOC_241369,Pg_S0538.3,Pg_S1497.35,Pg_S0914.4,Pg_S2085.4,Pg_S3124.4,Pg_S4021.15,Pg_S0476.46,Pg_S0852.8,Pg_S2829.8,Pg_S2196.10,Pg_S3923.7,Pg_S0742.2,Pg_S0439.3,Pg_S2317.2,Pg_S0062.25,Pg_S1316.4,Pg_S2245.31,Pg_S2813.11,Pg_S7998.2,Pg_S6295.1,Pg_S4150.2,Pg_S4286.1,Pg_S7002.2,XLOC_492020,Pg_S0838.2,Pg_S5119.10,P…
GO:0022834	ligand-gated channel activity	molecular_function	0.00019206	0.01527	36	566708	141	45598	Pg_S7998.2,Pg_S2245.31,Pg_S2813.11,Pg_S1316.4,Pg_S0062.25,Pg_S2317.2,Pg_S0439.3,Pg_S0742.2,Pg_S3923.7,Pg_S2196.10,Pg_S2829.8,Pg_S0286.4,Pg_S5119.10,Pg_S0838.2,XLOC_492020,Pg_S7002.2,Pg_S4286.1,Pg_S4150.2,Pg_S6295.1,XLOC_241369,Pg_S1979.4,Pg_S1801.1,Pg_S0002.18,Pg_S2295.24,Pg_S4650.10,Pg_S2495.1,Pg_S0801.4,Pg_S0914.1,Pg_S0852.8,Pg_S4021.15,Pg_S0476.46,Pg_S3124.4,Pg_S2085.4,Pg_S0914.4,Pg_S1497.35,P…
GO:0005451	monovalent cation:hydrogen antiporter activity	molecular_function	0.00019898	0.015284	18	566708	43	45598	Pg_S3153.1,Pg_S1550.21,Pg_S0994.3,Pg_S7709.3,Pg_S0659.34,Pg_S3209.2,Pg_S1432.2,Pg_S4691.3,Pg_S0183.3,Pg_S1658.9,Pg_S0967.53,Pg_S0288.17,Pg_S0765.11,Pg_S5894.2,Pg_S3245.2,Pg_S4052.14,Pg_S2590.1,Pg_S0888.4
GO:0015491	cation:cation antiporter activity	molecular_function	0.00019898	0.015284	18	566708	43	45598	Pg_S3209.2,Pg_S1432.2,Pg_S4691.3,Pg_S1658.9,Pg_S0183.3,Pg_S0967.53,Pg_S0765.11,Pg_S0288.17,Pg_S5894.2,Pg_S3245.2,Pg_S4052.14,Pg_S2590.1,Pg_S0888.4,Pg_S3153.1,Pg_S1550.21,Pg_S0659.34,Pg_S7709.3,Pg_S0994.3
GO:0071704	organic substance metabolic process	biological_process	0.00020918	0.0158	2706	566708	19858	45598	Pg_S3649.2,Pg_S4691.6,Pg_S6081.6,Pg_S7556.2,Pg_S0076.3,Pg_S1195.13,Pg_S3831.3,Pg_S1480.31,Pg_S1472.1,Pg_S0384.35,Pg_S2347.11,Pg_S4220.1,Pg_S0252.17,Pg_S4409.15,Pg_S1176.12,Pg_S2390.7,Pg_S2925.5,Pg_S3773.1,Pg_S6304.6,Pg_S0148.6,Pg_S1671.18,Pg_S1797.4,Pg_S4825.6,Pg_S1993.21,Pg_S0967.27,Pg_S0762.29,Pg_S1090.5,Pg_S4166.7,Pg_S3896.10,Pg_S4807.3,Pg_S5424.5,Pg_S0905.41,Pg_S5109.5,Pg_S0045.7,Pg_S0277.44,…
GO:0044724	single-organism carbohydrate catabolic process	biological_process	0.000229	0.017013	50	566708	240	45598	Pg_S6072.7,Pg_S5881.6,Pg_S7308.4,Pg_S6831.7,Pg_S3064.25,Pg_S0078.5,Pg_S0904.6,Pg_S3670.12,Pg_S2668.16,Pg_S1668.13,Pg_S1886.23,Pg_S0846.30,Pg_S1075.26,Pg_S1561.4,Pg_S1457.17,Pg_S4204.1,Pg_S2338.5,Pg_S3855.13,Pg_S0316.2,Pg_S1514.21,Pg_S5008.15,Pg_S4435.1,Pg_S4579.3,Pg_S0871.3,Pg_S3920.2,Pg_S1746.24,Pg_S6282.2,Pg_S2896.3,Pg_S1164.7,Pg_S4564.5,Pg_S5568.7,Pg_S3423.10,Pg_S2143.24,Pg_S4012.7,Pg_S3581.5,…
GO:0055082	cellular chemical homeostasis	biological_process	0.00025109	0.018354	34	566708	130	45598	XLOC_241369,Pg_S2448.2,Pg_S2295.24,Pg_S0002.18,Pg_S0914.1,Pg_S0801.4,Pg_S2495.1,Pg_S3124.4,Pg_S4021.15,Pg_S0852.8,Pg_S0914.4,Pg_S3684.4,Pg_S1497.35,Pg_S7918.4,Pg_S2104.14,Pg_S0538.3,Pg_S2245.31,Pg_S1316.4,Pg_S2813.11,Pg_S1954.19,Pg_S2317.2,Pg_S0062.25,Pg_S3923.7,Pg_S0742.2,Pg_S0439.3,Pg_S2829.8,Pg_S0838.2,Pg_S0286.4,Pg_S5119.10,Pg_S1286.12,XLOC_492020,Pg_S4150.2,Pg_S6295.1,Pg_S4286.1
GO:0044238	primary metabolic process	biological_process	0.00036901	0.026545	2602	566708	19120	45598	Pg_S1920.3,Pg_S3643.8,Pg_S6738.1,Pg_S2014.1,Pg_S3027.21,Pg_S0804.55,Pg_S0049.11,Pg_S3325.7,Pg_S0323.4,Pg_S0636.7,Pg_S3330.9,Pg_S0743.18,Pg_S0401.13,Pg_S3824.2,Pg_S2354.19,Pg_S2973.11,XLOC_512760,Pg_S4040.4,Pg_S1300.8,Pg_S0488.9,Pg_S5553.13,Pg_S7390.2,Pg_S5843.1,Pg_S1281.7,Pg_S3830.25,Pg_S3017.4,Pg_S2805.17,Pg_S4541.4,Pg_S5466.6,Pg_S0367.46,Pg_S1066.12,Pg_S0122.8,Pg_S5168.4,Pg_S3683.4,Pg_S4921.1,P…
GO:0048878	chemical homeostasis	biological_process	0.00037693	0.026691	34	566708	135	45598	Pg_S3684.4,Pg_S0914.4,Pg_S0852.8,Pg_S4021.15,Pg_S3124.4,Pg_S0538.3,Pg_S2104.14,Pg_S7918.4,Pg_S1497.35,Pg_S2448.2,XLOC_241369,Pg_S0801.4,Pg_S2495.1,Pg_S0914.1,Pg_S0002.18,Pg_S2295.24,XLOC_492020,Pg_S5119.10,Pg_S0286.4,Pg_S1286.12,Pg_S0838.2,Pg_S4286.1,Pg_S6295.1,Pg_S4150.2,Pg_S0062.25,Pg_S2317.2,Pg_S1954.19,Pg_S1316.4,Pg_S2813.11,Pg_S2245.31,Pg_S2829.8,Pg_S0439.3,Pg_S0742.2,Pg_S3923.7
GO:0005262	calcium channel activity	molecular_function	0.00038891	0.027116	29	566708	97	45598	Pg_S0538.3,Pg_S4286.1,Pg_S1497.35,Pg_S6295.1,Pg_S4150.2,XLOC_492020,Pg_S0914.4,Pg_S0838.2,Pg_S4021.15,Pg_S0852.8,Pg_S5119.10,Pg_S0286.4,Pg_S3124.4,Pg_S0801.4,Pg_S2495.1,Pg_S2829.8,Pg_S0779.2,Pg_S0914.1,Pg_S0439.3,Pg_S0002.18,Pg_S2295.24,Pg_S3923.7,Pg_S0742.2,Pg_S0062.25,Pg_S2317.2,XLOC_241369,Pg_S2245.31,Pg_S2813.11,Pg_S1316.4
GO:0019318	hexose metabolic process	biological_process	0.00040457	0.027781	65	566708	357	45598	Pg_S7036.4,Pg_S2681.8,Pg_S0662.34,Pg_S0624.8,Pg_S0449.6,Pg_S3607.5,Pg_S4561.1,Pg_S1700.16,Pg_S4012.7,Pg_S7360.5,Pg_S4579.15,Pg_S0587.1,Pg_S5568.7,Pg_S0805.7,Pg_S4579.3,Pg_S3539.3,Pg_S4435.1,Pg_S2287.3,Pg_S1746.24,Pg_S6282.2,Pg_S2896.3,Pg_S4204.1,Pg_S1514.21,Pg_S2000.9,Pg_S1075.26,Pg_S6427.7,Pg_S2238.14,Pg_S0904.6,Pg_S2668.16,Pg_S1668.13,Pg_S0846.30,Pg_S6072.7,Pg_S5881.6,Pg_S7308.4,Pg_S0534.63,Pg_…
GO:0046983	protein dimerization activity	molecular_function	0.00041665	0.028183	172	566708	954	45598	Pg_S1050.14,Pg_S0139.14,Pg_S2946.18,Pg_S2307.2,Pg_S1265.12,Pg_S1279.6,Pg_S1858.7,Pg_S0602.12,Pg_S3387.1,Pg_S0366.13,Pg_S3793.20,Pg_S1791.1,Pg_S0383.3,Pg_S0966.6,Pg_S0200.6,Pg_S2800.12,Pg_S0355.12,Pg_S5599.3,Pg_S2840.1,Pg_S2499.1,Pg_S5541.4,Pg_S0510.14,Pg_S4766.5,Pg_S8377.4,Pg_S1852.20,Pg_S0426.21,Pg_S0724.63,Pg_S4477.3,Pg_S0613.2,Pg_S2321.1,Pg_S3283.1,Pg_S6223.3,Pg_S0937.12,Pg_S7411.1,Pg_S0320.6,…
GO:0015085	calcium ion transmembrane transporter activity	molecular_function	0.00044606	0.029441	29	566708	98	45598	Pg_S0538.3,Pg_S4286.1,Pg_S6295.1,Pg_S1497.35,Pg_S4150.2,XLOC_492020,Pg_S0914.4,Pg_S0838.2,Pg_S4021.15,Pg_S5119.10,Pg_S0852.8,Pg_S0286.4,Pg_S3124.4,Pg_S0801.4,Pg_S2495.1,Pg_S0779.2,Pg_S2829.8,Pg_S0914.1,Pg_S0439.3,Pg_S0002.18,Pg_S3923.7,Pg_S2295.24,Pg_S0742.2,Pg_S0062.25,Pg_S2317.2,XLOC_241369,Pg_S2813.11,Pg_S2245.31,Pg_S1316.4
GO:0016052	carbohydrate catabolic process	biological_process	0.00044926	0.029441	56	566708	285	45598	Pg_S1075.26,Pg_S1561.4,Pg_S0981.40,Pg_S1457.17,Pg_S2338.5,Pg_S4204.1,Pg_S0316.2,Pg_S3855.13,Pg_S1514.21,Pg_S5008.15,Pg_S1368.2,Pg_S5881.6,Pg_S6072.7,Pg_S7308.4,Pg_S6831.7,Pg_S3064.25,Pg_S0078.5,Pg_S1531.2,Pg_S0904.6,Pg_S3670.12,Pg_S2668.16,Pg_S1668.13,Pg_S0846.30,Pg_S1886.23,Pg_S3581.5,Pg_S4012.7,Pg_S7360.5,Pg_S0399.47,Pg_S3581.4,Pg_S0957.2,Pg_S0587.1,Pg_S3309.18,Pg_S2681.8,Pg_S4589.5,Pg_S7036.4,…
GO:0006006	glucose metabolic process	biological_process	0.00045474	0.029441	53	566708	264	45598	Pg_S2000.9,Pg_S5008.15,Pg_S1514.21,Pg_S0051.3,Pg_S0316.2,Pg_S3855.13,Pg_S2338.5,Pg_S4204.1,Pg_S1561.4,Pg_S1457.17,Pg_S1075.26,Pg_S6427.7,Pg_S1886.23,Pg_S0846.30,Pg_S1668.13,Pg_S2668.16,Pg_S0904.6,Pg_S3670.12,Pg_S0078.5,Pg_S3064.25,Pg_S6831.7,Pg_S7308.4,Pg_S5881.6,Pg_S6072.7,Pg_S0803.11,Pg_S1128.5,Pg_S3607.5,Pg_S4561.1,Pg_S1700.16,Pg_S0624.8,Pg_S7556.2,Pg_S1563.25,Pg_S0085.23,Pg_S7036.4,Pg_S2681.8…
GO:0009664	plant-type cell wall organization	biological_process	0.00048328	0.03042	16	566708	41	45598	Pg_S2936.12,Pg_S9483.1,Pg_S4510.3,Pg_S2019.2,Pg_S2019.3,Pg_S4270.1,Pg_S1270.2,Pg_S1346.9,Pg_S0144.32,Pg_S6183.1,Pg_S0745.22,Pg_S3273.2,Pg_S1952.4,Pg_S1669.1,Pg_S1952.3,Pg_S0239.7
GO:0071669	plant-type cell wall organization or biogenesis	biological_process	0.00048328	0.03042	16	566708	41	45598	Pg_S6183.1,Pg_S0745.22,Pg_S0144.32,Pg_S1669.1,Pg_S1952.3,Pg_S0239.7,Pg_S3273.2,Pg_S1952.4,Pg_S4510.3,Pg_S2019.2,Pg_S9483.1,Pg_S2936.12,Pg_S1346.9,Pg_S2019.3,Pg_S4270.1,Pg_S1270.2
GO:0005996	monosaccharide metabolic process	biological_process	0.00050405	0.031293	66	566708	371	45598	Pg_S0078.5,Pg_S3064.25,Pg_S1128.5,Pg_S0803.11,Pg_S1886.23,Pg_S1316.18,Pg_S2392.17,Pg_S3670.12,Pg_S1457.17,Pg_S1561.4,Pg_S5008.15,Pg_S0051.3,Pg_S0316.2,Pg_S3855.13,Pg_S2338.5,Pg_S1164.7,Pg_S1014.7,Pg_S3920.2,Pg_S0871.3,Pg_S0195.10,Pg_S3423.10,Pg_S7596.5,Pg_S3309.18,Pg_S3581.4,Pg_S3581.5,Pg_S7556.2,Pg_S1563.25,Pg_S0085.23,Pg_S4589.5,Pg_S6831.7,Pg_S0534.63,Pg_S7308.4,Pg_S6072.7,Pg_S5881.6,Pg_S0846.3…
GO:0003887	DNA-directed DNA polymerase activity	molecular_function	0.00054185	0.033185	54	566708	259	45598	Pg_S2753.19,Pg_S4616.8,Pg_S4883.6,Pg_S4305.7,Pg_S0703.5,Pg_S1213.3,Pg_S2317.2,XLOC_199949,Pg_S0109.26,Pg_S0292.42,Pg_S2583.12,Pg_S3896.10,Pg_S0794.3,Pg_S0051.3,Pg_S0748.7,Pg_S3138.10,Pg_S7084.4,Pg_S3335.5,Pg_S5006.5,Pg_S1617.22,Pg_S0368.15,Pg_S0073.5,Pg_S0367.46,Pg_S4877.1,Pg_S6457.3,Pg_S1406.3,Pg_S4969.3,Pg_S1480.36,Pg_S7429.2,Pg_S2160.32,Pg_S0930.35,Pg_S2220.2,Pg_S1577.3,Pg_S2495.1,Pg_S1181.1,P…
GO:0034061	DNA polymerase activity	molecular_function	0.00058556	0.035383	65	566708	327	45598	Pg_S4860.3,Pg_S2001.4,Pg_S4542.1,Pg_S0431.15,Pg_S0213.9,Pg_S6541.2,Pg_S2495.1,Pg_S1577.3,Pg_S2160.32,Pg_S7429.2,Pg_S4969.3,Pg_S1406.3,Pg_S1501.29,Pg_S3138.10,Pg_S0748.7,Pg_S0051.3,Pg_S0794.3,Pg_S0134.18,Pg_S3843.7,Pg_S3896.10,Pg_S4877.1,Pg_S1617.22,Pg_S7084.4,Pg_S5006.5,Pg_S4883.6,Pg_S0121.73,Pg_S2753.19,Pg_S0981.41,Pg_S4590.19,Pg_S2317.2,XLOC_199949,Pg_S1213.3,Pg_S5207.4,Pg_S0917.5,Pg_S0129.9,Pg…
GO:0006007	glucose catabolic process	biological_process	0.00068354	0.040231	46	566708	224	45598	Pg_S5568.7,Pg_S3423.10,Pg_S4435.1,Pg_S4579.3,Pg_S0871.3,Pg_S3920.2,Pg_S1746.24,Pg_S2896.3,Pg_S6282.2,Pg_S1164.7,Pg_S2681.8,Pg_S4589.5,Pg_S7036.4,Pg_S0085.23,Pg_S1563.25,Pg_S7556.2,Pg_S0624.8,Pg_S1700.16,Pg_S3607.5,Pg_S4012.7,Pg_S3581.5,Pg_S7360.5,Pg_S3581.4,Pg_S3309.18,Pg_S0587.1,Pg_S3670.12,Pg_S0904.6,Pg_S2668.16,Pg_S1668.13,Pg_S0846.30,Pg_S1886.23,Pg_S5881.6,Pg_S6072.7,Pg_S7308.4,Pg_S6831.7,Pg_…
GO:0019320	hexose catabolic process	biological_process	0.00068354	0.040231	46	566708	224	45598	Pg_S3920.2,Pg_S0871.3,Pg_S4435.1,Pg_S4579.3,Pg_S1746.24,Pg_S1164.7,Pg_S2896.3,Pg_S6282.2,Pg_S5568.7,Pg_S3423.10,Pg_S4012.7,Pg_S3581.5,Pg_S7360.5,Pg_S3581.4,Pg_S0587.1,Pg_S3309.18,Pg_S7036.4,Pg_S2681.8,Pg_S4589.5,Pg_S7556.2,Pg_S1563.25,Pg_S0085.23,Pg_S0624.8,Pg_S3607.5,Pg_S1700.16,Pg_S7308.4,Pg_S5881.6,Pg_S6072.7,Pg_S6831.7,Pg_S0078.5,Pg_S3064.25,Pg_S3670.12,Pg_S0904.6,Pg_S2668.16,Pg_S1668.13,Pg_S…
GO:0046365	monosaccharide catabolic process	biological_process	0.00072516	0.042134	46	566708	225	45598	Pg_S7556.2,Pg_S0085.23,Pg_S1563.25,Pg_S7036.4,Pg_S2681.8,Pg_S4589.5,Pg_S3607.5,Pg_S1700.16,Pg_S0624.8,Pg_S7360.5,Pg_S3581.5,Pg_S4012.7,Pg_S0587.1,Pg_S3309.18,Pg_S3581.4,Pg_S5568.7,Pg_S3423.10,Pg_S0871.3,Pg_S3920.2,Pg_S4435.1,Pg_S4579.3,Pg_S1164.7,Pg_S6282.2,Pg_S2896.3,Pg_S1746.24,Pg_S1514.21,Pg_S0316.2,Pg_S3855.13,Pg_S2338.5,Pg_S4204.1,Pg_S5008.15,Pg_S1075.26,Pg_S1457.17,Pg_S1561.4,Pg_S2668.16,Pg…
GO:0005199	structural constituent of cell wall	molecular_function	0.00078299	0.044918	12	566708	26	45598	Pg_S2019.3,Pg_S4270.1,Pg_S1952.4,Pg_S1270.2,Pg_S3273.2,Pg_S1346.9,Pg_S1669.1,Pg_S1952.3,Pg_S0239.7,Pg_S1354.13,Pg_S2019.2,Pg_S9483.1
GO:0015849	organic acid transport	biological_process	0.0008271	0.046277	55	566708	261	45598	Pg_S4619.11,Pg_S1366.13,Pg_S1255.12,Pg_S0023.7,Pg_S5090.1,Pg_S8858.3,Pg_S0437.22,Pg_S0399.25,Pg_S2920.14,Pg_S0265.21,Pg_S1579.13,Pg_S2053.12,Pg_S0363.3,Pg_S5219.6,Pg_S1934.1,Pg_S1973.8,XLOC_261815,Pg_S1749.1,Pg_S0286.4,Pg_S2306.24,Pg_S1330.12,Pg_S6136.5,Pg_S0813.9,Pg_S1059.12,Pg_S2676.8,Pg_S4787.9,Pg_S4656.4,Pg_S0358.22,Pg_S1734.9,Pg_S3250.15,Pg_S0384.25,Pg_S0138.7,Pg_S2256.5,Pg_S2495.1,Pg_S6406.…
GO:0046942	carboxylic acid transport	biological_process	0.0008271	0.046277	55	566708	261	45598	Pg_S1579.13,Pg_S0265.21,Pg_S0363.3,Pg_S5219.6,Pg_S2053.12,Pg_S0437.22,Pg_S2920.14,Pg_S0399.25,Pg_S0023.7,Pg_S1255.12,Pg_S8858.3,Pg_S5090.1,Pg_S4619.11,Pg_S1366.13,Pg_S6136.5,Pg_S2306.24,Pg_S1330.12,Pg_S0813.9,XLOC_261815,Pg_S0286.4,Pg_S1749.1,Pg_S1934.1,Pg_S1973.8,Pg_S0002.5,Pg_S6406.12,Pg_S4656.3,Pg_S0002.18,Pg_S2677.26,Pg_S0138.7,Pg_S0384.25,Pg_S3250.15,Pg_S2256.5,Pg_S2495.1,Pg_S2676.8,Pg_S1734…
GO:0046332	SMAD binding	molecular_function	0.00088075	0.048677	6	566708	13	45598	Pg_S2455.14,Pg_S3733.3,XLOC_504624,Pg_S2783.8,Pg_S0536.64,Pg_S0635.13
GO:0030599	pectinesterase activity	molecular_function	0.00092875	0.050108	37	566708	138	45598	Pg_S2093.8,Pg_S0341.10,Pg_S4844.12,Pg_S3679.7,Pg_S3168.4,Pg_S0373.6,Pg_S0144.17,Pg_S4326.21,Pg_S3039.25,Pg_S5101.5,Pg_S5438.7,Pg_S0341.7,Pg_S1692.9,Pg_S4910.9,Pg_S0104.4,Pg_S3526.12,Pg_S3168.3,Pg_S5101.3,Pg_S5049.15,Pg_S1885.37,Pg_S0108.37,Pg_S5446.7,Pg_S4083.4,Pg_S3526.11,Pg_S5438.8,Pg_S3168.5,Pg_S3664.7,Pg_S0341.8,Pg_S0547.10,Pg_S0959.6,Pg_S3679.6,Pg_S5470.4,Pg_S2017.2,Pg_S1311.1,Pg_S1692.8,Pg_…
GO:0042545	cell wall modification	biological_process	0.00092875	0.050108	37	566708	138	45598	Pg_S1692.8,Pg_S6710.2,Pg_S3761.8,Pg_S1311.1,Pg_S0547.10,Pg_S0959.6,Pg_S0341.8,Pg_S5470.4,Pg_S3679.6,Pg_S2017.2,Pg_S3664.7,Pg_S3168.5,Pg_S3526.11,Pg_S5438.8,Pg_S4083.4,Pg_S5446.7,Pg_S0108.37,Pg_S1885.37,Pg_S5049.15,Pg_S3168.3,Pg_S5101.3,Pg_S3526.12,Pg_S0104.4,Pg_S4910.9,Pg_S1692.9,Pg_S5438.7,Pg_S0341.7,Pg_S3039.25,Pg_S5101.5,Pg_S4326.21,Pg_S0144.17,Pg_S3168.4,Pg_S0373.6,Pg_S3679.7,Pg_S4844.12,Pg_S…
GO:0001871	pattern binding	molecular_function	0.0009861	0.051438	21	566708	83	45598	Pg_S3161.5,Pg_S0330.8,XLOC_478838,Pg_S0961.8,XLOC_020081,Pg_S1570.5,Pg_S3759.22,Pg_S5553.13,Pg_S1386.2,Pg_S5290.6,Pg_S0280.38,Pg_S1014.7,XLOC_299538,Pg_S3257.10,Pg_S1936.9,Pg_S5527.10,Pg_S3345.3,Pg_S3386.11,XLOC_134415,Pg_S3257.9,Pg_S4812.3
GO:0030247	polysaccharide binding	molecular_function	0.0009861	0.051438	21	566708	83	45598	Pg_S3386.11,Pg_S3345.3,XLOC_134415,Pg_S3257.9,Pg_S4812.3,Pg_S0280.38,Pg_S1014.7,Pg_S3257.10,XLOC_299538,Pg_S1936.9,Pg_S5527.10,Pg_S3759.22,Pg_S5553.13,Pg_S5290.6,Pg_S1386.2,Pg_S3161.5,Pg_S0330.8,XLOC_478838,Pg_S0961.8,XLOC_020081,Pg_S1570.5
GO:0004499	N,N-dimethylaniline monooxygenase activity	molecular_function	0.00098745	0.051438	18	566708	62	45598	Pg_S0923.8,Pg_S1185.34,Pg_S3535.5,Pg_S0590.13,Pg_S3535.4,Pg_S0131.20,Pg_S6702.1,Pg_S5422.7,Pg_S0346.6,Pg_S0129.31,Pg_S0981.6,Pg_S0654.1,Pg_S0134.2,Pg_S0391.4,Pg_S2164.7,Pg_S1675.13,Pg_S7716.1,Pg_S3010.1
GO:0015711	organic anion transport	biological_process	0.0010188	0.052467	55	566708	265	45598	Pg_S1403.8,Pg_S0249.4,Pg_S3020.2,Pg_S4021.15,Pg_S0508.5,Pg_S6893.5,Pg_S1336.14,Pg_S2478.14,Pg_S5163.2,Pg_S6328.1,Pg_S0134.14,Pg_S0905.56,Pg_S0191.3,Pg_S4497.4,Pg_S1563.22,Pg_S1715.5,Pg_S4656.4,Pg_S4787.9,Pg_S0358.22,Pg_S1734.9,Pg_S2676.8,Pg_S1059.12,Pg_S0002.18,Pg_S2677.26,Pg_S6406.12,Pg_S4656.3,Pg_S0002.5,Pg_S2495.1,Pg_S2256.5,Pg_S3250.15,Pg_S0384.25,Pg_S0138.7,Pg_S1749.1,Pg_S0286.4,XLOC_261815,…
GO:0022804	active transmembrane transporter activity	molecular_function	0.0011498	0.05855	107	566708	651	45598	Pg_S2929.7,Pg_S0226.9,Pg_S2564.8,Pg_S5273.2,Pg_S3209.2,Pg_S0183.3,Pg_S4255.1,Pg_S5953.14,Pg_S7193.2,Pg_S1450.20,Pg_S5894.2,Pg_S4487.26,Pg_S4771.4,Pg_S0357.3,Pg_S4159.4,Pg_S1507.12,Pg_S1908.18,Pg_S6379.4,Pg_S7544.1,Pg_S0659.34,Pg_S2583.14,Pg_S6346.2,Pg_S2513.3,Pg_S5196.14,Pg_S1434.6,Pg_S0318.42,Pg_S1432.2,Pg_S0889.65,Pg_S4022.1,Pg_S0265.21,Pg_S1316.18,Pg_S2390.18,Pg_S2988.1,Pg_S2403.7,Pg_S3178.9,P…
GO:0019725	cellular homeostasis	biological_process	0.0013205	0.066496	85	566708	433	45598	Pg_S1581.1,Pg_S0403.39,Pg_S0671.5,Pg_S5119.10,Pg_S0286.4,Pg_S0458.14,Pg_S0908.18,Pg_S4150.2,Pg_S3777.8,Pg_S1954.19,Pg_S0760.6,Pg_S1771.2,Pg_S0062.25,Pg_S0374.36,Pg_S3205.7,Pg_S6001.9,Pg_S2245.31,Pg_S1316.4,Pg_S0129.43,Pg_S7620.2,Pg_S5157.3,Pg_S0742.2,Pg_S3923.7,Pg_S1957.24,Pg_S0192.14,Pg_S0439.3,Pg_S4420.4,Pg_S0914.4,Pg_S0852.8,Pg_S0129.41,Pg_S1464.1,Pg_S3890.11,Pg_S0538.3,Pg_S7918.4,Pg_S5127.12,…
GO:0016709	oxidoreductase activity, acting on paired donors, with incorporation or reduction of molecular oxygen, NAD(P)H as one donor, and incorporation of one atom of oxygen	molecular_function	0.0016382	0.081586	27	566708	110	45598	Pg_S0590.13,Pg_S3535.5,Pg_S1185.34,Pg_S3064.7,Pg_S0923.8,Pg_S0129.31,Pg_S0877.13,Pg_S7552.2,Pg_S0131.20,Pg_S6702.1,Pg_S3535.4,Pg_S0346.6,Pg_S6081.2,Pg_S5422.7,Pg_S0391.4,Pg_S0134.2,Pg_S1675.13,Pg_S2164.7,Pg_S6152.1,Pg_S7895.4,Pg_S0981.6,Pg_S0654.1,Pg_S4132.1,Pg_S3010.1,Pg_S1672.1,Pg_S4043.9,Pg_S7716.1
GO:0006865	amino acid transport	biological_process	0.0016635	0.081944	25	566708	103	45598	Pg_S1563.22,Pg_S4497.4,Pg_S1715.5,Pg_S0813.9,Pg_S2306.24,Pg_S6136.5,Pg_S0905.56,Pg_S2478.14,Pg_S1973.8,Pg_S1403.8,XLOC_261815,Pg_S6893.5,Pg_S3250.15,Pg_S0384.25,Pg_S0138.7,Pg_S2677.26,Pg_S2053.12,Pg_S5219.6,Pg_S1579.13,Pg_S0002.5,Pg_S1366.13,Pg_S4787.9,Pg_S8858.3,Pg_S0358.22,Pg_S1255.12
GO:0004190	aspartic-type endopeptidase activity	molecular_function	0.0017341	0.083605	87	566708	466	45598	Pg_S0534.78,Pg_S5753.1,Pg_S0212.1,Pg_S0444.10,Pg_S6856.1,XLOC_512760,Pg_S7065.1,Pg_S2209.5,Pg_S0086.25,Pg_S2190.32,Pg_S1158.10,XLOC_536257,Pg_S0286.4,Pg_S0742.2,Pg_S0439.3,Pg_S3947.4,Pg_S0500.37,Pg_S4140.3,Pg_S2245.31,Pg_S0533.5,Pg_S7104.1,Pg_S5980.1,Pg_S7112.1,Pg_S2428.6,Pg_S0001.24,Pg_S0914.3,Pg_S7635.1,Pg_S8476.3,Pg_S2914.2,Pg_S1975.5,Pg_S2853.8,Pg_S1150.6,Pg_S0544.22,Pg_S1082.2,Pg_S0062.26,Pg…
GO:0070001	aspartic-type peptidase activity	molecular_function	0.0017341	0.083605	87	566708	466	45598	Pg_S0533.5,Pg_S7104.1,Pg_S2245.31,Pg_S4140.3,Pg_S0500.37,Pg_S3947.4,Pg_S0439.3,Pg_S0742.2,Pg_S0286.4,Pg_S2190.32,Pg_S1158.10,XLOC_536257,Pg_S2209.5,Pg_S0086.25,Pg_S7065.1,Pg_S6856.1,XLOC_512760,Pg_S0444.10,Pg_S0534.78,Pg_S5753.1,Pg_S0212.1,Pg_S2234.6,Pg_S0159.36,Pg_S1181.1,Pg_S5700.11,Pg_S4243.2,Pg_S1059.32,Pg_S0241.37,XLOC_034329,Pg_S1867.11,XLOC_186766,Pg_S0002.18,Pg_S0292.25,Pg_S0146.10,Pg_S10…
GO:0042592	homeostatic process	biological_process	0.001943	0.092692	100	566708	536	45598	Pg_S2448.2,Pg_S3429.13,Pg_S1934.2,XLOC_241369,Pg_S8430.1,Pg_S1671.36,Pg_S2803.9,Pg_S2495.1,Pg_S0129.44,Pg_S0801.4,Pg_S4045.20,Pg_S0766.3,Pg_S0908.29,Pg_S0914.1,Pg_S6670.5,Pg_S2295.24,Pg_S4057.4,Pg_S3684.4,Pg_S3985.2,Pg_S4021.15,Pg_S3124.4,Pg_S0065.6,Pg_S1497.35,Pg_S0503.10,Pg_S3794.15,Pg_S2317.2,Pg_S4578.4,Pg_S2813.11,Pg_S1575.2,Pg_S0846.20,Pg_S2829.8,Pg_S4601.3,Pg_S0129.42,XLOC_492020,Pg_S3818.6…
GO:0003911	DNA ligase (NAD+) activity	molecular_function	0.0019643	0.09273	5	566708	9	45598	Pg_S0662.51,Pg_S5849.13,Pg_S1029.46,Pg_S0563.2,Pg_S0008.24
GO:0007623	circadian rhythm	biological_process	0.0020806	0.097207	9	566708	26	45598	Pg_S1778.1,Pg_S4200.4,Pg_S0897.19,Pg_S0122.4,Pg_S1631.2,Pg_S7084.4,Pg_S1852.20,Pg_S0824.2,Pg_S3866.11
GO:0003333	amino acid transmembrane transport	biological_process	0.0021196	0.098023	22	566708	86	45598	Pg_S2306.24,Pg_S6136.5,Pg_S0905.56,Pg_S0813.9,Pg_S1563.22,Pg_S4497.4,XLOC_261815,Pg_S6893.5,Pg_S1403.8,Pg_S2478.14,Pg_S1579.13,Pg_S0002.5,Pg_S2677.26,Pg_S2053.12,Pg_S5219.6,Pg_S3250.15,Pg_S0384.25,Pg_S1255.12,Pg_S4787.9,Pg_S8858.3,Pg_S0358.22,Pg_S1366.13
GO:0008270	zinc ion binding	molecular_function	0.0022348	0.10231	513	566708	3441	45598	Pg_S0886.2,Pg_S5049.17,Pg_S2953.28,XLOC_434402,Pg_S4312.1,Pg_S1518.38,Pg_S6445.2,Pg_S7587.1,Pg_S3300.7,Pg_S0914.4,Pg_S7998.3,Pg_S2391.2,Pg_S1389.34,Pg_S0429.36,Pg_S2143.24,Pg_S6285.6,Pg_S1965.5,Pg_S1049.6,Pg_S4090.2,Pg_S1073.19,Pg_S7106.2,Pg_S0736.20,Pg_S0524.4,Pg_S0159.36,Pg_S0788.13,Pg_S4527.5,Pg_S3210.3,Pg_S0071.1,Pg_S1076.2,Pg_S3418.4,Pg_S0368.15,Pg_S1266.4,Pg_S0437.12,Pg_S1316.2,Pg_S0439.3,P…
GO:0000122	negative regulation of transcription from RNA polymerase II promoter	biological_process	0.0022912	0.10384	4	566708	5	45598	Pg_S2317.2,Pg_S2568.19,Pg_S7265.2,Pg_S6147.2
GO:0050664	oxidoreductase activity, acting on NAD(P)H, oxygen as acceptor	molecular_function	0.0023323	0.10465	5	566708	13	45598	Pg_S4680.9,Pg_S0857.52,Pg_S1202.8,Pg_S8426.2,Pg_S7601.1
GO:0004553	hydrolase activity, hydrolyzing O-glycosyl compounds	molecular_function	0.0023971	0.1049	164	566708	1010	45598	Pg_S6994.3,XLOC_230567,Pg_S1777.1,Pg_S0753.40,Pg_S0614.43,Pg_S5104.6,Pg_S3793.30,Pg_S0171.24,Pg_S1740.16,Pg_S5473.2,Pg_S5101.3,Pg_S1671.36,Pg_S1993.21,Pg_S8915.1,Pg_S1273.5,Pg_S3664.5,Pg_S0423.30,Pg_S1304.4,Pg_S0745.38,Pg_S1530.13,Pg_S5109.1,Pg_S1530.19,Pg_S0915.2,Pg_S4850.13,Pg_S0442.23,Pg_S0133.2,Pg_S2428.25,Pg_S4659.3,Pg_S5025.5,Pg_S4246.2,Pg_S3069.2,XLOC_438055,Pg_S4659.2,Pg_S0277.6,Pg_S1532.…
GO:0004779	sulfate adenylyltransferase activity	molecular_function	0.0024071	0.1049	4	566708	8	45598	Pg_S0681.1,Pg_S3794.1,Pg_S1606.19,Pg_S3650.10
GO:0004781	sulfate adenylyltransferase (ATP) activity	molecular_function	0.0024071	0.1049	4	566708	8	45598	Pg_S0681.1,Pg_S3794.1,Pg_S1606.19,Pg_S3650.10
GO:0032446	protein modification by small protein conjugation	biological_process	0.0025141	0.10851	50	566708	253	45598	Pg_S2044.12,Pg_S1748.4,Pg_S1192.4,Pg_S1990.12,Pg_S4566.1,Pg_S1316.2,Pg_S0288.39,Pg_S1867.3,Pg_S1740.8,Pg_S0437.12,Pg_S4427.15,Pg_S0737.4,Pg_S6283.1,Pg_S0782.5,Pg_S1016.19,Pg_S2306.2,Pg_S3418.4,Pg_S2116.16,Pg_S4952.3,Pg_S0241.1,Pg_S4527.5,Pg_S2973.11,Pg_S0046.1,Pg_S2228.1,Pg_S1443.4,Pg_S3330.9,Pg_S1330.9,Pg_S2939.8,Pg_S5120.5,Pg_S4388.13,Pg_S4045.1,Pg_S3766.2,Pg_S2088.8,Pg_S8608.2,Pg_S2223.3,Pg_S5…
GO:0006259	DNA metabolic process	biological_process	0.0025613	0.10951	439	566708	2937	45598	Pg_S3985.2,Pg_S5199.2,Pg_S5054.5,Pg_S0038.9,Pg_S1550.10,Pg_S1035.6,Pg_S0052.17,Pg_S0189.22,Pg_S1622.11,Pg_S2758.7,Pg_S2973.2,Pg_S0788.1,Pg_S3472.11,Pg_S1314.4,Pg_S0888.18,Pg_S2796.2,Pg_S3322.7,Pg_S0147.4,Pg_S1284.2,Pg_S0265.14,Pg_S2217.1,Pg_S2114.3,Pg_S4045.20,Pg_S2658.24,Pg_S7084.4,Pg_S7264.3,Pg_S1428.10,Pg_S4877.1,Pg_S0068.5,Pg_S1231.21,Pg_S2186.5,Pg_S7683.1,Pg_S1075.5,Pg_S3820.4,Pg_S4526.7,Pg_…
GO:0045892	negative regulation of transcription, DNA-dependent	biological_process	0.0026173	0.10983	19	566708	66	45598	Pg_S1340.4,Pg_S2207.18,Pg_S6147.2,Pg_S0900.8,Pg_S4328.4,Pg_S1631.2,Pg_S0926.5,Pg_S7741.1,Pg_S7265.2,Pg_S2891.2,Pg_S2568.19,Pg_S0543.8,Pg_S5860.8,Pg_S0981.30,Pg_S0884.2,Pg_S1122.9,Pg_S3843.17,Pg_S2317.2,Pg_S0677.1
GO:0051253	negative regulation of RNA metabolic process	biological_process	0.0026173	0.10983	19	566708	66	45598	Pg_S0884.2,Pg_S1122.9,Pg_S3843.17,Pg_S2317.2,Pg_S0677.1,Pg_S2568.19,Pg_S0543.8,Pg_S5860.8,Pg_S0981.30,Pg_S0926.5,Pg_S7741.1,Pg_S7265.2,Pg_S2891.2,Pg_S2207.18,Pg_S1340.4,Pg_S6147.2,Pg_S0900.8,Pg_S4328.4,Pg_S1631.2
GO:0005975	carbohydrate metabolic process	biological_process	0.002729	0.11347	325	566708	2285	45598	Pg_S0564.5,Pg_S0904.6,Pg_S1908.10,Pg_S6123.6,Pg_S2668.16,Pg_S0207.9,Pg_S8663.2,Pg_S0129.14,Pg_S1027.1,Pg_S6072.7,Pg_S0534.63,Pg_S5370.4,Pg_S4975.6,Pg_S5058.7,Pg_S0442.21,Pg_S1242.28,Pg_S1075.26,Pg_S0429.34,Pg_S3868.10,Pg_S1049.50,Pg_S2238.14,Pg_S5568.7,Pg_S5075.9,Pg_S3429.6,Pg_S2143.24,Pg_S5621.2,Pg_S8491.1,Pg_S0907.5,Pg_S4435.1,Pg_S3539.3,Pg_S2287.3,Pg_S0298.1,Pg_S4930.20,Pg_S2681.8,Pg_S0809.4,P…
GO:0015081	sodium ion transmembrane transporter activity	molecular_function	0.0027661	0.11396	34	566708	135	45598	Pg_S0888.4,Pg_S3245.2,Pg_S2317.2,Pg_S1434.6,Pg_S1432.2,Pg_S1000.3,Pg_S1580.2,Pg_S4691.3,Pg_S7709.3,Pg_S4568.4,Pg_S1472.3,Pg_S7717.1,Pg_S3153.1,Pg_S4333.19,Pg_S5894.2,Pg_S1181.1,Pg_S0967.53,Pg_S0765.11,Pg_S0288.17,Pg_S2590.1,Pg_S7431.5,Pg_S4063.16,Pg_S4052.14,Pg_S3209.2,Pg_S1658.9,Pg_S2495.1,Pg_S0183.3,Pg_S0659.34,Pg_S0994.3,Pg_S1550.21,Pg_S1647.20,Pg_S0664.32,Pg_S6379.4,Pg_S0070.6
GO:0004497	monooxygenase activity	molecular_function	0.0029109	0.11885	37	566708	170	45598	Pg_S1672.1,Pg_S0134.2,Pg_S0391.4,Pg_S7895.4,Pg_S2164.7,Pg_S0981.6,Pg_S0129.31,Pg_S8609.1,Pg_S0877.13,Pg_S0213.29,Pg_S5771.4,Pg_S6702.1,Pg_S4012.7,Pg_S0734.17,Pg_S0590.13,Pg_S3064.7,Pg_S0923.8,Pg_S1185.34,Pg_S3535.5,Pg_S4132.1,Pg_S3010.1,Pg_S4043.9,Pg_S7716.1,Pg_S1465.27,Pg_S0403.32,Pg_S0724.14,Pg_S6152.1,Pg_S1675.13,Pg_S0654.1,Pg_S7552.2,Pg_S3535.4,Pg_S0131.20,Pg_S5422.7,Pg_S6053.3,Pg_S0346.6,Pg_…
GO:0005618	cell wall	cellular_component	0.0039711	0.16069	50	566708	216	45598	Pg_S3168.5,Pg_S3664.7,Pg_S8066.2,Pg_S3526.11,Pg_S4083.4,Pg_S5438.8,Pg_S5470.4,Pg_S3679.6,Pg_S2017.2,Pg_S0547.10,Pg_S0341.8,Pg_S0959.6,Pg_S0927.1,Pg_S5401.8,Pg_S6710.2,Pg_S3761.8,Pg_S1692.8,Pg_S2221.1,Pg_S1311.1,Pg_S3526.12,Pg_S0104.4,Pg_S5101.3,Pg_S3168.3,Pg_S0108.37,Pg_S1885.37,Pg_S5049.15,Pg_S5446.7,Pg_S4326.21,Pg_S3039.25,Pg_S5101.5,Pg_S2925.2,Pg_S1354.13,Pg_S1692.9,Pg_S0760.2,Pg_S0442.21,Pg_S…
GO:0006468	protein phosphorylation	biological_process	0.0041392	0.16601	369	566708	2688	45598	Pg_S3689.1,Pg_S1701.4,Pg_S7273.2,Pg_S1389.34,Pg_S0397.15,Pg_S0288.15,Pg_S3975.13,Pg_S1132.6,Pg_S0350.36,Pg_S0159.24,Pg_S1865.4,Pg_S0606.18,Pg_S5204.7,Pg_S0905.24,Pg_S1403.10,Pg_S1185.55,Pg_S3313.32,Pg_S1671.13,Pg_S0431.65,Pg_S1750.1,Pg_S4672.7,Pg_S3106.1,Pg_S0096.4,Pg_S1979.1,Pg_S0423.40,Pg_S5372.1,Pg_S4769.6,Pg_S1732.6,Pg_S0745.10,Pg_S7829.2,Pg_S6002.4,Pg_S1376.13,Pg_S0266.39,Pg_S6081.4,Pg_S7428…
GO:0016567	protein ubiquitination	biological_process	0.004229	0.16709	48	566708	244	45598	Pg_S4312.1,Pg_S3613.5,Pg_S3027.21,Pg_S7224.4,Pg_S2223.3,Pg_S5234.6,Pg_S3006.1,Pg_S1169.4,Pg_S1671.11,Pg_S2409.4,Pg_S2225.9,Pg_S1059.9,Pg_S0857.2,Pg_S7587.1,Pg_S5199.2,Pg_S4045.1,Pg_S2088.8,Pg_S8608.2,Pg_S3766.2,Pg_S3330.9,Pg_S1330.9,Pg_S2939.8,Pg_S4388.13,Pg_S5120.5,Pg_S2973.11,Pg_S4527.5,Pg_S1443.4,Pg_S0046.1,Pg_S2228.1,Pg_S2306.2,Pg_S3418.4,Pg_S0241.1,Pg_S4952.3,Pg_S2116.16,Pg_S1867.3,Pg_S0288.…
GO:0016772	transferase activity, transferring phosphorus-containing groups	molecular_function	0.0042816	0.16709	645	566708	4980	45598	Pg_S0431.65,Pg_S3558.5,Pg_S4435.1,Pg_S0010.6,Pg_S4672.7,Pg_S0423.40,Pg_S5372.1,Pg_S1838.18,Pg_S0096.4,Pg_S1389.34,Pg_S7273.2,Pg_S2623.12,Pg_S3689.1,Pg_S0288.15,Pg_S0587.1,Pg_S0606.18,Pg_S5204.7,Pg_S3862.4,Pg_S2190.12,Pg_S0350.36,Pg_S1132.6,Pg_S3313.32,Pg_S3658.1,Pg_S0226.3,Pg_S6591.1,Pg_S4769.12,Pg_S0634.21,Pg_S1148.10,Pg_S0681.1,Pg_S1226.3,Pg_S0374.39,Pg_S2668.16,Pg_S3064.11,Pg_S7829.2,Pg_S6002.…
GO:0006820	anion transport	biological_process	0.0043412	0.16709	83	566708	458	45598	Pg_S2256.5,Pg_S2808.1,Pg_S3250.15,Pg_S0002.18,Pg_S0002.5,Pg_S6406.12,Pg_S5339.3,Pg_S2354.19,Pg_S1059.12,Pg_S1734.9,Pg_S0358.22,Pg_S0171.6,Pg_S1715.5,Pg_S7105.9,Pg_S0191.3,Pg_S6328.1,Pg_S6553.3,Pg_S0490.3,Pg_S3020.2,Pg_S1767.1,Pg_S0249.4,Pg_S0508.5,Pg_S1550.21,Pg_S0433.4,Pg_S2920.14,Pg_S0399.25,Pg_S2053.12,Pg_S1579.13,Pg_S4619.11,Pg_S5090.1,Pg_S0182.11,Pg_S1081.3,Pg_S2219.6,Pg_S3759.22,Pg_S0813.9,…
GO:0001772	immunological synapse	cellular_component	0.0043506	0.16709	6	566708	14	45598	Pg_S5516.7,Pg_S3192.9,Pg_S6582.9,Pg_S0360.8,Pg_S2749.3,Pg_S1355.15
GO:0097197	tetraspanin-enriched microdomain	cellular_component	0.0043506	0.16709	6	566708	14	45598	Pg_S0360.8,Pg_S2749.3,Pg_S1355.15,Pg_S6582.9,Pg_S5516.7,Pg_S3192.9
GO:0030312	external encapsulating structure	cellular_component	0.0047729	0.17978	61	566708	286	45598	Pg_S0144.17,Pg_S0442.23,Pg_S4844.12,Pg_S3679.7,Pg_S0373.6,Pg_S1908.10,Pg_S7850.3,Pg_S3168.4,Pg_S0341.10,Pg_S1794.5,Pg_S2093.8,Pg_S6302.2,Pg_S8140.4,Pg_S4910.9,Pg_S5578.7,Pg_S1425.22,Pg_S0442.21,Pg_S5438.7,Pg_S0199.1,Pg_S0341.7,Pg_S1692.9,Pg_S2783.12,Pg_S0760.2,Pg_S2925.2,Pg_S1354.13,Pg_S3039.25,Pg_S5101.5,Pg_S4326.21,Pg_S7084.4,Pg_S5446.7,Pg_S1885.37,Pg_S5049.15,Pg_S5498.4,Pg_S0108.37,Pg_S3866.11…
GO:0045934	negative regulation of nucleobase-containing compound metabolic process	biological_process	0.0048	0.17978	20	566708	77	45598	Pg_S0926.5,Pg_S7741.1,Pg_S7265.2,Pg_S2891.2,Pg_S2207.18,Pg_S1340.4,Pg_S6147.2,Pg_S0900.8,Pg_S4328.4,Pg_S1631.2,Pg_S0884.2,Pg_S1122.9,Pg_S3843.17,Pg_S2317.2,Pg_S0677.1,Pg_S2568.19,Pg_S0290.6,Pg_S0543.8,Pg_S5860.8,Pg_S0981.30
GO:0051172	negative regulation of nitrogen compound metabolic process	biological_process	0.0048	0.17978	20	566708	77	45598	Pg_S5860.8,Pg_S0543.8,Pg_S0981.30,Pg_S0290.6,Pg_S2568.19,Pg_S2317.2,Pg_S0677.1,Pg_S1122.9,Pg_S0884.2,Pg_S3843.17,Pg_S4328.4,Pg_S1631.2,Pg_S6147.2,Pg_S2207.18,Pg_S1340.4,Pg_S0900.8,Pg_S2891.2,Pg_S7741.1,Pg_S0926.5,Pg_S7265.2
GO:0016798	hydrolase activity, acting on glycosyl bonds	molecular_function	0.0049569	0.18414	172	566708	1092	45598	Pg_S0907.5,Pg_S0805.7,Pg_S3539.3,Pg_S0858.7,Pg_S0935.3,Pg_S1181.1,Pg_S3912.1,Pg_S5621.2,Pg_S2658.15,Pg_S0298.1,Pg_S2287.3,Pg_S5075.9,Pg_S5677.1,Pg_S3386.11,Pg_S2143.24,Pg_S3378.22,Pg_S0399.47,Pg_S0961.8,Pg_S4646.4,Pg_S0096.37,Pg_S0877.13,Pg_S7360.2,Pg_S2513.7,Pg_S4510.3,Pg_S0809.4,Pg_S3862.4,Pg_S0662.34,Pg_S4930.20,Pg_S0178.14,Pg_S7066.5,Pg_S2685.7,Pg_S1027.1,Pg_S0129.13,Pg_S0129.14,Pg_S0144.32,P…
GO:0000145	exocyst	cellular_component	0.0050665	0.18668	25	566708	102	45598	Pg_S3427.11,Pg_S4337.4,Pg_S0625.7,Pg_S8042.1,Pg_S5520.1,Pg_S1865.22,Pg_S2196.4,Pg_S6402.2,Pg_S0003.7,Pg_S4278.7,Pg_S0400.2,Pg_S7171.2,Pg_S1957.25,Pg_S0169.6,Pg_S0493.38,Pg_S1940.18,Pg_S4337.3,Pg_S4586.7,Pg_S4486.2,Pg_S4278.9,Pg_S5097.9,Pg_S4278.8,Pg_S5097.2,Pg_S3703.8,Pg_S0808.23
GO:0050661	NADP binding	molecular_function	0.0052106	0.19044	27	566708	127	45598	Pg_S0981.6,Pg_S0654.1,Pg_S0134.2,Pg_S0391.4,Pg_S1668.13,Pg_S1675.13,Pg_S2164.7,Pg_S7308.4,Pg_S7716.1,Pg_S3010.1,Pg_S1164.7,Pg_S2896.3,Pg_S1122.1,Pg_S6282.2,Pg_S3535.5,Pg_S1185.34,Pg_S0923.8,Pg_S1563.25,Pg_S0590.13,Pg_S6702.1,Pg_S0131.20,Pg_S3535.4,Pg_S0346.6,Pg_S5422.7,Pg_S7360.5,Pg_S5581.1,Pg_S0129.31
GO:0043603	cellular amide metabolic process	biological_process	0.0054081	0.19608	23	566708	125	45598	Pg_S4151.5,Pg_S0543.15,Pg_S8042.1,Pg_S0327.40,Pg_S3028.17,Pg_S0662.10,Pg_S0679.2,Pg_S5402.1,Pg_S2145.29,Pg_S0200.2,Pg_S0291.18,Pg_S5428.3,Pg_S0360.1,Pg_S0341.5,Pg_S4042.1,Pg_S7858.1,Pg_S3579.4,Pg_S1954.19,Pg_S3862.23,Pg_S2677.26,Pg_S0291.17,Pg_S6528.8,Pg_S4568.18
GO:0010629	negative regulation of gene expression	biological_process	0.0056468	0.2031	23	566708	98	45598	Pg_S2891.2,Pg_S3513.1,Pg_S7265.2,Pg_S7741.1,Pg_S0926.5,Pg_S1631.2,Pg_S4328.4,Pg_S0900.8,Pg_S6147.2,Pg_S2207.18,Pg_S1340.4,Pg_S0677.1,Pg_S2317.2,Pg_S3843.17,Pg_S1122.9,Pg_S0884.2,Pg_S0981.30,Pg_S5860.8,Pg_S0717.2,Pg_S0543.8,Pg_S2568.19,Pg_S3513.6,Pg_S1488.2
GO:0016310	phosphorylation	biological_process	0.0066182	0.23617	383	566708	2825	45598	Pg_S1234.1,Pg_S6606.8,Pg_S3759.19,Pg_S0277.10,Pg_S1346.9,Pg_S2920.6,Pg_S4312.6,Pg_S4000.7,Pg_S0664.19,XLOC_491051,XLOC_193000,Pg_S3805.3,Pg_S3138.3,Pg_S3076.5,Pg_S0579.8,Pg_S3064.1,Pg_S6669.5,Pg_S3073.3,Pg_S0259.10,Pg_S0938.1,Pg_S1033.25,Pg_S4349.5,XLOC_485084,Pg_S0122.2,Pg_S7910.1,XLOC_478838,Pg_S1852.20,Pg_S1979.27,Pg_S2290.8,Pg_S1468.17,Pg_S0175.24,Pg_S1804.12,Pg_S0143.2,Pg_S4318.5,Pg_S3083.29…
GO:0005744	mitochondrial inner membrane presequence translocase complex	cellular_component	0.0072092	0.2526	4	566708	8	45598	Pg_S1480.6,Pg_S2803.5,Pg_S2431.3,Pg_S0192.11
GO:0008813	chorismate lyase activity	molecular_function	0.0072109	0.2526	3	566708	4	45598	Pg_S0093.26,Pg_S1815.23,Pg_S0093.27
GO:0015035	protein disulfide oxidoreductase activity	molecular_function	0.0073017	0.2526	38	566708	151	45598	Pg_S1957.24,Pg_S0129.42,Pg_S5157.3,Pg_S6001.9,Pg_S0129.43,Pg_S7620.2,Pg_S3794.15,Pg_S1771.2,Pg_S0760.6,Pg_S0701.47,Pg_S0503.10,Pg_S3205.7,Pg_S0374.36,Pg_S3699.5,Pg_S3777.8,Pg_S5160.4,Pg_S0458.14,Pg_S6001.8,Pg_S0908.18,Pg_S5338.15,Pg_S4048.7,Pg_S6670.5,Pg_S4420.3,Pg_S0908.29,Pg_S0493.37,Pg_S0129.44,Pg_S3432.18,Pg_S0388.2,Pg_S1671.36,Pg_S8430.1,Pg_S6361.7,Pg_S5127.12,Pg_S3890.11,Pg_S0065.6,Pg_S2583…
GO:0015036	disulfide oxidoreductase activity	molecular_function	0.0073017	0.2526	38	566708	151	45598	Pg_S5338.15,Pg_S6001.8,Pg_S0458.14,Pg_S0908.18,Pg_S5160.4,Pg_S3699.5,Pg_S3777.8,Pg_S1771.2,Pg_S0760.6,Pg_S3794.15,Pg_S3205.7,Pg_S0503.10,Pg_S0701.47,Pg_S0374.36,Pg_S6001.9,Pg_S7620.2,Pg_S0129.43,Pg_S5157.3,Pg_S1957.24,Pg_S0129.42,Pg_S4420.4,Pg_S4057.4,Pg_S0129.41,Pg_S2583.14,Pg_S0065.6,Pg_S3890.11,Pg_S5127.12,Pg_S6361.7,Pg_S1671.36,Pg_S0388.2,Pg_S8430.1,Pg_S0908.29,Pg_S3432.18,Pg_S0129.44,Pg_S049…
GO:0016835	carbon-oxygen lyase activity	molecular_function	0.0078132	0.26825	59	566708	353	45598	Pg_S0086.28,Pg_S0086.4,Pg_S0575.52,Pg_S5454.6,Pg_S0012.12,Pg_S0400.18,Pg_S0935.3,Pg_S0682.2,Pg_S0439.42,Pg_S7130.3,Pg_S1410.10,Pg_S0052.1,Pg_S1693.3,Pg_S5540.6,Pg_S3581.4,Pg_S4075.2,Pg_S3935.2,Pg_S0024.5,Pg_S2300.9,Pg_S3581.5,Pg_S8560.2,Pg_S2623.12,Pg_S6548.3,Pg_S1885.4,Pg_S0423.3,Pg_S7985.1,Pg_S0085.61,Pg_S0923.8,Pg_S0085.23,Pg_S0695.5,Pg_S0285.10,Pg_S0078.5,Pg_S1903.14,Pg_S1128.5,Pg_S3814.1,Pg_…
GO:0005138	interleukin-6 receptor binding	molecular_function	0.0079776	0.27184	2	566708	2	45598	Pg_S8608.3,Pg_S7224.5
GO:0006887	exocytosis	biological_process	0.0089623	0.30311	32	566708	154	45598	Pg_S3427.11,Pg_S4337.4,Pg_S4278.7,Pg_S3345.9,Pg_S1865.22,Pg_S0003.7,Pg_S6402.2,Pg_S6595.1,Pg_S1940.18,Pg_S3163.24,Pg_S0400.2,Pg_S7171.2,Pg_S0493.38,Pg_S1617.11,Pg_S5097.2,Pg_S0808.23,Pg_S4278.9,Pg_S5097.9,Pg_S0625.7,Pg_S2290.10,Pg_S5520.1,Pg_S8042.1,Pg_S2196.4,Pg_S4337.3,Pg_S4586.7,Pg_S1957.25,Pg_S0169.6,Pg_S2018.6,Pg_S4278.8,Pg_S3703.8,Pg_S4486.2,Pg_S2419.2
GO:0048511	rhythmic process	biological_process	0.0090453	0.30365	9	566708	32	45598	Pg_S1631.2,Pg_S0122.4,Pg_S4200.4,Pg_S0897.19,Pg_S1778.1,Pg_S0824.2,Pg_S3866.11,Pg_S7084.4,Pg_S1852.20
GO:0006732	coenzyme metabolic process	biological_process	0.0091225	0.30399	68	566708	397	45598	Pg_S6137.4,Pg_S0676.4,Pg_S2060.2,Pg_S6053.3,Pg_S6427.7,Pg_S4227.3,Pg_S1668.13,Pg_S7170.7,Pg_S3518.16,Pg_S4525.3,Pg_S4321.14,Pg_S7308.4,Pg_S6130.4,Pg_S7014.1,Pg_S0254.7,Pg_S0952.1,Pg_S6725.6,Pg_S0148.2,Pg_S1493.1,Pg_S3074.9,Pg_S0587.1,Pg_S8609.1,Pg_S7360.5,Pg_S3924.1,Pg_S4012.7,Pg_S6528.8,Pg_S1815.23,Pg_S1681.1,Pg_S2896.3,Pg_S6282.2,Pg_S3174.20,Pg_S0519.50,Pg_S0093.27,Pg_S0077.36,Pg_S2063.2,Pg_S02…
GO:0016628	oxidoreductase activity, acting on the CH-CH group of donors, NAD or NADP as acceptor	molecular_function	0.0095945	0.31739	26	566708	141	45598	Pg_S3187.19,Pg_S6577.4,Pg_S0129.31,Pg_S2583.14,Pg_S3316.4,Pg_S0346.6,Pg_S2010.8,Pg_S4405.7,Pg_S2473.26,Pg_S0298.19,Pg_S0291.7,Pg_S6702.1,Pg_S0350.26,Pg_S1679.46,Pg_S1560.7,Pg_S5911.4,Pg_S0241.21,Pg_S1637.18,Pg_S5924.4,Pg_S0318.20,Pg_S4568.18,Pg_S0111.1,Pg_S0654.1,Pg_S5158.9,Pg_S0981.6,Pg_S0442.55
GO:0051186	cofactor metabolic process	biological_process	0.0097529	0.32029	99	566708	616	45598	Pg_S3187.19,Pg_S6053.3,Pg_S2010.8,Pg_S2060.2,Pg_S2106.10,Pg_S0346.6,Pg_S6427.7,Pg_S6137.4,Pg_S0676.4,Pg_S1730.4,Pg_S5836.2,Pg_S7308.4,Pg_S4321.14,Pg_S1940.1,Pg_S6130.4,Pg_S7014.1,Pg_S4227.3,Pg_S7170.7,Pg_S1668.13,Pg_S0318.20,Pg_S3518.16,Pg_S1135.14,Pg_S4525.3,Pg_S0587.1,Pg_S8609.1,Pg_S7360.5,Pg_S6702.1,Pg_S3924.1,Pg_S4012.7,Pg_S0254.7,Pg_S0952.1,Pg_S6725.6,Pg_S0148.2,Pg_S3039.16,Pg_S1560.7,Pg_S30…
GO:0044711	single-organism biosynthetic process	biological_process	0.009988	0.32565	136	566708	903	45598	Pg_S2624.4,Pg_S6725.6,Pg_S0254.7,Pg_S2902.11,Pg_S8609.1,Pg_S6655.6,Pg_S1815.23,Pg_S3934.6,Pg_S6528.8,Pg_S4111.2,Pg_S0093.27,Pg_S1681.1,Pg_S4288.6,Pg_S3718.8,Pg_S3711.8,Pg_S5969.2,Pg_S2060.2,Pg_S4405.7,Pg_S2473.26,Pg_S5009.4,Pg_S3518.16,Pg_S0846.30,Pg_S1497.22,Pg_S1465.27,Pg_S1174.3,Pg_S3560.4,Pg_S1679.46,Pg_S1550.10,Pg_S0350.26,Pg_S3649.2,Pg_S6541.2,Pg_S3236.1,Pg_S1701.8,Pg_S3935.2,Pg_S0213.29,Pg…
GO:0006471	protein ADP-ribosylation	biological_process	0.010757	0.34822	6	566708	21	45598	Pg_S0239.1,Pg_S0402.18,Pg_S5058.7,Pg_S5853.7,Pg_S7102.1,Pg_S0662.51
GO:0050497	transferase activity, transferring alkylthio groups	molecular_function	0.011032	0.3521	5	566708	11	45598	Pg_S4181.3,Pg_S0197.3,XLOC_036892,Pg_S1346.4,Pg_S1295.10
GO:0050524	coenzyme-B sulfoethylthiotransferase activity	molecular_function	0.011032	0.3521	5	566708	11	45598	Pg_S1295.10,Pg_S1346.4,XLOC_036892,Pg_S0197.3,Pg_S4181.3
GO:0016838	carbon-oxygen lyase activity, acting on phosphates	molecular_function	0.01118	0.35431	18	566708	83	45598	Pg_S0086.28,Pg_S0575.52,Pg_S5687.4,Pg_S0682.2,Pg_S3814.1,Pg_S5540.6,Pg_S3673.4,Pg_S5540.7,Pg_S3711.2,Pg_S0052.1,Pg_S0024.5,Pg_S5009.4,Pg_S2623.12,Pg_S6548.3,Pg_S0085.61,Pg_S7985.1,Pg_S4651.1,Pg_S8690.1
GO:0016301	kinase activity	molecular_function	0.011508	0.36218	474	566708	3667	45598	Pg_S1823.8,Pg_S0124.26,Pg_S6717.7,Pg_S0472.8,Pg_S0318.6,Pg_S0682.37,Pg_S1507.29,Pg_S0350.35,Pg_S6346.3,Pg_S1079.1,Pg_S1212.9,Pg_S6715.3,Pg_S0785.47,Pg_S5459.3,Pg_S6287.1,Pg_S1751.3,Pg_S4650.10,Pg_S1507.13,Pg_S5569.2,Pg_S7277.5,Pg_S3975.11,Pg_S1468.17,Pg_S2290.8,Pg_S1979.27,XLOC_478838,Pg_S3309.18,Pg_S7910.1,Pg_S0122.2,Pg_S4318.5,Pg_S0143.2,Pg_S1804.12,Pg_S5185.5,Pg_S6669.5,Pg_S3073.3,Pg_S3064.1,P…
GO:0016667	oxidoreductase activity, acting on a sulfur group of donors	molecular_function	0.012022	0.37574	67	566708	332	45598	Pg_S1234.3,Pg_S4667.3,Pg_S0129.42,Pg_S3794.15,Pg_S0503.10,Pg_S2611.18,Pg_S5160.4,Pg_S0769.7,Pg_S5648.1,Pg_S4133.7,Pg_S3699.5,Pg_S0713.17,Pg_S5338.15,Pg_S1354.13,Pg_S6001.8,Pg_S1661.19,Pg_S0908.29,Pg_S0129.44,Pg_S0064.1,Pg_S6670.5,Pg_S6304.6,Pg_S5444.4,Pg_S1671.36,Pg_S2156.8,Pg_S3730.12,Pg_S0822.4,Pg_S1993.13,Pg_S8430.1,XLOC_488737,Pg_S1703.23,Pg_S5847.4,Pg_S1971.4,Pg_S0065.6,Pg_S1314.8,Pg_S4057.4…
GO:0018958	phenol-containing compound metabolic process	biological_process	0.012218	0.37798	5	566708	10	45598	Pg_S0695.5,Pg_S0285.10,Pg_S0012.12,Pg_S4969.3,Pg_S1620.2
GO:0016903	oxidoreductase activity, acting on the aldehyde or oxo group of donors	molecular_function	0.01226	0.37798	30	566708	166	45598	Pg_S1552.7,Pg_S0497.8,Pg_S1204.11,Pg_S1431.7,Pg_S1679.46,Pg_S2124.22,Pg_S4405.7,Pg_S2473.26,Pg_S5795.3,Pg_S3316.4,Pg_S2583.14,Pg_S0438.2,Pg_S0318.20,Pg_S4568.18,Pg_S4883.12,Pg_S0061.31,Pg_S6819.3,Pg_S1050.14,Pg_S0233.5,Pg_S5158.9,Pg_S0662.68,Pg_S0496.20,Pg_S1637.18,Pg_S5653.2,Pg_S0441.1,Pg_S5714.1,Pg_S5466.9,Pg_S4653.6,Pg_S2661.6,Pg_S3174.20
GO:0031419	cobalamin binding	molecular_function	0.012451	0.38128	4	566708	12	45598	Pg_S6282.2,Pg_S0923.2,Pg_S1439.30,Pg_S4847.4
GO:0019773	proteasome core complex, alpha-subunit complex	cellular_component	0.012584	0.38154	13	566708	57	45598	Pg_S2016.2,Pg_S1097.14,Pg_S2672.13,Pg_S0213.20,Pg_S2920.2,Pg_S1416.42,Pg_S0876.1,Pg_S0823.2,Pg_S4533.16,Pg_S1960.16,Pg_S0431.37,Pg_S2124.25,Pg_S0981.25
GO:0010333	terpene synthase activity	molecular_function	0.012628	0.38154	17	566708	75	45598	Pg_S5540.7,Pg_S0052.1,Pg_S3711.2,Pg_S5540.6,Pg_S3673.4,Pg_S0575.52,Pg_S0086.28,Pg_S3814.1,Pg_S5687.4,Pg_S0682.2,Pg_S6548.3,Pg_S8690.1,Pg_S4651.1,Pg_S7985.1,Pg_S0085.61,Pg_S0024.5,Pg_S2623.12
GO:0044283	small molecule biosynthetic process	biological_process	0.012922	0.38298	132	566708	880	45598	Pg_S4678.5,Pg_S5428.3,Pg_S1647.42,Pg_S0724.33,Pg_S0724.14,Pg_S1428.10,Pg_S8809.1,Pg_S1908.9,Pg_S3456.16,Pg_S5123.2,Pg_S4553.2,Pg_S0515.7,Pg_S0497.8,Pg_S4656.4,Pg_S1451.9,Pg_S2973.2,Pg_S5924.4,Pg_S5001.2,Pg_S5158.9,Pg_S3747.4,Pg_S1652.1,Pg_S2658.24,Pg_S4690.2,Pg_S6541.2,Pg_S1701.8,Pg_S3935.2,Pg_S0213.29,Pg_S3236.1,Pg_S1679.46,Pg_S1550.10,Pg_S0350.26,Pg_S3649.2,Pg_S1465.27,Pg_S1174.3,Pg_S3560.4,Pg_…
GO:0022836	gated channel activity	molecular_function	0.013072	0.38298	45	566708	252	45598	Pg_S2495.1,Pg_S0801.4,Pg_S4650.10,Pg_S0914.1,Pg_S0002.18,Pg_S2295.24,Pg_S1801.1,XLOC_241369,Pg_S5127.11,Pg_S1979.4,Pg_S0538.3,Pg_S1497.35,Pg_S1380.2,Pg_S1647.20,Pg_S2085.4,Pg_S0914.4,Pg_S4021.15,Pg_S0476.46,Pg_S6888.2,Pg_S0852.8,Pg_S3124.4,Pg_S2017.10,Pg_S2829.8,Pg_S2196.10,Pg_S0439.3,Pg_S3923.7,Pg_S0742.2,Pg_S0062.25,Pg_S1311.30,Pg_S2317.2,Pg_S7998.2,Pg_S1316.4,Pg_S2245.31,Pg_S2813.11,Pg_S0577.1…
GO:0022839	ion gated channel activity	molecular_function	0.013072	0.38298	45	566708	252	45598	XLOC_241369,Pg_S5127.11,Pg_S1979.4,Pg_S1801.1,Pg_S0002.18,Pg_S2295.24,Pg_S0801.4,Pg_S2495.1,Pg_S4650.10,Pg_S0914.1,Pg_S0476.46,Pg_S4021.15,Pg_S6888.2,Pg_S0852.8,Pg_S3124.4,Pg_S1647.20,Pg_S2085.4,Pg_S0914.4,Pg_S1497.35,Pg_S1380.2,Pg_S0538.3,Pg_S7998.2,Pg_S2813.11,Pg_S1316.4,Pg_S2245.31,Pg_S0062.25,Pg_S1311.30,Pg_S2317.2,Pg_S0439.3,Pg_S3923.7,Pg_S0742.2,Pg_S2017.10,Pg_S2829.8,Pg_S2196.10,Pg_S0838.2…
GO:0006113	fermentation	biological_process	0.013151	0.38298	7	566708	17	45598	Pg_S2529.3,Pg_S2115.7,Pg_S2803.2,Pg_S8084.1,Pg_S4225.4,Pg_S2068.2,Pg_S6528.8
GO:0019665	anaerobic amino acid catabolic process	biological_process	0.013151	0.38298	7	566708	17	45598	Pg_S4225.4,Pg_S2803.2,Pg_S8084.1,Pg_S2068.2,Pg_S6528.8,Pg_S2115.7,Pg_S2529.3
GO:0016627	oxidoreductase activity, acting on the CH-CH group of donors	molecular_function	0.013183	0.38298	43	566708	266	45598	Pg_S0241.21,Pg_S5911.4,Pg_S3187.19,Pg_S0346.6,Pg_S9001.1,Pg_S3316.4,Pg_S6053.3,Pg_S2473.26,Pg_S2010.8,Pg_S4405.7,Pg_S0298.19,Pg_S0291.7,Pg_S0318.20,Pg_S0724.14,Pg_S4568.18,Pg_S0654.1,Pg_S0442.55,Pg_S1637.18,Pg_S5713.4,Pg_S1465.27,Pg_S0403.32,Pg_S1242.30,Pg_S0350.26,Pg_S1242.31,Pg_S1971.4,Pg_S1242.29,Pg_S1560.7,Pg_S1679.46,Pg_S0213.29,Pg_S6577.4,Pg_S8609.1,Pg_S0129.31,Pg_S2583.14,Pg_S4012.7,Pg_S67…
GO:0046903	secretion	biological_process	0.013634	0.3915	45	566708	239	45598	Pg_S2290.10,Pg_S2196.4,Pg_S0043.3,Pg_S8042.1,Pg_S5520.1,Pg_S0625.7,Pg_S0388.2,Pg_S3703.8,Pg_S4278.8,Pg_S8430.1,Pg_S2419.2,Pg_S4486.2,Pg_S1960.37,Pg_S4337.3,Pg_S4586.7,Pg_S2018.6,Pg_S0169.6,Pg_S1957.25,Pg_S7232.2,Pg_S4278.7,Pg_S3345.9,Pg_S4568.4,Pg_S6595.1,Pg_S6402.2,Pg_S0003.7,Pg_S1865.22,Pg_S0916.7,Pg_S4337.4,Pg_S0212.1,Pg_S3427.11,Pg_S7448.2,Pg_S5097.2,Pg_S0808.23,Pg_S1617.11,Pg_S4278.9,Pg_S509…
GO:0004672	protein kinase activity	molecular_function	0.013649	0.3915	387	566708	2912	45598	Pg_S0144.8,Pg_S2293.1,Pg_S1235.5,Pg_S5298.1,Pg_S2079.2,Pg_S5723.2,Pg_S0230.43,Pg_S2138.9,Pg_S4212.2,Pg_S1043.1,Pg_S4885.5,Pg_S4122.4,Pg_S2144.6,Pg_S5579.8,Pg_S0122.4,Pg_S0166.9,Pg_S2591.1,Pg_S0360.8,Pg_S2631.11,Pg_S5198.1,Pg_S0133.2,Pg_S1444.21,Pg_S0247.31,Pg_S0708.4,Pg_S2201.2,Pg_S4829.2,Pg_S2290.11,Pg_S7076.5,Pg_S1016.18,Pg_S3975.4,Pg_S7998.2,Pg_S0808.25,Pg_S5172.6,Pg_S2428.7,Pg_S0762.38,Pg_S05…
GO:0006096	glycolysis	biological_process	0.013962	0.39796	35	566708	199	45598	Pg_S4579.3,Pg_S4435.1,Pg_S0871.3,Pg_S1746.24,Pg_S5568.7,Pg_S3423.10,Pg_S3581.5,Pg_S4012.7,Pg_S0587.1,Pg_S3309.18,Pg_S3581.4,Pg_S0085.23,Pg_S2681.8,Pg_S4589.5,Pg_S7036.4,Pg_S1700.16,Pg_S3607.5,Pg_S0624.8,Pg_S6072.7,Pg_S3064.25,Pg_S0078.5,Pg_S6831.7,Pg_S2668.16,Pg_S3670.12,Pg_S0904.6,Pg_S1886.23,Pg_S0846.30,Pg_S1075.26,Pg_S1457.17,Pg_S1561.4,Pg_S3855.13,Pg_S0316.2,Pg_S1514.21,Pg_S2338.5,Pg_S5008.15
GO:0015740	C4-dicarboxylate transport	biological_process	0.014784	0.41756	26	566708	116	45598	Pg_S0249.4,Pg_S1749.1,Pg_S0286.4,Pg_S4021.15,Pg_S0508.5,Pg_S1336.14,Pg_S5163.2,Pg_S1934.1,Pg_S1330.12,Pg_S6328.1,Pg_S0134.14,Pg_S0191.3,Pg_S5090.1,Pg_S4656.4,Pg_S1734.9,Pg_S0023.7,Pg_S4619.11,Pg_S1059.12,Pg_S0002.18,Pg_S0363.3,Pg_S4656.3,Pg_S6406.12,Pg_S0399.25,Pg_S2256.5,Pg_S2495.1,Pg_S0437.22
GO:0010558	negative regulation of macromolecule biosynthetic process	biological_process	0.015018	0.41756	24	566708	101	45598	Pg_S2891.2,Pg_S0926.5,Pg_S7741.1,Pg_S7265.2,Pg_S3178.11,Pg_S4328.4,Pg_S2871.23,Pg_S1631.2,Pg_S1340.4,Pg_S2207.18,Pg_S6147.2,Pg_S0900.8,Pg_S0181.12,Pg_S2317.2,Pg_S0677.1,Pg_S0884.2,Pg_S1122.9,Pg_S3843.17,Pg_S0543.8,Pg_S5860.8,Pg_S0981.30,Pg_S2568.19,Pg_S0290.6,Pg_S0640.12
GO:0031327	negative regulation of cellular biosynthetic process	biological_process	0.015018	0.41756	24	566708	101	45598	Pg_S3843.17,Pg_S0884.2,Pg_S1122.9,Pg_S0677.1,Pg_S2317.2,Pg_S0290.6,Pg_S2568.19,Pg_S0640.12,Pg_S0981.30,Pg_S0543.8,Pg_S5860.8,Pg_S7265.2,Pg_S0926.5,Pg_S7741.1,Pg_S2891.2,Pg_S0900.8,Pg_S0181.12,Pg_S2207.18,Pg_S1340.4,Pg_S6147.2,Pg_S1631.2,Pg_S3178.11,Pg_S4328.4,Pg_S2871.23
GO:2000113	negative regulation of cellular macromolecule biosynthetic process	biological_process	0.015018	0.41756	24	566708	101	45598	Pg_S2891.2,Pg_S7741.1,Pg_S0926.5,Pg_S7265.2,Pg_S2871.23,Pg_S4328.4,Pg_S3178.11,Pg_S1631.2,Pg_S6147.2,Pg_S1340.4,Pg_S2207.18,Pg_S0181.12,Pg_S0900.8,Pg_S2317.2,Pg_S0677.1,Pg_S1122.9,Pg_S0884.2,Pg_S3843.17,Pg_S5860.8,Pg_S0543.8,Pg_S0981.30,Pg_S0640.12,Pg_S2568.19,Pg_S0290.6
GO:0006270	DNA replication initiation	biological_process	0.015403	0.42107	43	566708	224	45598	Pg_S3196.2,Pg_S6381.3,Pg_S0292.42,XLOC_199949,Pg_S2317.2,Pg_S1174.3,Pg_S2245.31,Pg_S2753.19,Pg_S0439.3,XLOC_492020,Pg_S4256.1,Pg_S0367.46,Pg_S0838.2,Pg_S0286.4,XLOC_536257,Pg_S7084.4,Pg_S3335.5,Pg_S8365.1,Pg_S8267.1,Pg_S6295.1,Pg_S4150.2,Pg_S4297.1,Pg_S1075.37,Pg_S0170.11,Pg_S2644.1,Pg_S3866.11,Pg_S2758.7,Pg_S1969.6,Pg_S2658.24,Pg_S2495.1,Pg_S0544.22,Pg_S2220.2,Pg_S0434.4,Pg_S1480.36,Pg_S0002.18,…
GO:0072330	monocarboxylic acid biosynthetic process	biological_process	0.015691	0.42107	37	566708	191	45598	Pg_S4288.6,Pg_S3718.8,Pg_S4656.4,Pg_S2045.2,Pg_S4690.2,Pg_S3504.4,Pg_S5320.7,Pg_S2503.6,Pg_S3747.4,Pg_S1212.9,Pg_S2315.1,Pg_S1701.8,Pg_S5890.6,Pg_S4935.3,Pg_S0727.36,Pg_S1155.4,Pg_S2902.11,Pg_S0378.7,Pg_S5470.1,Pg_S3289.11,Pg_S0004.23,Pg_S4917.14,Pg_S0015.12,Pg_S1497.22,Pg_S0439.3,Pg_S7995.1,Pg_S3222.2,Pg_S4921.1,Pg_S0724.33,Pg_S1661.17,Pg_S5123.2,Pg_S1416.6,Pg_S8809.1,Pg_S1908.9,Pg_S0515.7,Pg_S5…
GO:0006094	gluconeogenesis	biological_process	0.01581	0.42107	9	566708	33	45598	Pg_S0195.10,Pg_S1128.5,Pg_S0803.11,Pg_S6427.7,Pg_S4561.1,Pg_S2000.9,Pg_S5008.15,Pg_S0051.3,Pg_S7036.4
GO:0019319	hexose biosynthetic process	biological_process	0.01581	0.42107	9	566708	33	45598	Pg_S0803.11,Pg_S0195.10,Pg_S1128.5,Pg_S6427.7,Pg_S0051.3,Pg_S7036.4,Pg_S2000.9,Pg_S4561.1,Pg_S5008.15
GO:0046364	monosaccharide biosynthetic process	biological_process	0.01581	0.42107	9	566708	33	45598	Pg_S7036.4,Pg_S0051.3,Pg_S5008.15,Pg_S4561.1,Pg_S2000.9,Pg_S6427.7,Pg_S0195.10,Pg_S1128.5,Pg_S0803.11
GO:0006814	sodium ion transport	biological_process	0.01597	0.42107	35	566708	157	45598	Pg_S1472.3,Pg_S7717.1,Pg_S3153.1,Pg_S4333.19,Pg_S5121.8,Pg_S7709.3,Pg_S4568.4,Pg_S1305.2,Pg_S4217.12,Pg_S1432.2,Pg_S1000.3,Pg_S1580.2,Pg_S4691.3,Pg_S0888.4,Pg_S2317.2,Pg_S3245.2,Pg_S0070.6,Pg_S0994.3,Pg_S0659.34,Pg_S1550.21,Pg_S1647.20,Pg_S3209.2,Pg_S0183.3,Pg_S6994.3,Pg_S1658.9,Pg_S2495.1,Pg_S5894.2,Pg_S0967.53,Pg_S0288.17,Pg_S0765.11,Pg_S1181.1,Pg_S2590.1,Pg_S4063.16,Pg_S4052.14,Pg_S7431.5
GO:0052736	beta-glucanase activity	molecular_function	0.016114	0.42107	2	566708	2	45598	Pg_S3793.30,Pg_S1740.16
GO:0052861	glucan endo-1,3-beta-glucanase activity, C-3 substituted reducing group	molecular_function	0.016114	0.42107	2	566708	2	45598	Pg_S3793.30,Pg_S1740.16
GO:0052862	glucan endo-1,4-beta-glucanase activity, C-3 substituted reducing group	molecular_function	0.016114	0.42107	2	566708	2	45598	Pg_S1740.16,Pg_S3793.30
GO:0031324	negative regulation of cellular metabolic process	biological_process	0.016205	0.42107	24	566708	102	45598	Pg_S0677.1,Pg_S2317.2,Pg_S3843.17,Pg_S1122.9,Pg_S0884.2,Pg_S0981.30,Pg_S5860.8,Pg_S0543.8,Pg_S0640.12,Pg_S2568.19,Pg_S0290.6,Pg_S2891.2,Pg_S7265.2,Pg_S7741.1,Pg_S0926.5,Pg_S1631.2,Pg_S2871.23,Pg_S4328.4,Pg_S3178.11,Pg_S0181.12,Pg_S0900.8,Pg_S6147.2,Pg_S2207.18,Pg_S1340.4
GO:0017069	snRNA binding	molecular_function	0.01624	0.42107	5	566708	18	45598	Pg_S2317.2,Pg_S7601.1,Pg_S6147.2,Pg_S7265.2,Pg_S2568.19
GO:1901575	organic substance catabolic process	biological_process	0.016259	0.42107	169	566708	1156	45598	Pg_S5185.5,Pg_S0914.5,Pg_S6388.8,Pg_S0085.23,Pg_S1563.25,Pg_S1097.14,Pg_S2161.1,Pg_S5521.3,Pg_S4167.3,Pg_S3178.5,Pg_S0957.2,Pg_S3309.18,Pg_S3664.16,Pg_S3581.4,Pg_S1413.3,Pg_S2068.2,Pg_S2755.7,Pg_S3581.5,Pg_S4931.1,Pg_S3423.10,Pg_S1075.36,Pg_S6633.2,Pg_S2016.2,Pg_S1864.2,Pg_S6455.6,Pg_S8899.2,Pg_S1164.7,Pg_S5008.15,Pg_S0876.1,Pg_S1915.1,Pg_S0316.2,Pg_S3855.13,Pg_S8635.1,Pg_S2409.2,Pg_S1561.4,Pg_S6…
GO:0043531	ADP binding	molecular_function	0.016676	0.4294	61	566708	397	45598	Pg_S1850.4,Pg_S4666.1,Pg_S1135.11,Pg_S1462.3,Pg_S1671.50,Pg_S4769.12,Pg_S1850.6,Pg_S3597.14,Pg_S5208.3,Pg_S0727.12,Pg_S1459.25,Pg_S6474.4,Pg_S0213.18,Pg_S1169.8,Pg_S5687.10,Pg_S6474.1,Pg_S4227.3,Pg_S0431.19,Pg_S5234.8,Pg_S0745.20,Pg_S3187.19,Pg_S0190.25,Pg_S0280.22,Pg_S6427.7,Pg_S7264.3,Pg_S5746.7,Pg_S4227.4,Pg_S1322.3,Pg_S0197.3,Pg_S5625.5,Pg_S4733.14,Pg_S6107.5,Pg_S2116.23,Pg_S7220.6,Pg_S4452.2…
GO:0003840	gamma-glutamyltransferase activity	molecular_function	0.016869	0.43191	5	566708	12	45598	Pg_S3579.4,Pg_S7858.1,Pg_S0291.18,Pg_S4151.5,Pg_S0291.17
GO:0000070	mitotic sister chromatid segregation	biological_process	0.017391	0.43546	4	566708	11	45598	XLOC_199949,XLOC_529893,Pg_S1174.3,Pg_S4616.8
GO:0000796	condensin complex	cellular_component	0.017391	0.43546	4	566708	11	45598	Pg_S4616.8,Pg_S1174.3,XLOC_529893,XLOC_199949
GO:0000819	sister chromatid segregation	biological_process	0.017391	0.43546	4	566708	11	45598	Pg_S1174.3,Pg_S4616.8,XLOC_529893,XLOC_199949
GO:0007076	mitotic chromosome condensation	biological_process	0.017391	0.43546	4	566708	11	45598	XLOC_199949,XLOC_529893,Pg_S4616.8,Pg_S1174.3
GO:0032787	monocarboxylic acid metabolic process	biological_process	0.018086	0.45036	65	566708	386	45598	Pg_S8185.2,Pg_S5969.2,Pg_S1416.6,Pg_S0298.19,Pg_S1497.22,Pg_S0439.3,Pg_S7995.1,Pg_S3222.2,Pg_S4921.1,Pg_S5470.1,Pg_S3289.11,Pg_S1954.19,Pg_S2529.3,Pg_S4917.14,Pg_S0015.12,Pg_S0447.5,Pg_S2902.11,Pg_S2803.2,Pg_S1242.31,Pg_S1560.7,Pg_S3327.15,Pg_S0727.36,Pg_S7360.5,Pg_S6528.8,Pg_S2045.2,Pg_S4225.4,Pg_S9207.1,Pg_S3718.8,Pg_S4288.6,Pg_S8084.1,Pg_S0373.9,Pg_S4879.4,Pg_S0515.7,Pg_S5911.4,Pg_S5123.2,Pg_S…
GO:0000128	flocculation	biological_process	0.018744	0.46421	4	566708	11	45598	Pg_S0681.1,Pg_S3794.1,Pg_S1606.19,Pg_S3650.10
GO:0030212	hyaluronan metabolic process	biological_process	0.018901	0.46555	2	566708	3	45598	Pg_S5394.3,XLOC_137362
GO:0019748	secondary metabolic process	biological_process	0.019506	0.47586	15	566708	66	45598	Pg_S8042.1,Pg_S1240.48,Pg_S0695.5,Pg_S0285.10,Pg_S0012.12,Pg_S0957.5,Pg_S6669.7,Pg_S1620.2,Pg_S2029.2,Pg_S1563.22,Pg_S3934.6,Pg_S1043.1,Pg_S2677.26,Pg_S0808.37,Pg_S3083.29
GO:0006261	DNA-dependent DNA replication	biological_process	0.01953	0.47586	45	566708	245	45598	Pg_S0852.8,Pg_S6541.2,Pg_S3063.7,Pg_S2001.4,Pg_S0038.9,Pg_S1550.10,Pg_S2624.4,Pg_S2758.7,Pg_S1969.6,Pg_S1075.37,Pg_S2644.1,Pg_S0170.11,Pg_S3866.11,Pg_S0434.4,Pg_S0002.18,Pg_S1480.36,Pg_S4969.3,Pg_S2658.24,Pg_S2495.1,Pg_S2220.2,Pg_S0544.22,Pg_S0838.2,Pg_S0286.4,XLOC_536257,Pg_S0409.26,Pg_S7084.4,Pg_S3335.5,XLOC_492020,Pg_S4256.1,Pg_S0367.46,Pg_S8267.1,Pg_S4297.1,Pg_S4150.2,Pg_S6295.1,Pg_S8365.1,Pg…
GO:0000813	ESCRT I complex	cellular_component	0.019744	0.47597	3	566708	5	45598	Pg_S0735.1,Pg_S1845.3,Pg_S4486.2
GO:0032509	endosome transport via multivesicular body sorting pathway	biological_process	0.019744	0.47597	3	566708	5	45598	Pg_S4486.2,Pg_S1845.3,Pg_S0735.1
GO:0008320	protein transmembrane transporter activity	molecular_function	0.02031	0.48445	2	566708	3	45598	Pg_S0212.1,Pg_S1316.18
GO:0015450	P-P-bond-hydrolysis-driven protein transmembrane transporter activity	molecular_function	0.02031	0.48445	2	566708	3	45598	Pg_S0212.1,Pg_S1316.18
GO:0042470	melanosome	cellular_component	0.020896	0.49085	5	566708	17	45598	Pg_S1550.21,Pg_S5691.1,Pg_S1939.23,Pg_S7165.2,Pg_S1518.28
GO:0048770	pigment granule	cellular_component	0.020896	0.49085	5	566708	17	45598	Pg_S1550.21,Pg_S5691.1,Pg_S1939.23,Pg_S1518.28,Pg_S7165.2
GO:0042493	response to drug	biological_process	0.020995	0.49085	24	566708	128	45598	Pg_S5491.1,Pg_S2749.14,Pg_S7193.2,Pg_S0288.26,Pg_S4771.4,Pg_S4237.4,Pg_S2620.4,Pg_S4159.4,Pg_S5561.5,Pg_S4022.1,Pg_S0439.36,Pg_S4255.1,Pg_S4717.2,Pg_S2988.1,Pg_S1024.6,Pg_S4830.1,Pg_S1034.26,Pg_S2206.14,Pg_S5196.14,Pg_S2768.5,Pg_S3610.14,XLOC_102211,Pg_S1908.18,Pg_S7544.1
GO:0010605	negative regulation of macromolecule metabolic process	biological_process	0.021012	0.49085	28	566708	134	45598	Pg_S2317.2,Pg_S0677.1,Pg_S0884.2,Pg_S1122.9,Pg_S3843.17,Pg_S0543.8,Pg_S5860.8,Pg_S0717.2,Pg_S0981.30,Pg_S2568.19,Pg_S1488.2,Pg_S3513.6,Pg_S0290.6,Pg_S0640.12,Pg_S3513.1,Pg_S2891.2,Pg_S0926.5,Pg_S7741.1,Pg_S7265.2,Pg_S3178.11,Pg_S4328.4,Pg_S2871.23,Pg_S1631.2,Pg_S1340.4,Pg_S2207.18,Pg_S6147.2,Pg_S0900.8,Pg_S0181.12
GO:0006518	peptide metabolic process	biological_process	0.02215	0.5148	16	566708	83	45598	Pg_S4568.18,Pg_S0291.17,Pg_S2677.26,Pg_S7858.1,Pg_S3579.4,Pg_S0341.5,Pg_S0360.1,Pg_S2145.29,Pg_S0291.18,Pg_S0200.2,Pg_S0679.2,Pg_S5402.1,Pg_S0662.10,Pg_S0327.40,Pg_S8042.1,Pg_S4151.5
GO:0006464	cellular protein modification process	biological_process	0.023529	0.53067	514	566708	3933	45598	Pg_S6519.1,Pg_S3149.22,Pg_S3389.2,Pg_S0622.1,Pg_S3338.20,Pg_S3226.23,Pg_S3575.9,Pg_S3336.15,Pg_S3336.3,Pg_S0857.2,Pg_S2666.2,Pg_S3767.17,Pg_S1333.16,Pg_S4310.9,Pg_S3817.7,Pg_S0905.53,Pg_S1423.1,Pg_S5406.6,Pg_S7032.1,Pg_S0402.18,Pg_S4850.1,Pg_S0304.4,Pg_S1443.4,Pg_S1307.18,Pg_S0304.14,Pg_S1755.5,Pg_S2438.5,Pg_S2984.5,Pg_S0693.25,Pg_S1913.10,Pg_S3261.5,Pg_S1668.13,Pg_S3878.14,Pg_S6003.11,XLOC_38876…
GO:0036211	protein modification process	biological_process	0.023529	0.53067	514	566708	3933	45598	Pg_S5997.2,Pg_S0987.10,Pg_S3445.1,Pg_S5706.2,Pg_S0203.2,Pg_S3650.12,Pg_S8519.1,Pg_S2286.23,Pg_S2820.5,Pg_S2073.9,Pg_S4616.15,Pg_S2784.10,Pg_S1240.48,Pg_S6897.1,Pg_S3683.4,Pg_S3017.4,Pg_S1570.5,Pg_S5348.4,Pg_S1309.1,Pg_S5843.1,Pg_S0008.30,Pg_S3719.8,Pg_S2973.11,Pg_S3022.15,Pg_S4388.13,Pg_S3330.9,Pg_S4642.14,Pg_S0743.18,Pg_S1132.7,Pg_S8608.2,Pg_S0712.2,Pg_S0323.4,Pg_S5853.7,Pg_S0679.1,Pg_S6738.1,Pg…
GO:0005342	organic acid transmembrane transporter activity	molecular_function	0.023725	0.53067	17	566708	75	45598	Pg_S0384.25,Pg_S0138.7,Pg_S3250.15,Pg_S2920.14,Pg_S1579.13,Pg_S0002.5,Pg_S0265.21,Pg_S5219.6,Pg_S2053.12,Pg_S2677.26,Pg_S1366.13,Pg_S1255.12,Pg_S2306.24,Pg_S1336.14,Pg_S6893.5,XLOC_261815,Pg_S1749.1
GO:0046943	carboxylic acid transmembrane transporter activity	molecular_function	0.023725	0.53067	17	566708	75	45598	Pg_S1336.14,Pg_S1749.1,Pg_S6893.5,XLOC_261815,Pg_S2306.24,Pg_S1366.13,Pg_S1255.12,Pg_S2920.14,Pg_S0384.25,Pg_S0138.7,Pg_S3250.15,Pg_S5219.6,Pg_S2053.12,Pg_S2677.26,Pg_S1579.13,Pg_S0002.5,Pg_S0265.21
GO:0016829	lyase activity	molecular_function	0.024088	0.53067	135	566708	912	45598	Pg_S1212.1,Pg_S1885.4,Pg_S3669.5,Pg_S0923.8,Pg_S0085.23,Pg_S6941.6,Pg_S3581.4,Pg_S4791.2,Pg_S0024.5,Pg_S3358.2,Pg_S3309.18,Pg_S3581.5,Pg_S1465.3,Pg_S3423.10,Pg_S0431.5,Pg_S5540.6,Pg_S0682.21,Pg_S0409.4,Pg_S7431.5,Pg_S0086.28,Pg_S5454.6,Pg_S4149.9,Pg_S0682.2,Pg_S0439.42,Pg_S0890.4,Pg_S7314.3,Pg_S3759.6,Pg_S0316.2,Pg_S0051.3,XLOC_416598,Pg_S0093.26,Pg_S4568.4,Pg_S0102.28,Pg_S1858.17,Pg_S1886.23,Pg_…
GO:0000003	reproduction	biological_process	0.024207	0.53067	111	566708	699	45598	Pg_S0384.24,Pg_S1122.5,XLOC_388763,Pg_S3325.19,Pg_S4363.7,Pg_S2422.5,Pg_S0762.19,Pg_S4605.4,Pg_S2073.9,Pg_S2396.14,Pg_S4613.6,Pg_S2633.17,Pg_S1675.13,Pg_S0203.2,Pg_S0384.42,Pg_S6271.2,Pg_S2784.10,Pg_S0046.18,Pg_S1678.13,Pg_S2783.12,Pg_S1394.4,Pg_S1425.22,Pg_S1073.7,Pg_S3149.21,Pg_S2448.1,Pg_S4653.6,Pg_S8258.2,Pg_S0572.14,Pg_S3949.6,Pg_S1605.11,Pg_S1671.13,Pg_S3706.5,Pg_S2419.2,Pg_S4821.2,Pg_S2790…
GO:0009627	systemic acquired resistance	biological_process	0.024225	0.53067	5	566708	9	45598	Pg_S3049.2,Pg_S8289.2,Pg_S1761.12,Pg_S6912.2,Pg_S5942.6
GO:0009814	defense response, incompatible interaction	biological_process	0.024225	0.53067	5	566708	9	45598	Pg_S3049.2,Pg_S8289.2,Pg_S1761.12,Pg_S6912.2,Pg_S5942.6
GO:0010112	regulation of systemic acquired resistance	biological_process	0.024225	0.53067	5	566708	9	45598	Pg_S5942.6,Pg_S6912.2,Pg_S1761.12,Pg_S3049.2,Pg_S8289.2
GO:0032994	protein-lipid complex	cellular_component	0.024247	0.53067	3	566708	5	45598	Pg_S0374.42,Pg_S0222.27,Pg_S7765.2
GO:0034358	plasma lipoprotein particle	cellular_component	0.024247	0.53067	3	566708	5	45598	Pg_S0374.42,Pg_S7765.2,Pg_S0222.27
GO:0042627	chylomicron	cellular_component	0.024247	0.53067	3	566708	5	45598	Pg_S0374.42,Pg_S0222.27,Pg_S7765.2
GO:0070851	growth factor receptor binding	molecular_function	0.024356	0.53067	10	566708	38	45598	Pg_S8608.3,Pg_S3713.11,Pg_S5104.3,Pg_S4675.2,Pg_S1693.21,Pg_S0643.5,Pg_S7224.5,Pg_S1770.14,Pg_S2164.2,Pg_S1137.10
GO:0015743	malate transport	biological_process	0.025726	0.55785	24	566708	110	45598	Pg_S6328.1,Pg_S1330.12,Pg_S0134.14,Pg_S0191.3,Pg_S1934.1,Pg_S5163.2,Pg_S0508.5,Pg_S0249.4,Pg_S0286.4,Pg_S4021.15,Pg_S0437.22,Pg_S0399.25,Pg_S2495.1,Pg_S2256.5,Pg_S4656.3,Pg_S6406.12,Pg_S0002.18,Pg_S0363.3,Pg_S4619.11,Pg_S1059.12,Pg_S0023.7,Pg_S5090.1,Pg_S4656.4,Pg_S1734.9
GO:0006855	drug transmembrane transport	biological_process	0.026007	0.5586	23	566708	121	45598	Pg_S2620.4,Pg_S4237.4,Pg_S4771.4,Pg_S0288.26,Pg_S7193.2,Pg_S2749.14,Pg_S5491.1,Pg_S4159.4,Pg_S4022.1,Pg_S5561.5,Pg_S1024.6,Pg_S4717.2,Pg_S4255.1,Pg_S2988.1,Pg_S2206.14,Pg_S4830.1,Pg_S1034.26,Pg_S2768.5,Pg_S3610.14,Pg_S5196.14,Pg_S1908.18,XLOC_102211,Pg_S7544.1
GO:0015238	drug transmembrane transporter activity	molecular_function	0.026007	0.5586	23	566708	121	45598	Pg_S5561.5,Pg_S4022.1,Pg_S4255.1,Pg_S4717.2,Pg_S2988.1,Pg_S1024.6,Pg_S5491.1,Pg_S2749.14,Pg_S7193.2,Pg_S0288.26,Pg_S4771.4,Pg_S2620.4,Pg_S4237.4,Pg_S4159.4,XLOC_102211,Pg_S1908.18,Pg_S7544.1,Pg_S1034.26,Pg_S4830.1,Pg_S2206.14,Pg_S5196.14,Pg_S3610.14,Pg_S2768.5
GO:0036094	small molecule binding	molecular_function	0.026828	0.57351	979	566708	7888	45598	Pg_S0384.42,Pg_S5746.7,Pg_S6271.2,Pg_S1583.19,Pg_S7065.1,Pg_S0745.20,Pg_S0327.25,Pg_S1212.15,Pg_S5191.7,Pg_S8767.1,Pg_S3253.1,Pg_S6725.5,Pg_S3284.4,Pg_S4733.14,Pg_S3797.1,Pg_S1311.27,Pg_S6130.4,Pg_S7308.4,Pg_S5541.11,Pg_S0516.28,Pg_S0152.4,Pg_S1036.5,Pg_S0171.15,Pg_S2792.2,Pg_S4800.3,Pg_S2988.15,Pg_S3174.3,Pg_S2920.12,Pg_S1187.2,Pg_S0590.22,Pg_S4818.4,Pg_S3070.8,Pg_S0624.8,XLOC_351575,Pg_S2765.2,…
GO:0016773	phosphotransferase activity, alcohol group as acceptor	molecular_function	0.027112	0.57685	452	566708	3512	45598	Pg_S8174.1,Pg_S7065.1,Pg_S3767.9,Pg_S0384.42,Pg_S5036.5,Pg_S6271.2,Pg_S2448.1,Pg_S3284.4,Pg_S1514.21,Pg_S5191.7,Pg_S4114.2,Pg_S0280.38,Pg_S1718.7,Pg_S5541.11,Pg_S5520.3,Pg_S0846.30,Pg_S0171.15,Pg_S0012.15,Pg_S2687.5,Pg_S2793.1,Pg_S4012.7,Pg_S2765.2,Pg_S1700.16,Pg_S0388.23,Pg_S0896.34,Pg_S0664.15,Pg_S1756.5,Pg_S3427.10,Pg_S3065.2,Pg_S2790.10,Pg_S4821.2,Pg_S0253.6,Pg_S1408.1,Pg_S1746.24,Pg_S4929.11…
GO:0008677	2-dehydropantoate 2-reductase activity	molecular_function	0.028112	0.58842	14	566708	69	45598	Pg_S0298.19,Pg_S1672.1,Pg_S0358.22,Pg_S6081.2,Pg_S0346.6,Pg_S0129.31,Pg_S5924.4,Pg_S1240.32,Pg_S1740.5,Pg_S0654.1,Pg_S1185.34,Pg_S0590.13,Pg_S6152.1,Pg_S2164.7
GO:0006835	dicarboxylic acid transport	biological_process	0.028487	0.58842	26	566708	123	45598	Pg_S6328.1,Pg_S1330.12,Pg_S0191.3,Pg_S0134.14,Pg_S1934.1,Pg_S1336.14,Pg_S5163.2,Pg_S0508.5,Pg_S0286.4,Pg_S0249.4,Pg_S1749.1,Pg_S4021.15,Pg_S0437.22,Pg_S0399.25,Pg_S2256.5,Pg_S2495.1,Pg_S6406.12,Pg_S4656.3,Pg_S0002.18,Pg_S0363.3,Pg_S4619.11,Pg_S1059.12,Pg_S0023.7,Pg_S4656.4,Pg_S5090.1,Pg_S1734.9
GO:0051188	cofactor biosynthetic process	biological_process	0.028714	0.58842	67	566708	459	45598	Pg_S1232.2,Pg_S1885.4,Pg_S4442.6,Pg_S1971.4,Pg_S0543.15,Pg_S6577.4,Pg_S3236.1,Pg_S0129.31,Pg_S0981.6,Pg_S1652.1,Pg_S2623.11,Pg_S0111.1,Pg_S2390.7,Pg_S1451.9,Pg_S0277.26,Pg_S0241.21,Pg_S5911.4,Pg_S0077.36,Pg_S1428.10,Pg_S0291.7,Pg_S0093.26,Pg_S0654.1,Pg_S0013.1,Pg_S0442.55,Pg_S1552.33,Pg_S0724.14,Pg_S0403.32,Pg_S4481.10,Pg_S5428.3,Pg_S6343.2,Pg_S1444.21,Pg_S2317.2,Pg_S1774.28,Pg_S1560.7,Pg_S0148.2…
GO:0015893	drug transport	biological_process	0.028836	0.58842	23	566708	123	45598	Pg_S4237.4,Pg_S2620.4,Pg_S0288.26,Pg_S4771.4,Pg_S2749.14,Pg_S7193.2,Pg_S5491.1,Pg_S4159.4,Pg_S4022.1,Pg_S5561.5,Pg_S1024.6,Pg_S4717.2,Pg_S4255.1,Pg_S2988.1,Pg_S2206.14,Pg_S4830.1,Pg_S1034.26,Pg_S2768.5,Pg_S3610.14,Pg_S5196.14,Pg_S1908.18,XLOC_102211,Pg_S7544.1
GO:0090484	drug transporter activity	molecular_function	0.028836	0.58842	23	566708	123	45598	Pg_S4159.4,Pg_S4771.4,Pg_S0288.26,Pg_S4237.4,Pg_S2620.4,Pg_S5491.1,Pg_S2749.14,Pg_S7193.2,Pg_S1024.6,Pg_S2988.1,Pg_S4717.2,Pg_S4255.1,Pg_S5561.5,Pg_S4022.1,Pg_S3610.14,Pg_S2768.5,Pg_S5196.14,Pg_S2206.14,Pg_S1034.26,Pg_S4830.1,Pg_S7544.1,Pg_S1908.18,XLOC_102211
GO:0000166	nucleotide binding	molecular_function	0.02893	0.58842	967	566708	7795	45598	Pg_S3098.11,Pg_S3210.11,Pg_S5948.1,Pg_S4442.5,Pg_S0889.69,Pg_S0664.18,Pg_S1304.3,Pg_S2589.5,Pg_S3471.3,Pg_S0086.14,Pg_S0171.1,Pg_S6655.6,Pg_S1302.39,Pg_S3049.25,Pg_S0415.6,Pg_S7220.8,Pg_S6529.3,Pg_S1174.11,Pg_S0134.2,Pg_S1682.2,Pg_S3306.7,Pg_S4936.2,Pg_S0519.50,Pg_S0575.46,Pg_S1672.1,Pg_S1185.40,Pg_S0409.18,Pg_S0332.8,Pg_S5137.1,Pg_S1394.4,Pg_S0747.20,Pg_S6107.5,Pg_S2291.3,Pg_S8608.3,Pg_S3948.19,…
GO:1901265	nucleoside phosphate binding	molecular_function	0.02893	0.58842	967	566708	7795	45598	Pg_S1671.13,Pg_S1995.10,Pg_S1750.1,Pg_S0895.1,Pg_S3866.11,Pg_S4845.1,Pg_S3106.1,Pg_S6537.1,Pg_S0647.5,Pg_S3806.3,Pg_S3042.24,Pg_S3456.19,Pg_S8551.1,Pg_S1979.1,Pg_S7360.5,Pg_S1701.4,Pg_S0177.5,Pg_S0397.15,Pg_S3975.13,Pg_S0329.3,Pg_S0159.24,Pg_S1865.4,Pg_S4342.4,Pg_S0905.24,Pg_S1403.10,Pg_S1185.55,Pg_S5208.3,Pg_S2435.6,Pg_S0288.26,XLOC_299538,Pg_S1637.18,Pg_S1646.2,Pg_S0848.9,Pg_S4635.12,Pg_S5970.4…
GO:0008814	citrate CoA-transferase activity	molecular_function	0.029003	0.58842	2	566708	2	45598	Pg_S1295.23,Pg_S2063.2
GO:0009346	citrate lyase complex	cellular_component	0.029003	0.58842	2	566708	2	45598	Pg_S2063.2,Pg_S1295.23
GO:0006032	chitin catabolic process	biological_process	0.029213	0.58842	9	566708	31	45598	Pg_S0096.37,Pg_S0423.30,Pg_S0133.2,Pg_S5473.2,Pg_S1777.1,Pg_S7390.2,Pg_S0748.7,Pg_S4931.1,XLOC_230567
GO:0046348	amino sugar catabolic process	biological_process	0.029213	0.58842	9	566708	31	45598	Pg_S4931.1,XLOC_230567,Pg_S1777.1,Pg_S7390.2,Pg_S0748.7,Pg_S5473.2,Pg_S0423.30,Pg_S0133.2,Pg_S0096.37
GO:1901072	glucosamine-containing compound catabolic process	biological_process	0.029213	0.58842	9	566708	31	45598	Pg_S7390.2,Pg_S1777.1,Pg_S0748.7,Pg_S4931.1,XLOC_230567,Pg_S0423.30,Pg_S0133.2,Pg_S5473.2,Pg_S0096.37
GO:0043900	regulation of multi-organism process	biological_process	0.029989	0.60137	12	566708	48	45598	Pg_S3178.11,Pg_S3049.2,Pg_S1761.12,Pg_S3178.2,Pg_S0423.25,Pg_S5970.6,Pg_S0575.52,Pg_S8289.2,Pg_S5036.9,Pg_S2274.7,Pg_S6912.2,Pg_S5942.6
GO:0006633	fatty acid biosynthetic process	biological_process	0.030455	0.60803	34	566708	181	45598	Pg_S5969.2,Pg_S8185.2,Pg_S0515.7,Pg_S8809.1,Pg_S1416.6,Pg_S5123.2,Pg_S0724.33,Pg_S1661.17,Pg_S3222.2,Pg_S7995.1,Pg_S0439.3,Pg_S1497.22,Pg_S0015.12,Pg_S4917.14,Pg_S0004.23,Pg_S3289.11,Pg_S5470.1,Pg_S0378.7,Pg_S1155.4,Pg_S2902.11,Pg_S0727.36,Pg_S5890.6,Pg_S1701.8,Pg_S2315.1,Pg_S3747.4,Pg_S1212.9,Pg_S5320.7,Pg_S2503.6,Pg_S3504.4,Pg_S4690.2,Pg_S2045.2,Pg_S4656.4,Pg_S4288.6,Pg_S3718.8
GO:0016053	organic acid biosynthetic process	biological_process	0.030752	0.6086	99	566708	653	45598	Pg_S1050.14,Pg_S2503.6,Pg_S5158.9,Pg_S5320.7,Pg_S1652.1,Pg_S2315.1,Pg_S1212.9,Pg_S3747.4,Pg_S4690.2,Pg_S3504.4,Pg_S0111.1,Pg_S1018.4,Pg_S4656.4,Pg_S6519.4,Pg_S1451.9,Pg_S2973.2,Pg_S5924.4,Pg_S5001.2,Pg_S5454.6,Pg_S1679.46,Pg_S0378.7,Pg_S1155.4,Pg_S4442.6,Pg_S2583.14,Pg_S0426.21,Pg_S2312.4,Pg_S0543.15,Pg_S0213.29,Pg_S3935.2,Pg_S1701.8,Pg_S4935.3,Pg_S5890.6,Pg_S1661.17,Pg_S0724.33,Pg_S0724.14,Pg_S0…
GO:0046394	carboxylic acid biosynthetic process	biological_process	0.030752	0.6086	99	566708	653	45598	Pg_S4442.6,Pg_S1155.4,Pg_S0378.7,Pg_S1679.46,Pg_S5890.6,Pg_S4935.3,Pg_S3935.2,Pg_S1701.8,Pg_S0213.29,Pg_S2312.4,Pg_S0543.15,Pg_S0426.21,Pg_S2583.14,Pg_S3504.4,Pg_S0111.1,Pg_S4690.2,Pg_S1212.9,Pg_S3747.4,Pg_S1652.1,Pg_S2315.1,Pg_S5320.7,Pg_S5158.9,Pg_S2503.6,Pg_S1050.14,Pg_S5454.6,Pg_S5001.2,Pg_S5924.4,Pg_S2973.2,Pg_S6519.4,Pg_S1451.9,Pg_S4656.4,Pg_S1018.4,Pg_S0497.8,Pg_S0515.7,Pg_S5520.14,Pg_S345…
GO:0008514	organic anion transmembrane transporter activity	molecular_function	0.03099	0.61063	17	566708	79	45598	Pg_S2306.24,Pg_S1336.14,Pg_S1749.1,Pg_S6893.5,XLOC_261815,Pg_S2920.14,Pg_S0384.25,Pg_S0138.7,Pg_S3250.15,Pg_S5219.6,Pg_S2053.12,Pg_S2677.26,Pg_S0002.5,Pg_S1579.13,Pg_S0265.21,Pg_S1366.13,Pg_S1255.12
GO:0032501	multicellular organismal process	biological_process	0.03366	0.65687	129	566708	870	45598	Pg_S5090.1,Pg_S0384.24,XLOC_388763,Pg_S2073.9,Pg_S0908.18,Pg_S5954.6,Pg_S2784.10,Pg_S0046.18,Pg_S2783.12,Pg_S0109.12,Pg_S1073.7,Pg_S0743.18,Pg_S1605.11,Pg_S1671.13,Pg_S8258.2,Pg_S3866.11,Pg_S0063.6,Pg_S0466.1,Pg_S5498.4,Pg_S3717.3,Pg_S0204.75,Pg_S4369.16,Pg_S3046.4,Pg_S2290.10,Pg_S3064.23,Pg_S3174.22,Pg_S3149.22,Pg_S3149.20,Pg_S0070.6,Pg_S7752.2,Pg_S1794.5,Pg_S5234.3,Pg_S2746.10,XLOC_199949,Pg_S3…
GO:0045088	regulation of innate immune response	biological_process	0.033743	0.65687	5	566708	10	45598	Pg_S5942.6,Pg_S6912.2,Pg_S1761.12,Pg_S3049.2,Pg_S8289.2
GO:0032940	secretion by cell	biological_process	0.033819	0.65687	41	566708	230	45598	Pg_S2196.4,Pg_S5520.1,Pg_S8042.1,Pg_S2290.10,Pg_S0625.7,Pg_S2419.2,Pg_S4486.2,Pg_S1960.37,Pg_S0388.2,Pg_S3703.8,Pg_S4278.8,Pg_S8430.1,Pg_S0169.6,Pg_S2018.6,Pg_S1957.25,Pg_S4337.3,Pg_S4586.7,Pg_S0003.7,Pg_S6595.1,Pg_S6402.2,Pg_S1865.22,Pg_S0916.7,Pg_S3345.9,Pg_S7232.2,Pg_S4278.7,Pg_S4568.4,Pg_S3427.11,Pg_S0212.1,Pg_S4337.4,Pg_S4278.9,Pg_S5097.9,Pg_S5097.2,Pg_S0808.23,Pg_S1617.11,Pg_S0493.38,Pg_S31…
GO:0009847	spore germination	biological_process	0.033916	0.65687	9	566708	37	45598	XLOC_261815,Pg_S1255.12,Pg_S1366.13,Pg_S2677.26,Pg_S7207.1,Pg_S0905.56,Pg_S0002.5,Pg_S0768.4,Pg_S1049.17
GO:0003849	3-deoxy-7-phosphoheptulonate synthase activity	molecular_function	0.035625	0.68704	3	566708	6	45598	Pg_S1018.4,Pg_S2973.2,Pg_S2972.1
GO:0009411	response to UV	biological_process	0.037195	0.71371	2	566708	2	45598	Pg_S1106.49,Pg_S2973.2
GO:0001071	nucleic acid binding transcription factor activity	molecular_function	0.037481	0.71371	281	566708	1761	45598	Pg_S8377.4,Pg_S4766.5,Pg_S0519.20,Pg_S0889.45,Pg_S6300.2,Pg_S0978.4,Pg_S0812.13,XLOC_118966,Pg_S2375.29,Pg_S1049.19,Pg_S4487.13,Pg_S1279.6,Pg_S1312.12,Pg_S6383.5,Pg_S2307.2,Pg_S3332.18,Pg_S0960.17,Pg_S0701.31,Pg_S2468.1,Pg_S0093.37,Pg_S0230.6,Pg_S1097.32,Pg_S5113.6,Pg_S0161.31,Pg_S0794.3,Pg_S6301.2,Pg_S0252.37,Pg_S0916.7,Pg_S1241.2,Pg_S3908.2,Pg_S5963.1,Pg_S0472.41,Pg_S0265.21,Pg_S1514.6,Pg_S3155…
GO:0003700	sequence-specific DNA binding transcription factor activity	molecular_function	0.037481	0.71371	281	566708	1761	45598	Pg_S2207.35,Pg_S1946.4,Pg_S1106.33,Pg_S7927.2,Pg_S6708.1,Pg_S1380.7,Pg_S1038.44,Pg_S2422.5,Pg_S5075.1,Pg_S3878.7,XLOC_435479,Pg_S2518.8,Pg_S6184.2,Pg_S6962.7,Pg_S2473.3,Pg_S0961.12,Pg_S4277.1,Pg_S4852.3,Pg_S1613.20,Pg_S4621.1,Pg_S7426.2,Pg_S0650.10,Pg_S1225.5,Pg_S1480.36,Pg_S0814.5,Pg_S0178.7,Pg_S5727.9,Pg_S0129.17,Pg_S0736.19,Pg_S5920.3,Pg_S1990.1,Pg_S4908.6,Pg_S3083.6,Pg_S4328.5,Pg_S4919.1,Pg_S…
GO:0019627	urea metabolic process	biological_process	0.038062	0.71882	2	566708	6	45598	Pg_S3028.17,Pg_S4042.1
GO:0006030	chitin metabolic process	biological_process	0.038327	0.71882	11	566708	43	45598	Pg_S7390.2,Pg_S1777.1,Pg_S0748.7,Pg_S5998.7,Pg_S5902.2,Pg_S4931.1,XLOC_230567,Pg_S0096.37,Pg_S0423.30,Pg_S0133.2,Pg_S5473.2
GO:1901071	glucosamine-containing compound metabolic process	biological_process	0.038327	0.71882	11	566708	43	45598	XLOC_230567,Pg_S4931.1,Pg_S5902.2,Pg_S5998.7,Pg_S0748.7,Pg_S1777.1,Pg_S7390.2,Pg_S5473.2,Pg_S0133.2,Pg_S0423.30,Pg_S0096.37
GO:0019867	outer membrane	cellular_component	0.038672	0.71882	66	566708	423	45598	Pg_S2499.1,Pg_S3178.2,Pg_S4244.6,Pg_S2149.3,Pg_S3507.1,Pg_S5352.1,Pg_S0219.36,Pg_S1212.9,Pg_S4627.29,Pg_S2461.6,Pg_S4075.8,Pg_S4855.11,Pg_S0072.2,Pg_S0607.7,Pg_S3796.4,Pg_S3604.2,Pg_S1618.5,Pg_S5036.9,Pg_S0439.40,Pg_S6377.1,Pg_S2144.6,Pg_S0003.7,Pg_S0363.3,Pg_S5775.6,Pg_S2330.11,Pg_S0125.14,Pg_S4725.9,Pg_S1066.16,Pg_S0073.17,Pg_S3523.4,Pg_S2849.2,Pg_S4561.1,Pg_S4409.18,Pg_S1389.34,Pg_S0595.33,Pg_…
GO:0006582	melanin metabolic process	biological_process	0.038701	0.71882	4	566708	8	45598	Pg_S1620.2,Pg_S0695.5,Pg_S0012.12,Pg_S0285.10
GO:0030411	scytalone dehydratase activity	molecular_function	0.038701	0.71882	4	566708	8	45598	Pg_S1620.2,Pg_S0695.5,Pg_S0285.10,Pg_S0012.12
GO:0010565	regulation of cellular ketone metabolic process	biological_process	0.039437	0.7236	2	566708	2	45598	Pg_S4879.4,Pg_S2512.6
GO:0019216	regulation of lipid metabolic process	biological_process	0.039437	0.7236	2	566708	2	45598	Pg_S4879.4,Pg_S2512.6
GO:0019217	regulation of fatty acid metabolic process	biological_process	0.039437	0.7236	2	566708	2	45598	Pg_S4879.4,Pg_S2512.6
GO:0004568	chitinase activity	molecular_function	0.040128	0.7333	7	566708	22	45598	Pg_S0096.37,Pg_S1777.1,Pg_S0423.30,Pg_S0133.2,Pg_S4931.1,XLOC_230567,Pg_S5473.2
GO:0005335	serotonin:sodium symporter activity	molecular_function	0.040758	0.74183	2	566708	3	45598	Pg_S1434.6,Pg_S0664.32
GO:0000746	conjugation	biological_process	0.041261	0.74798	11	566708	51	45598	Pg_S0973.12,Pg_S2808.1,Pg_S0433.4,Pg_S4725.9,Pg_S3178.2,Pg_S5970.6,Pg_S4627.29,Pg_S0661.3,Pg_S5036.9,Pg_S5140.1,Pg_S0917.21
GO:0005137	interleukin-5 receptor binding	molecular_function	0.041515	0.74959	2	566708	3	45598	Pg_S3713.11,Pg_S1693.21
GO:0017134	fibroblast growth factor binding	molecular_function	0.042121	0.75751	1	566708	1	45598	Pg_S1242.29
GO:0000902	cell morphogenesis	biological_process	0.04299	0.76706	24	566708	141	45598	Pg_S0403.26,Pg_S3854.6,Pg_S0973.12,Pg_S3648.3,Pg_S7429.2,Pg_S1935.3,Pg_S1292.11,Pg_S0252.9,Pg_S1501.29,Pg_S1718.7,Pg_S1076.1,Pg_S0747.8,Pg_S0175.24,Pg_S0175.20,Pg_S5886.2,Pg_S0736.1,Pg_S3118.1,Pg_S4599.3,Pg_S3805.3,Pg_S2855.21,Pg_S2687.5,Pg_S0724.10,Pg_S0988.30,Pg_S3767.9
GO:0032989	cellular component morphogenesis	biological_process	0.04299	0.76706	24	566708	141	45598	Pg_S2855.21,Pg_S2687.5,Pg_S0724.10,Pg_S0988.30,Pg_S3767.9,Pg_S0747.8,Pg_S0175.24,Pg_S0175.20,Pg_S5886.2,Pg_S0736.1,Pg_S3118.1,Pg_S4599.3,Pg_S3805.3,Pg_S1501.29,Pg_S1718.7,Pg_S1076.1,Pg_S0403.26,Pg_S3854.6,Pg_S0973.12,Pg_S3648.3,Pg_S7429.2,Pg_S1935.3,Pg_S0252.9,Pg_S1292.11
GO:0006098	pentose-phosphate shunt	biological_process	0.043364	0.76769	8	566708	21	45598	Pg_S1164.7,Pg_S2896.3,Pg_S6282.2,Pg_S7308.4,Pg_S7360.5,Pg_S1668.13,Pg_S7556.2,Pg_S1563.25
GO:0006740	NADPH regeneration	biological_process	0.043364	0.76769	8	566708	21	45598	Pg_S1164.7,Pg_S2896.3,Pg_S6282.2,Pg_S7360.5,Pg_S7308.4,Pg_S1668.13,Pg_S7556.2,Pg_S1563.25
GO:0015171	amino acid transmembrane transporter activity	molecular_function	0.043834	0.77164	13	566708	59	45598	Pg_S0138.7,Pg_S0384.25,Pg_S3250.15,Pg_S1579.13,Pg_S0002.5,Pg_S2306.24,Pg_S5219.6,Pg_S2677.26,Pg_S2053.12,Pg_S1366.13,Pg_S6893.5,XLOC_261815,Pg_S1255.12
GO:0009890	negative regulation of biosynthetic process	biological_process	0.043928	0.77164	24	566708	116	45598	Pg_S1631.2,Pg_S3178.11,Pg_S4328.4,Pg_S2871.23,Pg_S0900.8,Pg_S0181.12,Pg_S1340.4,Pg_S2207.18,Pg_S6147.2,Pg_S2891.2,Pg_S7265.2,Pg_S0926.5,Pg_S7741.1,Pg_S0981.30,Pg_S0543.8,Pg_S5860.8,Pg_S2568.19,Pg_S0290.6,Pg_S0640.12,Pg_S0677.1,Pg_S2317.2,Pg_S3843.17,Pg_S0884.2,Pg_S1122.9
GO:0030145	manganese ion binding	molecular_function	0.044269	0.77463	8	566708	34	45598	Pg_S0684.21,Pg_S5963.1,Pg_S2392.17,Pg_S0664.19,Pg_S4204.1,Pg_S1349.1,Pg_S3920.2,Pg_S5881.6
GO:0005666	DNA-directed RNA polymerase III complex	cellular_component	0.044595	0.77732	7	566708	27	45598	Pg_S2495.1,Pg_S1157.10,Pg_S1960.15,Pg_S1550.10,XLOC_241369,Pg_S1497.35,Pg_S0386.1
GO:0016977	chitosanase activity	molecular_function	0.045252	0.78196	1	566708	1	45598	Pg_S1530.19
GO:0006783	heme biosynthetic process	biological_process	0.04538	0.78196	15	566708	87	45598	Pg_S1940.1,Pg_S6702.1,Pg_S0291.7,Pg_S2010.8,Pg_S0346.6,Pg_S0129.31,Pg_S6577.4,Pg_S0241.21,Pg_S5911.4,Pg_S0442.55,Pg_S1135.14,Pg_S0981.6,Pg_S1560.7,Pg_S0654.1,Pg_S0111.1
GO:0019295	coenzyme M biosynthetic process	biological_process	0.045792	0.78196	3	566708	8	45598	Pg_S4481.10,Pg_S0148.2,Pg_S2623.11
GO:0019296	coenzyme M metabolic process	biological_process	0.045792	0.78196	3	566708	8	45598	Pg_S2623.11,Pg_S0148.2,Pg_S4481.10
GO:0016755	transferase activity, transferring amino-acyl groups	molecular_function	0.045807	0.78196	14	566708	69	45598	Pg_S4151.5,Pg_S3579.4,Pg_S1936.1,Pg_S3178.5,Pg_S7858.1,Pg_S2008.1,Pg_S8042.1,Pg_S4723.6,Pg_S0888.21,Pg_S8635.1,Pg_S0291.17,Pg_S2677.26,Pg_S0222.53,Pg_S0291.18
GO:0016620	oxidoreductase activity, acting on the aldehyde or oxo group of donors, NAD or NADP as acceptor	molecular_function	0.045896	0.78196	21	566708	116	45598	Pg_S4405.7,Pg_S2473.26,Pg_S5795.3,Pg_S3316.4,Pg_S2583.14,Pg_S2124.22,Pg_S1679.46,Pg_S0497.8,Pg_S3174.20,Pg_S5466.9,Pg_S4653.6,Pg_S0441.1,Pg_S1637.18,Pg_S5714.1,Pg_S1050.14,Pg_S5158.9,Pg_S0662.68,Pg_S6819.3,Pg_S0438.2,Pg_S4568.18,Pg_S0318.20
GO:0044260	cellular macromolecule metabolic process	biological_process	0.046566	0.7904	1919	566708	14255	45598	Pg_S0184.12,Pg_S3584.3,Pg_S5145.5,Pg_S1049.39,Pg_S4823.3,Pg_S6606.4,Pg_S0395.5,Pg_S3793.30,Pg_S1693.35,Pg_S3063.1,Pg_S5473.2,Pg_S3332.16,Pg_S2613.5,Pg_S0981.6,Pg_S0590.20,Pg_S0851.4,Pg_S2125.5,Pg_S0100.9,Pg_S2496.24,Pg_S2223.3,Pg_S5234.6,Pg_S6541.2,Pg_S7906.2,Pg_S3451.2,Pg_S1116.6,Pg_S0981.25,Pg_S7529.4,Pg_S1389.30,Pg_S1304.14,Pg_S3518.10,Pg_S2962.3,Pg_S1010.2,Pg_S3817.6,Pg_S6971.3,Pg_S0200.2,Pg_…
GO:0072524	pyridine-containing compound metabolic process	biological_process	0.046791	0.79125	22	566708	102	45598	Pg_S7556.2,Pg_S1563.25,Pg_S0676.4,Pg_S0952.1,Pg_S0254.7,Pg_S2060.2,Pg_S7360.5,Pg_S6053.3,Pg_S3924.1,Pg_S4012.7,Pg_S8609.1,Pg_S3236.1,Pg_S1652.1,Pg_S0724.14,Pg_S1668.13,Pg_S0403.32,Pg_S7308.4,Pg_S1164.7,Pg_S1681.1,Pg_S6282.2,Pg_S2896.3,Pg_S2317.2
GO:0030150	protein import into mitochondrial matrix	biological_process	0.048644	0.81152	5	566708	22	45598	Pg_S1389.34,Pg_S0192.11,Pg_S2431.3,Pg_S2803.5,Pg_S1480.6
GO:0030126	COPI vesicle coat	cellular_component	0.049027	0.81152	5	566708	22	45598	Pg_S3716.18,Pg_S5704.3,Pg_S4142.5,Pg_S6977.2,Pg_S3866.11
GO:0030137	COPI-coated vesicle	cellular_component	0.049027	0.81152	5	566708	22	45598	Pg_S5704.3,Pg_S3716.18,Pg_S6977.2,Pg_S4142.5,Pg_S3866.11
GO:0030663	COPI-coated vesicle membrane	cellular_component	0.049027	0.81152	5	566708	22	45598	Pg_S4142.5,Pg_S6977.2,Pg_S3866.11,Pg_S3716.18,Pg_S5704.3
GO:0044707	single-multicellular organism process	biological_process	0.049257	0.81152	112	566708	762	45598	Pg_S5159.3,Pg_S7170.7,Pg_S2073.9,Pg_S2208.4,Pg_S0517.14,Pg_S7927.2,XLOC_388763,Pg_S5090.1,Pg_S8726.3,Pg_S1122.5,Pg_S0384.24,Pg_S3149.21,Pg_S0109.12,Pg_S1671.46,Pg_S2448.1,Pg_S1073.7,Pg_S0144.16,Pg_S1394.4,Pg_S2274.7,Pg_S5954.6,Pg_S2784.10,Pg_S1678.13,Pg_S1107.4,Pg_S0384.42,Pg_S0908.18,Pg_S6271.2,Pg_S0184.16,Pg_S1501.19,Pg_S8766.1,Pg_S5905.4,Pg_S4776.4,Pg_S3717.3,Pg_S2392.20,Pg_S1302.39,Pg_S3878.1…
GO:0042168	heme metabolic process	biological_process	0.049265	0.81152	16	566708	95	45598	Pg_S1940.1,Pg_S0442.55,Pg_S0981.6,Pg_S1135.14,Pg_S0654.1,Pg_S0111.1,Pg_S6702.1,Pg_S0291.7,Pg_S2010.8,Pg_S0346.6,Pg_S0129.31,Pg_S6577.4,Pg_S3187.19,Pg_S0241.21,Pg_S5911.4,Pg_S1560.7
GO:0044723	single-organism carbohydrate metabolic process	biological_process	0.049651	0.81152	149	566708	1106	45598	Pg_S0784.2,Pg_S2338.5,Pg_S1630.4,Pg_S4339.13,Pg_S1457.17,Pg_S0662.51,Pg_S0290.6,Pg_S3670.12,Pg_S0078.5,Pg_S5721.13,Pg_S1108.22,Pg_S3064.25,Pg_S4174.5,Pg_S5025.5,Pg_S4844.3,Pg_S0803.11,Pg_S7854.1,Pg_S2259.3,Pg_S1273.5,Pg_S7556.2,Pg_S0076.3,Pg_S4589.5,Pg_S1472.1,Pg_S1116.15,Pg_S3759.25,Pg_S4409.15,Pg_S3771.12,Pg_S1176.12,Pg_S7145.5,Pg_S0753.40,Pg_S1516.3,Pg_S1014.7,Pg_S0871.3,Pg_S0449.15,Pg_S3920.2…
GO:0004175	endopeptidase activity	molecular_function	0.049804	0.81152	185	566708	1289	45598	Pg_S0534.78,Pg_S5753.1,Pg_S3656.10,Pg_S6856.1,Pg_S3865.2,Pg_S7065.1,Pg_S2209.5,Pg_S0086.25,Pg_S1158.10,Pg_S0431.37,XLOC_536257,Pg_S4533.16,Pg_S6271.2,Pg_S0286.4,Pg_S7042.3,Pg_S0769.8,Pg_S3947.4,Pg_S0376.8,Pg_S1984.3,Pg_S2124.25,Pg_S4140.3,Pg_S1029.45,Pg_S2245.31,Pg_S7104.1,Pg_S0533.5,Pg_S1497.33,Pg_S0823.2,Pg_S1212.41,Pg_S1442.19,Pg_S7112.1,Pg_S2765.2,Pg_S0901.9,Pg_S2914.2,Pg_S3580.19,Pg_S0914.3,…
GO:0034237	protein kinase A regulatory subunit binding	molecular_function	0.050845	0.81152	2	566708	2	45598	Pg_S1465.25,Pg_S4467.6
GO:0051018	protein kinase A binding	molecular_function	0.050845	0.81152	2	566708	2	45598	Pg_S1465.25,Pg_S4467.6
GO:0008565	protein transporter activity	molecular_function	0.05097	0.81152	26	566708	153	45598	Pg_S1068.3,Pg_S3325.19,Pg_S7520.2,Pg_S1960.37,Pg_S0023.7,Pg_S1605.11,Pg_S4613.6,Pg_S2196.10,Pg_S5196.5,Pg_S1316.18,Pg_S1212.9,Pg_S1290.35,Pg_S3143.1,Pg_S0363.3,Pg_S6675.1,Pg_S3063.7,XLOC_492020,Pg_S0838.2,Pg_S0720.5,Pg_S0070.6,Pg_S0212.1,Pg_S3518.2,Pg_S6295.1,Pg_S0659.32,Pg_S3554.18,Pg_S6445.2
GO:0033993	response to lipid	biological_process	0.051366	0.81152	3	566708	5	45598	Pg_S2898.6,Pg_S0925.30,Pg_S0415.4
GO:0043401	steroid hormone mediated signaling pathway	biological_process	0.051366	0.81152	3	566708	5	45598	Pg_S0415.4,Pg_S0925.30,Pg_S2898.6
GO:0048545	response to steroid hormone stimulus	biological_process	0.051366	0.81152	3	566708	5	45598	Pg_S2898.6,Pg_S0925.30,Pg_S0415.4
GO:0071383	cellular response to steroid hormone stimulus	biological_process	0.051366	0.81152	3	566708	5	45598	Pg_S0415.4,Pg_S2898.6,Pg_S0925.30
GO:0071396	cellular response to lipid	biological_process	0.051366	0.81152	3	566708	5	45598	Pg_S0415.4,Pg_S0925.30,Pg_S2898.6
GO:0071407	cellular response to organic cyclic compound	biological_process	0.051366	0.81152	3	566708	5	45598	Pg_S0925.30,Pg_S2898.6,Pg_S0415.4
GO:0005811	lipid particle	cellular_component	0.051392	0.81152	12	566708	41	45598	Pg_S4850.14,Pg_S2421.8,Pg_S3319.9,Pg_S4510.3,XLOC_379120,Pg_S5191.10,Pg_S2503.12,Pg_S2412.8,Pg_S3904.16,Pg_S5959.6,Pg_S3580.10,Pg_S0925.27
GO:0012511	monolayer-surrounded lipid storage body	cellular_component	0.051392	0.81152	12	566708	41	45598	Pg_S3904.16,Pg_S5959.6,Pg_S3580.10,Pg_S0925.27,XLOC_379120,Pg_S5191.10,Pg_S2503.12,Pg_S2412.8,Pg_S3319.9,Pg_S4510.3,Pg_S2421.8,Pg_S4850.14
GO:0009892	negative regulation of metabolic process	biological_process	0.051739	0.81187	28	566708	149	45598	Pg_S0981.30,Pg_S0543.8,Pg_S5860.8,Pg_S0717.2,Pg_S2568.19,Pg_S0290.6,Pg_S1488.2,Pg_S3513.6,Pg_S0640.12,Pg_S0677.1,Pg_S2317.2,Pg_S3843.17,Pg_S1122.9,Pg_S0884.2,Pg_S1631.2,Pg_S3178.11,Pg_S4328.4,Pg_S2871.23,Pg_S0900.8,Pg_S0181.12,Pg_S2207.18,Pg_S1340.4,Pg_S6147.2,Pg_S2891.2,Pg_S3513.1,Pg_S7265.2,Pg_S0926.5,Pg_S7741.1
GO:0008519	ammonium transmembrane transporter activity	molecular_function	0.05213	0.81187	10	566708	32	45598	Pg_S0182.11,Pg_S0195.10,Pg_S2164.2,Pg_S2354.19,Pg_S0195.11,Pg_S5339.3,Pg_S5339.4,Pg_S0981.4,Pg_S3187.4,Pg_S1865.14
GO:0015101	organic cation transmembrane transporter activity	molecular_function	0.05213	0.81187	10	566708	32	45598	Pg_S5339.4,Pg_S0981.4,Pg_S3187.4,Pg_S1865.14,Pg_S0182.11,Pg_S0195.10,Pg_S0195.11,Pg_S2164.2,Pg_S2354.19,Pg_S5339.3
GO:0015696	ammonium transport	biological_process	0.05213	0.81187	10	566708	32	45598	Pg_S0195.10,Pg_S0182.11,Pg_S5339.3,Pg_S0195.11,Pg_S2354.19,Pg_S2164.2,Pg_S3187.4,Pg_S0981.4,Pg_S5339.4,Pg_S1865.14
GO:0006012	galactose metabolic process	biological_process	0.053207	0.8258	5	566708	16	45598	Pg_S0662.34,Pg_S3539.3,Pg_S0449.6,Pg_S4579.15,Pg_S2238.14
GO:0008108	UDP-glucose:hexose-1-phosphate uridylyltransferase activity	molecular_function	0.053954	0.83453	4	566708	11	45598	Pg_S0662.34,Pg_S2238.14,Pg_S0449.6,Pg_S4579.15
GO:0006553	lysine metabolic process	biological_process	0.054662	0.84261	14	566708	73	45598	Pg_S5158.9,Pg_S1679.46,Pg_S6528.8,Pg_S4225.4,Pg_S2803.2,Pg_S4568.18,Pg_S0318.20,Pg_S4405.7,Pg_S2529.3,Pg_S2473.26,Pg_S3316.4,Pg_S2583.14,Pg_S1637.18,Pg_S8084.1
GO:0006083	acetate metabolic process	biological_process	0.056142	0.86118	7	566708	24	45598	Pg_S6528.8,Pg_S2803.2,Pg_S4225.4,Pg_S8084.1,Pg_S3650.8,Pg_S2529.3,Pg_S9207.1
GO:0043170	macromolecule metabolic process	biological_process	0.056246	0.86118	2087	566708	15600	45598	Pg_S0762.19,Pg_S0634.16,Pg_S4633.3,Pg_S4568.18,Pg_S1488.1,Pg_S3854.6,Pg_S4458.6,Pg_S1845.11,Pg_S5706.2,Pg_S4487.2,Pg_S3155.6,Pg_S0428.34,Pg_S0710.26,Pg_S4586.2,Pg_S6544.2,Pg_S3719.8,Pg_S0276.29,Pg_S2377.11,Pg_S3345.9,Pg_S4616.15,Pg_S1240.48,Pg_S3717.3,Pg_S0152.10,Pg_S8608.2,Pg_S3706.5,Pg_S3181.3,Pg_S5501.2,Pg_S6552.1,XLOC_529893,Pg_S2228.12,Pg_S2037.1,Pg_S7752.2,Pg_S3247.12,Pg_S0679.1,Pg_S1903.16…
GO:0030865	cortical cytoskeleton organization	biological_process	0.057424	0.87176	4	566708	9	45598	Pg_S1038.24,Pg_S4342.24,Pg_S7044.4,Pg_S3532.10
GO:0030866	cortical actin cytoskeleton organization	biological_process	0.057424	0.87176	4	566708	9	45598	Pg_S3532.10,Pg_S7044.4,Pg_S4342.24,Pg_S1038.24
GO:0004618	phosphoglycerate kinase activity	molecular_function	0.058279	0.87176	5	566708	15	45598	Pg_S4435.1,Pg_S5568.7,Pg_S0871.3,Pg_S3309.18,Pg_S0624.8
GO:0016774	phosphotransferase activity, carboxyl group as acceptor	molecular_function	0.058279	0.87176	5	566708	15	45598	Pg_S0624.8,Pg_S3309.18,Pg_S5568.7,Pg_S4435.1,Pg_S0871.3
GO:0019354	siroheme biosynthetic process	biological_process	0.058744	0.87176	13	566708	75	45598	Pg_S0291.7,Pg_S6702.1,Pg_S2010.8,Pg_S0346.6,Pg_S0129.31,Pg_S6577.4,Pg_S0241.21,Pg_S5911.4,Pg_S0442.55,Pg_S0981.6,Pg_S0654.1,Pg_S1560.7,Pg_S0111.1
GO:0043115	precorrin-2 dehydrogenase activity	molecular_function	0.058744	0.87176	13	566708	75	45598	Pg_S0129.31,Pg_S6577.4,Pg_S0291.7,Pg_S6702.1,Pg_S2010.8,Pg_S0346.6,Pg_S0111.1,Pg_S0241.21,Pg_S5911.4,Pg_S0442.55,Pg_S0981.6,Pg_S0654.1,Pg_S1560.7
GO:0046156	siroheme metabolic process	biological_process	0.058744	0.87176	13	566708	75	45598	Pg_S0111.1,Pg_S0981.6,Pg_S0442.55,Pg_S0241.21,Pg_S5911.4,Pg_S0654.1,Pg_S1560.7,Pg_S6577.4,Pg_S0129.31,Pg_S0291.7,Pg_S6702.1,Pg_S0346.6,Pg_S2010.8
GO:0009108	coenzyme biosynthetic process	biological_process	0.058823	0.87176	49	566708	322	45598	Pg_S4525.3,Pg_S3518.16,Pg_S0013.1,Pg_S0724.14,Pg_S7170.7,Pg_S1552.33,Pg_S4227.3,Pg_S6130.4,Pg_S5428.3,Pg_S7014.1,Pg_S0403.32,Pg_S4321.14,Pg_S4481.10,Pg_S2317.2,Pg_S1774.28,Pg_S1444.21,Pg_S0277.26,Pg_S0676.4,Pg_S0077.36,Pg_S0291.7,Pg_S6427.7,Pg_S2060.2,Pg_S6053.3,Pg_S0093.26,Pg_S1652.1,Pg_S1815.23,Pg_S2623.11,Pg_S0111.1,Pg_S2390.7,Pg_S6528.8,Pg_S1451.9,Pg_S0093.27,Pg_S3174.20,Pg_S0519.50,Pg_S1681.…
GO:0019941	modification-dependent protein catabolic process	biological_process	0.058907	0.87176	43	566708	282	45598	Pg_S2746.10,Pg_S2124.25,Pg_S1990.12,Pg_S4769.12,Pg_S1530.19,Pg_S7895.2,Pg_S2920.2,Pg_S2208.4,Pg_S1941.27,Pg_S0213.20,Pg_S5954.6,Pg_S2409.2,Pg_S2274.7,Pg_S0431.37,Pg_S0490.10,Pg_S0693.24,Pg_S4533.16,Pg_S0876.1,Pg_S5121.8,Pg_S2672.13,Pg_S8635.1,Pg_S6552.1,Pg_S8899.2,Pg_S6455.6,Pg_S6096.4,Pg_S0222.53,Pg_S2016.2,Pg_S5199.2,Pg_S1413.3,Pg_S7906.2,Pg_S0981.25,Pg_S2891.2,Pg_S3178.5,Pg_S1936.1,Pg_S0073.12…
GO:0043632	modification-dependent macromolecule catabolic process	biological_process	0.058907	0.87176	43	566708	282	45598	Pg_S3781.3,Pg_S0823.2,Pg_S6388.8,Pg_S1416.42,Pg_S2161.1,Pg_S1097.14,Pg_S7906.2,Pg_S5199.2,Pg_S1413.3,Pg_S2891.2,Pg_S0981.25,Pg_S1936.1,Pg_S3178.5,Pg_S0121.54,Pg_S0073.12,Pg_S1960.16,Pg_S6096.4,Pg_S0222.53,Pg_S2016.2,Pg_S8899.2,Pg_S6455.6,Pg_S6552.1,Pg_S0876.1,Pg_S5121.8,Pg_S2672.13,Pg_S8635.1,Pg_S2409.2,Pg_S5954.6,Pg_S2274.7,Pg_S0431.37,Pg_S0490.10,Pg_S0693.24,Pg_S4533.16,Pg_S1530.19,Pg_S7895.2,P…
GO:0006793	phosphorus metabolic process	biological_process	0.059054	0.87176	513	566708	3970	45598	Pg_S0439.24,Pg_S0727.9,XLOC_376903,Pg_S0403.32,Pg_S4121.1,Pg_S0584.1,Pg_S1692.22,Pg_S1774.28,Pg_S4237.5,Pg_S1671.21,Pg_S3670.3,Pg_S0288.38,Pg_S4115.7,Pg_S3064.10,Pg_S6519.5,Pg_S0906.18,Pg_S5248.2,Pg_S0213.25,Pg_S3149.19,Pg_S5737.9,Pg_S6928.2,XLOC_134415,Pg_S2073.8,Pg_S1703.23,Pg_S0320.3,Pg_S1232.2,Pg_S1518.13,Pg_S2609.1,Pg_S0605.5,Pg_S6941.6,Pg_S1913.10,Pg_S3261.5,Pg_S1668.13,Pg_S2238.19,Pg_S3878…
GO:0030686	90S preribosome	cellular_component	0.05961	0.87607	6	566708	20	45598	Pg_S2317.2,Pg_S2658.24,Pg_S3664.5,XLOC_529893,Pg_S1969.6,Pg_S1480.36
GO:0042822	pyridoxal phosphate metabolic process	biological_process	0.059925	0.87607	12	566708	41	45598	Pg_S1681.1,Pg_S3236.1,Pg_S8609.1,Pg_S6053.3,Pg_S2060.2,Pg_S0403.32,Pg_S3924.1,Pg_S0952.1,Pg_S0254.7,Pg_S0724.14,Pg_S0676.4,Pg_S1652.1
GO:0042823	pyridoxal phosphate biosynthetic process	biological_process	0.059925	0.87607	12	566708	41	45598	Pg_S3924.1,Pg_S6053.3,Pg_S2060.2,Pg_S0403.32,Pg_S3236.1,Pg_S8609.1,Pg_S1681.1,Pg_S1652.1,Pg_S0676.4,Pg_S0724.14,Pg_S0952.1,Pg_S0254.7
GO:0009055	electron carrier activity	molecular_function	0.062473	0.8863	74	566708	411	45598	Pg_S1212.18,Pg_S3777.8,Pg_S4128.18,Pg_S6104.9,Pg_S2647.20,Pg_S0908.18,Pg_S0458.14,Pg_S0849.15,Pg_S5157.3,Pg_S3830.12,Pg_S1075.16,Pg_S1957.24,Pg_S1106.10,Pg_S3205.7,Pg_S0374.36,Pg_S0760.6,Pg_S1771.2,Pg_S0129.43,Pg_S7620.2,Pg_S6001.9,Pg_S0277.29,Pg_S3890.11,Pg_S8812.4,Pg_S7596.3,Pg_S1635.6,Pg_S4390.4,Pg_S5127.12,Pg_S0927.1,Pg_S0447.16,Pg_S3336.3,Pg_S4420.4,Pg_S0129.41,Pg_S0493.37,Pg_S3432.18,Pg_S44…
GO:0006554	lysine catabolic process	biological_process	0.062776	0.8863	5	566708	14	45598	Pg_S2803.2,Pg_S4225.4,Pg_S8084.1,Pg_S6528.8,Pg_S2529.3
GO:0009068	aspartate family amino acid catabolic process	biological_process	0.062776	0.8863	5	566708	14	45598	Pg_S2529.3,Pg_S6528.8,Pg_S2803.2,Pg_S8084.1,Pg_S4225.4
GO:0019475	L-lysine catabolic process to acetate	biological_process	0.062776	0.8863	5	566708	14	45598	Pg_S2803.2,Pg_S4225.4,Pg_S8084.1,Pg_S6528.8,Pg_S2529.3
GO:0019477	L-lysine catabolic process	biological_process	0.062776	0.8863	5	566708	14	45598	Pg_S2529.3,Pg_S6528.8,Pg_S4225.4,Pg_S2803.2,Pg_S8084.1
GO:0046440	L-lysine metabolic process	biological_process	0.062776	0.8863	5	566708	14	45598	Pg_S6528.8,Pg_S4225.4,Pg_S2803.2,Pg_S8084.1,Pg_S2529.3
GO:0042816	vitamin B6 metabolic process	biological_process	0.063258	0.8863	12	566708	42	45598	Pg_S3924.1,Pg_S0403.32,Pg_S2060.2,Pg_S6053.3,Pg_S8609.1,Pg_S3236.1,Pg_S1681.1,Pg_S1652.1,Pg_S0676.4,Pg_S0724.14,Pg_S0952.1,Pg_S0254.7
GO:0042819	vitamin B6 biosynthetic process	biological_process	0.063258	0.8863	12	566708	42	45598	Pg_S0724.14,Pg_S0254.7,Pg_S0952.1,Pg_S1652.1,Pg_S0676.4,Pg_S8609.1,Pg_S3236.1,Pg_S1681.1,Pg_S3924.1,Pg_S2060.2,Pg_S0403.32,Pg_S6053.3
GO:0051345	positive regulation of hydrolase activity	biological_process	0.063355	0.8863	4	566708	11	45598	Pg_S1618.5,Pg_S1864.2,Pg_S0659.9,Pg_S1721.8
GO:0005326	neurotransmitter transporter activity	molecular_function	0.063421	0.8863	3	566708	8	45598	Pg_S0664.32,Pg_S1434.6,Pg_S6379.4
GO:0005328	neurotransmitter:sodium symporter activity	molecular_function	0.063421	0.8863	3	566708	8	45598	Pg_S6379.4,Pg_S0664.32,Pg_S1434.6
GO:0004560	alpha-L-fucosidase activity	molecular_function	0.063469	0.8863	3	566708	8	45598	Pg_S1908.31,Pg_S4850.13,Pg_S2784.14
GO:0015928	fucosidase activity	molecular_function	0.063469	0.8863	3	566708	8	45598	Pg_S1908.31,Pg_S4850.13,Pg_S2784.14
GO:0015708	silicate transport	biological_process	0.063543	0.8863	2	566708	2	45598	Pg_S1081.3,Pg_S2219.6
GO:0006796	phosphate-containing compound metabolic process	biological_process	0.063558	0.8863	511	566708	3960	45598	Pg_S1823.8,Pg_S6717.7,Pg_S0472.8,Pg_S5757.5,Pg_S0682.37,Pg_S1507.29,Pg_S0350.35,Pg_S1164.7,Pg_S0170.11,Pg_S1079.1,Pg_S0139.14,Pg_S1864.2,Pg_S6715.3,Pg_S0785.47,Pg_S0131.25,Pg_S5459.3,Pg_S0032.15,Pg_S0993.6,Pg_S6287.1,Pg_S1507.13,Pg_S1751.3,Pg_S1312.12,Pg_S7277.5,Pg_S3621.5,Pg_S3975.11,Pg_S1468.17,Pg_S0213.9,Pg_S2290.8,Pg_S1852.20,Pg_S1979.27,XLOC_478838,Pg_S7910.1,Pg_S0122.2,Pg_S3083.29,Pg_S4318.…
GO:0030915	Smc5-Smc6 complex	cellular_component	0.063905	0.8884	3	566708	7	45598	Pg_S1606.4,Pg_S2456.12,Pg_S1265.12
GO:0005730	nucleolus	cellular_component	0.064645	0.89593	9	566708	37	45598	Pg_S1969.6,Pg_S3035.11,Pg_S0266.77,Pg_S2317.2,Pg_S1480.36,XLOC_529893,Pg_S8829.1,Pg_S2658.24,Pg_S0212.1
GO:0000052	citrulline metabolic process	biological_process	0.066011	0.90382	2	566708	3	45598	Pg_S0426.21,Pg_S3541.5
GO:0018101	peptidyl-citrulline biosynthetic process from peptidyl-arginine	biological_process	0.066011	0.90382	2	566708	3	45598	Pg_S0426.21,Pg_S3541.5
GO:0018195	peptidyl-arginine modification	biological_process	0.066011	0.90382	2	566708	3	45598	Pg_S3541.5,Pg_S0426.21
GO:0019240	citrulline biosynthetic process	biological_process	0.066011	0.90382	2	566708	3	45598	Pg_S0426.21,Pg_S3541.5
GO:0007349	cellularization	biological_process	0.066856	0.90562	2	566708	4	45598	Pg_S7870.1,Pg_S2490.7
GO:0016782	transferase activity, transferring sulfur-containing groups	molecular_function	0.066965	0.90562	11	566708	51	45598	Pg_S1346.4,Pg_S2063.2,Pg_S0871.14,Pg_S0643.5,Pg_S4181.3,Pg_S0197.3,Pg_S1426.6,XLOC_036892,Pg_S1295.10,Pg_S2106.8,Pg_S1295.23
GO:0044163	host cytoskeleton	cellular_component	0.067542	0.90562	4	566708	11	45598	Pg_S2901.1,Pg_S1661.21,Pg_S2467.4,Pg_S0225.15
GO:0075519	microtubule-dependent intracellular transport of viral material	biological_process	0.067542	0.90562	4	566708	11	45598	Pg_S2467.4,Pg_S0225.15,Pg_S2901.1,Pg_S1661.21
GO:0075521	microtubule-dependent intracellular transport of viral material to nucleus	biological_process	0.067542	0.90562	4	566708	11	45598	Pg_S0225.15,Pg_S2467.4,Pg_S1661.21,Pg_S2901.1
GO:0075606	transport of viral material to nucleus	biological_process	0.067542	0.90562	4	566708	11	45598	Pg_S0225.15,Pg_S2467.4,Pg_S1661.21,Pg_S2901.1
GO:0075733	intracellular transport of viral material	biological_process	0.067542	0.90562	4	566708	11	45598	Pg_S0225.15,Pg_S2467.4,Pg_S1661.21,Pg_S2901.1
GO:0006511	ubiquitin-dependent protein catabolic process	biological_process	0.067774	0.90606	42	566708	278	45598	Pg_S3781.3,Pg_S0823.2,Pg_S6388.8,Pg_S1416.42,Pg_S2161.1,Pg_S1097.14,Pg_S7906.2,Pg_S1413.3,Pg_S5199.2,Pg_S2891.2,Pg_S0981.25,Pg_S3178.5,Pg_S1936.1,Pg_S0073.12,Pg_S0121.54,Pg_S1960.16,Pg_S0222.53,Pg_S2016.2,Pg_S8899.2,Pg_S6552.1,Pg_S6455.6,Pg_S0876.1,Pg_S5121.8,Pg_S2672.13,Pg_S8635.1,Pg_S2409.2,Pg_S5954.6,Pg_S2274.7,Pg_S0431.37,Pg_S0490.10,Pg_S4533.16,Pg_S0693.24,Pg_S1530.19,Pg_S7895.2,Pg_S2920.2,P…
GO:0004174	electron-transferring-flavoprotein dehydrogenase activity	molecular_function	0.068907	0.9158	2	566708	6	45598	Pg_S2783.8,Pg_S0536.64
GO:0016649	oxidoreductase activity, acting on the CH-NH group of donors, quinone or similar compound as acceptor	molecular_function	0.068907	0.9158	2	566708	6	45598	Pg_S2783.8,Pg_S0536.64
GO:0006084	acetyl-CoA metabolic process	biological_process	0.070525	0.92664	3	566708	9	45598	Pg_S1295.23,Pg_S0061.31,Pg_S2063.2
GO:0006637	acyl-CoA metabolic process	biological_process	0.070525	0.92664	3	566708	9	45598	Pg_S0061.31,Pg_S2063.2,Pg_S1295.23
GO:0035383	thioester metabolic process	biological_process	0.070525	0.92664	3	566708	9	45598	Pg_S1295.23,Pg_S0061.31,Pg_S2063.2
GO:0005942	phosphatidylinositol 3-kinase complex	cellular_component	0.071154	0.92664	6	566708	18	45598	Pg_S0620.1,Pg_S7544.1,Pg_S0135.7,Pg_S3866.11,Pg_S2620.4,Pg_S0439.3
GO:0005944	1-phosphatidylinositol-4-phosphate 3-kinase, class IB complex	cellular_component	0.071154	0.92664	6	566708	18	45598	Pg_S7544.1,Pg_S0620.1,Pg_S0135.7,Pg_S3866.11,Pg_S2620.4,Pg_S0439.3
GO:0035014	phosphatidylinositol 3-kinase regulator activity	molecular_function	0.071154	0.92664	6	566708	18	45598	Pg_S0135.7,Pg_S3866.11,Pg_S7544.1,Pg_S0620.1,Pg_S0439.3,Pg_S2620.4
GO:0046935	1-phosphatidylinositol-3-kinase regulator activity	molecular_function	0.071154	0.92664	6	566708	18	45598	Pg_S0135.7,Pg_S3866.11,Pg_S7544.1,Pg_S0620.1,Pg_S0439.3,Pg_S2620.4
GO:0051189	prosthetic group metabolic process	biological_process	0.074301	0.96012	12	566708	68	45598	Pg_S0519.50,Pg_S7014.1,Pg_S6427.7,Pg_S6343.2,Pg_S1444.21,Pg_S6282.2,Pg_S1774.28,Pg_S0277.26,Pg_S1493.1,Pg_S1232.2,Pg_S0077.36,Pg_S2390.7
GO:0019670	anaerobic glutamate catabolic process	biological_process	0.074692	0.96012	2	566708	3	45598	Pg_S2115.7,Pg_S2068.2
GO:0050097	methylaspartate mutase activity	molecular_function	0.074692	0.96012	2	566708	3	45598	Pg_S2115.7,Pg_S2068.2
GO:0001514	selenocysteine incorporation	biological_process	0.074784	0.96012	4	566708	11	45598	Pg_S6870.3,Pg_S9597.1,Pg_S0619.9,Pg_S0832.2
GO:0006451	translational readthrough	biological_process	0.074784	0.96012	4	566708	11	45598	Pg_S0619.9,Pg_S0832.2,Pg_S6870.3,Pg_S9597.1
GO:0070647	protein modification by small protein conjugation or removal	biological_process	0.075276	0.96317	52	566708	345	45598	Pg_S1192.4,Pg_S1990.12,Pg_S1748.4,Pg_S2044.12,Pg_S1740.8,Pg_S1016.19,Pg_S0437.12,Pg_S4427.15,Pg_S6283.1,Pg_S0737.4,Pg_S0782.5,Pg_S1316.2,Pg_S4566.1,Pg_S1867.3,Pg_S0288.39,Pg_S2116.16,Pg_S4952.3,Pg_S0241.1,Pg_S3418.4,Pg_S2306.2,Pg_S2228.1,Pg_S0046.1,Pg_S1443.4,Pg_S4527.5,Pg_S2973.11,Pg_S5120.5,Pg_S2939.8,Pg_S4388.13,Pg_S1330.9,Pg_S3330.9,Pg_S2096.30,Pg_S3766.2,Pg_S8608.2,Pg_S2088.8,Pg_S4045.1,Pg_S…
GO:0044275	cellular carbohydrate catabolic process	biological_process	0.075447	0.96317	4	566708	15	45598	Pg_S2143.24,Pg_S5185.5,Pg_S3862.4,Pg_S4564.5
GO:0044766	multi-organism transport	biological_process	0.076154	0.96826	4	566708	12	45598	Pg_S2467.4,Pg_S0225.15,Pg_S2901.1,Pg_S1661.21
GO:0008121	ubiquinol-cytochrome-c reductase activity	molecular_function	0.076486	0.96826	10	566708	46	45598	Pg_S0902.6,Pg_S0534.60,Pg_S6413.5,Pg_S0060.4,Pg_S3934.6,Pg_S1400.1,Pg_S0500.4,Pg_S0930.40,Pg_S1477.2,Pg_S0786.24
GO:0016681	oxidoreductase activity, acting on diphenols and related substances as donors, cytochrome as acceptor	molecular_function	0.076486	0.96826	10	566708	46	45598	Pg_S0930.40,Pg_S1477.2,Pg_S0786.24,Pg_S0534.60,Pg_S0902.6,Pg_S6413.5,Pg_S0060.4,Pg_S0500.4,Pg_S3934.6,Pg_S1400.1
GO:0002831	regulation of response to biotic stimulus	biological_process	0.07695	0.97141	5	566708	12	45598	Pg_S6912.2,Pg_S5942.6,Pg_S3049.2,Pg_S8289.2,Pg_S1761.12
GO:0042440	pigment metabolic process	biological_process	0.077443	0.97493	45	566708	275	45598	Pg_S3187.19,Pg_S0327.25,Pg_S0291.7,Pg_S2010.8,Pg_S0346.6,Pg_S2106.10,Pg_S6081.2,Pg_S2035.14,Pg_S3063.2,Pg_S1376.6,Pg_S5911.4,Pg_S0241.21,Pg_S1730.4,Pg_S1915.1,Pg_S0285.10,Pg_S5836.2,Pg_S0695.5,Pg_S0341.5,Pg_S1620.2,Pg_S1940.1,Pg_S0318.20,Pg_S6152.1,Pg_S1135.14,Pg_S0442.55,Pg_S0654.1,Pg_S3664.16,Pg_S0129.31,Pg_S6577.4,Pg_S6702.1,Pg_S2755.7,Pg_S0590.13,Pg_S3734.10,Pg_S3039.16,Pg_S1560.7,Pg_S1185.34…
GO:0006631	fatty acid metabolic process	biological_process	0.077842	0.97613	53	566708	336	45598	Pg_S3718.8,Pg_S4288.6,Pg_S5924.4,Pg_S1451.9,Pg_S4656.4,Pg_S0373.9,Pg_S3504.4,Pg_S2045.2,Pg_S4690.2,Pg_S1212.9,Pg_S3747.4,Pg_S2315.1,Pg_S2503.6,Pg_S5320.7,Pg_S6577.4,Pg_S5890.6,Pg_S1701.8,Pg_S3327.15,Pg_S7360.5,Pg_S0727.36,Pg_S1242.31,Pg_S1242.29,Pg_S0959.9,Pg_S1155.4,Pg_S2902.11,Pg_S0378.7,Pg_S1560.7,Pg_S0923.8,Pg_S1954.19,Pg_S5713.4,Pg_S0004.23,Pg_S3289.11,Pg_S5470.1,Pg_S4917.14,Pg_S0015.12,Pg_S…
GO:0006383	transcription from RNA polymerase III promoter	biological_process	0.07797	0.97613	12	566708	63	45598	Pg_S2495.1,Pg_S0439.3,Pg_S1550.10,Pg_S0363.3,Pg_S6406.12,Pg_S1497.35,Pg_S0386.1,Pg_S4969.3,Pg_S1157.10,Pg_S1562.43,Pg_S1960.15,XLOC_241369
GO:0005839	proteasome core complex	cellular_component	0.079641	0.9943	18	566708	108	45598	Pg_S0981.25,Pg_S4533.16,Pg_S0431.37,Pg_S1960.16,Pg_S1416.42,Pg_S0823.2,Pg_S0876.1,Pg_S1097.14,Pg_S4807.3,Pg_S2672.13,Pg_S4167.3,Pg_S2124.25,Pg_S2920.2,Pg_S1033.13,Pg_S7042.3,Pg_S0575.43,Pg_S2016.2,Pg_S0213.20
GO:0005135	interleukin-3 receptor binding	molecular_function	0.080238	0.99628	4	566708	11	45598	Pg_S1770.14,Pg_S1137.10,Pg_S5104.3,Pg_S4675.2
GO:0043547	positive regulation of GTPase activity	biological_process	0.080239	0.99628	3	566708	7	45598	Pg_S0659.9,Pg_S1864.2,Pg_S1721.8
GO:0009110	vitamin biosynthetic process	biological_process	0.082085	1	37	566708	227	45598	Pg_S6137.5,Pg_S0724.14,Pg_S1693.5,Pg_S0846.30,Pg_S5428.3,Pg_S0403.32,Pg_S1465.27,Pg_S3560.4,Pg_S6831.7,Pg_S4553.2,Pg_S0676.4,Pg_S7314.3,Pg_S2060.2,Pg_S1428.10,Pg_S6053.3,Pg_S1073.17,Pg_S1652.1,Pg_S6528.8,Pg_S2658.24,Pg_S1681.1,Pg_S3866.11,XLOC_529893,Pg_S1550.10,Pg_S2624.4,Pg_S0070.6,Pg_S3669.5,Pg_S0350.26,Pg_S0952.1,Pg_S0254.7,Pg_S3649.2,Pg_S3924.1,Pg_S0543.15,Pg_S6541.2,Pg_S7271.5,Pg_S8609.1,Pg…
GO:0042364	water-soluble vitamin biosynthetic process	biological_process	0.082085	1	37	566708	227	45598	Pg_S0070.6,Pg_S2624.4,Pg_S0254.7,Pg_S3649.2,Pg_S0952.1,Pg_S3669.5,Pg_S0350.26,XLOC_529893,Pg_S1550.10,Pg_S3236.1,Pg_S8609.1,Pg_S0573.1,Pg_S3924.1,Pg_S0543.15,Pg_S6541.2,Pg_S7271.5,Pg_S2658.24,Pg_S6528.8,Pg_S1652.1,Pg_S1681.1,Pg_S3866.11,Pg_S7314.3,Pg_S0676.4,Pg_S4553.2,Pg_S1073.17,Pg_S1428.10,Pg_S6053.3,Pg_S2060.2,Pg_S0724.14,Pg_S0846.30,Pg_S1693.5,Pg_S6137.5,Pg_S6831.7,Pg_S5428.3,Pg_S3560.4,Pg_S…
GO:0006839	mitochondrial transport	biological_process	0.082509	1	10	566708	64	45598	Pg_S1480.6,Pg_S2803.5,Pg_S9087.1,Pg_S2431.3,Pg_S3020.2,Pg_S1389.34,Pg_S2676.8,Pg_S7800.3,Pg_S3650.12,Pg_S0192.11
GO:0004057	arginyltransferase activity	molecular_function	0.082683	1	4	566708	15	45598	Pg_S0222.53,Pg_S8635.1,Pg_S1936.1,Pg_S3178.5
GO:0016598	protein arginylation	biological_process	0.082683	1	4	566708	15	45598	Pg_S8635.1,Pg_S0222.53,Pg_S1936.1,Pg_S3178.5
GO:0030570	pectate lyase activity	molecular_function	0.082817	1	3	566708	8	45598	Pg_S1903.14,Pg_S0400.18,Pg_S0439.42
GO:0004055	argininosuccinate synthase activity	molecular_function	0.085918	1	2	566708	4	45598	Pg_S0897.19,Pg_S3656.5
GO:0070585	protein localization to mitochondrion	biological_process	0.086653	1	9	566708	61	45598	Pg_S1480.6,Pg_S2803.5,Pg_S9087.1,Pg_S0008.2,Pg_S2431.3,Pg_S1389.34,Pg_S7800.3,Pg_S3650.12,Pg_S0192.11
GO:0072655	establishment of protein localization to mitochondrion	biological_process	0.086653	1	9	566708	61	45598	Pg_S2803.5,Pg_S1480.6,Pg_S1389.34,Pg_S2431.3,Pg_S0008.2,Pg_S9087.1,Pg_S7800.3,Pg_S0192.11,Pg_S3650.12
GO:0019866	organelle inner membrane	cellular_component	0.087192	1	45	566708	300	45598	Pg_S6467.2,Pg_S8767.1,Pg_S0442.29,Pg_S1212.15,Pg_S0192.11,Pg_S3582.13,Pg_S3847.1,Pg_S2735.6,Pg_S3187.19,Pg_S3976.18,Pg_S4568.4,Pg_S2431.3,Pg_S0482.2,Pg_S3248.1,Pg_S0012.13,Pg_S5520.5,Pg_S6517.2,Pg_S3388.7,Pg_S4635.12,Pg_S0786.24,Pg_S2238.19,Pg_S0008.2,Pg_S5828.4,Pg_S4181.3,Pg_S1661.15,Pg_S0902.6,Pg_S3039.16,Pg_S2803.5,Pg_S0043.3,Pg_S4159.14,Pg_S5352.1,Pg_S3020.2,Pg_S2749.13,Pg_S0032.15,Pg_S3722.1…
GO:0003684	damaged DNA binding	molecular_function	0.087544	1	8	566708	45	45598	Pg_S0073.12,Pg_S0935.3,Pg_S1413.3,Pg_S0086.4,Pg_S2891.2,Pg_S2161.1,Pg_S3679.7,Pg_S5121.8
GO:0006766	vitamin metabolic process	biological_process	0.089264	1	37	566708	229	45598	Pg_S3560.4,Pg_S0403.32,Pg_S1465.27,Pg_S5428.3,Pg_S6831.7,Pg_S6137.5,Pg_S0846.30,Pg_S1693.5,Pg_S0724.14,Pg_S6053.3,Pg_S1428.10,Pg_S2060.2,Pg_S1073.17,Pg_S4553.2,Pg_S0676.4,Pg_S7314.3,Pg_S1681.1,Pg_S3866.11,Pg_S1652.1,Pg_S2658.24,Pg_S6528.8,Pg_S7271.5,Pg_S0543.15,Pg_S6541.2,Pg_S3924.1,Pg_S0573.1,Pg_S3236.1,Pg_S8609.1,Pg_S1550.10,XLOC_529893,Pg_S0254.7,Pg_S3649.2,Pg_S0952.1,Pg_S3669.5,Pg_S0350.26,Pg…
GO:0006767	water-soluble vitamin metabolic process	biological_process	0.089264	1	37	566708	229	45598	Pg_S0724.14,Pg_S1693.5,Pg_S0846.30,Pg_S6137.5,Pg_S6831.7,Pg_S5428.3,Pg_S0403.32,Pg_S1465.27,Pg_S3560.4,Pg_S7314.3,Pg_S0676.4,Pg_S4553.2,Pg_S1073.17,Pg_S2060.2,Pg_S1428.10,Pg_S6053.3,Pg_S6528.8,Pg_S2658.24,Pg_S1652.1,Pg_S1681.1,Pg_S3866.11,Pg_S0070.6,Pg_S2624.4,Pg_S0350.26,Pg_S3669.5,Pg_S3649.2,Pg_S0254.7,Pg_S0952.1,XLOC_529893,Pg_S1550.10,Pg_S8609.1,Pg_S3236.1,Pg_S0573.1,Pg_S3924.1,Pg_S0543.15,Pg…
GO:0043168	anion binding	molecular_function	0.090739	1	959	566708	7840	45598	Pg_S0363.7,Pg_S1346.9,Pg_S0277.10,Pg_S5056.14,Pg_S1881.9,Pg_S2920.6,Pg_S0244.35,Pg_S5625.5,Pg_S0197.3,Pg_S8521.1,XLOC_491051,Pg_S3138.3,Pg_S5172.2,Pg_S1428.18,Pg_S3777.3,Pg_S1234.1,Pg_S4227.4,Pg_S0795.10,Pg_S3759.19,Pg_S0259.10,Pg_S1316.18,Pg_S6758.7,Pg_S0482.2,Pg_S0938.1,Pg_S6304.9,XLOC_485084,Pg_S4818.2,Pg_S0388.15,XLOC_385073,Pg_S1577.4,Pg_S3073.3,Pg_S6789.1,Pg_S1804.12,Pg_S5185.5,Pg_S0369.2,P…
GO:0001518	voltage-gated sodium channel complex	cellular_component	0.09143	1	4	566708	12	45598	Pg_S1647.20,Pg_S2495.1,Pg_S2317.2,Pg_S1472.3
GO:0005248	voltage-gated sodium channel activity	molecular_function	0.09143	1	4	566708	12	45598	Pg_S2317.2,Pg_S1647.20,Pg_S2495.1,Pg_S1472.3
GO:0034706	sodium channel complex	cellular_component	0.09143	1	4	566708	12	45598	Pg_S1472.3,Pg_S1647.20,Pg_S2495.1,Pg_S2317.2
GO:0006626	protein targeting to mitochondrion	biological_process	0.09185	1	8	566708	52	45598	Pg_S0192.11,Pg_S3650.12,Pg_S7800.3,Pg_S2431.3,Pg_S9087.1,Pg_S1389.34,Pg_S1480.6,Pg_S2803.5
GO:0016846	carbon-sulfur lyase activity	molecular_function	0.091888	1	9	566708	49	45598	Pg_S3064.8,Pg_S0302.28,Pg_S4791.2,Pg_S4149.9,Pg_S6081.3,Pg_S3411.25,Pg_S1019.7,XLOC_416598,Pg_S0409.4
GO:0004013	adenosylhomocysteinase activity	molecular_function	0.092824	1	5	566708	17	45598	Pg_S1331.6,Pg_S0291.7,Pg_S7195.2,Pg_S0104.8,Pg_S0745.35
GO:0016801	hydrolase activity, acting on ether bonds	molecular_function	0.092824	1	5	566708	17	45598	Pg_S0745.35,Pg_S0104.8,Pg_S7195.2,Pg_S0291.7,Pg_S1331.6
GO:0016802	trialkylsulfonium hydrolase activity	molecular_function	0.092824	1	5	566708	17	45598	Pg_S0291.7,Pg_S0745.35,Pg_S0104.8,Pg_S7195.2,Pg_S1331.6
GO:0017003	protein-heme linkage	biological_process	0.093418	1	2	566708	3	45598	Pg_S1244.5,Pg_S4312.10
GO:0009251	glucan catabolic process	biological_process	0.093755	1	2	566708	6	45598	Pg_S4564.5,Pg_S2143.24
GO:0030245	cellulose catabolic process	biological_process	0.093755	1	2	566708	6	45598	Pg_S2143.24,Pg_S4564.5
GO:0044247	cellular polysaccharide catabolic process	biological_process	0.093755	1	2	566708	6	45598	Pg_S4564.5,Pg_S2143.24
GO:0051275	beta-glucan catabolic process	biological_process	0.093755	1	2	566708	6	45598	Pg_S4564.5,Pg_S2143.24
GO:0031347	regulation of defense response	biological_process	0.093756	1	5	566708	13	45598	Pg_S5942.6,Pg_S6912.2,Pg_S1761.12,Pg_S8289.2,Pg_S3049.2
GO:0004312	fatty acid synthase activity	molecular_function	0.094845	1	13	566708	54	45598	Pg_S1155.4,Pg_S0515.7,Pg_S2902.11,Pg_S2045.2,Pg_S3222.2,Pg_S2503.6,Pg_S2315.1,Pg_S3747.4,Pg_S5470.1,Pg_S1701.8,Pg_S3718.8,Pg_S5890.6,Pg_S0015.12
GO:0004315	3-oxoacyl-[acyl-carrier-protein] synthase activity	molecular_function	0.094845	1	13	566708	54	45598	Pg_S3222.2,Pg_S2503.6,Pg_S2315.1,Pg_S3747.4,Pg_S1155.4,Pg_S0515.7,Pg_S2045.2,Pg_S2902.11,Pg_S0015.12,Pg_S5470.1,Pg_S3718.8,Pg_S1701.8,Pg_S5890.6
GO:0006777	Mo-molybdopterin cofactor biosynthetic process	biological_process	0.095168	1	10	566708	57	45598	Pg_S2390.7,Pg_S0077.36,Pg_S0277.26,Pg_S1232.2,Pg_S6282.2,Pg_S1444.21,Pg_S1774.28,Pg_S0519.50,Pg_S6427.7,Pg_S7014.1
GO:0019720	Mo-molybdopterin cofactor metabolic process	biological_process	0.095168	1	10	566708	57	45598	Pg_S6427.7,Pg_S7014.1,Pg_S0519.50,Pg_S1774.28,Pg_S6282.2,Pg_S1444.21,Pg_S1232.2,Pg_S0277.26,Pg_S2390.7,Pg_S0077.36
GO:0009653	anatomical structure morphogenesis	biological_process	0.09619	1	35	566708	225	45598	Pg_S2687.5,Pg_S0988.30,Pg_S1766.15,Pg_S3046.4,Pg_S0724.10,Pg_S0747.8,Pg_S0175.24,Pg_S1501.29,Pg_S1076.1,Pg_S0403.26,Pg_S2490.7,Pg_S3878.12,Pg_S0252.9,Pg_S5498.4,Pg_S7429.2,Pg_S2855.21,Pg_S0008.1,Pg_S3767.9,Pg_S5886.2,Pg_S0175.20,Pg_S8140.4,Pg_S3805.3,Pg_S2783.12,Pg_S1425.22,Pg_S4599.3,Pg_S3118.1,Pg_S0736.1,Pg_S7870.1,Pg_S1718.7,Pg_S1794.5,Pg_S3648.3,Pg_S3854.6,Pg_S0973.12,Pg_S1292.11,Pg_S1935.3
GO:0003906	DNA-(apurinic or apyrimidinic site) lyase activity	molecular_function	0.096241	1	3	566708	11	45598	Pg_S0935.3,Pg_S3679.7,Pg_S0086.4
GO:0032324	molybdopterin cofactor biosynthetic process	biological_process	0.09704	1	11	566708	65	45598	Pg_S6282.2,Pg_S1444.21,Pg_S1774.28,Pg_S0519.50,Pg_S7014.1,Pg_S6427.7,Pg_S2390.7,Pg_S0077.36,Pg_S0277.26,Pg_S1232.2,Pg_S1493.1
GO:0043545	molybdopterin cofactor metabolic process	biological_process	0.09704	1	11	566708	65	45598	Pg_S6427.7,Pg_S7014.1,Pg_S0519.50,Pg_S1774.28,Pg_S1444.21,Pg_S6282.2,Pg_S1493.1,Pg_S1232.2,Pg_S0277.26,Pg_S0077.36,Pg_S2390.7
GO:0000702	oxidized base lesion DNA N-glycosylase activity	molecular_function	0.097462	1	2	566708	5	45598	Pg_S0935.3,Pg_S0086.4
GO:0008534	oxidized purine nucleobase lesion DNA N-glycosylase activity	molecular_function	0.097462	1	2	566708	5	45598	Pg_S0086.4,Pg_S0935.3
GO:0030170	pyridoxal phosphate binding	molecular_function	0.09855	1	32	566708	215	45598	Pg_S1465.3,Pg_S0409.4,Pg_S0682.21,Pg_S1019.7,Pg_S4149.9,Pg_S5750.5,Pg_S0384.7,Pg_S0302.28,Pg_S4369.5,Pg_S1212.1,Pg_S0384.8,Pg_S4966.8,Pg_S3358.2,Pg_S4791.2,Pg_S3064.8,Pg_S4731.3,Pg_S3411.25,Pg_S1858.17,Pg_S0698.5,Pg_S2594.12,Pg_S0635.13,Pg_S0570.4,Pg_S4218.4,Pg_S0086.1,Pg_S6081.3,Pg_S3002.4,Pg_S3298.2,Pg_S2455.14,Pg_S6438.3,Pg_S0227.31,Pg_S0379.14,Pg_S2606.2
GO:0017150	tRNA dihydrouridine synthase activity	molecular_function	0.099553	1	7	566708	28	45598	Pg_S1652.1,Pg_S4012.7,Pg_S6053.3,Pg_S0403.32,Pg_S8609.1,Pg_S0724.14,Pg_S1681.1
GO:0022412	cellular process involved in reproduction in multicellular organism	biological_process	0.099641	1	11	566708	51	45598	Pg_S2783.12,Pg_S1425.22,Pg_S5498.4,Pg_S8140.4,Pg_S2018.6,Pg_S1794.5,Pg_S2290.10,Pg_S3046.4,Pg_S1766.15,Pg_S2419.2,Pg_S4363.7
GO:0006026	aminoglycan catabolic process	biological_process	0.099768	1	9	566708	37	45598	Pg_S5473.2,Pg_S0423.30,Pg_S0133.2,Pg_S0096.37,Pg_S4931.1,XLOC_230567,Pg_S1777.1,Pg_S7390.2,Pg_S0748.7
GO:0006040	amino sugar metabolic process	biological_process	0.10013	1	15	566708	73	45598	Pg_S6053.3,Pg_S0724.45,Pg_S0096.37,Pg_S4012.7,Pg_S5473.2,Pg_S0423.30,Pg_S0133.2,Pg_S8609.1,Pg_S5902.2,Pg_S5998.7,Pg_S4931.1,XLOC_230567,Pg_S1777.1,Pg_S7390.2,Pg_S0748.7
GO:0044257	cellular protein catabolic process	biological_process	0.10027	1	48	566708	333	45598	Pg_S4769.12,Pg_S1990.12,Pg_S2124.25,Pg_S2746.10,Pg_S2208.4,Pg_S0213.20,Pg_S1941.27,Pg_S2920.2,Pg_S1530.19,Pg_S7895.2,Pg_S7042.3,Pg_S4533.16,Pg_S0693.24,Pg_S0490.10,Pg_S0431.37,Pg_S2274.7,Pg_S5954.6,Pg_S2409.2,Pg_S8635.1,Pg_S2672.13,Pg_S4807.3,Pg_S5121.8,Pg_S0876.1,Pg_S6552.1,Pg_S8899.2,Pg_S6455.6,Pg_S2016.2,Pg_S0575.43,Pg_S0222.53,Pg_S6096.4,Pg_S1033.13,Pg_S0121.54,Pg_S0073.12,Pg_S1960.16,Pg_S193…
GO:0051603	proteolysis involved in cellular protein catabolic process	biological_process	0.10027	1	48	566708	333	45598	Pg_S1416.42,Pg_S0823.2,Pg_S3781.3,Pg_S6388.8,Pg_S1097.14,Pg_S2161.1,Pg_S4167.3,Pg_S3178.5,Pg_S0981.25,Pg_S2891.2,Pg_S1936.1,Pg_S7906.2,Pg_S1413.3,Pg_S5199.2,Pg_S1960.16,Pg_S0073.12,Pg_S0121.54,Pg_S6096.4,Pg_S1033.13,Pg_S0575.43,Pg_S2016.2,Pg_S0222.53,Pg_S8899.2,Pg_S6455.6,Pg_S6552.1,Pg_S5121.8,Pg_S0876.1,Pg_S8635.1,Pg_S4807.3,Pg_S2672.13,Pg_S2274.7,Pg_S2409.2,Pg_S5954.6,Pg_S0693.24,Pg_S4533.16,Pg…
GO:0030337	DNA polymerase processivity factor activity	molecular_function	0.10152	1	6	566708	23	45598	Pg_S2390.13,Pg_S1965.5,Pg_S1690.3,Pg_S2381.2,Pg_S0352.3,Pg_S4170.20
GO:0016624	oxidoreductase activity, acting on the aldehyde or oxo group of donors, disulfide as acceptor	molecular_function	0.1023	1	7	566708	39	45598	Pg_S1552.7,Pg_S1204.11,Pg_S0496.20,Pg_S5653.2,Pg_S1431.7,Pg_S0233.5,Pg_S2661.6
GO:0004619	phosphoglycerate mutase activity	molecular_function	0.10274	1	3	566708	9	45598	Pg_S5881.6,Pg_S3920.2,Pg_S4204.1
GO:0034457	Mpp10 complex	cellular_component	0.10334	1	5	566708	17	45598	Pg_S1480.36,Pg_S1969.6,XLOC_529893,Pg_S2658.24,Pg_S2317.2
GO:0003674	molecular_function	molecular_function	0.10408	1	5242	566708	39501	45598	Pg_S0080.1,Pg_S6934.5,Pg_S0760.41,Pg_S6197.7,Pg_S0234.6,Pg_S0442.49,Pg_S4651.1,Pg_S7002.2,Pg_S3847.1,Pg_S0241.21,Pg_S0277.6,Pg_S2672.13,Pg_S4588.14,Pg_S0838.5,Pg_S3636.16,Pg_S2925.2,Pg_S0981.40,Pg_S0226.4,Pg_S0724.62,Pg_S0164.21,Pg_S3724.5,Pg_S0662.51,Pg_S0290.6,Pg_S0967.11,Pg_S0407.3,Pg_S6448.7,Pg_S2746.18,Pg_S5721.13,Pg_S3733.3,Pg_S0360.1,Pg_S8227.2,Pg_S0409.19,Pg_S0023.7,Pg_S9133.1,Pg_S3734.10…
GO:0030284	estrogen receptor activity	molecular_function	0.10567	1	2	566708	3	45598	Pg_S2898.6,Pg_S0925.30
GO:0016790	thiolester hydrolase activity	molecular_function	0.10649	1	6	566708	24	45598	Pg_S7995.1,Pg_S8809.1,Pg_S0727.36,Pg_S4917.14,Pg_S0724.33,Pg_S1661.17
GO:0006091	generation of precursor metabolites and energy	biological_process	0.10759	1	87	566708	605	45598	Pg_S4014.1,Pg_S0846.30,Pg_S0904.6,Pg_S2668.16,Pg_S6831.7,Pg_S0786.24,Pg_S0277.29,Pg_S2529.3,Pg_S6072.7,Pg_S6467.2,Pg_S3582.13,Pg_S1514.21,Pg_S4835.2,Pg_S3976.18,Pg_S1075.26,Pg_S4225.4,Pg_S6528.8,Pg_S9207.1,Pg_S5568.7,Pg_S1746.24,Pg_S8084.1,Pg_S2132.10,Pg_S0148.36,Pg_S1404.4,Pg_S4579.3,Pg_S4435.1,Pg_S0624.8,Pg_S2803.2,XLOC_036892,Pg_S3607.5,Pg_S7601.1,Pg_S1700.16,Pg_S7036.4,Pg_S0902.6,Pg_S2681.8,P…
GO:0005261	cation channel activity	molecular_function	0.10831	1	40	566708	246	45598	Pg_S0693.21,Pg_S4286.1,Pg_S1472.3,Pg_S6295.1,Pg_S4150.2,Pg_S0577.11,Pg_S5119.10,Pg_S0286.4,Pg_S0838.2,Pg_S4952.7,XLOC_492020,Pg_S0439.3,Pg_S0742.2,Pg_S3923.7,Pg_S2017.10,Pg_S2829.8,Pg_S2196.10,Pg_S2245.31,Pg_S1316.4,Pg_S2813.11,Pg_S1311.30,Pg_S0062.25,Pg_S2317.2,Pg_S1380.2,Pg_S1497.35,Pg_S0538.3,Pg_S0852.8,Pg_S6888.2,Pg_S4021.15,Pg_S3124.4,Pg_S1647.20,Pg_S0914.4,Pg_S0002.18,Pg_S2295.24,Pg_S0801.4…
GO:0044452	nucleolar part	cellular_component	0.10879	1	6	566708	22	45598	XLOC_529893,Pg_S1480.36,Pg_S1969.6,Pg_S2317.2,Pg_S0212.1,Pg_S2658.24
GO:0005507	copper ion binding	molecular_function	0.10916	1	35	566708	211	45598	Pg_S0980.3,Pg_S3285.6,Pg_S3479.6,Pg_S4484.8,Pg_S2529.9,Pg_S2791.10,Pg_S2115.12,Pg_S1075.16,Pg_S0301.5,Pg_S1712.19,Pg_S0280.23,Pg_S0509.10,Pg_S2894.2,Pg_S1634.4,Pg_S3017.11,Pg_S5814.1,Pg_S0234.6,Pg_S0922.22,Pg_S1067.33,Pg_S6438.6,Pg_S0804.20,Pg_S4042.1,Pg_S0093.76,Pg_S4305.1,Pg_S2143.24,Pg_S2784.9,Pg_S2452.3,Pg_S1609.1,Pg_S5890.6,Pg_S0980.2,Pg_S1425.19,Pg_S5771.4,Pg_S2256.11,Pg_S0937.1,Pg_S4223.2
GO:0080134	regulation of response to stress	biological_process	0.11	1	9	566708	36	45598	Pg_S8289.2,Pg_S6912.2,Pg_S5942.6,Pg_S2241.27,Pg_S3049.2,Pg_S1761.12,Pg_S5921.3,Pg_S0123.1,Pg_S6318.3
GO:0030410	nicotianamine synthase activity	molecular_function	0.11042	1	3	566708	9	45598	Pg_S1908.9,Pg_S4921.1,Pg_S4935.3
GO:0030417	nicotianamine metabolic process	biological_process	0.11042	1	3	566708	9	45598	Pg_S4921.1,Pg_S1908.9,Pg_S4935.3
GO:0030418	nicotianamine biosynthetic process	biological_process	0.11042	1	3	566708	9	45598	Pg_S1908.9,Pg_S4921.1,Pg_S4935.3
GO:0009073	aromatic amino acid family biosynthetic process	biological_process	0.11082	1	8	566708	39	45598	Pg_S3935.2,Pg_S5924.4,Pg_S2973.2,Pg_S2972.1,Pg_S5009.4,Pg_S1018.4,Pg_S1174.3,Pg_S0298.19
GO:0072350	tricarboxylic acid metabolic process	biological_process	0.11261	1	4	566708	13	45598	Pg_S4935.3,Pg_S4921.1,Pg_S4321.14,Pg_S1908.9
GO:0072351	tricarboxylic acid biosynthetic process	biological_process	0.11261	1	4	566708	13	45598	Pg_S4935.3,Pg_S4921.1,Pg_S4321.14,Pg_S1908.9
GO:0005787	signal peptidase complex	cellular_component	0.11337	1	8	566708	43	45598	Pg_S0327.40,Pg_S0360.1,Pg_S0200.2,Pg_S2145.29,Pg_S4568.18,Pg_S0662.10,Pg_S5402.1,Pg_S0679.2
GO:0006465	signal peptide processing	biological_process	0.11337	1	8	566708	43	45598	Pg_S0662.10,Pg_S0679.2,Pg_S5402.1,Pg_S2145.29,Pg_S0200.2,Pg_S4568.18,Pg_S0360.1,Pg_S0327.40
GO:0015018	galactosylgalactosylxylosylprotein 3-beta-glucuronosyltransferase activity	molecular_function	0.11385	1	4	566708	16	45598	Pg_S0456.1,Pg_S3878.10,Pg_S0319.4,Pg_S1908.28
GO:0015020	glucuronosyltransferase activity	molecular_function	0.11385	1	4	566708	16	45598	Pg_S3878.10,Pg_S0456.1,Pg_S1908.28,Pg_S0319.4
GO:0052689	carboxylic ester hydrolase activity	molecular_function	0.11391	1	54	566708	311	45598	Pg_S3039.16,Pg_S1311.1,Pg_S3761.8,Pg_S3734.10,Pg_S6710.2,Pg_S1692.8,Pg_S2755.7,Pg_S3526.11,Pg_S4083.4,Pg_S5438.8,Pg_S3664.7,Pg_S3168.5,Pg_S2017.2,Pg_S5470.4,Pg_S3679.6,Pg_S0547.10,Pg_S0341.8,Pg_S0959.6,Pg_S3664.16,Pg_S1075.2,Pg_S5049.15,Pg_S1885.37,Pg_S2073.29,Pg_S0108.37,Pg_S5446.7,Pg_S1075.36,Pg_S0104.4,Pg_S0431.65,Pg_S3526.12,Pg_S5101.3,Pg_S3168.3,Pg_S5470.3,Pg_S1915.1,Pg_S0341.7,Pg_S5438.7,Pg…
GO:0004506	squalene monooxygenase activity	molecular_function	0.11491	1	9	566708	43	45598	Pg_S3064.7,Pg_S6152.1,Pg_S7895.4,Pg_S4043.9,Pg_S1672.1,Pg_S6081.2,Pg_S4132.1,Pg_S7552.2,Pg_S0877.13
GO:0043648	dicarboxylic acid metabolic process	biological_process	0.11572	1	15	566708	94	45598	Pg_S2464.1,Pg_S0213.29,Pg_S0689.4,Pg_S1637.18,Pg_S2068.2,Pg_S3316.4,Pg_S2583.14,Pg_S2115.7,Pg_S1465.27,Pg_S2473.26,Pg_S4405.7,Pg_S4568.18,Pg_S0318.20,Pg_S5158.9,Pg_S1679.46
GO:0015145	monosaccharide transmembrane transporter activity	molecular_function	0.11578	1	1	566708	1	45598	XLOC_034329
GO:0015149	hexose transmembrane transporter activity	molecular_function	0.11578	1	1	566708	1	45598	XLOC_034329
GO:0015153	rhamnose transmembrane transporter activity	molecular_function	0.11578	1	1	566708	1	45598	XLOC_034329
GO:0018143	nucleic acid-protein covalent cross-linking	biological_process	0.11648	1	3	566708	10	45598	Pg_S3025.6,Pg_S5613.1,Pg_S0384.44
GO:0031344	regulation of cell projection organization	biological_process	0.11666	1	2	566708	4	45598	Pg_S6901.1,Pg_S4063.8
GO:0060491	regulation of cell projection assembly	biological_process	0.11666	1	2	566708	4	45598	Pg_S6901.1,Pg_S4063.8
GO:1902115	regulation of organelle assembly	biological_process	0.11666	1	2	566708	4	45598	Pg_S6901.1,Pg_S4063.8
GO:1902208	regulation of bacterial-type flagellum assembly	biological_process	0.11666	1	2	566708	4	45598	Pg_S6901.1,Pg_S4063.8
GO:0008113	peptide-methionine (S)-S-oxide reductase activity	molecular_function	0.1167	1	3	566708	9	45598	Pg_S3730.12,Pg_S1354.13,Pg_S4133.7
GO:0006733	oxidoreduction coenzyme metabolic process	biological_process	0.11781	1	14	566708	88	45598	Pg_S2896.3,Pg_S0093.26,Pg_S6282.2,Pg_S1164.7,Pg_S2317.2,Pg_S7360.5,Pg_S7308.4,Pg_S0093.27,Pg_S4012.7,Pg_S1668.13,Pg_S1815.23,Pg_S1563.25,Pg_S0013.1,Pg_S7556.2
GO:0008509	anion transmembrane transporter activity	molecular_function	0.11894	1	35	566708	211	45598	Pg_S1550.21,Pg_S6893.5,Pg_S1336.14,Pg_S0981.4,Pg_S7105.9,Pg_S4245.2,Pg_S0171.6,Pg_S0195.10,Pg_S0195.11,Pg_S2354.19,Pg_S2164.2,Pg_S5339.3,Pg_S5339.4,Pg_S0002.5,Pg_S2677.26,Pg_S2808.1,Pg_S3250.15,Pg_S0138.7,Pg_S0384.25,XLOC_261815,Pg_S1749.1,Pg_S0232.50,Pg_S2306.24,Pg_S3187.4,Pg_S0182.11,Pg_S1255.12,Pg_S6898.2,Pg_S1366.13,Pg_S0265.21,Pg_S1579.13,Pg_S2053.12,Pg_S5219.6,Pg_S0433.4,Pg_S2920.14,Pg_S186…
GO:0006749	glutathione metabolic process	biological_process	0.11901	1	5	566708	22	45598	Pg_S0291.17,Pg_S4151.5,Pg_S0291.18,Pg_S7858.1,Pg_S3579.4
GO:0004334	fumarylacetoacetase activity	molecular_function	0.11928	1	3	566708	13	45598	Pg_S1212.16,Pg_S4656.3,Pg_S0035.17
GO:0016822	hydrolase activity, acting on acid carbon-carbon bonds	molecular_function	0.11928	1	3	566708	13	45598	Pg_S0035.17,Pg_S4656.3,Pg_S1212.16
GO:0016823	hydrolase activity, acting on acid carbon-carbon bonds, in ketonic substances	molecular_function	0.11928	1	3	566708	13	45598	Pg_S1212.16,Pg_S4656.3,Pg_S0035.17
GO:0003950	NAD+ ADP-ribosyltransferase activity	molecular_function	0.1202	1	10	566708	58	45598	Pg_S0402.18,Pg_S5058.7,Pg_S0898.2,Pg_S0534.60,Pg_S1913.26,Pg_S7102.1,Pg_S0662.51,Pg_S1410.22,Pg_S8495.1,Pg_S5853.7
GO:0045454	cell redox homeostasis	biological_process	0.1204	1	51	566708	303	45598	Pg_S5160.4,Pg_S3699.5,Pg_S5911.4,Pg_S3777.8,Pg_S1581.1,Pg_S0403.39,Pg_S5338.15,Pg_S0671.5,Pg_S0908.18,Pg_S0458.14,Pg_S6001.8,Pg_S5157.3,Pg_S0846.20,Pg_S1957.24,Pg_S0192.14,Pg_S0129.42,Pg_S4601.3,Pg_S3794.15,Pg_S0760.6,Pg_S1771.2,Pg_S0503.10,Pg_S0374.36,Pg_S3205.7,Pg_S6001.9,Pg_S0129.43,Pg_S7620.2,Pg_S3890.11,Pg_S1464.1,Pg_S0065.6,Pg_S5127.12,Pg_S1618.4,Pg_S1560.7,Pg_S4420.4,Pg_S4057.4,Pg_S0129.41…
GO:0003909	DNA ligase activity	molecular_function	0.12129	1	6	566708	36	45598	Pg_S0662.51,Pg_S0252.17,Pg_S1029.46,Pg_S0563.2,Pg_S0008.24,Pg_S5849.13
GO:0005637	nuclear inner membrane	cellular_component	0.1221	1	4	566708	12	45598	Pg_S5828.4,Pg_S4771.9,Pg_S2792.4,Pg_S5352.1
GO:0005639	integral to nuclear inner membrane	cellular_component	0.1221	1	4	566708	12	45598	Pg_S4771.9,Pg_S5828.4,Pg_S2792.4,Pg_S5352.1
GO:0031229	intrinsic to nuclear inner membrane	cellular_component	0.1221	1	4	566708	12	45598	Pg_S2792.4,Pg_S5352.1,Pg_S5828.4,Pg_S4771.9
GO:0044453	nuclear membrane part	cellular_component	0.1221	1	4	566708	12	45598	Pg_S4771.9,Pg_S5828.4,Pg_S5352.1,Pg_S2792.4
GO:0003724	RNA helicase activity	molecular_function	0.12466	1	42	566708	344	45598	Pg_S0280.22,Pg_S2708.9,Pg_S6427.7,Pg_S0853.13,Pg_S1428.18,Pg_S3338.26,Pg_S4601.1,Pg_S6781.4,Pg_S0276.29,Pg_S1437.13,Pg_S6725.5,Pg_S1346.18,Pg_S0634.30,Pg_S4769.12,Pg_S1011.5,Pg_S1990.12,Pg_S3339.4,Pg_S2588.14,Pg_S4601.3,Pg_S2196.10,Pg_S0271.2,Pg_S5687.10,Pg_S1316.18,Pg_S7853.3,Pg_S4568.15,Pg_S3658.6,Pg_S5199.2,Pg_S3511.16,Pg_S2742.16,Pg_S1304.14,Pg_S1715.18,Pg_S0121.50,Pg_S4442.5,Pg_S1823.8,Pg_S1…
GO:0005788	endoplasmic reticulum lumen	cellular_component	0.12566	1	2	566708	8	45598	Pg_S0388.2,Pg_S8430.1
GO:0004420	hydroxymethylglutaryl-CoA reductase (NADPH) activity	molecular_function	0.12595	1	8	566708	32	45598	Pg_S0139.14,Pg_S3074.9,Pg_S0993.6,Pg_S6137.4,Pg_S2080.7,Pg_S0320.3,Pg_S0740.7,Pg_S0559.3
GO:1901136	carbohydrate derivative catabolic process	biological_process	0.1273	1	19	566708	114	45598	Pg_S1879.20,Pg_S0423.30,Pg_S6081.2,Pg_S0298.19,Pg_S0096.37,Pg_S0748.7,Pg_S0327.4,Pg_S7390.2,XLOC_438055,Pg_S5473.2,Pg_S5924.4,Pg_S1721.8,Pg_S0133.2,Pg_S0659.9,XLOC_230567,Pg_S4931.1,Pg_S6152.1,Pg_S1777.1,Pg_S1864.2
GO:0006289	nucleotide-excision repair	biological_process	0.1278	1	10	566708	53	45598	Pg_S2161.1,Pg_S5121.8,Pg_S0935.3,Pg_S0073.12,Pg_S1413.3,Pg_S4114.6,Pg_S1106.49,Pg_S0086.4,Pg_S2973.2,Pg_S2891.2
GO:0045202	synapse	cellular_component	0.12888	1	4	566708	14	45598	Pg_S2281.1,Pg_S0204.57,Pg_S1679.19,Pg_S0745.38
GO:0005740	mitochondrial envelope	cellular_component	0.12894	1	71	566708	521	45598	Pg_S4159.14,Pg_S2803.5,Pg_S0043.3,Pg_S3020.2,Pg_S4409.18,Pg_S1389.34,Pg_S3039.16,Pg_S1661.15,Pg_S0902.6,Pg_S9087.1,Pg_S0148.36,Pg_S5976.3,Pg_S2143.24,Pg_S3717.3,Pg_S3187.19,Pg_S3765.5,Pg_S2431.3,Pg_S3976.18,Pg_S6467.2,Pg_S7800.3,Pg_S0747.20,Pg_S8767.1,Pg_S1212.15,Pg_S3582.13,Pg_S0192.11,Pg_S0033.16,Pg_S0786.24,Pg_S4635.12,Pg_S2238.19,Pg_S0008.2,Pg_S1468.8,Pg_S6517.2,Pg_S0012.13,Pg_S3248.1,Pg_S043…
GO:0031966	mitochondrial membrane	cellular_component	0.13094	1	68	566708	498	45598	Pg_S2676.8,Pg_S0170.11,Pg_S5500.3,Pg_S1480.6,Pg_S1212.9,Pg_S6928.2,Pg_S6413.5,Pg_S0032.15,Pg_S2749.13,Pg_S4075.8,Pg_S4855.11,Pg_S3722.19,Pg_S0361.4,Pg_S0072.2,Pg_S0607.7,Pg_S3507.1,Pg_S2499.1,Pg_S4244.6,Pg_S4181.3,Pg_S1066.16,Pg_S3388.7,Pg_S0363.3,Pg_S5775.6,Pg_S0482.2,Pg_S5520.5,Pg_S4568.4,Pg_S2735.6,Pg_S0003.7,Pg_S0439.40,Pg_S0442.29,Pg_S3847.1,Pg_S6377.1,Pg_S2144.6,Pg_S0148.36,Pg_S9087.1,Pg_S3…
GO:0009712	catechol-containing compound metabolic process	biological_process	0.13239	1	1	566708	2	45598	Pg_S4969.3
GO:0018576	catechol 1,2-dioxygenase activity	molecular_function	0.13239	1	1	566708	2	45598	Pg_S4969.3
GO:0019114	catechol dioxygenase activity	molecular_function	0.13239	1	1	566708	2	45598	Pg_S4969.3
GO:0005664	nuclear origin of replication recognition complex	cellular_component	0.13252	1	7	566708	35	45598	Pg_S0266.12,Pg_S2708.12,Pg_S1979.4,Pg_S5291.2,Pg_S2390.8,Pg_S0205.8,Pg_S7466.1
GO:0070566	adenylyltransferase activity	molecular_function	0.13255	1	11	566708	77	45598	Pg_S1606.19,Pg_S0681.1,Pg_S7271.5,Pg_S3650.10,Pg_S0408.53,Pg_S3649.2,Pg_S3794.1,Pg_S4553.2,Pg_S5234.4,Pg_S0442.55,Pg_S1671.12
GO:0016742	hydroxymethyl-, formyl- and related transferase activity	molecular_function	0.13325	1	5	566708	26	45598	Pg_S7266.1,Pg_S6528.8,Pg_S2676.6,Pg_S2873.5,Pg_S5428.3
GO:1901264	carbohydrate derivative transport	biological_process	0.13337	1	4	566708	20	45598	XLOC_301754,Pg_S8147.1,Pg_S2677.26,Pg_S3149.14
GO:0004298	threonine-type endopeptidase activity	molecular_function	0.13342	1	14	566708	88	45598	Pg_S7042.3,Pg_S0823.2,Pg_S1033.13,Pg_S1416.42,Pg_S2920.2,Pg_S0213.20,Pg_S2672.13,Pg_S4807.3,Pg_S4167.3,Pg_S1097.14,Pg_S0575.43,Pg_S0981.25,Pg_S2124.25,Pg_S0431.37
GO:0070003	threonine-type peptidase activity	molecular_function	0.13342	1	14	566708	88	45598	Pg_S0575.43,Pg_S1097.14,Pg_S0213.20,Pg_S4167.3,Pg_S4807.3,Pg_S2672.13,Pg_S1416.42,Pg_S2920.2,Pg_S1033.13,Pg_S7042.3,Pg_S0823.2,Pg_S0431.37,Pg_S0981.25,Pg_S2124.25
GO:0004799	thymidylate synthase activity	molecular_function	0.13383	1	1	566708	2	45598	Pg_S2014.1
GO:0045300	acyl-[acyl-carrier-protein] desaturase activity	molecular_function	0.1363	1	3	566708	11	45598	Pg_S0373.9,Pg_S1954.19,Pg_S0959.9
GO:0014070	response to organic cyclic compound	biological_process	0.13644	1	4	566708	14	45598	Pg_S0925.30,Pg_S2196.10,Pg_S2898.6,Pg_S0415.4
GO:0000015	phosphopyruvate hydratase complex	cellular_component	0.13731	1	10	566708	46	45598	Pg_S1886.23,Pg_S0085.23,Pg_S0316.2,Pg_S2338.5,Pg_S0904.6,Pg_S0078.5,Pg_S3581.4,Pg_S1457.17,Pg_S1075.26,Pg_S3581.5
GO:0004634	phosphopyruvate hydratase activity	molecular_function	0.13731	1	10	566708	46	45598	Pg_S1886.23,Pg_S0316.2,Pg_S0085.23,Pg_S0904.6,Pg_S2338.5,Pg_S0078.5,Pg_S1457.17,Pg_S3581.4,Pg_S1075.26,Pg_S3581.5
GO:0044702	single organism reproductive process	biological_process	0.1374	1	18	566708	103	45598	Pg_S1425.22,Pg_S2783.12,Pg_S2086.2,Pg_S8140.4,Pg_S2290.10,Pg_S3046.4,Pg_S1766.15,Pg_S1908.5,Pg_S0046.18,Pg_S4369.16,Pg_S0204.75,Pg_S5498.4,Pg_S2018.6,Pg_S1794.5,Pg_S3949.6,Pg_S8258.2,Pg_S4363.7,Pg_S2419.2
GO:0005991	trehalose metabolic process	biological_process	0.13801	1	15	566708	89	45598	Pg_S0858.5,Pg_S0784.2,Pg_S0753.40,Pg_S5024.5,Pg_S5942.4,Pg_S3862.4,Pg_S7145.5,Pg_S5185.5,XLOC_256637,Pg_S1885.43,Pg_S5025.5,Pg_S7852.4,Pg_S2070.2,Pg_S5447.8,Pg_S4206.8
GO:0043565	sequence-specific DNA binding	molecular_function	0.13819	1	142	566708	935	45598	Pg_S1300.8,Pg_S6272.12,Pg_S2377.11,Pg_S0437.7,Pg_S2652.2,Pg_S1145.7,Pg_S0227.7,Pg_S2306.2,Pg_S2971.7,Pg_S0046.18,Pg_S1416.6,Pg_S4269.13,Pg_S0762.19,Pg_S0203.2,Pg_S1615.29,Pg_S4487.2,Pg_S2238.19,Pg_S2123.20,Pg_S3024.2,Pg_S2464.1,Pg_S5579.1,Pg_S4599.4,Pg_S1271.10,Pg_S5771.4,Pg_S0159.25,Pg_S3717.3,Pg_S3429.6,Pg_S1290.35,Pg_S1749.12,Pg_S1815.29,Pg_S1273.10,Pg_S4369.9,Pg_S3181.3,Pg_S5501.2,Pg_S0896.3,…
GO:0046148	pigment biosynthetic process	biological_process	0.13869	1	27	566708	187	45598	Pg_S0129.31,Pg_S6577.4,Pg_S0327.25,Pg_S0291.7,Pg_S6702.1,Pg_S2010.8,Pg_S0346.6,Pg_S6081.2,Pg_S0590.13,Pg_S2035.14,Pg_S3063.2,Pg_S5911.4,Pg_S0241.21,Pg_S1560.7,Pg_S1185.34,Pg_S4217.4,Pg_S3063.1,Pg_S1940.1,Pg_S1672.1,Pg_S0111.1,Pg_S0318.20,Pg_S6152.1,Pg_S2164.7,Pg_S0981.6,Pg_S0442.55,Pg_S1135.14,Pg_S0654.1
GO:0009690	cytokinin metabolic process	biological_process	0.1399	1	6	566708	26	45598	XLOC_287493,Pg_S2207.28,Pg_S1178.8,XLOC_258730,Pg_S5272.7,Pg_S3014.1
GO:0010817	regulation of hormone levels	biological_process	0.1399	1	6	566708	26	45598	XLOC_287493,Pg_S1178.8,Pg_S2207.28,Pg_S5272.7,XLOC_258730,Pg_S3014.1
GO:0019139	cytokinin dehydrogenase activity	molecular_function	0.1399	1	6	566708	26	45598	Pg_S3014.1,Pg_S5272.7,XLOC_258730,Pg_S1178.8,Pg_S2207.28,XLOC_287493
GO:0034754	cellular hormone metabolic process	biological_process	0.1399	1	6	566708	26	45598	Pg_S5272.7,XLOC_258730,Pg_S3014.1,XLOC_287493,Pg_S1178.8,Pg_S2207.28
GO:0042445	hormone metabolic process	biological_process	0.1399	1	6	566708	26	45598	Pg_S2207.28,Pg_S1178.8,XLOC_287493,Pg_S3014.1,XLOC_258730,Pg_S5272.7
GO:0010008	endosome membrane	cellular_component	0.14128	1	3	566708	13	45598	Pg_S4486.2,Pg_S1845.3,Pg_S0735.1
GO:0052646	alditol phosphate metabolic process	biological_process	0.14155	1	9	566708	53	45598	Pg_S6152.1,Pg_S0327.4,XLOC_438055,Pg_S1226.3,Pg_S5924.4,Pg_S1879.20,Pg_S5001.2,Pg_S6081.2,Pg_S0298.19
GO:0017089	glycolipid transporter activity	molecular_function	0.14246	1	3	566708	14	45598	Pg_S8147.1,XLOC_301754,Pg_S3149.14
GO:0046836	glycolipid transport	biological_process	0.14246	1	3	566708	14	45598	Pg_S3149.14,Pg_S8147.1,XLOC_301754
GO:0006525	arginine metabolic process	biological_process	0.14349	1	4	566708	15	45598	Pg_S3656.5,Pg_S0897.19,Pg_S0178.14,Pg_S4246.2
GO:0031965	nuclear membrane	cellular_component	0.14386	1	5	566708	19	45598	Pg_S5352.1,Pg_S2792.4,Pg_S0164.14,Pg_S4771.9,Pg_S5828.4
GO:0005813	centrosome	cellular_component	0.14499	1	2	566708	3	45598	Pg_S2000.9,Pg_S1316.10
GO:0001653	peptide receptor activity	molecular_function	0.14591	1	1	566708	1	45598	Pg_S1778.1
GO:0007622	rhythmic behavior	biological_process	0.14591	1	1	566708	1	45598	Pg_S1778.1
GO:0008528	G-protein coupled peptide receptor activity	molecular_function	0.14591	1	1	566708	1	45598	Pg_S1778.1
GO:0016499	orexin receptor activity	molecular_function	0.14591	1	1	566708	1	45598	Pg_S1778.1
GO:0022410	circadian sleep/wake cycle process	biological_process	0.14591	1	1	566708	1	45598	Pg_S1778.1
GO:0042745	circadian sleep/wake cycle	biological_process	0.14591	1	1	566708	1	45598	Pg_S1778.1
GO:0048512	circadian behavior	biological_process	0.14591	1	1	566708	1	45598	Pg_S1778.1
GO:0044429	mitochondrial part	cellular_component	0.14705	1	78	566708	576	45598	Pg_S3336.7,Pg_S1066.16,Pg_S0691.8,Pg_S5775.6,Pg_S0482.2,Pg_S1679.39,Pg_S5520.5,Pg_S0363.3,Pg_S2022.10,Pg_S3388.7,Pg_S0003.7,Pg_S2735.6,Pg_S4568.4,Pg_S6377.1,Pg_S2144.6,Pg_S0442.29,Pg_S0439.40,Pg_S5814.1,Pg_S3847.1,Pg_S1480.6,Pg_S0170.11,Pg_S5500.3,Pg_S2676.8,Pg_S2749.13,Pg_S2452.3,Pg_S4075.8,Pg_S0032.15,Pg_S4855.11,Pg_S3722.19,Pg_S0607.7,Pg_S0072.2,Pg_S0361.4,Pg_S1913.9,Pg_S6928.2,Pg_S1212.9,Pg_S…
GO:0005743	mitochondrial inner membrane	cellular_component	0.14742	1	41	566708	288	45598	Pg_S3976.18,Pg_S2431.3,Pg_S4568.4,Pg_S2735.6,Pg_S3187.19,Pg_S0192.11,Pg_S3582.13,Pg_S1212.15,Pg_S0442.29,Pg_S8767.1,Pg_S3847.1,Pg_S6467.2,Pg_S0008.2,Pg_S2238.19,Pg_S4635.12,Pg_S0786.24,Pg_S3388.7,Pg_S0482.2,Pg_S0012.13,Pg_S3248.1,Pg_S5520.5,Pg_S6517.2,Pg_S3020.2,Pg_S0043.3,Pg_S2803.5,Pg_S4159.14,Pg_S0902.6,Pg_S1661.15,Pg_S3039.16,Pg_S4181.3,Pg_S2676.8,Pg_S0148.36,Pg_S1480.6,Pg_S0170.11,Pg_S5500.3…
GO:0008715	CDP-diacylglycerol diphosphatase activity	molecular_function	0.14746	1	2	566708	5	45598	Pg_S1616.14,Pg_S2755.8
GO:0030430	host cell cytoplasm	cellular_component	0.14902	1	7	566708	38	45598	Pg_S4803.5,Pg_S1661.21,Pg_S2901.1,Pg_S0225.15,Pg_S1979.4,Pg_S1488.2,Pg_S2467.4
GO:0006739	NADP metabolic process	biological_process	0.1495	1	9	566708	45	45598	Pg_S2896.3,Pg_S6282.2,Pg_S1164.7,Pg_S2317.2,Pg_S7360.5,Pg_S7308.4,Pg_S1668.13,Pg_S1563.25,Pg_S7556.2
GO:0016226	iron-sulfur cluster assembly	biological_process	0.15118	1	8	566708	46	45598	Pg_S1921.17,Pg_S0889.25,Pg_S0439.36,Pg_S7542.4,Pg_S0139.4,Pg_S2362.11,XLOC_436399,Pg_S0810.39
GO:0031163	metallo-sulfur cluster assembly	biological_process	0.15118	1	8	566708	46	45598	Pg_S1921.17,Pg_S0889.25,Pg_S7542.4,Pg_S0439.36,Pg_S2362.11,Pg_S0139.4,Pg_S0810.39,XLOC_436399
GO:0005092	GDP-dissociation inhibitor activity	molecular_function	0.15136	1	4	566708	21	45598	Pg_S1066.6,Pg_S0404.4,Pg_S2307.5,Pg_S4226.1
GO:0005094	Rho GDP-dissociation inhibitor activity	molecular_function	0.15136	1	4	566708	21	45598	Pg_S2307.5,Pg_S4226.1,Pg_S0404.4,Pg_S1066.6
GO:0044767	single-organism developmental process	biological_process	0.15191	1	45	566708	310	45598	Pg_S3854.6,Pg_S0973.12,Pg_S3648.3,Pg_S7382.3,Pg_S1935.3,Pg_S1292.11,Pg_S7927.2,Pg_S7870.1,Pg_S4363.7,Pg_S6376.6,Pg_S1794.5,Pg_S1718.7,Pg_S8140.4,Pg_S5886.2,Pg_S0175.20,Pg_S3805.3,Pg_S2783.12,Pg_S4599.3,Pg_S3118.1,Pg_S1425.22,Pg_S0736.1,Pg_S2855.21,Pg_S2297.5,Pg_S0008.1,Pg_S0908.18,Pg_S3767.9,Pg_S0403.26,Pg_S8766.1,Pg_S0252.9,Pg_S2490.7,Pg_S7429.2,Pg_S5498.4,Pg_S2800.12,Pg_S1501.29,Pg_S1076.1,Pg_S…
GO:0000502	proteasome complex	cellular_component	0.15255	1	18	566708	121	45598	Pg_S0981.25,Pg_S0431.37,Pg_S1960.16,Pg_S4533.16,Pg_S0823.2,Pg_S0876.1,Pg_S1416.42,Pg_S4167.3,Pg_S4807.3,Pg_S2672.13,Pg_S1097.14,Pg_S2124.25,Pg_S1033.13,Pg_S7042.3,Pg_S2920.2,Pg_S0213.20,Pg_S2016.2,Pg_S0575.43
GO:0016779	nucleotidyltransferase activity	molecular_function	0.15309	1	138	566708	1067	45598	Pg_S4393.2,Pg_S1164.2,Pg_S1004.9,Pg_S0051.3,Pg_S0794.3,Pg_S3843.7,Pg_S1671.12,Pg_S6295.1,Pg_S1617.22,Pg_S5006.5,Pg_S2753.19,Pg_S0981.41,Pg_S0442.55,Pg_S6159.1,Pg_S4590.19,Pg_S0384.44,XLOC_199949,Pg_S1774.14,Pg_S8238.2,Pg_S4860.3,Pg_S1497.35,Pg_S0386.1,Pg_S2001.4,Pg_S4542.1,Pg_S5466.4,Pg_S0213.9,Pg_S0431.15,Pg_S0408.53,Pg_S4860.4,Pg_S5849.13,Pg_S2160.32,Pg_S4481.9,Pg_S1406.3,Pg_S5234.4,Pg_S4969.3,…
GO:0032865	ERMES complex	cellular_component	0.15318	1	2	566708	6	45598	Pg_S3765.5,Pg_S0363.3
GO:0044232	organelle membrane contact site	cellular_component	0.15318	1	2	566708	6	45598	Pg_S0363.3,Pg_S3765.5
GO:0044233	ER-mitochondrion membrane contact site	cellular_component	0.15318	1	2	566708	6	45598	Pg_S0363.3,Pg_S3765.5
GO:0004424	imidazoleglycerol-phosphate dehydratase activity	molecular_function	0.15326	1	2	566708	4	45598	Pg_S5454.6,Pg_S3456.16
GO:0005758	mitochondrial intermembrane space	cellular_component	0.15331	1	3	566708	9	45598	Pg_S5814.1,Pg_S2452.3,Pg_S2143.24
GO:0016530	metallochaperone activity	molecular_function	0.15331	1	3	566708	9	45598	Pg_S2452.3,Pg_S2143.24,Pg_S5814.1
GO:0016531	copper chaperone activity	molecular_function	0.15331	1	3	566708	9	45598	Pg_S2452.3,Pg_S2143.24,Pg_S5814.1
GO:0031970	organelle envelope lumen	cellular_component	0.15331	1	3	566708	9	45598	Pg_S2452.3,Pg_S2143.24,Pg_S5814.1
GO:0015109	chromate transmembrane transporter activity	molecular_function	0.15387	1	1	566708	2	45598	Pg_S0232.50
GO:0015703	chromate transport	biological_process	0.15387	1	1	566708	2	45598	Pg_S0232.50
GO:0004146	dihydrofolate reductase activity	molecular_function	0.15407	1	2	566708	9	45598	Pg_S0439.36,Pg_S2014.1
GO:0007586	digestion	biological_process	0.1555	1	4	566708	18	45598	Pg_S0539.6,Pg_S1161.2,Pg_S5905.4,Pg_S7170.7
GO:0032797	SMN complex	cellular_component	0.15553	1	2	566708	6	45598	Pg_S0399.24,Pg_S1958.3
GO:0004017	adenylate kinase activity	molecular_function	0.15588	1	6	566708	33	45598	Pg_S0318.6,Pg_S2623.12,Pg_S0057.9,XLOC_538329,Pg_S6378.7,Pg_S1679.8
GO:0048869	cellular developmental process	biological_process	0.15612	1	38	566708	260	45598	Pg_S1292.11,Pg_S1935.3,Pg_S3648.3,Pg_S3854.6,Pg_S0973.12,Pg_S1718.7,Pg_S1794.5,Pg_S2317.2,Pg_S3471.5,Pg_S4363.7,Pg_S2783.12,Pg_S3805.3,Pg_S3118.1,Pg_S1425.22,Pg_S4599.3,Pg_S0736.1,Pg_S5886.2,Pg_S0175.20,Pg_S8140.4,Pg_S3767.9,Pg_S2855.21,Pg_S0252.9,Pg_S7429.2,Pg_S5498.4,Pg_S0403.26,Pg_S1076.1,Pg_S0600.5,Pg_S1501.29,Pg_S2800.12,Pg_S0175.24,Pg_S0747.8,Pg_S3064.23,Pg_S3046.4,Pg_S0988.30,Pg_S1766.15,P…
GO:0016586	RSC complex	cellular_component	0.15625	1	3	566708	8	45598	Pg_S0070.6,Pg_S3063.7,Pg_S1389.30
GO:0006895	Golgi to endosome transport	biological_process	0.15629	1	2	566708	4	45598	Pg_S1076.1,Pg_S0736.1
GO:0006903	vesicle targeting	biological_process	0.15629	1	2	566708	4	45598	Pg_S0736.1,Pg_S1076.1
GO:0007162	negative regulation of cell adhesion	biological_process	0.15629	1	2	566708	4	45598	Pg_S0736.1,Pg_S1076.1
GO:0010721	negative regulation of cell development	biological_process	0.15629	1	2	566708	4	45598	Pg_S1076.1,Pg_S0736.1
GO:0010769	regulation of cell morphogenesis involved in differentiation	biological_process	0.15629	1	2	566708	4	45598	Pg_S0736.1,Pg_S1076.1
GO:0010771	negative regulation of cell morphogenesis involved in differentiation	biological_process	0.15629	1	2	566708	4	45598	Pg_S0736.1,Pg_S1076.1
GO:0010810	regulation of cell-substrate adhesion	biological_process	0.15629	1	2	566708	4	45598	Pg_S0736.1,Pg_S1076.1
GO:0010812	negative regulation of cell-substrate adhesion	biological_process	0.15629	1	2	566708	4	45598	Pg_S1076.1,Pg_S0736.1
GO:0034315	regulation of Arp2/3 complex-mediated actin nucleation	biological_process	0.15629	1	2	566708	4	45598	Pg_S1076.1,Pg_S0736.1
GO:0034446	substrate adhesion-dependent cell spreading	biological_process	0.15629	1	2	566708	4	45598	Pg_S0736.1,Pg_S1076.1
GO:0035650	AP-1 adaptor complex binding	molecular_function	0.15629	1	2	566708	4	45598	Pg_S1076.1,Pg_S0736.1
GO:0045596	negative regulation of cell differentiation	biological_process	0.15629	1	2	566708	4	45598	Pg_S0736.1,Pg_S1076.1
GO:0048199	vesicle targeting, to, from or within Golgi	biological_process	0.15629	1	2	566708	4	45598	Pg_S0736.1,Pg_S1076.1
GO:0048203	vesicle targeting, trans-Golgi to endosome	biological_process	0.15629	1	2	566708	4	45598	Pg_S0736.1,Pg_S1076.1
GO:0051093	negative regulation of developmental process	biological_process	0.15629	1	2	566708	4	45598	Pg_S1076.1,Pg_S0736.1
GO:0051125	regulation of actin nucleation	biological_process	0.15629	1	2	566708	4	45598	Pg_S1076.1,Pg_S0736.1
GO:0060284	regulation of cell development	biological_process	0.15629	1	2	566708	4	45598	Pg_S0736.1,Pg_S1076.1
GO:1900024	regulation of substrate adhesion-dependent cell spreading	biological_process	0.15629	1	2	566708	4	45598	Pg_S1076.1,Pg_S0736.1
GO:1900025	negative regulation of substrate adhesion-dependent cell spreading	biological_process	0.15629	1	2	566708	4	45598	Pg_S0736.1,Pg_S1076.1
GO:0008242	omega peptidase activity	molecular_function	0.15659	1	4	566708	20	45598	Pg_S4883.6,Pg_S0265.14,Pg_S0754.8,Pg_S0901.9
GO:0005516	calmodulin binding	molecular_function	0.15669	1	15	566708	99	45598	Pg_S3064.23,Pg_S1265.11,Pg_S1381.8,Pg_S5601.7,Pg_S0926.8,Pg_S4665.1,Pg_S2038.4,Pg_S2800.12,Pg_S1429.6,Pg_S1570.17,Pg_S4531.4,Pg_S3016.17,Pg_S3590.1,Pg_S0614.54,Pg_S5214.9
GO:0003707	steroid hormone receptor activity	molecular_function	0.15697	1	8	566708	35	45598	Pg_S2473.3,Pg_S0415.4,Pg_S1766.15,Pg_S0925.30,Pg_S2132.9,Pg_S2898.6,Pg_S0265.21,Pg_S3465.1
GO:0016668	oxidoreductase activity, acting on a sulfur group of donors, NAD(P) as acceptor	molecular_function	0.1572	1	21	566708	110	45598	Pg_S5847.5,Pg_S0769.7,Pg_S1971.4,Pg_S1464.1,Pg_S1893.6,Pg_S1314.8,Pg_S0713.17,Pg_S5624.3,Pg_S2156.8,Pg_S3597.14,Pg_S2611.18,Pg_S1993.13,Pg_S5847.4,XLOC_488737,Pg_S0822.4,Pg_S0451.1,Pg_S1661.19,XLOC_194932,Pg_S1234.3,Pg_S0064.1,Pg_S1531.2
GO:0047134	protein-disulfide reductase activity	molecular_function	0.1572	1	21	566708	110	45598	Pg_S1464.1,Pg_S1893.6,Pg_S0769.7,Pg_S1971.4,Pg_S1314.8,Pg_S0713.17,Pg_S5847.5,Pg_S1234.3,Pg_S0451.1,Pg_S1661.19,XLOC_194932,Pg_S0064.1,Pg_S1531.2,Pg_S5624.3,Pg_S2611.18,Pg_S3597.14,Pg_S1993.13,XLOC_488737,Pg_S5847.4,Pg_S0822.4,Pg_S2156.8
GO:0008839	4-hydroxy-tetrahydrodipicolinate reductase	molecular_function	0.15974	1	9	566708	56	45598	Pg_S5158.9,Pg_S1679.46,Pg_S4568.18,Pg_S0318.20,Pg_S2473.26,Pg_S4405.7,Pg_S2583.14,Pg_S3316.4,Pg_S1637.18
GO:0019073	viral DNA genome packaging	biological_process	0.16044	1	4	566708	15	45598	Pg_S4395.14,Pg_S1647.20,Pg_S7170.1,Pg_S2031.4
GO:0080019	fatty-acyl-CoA reductase (alcohol-forming) activity	molecular_function	0.16056	1	2	566708	8	45598	Pg_S0662.68,Pg_S4653.6
GO:0009072	aromatic amino acid family metabolic process	biological_process	0.16073	1	12	566708	78	45598	Pg_S0298.19,Pg_S1018.4,Pg_S1174.3,Pg_S2972.1,Pg_S5009.4,Pg_S5924.4,Pg_S2973.2,Pg_S3935.2,Pg_S4656.3,Pg_S1212.16,Pg_S0035.17,Pg_S6490.4
GO:0030248	cellulose binding	molecular_function	0.16106	1	3	566708	12	45598	Pg_S0961.8,XLOC_020081,Pg_S3386.11
GO:0016836	hydro-lyase activity	molecular_function	0.16206	1	34	566708	234	45598	Pg_S0423.3,Pg_S0923.8,Pg_S0085.23,Pg_S1885.4,Pg_S3581.5,Pg_S8560.2,Pg_S4075.2,Pg_S3581.4,Pg_S3935.2,Pg_S2300.9,Pg_S1410.10,Pg_S1693.3,Pg_S7130.3,Pg_S5454.6,Pg_S0012.12,Pg_S2338.5,Pg_S3759.6,Pg_S0316.2,Pg_S1075.26,Pg_S0226.4,Pg_S0747.27,Pg_S1457.17,Pg_S3456.16,Pg_S1262.5,Pg_S0838.5,Pg_S0904.6,Pg_S1552.33,Pg_S1886.23,Pg_S1128.5,Pg_S1620.2,Pg_S1174.3,Pg_S0695.5,Pg_S0285.10,Pg_S0078.5
GO:0008410	CoA-transferase activity	molecular_function	0.16413	1	2	566708	5	45598	Pg_S1295.23,Pg_S2063.2
GO:0004379	glycylpeptide N-tetradecanoyltransferase activity	molecular_function	0.16429	1	2	566708	7	45598	Pg_S1703.23,Pg_S0895.45
GO:0019107	myristoyltransferase activity	molecular_function	0.16429	1	2	566708	7	45598	Pg_S1703.23,Pg_S0895.45
GO:0016679	oxidoreductase activity, acting on diphenols and related substances as donors	molecular_function	0.16511	1	14	566708	80	45598	Pg_S1477.2,Pg_S0930.40,Pg_S0786.24,Pg_S6413.5,Pg_S1395.16,Pg_S0013.1,Pg_S2354.20,Pg_S0902.6,Pg_S0534.60,Pg_S5008.15,Pg_S0500.4,Pg_S1400.1,Pg_S3934.6,Pg_S0060.4
GO:0006836	neurotransmitter transport	biological_process	0.16583	1	3	566708	14	45598	Pg_S0664.32,Pg_S1434.6,Pg_S6379.4
GO:0006817	phosphate ion transport	biological_process	0.1662	1	6	566708	27	45598	Pg_S7488.4,Pg_S0488.16,Pg_S6898.2,Pg_S0490.3,Pg_S4245.2,Pg_S6553.3
GO:0004668	protein-arginine deiminase activity	molecular_function	0.1662	1	2	566708	7	45598	Pg_S0426.21,Pg_S3541.5
GO:0030131	clathrin adaptor complex	cellular_component	0.16644	1	6	566708	39	45598	Pg_S3109.20,Pg_S4142.5,Pg_S3518.2,Pg_S3273.2,Pg_S0264.15,Pg_S0184.5
GO:0048306	calcium-dependent protein binding	molecular_function	0.1666	1	1	566708	4	45598	Pg_S7572.1
GO:0032786	positive regulation of DNA-dependent transcription, elongation	biological_process	0.16705	1	4	566708	19	45598	Pg_S1054.6,Pg_S5517.1,Pg_S3866.11,Pg_S1454.4
GO:0032968	positive regulation of transcription elongation from RNA polymerase II promoter	biological_process	0.16705	1	4	566708	19	45598	Pg_S1054.6,Pg_S5517.1,Pg_S3866.11,Pg_S1454.4
GO:0034243	regulation of transcription elongation from RNA polymerase II promoter	biological_process	0.16705	1	4	566708	19	45598	Pg_S3866.11,Pg_S1454.4,Pg_S1054.6,Pg_S5517.1
GO:0043412	macromolecule modification	biological_process	0.16765	1	526	566708	4211	45598	Pg_S0724.63,Pg_S0605.5,Pg_S1518.13,Pg_S2609.1,Pg_S2073.8,XLOC_134415,Pg_S5737.9,Pg_S3149.19,Pg_S0213.25,Pg_S4326.21,Pg_S5248.2,Pg_S6519.5,Pg_S0906.18,Pg_S7102.1,Pg_S3064.10,Pg_S5442.1,Pg_S0288.38,Pg_S4115.7,Pg_S8635.1,Pg_S4237.5,Pg_S0384.44,Pg_S1671.21,Pg_S0584.1,Pg_S1692.22,Pg_S4121.1,XLOC_376903,Pg_S0727.9,Pg_S0439.24,Pg_S0857.2,Pg_S3336.3,Pg_S3336.15,Pg_S3575.9,Pg_S3226.23,Pg_S3338.20,Pg_S0622…
GO:0003676	nucleic acid binding	molecular_function	0.16837	1	1158	566708	8803	45598	Pg_S5220.1,Pg_S4795.1,Pg_S0144.9,Pg_S1747.2,Pg_S0388.6,Pg_S0429.35,Pg_S0926.8,Pg_S0265.8,Pg_S2924.23,Pg_S2602.4,Pg_S7264.3,Pg_S5849.5,Pg_S1428.10,Pg_S2937.9,Pg_S2988.14,Pg_S0846.26,Pg_S0431.19,Pg_S2208.5,Pg_S0653.1,Pg_S1263.4,Pg_S1457.9,Pg_S0727.12,Pg_S0622.6,Pg_S7971.1,Pg_S5054.5,Pg_S5566.5,Pg_S6886.2,Pg_S1849.7,Pg_S3658.6,Pg_S1812.23,Pg_S8232.1,Pg_S0801.4,Pg_S1106.9,Pg_S0140.4,Pg_S2796.2,Pg_S05…
GO:0006013	mannose metabolic process	biological_process	0.16869	1	3	566708	21	45598	Pg_S0534.63,Pg_S2287.3,Pg_S0805.7
GO:0000287	magnesium ion binding	molecular_function	0.16909	1	48	566708	323	45598	Pg_S0992.33,Pg_S1075.26,Pg_S2929.12,Pg_S1457.17,Pg_S1561.4,Pg_S2456.11,Pg_S0316.2,Pg_S3855.13,Pg_S4651.1,Pg_S8690.1,Pg_S2338.5,Pg_S2354.23,Pg_S5089.12,Pg_S3597.14,Pg_S5687.4,Pg_S3814.1,Pg_S3064.25,Pg_S0078.5,Pg_S4399.6,Pg_S6831.7,Pg_S6642.3,Pg_S2668.16,Pg_S0904.6,Pg_S3711.2,Pg_S1886.23,Pg_S0846.30,Pg_S2623.12,Pg_S3581.5,Pg_S4012.7,Pg_S0024.5,Pg_S4692.17,Pg_S3581.4,Pg_S7985.1,Pg_S0085.61,Pg_S0085.…
GO:0051287	NAD binding	molecular_function	0.17014	1	48	566708	368	45598	Pg_S0156.2,Pg_S4105.1,Pg_S0327.4,XLOC_438055,Pg_S1740.5,Pg_S1240.32,Pg_S0476.9,Pg_S5911.4,Pg_S3759.6,Pg_S2434.2,Pg_S1844.8,Pg_S1879.20,Pg_S0346.6,Pg_S6081.2,Pg_S3316.4,Pg_S4405.7,Pg_S2473.26,Pg_S1553.1,Pg_S0291.7,Pg_S0298.19,Pg_S6152.1,Pg_S4568.18,Pg_S0318.20,Pg_S0476.34,Pg_S0688.7,Pg_S0654.1,Pg_S4399.6,Pg_S5714.1,Pg_S1637.18,Pg_S1560.7,Pg_S1679.46,Pg_S0025.3,Pg_S2471.19,Pg_S5320.3,Pg_S6577.4,Pg_…
GO:0005216	ion channel activity	molecular_function	0.17036	1	56	566708	415	45598	Pg_S0852.8,Pg_S4021.15,Pg_S0476.46,Pg_S6888.2,Pg_S3124.4,Pg_S2085.4,Pg_S1647.20,Pg_S0914.4,Pg_S1497.35,Pg_S1380.2,Pg_S0927.1,Pg_S0538.3,Pg_S3539.3,XLOC_241369,Pg_S5024.13,Pg_S1979.4,Pg_S5127.11,Pg_S1801.1,Pg_S0002.18,Pg_S2295.24,Pg_S4650.10,Pg_S2504.12,Pg_S0801.4,Pg_S2495.1,Pg_S0779.2,Pg_S0914.1,Pg_S0286.4,Pg_S5119.10,Pg_S0838.2,Pg_S4952.7,Pg_S3830.25,XLOC_492020,Pg_S8137.1,Pg_S7002.2,Pg_S0693.21…
GO:0022838	substrate-specific channel activity	molecular_function	0.17036	1	56	566708	415	45598	Pg_S3830.25,Pg_S4952.7,Pg_S0838.2,Pg_S5119.10,Pg_S0286.4,XLOC_492020,Pg_S4150.2,Pg_S6295.1,Pg_S0693.21,Pg_S1472.3,Pg_S4286.1,Pg_S8137.1,Pg_S7002.2,Pg_S0577.11,Pg_S2245.31,Pg_S1316.4,Pg_S2813.11,Pg_S7998.2,Pg_S2317.2,Pg_S0062.25,Pg_S1311.30,Pg_S0536.3,Pg_S3923.7,Pg_S0742.2,Pg_S0439.3,Pg_S2196.10,Pg_S2829.8,Pg_S0053.4,Pg_S3018.22,Pg_S2017.10,Pg_S3124.4,Pg_S0476.46,Pg_S4021.15,Pg_S6888.2,Pg_S0852.8,…
GO:0005213	structural constituent of chorion	molecular_function	0.17038	1	7	566708	31	45598	Pg_S8140.4,Pg_S2783.12,Pg_S1794.5,Pg_S1425.22,Pg_S5498.4,Pg_S3046.4,Pg_S1766.15
GO:0007292	female gamete generation	biological_process	0.17038	1	7	566708	31	45598	Pg_S2783.12,Pg_S3046.4,Pg_S5498.4,Pg_S1766.15,Pg_S1794.5,Pg_S1425.22,Pg_S8140.4
GO:0007304	chorion-containing eggshell formation	biological_process	0.17038	1	7	566708	31	45598	Pg_S2783.12,Pg_S5498.4,Pg_S1766.15,Pg_S3046.4,Pg_S1425.22,Pg_S1794.5,Pg_S8140.4
GO:0030703	eggshell formation	biological_process	0.17038	1	7	566708	31	45598	Pg_S3046.4,Pg_S5498.4,Pg_S1766.15,Pg_S1794.5,Pg_S1425.22,Pg_S2783.12,Pg_S8140.4
GO:0030707	ovarian follicle cell development	biological_process	0.17038	1	7	566708	31	45598	Pg_S8140.4,Pg_S1425.22,Pg_S1794.5,Pg_S1766.15,Pg_S5498.4,Pg_S3046.4,Pg_S2783.12
GO:0048477	oogenesis	biological_process	0.17038	1	7	566708	31	45598	Pg_S3046.4,Pg_S5498.4,Pg_S1766.15,Pg_S1425.22,Pg_S1794.5,Pg_S2783.12,Pg_S8140.4
GO:0016998	cell wall macromolecule catabolic process	biological_process	0.17068	1	6	566708	24	45598	Pg_S3793.30,XLOC_230567,Pg_S5473.2,Pg_S1740.16,Pg_S0423.30,Pg_S0133.2
GO:0042375	quinone cofactor metabolic process	biological_process	0.17205	1	5	566708	32	45598	Pg_S4321.14,Pg_S0013.1,Pg_S0093.27,Pg_S0093.26,Pg_S1815.23
GO:0045426	quinone cofactor biosynthetic process	biological_process	0.17205	1	5	566708	32	45598	Pg_S1815.23,Pg_S0093.26,Pg_S0093.27,Pg_S4321.14,Pg_S0013.1
GO:0006658	phosphatidylserine metabolic process	biological_process	0.17248	1	2	566708	6	45598	Pg_S5001.2,Pg_S1226.3
GO:0006659	phosphatidylserine biosynthetic process	biological_process	0.17248	1	2	566708	6	45598	Pg_S5001.2,Pg_S1226.3
GO:0030163	protein catabolic process	biological_process	0.17299	1	49	566708	356	45598	Pg_S2208.4,Pg_S1941.27,Pg_S0213.20,Pg_S7895.2,Pg_S1530.19,Pg_S7042.3,Pg_S2920.2,Pg_S4769.12,Pg_S2746.10,Pg_S2124.25,Pg_S1990.12,Pg_S4807.3,Pg_S2672.13,Pg_S8635.1,Pg_S0876.1,Pg_S5121.8,Pg_S0431.37,Pg_S0490.10,Pg_S0693.24,Pg_S4533.16,Pg_S5954.6,Pg_S2409.2,Pg_S2274.7,Pg_S0222.53,Pg_S2016.2,Pg_S0575.43,Pg_S1033.13,Pg_S6096.4,Pg_S2008.1,Pg_S6552.1,Pg_S8899.2,Pg_S6455.6,Pg_S4167.3,Pg_S2161.1,Pg_S1097.1…
GO:0000155	phosphorelay sensor kinase activity	molecular_function	0.17301	1	15	566708	112	45598	Pg_S4114.2,Pg_S2201.2,Pg_S0568.7,Pg_S0437.11,Pg_S4342.25,Pg_S4656.4,Pg_S0881.2,Pg_S0144.24,Pg_S6057.7,Pg_S0226.3,Pg_S0144.17,Pg_S2144.6,Pg_S8752.1,Pg_S0437.6,Pg_S2591.1
GO:0006368	transcription elongation from RNA polymerase II promoter	biological_process	0.1732	1	10	566708	55	45598	Pg_S1054.6,Pg_S0439.3,Pg_S5517.1,Pg_S2820.5,Pg_S2495.1,Pg_S4765.2,Pg_S5775.6,Pg_S1454.4,Pg_S3866.11,Pg_S0850.6
GO:0090304	nucleic acid metabolic process	biological_process	0.17325	1	1152	566708	8506	45598	Pg_S2116.16,Pg_S7265.1,Pg_S0252.37,Pg_S3338.26,Pg_S3991.11,Pg_S0926.5,Pg_S1616.28,Pg_S6295.1,Pg_S7435.3,Pg_S0900.8,Pg_S0234.11,Pg_S7488.4,Pg_S3908.2,Pg_S0280.13,Pg_S0265.21,Pg_S6159.1,Pg_S0812.13,Pg_S3063.7,XLOC_118966,Pg_S0383.2,Pg_S2375.29,Pg_S1049.19,Pg_S4487.13,Pg_S4733.8,Pg_S4395.14,Pg_S4321.25,Pg_S0954.2,Pg_S4039.4,Pg_S1054.6,Pg_S0631.21,Pg_S0170.11,Pg_S2468.1,Pg_S0614.14,Pg_S0159.11,Pg_S12…
GO:0043604	amide biosynthetic process	biological_process	0.17376	1	8	566708	56	45598	Pg_S0543.15,Pg_S0341.5,Pg_S5428.3,Pg_S8042.1,Pg_S3862.23,Pg_S1954.19,Pg_S2677.26,Pg_S6528.8
GO:0005212	structural constituent of eye lens	molecular_function	0.17432	1	2	566708	5	45598	Pg_S1295.34,Pg_S0884.6
GO:0006813	potassium ion transport	biological_process	0.17605	1	32	566708	244	45598	Pg_S1672.1,Pg_S5127.11,Pg_S5924.4,Pg_S0635.15,Pg_S6782.2,Pg_S2164.7,Pg_S6888.2,Pg_S4975.10,Pg_S0129.31,Pg_S0923.8,Pg_S1380.2,Pg_S3713.22,Pg_S0590.13,Pg_S1163.6,Pg_S1311.30,Pg_S5953.9,Pg_S2003.29,Pg_S0426.41,Pg_S6152.1,Pg_S6081.2,Pg_S4405.7,Pg_S2473.26,Pg_S4952.7,Pg_S0291.7,Pg_S0298.19,Pg_S1879.20,XLOC_438055,Pg_S1740.5,Pg_S1240.32,Pg_S3759.6,Pg_S0577.11,Pg_S0327.4
GO:0016568	chromatin modification	biological_process	0.17777	1	47	566708	292	45598	Pg_S0482.2,Pg_S4415.8,Pg_S1312.2,Pg_S0203.2,Pg_S2512.2,Pg_S0168.6,Pg_S2820.5,Pg_S0302.2,Pg_S0439.3,Pg_S1345.4,Pg_S4156.20,Pg_S6003.11,Pg_S1646.2,Pg_S0519.11,Pg_S2626.5,Pg_S0850.6,Pg_S0926.8,Pg_S2207.17,Pg_S5063.5,Pg_S1202.4,Pg_S3810.2,Pg_S8551.1,Pg_S5821.13,Pg_S2495.1,Pg_S2564.8,Pg_S1106.9,Pg_S0978.18,Pg_S2507.17,Pg_S0575.13,Pg_S6086.1,Pg_S4509.2,Pg_S0076.2,Pg_S6304.1,Pg_S0319.11,Pg_S0070.6,Pg_S2…
GO:0018580	nitronate monooxygenase activity	molecular_function	0.17878	1	7	566708	31	45598	Pg_S6053.3,Pg_S1465.27,Pg_S0403.32,Pg_S4012.7,Pg_S0213.29,Pg_S8609.1,Pg_S0724.14
GO:0000377	RNA splicing, via transesterification reactions with bulged adenosine as nucleophile	biological_process	0.17893	1	29	566708	165	45598	Pg_S2803.9,Pg_S4553.10,Pg_S1480.36,Pg_S0192.14,Pg_S4969.3,Pg_S0175.19,Pg_S4842.1,Pg_S1577.1,Pg_S3866.11,Pg_S0097.1,Pg_S3429.13,Pg_S2224.1,Pg_S0277.32,Pg_S0366.13,Pg_S6209.1,Pg_S1761.12,Pg_S5169.2,Pg_S0488.9,Pg_S0954.2,Pg_S2569.12,Pg_S0002.25,Pg_S3896.10,Pg_S3338.26,Pg_S0367.46,Pg_S0046.18,Pg_S1116.6,Pg_S0456.7,Pg_S2391.2,Pg_S0431.15
GO:0000398	mRNA splicing, via spliceosome	biological_process	0.17893	1	29	566708	165	45598	Pg_S1761.12,Pg_S5169.2,Pg_S2569.12,Pg_S0002.25,Pg_S0954.2,Pg_S3896.10,Pg_S0488.9,Pg_S0367.46,Pg_S1116.6,Pg_S0456.7,Pg_S0046.18,Pg_S3338.26,Pg_S2391.2,Pg_S0431.15,Pg_S4553.10,Pg_S2803.9,Pg_S0175.19,Pg_S4969.3,Pg_S4842.1,Pg_S1577.1,Pg_S1480.36,Pg_S0192.14,Pg_S0097.1,Pg_S2224.1,Pg_S3429.13,Pg_S3866.11,Pg_S0366.13,Pg_S6209.1,Pg_S0277.32
GO:0016645	oxidoreductase activity, acting on the CH-NH group of donors	molecular_function	0.18001	1	16	566708	104	45598	Pg_S0439.36,Pg_S4525.3,XLOC_258730,Pg_S0111.1,Pg_S1178.8,Pg_S3174.20,Pg_S1451.9,XLOC_287493,Pg_S0536.64,Pg_S5272.7,Pg_S2783.8,Pg_S2207.28,Pg_S2014.1,Pg_S0539.6,Pg_S0291.7,Pg_S3014.1
GO:0004764	shikimate 3-dehydrogenase (NADP+) activity	molecular_function	0.1802	1	2	566708	11	45598	Pg_S3582.4,Pg_S3759.6
GO:0017176	phosphatidylinositol N-acetylglucosaminyltransferase activity	molecular_function	0.1817	1	5	566708	24	45598	Pg_S0819.3,Pg_S5295.13,Pg_S2858.1,Pg_S7165.2,Pg_S4512.14
GO:0007218	neuropeptide signaling pathway	biological_process	0.18186	1	9	566708	50	45598	Pg_S6002.4,Pg_S7014.1,Pg_S3944.2,Pg_S6307.1,Pg_S0139.5,Pg_S0428.21,Pg_S0934.4,Pg_S5253.1,Pg_S0271.8
GO:0009832	plant-type cell wall biogenesis	biological_process	0.18299	1	5	566708	21	45598	Pg_S2936.12,Pg_S0144.32,Pg_S4510.3,Pg_S6183.1,Pg_S0745.22
GO:0010215	cellulose microfibril organization	biological_process	0.18299	1	5	566708	21	45598	Pg_S2936.12,Pg_S0144.32,Pg_S4510.3,Pg_S6183.1,Pg_S0745.22
GO:0070726	cell wall assembly	biological_process	0.18299	1	5	566708	21	45598	Pg_S2936.12,Pg_S0144.32,Pg_S4510.3,Pg_S0745.22,Pg_S6183.1
GO:0071668	plant-type cell wall assembly	biological_process	0.18299	1	5	566708	21	45598	Pg_S2936.12,Pg_S0144.32,Pg_S4510.3,Pg_S0745.22,Pg_S6183.1
GO:0005783	endoplasmic reticulum	cellular_component	0.18336	1	72	566708	520	45598	Pg_S7165.2,Pg_S5196.5,Pg_S0973.7,Pg_S3866.11,Pg_S1562.20,Pg_S0189.38,Pg_S0519.50,Pg_S0388.2,Pg_S2867.10,Pg_S4919.1,Pg_S0895.53,Pg_S1075.13,Pg_S2104.14,Pg_S0741.16,Pg_S0327.40,Pg_S1589.4,Pg_S8865.1,Pg_S0852.8,Pg_S0454.3,Pg_S4568.18,Pg_S4613.6,Pg_S3650.12,Pg_S2813.18,Pg_S1316.2,Pg_S6381.3,Pg_S1614.4,Pg_S0224.3,Pg_S2316.16,Pg_S5402.1,Pg_S4150.2,Pg_S0679.2,Pg_S5699.8,Pg_S0046.18,Pg_S0671.5,Pg_S3535.1…
GO:0045087	innate immune response	biological_process	0.18369	1	6	566708	23	45598	Pg_S1761.12,Pg_S3049.2,Pg_S8289.2,Pg_S5942.6,Pg_S0184.16,Pg_S6912.2
GO:0016616	oxidoreductase activity, acting on the CH-OH group of donors, NAD or NADP as acceptor	molecular_function	0.18374	1	91	566708	679	45598	Pg_S5953.9,Pg_S1668.13,Pg_S2235.3,Pg_S0846.30,Pg_S6152.1,Pg_S7308.4,Pg_S6831.7,Pg_S5714.1,Pg_S4893.15,Pg_S1637.18,Pg_S0327.4,Pg_S0156.2,Pg_S6137.4,Pg_S0298.19,Pg_S4658.18,Pg_S3316.4,Pg_S0346.6,Pg_S4405.7,Pg_S1553.1,Pg_S3979.10,Pg_S2473.26,Pg_S1844.8,Pg_S1692.20,Pg_S2164.7,Pg_S1672.1,Pg_S0204.4,Pg_S0358.22,Pg_S0758.5,Pg_S4281.1,Pg_S3582.4,Pg_S6282.2,Pg_S2896.3,Pg_S3074.9,Pg_S0025.3,Pg_S3713.22,Pg_…
GO:2001070	starch binding	molecular_function	0.1843	1	5	566708	28	45598	Pg_S5527.10,Pg_S3161.5,Pg_S1014.7,Pg_S5553.13,Pg_S3759.22
GO:0003677	DNA binding	molecular_function	0.18433	1	728	566708	5330	45598	Pg_S3097.11,Pg_S0164.21,Pg_S0850.6,Pg_S6548.1,Pg_S3510.1,Pg_S0500.19,Pg_S0106.35,Pg_S5121.8,Pg_S2498.23,Pg_S6471.8,Pg_S0409.19,Pg_S3840.6,Pg_S0925.14,Pg_S4046.1,Pg_S4564.4,Pg_S0172.10,Pg_S3687.1,Pg_S2510.6,Pg_S4883.6,Pg_S4691.3,Pg_S2132.9,Pg_S6541.2,Pg_S1870.9,Pg_S3451.2,Pg_S2484.8,Pg_S2792.7,Pg_S2390.8,Pg_S3518.10,Pg_S2962.3,Pg_S6971.3,Pg_S3436.1,Pg_S3584.3,Pg_S7461.1,Pg_S0277.32,Pg_S5894.2,Pg_S…
GO:0006743	ubiquinone metabolic process	biological_process	0.18554	1	4	566708	28	45598	Pg_S0093.26,Pg_S1815.23,Pg_S0013.1,Pg_S0093.27
GO:0006744	ubiquinone biosynthetic process	biological_process	0.18554	1	4	566708	28	45598	Pg_S0013.1,Pg_S0093.27,Pg_S0093.26,Pg_S1815.23
GO:0003919	FMN adenylyltransferase activity	molecular_function	0.18615	1	3	566708	15	45598	Pg_S3649.2,Pg_S4553.2,Pg_S7271.5
GO:0016011	dystroglycan complex	cellular_component	0.18657	1	5	566708	23	45598	Pg_S6606.8,Pg_S2124.12,Pg_S0536.38,Pg_S0382.9,Pg_S0367.46
GO:0016012	sarcoglycan complex	cellular_component	0.18657	1	5	566708	23	45598	Pg_S0382.9,Pg_S0367.46,Pg_S0536.38,Pg_S2124.12,Pg_S6606.8
GO:0019201	nucleotide kinase activity	molecular_function	0.18826	1	12	566708	88	45598	Pg_S1679.8,Pg_S2390.7,Pg_S3018.22,Pg_S0053.4,Pg_S0318.6,Pg_S2623.12,Pg_S6569.1,Pg_S2708.9,Pg_S0057.9,XLOC_538329,Pg_S6378.7,Pg_S0587.1
GO:0006354	DNA-dependent transcription, elongation	biological_process	0.18882	1	11	566708	62	45598	Pg_S3866.11,Pg_S1454.4,Pg_S0850.6,Pg_S0439.3,Pg_S2116.19,Pg_S1054.6,Pg_S2820.5,Pg_S5517.1,Pg_S4765.2,Pg_S2495.1,Pg_S5775.6
GO:0008527	taste receptor activity	molecular_function	0.18885	1	1	566708	1	45598	Pg_S0233.10
GO:0009593	detection of chemical stimulus	biological_process	0.18885	1	1	566708	1	45598	Pg_S0233.10
GO:0050906	detection of stimulus involved in sensory perception	biological_process	0.18885	1	1	566708	1	45598	Pg_S0233.10
GO:0050907	detection of chemical stimulus involved in sensory perception	biological_process	0.18885	1	1	566708	1	45598	Pg_S0233.10
GO:0050912	detection of chemical stimulus involved in sensory perception of taste	biological_process	0.18885	1	1	566708	1	45598	Pg_S0233.10
GO:0044282	small molecule catabolic process	biological_process	0.19009	1	12	566708	81	45598	Pg_S5713.4,Pg_S2068.2,Pg_S8084.1,Pg_S2529.3,Pg_S2115.7,Pg_S6528.8,Pg_S6490.4,Pg_S1242.29,Pg_S2803.2,Pg_S4225.4,Pg_S1242.31,Pg_S3028.17
GO:0044712	single-organism catabolic process	biological_process	0.19009	1	12	566708	81	45598	Pg_S2529.3,Pg_S2115.7,Pg_S5713.4,Pg_S8084.1,Pg_S2068.2,Pg_S3028.17,Pg_S1242.29,Pg_S2803.2,Pg_S4225.4,Pg_S1242.31,Pg_S6490.4,Pg_S6528.8
GO:0006779	porphyrin-containing compound biosynthetic process	biological_process	0.19242	1	16	566708	121	45598	Pg_S1560.7,Pg_S0241.21,Pg_S5911.4,Pg_S0129.31,Pg_S6577.4,Pg_S2010.8,Pg_S0346.6,Pg_S6702.1,Pg_S0291.7,Pg_S0111.1,Pg_S0318.20,Pg_S0654.1,Pg_S0981.6,Pg_S1135.14,Pg_S0442.55,Pg_S1940.1
GO:0006771	riboflavin metabolic process	biological_process	0.19273	1	8	566708	52	45598	Pg_S3560.4,Pg_S7271.5,Pg_S6831.7,Pg_S4553.2,Pg_S3649.2,Pg_S0846.30,Pg_S3669.5,Pg_S7314.3
GO:0009231	riboflavin biosynthetic process	biological_process	0.19273	1	8	566708	52	45598	Pg_S0846.30,Pg_S3649.2,Pg_S3669.5,Pg_S7314.3,Pg_S4553.2,Pg_S6831.7,Pg_S3560.4,Pg_S7271.5
GO:0042726	flavin-containing compound metabolic process	biological_process	0.19273	1	8	566708	52	45598	Pg_S3669.5,Pg_S7314.3,Pg_S3649.2,Pg_S0846.30,Pg_S4553.2,Pg_S6831.7,Pg_S7271.5,Pg_S3560.4
GO:0042727	flavin-containing compound biosynthetic process	biological_process	0.19273	1	8	566708	52	45598	Pg_S3560.4,Pg_S7271.5,Pg_S6831.7,Pg_S4553.2,Pg_S3649.2,Pg_S0846.30,Pg_S7314.3,Pg_S3669.5
GO:0000272	polysaccharide catabolic process	biological_process	0.19307	1	8	566708	46	45598	Pg_S0957.2,Pg_S0981.40,Pg_S0399.47,Pg_S1368.2,Pg_S0914.5,Pg_S2143.24,Pg_S1531.2,Pg_S4564.5
GO:0003964	RNA-directed DNA polymerase activity	molecular_function	0.19406	1	10	566708	54	45598	Pg_S4590.19,Pg_S0895.22,Pg_S4542.1,Pg_S4541.4,Pg_S0121.73,Pg_S0643.5,Pg_S2037.1,Pg_S0134.18,Pg_S3843.7,Pg_S0981.41
GO:0030089	phycobilisome	cellular_component	0.19474	1	3	566708	14	45598	Pg_S1753.12,Pg_S2871.12,Pg_S1501.19
GO:0046351	disaccharide biosynthetic process	biological_process	0.19481	1	12	566708	72	45598	Pg_S7145.5,Pg_S5942.4,Pg_S0858.5,Pg_S0426.7,Pg_S0784.2,Pg_S5024.5,Pg_S4206.8,Pg_S7852.4,Pg_S2070.2,Pg_S5447.8,Pg_S1885.43,Pg_S5025.5
GO:0010181	FMN binding	molecular_function	0.19487	1	11	566708	68	45598	Pg_S6304.9,Pg_S2135.7,Pg_S0167.9,Pg_S0472.24,Pg_S0516.28,XLOC_060145,Pg_S2135.8,Pg_S1302.35,Pg_S0615.14,Pg_S2988.15,Pg_S0162.1
GO:0048468	cell development	biological_process	0.1954	1	13	566708	81	45598	Pg_S4363.7,Pg_S2800.12,Pg_S1794.5,Pg_S1766.15,Pg_S3046.4,Pg_S0988.30,Pg_S1076.1,Pg_S3064.23,Pg_S8140.4,Pg_S0736.1,Pg_S1425.22,Pg_S5498.4,Pg_S2783.12
GO:0042180	cellular ketone metabolic process	biological_process	0.19648	1	7	566708	50	45598	Pg_S1815.23,Pg_S0093.26,Pg_S4879.4,Pg_S0093.27,Pg_S2512.6,Pg_S0013.1,Pg_S4321.14
GO:0006538	glutamate catabolic process	biological_process	0.19694	1	2	566708	6	45598	Pg_S2115.7,Pg_S2068.2
GO:0043649	dicarboxylic acid catabolic process	biological_process	0.19694	1	2	566708	6	45598	Pg_S2068.2,Pg_S2115.7
GO:0005509	calcium ion binding	molecular_function	0.19742	1	83	566708	582	45598	Pg_S7423.2,Pg_S6669.3,Pg_S3711.3,Pg_S3671.26,Pg_S3541.5,XLOC_194932,Pg_S3426.4,Pg_S1718.7,Pg_S6804.2,Pg_S1059.23,Pg_S6381.3,Pg_S0786.24,Pg_S5886.2,Pg_S2010.8,Pg_S5559.2,Pg_S0857.52,Pg_S4174.4,Pg_S1528.26,Pg_S0330.8,Pg_S7065.1,Pg_S4217.12,Pg_S5279.3,Pg_S2971.11,Pg_S1671.13,Pg_S2867.10,Pg_S2123.3,Pg_S3904.9,Pg_S0329.3,Pg_S3862.4,XLOC_146645,Pg_S2800.13,Pg_S3683.3,Pg_S1865.4,Pg_S0902.6,Pg_S7601.1,Pg…
GO:0030955	potassium ion binding	molecular_function	0.19769	1	12	566708	76	45598	Pg_S6831.7,Pg_S1561.4,Pg_S1746.24,Pg_S3064.25,Pg_S4012.7,Pg_S5127.11,Pg_S4579.3,Pg_S0577.11,Pg_S0846.30,Pg_S1380.2,Pg_S2668.16,Pg_S3855.13
GO:0031420	alkali metal ion binding	molecular_function	0.19769	1	12	566708	76	45598	Pg_S6831.7,Pg_S1561.4,Pg_S1746.24,Pg_S3064.25,Pg_S4012.7,Pg_S5127.11,Pg_S4579.3,Pg_S0577.11,Pg_S0846.30,Pg_S1380.2,Pg_S2668.16,Pg_S3855.13
GO:0051782	negative regulation of cell division	biological_process	0.19887	1	1	566708	2	45598	Pg_S5578.7
GO:0045116	protein neddylation	biological_process	0.19899	1	2	566708	10	45598	Pg_S0737.4,Pg_S6519.1
GO:0008192	RNA guanylyltransferase activity	molecular_function	0.19903	1	4	566708	22	45598	Pg_S0368.23,Pg_S3597.14,Pg_S2929.12,Pg_S5979.5
GO:0070568	guanylyltransferase activity	molecular_function	0.19903	1	4	566708	22	45598	Pg_S5979.5,Pg_S2929.12,Pg_S3597.14,Pg_S0368.23
GO:1901565	organonitrogen compound catabolic process	biological_process	0.1997	1	36	566708	220	45598	Pg_S1075.36,Pg_S2220.2,Pg_S1777.1,Pg_S4225.4,Pg_S4931.1,Pg_S6528.8,XLOC_230567,Pg_S1864.2,Pg_S2073.29,Pg_S8084.1,Pg_S1721.8,Pg_S5470.3,Pg_S5473.2,Pg_S3734.10,Pg_S2803.2,Pg_S3028.17,Pg_S3039.16,Pg_S0423.30,Pg_S3664.16,Pg_S2068.2,Pg_S0096.37,Pg_S2755.7,Pg_S2115.7,Pg_S6490.4,Pg_S5836.2,Pg_S0133.2,Pg_S0659.9,Pg_S0341.5,Pg_S2529.3,Pg_S7390.2,Pg_S0748.7,Pg_S1376.6,Pg_S1730.4,Pg_S1915.1,Pg_S3187.19,Pg_S…
GO:0006526	arginine biosynthetic process	biological_process	0.20014	1	2	566708	7	45598	Pg_S0897.19,Pg_S3656.5
GO:0005496	steroid binding	molecular_function	0.2017	1	8	566708	38	45598	Pg_S2473.3,Pg_S0415.4,Pg_S1766.15,Pg_S0925.30,Pg_S2132.9,Pg_S2898.6,Pg_S0265.21,Pg_S3465.1
GO:0016884	carbon-nitrogen ligase activity, with glutamine as amido-N-donor	molecular_function	0.20184	1	3	566708	19	45598	Pg_S3862.23,Pg_S7382.3,Pg_S4045.20
GO:0005747	mitochondrial respiratory chain complex I	cellular_component	0.20191	1	6	566708	38	45598	Pg_S0148.36,Pg_S3976.18,Pg_S4159.14,Pg_S5500.3,Pg_S3248.1,Pg_S0012.13
GO:0030964	NADH dehydrogenase complex	cellular_component	0.20191	1	6	566708	38	45598	Pg_S3248.1,Pg_S0012.13,Pg_S4159.14,Pg_S5500.3,Pg_S3976.18,Pg_S0148.36
GO:0045271	respiratory chain complex I	cellular_component	0.20191	1	6	566708	38	45598	Pg_S3976.18,Pg_S0148.36,Pg_S0012.13,Pg_S3248.1,Pg_S5500.3,Pg_S4159.14
GO:0040013	negative regulation of locomotion	biological_process	0.20236	1	2	566708	5	45598	Pg_S0736.1,Pg_S1076.1
GO:0051271	negative regulation of cellular component movement	biological_process	0.20236	1	2	566708	5	45598	Pg_S1076.1,Pg_S0736.1
GO:2000146	negative regulation of cell motility	biological_process	0.20236	1	2	566708	5	45598	Pg_S1076.1,Pg_S0736.1
GO:0015267	channel activity	molecular_function	0.20248	1	56	566708	423	45598	Pg_S0439.3,Pg_S0742.2,Pg_S3923.7,Pg_S2017.10,Pg_S3018.22,Pg_S0053.4,Pg_S2196.10,Pg_S2829.8,Pg_S7998.2,Pg_S2813.11,Pg_S1316.4,Pg_S2245.31,Pg_S0536.3,Pg_S0062.25,Pg_S1311.30,Pg_S2317.2,Pg_S7002.2,Pg_S8137.1,Pg_S4286.1,Pg_S1472.3,Pg_S0693.21,Pg_S4150.2,Pg_S6295.1,Pg_S0577.11,Pg_S0286.4,Pg_S5119.10,Pg_S0838.2,Pg_S4952.7,Pg_S3830.25,XLOC_492020,Pg_S0002.18,Pg_S2295.24,Pg_S2504.12,Pg_S4650.10,Pg_S2495.…
GO:0022803	passive transmembrane transporter activity	molecular_function	0.20248	1	56	566708	423	45598	Pg_S1647.20,Pg_S2085.4,Pg_S0914.4,Pg_S4021.15,Pg_S0476.46,Pg_S6888.2,Pg_S0852.8,Pg_S3124.4,Pg_S0538.3,Pg_S0927.1,Pg_S1380.2,Pg_S1497.35,Pg_S1801.1,XLOC_241369,Pg_S3539.3,Pg_S5024.13,Pg_S5127.11,Pg_S1979.4,Pg_S2495.1,Pg_S0801.4,Pg_S4650.10,Pg_S2504.12,Pg_S0914.1,Pg_S0779.2,Pg_S0002.18,Pg_S2295.24,XLOC_492020,Pg_S0838.2,Pg_S0286.4,Pg_S5119.10,Pg_S3830.25,Pg_S4952.7,Pg_S0577.11,Pg_S0693.21,Pg_S1472.…
GO:0009755	hormone-mediated signaling pathway	biological_process	0.2027	1	3	566708	11	45598	Pg_S0415.4,Pg_S0925.30,Pg_S2898.6
GO:0032870	cellular response to hormone stimulus	biological_process	0.2027	1	3	566708	11	45598	Pg_S2898.6,Pg_S0925.30,Pg_S0415.4
GO:0044743	intracellular protein transmembrane import	biological_process	0.20409	1	8	566708	59	45598	Pg_S3650.12,Pg_S0192.11,Pg_S1480.6,Pg_S2803.5,Pg_S2317.2,Pg_S9087.1,Pg_S2431.3,Pg_S1389.34
GO:0065002	intracellular protein transmembrane transport	biological_process	0.20409	1	8	566708	59	45598	Pg_S1389.34,Pg_S9087.1,Pg_S2431.3,Pg_S2803.5,Pg_S2317.2,Pg_S1480.6,Pg_S3650.12,Pg_S0192.11
GO:0007631	feeding behavior	biological_process	0.20409	1	4	566708	18	45598	Pg_S7014.1,Pg_S1778.1,Pg_S2448.2,Pg_S0271.8
GO:0019842	vitamin binding	molecular_function	0.20441	1	14	566708	103	45598	Pg_S5216.5,Pg_S1204.11,Pg_S1865.9,Pg_S1380.2,Pg_S7137.1,Pg_S9207.1,Pg_S2354.23,Pg_S4847.4,Pg_S0923.2,Pg_S4692.17,Pg_S6282.2,Pg_S6130.4,Pg_S2661.6,Pg_S1439.30
GO:0042600	chorion	cellular_component	0.20524	1	9	566708	43	45598	Pg_S3866.11,Pg_S7084.4,Pg_S1794.5,Pg_S3046.4,Pg_S1766.15,Pg_S8140.4,Pg_S2783.12,Pg_S1425.22,Pg_S5498.4
GO:0043044	ATP-dependent chromatin remodeling	biological_process	0.20553	1	4	566708	20	45598	Pg_S1464.1,Pg_S3063.7,Pg_S0070.6,Pg_S1389.30
GO:0006353	DNA-dependent transcription, termination	biological_process	0.20565	1	8	566708	42	45598	Pg_S0987.16,Pg_S5466.6,Pg_S6937.1,Pg_S6107.5,Pg_S1514.18,Pg_S3854.6,Pg_S6655.6,Pg_S0812.42
GO:0007276	gamete generation	biological_process	0.2057	1	14	566708	84	45598	Pg_S4363.7,Pg_S1908.5,Pg_S0046.18,Pg_S1794.5,Pg_S3046.4,Pg_S3949.6,Pg_S1766.15,Pg_S8258.2,Pg_S8140.4,Pg_S4369.16,Pg_S0204.75,Pg_S1425.22,Pg_S5498.4,Pg_S2783.12
GO:0008657	DNA topoisomerase (ATP-hydrolyzing) inhibitor activity	molecular_function	0.20603	1	1	566708	1	45598	Pg_S7262.3
GO:0072586	DNA topoisomerase (ATP-hydrolyzing) regulator activity	molecular_function	0.20603	1	1	566708	1	45598	Pg_S7262.3
GO:0006528	asparagine metabolic process	biological_process	0.20628	1	2	566708	12	45598	Pg_S3862.23,Pg_S1954.19
GO:0006529	asparagine biosynthetic process	biological_process	0.20628	1	2	566708	12	45598	Pg_S1954.19,Pg_S3862.23
GO:0016437	tRNA cytidylyltransferase activity	molecular_function	0.20632	1	2	566708	6	45598	Pg_S1671.12,Pg_S5234.4
GO:0070469	respiratory chain	cellular_component	0.20637	1	12	566708	85	45598	Pg_S3976.18,Pg_S0148.36,Pg_S0786.24,Pg_S4159.14,Pg_S0170.11,Pg_S5500.3,Pg_S0442.29,Pg_S0902.6,Pg_S6413.5,Pg_S0012.13,Pg_S3248.1,Pg_S3722.19
GO:0009085	lysine biosynthetic process	biological_process	0.20647	1	9	566708	59	45598	Pg_S3316.4,Pg_S2583.14,Pg_S4405.7,Pg_S2473.26,Pg_S1637.18,Pg_S1679.46,Pg_S5158.9,Pg_S0318.20,Pg_S4568.18
GO:0009089	lysine biosynthetic process via diaminopimelate	biological_process	0.20647	1	9	566708	59	45598	Pg_S2583.14,Pg_S3316.4,Pg_S4405.7,Pg_S2473.26,Pg_S1637.18,Pg_S1679.46,Pg_S5158.9,Pg_S0318.20,Pg_S4568.18
GO:0046451	diaminopimelate metabolic process	biological_process	0.20647	1	9	566708	59	45598	Pg_S1637.18,Pg_S2473.26,Pg_S4405.7,Pg_S2583.14,Pg_S3316.4,Pg_S4568.18,Pg_S0318.20,Pg_S1679.46,Pg_S5158.9
GO:0004859	phospholipase inhibitor activity	molecular_function	0.20685	1	3	566708	14	45598	Pg_S0437.28,Pg_S0280.44,Pg_S6197.8
GO:0055102	lipase inhibitor activity	molecular_function	0.20685	1	3	566708	14	45598	Pg_S0280.44,Pg_S0437.28,Pg_S6197.8
GO:0060478	acrosomal vesicle exocytosis	biological_process	0.20698	1	3	566708	9	45598	Pg_S2290.10,Pg_S2018.6,Pg_S2419.2
GO:0072525	pyridine-containing compound biosynthetic process	biological_process	0.20714	1	14	566708	81	45598	Pg_S4012.7,Pg_S3924.1,Pg_S6053.3,Pg_S2060.2,Pg_S0403.32,Pg_S3236.1,Pg_S2317.2,Pg_S8609.1,Pg_S1681.1,Pg_S1652.1,Pg_S0676.4,Pg_S0724.14,Pg_S0254.7,Pg_S0952.1
GO:0048646	anatomical structure formation involved in morphogenesis	biological_process	0.2075	1	11	566708	64	45598	Pg_S7870.1,Pg_S3046.4,Pg_S1766.15,Pg_S1794.5,Pg_S0008.1,Pg_S3854.6,Pg_S8140.4,Pg_S5498.4,Pg_S1425.22,Pg_S2490.7,Pg_S2783.12
GO:0008233	peptidase activity	molecular_function	0.20825	1	257	566708	1993	45598	Pg_S0707.3,Pg_S2672.13,Pg_S4807.3,Pg_S0956.19,Pg_S1376.6,Pg_S1090.5,Pg_S1237.1,Pg_S0277.44,XLOC_492020,Pg_S1058.9,Pg_S1908.5,Pg_S3513.1,Pg_S4251.18,Pg_S2448.22,Pg_S1867.3,Pg_S6255.9,Pg_S1712.12,Pg_S4000.5,Pg_S4883.6,Pg_S0360.1,Pg_S3277.11,Pg_S2813.11,XLOC_520540,Pg_S2317.2,Pg_S5463.6,Pg_S8539.2,Pg_S4288.11,Pg_S6318.3,Pg_S0200.2,Pg_S0768.4,Pg_S0440.8,Pg_S3734.10,Pg_S0158.5,Pg_S1176.9,Pg_S3124.4,Pg…
GO:0016211	ammonia ligase activity	molecular_function	0.20883	1	7	566708	40	45598	Pg_S2147.11,Pg_S1647.42,Pg_S0760.6,Pg_S1954.19,Pg_S5008.13,Pg_S5520.14,Pg_S3711.8
GO:0016880	acid-ammonia (or amide) ligase activity	molecular_function	0.20883	1	7	566708	40	45598	Pg_S1954.19,Pg_S0760.6,Pg_S1647.42,Pg_S2147.11,Pg_S3711.8,Pg_S5520.14,Pg_S5008.13
GO:0032784	regulation of DNA-dependent transcription, elongation	biological_process	0.20889	1	5	566708	26	45598	Pg_S1454.4,Pg_S3866.11,Pg_S1054.6,Pg_S2116.19,Pg_S5517.1
GO:0030198	extracellular matrix organization	biological_process	0.20969	1	5	566708	22	45598	Pg_S0745.22,Pg_S6183.1,Pg_S4510.3,Pg_S0144.32,Pg_S2936.12
GO:0043062	extracellular structure organization	biological_process	0.20969	1	5	566708	22	45598	Pg_S0144.32,Pg_S2936.12,Pg_S6183.1,Pg_S0745.22,Pg_S4510.3
GO:0016743	carboxyl- or carbamoyltransferase activity	molecular_function	0.20978	1	4	566708	23	45598	Pg_S7065.1,Pg_S5466.6,Pg_S0032.8,Pg_S1090.2
GO:1901607	alpha-amino acid biosynthetic process	biological_process	0.20988	1	46	566708	339	45598	Pg_S0897.19,Pg_S2179.9,Pg_S1652.1,Pg_S6655.6,Pg_S5158.9,Pg_S0111.1,Pg_S4111.2,Pg_S1451.9,Pg_S6519.4,Pg_S3174.20,Pg_S5454.6,Pg_S5924.4,Pg_S2228.12,Pg_S1679.46,Pg_S2312.4,Pg_S0426.21,Pg_S2014.1,Pg_S2583.14,Pg_S8609.1,Pg_S3935.2,Pg_S0213.29,Pg_S4525.3,Pg_S0318.20,Pg_S4568.18,Pg_S0724.14,Pg_S3541.5,Pg_S4227.3,Pg_S3656.5,Pg_S4678.5,Pg_S1465.27,Pg_S0403.32,Pg_S1174.3,Pg_S3862.23,Pg_S1954.19,Pg_S1647.42…
GO:0005993	trehalose catabolic process	biological_process	0.21088	1	2	566708	6	45598	Pg_S5185.5,Pg_S3862.4
GO:0009313	oligosaccharide catabolic process	biological_process	0.21088	1	2	566708	6	45598	Pg_S3862.4,Pg_S5185.5
GO:0046352	disaccharide catabolic process	biological_process	0.21088	1	2	566708	6	45598	Pg_S3862.4,Pg_S5185.5
GO:0070070	proton-transporting V-type ATPase complex assembly	biological_process	0.21132	1	4	566708	18	45598	Pg_S1004.2,Pg_S3650.8,Pg_S3650.11,Pg_S2345.2
GO:0070072	vacuolar proton-transporting V-type ATPase complex assembly	biological_process	0.21132	1	4	566708	18	45598	Pg_S2345.2,Pg_S3650.11,Pg_S3650.8,Pg_S1004.2
GO:0008417	fucosyltransferase activity	molecular_function	0.21155	1	5	566708	28	45598	Pg_S5442.1,Pg_S0930.34,Pg_S0397.30,Pg_S2171.1,Pg_S4339.13
GO:0043419	urea catabolic process	biological_process	0.21173	1	1	566708	5	45598	Pg_S3028.17
GO:0043903	regulation of symbiosis, encompassing mutualism through parasitism	biological_process	0.21202	1	4	566708	23	45598	Pg_S3178.11,Pg_S0575.52,Pg_S2274.7,Pg_S0423.25
GO:0050792	regulation of viral process	biological_process	0.21202	1	4	566708	23	45598	Pg_S3178.11,Pg_S0575.52,Pg_S2274.7,Pg_S0423.25
GO:0005136	interleukin-4 receptor binding	molecular_function	0.21207	1	2	566708	8	45598	Pg_S0643.5,Pg_S2164.2
GO:0071705	nitrogen compound transport	biological_process	0.21239	1	54	566708	348	45598	Pg_S2677.26,Pg_S2392.20,Pg_S5339.4,Pg_S0002.5,Pg_S5196.5,Pg_S0164.14,Pg_S3250.15,Pg_S0138.7,Pg_S0384.25,Pg_S4787.9,Pg_S0358.22,Pg_S0195.10,Pg_S1181.1,Pg_S1076.1,Pg_S5339.3,Pg_S0195.11,Pg_S0431.79,Pg_S2164.2,Pg_S2354.19,Pg_S3149.20,Pg_S0981.4,Pg_S0905.56,Pg_S4765.2,Pg_S1563.22,Pg_S4497.4,Pg_S0269.4,Pg_S0622.6,Pg_S1715.5,Pg_S0326.4,Pg_S1403.8,Pg_S6893.5,Pg_S2085.4,Pg_S2478.14,Pg_S3566.2,Pg_S2914.2,…
GO:0051252	regulation of RNA metabolic process	biological_process	0.21242	1	541	566708	3860	45598	Pg_S3171.15,Pg_S1273.13,Pg_S5517.1,Pg_S0178.14,Pg_S2891.2,Pg_S3511.16,Pg_S7193.3,Pg_S3423.6,Pg_S1646.1,Pg_S1749.12,Pg_S1400.1,Pg_S1862.2,Pg_S0002.18,Pg_S4512.13,Pg_S5518.2,Pg_S4369.9,Pg_S0210.3,Pg_S0884.2,Pg_S0437.7,Pg_S0224.3,Pg_S4921.2,Pg_S0227.7,Pg_S4150.2,Pg_S1340.4,Pg_S2971.7,Pg_S3020.1,Pg_S1416.6,Pg_S0046.18,Pg_S0680.18,Pg_S3779.4,Pg_S3624.2,Pg_S3335.5,Pg_S1507.4,Pg_S5699.2,Pg_S3077.22,Pg_S…
GO:1901661	quinone metabolic process	biological_process	0.21298	1	5	566708	35	45598	Pg_S1815.23,Pg_S0093.26,Pg_S0093.27,Pg_S4321.14,Pg_S0013.1
GO:1901663	quinone biosynthetic process	biological_process	0.21298	1	5	566708	35	45598	Pg_S0093.26,Pg_S1815.23,Pg_S4321.14,Pg_S0013.1,Pg_S0093.27
GO:0097367	carbohydrate derivative binding	molecular_function	0.21344	1	8	566708	44	45598	Pg_S2421.8,Pg_S0423.30,Pg_S0900.8,Pg_S5902.2,Pg_S5998.7,XLOC_230567,Pg_S7390.2,Pg_S0748.7
GO:0044212	transcription regulatory region DNA binding	molecular_function	0.21376	1	2	566708	8	45598	Pg_S0122.4,Pg_S0213.69
GO:0019012	virion	cellular_component	0.21506	1	128	566708	932	45598	Pg_S6376.5,Pg_S1124.13,Pg_S2849.2,Pg_S6876.5,Pg_S1031.15,Pg_S7466.1,XLOC_529893,Pg_S0063.6,Pg_S3866.11,Pg_S2803.8,Pg_S8837.3,Pg_S0002.18,Pg_S1661.21,Pg_S3025.6,Pg_S6845.10,Pg_S3937.2,Pg_S0832.2,Pg_S0741.35,Pg_S2088.2,Pg_S1073.7,Pg_S0225.15,Pg_S0512.2,Pg_S1135.11,Pg_S5401.6,Pg_S2918.4,Pg_S1312.2,Pg_S3648.3,Pg_S2633.17,Pg_S0439.3,Pg_S3135.4,Pg_S0406.11,Pg_S0904.6,Pg_S0171.19,Pg_S4036.11,Pg_S5309.11…
GO:0003689	DNA clamp loader activity	molecular_function	0.21532	1	2	566708	14	45598	Pg_S1921.17,XLOC_344104
GO:0005657	replication fork	cellular_component	0.21532	1	2	566708	14	45598	XLOC_344104,Pg_S1921.17
GO:0005663	DNA replication factor C complex	cellular_component	0.21532	1	2	566708	14	45598	XLOC_344104,Pg_S1921.17
GO:0033170	protein-DNA loading ATPase activity	molecular_function	0.21532	1	2	566708	14	45598	Pg_S1921.17,XLOC_344104
GO:0005845	mRNA cap binding complex	cellular_component	0.21574	1	2	566708	7	45598	Pg_S3178.11,XLOC_222822
GO:0034518	RNA cap binding complex	cellular_component	0.21574	1	2	566708	7	45598	XLOC_222822,Pg_S3178.11
GO:0005992	trehalose biosynthetic process	biological_process	0.21628	1	11	566708	69	45598	Pg_S5447.8,Pg_S7852.4,Pg_S2070.2,Pg_S4206.8,Pg_S5025.5,Pg_S1885.43,Pg_S7145.5,Pg_S5024.5,Pg_S0784.2,Pg_S0858.5,Pg_S5942.4
GO:0015114	phosphate ion transmembrane transporter activity	molecular_function	0.21696	1	2	566708	5	45598	Pg_S4245.2,Pg_S6898.2
GO:0015321	sodium-dependent phosphate transmembrane transporter activity	molecular_function	0.21696	1	2	566708	5	45598	Pg_S6898.2,Pg_S4245.2
GO:0044341	sodium-dependent phosphate transport	biological_process	0.21696	1	2	566708	5	45598	Pg_S6898.2,Pg_S4245.2
GO:0006954	inflammatory response	biological_process	0.21707	1	2	566708	11	45598	Pg_S1336.14,Pg_S1066.14
GO:2001141	regulation of RNA biosynthetic process	biological_process	0.21722	1	540	566708	3852	45598	Pg_S7529.4,Pg_S1870.9,Pg_S6541.2,Pg_S5559.1,Pg_S3436.1,Pg_S3518.10,Pg_S2962.3,Pg_S1389.30,Pg_S1049.39,Pg_S1865.24,Pg_S0277.32,Pg_S3584.3,Pg_S0184.12,Pg_S2496.24,Pg_S0590.20,Pg_S3332.16,Pg_S1416.5,Pg_S1143.3,Pg_S3097.11,Pg_S0925.14,Pg_S2553.1,Pg_S4046.1,Pg_S0508.2,Pg_S3297.5,Pg_S1059.3,Pg_S6471.8,Pg_S0430.1,Pg_S2132.9,Pg_S0290.6,Pg_S2568.19,Pg_S0488.3,Pg_S4564.4,Pg_S0172.10,Pg_S3902.1,Pg_S0824.11,…
GO:0019205	nucleobase-containing compound kinase activity	molecular_function	0.21738	1	17	566708	127	45598	Pg_S0587.1,Pg_S0451.25,Pg_S1428.10,Pg_S2623.12,Pg_S2708.9,Pg_S1679.8,Pg_S5185.5,Pg_S3862.4,Pg_S0871.14,Pg_S6378.7,Pg_S6569.1,Pg_S0318.6,Pg_S0057.9,XLOC_538329,Pg_S0053.4,Pg_S3018.22,Pg_S2390.7
GO:0004525	ribonuclease III activity	molecular_function	0.21898	1	4	566708	27	45598	Pg_S6388.9,Pg_S5727.1,Pg_S6455.2,Pg_S7224.1
GO:0003997	acyl-CoA oxidase activity	molecular_function	0.21916	1	3	566708	14	45598	Pg_S1242.29,Pg_S5713.4,Pg_S1242.31
GO:0006635	fatty acid beta-oxidation	biological_process	0.21916	1	3	566708	14	45598	Pg_S1242.31,Pg_S5713.4,Pg_S1242.29
GO:0009062	fatty acid catabolic process	biological_process	0.21916	1	3	566708	14	45598	Pg_S5713.4,Pg_S1242.29,Pg_S1242.31
GO:0019395	fatty acid oxidation	biological_process	0.21916	1	3	566708	14	45598	Pg_S1242.31,Pg_S1242.29,Pg_S5713.4
GO:0034440	lipid oxidation	biological_process	0.21916	1	3	566708	14	45598	Pg_S1242.31,Pg_S5713.4,Pg_S1242.29
GO:0019752	carboxylic acid metabolic process	biological_process	0.21959	1	175	566708	1386	45598	Pg_S5454.6,Pg_S5599.3,Pg_S1018.4,Pg_S6519.4,Pg_S3504.4,Pg_S0111.1,Pg_S1465.3,Pg_S2503.6,Pg_S5320.7,Pg_S0682.21,Pg_S1050.14,Pg_S1212.9,Pg_S4656.3,Pg_S2315.1,Pg_S3358.2,Pg_S2068.2,Pg_S5890.6,Pg_S4935.3,Pg_S2583.14,Pg_S4733.8,Pg_S0543.15,Pg_S2312.4,Pg_S0426.21,Pg_S6789.1,Pg_S1155.4,Pg_S4442.6,Pg_S1212.1,Pg_S0959.9,Pg_S0923.8,Pg_S0378.7,Pg_S0635.13,Pg_S0388.15,Pg_S7858.1,Pg_S3862.23,Pg_S0004.23,Pg_S0…
GO:0031967	organelle envelope	cellular_component	0.22004	1	79	566708	606	45598	Pg_S3388.7,Pg_S0363.3,Pg_S1997.1,Pg_S5520.5,Pg_S5775.6,Pg_S0482.2,Pg_S1066.16,Pg_S3847.1,Pg_S0439.40,Pg_S5814.1,Pg_S0442.29,Pg_S2144.6,Pg_S6377.1,Pg_S4568.4,Pg_S2735.6,Pg_S0003.7,Pg_S6413.5,Pg_S1212.9,Pg_S6928.2,Pg_S0164.14,Pg_S3722.19,Pg_S4855.11,Pg_S0072.2,Pg_S0361.4,Pg_S0607.7,Pg_S0032.15,Pg_S4075.8,Pg_S2452.3,Pg_S2749.13,Pg_S2792.4,Pg_S2676.8,Pg_S1480.6,Pg_S0170.11,Pg_S5500.3,Pg_S2499.1,Pg_S4…
GO:0016740	transferase activity	molecular_function	0.22039	1	1046	566708	8274	45598	Pg_S0895.45,Pg_S6271.2,Pg_S0302.20,Pg_S5191.7,Pg_S4114.2,Pg_S2179.8,Pg_S5649.3,Pg_S1497.22,Pg_S1049.1,Pg_S0120.9,Pg_S0171.15,Pg_S1920.4,Pg_S2027.6,Pg_S0406.4,Pg_S5691.4,Pg_S5890.5,Pg_S2765.2,Pg_S0557.2,Pg_S3028.17,Pg_S4929.11,Pg_S8084.1,Pg_S6448.4,Pg_S0930.35,Pg_S1630.4,Pg_S4083.17,Pg_S4251.6,Pg_S6030.10,Pg_S0106.35,Pg_S0232.50,Pg_S0713.17,Pg_S4553.2,Pg_S0570.4,Pg_S6081.9,Pg_S5428.3,Pg_S3056.2,Pg…
GO:0051082	unfolded protein binding	molecular_function	0.22055	1	51	566708	346	45598	Pg_S3341.2,Pg_S1564.1,Pg_S4808.3,Pg_S4588.8,Pg_S4036.11,Pg_S5182.1,Pg_S1920.4,Pg_S1635.6,Pg_S0226.3,Pg_S6388.8,Pg_S4435.1,Pg_S4936.2,Pg_S3055.5,Pg_S5145.5,Pg_S1995.10,Pg_S2867.10,Pg_S6455.6,Pg_S0063.6,Pg_S4486.2,Pg_S3866.11,Pg_S0575.52,Pg_S0434.4,Pg_S3717.3,Pg_S3806.3,Pg_S2884.15,Pg_S1212.9,Pg_S0100.9,Pg_S0072.2,Pg_S5196.5,Pg_S3263.4,Pg_S0881.2,Pg_S0399.45,Pg_S0570.2,Pg_S6278.5,Pg_S3393.18,Pg_S09…
GO:0065008	regulation of biological quality	biological_process	0.22147	1	156	566708	1121	45598	Pg_S1497.35,Pg_S2953.22,Pg_S4766.5,Pg_S0065.6,Pg_S4021.15,Pg_S3684.4,Pg_S3014.1,Pg_S4057.4,Pg_S0356.2,Pg_S0213.69,Pg_S6670.5,Pg_S1488.2,Pg_S2803.9,Pg_S1178.8,XLOC_241369,Pg_S5272.7,Pg_S6295.1,Pg_S3699.5,Pg_S5911.4,Pg_S0736.1,Pg_S0664.19,Pg_S4286.1,Pg_S4568.4,Pg_S1286.12,Pg_S0664.23,Pg_S0838.2,Pg_S2207.28,Pg_S4803.5,Pg_S0003.7,XLOC_110646,Pg_S4601.3,Pg_S0846.20,Pg_S1575.2,Pg_S3794.15,Pg_S7918.4,Pg…
GO:0018142	protein-DNA covalent cross-linking	biological_process	0.22231	1	1	566708	2	45598	Pg_S0384.44
GO:0042624	ATPase activity, uncoupled	molecular_function	0.22231	1	1	566708	2	45598	Pg_S0384.44
GO:0016209	antioxidant activity	molecular_function	0.22372	1	53	566708	363	45598	Pg_S2946.30,Pg_S1464.1,Pg_S7601.1,Pg_S0614.54,Pg_S5463.6,Pg_S4847.4,Pg_S6468.2,Pg_S1619.2,Pg_S0859.5,Pg_S1420.4,Pg_S1106.13,Pg_S6095.2,Pg_S0988.30,Pg_S2677.23,Pg_S3411.11,Pg_S0021.1,Pg_S2116.17,Pg_S1212.10,Pg_S0896.12,Pg_S3429.13,Pg_S8430.1,Pg_S0277.37,Pg_S0388.2,Pg_S1951.9,Pg_S1271.11,Pg_S3610.1,Pg_S1703.5,Pg_S1202.8,Pg_S1619.3,Pg_S4378.17,Pg_S2015.6,Pg_S4442.10,Pg_S0403.39,Pg_S1439.30,Pg_S1490.…
GO:0009314	response to radiation	biological_process	0.22389	1	4	566708	23	45598	Pg_S1106.49,Pg_S2973.2,Pg_S3313.30,Pg_S1501.19
GO:0009416	response to light stimulus	biological_process	0.22389	1	4	566708	23	45598	Pg_S1501.19,Pg_S1106.49,Pg_S3313.30,Pg_S2973.2
GO:0006730	one-carbon metabolic process	biological_process	0.22416	1	5	566708	23	45598	Pg_S1331.6,Pg_S0291.7,Pg_S7195.2,Pg_S0104.8,Pg_S0745.35
GO:0005798	Golgi-associated vesicle	cellular_component	0.22424	1	6	566708	40	45598	Pg_S3866.11,Pg_S2133.9,Pg_S4142.5,Pg_S6977.2,Pg_S3716.18,Pg_S5704.3
GO:0030660	Golgi-associated vesicle membrane	cellular_component	0.22424	1	6	566708	40	45598	Pg_S5704.3,Pg_S3716.18,Pg_S3866.11,Pg_S2133.9,Pg_S6977.2,Pg_S4142.5
GO:0031589	cell-substrate adhesion	biological_process	0.22453	1	2	566708	8	45598	Pg_S0736.1,Pg_S1076.1
GO:0070652	HAUS complex	cellular_component	0.22473	1	6	566708	29	45598	Pg_S5196.5,Pg_S4613.6,Pg_S1589.4,Pg_S0897.31,Pg_S5751.2,Pg_S3325.11
GO:0000346	transcription export complex	cellular_component	0.22473	1	6	566708	27	45598	Pg_S3220.3,Pg_S0024.3,Pg_S0087.9,Pg_S7752.2,Pg_S0881.9,Pg_S0129.17
GO:0000445	THO complex part of transcription export complex	cellular_component	0.22473	1	6	566708	27	45598	Pg_S0881.9,Pg_S0129.17,Pg_S3220.3,Pg_S0024.3,Pg_S7752.2,Pg_S0087.9
GO:0016651	oxidoreductase activity, acting on NAD(P)H	molecular_function	0.2262	1	48	566708	311	45598	Pg_S2611.18,Pg_S3597.14,Pg_S4399.6,Pg_S1531.2,Pg_S4355.3,Pg_S0482.2,XLOC_194932,Pg_S8426.2,Pg_S3797.6,Pg_S4014.1,Pg_S1234.3,Pg_S5520.5,Pg_S1223.5,XLOC_256637,Pg_S0857.52,Pg_S4680.9,Pg_S5581.1,Pg_S3805.3,Pg_S3582.13,Pg_S1202.8,Pg_S0713.17,Pg_S0769.7,Pg_S6467.2,Pg_S5121.8,Pg_S2156.8,Pg_S0822.4,Pg_S1993.13,XLOC_488737,Pg_S5847.4,Pg_S5624.3,Pg_S6750.6,Pg_S0064.1,Pg_S0131.25,Pg_S1661.19,Pg_S8652.1,Pg_…
GO:0000975	regulatory region DNA binding	molecular_function	0.22644	1	2	566708	9	45598	Pg_S0122.4,Pg_S0213.69
GO:0001067	regulatory region nucleic acid binding	molecular_function	0.22644	1	2	566708	9	45598	Pg_S0122.4,Pg_S0213.69
GO:0008061	chitin binding	molecular_function	0.22704	1	6	566708	30	45598	Pg_S0423.30,Pg_S7390.2,Pg_S0748.7,Pg_S5902.2,Pg_S5998.7,XLOC_230567
GO:0006355	regulation of transcription, DNA-dependent	biological_process	0.2301	1	538	566708	3842	45598	Pg_S2925.5,Pg_S3713.11,Pg_S0914.7,Pg_S0544.11,Pg_S4258.6,Pg_S4825.6,Pg_S1797.4,Pg_S4509.2,Pg_S2044.14,Pg_S2684.1,Pg_S4691.6,Pg_S5410.7,Pg_S1195.13,Pg_S0543.13,Pg_S6147.2,Pg_S6951.1,Pg_S1480.31,Pg_S0055.13,Pg_S0015.11,Pg_S0399.2,Pg_S4613.11,Pg_S1174.8,Pg_S2029.2,Pg_S2317.2,Pg_S4114.6,Pg_S5795.1,Pg_S2310.6,Pg_S7829.4,Pg_S0234.8,Pg_S1953.1,Pg_S0967.27,Pg_S1511.2,Pg_S0905.41,Pg_S0753.45,Pg_S0637.14,P…
GO:0006260	DNA replication	biological_process	0.23057	1	139	566708	1031	45598	Pg_S3436.1,Pg_S1550.10,Pg_S0038.9,Pg_S2390.8,Pg_S5054.5,Pg_S6541.2,Pg_S2495.1,Pg_S2658.24,Pg_S0265.14,Pg_S0895.24,Pg_S2758.7,Pg_S0106.35,Pg_S1075.5,Pg_S0500.19,Pg_S8267.1,Pg_S4166.7,Pg_S6548.1,XLOC_492020,Pg_S1642.1,Pg_S4877.1,Pg_S7084.4,Pg_S2044.2,Pg_S0662.51,Pg_S0121.73,Pg_S7352.2,Pg_S0290.6,Pg_S2317.2,Pg_S1213.3,Pg_S3035.37,Pg_S0024.3,Pg_S2624.4,Pg_S0720.5,Pg_S0259.11,Pg_S2250.3,Pg_S5291.2,Pg_…
GO:0019362	pyridine nucleotide metabolic process	biological_process	0.23075	1	10	566708	60	45598	Pg_S1668.13,Pg_S7556.2,Pg_S1563.25,Pg_S2317.2,Pg_S1164.7,Pg_S6282.2,Pg_S2896.3,Pg_S4012.7,Pg_S7308.4,Pg_S7360.5
GO:0046496	nicotinamide nucleotide metabolic process	biological_process	0.23075	1	10	566708	60	45598	Pg_S1668.13,Pg_S7556.2,Pg_S1563.25,Pg_S1164.7,Pg_S2896.3,Pg_S6282.2,Pg_S2317.2,Pg_S7360.5,Pg_S7308.4,Pg_S4012.7
GO:0004071	aspartate-ammonia ligase activity	molecular_function	0.23138	1	1	566708	3	45598	Pg_S1954.19
GO:0050380	undecaprenyl-diphosphatase activity	molecular_function	0.23154	1	1	566708	2	45598	Pg_S5757.5
GO:0051648	vesicle localization	biological_process	0.23156	1	2	566708	6	45598	Pg_S0736.1,Pg_S1076.1
GO:0051650	establishment of vesicle localization	biological_process	0.23156	1	2	566708	6	45598	Pg_S1076.1,Pg_S0736.1
GO:0016054	organic acid catabolic process	biological_process	0.23211	1	11	566708	73	45598	Pg_S6528.8,Pg_S6490.4,Pg_S1242.29,Pg_S2803.2,Pg_S4225.4,Pg_S1242.31,Pg_S2529.3,Pg_S2115.7,Pg_S5713.4,Pg_S8084.1,Pg_S2068.2
GO:0046395	carboxylic acid catabolic process	biological_process	0.23211	1	11	566708	73	45598	Pg_S2529.3,Pg_S2115.7,Pg_S5713.4,Pg_S2068.2,Pg_S8084.1,Pg_S1242.29,Pg_S2803.2,Pg_S4225.4,Pg_S1242.31,Pg_S6528.8,Pg_S6490.4
GO:0045502	dynein binding	molecular_function	0.23284	1	23	566708	140	45598	Pg_S3717.3,Pg_S1718.2,Pg_S1349.1,Pg_S0203.2,Pg_S5196.5,Pg_S4487.7,Pg_S4613.6,Pg_S0087.9,Pg_S0244.34,Pg_S4487.9,Pg_S4783.2,Pg_S0510.14,Pg_S0024.3,Pg_S1058.14,Pg_S4766.5,Pg_S5771.4,Pg_S3345.9,Pg_S0129.17,Pg_S0741.16,Pg_S0066.6,Pg_S5054.5,Pg_S1920.4,Pg_S0046.18
GO:0030261	chromosome condensation	biological_process	0.23374	1	5	566708	27	45598	Pg_S0212.1,XLOC_199949,XLOC_529893,Pg_S4616.8,Pg_S1174.3
GO:0015934	large ribosomal subunit	cellular_component	0.23392	1	6	566708	22	45598	Pg_S0085.25,Pg_S1570.9,Pg_S3257.6,Pg_S0085.26,Pg_S0085.28,Pg_S0967.11
GO:0070011	peptidase activity, acting on L-amino acid peptides	molecular_function	0.23664	1	240	566708	1866	45598	Pg_S1059.32,Pg_S7547.4,Pg_S4243.2,XLOC_034329,XLOC_186766,Pg_S1867.11,Pg_S0032.4,Pg_S0241.37,Pg_S2234.6,Pg_S2680.1,Pg_S5700.11,Pg_S0062.26,Pg_S1033.13,Pg_S1798.3,Pg_S0292.25,Pg_S1349.1,Pg_S4678.4,Pg_S2914.2,Pg_S0001.24,Pg_S0914.3,Pg_S3580.19,Pg_S0447.17,Pg_S5168.10,Pg_S2853.8,Pg_S1975.5,Pg_S7112.1,Pg_S1442.19,Pg_S0048.3,Pg_S2765.2,Pg_S1212.41,Pg_S4484.15,Pg_S0823.2,Pg_S0389.4,Pg_S0901.9,Pg_S1984.…
GO:0031975	envelope	cellular_component	0.23807	1	82	566708	637	45598	Pg_S5520.5,Pg_S0482.2,Pg_S5775.6,Pg_S3388.7,Pg_S0363.3,Pg_S1997.1,Pg_S1066.16,Pg_S2144.6,Pg_S6377.1,Pg_S5578.7,Pg_S3847.1,Pg_S0439.40,Pg_S5814.1,Pg_S0442.29,Pg_S2735.6,Pg_S0003.7,Pg_S4568.4,Pg_S3722.19,Pg_S0072.2,Pg_S0164.14,Pg_S4855.11,Pg_S0361.4,Pg_S0607.7,Pg_S0032.15,Pg_S2452.3,Pg_S4075.8,Pg_S2749.13,Pg_S6413.5,Pg_S6928.2,Pg_S1212.9,Pg_S0170.11,Pg_S1480.6,Pg_S5500.3,Pg_S2792.4,Pg_S2676.8,Pg_S4…
GO:0004749	ribose phosphate diphosphokinase activity	molecular_function	0.2381	1	2	566708	13	45598	Pg_S5089.12,Pg_S2456.11
GO:0000275	mitochondrial proton-transporting ATP synthase complex, catalytic core F(1)	cellular_component	0.23826	1	7	566708	39	45598	Pg_S3847.1,Pg_S1661.15,Pg_S1212.15,Pg_S8767.1,Pg_S3187.19,Pg_S0361.4,Pg_S2749.13
GO:0019953	sexual reproduction	biological_process	0.2391	1	18	566708	116	45598	Pg_S2290.10,Pg_S3046.4,Pg_S1766.15,Pg_S1908.5,Pg_S0046.18,Pg_S2783.12,Pg_S1425.22,Pg_S8140.4,Pg_S2086.2,Pg_S8258.2,Pg_S1794.5,Pg_S3949.6,Pg_S2419.2,Pg_S4363.7,Pg_S4369.16,Pg_S0204.75,Pg_S5498.4,Pg_S2018.6
GO:0000347	THO complex	cellular_component	0.23957	1	8	566708	39	45598	Pg_S4765.2,Pg_S0024.3,Pg_S7752.2,Pg_S5775.6,Pg_S0087.9,Pg_S0881.9,Pg_S3220.3,Pg_S0129.17
GO:0016485	protein processing	biological_process	0.23975	1	14	566708	105	45598	Pg_S1035.3,Pg_S0662.10,Pg_S0679.2,Pg_S5402.1,Pg_S2278.10,Pg_S1124.26,Pg_S2145.29,Pg_S0200.2,Pg_S4553.10,Pg_S4568.18,Pg_S0360.1,Pg_S7897.2,Pg_S3325.19,Pg_S0327.40
GO:0051604	protein maturation	biological_process	0.23975	1	14	566708	105	45598	Pg_S0679.2,Pg_S5402.1,Pg_S1035.3,Pg_S0662.10,Pg_S4568.18,Pg_S4553.10,Pg_S1124.26,Pg_S2278.10,Pg_S2145.29,Pg_S0200.2,Pg_S0360.1,Pg_S0327.40,Pg_S3325.19,Pg_S7897.2
GO:0003006	developmental process involved in reproduction	biological_process	0.23979	1	11	566708	69	45598	Pg_S8140.4,Pg_S1073.7,Pg_S1425.22,Pg_S5498.4,Pg_S2783.12,Pg_S4363.7,Pg_S1678.13,Pg_S2317.2,Pg_S1794.5,Pg_S3046.4,Pg_S1766.15
GO:0008652	cellular amino acid biosynthetic process	biological_process	0.24044	1	61	566708	457	45598	Pg_S0213.29,Pg_S3935.2,Pg_S8609.1,Pg_S2583.14,Pg_S2014.1,Pg_S0426.21,Pg_S2312.4,Pg_S0543.15,Pg_S6725.6,Pg_S4442.6,Pg_S1679.46,Pg_S2228.12,Pg_S5924.4,Pg_S2973.2,Pg_S5001.2,Pg_S5454.6,Pg_S1018.4,Pg_S3174.20,Pg_S1451.9,Pg_S6519.4,Pg_S4111.2,Pg_S6528.8,Pg_S0111.1,Pg_S1050.14,Pg_S5158.9,Pg_S6655.6,Pg_S1652.1,Pg_S0897.19,Pg_S2179.9,Pg_S3456.16,Pg_S5009.4,Pg_S2972.1,Pg_S6053.3,Pg_S2473.26,Pg_S4405.7,Pg_…
GO:0008833	deoxyribonuclease IV (phage-T4-induced) activity	molecular_function	0.24068	1	1	566708	1	45598	Pg_S0634.16
GO:0031369	translation initiation factor binding	molecular_function	0.24134	1	6	566708	28	45598	Pg_S0292.42,XLOC_199949,Pg_S2658.24,Pg_S6457.3,Pg_S0431.15,Pg_S0640.12
GO:0005315	inorganic phosphate transmembrane transporter activity	molecular_function	0.2414	1	4	566708	18	45598	Pg_S0490.3,Pg_S0488.16,Pg_S7488.4,Pg_S6553.3
GO:1901677	phosphate transmembrane transporter activity	molecular_function	0.2414	1	4	566708	18	45598	Pg_S0490.3,Pg_S0488.16,Pg_S7488.4,Pg_S6553.3
GO:0009820	alkaloid metabolic process	biological_process	0.24179	1	1	566708	3	45598	Pg_S3650.10
GO:0050364	tryptophan dimethylallyltransferase activity	molecular_function	0.24179	1	1	566708	3	45598	Pg_S3650.10
GO:0009070	serine family amino acid biosynthetic process	biological_process	0.24195	1	3	566708	12	45598	Pg_S2179.9,Pg_S4111.2,Pg_S2014.1
GO:0004810	tRNA adenylyltransferase activity	molecular_function	0.24212	1	3	566708	13	45598	Pg_S5234.4,Pg_S0442.55,Pg_S1671.12
GO:0051119	sugar transmembrane transporter activity	molecular_function	0.24225	1	6	566708	35	45598	Pg_S0403.32,Pg_S0265.21,Pg_S2390.18,XLOC_034329,Pg_S0724.14,Pg_S2634.2
GO:0005488	binding	molecular_function	0.2423	1	3492	566708	26968	45598	Pg_S3341.2,Pg_S0383.2,Pg_S2375.29,Pg_S6586.5,Pg_S0139.13,Pg_S1462.4,Pg_S4733.8,Pg_S3581.4,Pg_S1465.25,Pg_S5116.3,Pg_S4954.9,Pg_S1380.2,Pg_S1185.34,Pg_S1658.5,Pg_S2161.2,Pg_S0614.14,Pg_S2242.2,Pg_S4481.9,Pg_S0937.17,Pg_S1279.6,Pg_S7083.2,Pg_S0993.6,Pg_S0812.2,Pg_S5569.2,Pg_S7138.2,Pg_S0926.5,Pg_S6606.8,Pg_S3284.3,Pg_S1770.14,Pg_S7552.2,Pg_S3338.26,Pg_S0900.8,Pg_S6377.1,Pg_S2610.9,Pg_S2044.12,Pg_S0…
GO:0000774	adenyl-nucleotide exchange factor activity	molecular_function	0.24446	1	10	566708	58	45598	Pg_S0720.5,Pg_S0895.53,Pg_S5822.4,Pg_S1316.2,Pg_S2316.16,Pg_S0355.12,Pg_S4366.4,Pg_S0724.63,Pg_S3375.4,Pg_S1407.10
GO:0019219	regulation of nucleobase-containing compound metabolic process	biological_process	0.24471	1	549	566708	3929	45598	Pg_S1507.4,Pg_S3335.5,Pg_S5699.2,Pg_S0046.18,Pg_S0680.18,Pg_S1416.6,Pg_S3779.4,Pg_S3624.2,Pg_S2971.7,Pg_S3020.1,Pg_S4150.2,Pg_S1340.4,Pg_S0224.3,Pg_S0227.7,Pg_S4921.2,Pg_S0437.7,Pg_S3597.14,Pg_S2238.19,Pg_S6003.11,Pg_S4226.3,Pg_S0897.31,Pg_S1615.29,Pg_S3077.22,Pg_S3423.6,Pg_S1646.1,Pg_S7193.3,Pg_S3511.16,Pg_S2891.2,Pg_S0178.14,Pg_S5517.1,Pg_S1273.13,Pg_S3171.15,Pg_S0884.2,Pg_S5518.2,Pg_S4512.13,P…
GO:0051171	regulation of nitrogen compound metabolic process	biological_process	0.24471	1	549	566708	3929	45598	Pg_S4209.4,Pg_S5727.9,Pg_S1225.5,Pg_S6655.6,Pg_S0178.7,Pg_S0814.5,Pg_S4328.5,Pg_S1990.1,Pg_S5920.3,Pg_S4908.6,Pg_S3083.6,Pg_S1143.7,Pg_S5075.1,Pg_S3878.7,XLOC_435479,Pg_S9275.1,Pg_S1500.24,Pg_S1380.7,Pg_S2207.35,Pg_S6328.8,Pg_S1946.4,Pg_S1446.8,Pg_S1613.20,Pg_S4621.1,Pg_S1220.5,Pg_S1631.2,Pg_S6107.5,Pg_S0961.12,Pg_S4277.1,Pg_S4852.3,Pg_S6915.6,Pg_S1454.4,Pg_S0689.4,Pg_S2473.3,Pg_S0925.11,Pg_S7265…
GO:0044423	virion part	cellular_component	0.24493	1	117	566708	860	45598	Pg_S0392.4,Pg_S0788.1,Pg_S0799.3,Pg_S7431.5,Pg_S2695.2,Pg_S3073.1,Pg_S2061.6,Pg_S1314.5,Pg_S0277.32,Pg_S2607.3,Pg_S6209.1,Pg_S2658.24,Pg_S4883.12,Pg_S1907.9,Pg_S1075.35,Pg_S0204.56,Pg_S0439.36,Pg_S1212.9,Pg_S3499.5,Pg_S4621.10,Pg_S4036.11,Pg_S3935.2,Pg_S5309.11,Pg_S9071.1,Pg_S3485.5,Pg_S2758.8,Pg_S1979.27,Pg_S3621.8,Pg_S3901.10,Pg_S5218.7,Pg_S0123.10,Pg_S0213.9,Pg_S0736.9,Pg_S3178.2,Pg_S4497.4,Pg…
GO:0032504	multicellular organism reproduction	biological_process	0.24585	1	17	566708	108	45598	Pg_S5498.4,Pg_S0204.75,Pg_S4369.16,Pg_S2018.6,Pg_S3949.6,Pg_S1794.5,Pg_S8258.2,Pg_S4363.7,Pg_S2419.2,Pg_S1425.22,Pg_S2783.12,Pg_S8140.4,Pg_S1766.15,Pg_S3046.4,Pg_S2290.10,Pg_S0046.18,Pg_S1908.5
GO:0008235	metalloexopeptidase activity	molecular_function	0.24592	1	3	566708	15	45598	Pg_S3303.15,Pg_S1349.1,Pg_S3783.19
GO:0000079	regulation of cyclin-dependent protein serine/threonine kinase activity	biological_process	0.24782	1	4	566708	16	45598	Pg_S2609.1,Pg_S2088.8,Pg_S0304.4,Pg_S0595.8
GO:0071900	regulation of protein serine/threonine kinase activity	biological_process	0.24782	1	4	566708	16	45598	Pg_S2609.1,Pg_S2088.8,Pg_S0595.8,Pg_S0304.4
GO:0015556	C4-dicarboxylate transmembrane transporter activity	molecular_function	0.24898	1	2	566708	7	45598	Pg_S1749.1,Pg_S1336.14
GO:0004332	fructose-bisphosphate aldolase activity	molecular_function	0.24962	1	5	566708	24	45598	Pg_S3423.10,Pg_S3309.18,Pg_S3607.5,Pg_S0587.1,Pg_S2681.8
GO:0019028	viral capsid	cellular_component	0.25011	1	71	566708	531	45598	Pg_S1907.9,Pg_S2658.24,Pg_S1212.9,Pg_S0204.56,Pg_S0439.36,Pg_S0392.4,Pg_S0788.1,Pg_S2695.2,Pg_S2061.6,Pg_S0799.3,Pg_S4497.4,Pg_S3178.2,Pg_S0280.49,Pg_S1059.5,Pg_S4621.10,Pg_S5309.11,Pg_S9071.1,Pg_S3485.5,Pg_S5218.7,Pg_S0123.10,Pg_S1979.27,Pg_S0736.9,Pg_S0213.9,XLOC_344104,Pg_S5775.6,Pg_S1034.18,Pg_S0493.5,Pg_S4497.3,Pg_S0754.8,XLOC_199949,Pg_S2392.16,Pg_S6124.6,Pg_S2813.11,Pg_S4675.4,Pg_S6377.1,P…
GO:0044765	single-organism transport	biological_process	0.25015	1	573	566708	4490	45598	Pg_S2044.16,Pg_S1749.1,Pg_S0086.25,Pg_S0747.20,Pg_S0961.12,Pg_S1316.4,Pg_S5561.5,Pg_S3420.3,Pg_S0053.4,Pg_S7170.7,Pg_S5074.1,XLOC_435479,Pg_S1016.19,Pg_S0399.25,Pg_S2920.14,Pg_S4975.10,Pg_S0735.1,Pg_S3039.16,Pg_S1715.5,Pg_S1672.1,Pg_S0388.2,Pg_S0519.50,Pg_S0889.64,Pg_S2901.1,Pg_S0002.5,Pg_S1255.12,Pg_S0008.24,Pg_S0727.12,Pg_S3975.4,Pg_S6898.2,Pg_S1153.2,Pg_S0431.19,Pg_S0846.26,Pg_S0724.14,Pg_S317…
GO:0000795	synaptonemal complex	cellular_component	0.25035	1	3	566708	10	45598	Pg_S4825.6,Pg_S0046.18,Pg_S4613.11
GO:0004616	phosphogluconate dehydrogenase (decarboxylating) activity	molecular_function	0.25101	1	15	566708	96	45598	Pg_S0298.19,Pg_S0358.22,Pg_S2473.26,Pg_S7360.5,Pg_S7308.4,Pg_S6577.4,Pg_S5924.4,Pg_S6282.2,Pg_S2896.3,Pg_S1164.7,Pg_S3759.6,Pg_S1240.32,Pg_S1563.25,Pg_S1740.5,Pg_S1668.13
GO:0000808	origin recognition complex	cellular_component	0.25109	1	8	566708	49	45598	Pg_S1979.4,Pg_S2708.12,Pg_S2390.8,Pg_S5291.2,Pg_S4166.7,Pg_S0205.8,Pg_S7466.1,Pg_S0266.12
GO:0004883	glucocorticoid receptor activity	molecular_function	0.25209	1	1	566708	1	45598	Pg_S0415.4
GO:0031958	corticosteroid receptor signaling pathway	biological_process	0.25209	1	1	566708	1	45598	Pg_S0415.4
GO:0031960	response to corticosteroid stimulus	biological_process	0.25209	1	1	566708	1	45598	Pg_S0415.4
GO:0042921	glucocorticoid receptor signaling pathway	biological_process	0.25209	1	1	566708	1	45598	Pg_S0415.4
GO:0043402	glucocorticoid mediated signaling pathway	biological_process	0.25209	1	1	566708	1	45598	Pg_S0415.4
GO:0051384	response to glucocorticoid stimulus	biological_process	0.25209	1	1	566708	1	45598	Pg_S0415.4
GO:0071384	cellular response to corticosteroid stimulus	biological_process	0.25209	1	1	566708	1	45598	Pg_S0415.4
GO:0071385	cellular response to glucocorticoid stimulus	biological_process	0.25209	1	1	566708	1	45598	Pg_S0415.4
GO:0006897	endocytosis	biological_process	0.25335	1	9	566708	46	45598	Pg_S4942.2,Pg_S2018.6,Pg_S8677.1,Pg_S3062.2,Pg_S7927.1,Pg_S7070.6,Pg_S2419.2,Pg_S2290.10,Pg_S0076.2
GO:0005768	endosome	cellular_component	0.25358	1	3	566708	16	45598	Pg_S4486.2,Pg_S1845.3,Pg_S0735.1
GO:0044440	endosomal part	cellular_component	0.25358	1	3	566708	16	45598	Pg_S1845.3,Pg_S0735.1,Pg_S4486.2
GO:0015129	lactate transmembrane transporter activity	molecular_function	0.2536	1	1	566708	2	45598	Pg_S2920.14
GO:0015727	lactate transport	biological_process	0.2536	1	1	566708	2	45598	Pg_S2920.14
GO:0008277	regulation of G-protein coupled receptor protein signaling pathway	biological_process	0.2537	1	2	566708	7	45598	Pg_S3518.2,Pg_S2196.10
GO:0031221	arabinan metabolic process	biological_process	0.25371	1	1	566708	1	45598	Pg_S1273.5
GO:0006022	aminoglycan metabolic process	biological_process	0.25416	1	13	566708	78	45598	Pg_S0748.7,Pg_S1777.1,Pg_S7390.2,XLOC_137362,XLOC_230567,Pg_S4931.1,Pg_S5902.2,Pg_S5998.7,Pg_S0096.37,Pg_S0133.2,Pg_S0423.30,Pg_S5394.3,Pg_S5473.2
GO:0016569	covalent chromatin modification	biological_process	0.25514	1	13	566708	87	45598	Pg_S3810.2,Pg_S0203.2,Pg_S2495.1,Pg_S2820.5,Pg_S2564.8,Pg_S0168.6,Pg_S0557.2,Pg_S2626.5,Pg_S0439.3,Pg_S0850.6,Pg_S6003.11,Pg_S1066.14,Pg_S0076.2
GO:0016570	histone modification	biological_process	0.25514	1	13	566708	87	45598	Pg_S0850.6,Pg_S6003.11,Pg_S0076.2,Pg_S1066.14,Pg_S3810.2,Pg_S2495.1,Pg_S0203.2,Pg_S2564.8,Pg_S0168.6,Pg_S2820.5,Pg_S0557.2,Pg_S2626.5,Pg_S0439.3
GO:0071806	protein transmembrane transport	biological_process	0.25527	1	9	566708	68	45598	Pg_S2803.5,Pg_S2317.2,Pg_S1960.37,Pg_S1480.6,Pg_S1389.34,Pg_S9087.1,Pg_S2431.3,Pg_S3650.12,Pg_S0192.11
GO:0016886	ligase activity, forming phosphoric ester bonds	molecular_function	0.25596	1	7	566708	50	45598	Pg_S0662.51,Pg_S0252.17,Pg_S0008.24,Pg_S1029.46,Pg_S0563.2,Pg_S0155.1,Pg_S5849.13
GO:0006338	chromatin remodeling	biological_process	0.25648	1	34	566708	203	45598	Pg_S5389.7,Pg_S3610.16,Pg_S3063.7,Pg_S3098.15,Pg_S5566.5,Pg_S0846.19,Pg_S5948.1,Pg_S1389.30,Pg_S1464.1,Pg_S0070.6,Pg_S2631.8,Pg_S6304.1,Pg_S0319.11,Pg_S4509.2,Pg_S0575.13,Pg_S6086.1,Pg_S0978.18,Pg_S2507.17,Pg_S1106.9,Pg_S8551.1,Pg_S5821.13,Pg_S1202.4,Pg_S2207.17,Pg_S5063.5,Pg_S0926.8,Pg_S0519.11,Pg_S1646.2,Pg_S4156.20,Pg_S1345.4,Pg_S0302.2,Pg_S2512.2,Pg_S0482.2,Pg_S4415.8,Pg_S1312.2
GO:0019784	NEDD8-specific protease activity	molecular_function	0.25725	1	3	566708	13	45598	Pg_S2810.28,Pg_S1798.3,Pg_S4484.15
GO:0004484	mRNA guanylyltransferase activity	molecular_function	0.25764	1	2	566708	14	45598	Pg_S0368.23,Pg_S5979.5
GO:0005215	transporter activity	molecular_function	0.25775	1	414	566708	3187	45598	Pg_S3019.3,Pg_S3430.2,Pg_S0994.3,Pg_S0961.55,Pg_S3578.14,Pg_S0012.15,Pg_S2920.12,Pg_S7730.4,XLOC_102211,Pg_S0664.32,Pg_S1700.16,Pg_S0538.3,Pg_S8365.2,Pg_S6655.4,Pg_S0765.11,Pg_S0943.2,Pg_S4052.14,Pg_S4063.16,XLOC_034329,Pg_S1306.21,Pg_S0198.4,Pg_S0002.30,Pg_S3109.18,Pg_S1885.29,Pg_S1658.9,Pg_S3934.6,Pg_S5196.5,Pg_S2641.1,Pg_S2206.14,Pg_S2708.9,Pg_S5036.5,Pg_S7709.3,XLOC_335949,Pg_S2014.7,Pg_S7065…
GO:0031647	regulation of protein stability	biological_process	0.2578	1	4	566708	22	45598	Pg_S0908.18,Pg_S2953.22,Pg_S5942.6,Pg_S0400.46
GO:0050821	protein stabilization	biological_process	0.2578	1	4	566708	22	45598	Pg_S0400.46,Pg_S0908.18,Pg_S2953.22,Pg_S5942.6
GO:0044237	cellular metabolic process	biological_process	0.25827	1	2342	566708	17830	45598	Pg_S1740.16,Pg_S3663.1,Pg_S1562.11,Pg_S5569.4,Pg_S1888.7,Pg_S4045.20,Pg_S3722.19,Pg_S2658.24,Pg_S1337.5,Pg_S1442.20,Pg_S1314.4,Pg_S3472.11,Pg_S1913.9,Pg_S1157.10,Pg_S5199.2,Pg_S7224.4,Pg_S6937.1,Pg_S2223.15,Pg_S1066.14,Pg_S1242.29,Pg_S1971.4,Pg_S0052.17,Pg_S1444.21,Pg_S0808.25,Pg_S4829.2,Pg_S6501.3,Pg_S3035.37,Pg_S1016.18,Pg_S2190.11,Pg_S0762.38,Pg_S0619.9,Pg_S1865.14,Pg_S5172.6,Pg_S2306.13,Pg_S0…
GO:0003785	actin monomer binding	molecular_function	0.25926	1	1	566708	2	45598	Pg_S1499.9
GO:0004743	pyruvate kinase activity	molecular_function	0.25965	1	9	566708	62	45598	Pg_S1561.4,Pg_S1746.24,Pg_S6831.7,Pg_S3064.25,Pg_S4012.7,Pg_S4579.3,Pg_S0846.30,Pg_S3855.13,Pg_S2668.16
GO:0008703	5-amino-6-(5-phosphoribosylamino)uracil reductase activity	molecular_function	0.26039	1	2	566708	11	45598	Pg_S6831.7,Pg_S0846.30
GO:0051297	centrosome organization	biological_process	0.26138	1	2	566708	6	45598	Pg_S2000.9,Pg_S1316.10
GO:0044267	cellular protein metabolic process	biological_process	0.26149	1	817	566708	6376	45598	Pg_S4198.4,Pg_S0086.25,Pg_S0330.8,Pg_S0431.37,Pg_S3948.19,Pg_S7266.1,Pg_S8608.3,Pg_S1394.4,Pg_S4852.3,Pg_S1514.7,Pg_S0061.41,Pg_S6377.7,Pg_S1407.10,Pg_S0437.28,Pg_S1748.4,Pg_S0085.26,Pg_S3532.10,Pg_S1016.19,Pg_S1856.9,Pg_S0171.1,Pg_S0086.14,Pg_S1936.1,Pg_S1304.3,Pg_S3471.3,Pg_S1400.23,Pg_S0664.18,Pg_S0232.44,Pg_S0889.69,Pg_S1715.5,Pg_S3210.11,Pg_S0910.7,Pg_S3098.11,Pg_S1067.27,Pg_S1935.32,Pg_S213…
GO:0042025	host cell nucleus	cellular_component	0.26221	1	22	566708	137	45598	Pg_S1661.21,Pg_S1619.6,Pg_S7084.4,Pg_S2467.4,Pg_S0700.1,Pg_S6845.10,Pg_S0735.1,Pg_S3178.11,Pg_S0225.15,Pg_S0508.4,Pg_S2551.1,Pg_S3855.13,Pg_S3862.23,Pg_S2901.1,Pg_S2900.2,Pg_S4857.1,Pg_S5244.5,Pg_S1577.3,Pg_S0981.41,Pg_S3565.2,Pg_S0423.25,Pg_S4226.3
GO:0033646	host intracellular part	cellular_component	0.26258	1	25	566708	164	45598	Pg_S3178.11,Pg_S3855.13,Pg_S2551.1,Pg_S0508.4,Pg_S0225.15,Pg_S1619.6,Pg_S1661.21,Pg_S4803.5,Pg_S0735.1,Pg_S6845.10,Pg_S0700.1,Pg_S2467.4,Pg_S7084.4,Pg_S1577.3,Pg_S1488.2,Pg_S0423.25,Pg_S4226.3,Pg_S3565.2,Pg_S0981.41,Pg_S4857.1,Pg_S2900.2,Pg_S2901.1,Pg_S3862.23,Pg_S1979.4,Pg_S5244.5
GO:0043656	intracellular region of host	cellular_component	0.26258	1	25	566708	164	45598	Pg_S3565.2,Pg_S0981.41,Pg_S4226.3,Pg_S0423.25,Pg_S1488.2,Pg_S1577.3,Pg_S5244.5,Pg_S1979.4,Pg_S3862.23,Pg_S2900.2,Pg_S2901.1,Pg_S4857.1,Pg_S0225.15,Pg_S0508.4,Pg_S2551.1,Pg_S3855.13,Pg_S3178.11,Pg_S7084.4,Pg_S0700.1,Pg_S2467.4,Pg_S6845.10,Pg_S0735.1,Pg_S4803.5,Pg_S1661.21,Pg_S1619.6
GO:0019072	viral genome packaging	biological_process	0.26269	1	5	566708	25	45598	Pg_S1647.20,Pg_S7170.1,Pg_S2031.4,Pg_S0799.3,Pg_S4395.14
GO:0016813	hydrolase activity, acting on carbon-nitrogen (but not peptide) bonds, in linear amidines	molecular_function	0.26305	1	2	566708	10	45598	Pg_S3541.5,Pg_S0426.21
GO:0055085	transmembrane transport	biological_process	0.26306	1	278	566708	2168	45598	Pg_S0358.22,Pg_S9087.1,Pg_S0943.2,Pg_S0002.30,Pg_S4821.2,Pg_S4063.16,Pg_S0198.4,Pg_S1306.21,Pg_S3430.2,Pg_S2803.21,Pg_S2920.12,XLOC_102211,Pg_S7730.4,Pg_S6655.4,Pg_S0116.18,Pg_S2245.31,Pg_S0575.8,Pg_S0536.3,Pg_S1163.6,Pg_S4415.12,Pg_S0961.27,Pg_S2855.4,Pg_S1579.13,Pg_S0961.51,Pg_S0975.8,Pg_S5036.5,Pg_S2641.1,Pg_S2206.14,XLOC_335949,Pg_S3937.3,Pg_S2014.7,Pg_S7065.1,Pg_S5615.2,Pg_S1212.15,Pg_S3321.…
GO:0003756	protein disulfide isomerase activity	molecular_function	0.26333	1	2	566708	10	45598	Pg_S4667.3,Pg_S5648.1
GO:0016862	intramolecular oxidoreductase activity, interconverting keto- and enol-groups	molecular_function	0.26333	1	2	566708	10	45598	Pg_S4667.3,Pg_S5648.1
GO:0016864	intramolecular oxidoreductase activity, transposing S-S bonds	molecular_function	0.26333	1	2	566708	10	45598	Pg_S5648.1,Pg_S4667.3
GO:0018144	RNA-protein covalent cross-linking	biological_process	0.2637	1	2	566708	8	45598	Pg_S3025.6,Pg_S5613.1
GO:0005086	ARF guanyl-nucleotide exchange factor activity	molecular_function	0.26386	1	2	566708	17	45598	Pg_S1059.42,Pg_S1470.9
GO:0007265	Ras protein signal transduction	biological_process	0.26386	1	2	566708	17	45598	Pg_S1470.9,Pg_S1059.42
GO:0032011	ARF protein signal transduction	biological_process	0.26386	1	2	566708	17	45598	Pg_S1470.9,Pg_S1059.42
GO:0032012	regulation of ARF protein signal transduction	biological_process	0.26386	1	2	566708	17	45598	Pg_S1470.9,Pg_S1059.42
GO:0046578	regulation of Ras protein signal transduction	biological_process	0.26386	1	2	566708	17	45598	Pg_S1470.9,Pg_S1059.42
GO:0005200	structural constituent of cytoskeleton	molecular_function	0.26417	1	5	566708	23	45598	Pg_S0572.4,Pg_S6007.1,Pg_S1212.9,Pg_S3427.11,Pg_S1483.2
GO:0060962	regulation of ribosomal protein gene transcription from RNA polymerase II promoter	biological_process	0.26425	1	1	566708	2	45598	Pg_S1143.7
GO:0019013	viral nucleocapsid	cellular_component	0.26438	1	12	566708	74	45598	Pg_S9071.1,Pg_S0799.3,Pg_S5309.11,XLOC_199949,Pg_S7084.4,Pg_S2658.24,Pg_S1034.18,Pg_S1312.2,Pg_S6377.1,Pg_S1073.7,Pg_S6295.1,Pg_S0614.46
GO:0015698	inorganic anion transport	biological_process	0.26466	1	26	566708	169	45598	Pg_S6898.2,Pg_S0195.10,Pg_S7488.4,Pg_S1081.3,Pg_S0182.11,Pg_S5339.3,Pg_S0195.11,Pg_S2354.19,Pg_S2164.2,Pg_S0846.26,Pg_S5339.4,Pg_S1865.14,Pg_S0433.4,Pg_S2808.1,Pg_S0490.3,Pg_S1550.21,Pg_S6553.3,Pg_S7105.9,Pg_S3187.4,Pg_S0981.4,Pg_S0232.50,Pg_S0488.16,Pg_S2219.6,Pg_S0171.6,Pg_S3759.22,Pg_S4245.2
GO:0031515	tRNA (m1A) methyltransferase complex	cellular_component	0.26651	1	5	566708	30	45598	Pg_S4021.3,Pg_S0232.44,Pg_S2027.6,Pg_S0650.6,Pg_S0738.36
GO:0034708	methyltransferase complex	cellular_component	0.26651	1	5	566708	30	45598	Pg_S0738.36,Pg_S0650.6,Pg_S2027.6,Pg_S0232.44,Pg_S4021.3
GO:0043527	tRNA methyltransferase complex	cellular_component	0.26651	1	5	566708	30	45598	Pg_S0650.6,Pg_S0738.36,Pg_S0232.44,Pg_S4021.3,Pg_S2027.6
GO:0006486	protein glycosylation	biological_process	0.26748	1	26	566708	202	45598	Pg_S5853.7,Pg_S4339.13,Pg_S0724.63,Pg_S0429.34,Pg_S4326.21,Pg_S0895.53,Pg_S7102.1,Pg_S2171.1,Pg_S1990.3,Pg_S4706.11,Pg_S0402.18,Pg_S4850.1,Pg_S5058.7,Pg_S5442.1,Pg_S0191.8,Pg_S1108.22,Pg_S5721.13,Pg_S1516.3,Pg_S0987.10,Pg_S0239.1,Pg_S0449.15,Pg_S3817.7,Pg_S3771.12,Pg_S4409.15,Pg_S0662.51,Pg_S3650.12
GO:0043413	macromolecule glycosylation	biological_process	0.26748	1	26	566708	202	45598	Pg_S4326.21,Pg_S0429.34,Pg_S5853.7,Pg_S0724.63,Pg_S4339.13,Pg_S5058.7,Pg_S4850.1,Pg_S0402.18,Pg_S5442.1,Pg_S2171.1,Pg_S1990.3,Pg_S4706.11,Pg_S7102.1,Pg_S0895.53,Pg_S0449.15,Pg_S0239.1,Pg_S1516.3,Pg_S0987.10,Pg_S0191.8,Pg_S1108.22,Pg_S5721.13,Pg_S3650.12,Pg_S0662.51,Pg_S3817.7,Pg_S4409.15,Pg_S3771.12
GO:0005272	sodium channel activity	molecular_function	0.26754	1	4	566708	17	45598	Pg_S1472.3,Pg_S2317.2,Pg_S1647.20,Pg_S2495.1
GO:0006072	glycerol-3-phosphate metabolic process	biological_process	0.26778	1	7	566708	47	45598	Pg_S0298.19,XLOC_438055,Pg_S6081.2,Pg_S0327.4,Pg_S6152.1,Pg_S5924.4,Pg_S1879.20
GO:0046168	glycerol-3-phosphate catabolic process	biological_process	0.26778	1	7	566708	47	45598	Pg_S5924.4,Pg_S1879.20,Pg_S6152.1,Pg_S0327.4,XLOC_438055,Pg_S6081.2,Pg_S0298.19
GO:0007340	acrosome reaction	biological_process	0.26778	1	3	566708	11	45598	Pg_S2018.6,Pg_S2419.2,Pg_S2290.10
GO:0017156	calcium ion-dependent exocytosis	biological_process	0.26778	1	3	566708	11	45598	Pg_S2290.10,Pg_S2419.2,Pg_S2018.6
GO:0008740	L-rhamnose isomerase activity	molecular_function	0.26802	1	1	566708	2	45598	Pg_S2392.17
GO:0009896	positive regulation of catabolic process	biological_process	0.26826	1	23	566708	142	45598	Pg_S0224.3,Pg_S0720.5,Pg_S3436.1,Pg_S6212.7,Pg_S2161.1,Pg_S0386.1,Pg_S8677.1,Pg_S1589.4,Pg_S0046.18,Pg_S2116.16,XLOC_110646,Pg_S0930.19,Pg_S0399.45,Pg_S0454.3,Pg_S0890.9,XLOC_435479,Pg_S7170.1,Pg_S0072.2,Pg_S8752.1,Pg_S1359.4,Pg_S0355.12,Pg_S3258.3,Pg_S0008.24
GO:0010508	positive regulation of autophagy	biological_process	0.26826	1	23	566708	142	45598	Pg_S0008.24,Pg_S3258.3,Pg_S0355.12,Pg_S1359.4,Pg_S8752.1,Pg_S0072.2,Pg_S7170.1,XLOC_435479,Pg_S0890.9,Pg_S0399.45,Pg_S0454.3,Pg_S0930.19,XLOC_110646,Pg_S2116.16,Pg_S0046.18,Pg_S1589.4,Pg_S8677.1,Pg_S0386.1,Pg_S2161.1,Pg_S6212.7,Pg_S3436.1,Pg_S0720.5,Pg_S0224.3
GO:0031331	positive regulation of cellular catabolic process	biological_process	0.26826	1	23	566708	142	45598	Pg_S0008.24,Pg_S3258.3,Pg_S0355.12,Pg_S8752.1,Pg_S1359.4,XLOC_435479,Pg_S7170.1,Pg_S0072.2,Pg_S0930.19,Pg_S0454.3,Pg_S0399.45,Pg_S0890.9,Pg_S1589.4,Pg_S2116.16,Pg_S0046.18,XLOC_110646,Pg_S2161.1,Pg_S0386.1,Pg_S8677.1,Pg_S0720.5,Pg_S0224.3,Pg_S3436.1,Pg_S6212.7
GO:0009620	response to fungus	biological_process	0.26957	1	3	566708	17	45598	Pg_S4914.18,XLOC_335059,Pg_S5848.4
GO:0050832	defense response to fungus	biological_process	0.26957	1	3	566708	17	45598	Pg_S5848.4,XLOC_335059,Pg_S4914.18
GO:0033179	proton-transporting V-type ATPase, V0 domain	cellular_component	0.27124	1	20	566708	134	45598	Pg_S1306.21,Pg_S0355.12,Pg_S1038.45,Pg_S0572.14,Pg_S4250.14,Pg_S0072.2,Pg_S0087.9,Pg_S1359.4,Pg_S2422.5,Pg_S1212.9,Pg_S1518.7,Pg_S5427.3,Pg_S5615.2,Pg_S6675.1,Pg_S5771.4,Pg_S2299.17,Pg_S4678.3,Pg_S3436.1,Pg_S3855.13,Pg_S0961.12
GO:0015939	pantothenate metabolic process	biological_process	0.27166	1	3	566708	16	45598	Pg_S6528.8,Pg_S5428.3,Pg_S0543.15
GO:0015940	pantothenate biosynthetic process	biological_process	0.27166	1	3	566708	16	45598	Pg_S0543.15,Pg_S5428.3,Pg_S6528.8
GO:0016778	diphosphotransferase activity	molecular_function	0.27271	1	3	566708	22	45598	Pg_S6130.4,Pg_S2456.11,Pg_S5089.12
GO:0016614	oxidoreductase activity, acting on CH-OH group of donors	molecular_function	0.27281	1	96	566708	732	45598	Pg_S5320.3,Pg_S3327.15,Pg_S7360.5,XLOC_180590,Pg_S0590.13,Pg_S0428.20,Pg_S1560.7,Pg_S3713.22,Pg_S0025.3,Pg_S3074.9,Pg_S4281.1,Pg_S3582.4,Pg_S2896.3,Pg_S6282.2,Pg_S0758.5,Pg_S0204.4,Pg_S0358.22,Pg_S1672.1,Pg_S2164.7,Pg_S1692.20,Pg_S3779.3,Pg_S1844.8,Pg_S3979.10,Pg_S4405.7,Pg_S1553.1,Pg_S2473.26,Pg_S0346.6,Pg_S3316.4,Pg_S4658.18,Pg_S0298.19,Pg_S6137.4,Pg_S6366.2,Pg_S0156.2,Pg_S0327.4,Pg_S4893.15,Pg…
GO:0004107	chorismate synthase activity	molecular_function	0.27287	1	1	566708	4	45598	Pg_S5009.4
GO:0007005	mitochondrion organization	biological_process	0.2737	1	27	566708	204	45598	Pg_S6282.2,Pg_S1480.6,Pg_S1618.5,Pg_S9087.1,Pg_S0008.2,Pg_S4075.8,Pg_S1952.3,Pg_S5775.6,Pg_S6517.2,Pg_S0072.2,Pg_S3650.12,Pg_S1212.9,Pg_S0363.3,Pg_S3717.3,Pg_S0003.7,Pg_S2803.5,Pg_S0403.39,Pg_S1389.34,Pg_S3507.1,Pg_S3765.5,Pg_S2431.3,Pg_S7800.3,Pg_S1164.2,Pg_S0192.11,Pg_S1106.32,Pg_S0510.14,Pg_S0033.16
GO:0004555	alpha,alpha-trehalase activity	molecular_function	0.27387	1	4	566708	20	45598	XLOC_256637,Pg_S0753.40,Pg_S3862.4,Pg_S5185.5
GO:0015927	trehalase activity	molecular_function	0.27387	1	4	566708	20	45598	Pg_S3862.4,Pg_S0753.40,XLOC_256637,Pg_S5185.5
GO:0000990	core RNA polymerase binding transcription factor activity	molecular_function	0.27393	1	13	566708	93	45598	Pg_S6541.2,Pg_S0234.8,Pg_S1174.8,Pg_S0367.46,Pg_S0266.77,Pg_S0978.4,XLOC_199949,Pg_S5795.1,Pg_S0701.31,Pg_S4564.4,Pg_S0794.3,Pg_S1480.36,Pg_S2518.8
GO:0000996	core DNA-dependent RNA polymerase binding promoter specificity activity	molecular_function	0.27393	1	13	566708	93	45598	Pg_S2518.8,Pg_S0794.3,Pg_S1480.36,Pg_S4564.4,Pg_S0701.31,XLOC_199949,Pg_S0978.4,Pg_S5795.1,Pg_S0266.77,Pg_S0367.46,Pg_S0234.8,Pg_S1174.8,Pg_S6541.2
GO:0016987	sigma factor activity	molecular_function	0.27393	1	13	566708	93	45598	Pg_S6541.2,Pg_S0234.8,Pg_S1174.8,Pg_S0367.46,Pg_S0978.4,Pg_S5795.1,XLOC_199949,Pg_S0266.77,Pg_S0701.31,Pg_S4564.4,Pg_S1480.36,Pg_S0794.3,Pg_S2518.8
GO:0006729	tetrahydrobiopterin biosynthetic process	biological_process	0.27403	1	2	566708	8	45598	Pg_S1885.4,Pg_S1552.33
GO:0008124	4-alpha-hydroxytetrahydrobiopterin dehydratase activity	molecular_function	0.27403	1	2	566708	8	45598	Pg_S1552.33,Pg_S1885.4
GO:0046146	tetrahydrobiopterin metabolic process	biological_process	0.27403	1	2	566708	8	45598	Pg_S1885.4,Pg_S1552.33
GO:1901606	alpha-amino acid catabolic process	biological_process	0.27434	1	8	566708	50	45598	Pg_S2068.2,Pg_S8084.1,Pg_S2115.7,Pg_S2529.3,Pg_S2803.2,Pg_S4225.4,Pg_S6490.4,Pg_S6528.8
GO:0042803	protein homodimerization activity	molecular_function	0.27542	1	29	566708	188	45598	Pg_S1407.10,Pg_S0244.34,Pg_S0355.12,Pg_S1349.1,Pg_S3717.3,Pg_S1718.2,Pg_S4487.7,Pg_S0087.9,Pg_S4613.6,Pg_S0203.2,Pg_S5196.5,Pg_S5771.4,Pg_S3375.4,Pg_S3345.9,Pg_S0129.17,Pg_S5054.5,Pg_S1920.4,Pg_S0046.18,Pg_S0741.16,Pg_S0724.63,Pg_S0066.6,Pg_S4487.9,Pg_S4783.2,Pg_S0510.14,Pg_S4766.5,Pg_S0720.5,Pg_S0024.3,Pg_S0895.53,Pg_S1058.14
GO:0015016	[heparan sulfate]-glucosamine N-sulfotransferase activity	molecular_function	0.27565	1	1	566708	3	45598	Pg_S0643.5
GO:0034483	heparan sulfate sulfotransferase activity	molecular_function	0.27565	1	1	566708	3	45598	Pg_S0643.5
GO:0006351	transcription, DNA-dependent	biological_process	0.27588	1	647	566708	4650	45598	Pg_S6881.1,Pg_S4328.4,Pg_S6038.1,Pg_S1106.32,Pg_S4286.6,Pg_S0895.20,Pg_S2035.17,Pg_S1819.7,Pg_S0736.25,Pg_S1617.22,Pg_S1446.7,Pg_S3675.13,Pg_S8238.3,Pg_S0468.1,Pg_S3882.2,Pg_S3878.17,XLOC_199949,Pg_S4501.3,Pg_S1638.12,Pg_S1671.23,Pg_S0102.53,Pg_S0575.6,Pg_S1497.35,Pg_S0386.1,Pg_S4860.3,Pg_S2161.1,Pg_S1336.14,Pg_S3090.3,Pg_S0109.28,Pg_S4627.7,Pg_S0386.26,Pg_S4635.15,Pg_S1909.1,Pg_S5849.13,Pg_S1406…
GO:0046999	regulation of conjugation	biological_process	0.27727	1	3	566708	13	45598	Pg_S5970.6,Pg_S5036.9,Pg_S3178.2
GO:0004584	dolichyl-phosphate-mannose-glycolipid alpha-mannosyltransferase activity	molecular_function	0.27739	1	1	566708	4	45598	Pg_S3610.14
GO:0071495	cellular response to endogenous stimulus	biological_process	0.27811	1	3	566708	14	45598	Pg_S0415.4,Pg_S2898.6,Pg_S0925.30
GO:0042546	cell wall biogenesis	biological_process	0.27832	1	9	566708	54	45598	Pg_S4510.3,Pg_S6880.6,Pg_S6183.1,Pg_S0745.22,Pg_S2936.12,Pg_S0397.30,Pg_S0930.34,Pg_S4083.17,Pg_S0144.32
GO:0032774	RNA biosynthetic process	biological_process	0.27928	1	652	566708	4702	45598	Pg_S3178.5,Pg_S0476.46,Pg_S7381.1,Pg_S1774.14,Pg_S0740.14,Pg_S0851.5,Pg_S3465.1,Pg_S2709.2,Pg_S1562.43,Pg_S7114.3,Pg_S1668.14,Pg_S0408.53,Pg_S0431.5,Pg_S6920.3,Pg_S0447.15,Pg_S0987.16,Pg_S0285.6,Pg_S2898.6,Pg_S1676.6,Pg_S1004.9,Pg_S6125.2,Pg_S0036.15,Pg_S0896.3,Pg_S5872.3,Pg_S2147.21,Pg_S1330.12,Pg_S3703.6,Pg_S1990.12,Pg_S1881.4,Pg_S0244.8,Pg_S0131.9,Pg_S5959.6,Pg_S1055.25,Pg_S1038.31,Pg_S2753.19…
GO:0000981	sequence-specific DNA binding RNA polymerase II transcription factor activity	molecular_function	0.27948	1	7	566708	39	45598	Pg_S2132.9,Pg_S2473.3,Pg_S0812.13,Pg_S0960.17,Pg_S1766.15,Pg_S3465.1,Pg_S0265.21
GO:0009378	four-way junction helicase activity	molecular_function	0.27964	1	31	566708	296	45598	Pg_S5199.2,Pg_S3338.26,Pg_S4601.1,Pg_S1428.18,Pg_S6427.7,Pg_S4568.15,Pg_S5746.7,Pg_S6725.5,Pg_S3797.1,Pg_S4442.5,Pg_S1921.17,Pg_S4094.12,Pg_S1715.18,XLOC_060145,Pg_S1935.11,Pg_S0788.1,Pg_S3339.4,Pg_S1990.12,Pg_S4769.12,Pg_S1823.8,Pg_S0863.8,Pg_S3423.4,Pg_S0271.2,Pg_S2196.10,Pg_S1756.9,Pg_S7853.3,Pg_S4227.3,Pg_S5569.2,Pg_S2588.14,Pg_S2796.2,Pg_S4601.3
GO:0006282	regulation of DNA repair	biological_process	0.2797	1	2	566708	8	45598	Pg_S2241.27,Pg_S0123.1
GO:0080135	regulation of cellular response to stress	biological_process	0.2797	1	2	566708	8	45598	Pg_S0123.1,Pg_S2241.27
GO:2001020	regulation of response to DNA damage stimulus	biological_process	0.2797	1	2	566708	8	45598	Pg_S0123.1,Pg_S2241.27
GO:0019956	chemokine binding	molecular_function	0.27985	1	1	566708	4	45598	Pg_S0745.15
GO:0050776	regulation of immune response	biological_process	0.2801	1	9	566708	48	45598	Pg_S3338.21,Pg_S8289.2,Pg_S5942.6,Pg_S6912.2,Pg_S5942.7,Pg_S1761.12,Pg_S3049.2,Pg_S4487.7,Pg_S7927.1
GO:0016037	light absorption	biological_process	0.28069	1	1	566708	4	45598	Pg_S1501.19
GO:0031404	chloride ion binding	molecular_function	0.28069	1	1	566708	4	45598	Pg_S1501.19
GO:0035737	injection of substance in to other organism	biological_process	0.28097	1	2	566708	9	45598	Pg_S1528.3,Pg_S0085.33
GO:0035738	envenomation resulting in modification of morphology or physiology of other organism	biological_process	0.28097	1	2	566708	9	45598	Pg_S1528.3,Pg_S0085.33
GO:0044559	envenomation resulting in modulation of voltage-gated potassium channel activity in other organism	biological_process	0.28097	1	2	566708	9	45598	Pg_S0085.33,Pg_S1528.3
GO:0044560	envenomation resulting in modulation of ion channel activity in other organism	biological_process	0.28097	1	2	566708	9	45598	Pg_S0085.33,Pg_S1528.3
GO:0044562	envenomation resulting in negative regulation of voltage-gated potassium channel activity in other organism	biological_process	0.28097	1	2	566708	9	45598	Pg_S1528.3,Pg_S0085.33
GO:0044564	envenomation resulting in occlusion of the pore of voltage-gated potassium channel in other organism	biological_process	0.28097	1	2	566708	9	45598	Pg_S1528.3,Pg_S0085.33
GO:0009065	glutamine family amino acid catabolic process	biological_process	0.28104	1	2	566708	8	45598	Pg_S2115.7,Pg_S2068.2
GO:0045735	nutrient reservoir activity	molecular_function	0.28155	1	19	566708	97	45598	Pg_S0129.16,Pg_S4374.4,Pg_S5464.4,Pg_S6180.7,Pg_S0544.52,Pg_S2953.20,Pg_S1004.9,Pg_S5565.3,Pg_S5394.5,Pg_S0981.13,Pg_S1389.30,Pg_S0745.36,Pg_S0508.2,Pg_S3450.3,Pg_S3112.13,Pg_S3412.8,Pg_S2377.10,Pg_S1370.9,Pg_S4312.9
GO:0005681	spliceosomal complex	cellular_component	0.28165	1	23	566708	130	45598	Pg_S0192.14,Pg_S1480.36,Pg_S1577.1,Pg_S0175.19,Pg_S4969.3,Pg_S4842.1,Pg_S2803.9,Pg_S4553.10,Pg_S0277.32,Pg_S6209.1,Pg_S3866.11,Pg_S3429.13,Pg_S2224.1,Pg_S0097.1,Pg_S0488.9,Pg_S3896.10,Pg_S0954.2,Pg_S2674.6,Pg_S2391.2,Pg_S0431.15,Pg_S3338.26,Pg_S1116.6,Pg_S0367.46
GO:0031329	regulation of cellular catabolic process	biological_process	0.28191	1	31	566708	202	45598	Pg_S8677.1,Pg_S0386.1,Pg_S2161.1,Pg_S3436.1,Pg_S6212.7,Pg_S2144.6,Pg_S0720.5,Pg_S0224.3,Pg_S0890.9,Pg_S1870.9,Pg_S0399.45,Pg_S0454.3,Pg_S0930.19,Pg_S1758.14,XLOC_110646,Pg_S0046.18,Pg_S2116.16,Pg_S1589.4,Pg_S1359.4,Pg_S8752.1,Pg_S1864.2,Pg_S0072.2,Pg_S7170.1,Pg_S2220.2,Pg_S0363.17,XLOC_435479,Pg_S0008.24,Pg_S0659.9,Pg_S1721.8,Pg_S0355.12,Pg_S3258.3
GO:0033647	host intracellular organelle	cellular_component	0.2821	1	23	566708	148	45598	Pg_S1577.3,Pg_S3565.2,Pg_S0981.41,Pg_S4226.3,Pg_S0423.25,Pg_S2901.1,Pg_S2900.2,Pg_S4857.1,Pg_S3862.23,Pg_S5244.5,Pg_S3178.11,Pg_S0508.4,Pg_S2551.1,Pg_S3855.13,Pg_S0225.15,Pg_S1661.21,Pg_S1619.6,Pg_S4803.5,Pg_S2467.4,Pg_S6845.10,Pg_S0700.1,Pg_S0735.1,Pg_S7084.4
GO:0033648	host intracellular membrane-bounded organelle	cellular_component	0.2821	1	23	566708	148	45598	Pg_S1577.3,Pg_S0981.41,Pg_S3565.2,Pg_S0423.25,Pg_S4226.3,Pg_S2900.2,Pg_S2901.1,Pg_S4857.1,Pg_S3862.23,Pg_S5244.5,Pg_S3178.11,Pg_S0508.4,Pg_S2551.1,Pg_S3855.13,Pg_S0225.15,Pg_S1619.6,Pg_S1661.21,Pg_S4803.5,Pg_S0700.1,Pg_S6845.10,Pg_S2467.4,Pg_S0735.1,Pg_S7084.4
GO:0015936	coenzyme A metabolic process	biological_process	0.28212	1	10	566708	61	45598	Pg_S2080.7,Pg_S0559.3,Pg_S0320.3,Pg_S0740.7,Pg_S0587.1,Pg_S3074.9,Pg_S0139.14,Pg_S7170.7,Pg_S6137.4,Pg_S0993.6
GO:0007338	single fertilization	biological_process	0.28353	1	4	566708	19	45598	Pg_S2290.10,Pg_S2419.2,Pg_S2018.6,Pg_S2086.2
GO:0009566	fertilization	biological_process	0.28353	1	4	566708	19	45598	Pg_S2086.2,Pg_S2419.2,Pg_S2018.6,Pg_S2290.10
GO:0008218	bioluminescence	biological_process	0.28386	1	2	566708	12	45598	Pg_S0135.12,Pg_S0120.13
GO:0015078	hydrogen ion transmembrane transporter activity	molecular_function	0.28457	1	88	566708	614	45598	Pg_S6655.4,Pg_S4678.3,Pg_S1700.16,Pg_S0902.6,Pg_S2848.3,Pg_S3039.16,Pg_S1518.7,Pg_S0930.40,Pg_S4399.18,Pg_S5771.4,Pg_S1550.21,Pg_S0994.3,Pg_S1400.1,Pg_S3934.6,Pg_S1658.9,Pg_S1169.1,Pg_S1359.4,Pg_S5036.15,Pg_S1306.21,Pg_S1038.45,Pg_S4052.14,Pg_S0889.64,Pg_S2590.1,Pg_S6282.2,Pg_S0288.17,Pg_S0765.11,Pg_S0967.53,Pg_S0572.14,Pg_S3321.2,Pg_S1212.15,Pg_S0961.12,Pg_S5615.2,XLOC_335949,Pg_S5427.3,Pg_S2003…
GO:0006547	histidine metabolic process	biological_process	0.28562	1	12	566708	81	45598	Pg_S0213.29,Pg_S8609.1,Pg_S5454.6,Pg_S3456.16,Pg_S0403.32,Pg_S1465.27,Pg_S6053.3,Pg_S6519.4,Pg_S0724.14,Pg_S0426.7,Pg_S2228.12,Pg_S1652.1
GO:0052803	imidazole-containing compound metabolic process	biological_process	0.28562	1	12	566708	81	45598	Pg_S1465.27,Pg_S0403.32,Pg_S6053.3,Pg_S6519.4,Pg_S0213.29,Pg_S3456.16,Pg_S8609.1,Pg_S5454.6,Pg_S0426.7,Pg_S2228.12,Pg_S1652.1,Pg_S0724.14
GO:0043436	oxoacid metabolic process	biological_process	0.28668	1	175	566708	1408	45598	Pg_S1954.19,Pg_S6612.1,Pg_S1637.18,Pg_S3289.11,Pg_S5470.1,Pg_S2464.1,Pg_S4917.14,Pg_S0015.12,Pg_S2529.3,Pg_S4321.14,Pg_S4568.18,Pg_S0318.20,Pg_S4227.3,Pg_S3541.5,Pg_S1226.3,Pg_S1083.4,Pg_S4921.1,Pg_S4525.3,Pg_S3222.2,Pg_S7995.1,Pg_S0439.3,Pg_S1416.6,Pg_S5466.6,Pg_S2972.1,Pg_S0032.8,Pg_S0298.19,Pg_S6053.3,Pg_S3316.4,Pg_S8185.2,Pg_S7390.2,Pg_S3298.2,Pg_S3002.4,Pg_S0291.18,Pg_S2455.14,Pg_S0384.7,Pg_…
GO:0072329	monocarboxylic acid catabolic process	biological_process	0.28668	1	3	566708	17	45598	Pg_S5713.4,Pg_S1242.29,Pg_S1242.31
GO:0046556	alpha-N-arabinofuranosidase activity	molecular_function	0.28697	1	2	566708	12	45598	Pg_S0885.12,Pg_S1273.5
GO:0010506	regulation of autophagy	biological_process	0.28777	1	27	566708	176	45598	Pg_S1589.4,Pg_S2116.16,Pg_S0046.18,XLOC_110646,Pg_S1758.14,Pg_S0930.19,Pg_S0399.45,Pg_S0454.3,Pg_S1870.9,Pg_S0890.9,Pg_S0224.3,Pg_S0720.5,Pg_S2144.6,Pg_S3436.1,Pg_S6212.7,Pg_S2161.1,Pg_S0386.1,Pg_S8677.1,Pg_S0355.12,Pg_S3258.3,Pg_S0008.24,XLOC_435479,Pg_S0363.17,Pg_S7170.1,Pg_S0072.2,Pg_S8752.1,Pg_S1359.4
GO:0016010	dystrophin-associated glycoprotein complex	cellular_component	0.28837	1	5	566708	29	45598	Pg_S0367.46,Pg_S0382.9,Pg_S0536.38,Pg_S2124.12,Pg_S6606.8
GO:0051861	glycolipid binding	molecular_function	0.28899	1	3	566708	19	45598	XLOC_301754,Pg_S8147.1,Pg_S3149.14
GO:0006778	porphyrin-containing compound metabolic process	biological_process	0.29014	1	30	566708	211	45598	Pg_S1560.7,Pg_S1915.1,Pg_S3039.16,Pg_S0241.21,Pg_S5911.4,Pg_S1730.4,Pg_S1376.6,Pg_S3734.10,Pg_S0346.6,Pg_S2106.10,Pg_S2010.8,Pg_S2755.7,Pg_S0291.7,Pg_S6702.1,Pg_S3187.19,Pg_S6577.4,Pg_S0129.31,Pg_S3664.16,Pg_S0654.1,Pg_S2073.29,Pg_S0442.55,Pg_S0981.6,Pg_S1135.14,Pg_S0318.20,Pg_S1075.36,Pg_S0111.1,Pg_S1940.1,Pg_S0341.5,Pg_S5470.3,Pg_S5836.2
GO:0030507	spectrin binding	molecular_function	0.29028	1	2	566708	8	45598	Pg_S2800.12,Pg_S3064.23
GO:0042802	identical protein binding	molecular_function	0.29066	1	43	566708	287	45598	Pg_S0510.14,Pg_S4487.9,Pg_S1058.14,Pg_S0024.3,Pg_S0895.53,Pg_S1893.6,Pg_S0720.5,Pg_S4766.5,Pg_S5771.4,Pg_S0129.17,Pg_S0085.62,Pg_S5981.3,Pg_S0724.63,Pg_S0741.16,Pg_S5054.5,Pg_S1920.4,Pg_S5239.6,Pg_S3717.3,Pg_S1349.1,Pg_S5196.5,XLOC_320276,XLOC_222822,Pg_S0355.12,Pg_S0544.2,Pg_S4783.2,Pg_S0123.1,Pg_S0435.4,Pg_S4412.13,Pg_S0897.49,Pg_S3375.4,Pg_S3345.9,Pg_S0066.6,Pg_S0046.18,Pg_S2735.6,Pg_S1718.2,P…
GO:0006811	ion transport	biological_process	0.29151	1	295	566708	2248	45598	Pg_S3847.1,XLOC_438055,Pg_S7429.3,Pg_S1240.32,Pg_S7542.4,Pg_S0232.50,Pg_S0760.41,Pg_S5121.8,Pg_S0577.11,Pg_S1305.2,XLOC_492020,Pg_S1879.20,Pg_S1984.1,Pg_S4691.3,Pg_S0437.22,Pg_S4250.14,Pg_S0023.7,Pg_S2317.2,Pg_S2792.7,Pg_S0134.14,Pg_S1563.22,Pg_S3436.1,Pg_S1403.8,Pg_S1560.14,Pg_S3201.1,Pg_S4366.4,Pg_S0129.31,Pg_S4182.1,Pg_S7572.1,Pg_S6994.3,Pg_S2495.1,Pg_S0072.2,Pg_S0138.7,Pg_S5894.2,Pg_S4787.9,P…
GO:0044550	secondary metabolite biosynthetic process	biological_process	0.29153	1	4	566708	24	45598	Pg_S2677.26,Pg_S0808.37,Pg_S8042.1,Pg_S3934.6
GO:0003872	6-phosphofructokinase activity	molecular_function	0.29184	1	5	566708	41	45598	Pg_S3670.12,Pg_S4589.5,Pg_S1514.21,Pg_S6072.7,Pg_S1700.16
GO:0047355	CDP-glycerol glycerophosphotransferase activity	molecular_function	0.29237	1	1	566708	5	45598	Pg_S0121.58
GO:0030488	tRNA methylation	biological_process	0.29514	1	5	566708	32	45598	Pg_S0232.44,Pg_S4021.3,Pg_S2027.6,Pg_S0650.6,Pg_S0738.36
GO:0016756	glutathione gamma-glutamylcysteinyltransferase activity	molecular_function	0.29543	1	2	566708	11	45598	Pg_S8042.1,Pg_S2677.26
GO:0046937	phytochelatin metabolic process	biological_process	0.29543	1	2	566708	11	45598	Pg_S8042.1,Pg_S2677.26
GO:0046938	phytochelatin biosynthetic process	biological_process	0.29543	1	2	566708	11	45598	Pg_S2677.26,Pg_S8042.1
GO:0015672	monovalent inorganic cation transport	biological_process	0.29595	1	123	566708	910	45598	Pg_S1507.12,Pg_S0923.8,Pg_S1380.2,Pg_S0981.4,Pg_S3436.1,Pg_S4181.3,Pg_S0659.34,Pg_S6888.2,Pg_S4366.4,Pg_S0129.31,Pg_S0131.25,Pg_S1212.9,Pg_S6928.2,Pg_S5339.4,Pg_S3209.2,Pg_S7572.1,Pg_S0183.3,Pg_S5822.4,Pg_S6994.3,Pg_S2495.1,Pg_S6782.2,Pg_S0072.2,Pg_S0032.15,Pg_S2749.13,Pg_S1450.20,Pg_S5894.2,Pg_S0195.10,Pg_S5924.4,Pg_S0635.15,Pg_S0355.12,Pg_S0195.11,Pg_S2164.2,Pg_S7431.5,XLOC_438055,Pg_S3847.1,Pg…
GO:0006152	purine nucleoside catabolic process	biological_process	0.29612	1	3	566708	15	45598	Pg_S1721.8,Pg_S0659.9,Pg_S1864.2
GO:0006184	GTP catabolic process	biological_process	0.29612	1	3	566708	15	45598	Pg_S1721.8,Pg_S0659.9,Pg_S1864.2
GO:0009143	nucleoside triphosphate catabolic process	biological_process	0.29612	1	3	566708	15	45598	Pg_S1864.2,Pg_S0659.9,Pg_S1721.8
GO:0009146	purine nucleoside triphosphate catabolic process	biological_process	0.29612	1	3	566708	15	45598	Pg_S0659.9,Pg_S1864.2,Pg_S1721.8
GO:0009203	ribonucleoside triphosphate catabolic process	biological_process	0.29612	1	3	566708	15	45598	Pg_S0659.9,Pg_S1864.2,Pg_S1721.8
GO:0009207	purine ribonucleoside triphosphate catabolic process	biological_process	0.29612	1	3	566708	15	45598	Pg_S1721.8,Pg_S1864.2,Pg_S0659.9
GO:0033124	regulation of GTP catabolic process	biological_process	0.29612	1	3	566708	15	45598	Pg_S1721.8,Pg_S0659.9,Pg_S1864.2
GO:0043087	regulation of GTPase activity	biological_process	0.29612	1	3	566708	15	45598	Pg_S1721.8,Pg_S1864.2,Pg_S0659.9
GO:0046130	purine ribonucleoside catabolic process	biological_process	0.29612	1	3	566708	15	45598	Pg_S0659.9,Pg_S1864.2,Pg_S1721.8
GO:1901069	guanosine-containing compound catabolic process	biological_process	0.29612	1	3	566708	15	45598	Pg_S1721.8,Pg_S0659.9,Pg_S1864.2
GO:0009309	amine biosynthetic process	biological_process	0.29643	1	8	566708	39	45598	Pg_S4765.4,Pg_S4935.3,Pg_S2358.6,Pg_S1703.38,Pg_S1908.9,Pg_S0600.5,Pg_S4921.1,Pg_S2805.8
GO:0042401	cellular biogenic amine biosynthetic process	biological_process	0.29643	1	8	566708	39	45598	Pg_S1908.9,Pg_S0600.5,Pg_S1703.38,Pg_S2358.6,Pg_S4935.3,Pg_S4765.4,Pg_S2805.8,Pg_S4921.1
GO:0007128	meiotic prophase I	biological_process	0.2984	1	3	566708	12	45598	Pg_S4613.11,Pg_S0046.18,Pg_S4825.6
GO:0051324	prophase	biological_process	0.2984	1	3	566708	12	45598	Pg_S4613.11,Pg_S4825.6,Pg_S0046.18
GO:0008234	cysteine-type peptidase activity	molecular_function	0.29875	1	49	566708	368	45598	Pg_S2435.7,Pg_S6915.6,Pg_S2266.11,Pg_S0925.11,Pg_S0108.42,Pg_S0122.8,XLOC_403008,Pg_S4427.5,Pg_S0318.41,Pg_S3025.6,Pg_S0769.8,Pg_S4883.6,Pg_S1712.12,Pg_S2330.18,Pg_S3878.11,Pg_S1867.3,Pg_S2448.22,Pg_S3325.2,Pg_S6003.11,Pg_S0022.49,Pg_S1108.16,Pg_S4484.15,Pg_S0048.3,Pg_S0901.9,Pg_S0389.4,Pg_S8238.2,Pg_S5165.10,Pg_S3580.19,Pg_S2266.12,Pg_S0384.35,Pg_S4379.8,Pg_S0637.13,XLOC_091945,Pg_S1798.3,Pg_S31…
GO:0003697	single-stranded DNA binding	molecular_function	0.29902	1	12	566708	84	45598	Pg_S1011.5,Pg_S2568.18,Pg_S3141.1,Pg_S0305.3,Pg_S0655.14,Pg_S1428.10,Pg_S5357.4,Pg_S0655.15,Pg_S3264.8,Pg_S3855.13,Pg_S0263.6,Pg_S4860.3
GO:0048856	anatomical structure development	biological_process	0.30026	1	45	566708	328	45598	Pg_S0008.1,Pg_S0908.18,Pg_S3767.9,Pg_S2855.21,Pg_S3805.3,Pg_S2783.12,Pg_S1425.22,Pg_S0736.1,Pg_S4599.3,Pg_S3118.1,Pg_S8140.4,Pg_S5886.2,Pg_S0175.20,Pg_S6376.6,Pg_S1794.5,Pg_S1718.7,Pg_S3471.5,Pg_S7927.2,Pg_S7870.1,Pg_S4363.7,Pg_S1935.3,Pg_S1292.11,Pg_S0973.12,Pg_S3854.6,Pg_S3648.3,Pg_S7382.3,Pg_S3064.23,Pg_S0724.10,Pg_S0988.30,Pg_S1766.15,Pg_S3046.4,Pg_S2687.5,Pg_S3174.22,Pg_S0175.24,Pg_S0747.8,P…
GO:0009066	aspartate family amino acid metabolic process	biological_process	0.3005	1	17	566708	125	45598	Pg_S5158.9,Pg_S6655.6,Pg_S6528.8,Pg_S4225.4,Pg_S0318.20,Pg_S4568.18,Pg_S2529.3,Pg_S1637.18,Pg_S8084.1,Pg_S1954.19,Pg_S3862.23,Pg_S1679.46,Pg_S2803.2,Pg_S2583.14,Pg_S3316.4,Pg_S4405.7,Pg_S2473.26
GO:0042181	ketone biosynthetic process	biological_process	0.30082	1	5	566708	40	45598	Pg_S0093.27,Pg_S4321.14,Pg_S0013.1,Pg_S1815.23,Pg_S0093.26
GO:0007213	G-protein coupled acetylcholine receptor signaling pathway	biological_process	0.30115	1	1	566708	5	45598	Pg_S6398.1
GO:0043113	receptor clustering	biological_process	0.30115	1	1	566708	5	45598	Pg_S6398.1
GO:0043236	laminin binding	molecular_function	0.30115	1	1	566708	5	45598	Pg_S6398.1
GO:0072657	protein localization to membrane	biological_process	0.30115	1	1	566708	5	45598	Pg_S6398.1
GO:0005741	mitochondrial outer membrane	cellular_component	0.30169	1	27	566708	204	45598	Pg_S1468.8,Pg_S9087.1,Pg_S1066.16,Pg_S5976.3,Pg_S4855.11,Pg_S0072.2,Pg_S0607.7,Pg_S5775.6,Pg_S4075.8,Pg_S3717.3,Pg_S0439.3,Pg_S0363.3,Pg_S1212.9,Pg_S3650.12,Pg_S0003.7,Pg_S3765.5,Pg_S1389.34,Pg_S3507.1,Pg_S4409.18,Pg_S4244.6,Pg_S2144.6,Pg_S6377.1,Pg_S7800.3,Pg_S2499.1,Pg_S0439.40,Pg_S0033.16,Pg_S0747.20
GO:0031968	organelle outer membrane	cellular_component	0.30169	1	27	566708	204	45598	Pg_S1066.16,Pg_S9087.1,Pg_S1468.8,Pg_S3650.12,Pg_S1212.9,Pg_S0363.3,Pg_S0439.3,Pg_S3717.3,Pg_S4075.8,Pg_S5775.6,Pg_S4855.11,Pg_S0607.7,Pg_S0072.2,Pg_S5976.3,Pg_S3507.1,Pg_S4409.18,Pg_S1389.34,Pg_S3765.5,Pg_S0003.7,Pg_S0747.20,Pg_S0033.16,Pg_S0439.40,Pg_S2499.1,Pg_S7800.3,Pg_S6377.1,Pg_S2144.6,Pg_S4244.6
GO:0004325	ferrochelatase activity	molecular_function	0.30174	1	2	566708	10	45598	Pg_S1940.1,Pg_S1135.14
GO:0046782	regulation of viral transcription	biological_process	0.30191	1	2	566708	10	45598	Pg_S0575.52,Pg_S2274.7
GO:0044265	cellular macromolecule catabolic process	biological_process	0.30456	1	56	566708	440	45598	Pg_S2124.25,Pg_S1990.12,Pg_S5935.7,Pg_S2746.10,Pg_S2317.2,Pg_S1500.22,Pg_S4769.12,Pg_S2920.2,Pg_S7042.3,Pg_S1530.19,Pg_S7895.2,Pg_S0213.20,Pg_S1941.27,Pg_S2208.4,Pg_S0838.5,Pg_S2274.7,Pg_S2409.2,Pg_S5954.6,Pg_S0693.24,Pg_S4533.16,Pg_S0490.10,Pg_S0431.37,Pg_S5121.8,Pg_S0876.1,Pg_S8635.1,Pg_S4807.3,Pg_S2672.13,Pg_S6455.6,Pg_S8899.2,Pg_S6552.1,Pg_S2953.6,Pg_S6096.4,Pg_S1033.13,Pg_S3429.6,Pg_S0575.43…
GO:0031225	anchored to membrane	cellular_component	0.30474	1	6	566708	28	45598	Pg_S2936.12,Pg_S0144.32,Pg_S3306.7,Pg_S4510.3,Pg_S6183.1,Pg_S0745.22
GO:0070071	proton-transporting two-sector ATPase complex assembly	biological_process	0.30478	1	4	566708	21	45598	Pg_S3650.11,Pg_S2345.2,Pg_S3650.8,Pg_S1004.2
GO:0004347	glucose-6-phosphate isomerase activity	molecular_function	0.30497	1	2	566708	12	45598	Pg_S7036.4,Pg_S5008.15
GO:0043549	regulation of kinase activity	biological_process	0.30528	1	5	566708	26	45598	Pg_S0304.4,Pg_S0595.8,Pg_S2088.8,Pg_S2609.1,Pg_S2448.2
GO:0045859	regulation of protein kinase activity	biological_process	0.30528	1	5	566708	26	45598	Pg_S2448.2,Pg_S2088.8,Pg_S2609.1,Pg_S0595.8,Pg_S0304.4
GO:0051338	regulation of transferase activity	biological_process	0.30528	1	5	566708	26	45598	Pg_S0595.8,Pg_S0304.4,Pg_S2088.8,Pg_S2609.1,Pg_S2448.2
GO:0005158	insulin receptor binding	molecular_function	0.30672	1	1	566708	3	45598	Pg_S0378.9
GO:0042262	DNA protection	biological_process	0.3071	1	3	566708	16	45598	Pg_S2017.21,Pg_S0189.38,Pg_S2017.20
GO:0015658	branched-chain amino acid transmembrane transporter activity	molecular_function	0.30752	1	1	566708	3	45598	Pg_S0138.7
GO:0015803	branched-chain amino acid transport	biological_process	0.30752	1	1	566708	3	45598	Pg_S0138.7
GO:0005984	disaccharide metabolic process	biological_process	0.3077	1	19	566708	138	45598	Pg_S5024.5,Pg_S0784.2,Pg_S0858.5,Pg_S3862.4,Pg_S5942.4,Pg_S5185.5,XLOC_256637,Pg_S1885.43,Pg_S7852.4,Pg_S2070.2,Pg_S4206.8,Pg_S0753.40,Pg_S0426.7,Pg_S0002.18,Pg_S0906.24,Pg_S7145.5,Pg_S4844.3,Pg_S5025.5,Pg_S5447.8
GO:0004074	biliverdin reductase activity	molecular_function	0.30778	1	1	566708	3	45598	Pg_S3187.19
GO:0042167	heme catabolic process	biological_process	0.30778	1	1	566708	3	45598	Pg_S3187.19
GO:0042132	fructose 1,6-bisphosphate 1-phosphatase activity	molecular_function	0.3082	1	5	566708	29	45598	Pg_S1128.5,Pg_S1888.7,Pg_S0195.10,Pg_S9236.1,Pg_S4561.1
GO:0070085	glycosylation	biological_process	0.3105	1	33	566708	253	45598	Pg_S0429.34,Pg_S4326.21,Pg_S4339.13,Pg_S4706.11,Pg_S4850.1,Pg_S0402.18,Pg_S5058.7,Pg_S5442.1,Pg_S1242.28,Pg_S7102.1,Pg_S0191.8,Pg_S1108.22,Pg_S5721.13,Pg_S4174.5,Pg_S0987.10,Pg_S3650.12,Pg_S5312.5,Pg_S0662.51,Pg_S5853.7,Pg_S0724.63,Pg_S2315.6,Pg_S1305.7,Pg_S1116.15,Pg_S2171.1,Pg_S1990.3,Pg_S0895.53,Pg_S0239.1,Pg_S0449.15,Pg_S1516.3,Pg_S4800.2,Pg_S3817.7,Pg_S4409.15,Pg_S3771.12
GO:0016573	histone acetylation	biological_process	0.31056	1	4	566708	21	45598	Pg_S3810.2,Pg_S0203.2,Pg_S0557.2,Pg_S2626.5
GO:0046873	metal ion transmembrane transporter activity	molecular_function	0.3116	1	108	566708	795	45598	Pg_S0659.34,Pg_S4021.15,Pg_S3085.14,Pg_S6888.2,Pg_S3124.4,Pg_S3201.1,Pg_S6379.4,Pg_S3911.6,Pg_S2792.7,Pg_S1380.2,Pg_S1497.35,Pg_S0635.15,Pg_S1973.11,Pg_S7431.5,XLOC_241369,Pg_S5894.2,Pg_S4778.2,Pg_S6209.1,Pg_S2495.1,Pg_S0801.4,Pg_S0183.3,Pg_S0914.1,Pg_S2295.24,Pg_S3209.2,XLOC_492020,Pg_S1125.4,Pg_S0838.2,Pg_S4568.4,Pg_S1671.31,Pg_S0577.11,Pg_S1472.3,Pg_S7717.1,Pg_S7429.3,Pg_S4286.1,Pg_S4808.2,Pg_…
GO:0009539	photosystem II reaction center	cellular_component	0.31163	1	10	566708	69	45598	Pg_S3845.1,XLOC_146645,Pg_S2404.1,Pg_S3845.6,Pg_S0244.45,Pg_S1528.26,Pg_S3504.5,XLOC_091945,Pg_S6588.12,Pg_S0864.2
GO:0009056	catabolic process	biological_process	0.31183	1	223	566708	1676	45598	Pg_S1886.23,Pg_S2920.2,Pg_S7895.2,Pg_S0213.20,Pg_S1941.27,Pg_S1990.12,Pg_S2746.10,Pg_S1135.12,Pg_S1368.2,Pg_S0341.5,Pg_S5008.15,Pg_S0876.1,Pg_S0316.2,Pg_S1915.1,Pg_S3855.13,Pg_S8635.1,XLOC_110646,Pg_S2409.2,Pg_S0003.7,Pg_S2116.16,Pg_S1561.4,Pg_S6081.2,Pg_S0930.19,Pg_S4931.1,Pg_S1075.36,Pg_S3423.10,Pg_S7170.1,Pg_S2016.2,Pg_S6633.2,Pg_S1864.2,Pg_S6455.6,Pg_S8899.2,Pg_S1164.7,Pg_S3258.3,Pg_S0355.12,…
GO:0004356	glutamate-ammonia ligase activity	molecular_function	0.31302	1	6	566708	37	45598	Pg_S0760.6,Pg_S1647.42,Pg_S2147.11,Pg_S3711.8,Pg_S5520.14,Pg_S5008.13
GO:0007610	behavior	biological_process	0.3137	1	6	566708	40	45598	Pg_S1528.3,Pg_S0271.8,Pg_S2448.2,Pg_S7014.1,Pg_S1778.1,Pg_S0085.33
GO:0008610	lipid biosynthetic process	biological_process	0.3141	1	113	566708	875	45598	Pg_S5924.9,Pg_S5466.9,Pg_S1451.9,Pg_S1450.20,Pg_S4656.4,Pg_S0086.28,Pg_S2755.8,Pg_S6120.7,Pg_S3258.3,Pg_S5001.2,Pg_S1079.1,Pg_S1214.11,Pg_S6090.2,Pg_S3063.1,Pg_S5440.8,Pg_S3747.4,Pg_S1212.9,Pg_S6819.3,Pg_S2315.1,Pg_S2503.6,Pg_S5320.7,Pg_S0662.68,Pg_S3504.4,Pg_S4255.1,Pg_S2414.1,Pg_S2369.1,Pg_S4690.2,Pg_S5058.9,Pg_S4249.1,Pg_S5890.6,Pg_S2124.22,Pg_S1701.8,Pg_S0378.7,Pg_S1185.34,Pg_S0219.37,XLOC_44…
GO:0000042	protein targeting to Golgi	biological_process	0.31417	1	2	566708	14	45598	Pg_S3112.13,Pg_S1314.8
GO:0000301	retrograde transport, vesicle recycling within Golgi	biological_process	0.31417	1	2	566708	14	45598	Pg_S3112.13,Pg_S1314.8
GO:0034067	protein localization to Golgi apparatus	biological_process	0.31417	1	2	566708	14	45598	Pg_S1314.8,Pg_S3112.13
GO:0072600	establishment of protein localization to Golgi	biological_process	0.31417	1	2	566708	14	45598	Pg_S1314.8,Pg_S3112.13
GO:0004181	metallocarboxypeptidase activity	molecular_function	0.31467	1	2	566708	11	45598	Pg_S3303.15,Pg_S3783.19
GO:0008686	3,4-dihydroxy-2-butanone-4-phosphate synthase activity	molecular_function	0.3147	1	3	566708	13	45598	Pg_S3560.4,Pg_S3669.5,Pg_S7314.3
GO:0006325	chromatin organization	biological_process	0.31498	1	56	566708	374	45598	Pg_S3098.15,Pg_S5566.5,Pg_S3063.7,Pg_S3610.16,Pg_S1564.1,Pg_S1066.14,Pg_S5389.7,Pg_S0070.6,Pg_S2631.8,Pg_S1464.1,Pg_S0557.2,Pg_S1389.30,Pg_S0846.19,Pg_S5948.1,Pg_S0575.13,Pg_S6086.1,Pg_S4509.2,Pg_S0076.2,Pg_S6304.1,Pg_S0319.11,Pg_S3810.2,Pg_S2495.1,Pg_S8551.1,Pg_S5821.13,Pg_S2564.8,Pg_S1106.9,Pg_S5063.4,Pg_S2507.17,Pg_S0978.18,Pg_S0850.6,Pg_S0926.8,Pg_S5063.5,Pg_S2207.17,Pg_S2553.6,Pg_S7084.4,Pg_…
GO:0007129	synapsis	biological_process	0.31511	1	4	566708	16	45598	Pg_S0046.18,Pg_S4825.6,Pg_S4369.16,Pg_S4613.11
GO:0007130	synaptonemal complex assembly	biological_process	0.31511	1	4	566708	16	45598	Pg_S4825.6,Pg_S0046.18,Pg_S4369.16,Pg_S4613.11
GO:0070192	chromosome organization involved in meiosis	biological_process	0.31511	1	4	566708	16	45598	Pg_S4369.16,Pg_S4613.11,Pg_S4825.6,Pg_S0046.18
GO:0070193	synaptonemal complex organization	biological_process	0.31511	1	4	566708	16	45598	Pg_S0046.18,Pg_S4825.6,Pg_S4613.11,Pg_S4369.16
GO:0010498	proteasomal protein catabolic process	biological_process	0.31679	1	9	566708	55	45598	Pg_S6096.4,Pg_S5121.8,Pg_S2161.1,Pg_S1413.3,Pg_S2409.2,Pg_S2891.2,Pg_S2274.7,Pg_S6552.1,Pg_S0073.12
GO:0016879	ligase activity, forming carbon-nitrogen bonds	molecular_function	0.31782	1	122	566708	902	45598	Pg_S0241.1,Pg_S0213.47,Pg_S3014.2,Pg_S2116.16,Pg_S0992.33,Pg_S1881.9,Pg_S0204.37,Pg_S1634.4,Pg_S0046.1,Pg_S2228.1,Pg_S5520.14,Pg_S1713.28,Pg_S1990.12,Pg_S3862.23,Pg_S1647.42,Pg_S1858.20,Pg_S4758.9,Pg_S2351.5,Pg_S5008.13,Pg_S2044.12,Pg_S6343.2,Pg_S1135.18,Pg_S4650.2,Pg_S3656.5,Pg_S7382.3,Pg_S6283.1,Pg_S4717.2,Pg_S1358.43,Pg_S1867.3,Pg_S0288.39,Pg_S4566.1,Pg_S1541.7,Pg_S0077.24,Pg_S2454.4,Pg_S3006.…
GO:0004398	histidine decarboxylase activity	molecular_function	0.31835	1	1	566708	2	45598	Pg_S0426.7
GO:0071944	cell periphery	cellular_component	0.31868	1	144	566708	1015	45598	Pg_S0442.23,Pg_S1434.6,Pg_S7171.2,Pg_S2093.8,Pg_S2749.3,Pg_S4312.10,Pg_S4278.9,Pg_S2317.2,Pg_S1939.40,Pg_S0360.8,Pg_S1692.9,Pg_S8140.4,Pg_S4083.17,Pg_S7084.4,Pg_S1354.13,Pg_S1630.4,Pg_S2925.2,Pg_S4337.3,Pg_S0801.4,Pg_S2495.1,Pg_S1957.25,Pg_S2018.6,Pg_S4656.4,Pg_S4278.8,Pg_S3168.3,Pg_S5101.3,Pg_S0786.1,Pg_S0786.23,Pg_S1311.1,Pg_S6582.9,Pg_S6710.2,Pg_S1766.15,Pg_S1886.14,Pg_S1355.15,Pg_S3526.11,Pg_…
GO:0006545	glycine biosynthetic process	biological_process	0.31886	1	1	566708	4	45598	Pg_S2014.1
GO:0006808	regulation of nitrogen utilization	biological_process	0.31893	1	1	566708	4	45598	Pg_S5167.11
GO:0019740	nitrogen utilization	biological_process	0.31893	1	1	566708	4	45598	Pg_S5167.11
GO:0030029	actin filament-based process	biological_process	0.31934	1	13	566708	85	45598	Pg_S1038.24,Pg_S0076.2,Pg_S5257.2,Pg_S1076.1,Pg_S3062.2,Pg_S4342.24,Pg_S0736.1,Pg_S8677.1,Pg_S7044.4,Pg_S1546.2,Pg_S1499.9,Pg_S3532.10,Pg_S0178.13
GO:0030036	actin cytoskeleton organization	biological_process	0.31934	1	13	566708	85	45598	Pg_S3532.10,Pg_S1546.2,Pg_S1499.9,Pg_S0178.13,Pg_S0736.1,Pg_S8677.1,Pg_S3062.2,Pg_S4342.24,Pg_S7044.4,Pg_S1038.24,Pg_S1076.1,Pg_S0076.2,Pg_S5257.2
GO:0050852	T cell receptor signaling pathway	biological_process	0.31967	1	3	566708	13	45598	Pg_S3338.21,Pg_S4487.7,Pg_S5942.7
GO:0034450	ubiquitin-ubiquitin ligase activity	molecular_function	0.32057	1	2	566708	12	45598	Pg_S5199.2,Pg_S1990.12
GO:0071949	FAD binding	molecular_function	0.32077	1	23	566708	174	45598	Pg_S3064.7,Pg_S0923.8,Pg_S1560.7,Pg_S1185.34,Pg_S3063.2,Pg_S1200.2,Pg_S0590.13,Pg_S3287.9,Pg_S2035.14,Pg_S0346.6,Pg_S6081.2,Pg_S6702.1,Pg_S0262.7,Pg_S1262.5,Pg_S0129.31,Pg_S0654.1,Pg_S0981.6,Pg_S2164.7,Pg_S6152.1,Pg_S1675.13,Pg_S0575.57,Pg_S1672.1,Pg_S3063.1
GO:0031555	transcriptional attenuation	biological_process	0.32134	1	3	566708	16	45598	Pg_S5466.6,Pg_S0987.16,Pg_S6655.6
GO:0031556	transcriptional attenuation by ribosome	biological_process	0.32134	1	3	566708	16	45598	Pg_S6655.6,Pg_S5466.6,Pg_S0987.16
GO:0016634	oxidoreductase activity, acting on the CH-CH group of donors, oxygen as acceptor	molecular_function	0.32264	1	3	566708	19	45598	Pg_S5713.4,Pg_S1242.29,Pg_S1242.31
GO:0003989	acetyl-CoA carboxylase activity	molecular_function	0.32437	1	3	566708	16	45598	Pg_S4690.2,Pg_S1416.6,Pg_S1212.9
GO:0016421	CoA carboxylase activity	molecular_function	0.32437	1	3	566708	16	45598	Pg_S1212.9,Pg_S1416.6,Pg_S4690.2
GO:0016885	ligase activity, forming carbon-carbon bonds	molecular_function	0.32437	1	3	566708	16	45598	Pg_S1416.6,Pg_S4690.2,Pg_S1212.9
GO:0017025	TBP-class protein binding	molecular_function	0.32443	1	5	566708	32	45598	Pg_S1483.3,Pg_S2377.1,Pg_S7504.2,Pg_S2156.5,Pg_S7264.4
GO:0005665	DNA-directed RNA polymerase II, core complex	cellular_component	0.32462	1	2	566708	8	45598	Pg_S2208.4,Pg_S2190.11
GO:0009084	glutamine family amino acid biosynthetic process	biological_process	0.32538	1	8	566708	60	45598	Pg_S2464.1,Pg_S0213.29,Pg_S1647.42,Pg_S1465.27,Pg_S3656.5,Pg_S5520.14,Pg_S0897.19,Pg_S3711.8
GO:0015293	symporter activity	molecular_function	0.32615	1	8	566708	56	45598	Pg_S6379.4,Pg_S2390.18,Pg_S0724.14,Pg_S1434.6,Pg_S0664.32,Pg_S0265.21,Pg_S2634.2,Pg_S0403.32
GO:0015294	solute:cation symporter activity	molecular_function	0.32615	1	8	566708	56	45598	Pg_S1434.6,Pg_S0664.32,Pg_S0265.21,Pg_S2390.18,Pg_S6379.4,Pg_S0724.14,Pg_S0403.32,Pg_S2634.2
GO:0048609	multicellular organismal reproductive process	biological_process	0.3266	1	14	566708	95	45598	Pg_S8140.4,Pg_S1425.22,Pg_S0204.75,Pg_S4369.16,Pg_S5498.4,Pg_S2783.12,Pg_S4363.7,Pg_S1908.5,Pg_S0046.18,Pg_S1794.5,Pg_S1766.15,Pg_S3949.6,Pg_S3046.4,Pg_S8258.2
GO:0007342	fusion of sperm to egg plasma membrane	biological_process	0.32667	1	3	566708	13	45598	Pg_S2290.10,Pg_S2018.6,Pg_S2419.2
GO:0045026	plasma membrane fusion	biological_process	0.32667	1	3	566708	13	45598	Pg_S2290.10,Pg_S2018.6,Pg_S2419.2
GO:0019015	viral genome	cellular_component	0.32705	1	1	566708	2	45598	Pg_S3124.9
GO:0051056	regulation of small GTPase mediated signal transduction	biological_process	0.32762	1	2	566708	18	45598	Pg_S1059.42,Pg_S1470.9
GO:0004637	phosphoribosylamine-glycine ligase activity	molecular_function	0.32796	1	1	566708	2	45598	Pg_S4217.4
GO:0006144	purine nucleobase metabolic process	biological_process	0.32796	1	1	566708	2	45598	Pg_S4217.4
GO:0009113	purine nucleobase biosynthetic process	biological_process	0.32796	1	1	566708	2	45598	Pg_S4217.4
GO:0044708	single-organism behavior	biological_process	0.32797	1	2	566708	10	45598	Pg_S2448.2,Pg_S1778.1
GO:0000375	RNA splicing, via transesterification reactions	biological_process	0.32907	1	31	566708	194	45598	Pg_S1823.25,Pg_S4553.10,Pg_S2803.9,Pg_S1997.1,Pg_S1577.1,Pg_S0175.19,Pg_S4969.3,Pg_S4842.1,Pg_S1480.36,Pg_S0192.14,Pg_S2224.1,Pg_S3429.13,Pg_S0097.1,Pg_S3866.11,Pg_S0366.13,Pg_S6209.1,Pg_S0277.32,Pg_S1761.12,Pg_S5169.2,Pg_S0954.2,Pg_S2569.12,Pg_S0002.25,Pg_S3896.10,Pg_S0488.9,Pg_S1116.6,Pg_S0046.18,Pg_S0456.7,Pg_S0367.46,Pg_S3338.26,Pg_S2391.2,Pg_S0431.15
GO:0009894	regulation of catabolic process	biological_process	0.32957	1	31	566708	210	45598	Pg_S2116.16,Pg_S0046.18,Pg_S1589.4,Pg_S1758.14,XLOC_110646,Pg_S0930.19,Pg_S0890.9,Pg_S1870.9,Pg_S0399.45,Pg_S0454.3,Pg_S0224.3,Pg_S0720.5,Pg_S3436.1,Pg_S6212.7,Pg_S2144.6,Pg_S0386.1,Pg_S2161.1,Pg_S8677.1,Pg_S1721.8,Pg_S0355.12,Pg_S3258.3,Pg_S0008.24,Pg_S0659.9,Pg_S7170.1,XLOC_435479,Pg_S0363.17,Pg_S2220.2,Pg_S0072.2,Pg_S8752.1,Pg_S1864.2,Pg_S1359.4
GO:0008028	monocarboxylic acid transmembrane transporter activity	molecular_function	0.33027	1	2	566708	7	45598	Pg_S0265.21,Pg_S2920.14
GO:0051704	multi-organism process	biological_process	0.33137	1	250	566708	1962	45598	Pg_S3492.4,Pg_S7829.2,Pg_S0334.5,Pg_S3830.25,Pg_S1230.1,Pg_S2784.10,Pg_S0245.3,Pg_S1661.21,XLOC_403008,Pg_S0352.3,Pg_S6229.5,Pg_S0225.15,Pg_S0508.4,Pg_S3346.22,Pg_S0224.3,Pg_S0276.29,Pg_S5596.4,Pg_S5553.2,Pg_S0741.35,Pg_S0832.2,Pg_S7448.2,Pg_S1081.3,Pg_S0384.24,Pg_S4769.12,XLOC_522076,Pg_S3329.5,Pg_S0681.1,XLOC_388763,Pg_S0661.3,Pg_S6544.2,Pg_S3325.19,Pg_S0168.6,Pg_S4805.2,Pg_S0904.6,Pg_S0634.16,…
GO:0015980	energy derivation by oxidation of organic compounds	biological_process	0.33207	1	38	566708	279	45598	Pg_S3722.19,Pg_S6528.8,Pg_S4225.4,Pg_S1050.14,Pg_S0131.25,Pg_S9207.1,Pg_S0170.11,Pg_S2132.10,Pg_S8084.1,Pg_S1404.4,Pg_S3650.8,Pg_S0175.24,Pg_S7601.1,Pg_S4181.3,XLOC_036892,Pg_S2803.2,Pg_S1346.4,Pg_S7353.2,Pg_S5503.2,Pg_S0190.11,Pg_S2068.2,Pg_S6376.5,Pg_S1693.17,Pg_S2115.7,Pg_S5520.5,Pg_S4014.1,Pg_S0482.2,Pg_S0400.41,Pg_S2529.3,Pg_S1128.5,Pg_S6467.2,Pg_S0497.8,Pg_S0197.3,Pg_S1202.8,Pg_S3582.13,Pg_…
GO:0006082	organic acid metabolic process	biological_process	0.33255	1	175	566708	1420	45598	Pg_S0515.7,Pg_S4879.4,Pg_S0497.8,Pg_S1497.5,Pg_S1262.5,Pg_S3456.16,Pg_S5123.2,Pg_S1908.9,Pg_S8809.1,Pg_S6490.4,Pg_S0724.14,Pg_S0291.17,Pg_S0724.33,Pg_S2512.6,Pg_S2701.1,Pg_S1647.42,Pg_S5713.4,Pg_S4246.2,Pg_S5428.3,Pg_S4678.5,Pg_S2093.36,Pg_S0035.17,Pg_S1242.29,Pg_S0384.8,Pg_S1679.46,Pg_S0213.29,Pg_S1701.8,Pg_S3935.2,Pg_S6577.4,Pg_S2115.7,Pg_S4690.2,Pg_S2468.22,Pg_S1090.2,Pg_S5158.9,Pg_S1652.1,Pg_…
GO:0044391	ribosomal subunit	cellular_component	0.33268	1	7	566708	33	45598	Pg_S0085.25,Pg_S3257.6,Pg_S0085.26,Pg_S1679.39,Pg_S1570.9,Pg_S0085.28,Pg_S0967.11
GO:0016703	oxidoreductase activity, acting on single donors with incorporation of molecular oxygen, incorporation of one atom of oxygen (internal monooxygenases or internal mixed function oxidases)	molecular_function	0.33327	1	8	566708	48	45598	Pg_S0403.32,Pg_S1465.27,Pg_S6053.3,Pg_S4012.7,Pg_S0213.29,Pg_S8609.1,Pg_S0724.14,Pg_S2768.16
GO:0000723	telomere maintenance	biological_process	0.33349	1	12	566708	75	45598	Pg_S1281.7,Pg_S4045.20,Pg_S1575.2,Pg_S1076.6,Pg_S2612.3,Pg_S2186.5,Pg_S4578.4,Pg_S3818.6,Pg_S0853.13,Pg_S0664.23,Pg_S3985.2,Pg_S7264.3
GO:0032200	telomere organization	biological_process	0.33349	1	12	566708	75	45598	Pg_S3818.6,Pg_S4578.4,Pg_S3985.2,Pg_S0664.23,Pg_S0853.13,Pg_S7264.3,Pg_S1575.2,Pg_S4045.20,Pg_S1281.7,Pg_S1076.6,Pg_S2612.3,Pg_S2186.5
GO:0060249	anatomical structure homeostasis	biological_process	0.33349	1	12	566708	75	45598	Pg_S2612.3,Pg_S2186.5,Pg_S4045.20,Pg_S1281.7,Pg_S1575.2,Pg_S1076.6,Pg_S0853.13,Pg_S0664.23,Pg_S3985.2,Pg_S7264.3,Pg_S4578.4,Pg_S3818.6
GO:0051656	establishment of organelle localization	biological_process	0.33382	1	2	566708	9	45598	Pg_S1076.1,Pg_S0736.1
GO:0004601	peroxidase activity	molecular_function	0.33445	1	34	566708	232	45598	Pg_S3411.12,Pg_S0688.1,Pg_S9145.2,Pg_S1766.14,Pg_S3287.7,Pg_S0662.25,Pg_S6634.6,Pg_S0374.50,Pg_S8426.2,Pg_S3724.5,Pg_S0857.52,Pg_S4680.9,Pg_S1619.3,Pg_S4378.17,Pg_S4442.10,Pg_S1202.8,Pg_S1271.11,Pg_S1951.9,Pg_S3610.1,Pg_S0896.12,Pg_S2116.17,Pg_S0021.1,Pg_S1212.10,Pg_S0988.30,Pg_S6095.2,Pg_S3411.11,Pg_S2677.23,Pg_S1619.2,Pg_S0859.5,Pg_S1420.4,Pg_S5463.6,Pg_S6468.2,Pg_S2946.30,Pg_S7601.1
GO:0016684	oxidoreductase activity, acting on peroxide as acceptor	molecular_function	0.33445	1	34	566708	232	45598	Pg_S9145.2,Pg_S1766.14,Pg_S3287.7,Pg_S3411.12,Pg_S0688.1,Pg_S0374.50,Pg_S0662.25,Pg_S6634.6,Pg_S3724.5,Pg_S8426.2,Pg_S4680.9,Pg_S0857.52,Pg_S4378.17,Pg_S4442.10,Pg_S1619.3,Pg_S1202.8,Pg_S3610.1,Pg_S1271.11,Pg_S1951.9,Pg_S0896.12,Pg_S0021.1,Pg_S2116.17,Pg_S1212.10,Pg_S3411.11,Pg_S2677.23,Pg_S0988.30,Pg_S6095.2,Pg_S0859.5,Pg_S1420.4,Pg_S1619.2,Pg_S6468.2,Pg_S5463.6,Pg_S2946.30,Pg_S7601.1
GO:0010309	acireductone dioxygenase [iron(II)-requiring] activity	molecular_function	0.33528	1	3	566708	17	45598	Pg_S1004.9,Pg_S6180.7,Pg_S3463.10
GO:0004427	inorganic diphosphatase activity	molecular_function	0.33547	1	6	566708	44	45598	Pg_S1437.7,Pg_S6379.4,Pg_S8365.2,Pg_S0753.1,Pg_S6642.3,Pg_S1450.20
GO:0006575	cellular modified amino acid metabolic process	biological_process	0.33643	1	22	566708	156	45598	Pg_S5428.3,Pg_S1451.9,Pg_S3174.20,Pg_S5001.2,Pg_S3579.4,Pg_S7858.1,Pg_S4525.3,Pg_S1226.3,Pg_S3518.16,Pg_S0291.17,Pg_S0111.1,Pg_S3541.5,Pg_S6528.8,Pg_S4227.3,Pg_S0543.15,Pg_S0291.7,Pg_S0426.21,Pg_S4151.5,Pg_S4442.6,Pg_S6725.6,Pg_S7390.2,Pg_S0291.18
GO:0044255	cellular lipid metabolic process	biological_process	0.33664	1	124	566708	988	45598	Pg_S0290.6,Pg_S0654.1,Pg_S1661.17,Pg_S4682.1,Pg_S2512.6,Pg_S0724.33,Pg_S5851.1,Pg_S1227.18,Pg_S5775.6,Pg_S2428.14,Pg_S5713.4,Pg_S4174.5,Pg_S0004.23,Pg_S3670.3,Pg_S5911.4,Pg_S0515.7,Pg_S1376.6,Pg_S0956.19,Pg_S4879.4,Pg_S0833.4,Pg_S8809.1,Pg_S2858.1,Pg_S6081.2,Pg_S0291.7,Pg_S1262.5,Pg_S5123.2,Pg_S2503.6,Pg_S5320.7,Pg_S2315.1,Pg_S1212.9,Pg_S3747.4,Pg_S0431.5,Pg_S4690.2,Pg_S4255.1,Pg_S3504.4,Pg_S4656…
GO:0030518	intracellular steroid hormone receptor signaling pathway	biological_process	0.33682	1	6	566708	32	45598	Pg_S3465.1,Pg_S1766.15,Pg_S0265.21,Pg_S0415.4,Pg_S2473.3,Pg_S2132.9
GO:0030522	intracellular receptor signaling pathway	biological_process	0.33682	1	6	566708	32	45598	Pg_S3465.1,Pg_S1766.15,Pg_S0265.21,Pg_S0415.4,Pg_S2473.3,Pg_S2132.9
GO:0048523	negative regulation of cellular process	biological_process	0.33732	1	44	566708	287	45598	Pg_S0500.19,Pg_S4328.4,Pg_S5578.7,Pg_S2871.23,Pg_S1631.2,Pg_S1340.4,Pg_S0524.30,Pg_S0900.8,Pg_S0736.1,Pg_S2626.5,Pg_S7251.2,Pg_S0926.5,Pg_S7741.1,Pg_S7265.2,Pg_S0203.2,Pg_S0762.19,Pg_S2568.19,Pg_S0290.6,Pg_S0640.12,Pg_S2746.10,Pg_S2317.2,Pg_S3843.17,Pg_S1038.19,Pg_S3178.11,Pg_S1044.2,Pg_S2207.18,Pg_S6147.2,Pg_S0181.12,Pg_S4063.8,Pg_S2891.2,Pg_S5257.2,Pg_S3339.17,Pg_S1237.36,Pg_S0543.8,Pg_S5860.8,…
GO:0044242	cellular lipid catabolic process	biological_process	0.33736	1	3	566708	19	45598	Pg_S1242.31,Pg_S1242.29,Pg_S5713.4
GO:0031399	regulation of protein modification process	biological_process	0.33815	1	6	566708	32	45598	Pg_S5248.2,Pg_S0595.8,Pg_S0304.4,Pg_S2448.2,Pg_S2088.8,Pg_S2609.1
GO:0008990	rRNA (guanine-N2-)-methyltransferase activity	molecular_function	0.33897	1	1	566708	2	45598	Pg_S0123.10
GO:0016435	rRNA (guanine) methyltransferase activity	molecular_function	0.33897	1	1	566708	2	45598	Pg_S0123.10
GO:0071310	cellular response to organic substance	biological_process	0.33927	1	6	566708	31	45598	Pg_S0925.30,Pg_S2409.2,Pg_S2898.6,Pg_S2274.7,Pg_S6552.1,Pg_S0415.4
GO:0017053	transcriptional repressor complex	cellular_component	0.33959	1	4	566708	28	45598	Pg_S1497.22,Pg_S5969.2,Pg_S5165.10,Pg_S4249.1
GO:0008770	[acyl-carrier-protein] phosphodiesterase activity	molecular_function	0.33979	1	2	566708	11	45598	Pg_S0004.23,Pg_S4656.4
GO:0006457	protein folding	biological_process	0.34012	1	51	566708	377	45598	Pg_S3550.13,Pg_S2017.17,Pg_S3636.4,Pg_S6758.7,Pg_S5694.1,Pg_S6381.3,Pg_S0230.30,Pg_S1407.10,Pg_S3313.30,Pg_S8365.1,Pg_S0956.2,Pg_S5579.10,Pg_S4624.7,Pg_S6278.5,Pg_S0570.2,Pg_S0527.3,Pg_S0908.18,Pg_S2773.14,Pg_S3375.4,Pg_S2241.37,Pg_S0072.2,Pg_S0100.9,Pg_S3717.3,Pg_S0535.4,Pg_S0434.4,Pg_S3806.3,Pg_S2884.15,Pg_S3866.11,Pg_S0063.6,XLOC_222822,Pg_S3554.4,Pg_S0442.11,Pg_S0355.12,Pg_S2416.19,Pg_S1995.1…
GO:0005815	microtubule organizing center	cellular_component	0.34038	1	23	566708	146	45598	Pg_S1339.4,Pg_S0315.3,Pg_S0431.79,Pg_S4825.6,Pg_S4348.2,Pg_S0967.51,Pg_S6823.1,Pg_S0762.19,Pg_S2422.5,Pg_S1212.9,Pg_S1316.10,Pg_S4613.6,Pg_S5196.5,Pg_S5771.4,Pg_S1589.4,Pg_S0356.2,Pg_S8677.1,Pg_S0812.42,Pg_S2515.1,Pg_S3427.11,Pg_S2768.16,Pg_S0224.3,Pg_S2000.9
GO:0044448	cell cortex part	cellular_component	0.34132	1	26	566708	172	45598	Pg_S4278.7,Pg_S8042.1,Pg_S5520.1,Pg_S1865.22,Pg_S2196.4,Pg_S0003.7,Pg_S6402.2,Pg_S0625.7,Pg_S3427.11,Pg_S4337.4,Pg_S4278.8,Pg_S5097.2,Pg_S3703.8,Pg_S0808.23,Pg_S4486.2,Pg_S4278.9,Pg_S0786.1,Pg_S5097.9,Pg_S1940.18,Pg_S4337.3,Pg_S4586.7,Pg_S7171.2,Pg_S0400.2,Pg_S1957.25,Pg_S0169.6,Pg_S0493.38
GO:0008023	transcription elongation factor complex	cellular_component	0.34205	1	10	566708	53	45598	Pg_S2820.5,Pg_S0439.3,Pg_S5775.6,Pg_S4765.2,Pg_S2203.3,Pg_S2495.1,Pg_S7264.3,Pg_S0850.6,Pg_S6539.2,Pg_S2008.1
GO:0003885	D-arabinono-1,4-lactone oxidase activity	molecular_function	0.34234	1	3	566708	14	45598	Pg_S0922.25,Pg_S6366.2,Pg_S3779.3
GO:0016899	oxidoreductase activity, acting on the CH-OH group of donors, oxygen as acceptor	molecular_function	0.34234	1	3	566708	14	45598	Pg_S0922.25,Pg_S6366.2,Pg_S3779.3
GO:0047396	glycosylphosphatidylinositol diacylglycerol-lyase activity	molecular_function	0.34399	1	3	566708	18	45598	Pg_S6941.6,Pg_S0431.5,Pg_S6271.2
GO:0005852	eukaryotic translation initiation factor 3 complex	cellular_component	0.34444	1	12	566708	78	45598	Pg_S0167.9,Pg_S0801.4,Pg_S2658.24,Pg_S4209.4,Pg_S0411.5,Pg_S0835.15,Pg_S0292.42,XLOC_199949,Pg_S5831.5,Pg_S6457.3,Pg_S2813.11,Pg_S0431.15
GO:0004797	thymidine kinase activity	molecular_function	0.34554	1	4	566708	24	45598	Pg_S5185.5,Pg_S0451.25,Pg_S3862.4,Pg_S1428.10
GO:0019136	deoxynucleoside kinase activity	molecular_function	0.34554	1	4	566708	24	45598	Pg_S5185.5,Pg_S0451.25,Pg_S3862.4,Pg_S1428.10
GO:0019206	nucleoside kinase activity	molecular_function	0.34554	1	4	566708	24	45598	Pg_S0451.25,Pg_S5185.5,Pg_S1428.10,Pg_S3862.4
GO:0019203	carbohydrate phosphatase activity	molecular_function	0.34689	1	6	566708	36	45598	Pg_S4561.1,Pg_S1888.7,Pg_S1128.5,Pg_S0426.7,Pg_S0195.10,Pg_S9236.1
GO:0050308	sugar-phosphatase activity	molecular_function	0.34689	1	6	566708	36	45598	Pg_S4561.1,Pg_S9236.1,Pg_S0195.10,Pg_S1888.7,Pg_S0426.7,Pg_S1128.5
GO:0002429	immune response-activating cell surface receptor signaling pathway	biological_process	0.34779	1	4	566708	19	45598	Pg_S5942.7,Pg_S7927.1,Pg_S4487.7,Pg_S3338.21
GO:0002757	immune response-activating signal transduction	biological_process	0.34779	1	4	566708	19	45598	Pg_S4487.7,Pg_S3338.21,Pg_S5942.7,Pg_S7927.1
GO:0002768	immune response-regulating cell surface receptor signaling pathway	biological_process	0.34779	1	4	566708	19	45598	Pg_S7927.1,Pg_S5942.7,Pg_S3338.21,Pg_S4487.7
GO:0050851	antigen receptor-mediated signaling pathway	biological_process	0.34779	1	4	566708	19	45598	Pg_S5942.7,Pg_S7927.1,Pg_S4487.7,Pg_S3338.21
GO:0044036	cell wall macromolecule metabolic process	biological_process	0.35009	1	7	566708	39	45598	Pg_S3793.30,Pg_S5473.2,XLOC_230567,Pg_S1740.16,Pg_S0423.30,Pg_S0133.2,Pg_S4083.17
GO:0009063	cellular amino acid catabolic process	biological_process	0.35049	1	8	566708	56	45598	Pg_S2529.3,Pg_S2115.7,Pg_S8084.1,Pg_S2068.2,Pg_S2803.2,Pg_S4225.4,Pg_S6528.8,Pg_S6490.4
GO:0033897	ribonuclease T2 activity	molecular_function	0.35077	1	6	566708	37	45598	Pg_S5610.8,Pg_S0429.35,Pg_S1745.12,Pg_S2281.6,Pg_S2925.7,Pg_S4706.12
GO:0030529	ribonucleoprotein complex	cellular_component	0.351	1	211	566708	1489	45598	Pg_S2709.15,Pg_S0232.30,Pg_S0318.61,Pg_S0691.8,Pg_S6524.1,Pg_S8495.1,Pg_S0061.62,Pg_S2224.1,XLOC_199949,Pg_S6736.1,Pg_S1997.1,Pg_S1679.39,Pg_S1171.25,Pg_S8238.3,Pg_S5079.11,Pg_S3338.26,Pg_S0810.12,Pg_S1770.14,Pg_S5850.5,Pg_S0479.5,Pg_S2035.19,Pg_S0299.10,Pg_S0245.37,Pg_S0822.9,Pg_S1970.3,Pg_S2610.9,Pg_S4110.4,Pg_S3498.12,Pg_S1285.2,Pg_S3390.1,Pg_S2920.17,Pg_S0434.4,Pg_S4969.3,Pg_S1864.2,Pg_S2564.…
GO:0004612	phosphoenolpyruvate carboxykinase (ATP) activity	molecular_function	0.35166	1	2	566708	12	45598	Pg_S6427.7,Pg_S0051.3
GO:0003864	3-methyl-2-oxobutanoate hydroxymethyltransferase activity	molecular_function	0.35184	1	2	566708	10	45598	Pg_S5428.3,Pg_S6528.8
GO:0033108	mitochondrial respiratory chain complex assembly	biological_process	0.35259	1	4	566708	28	45598	Pg_S1106.32,Pg_S1952.3,Pg_S0403.39,Pg_S6282.2
GO:0003896	DNA primase activity	molecular_function	0.35348	1	5	566708	32	45598	Pg_S1630.2,Pg_S3020.1,Pg_S4393.2,Pg_S0409.26,Pg_S4675.8
GO:0008083	growth factor activity	molecular_function	0.35396	1	13	566708	78	45598	Pg_S2417.2,Pg_S3713.11,Pg_S0070.6,Pg_S0278.2,Pg_S5104.3,Pg_S1693.21,Pg_S0643.5,Pg_S4675.2,Pg_S1770.14,Pg_S2164.2,Pg_S2210.2,Pg_S2677.23,Pg_S1137.10
GO:0042301	phosphate ion binding	molecular_function	0.35511	1	3	566708	17	45598	Pg_S0400.46,Pg_S2953.22,Pg_S5942.6
GO:0033865	nucleoside bisphosphate metabolic process	biological_process	0.35516	1	11	566708	76	45598	Pg_S6137.4,Pg_S0993.6,Pg_S7170.7,Pg_S0139.14,Pg_S3074.9,Pg_S0559.3,Pg_S0587.1,Pg_S0740.7,Pg_S0320.3,Pg_S2080.7,Pg_S0213.9
GO:0033875	ribonucleoside bisphosphate metabolic process	biological_process	0.35516	1	11	566708	76	45598	Pg_S0213.9,Pg_S2080.7,Pg_S0559.3,Pg_S0740.7,Pg_S0320.3,Pg_S0587.1,Pg_S0139.14,Pg_S3074.9,Pg_S7170.7,Pg_S6137.4,Pg_S0993.6
GO:0034032	purine nucleoside bisphosphate metabolic process	biological_process	0.35516	1	11	566708	76	45598	Pg_S6137.4,Pg_S0993.6,Pg_S7170.7,Pg_S0139.14,Pg_S3074.9,Pg_S0559.3,Pg_S0587.1,Pg_S0740.7,Pg_S0320.3,Pg_S2080.7,Pg_S0213.9
GO:0004725	protein tyrosine phosphatase activity	molecular_function	0.35556	1	10	566708	82	45598	Pg_S8137.2,Pg_S3338.21,Pg_S2779.16,Pg_S0123.22,Pg_S3878.14,Pg_S4487.7,Pg_S1668.13,Pg_S8722.2,Pg_S3621.5,Pg_S4701.1
GO:0030118	clathrin coat	cellular_component	0.35858	1	7	566708	57	45598	Pg_S3109.20,Pg_S4142.5,Pg_S2133.9,Pg_S3518.2,Pg_S3273.2,Pg_S0264.15,Pg_S0184.5
GO:0016426	tRNA (adenine) methyltransferase activity	molecular_function	0.35879	1	4	566708	22	45598	Pg_S0232.44,Pg_S4021.3,Pg_S2027.6,Pg_S0738.36
GO:0016429	tRNA (adenine-N1-)-methyltransferase activity	molecular_function	0.35879	1	4	566708	22	45598	Pg_S0738.36,Pg_S0232.44,Pg_S4021.3,Pg_S2027.6
GO:0009987	cellular process	biological_process	0.35886	1	3159	566708	24211	45598	XLOC_485084,Pg_S0442.55,Pg_S2003.29,Pg_S0001.5,Pg_S2666.3,Pg_S2641.9,Pg_S1679.39,Pg_S6758.7,Pg_S0906.24,Pg_S2394.3,XLOC_491051,Pg_S7671.1,Pg_S8521.1,Pg_S2019.3,Pg_S3153.1,Pg_S0858.5,Pg_S5814.1,Pg_S0822.9,Pg_S6057.7,Pg_S0277.10,Pg_S5625.5,Pg_S0833.4,Pg_S0769.7,Pg_S8365.1,Pg_S0664.23,Pg_S0635.3,Pg_S0093.26,Pg_S1561.4,Pg_S6675.1,Pg_S0563.7,Pg_S0131.25,Pg_S0785.47,Pg_S0960.17,Pg_S2946.18,Pg_S6383.5,P…
GO:0005853	eukaryotic translation elongation factor 1 complex	cellular_component	0.35902	1	3	566708	16	45598	Pg_S0437.28,Pg_S3566.2,Pg_S0269.4
GO:0000105	histidine biosynthetic process	biological_process	0.35922	1	11	566708	79	45598	Pg_S1652.1,Pg_S2228.12,Pg_S0724.14,Pg_S0403.32,Pg_S1465.27,Pg_S6053.3,Pg_S6519.4,Pg_S0213.29,Pg_S8609.1,Pg_S5454.6,Pg_S3456.16
GO:0006536	glutamate metabolic process	biological_process	0.35966	1	5	566708	33	45598	Pg_S1465.27,Pg_S2115.7,Pg_S2464.1,Pg_S0213.29,Pg_S2068.2
GO:0018492	carbon-monoxide dehydrogenase (acceptor) activity	molecular_function	0.3598	1	1	566708	5	45598	Pg_S0061.31
GO:0008250	oligosaccharyltransferase complex	cellular_component	0.3604	1	4	566708	26	45598	Pg_S1516.3,Pg_S0724.63,Pg_S0895.53,Pg_S3650.12
GO:0001503	ossification	biological_process	0.36284	1	5	566708	25	45598	Pg_S1975.2,Pg_S1995.24,Pg_S6541.2,Pg_S1497.35,XLOC_199949
GO:0031345	negative regulation of cell projection organization	biological_process	0.36344	1	1	566708	2	45598	Pg_S4063.8
GO:0048027	mRNA 5'-UTR binding	molecular_function	0.36344	1	1	566708	2	45598	Pg_S4063.8
GO:1902116	negative regulation of organelle assembly	biological_process	0.36344	1	1	566708	2	45598	Pg_S4063.8
GO:1902209	negative regulation of bacterial-type flagellum assembly	biological_process	0.36344	1	1	566708	2	45598	Pg_S4063.8
GO:0008312	7S RNA binding	molecular_function	0.36366	1	6	566708	41	45598	Pg_S0061.62,Pg_S0070.6,Pg_S0086.25,Pg_S6272.12,Pg_S5079.11,Pg_S3000.2
GO:0048500	signal recognition particle	cellular_component	0.36366	1	6	566708	41	45598	Pg_S0086.25,Pg_S0061.62,Pg_S0070.6,Pg_S5079.11,Pg_S3000.2,Pg_S6272.12
GO:0008704	5-carboxymethyl-2-hydroxymuconate delta-isomerase activity	molecular_function	0.36411	1	1	566708	4	45598	Pg_S3389.3
GO:0030076	light-harvesting complex	cellular_component	0.36413	1	6	566708	40	45598	Pg_S0280.13,Pg_S1069.14,Pg_S0277.29,Pg_S1501.19,Pg_S1753.12,Pg_S2871.12
GO:0022843	voltage-gated cation channel activity	molecular_function	0.36593	1	8	566708	50	45598	Pg_S2017.10,Pg_S2495.1,Pg_S0577.11,Pg_S1472.3,Pg_S1380.2,Pg_S1647.20,Pg_S2317.2,Pg_S5127.11
GO:0015850	organic hydroxy compound transport	biological_process	0.36611	1	1	566708	4	45598	Pg_S2920.14
GO:1901618	organic hydroxy compound transmembrane transporter activity	molecular_function	0.36611	1	1	566708	4	45598	Pg_S2920.14
GO:0004143	diacylglycerol kinase activity	molecular_function	0.36699	1	2	566708	20	45598	Pg_S0124.26,Pg_S5775.6
GO:0009057	macromolecule catabolic process	biological_process	0.36787	1	74	566708	585	45598	Pg_S0431.37,Pg_S4533.16,Pg_S0693.24,Pg_S5954.6,Pg_S2274.7,Pg_S7390.2,Pg_S4769.12,Pg_S5935.7,Pg_S2124.25,Pg_S1531.2,Pg_S2208.4,Pg_S7042.3,Pg_S0096.37,Pg_S0073.12,Pg_S0121.54,Pg_S0399.47,Pg_S2891.2,Pg_S1936.1,Pg_S4063.8,Pg_S0823.2,Pg_S3781.3,Pg_S6552.1,Pg_S2008.1,Pg_S4564.5,Pg_S3429.6,Pg_S0575.43,Pg_S1033.13,Pg_S2143.24,Pg_S6096.4,Pg_S0490.10,Pg_S2409.2,Pg_S0981.40,Pg_S0838.5,Pg_S4807.3,Pg_S2672.13…
GO:0009154	purine ribonucleotide catabolic process	biological_process	0.36852	1	3	566708	18	45598	Pg_S1864.2,Pg_S0659.9,Pg_S1721.8
GO:0009261	ribonucleotide catabolic process	biological_process	0.36852	1	3	566708	18	45598	Pg_S1864.2,Pg_S0659.9,Pg_S1721.8
GO:0008535	respiratory chain complex IV assembly	biological_process	0.36899	1	3	566708	22	45598	Pg_S0403.39,Pg_S6282.2,Pg_S1106.32
GO:0033617	mitochondrial respiratory chain complex IV assembly	biological_process	0.36899	1	3	566708	22	45598	Pg_S6282.2,Pg_S0403.39,Pg_S1106.32
GO:0097034	mitochondrial respiratory chain complex IV biogenesis	biological_process	0.3693	1	4	566708	27	45598	Pg_S1106.32,Pg_S0043.3,Pg_S0403.39,Pg_S6282.2
GO:0022857	transmembrane transporter activity	molecular_function	0.36931	1	331	566708	2599	45598	Pg_S1658.9,Pg_S3934.6,Pg_S4063.16,XLOC_034329,Pg_S4052.14,Pg_S1306.21,Pg_S0002.30,Pg_S0765.11,Pg_S0943.2,Pg_S1700.16,Pg_S0538.3,Pg_S6655.4,Pg_S8365.2,Pg_S7730.4,XLOC_102211,Pg_S0664.32,Pg_S0012.15,Pg_S2920.12,Pg_S3430.2,Pg_S0994.3,Pg_S3018.22,Pg_S0975.8,Pg_S0961.51,Pg_S2017.10,Pg_S1579.13,Pg_S3923.7,Pg_S2855.4,Pg_S0961.27,Pg_S4415.12,Pg_S0536.3,Pg_S1163.6,Pg_S1606.12,Pg_S2245.31,Pg_S0575.8,Pg_S01…
GO:0005234	extracellular-glutamate-gated ion channel activity	molecular_function	0.3696	1	4	566708	28	45598	Pg_S1801.1,Pg_S7002.2,Pg_S0476.46,Pg_S1979.4
GO:0006807	nitrogen compound metabolic process	biological_process	0.36987	1	1386	566708	10505	45598	Pg_S0753.45,Pg_S6659.1,Pg_S0544.6,Pg_S0637.14,Pg_S1953.1,Pg_S4455.3,Pg_S1511.2,Pg_S3393.18,Pg_S5437.2,Pg_S2253.16,Pg_S4002.1,Pg_S2029.2,Pg_S0402.41,Pg_S1530.19,Pg_S4560.2,Pg_S4842.1,Pg_S0213.29,Pg_S2518.2,Pg_S6577.4,Pg_S2031.4,Pg_S0423.30,Pg_S4613.11,Pg_S0399.2,Pg_S0055.13,Pg_S0420.2,Pg_S5410.7,Pg_S2684.1,Pg_S0384.8,Pg_S3332.24,Pg_S6951.1,Pg_S1024.2,Pg_S6147.2,Pg_S2953.6,Pg_S0086.4,XLOC_060145,Pg…
GO:0051276	chromosome organization	biological_process	0.37072	1	85	566708	591	45598	Pg_S1464.1,Pg_S1076.6,Pg_S0070.6,Pg_S0557.2,Pg_S0846.19,Pg_S5948.1,XLOC_529893,Pg_S0168.11,Pg_S3098.15,Pg_S1564.1,Pg_S5821.13,Pg_S8551.1,Pg_S0978.18,Pg_S2507.17,Pg_S4369.16,Pg_S1281.7,Pg_S0895.35,Pg_S0212.1,Pg_S2612.3,Pg_S8137.2,Pg_S5063.5,Pg_S2553.6,Pg_S0046.18,Pg_S0853.13,Pg_S0203.2,Pg_S4415.8,Pg_S1312.2,Pg_S0439.3,Pg_S4616.8,Pg_S0168.6,Pg_S2820.5,Pg_S6003.11,Pg_S4363.7,Pg_S1646.2,Pg_S1174.3,Pg…
GO:0006278	RNA-dependent DNA replication	biological_process	0.37103	1	8	566708	50	45598	Pg_S4541.4,Pg_S4590.19,Pg_S0895.22,Pg_S3843.7,Pg_S0981.41,Pg_S2037.1,Pg_S0643.5,Pg_S0121.73
GO:0001932	regulation of protein phosphorylation	biological_process	0.37155	1	5	566708	29	45598	Pg_S2609.1,Pg_S2088.8,Pg_S2448.2,Pg_S0595.8,Pg_S0304.4
GO:0004673	protein histidine kinase activity	molecular_function	0.3716	1	16	566708	135	45598	Pg_S2591.1,Pg_S6057.7,Pg_S2144.6,Pg_S0226.3,Pg_S0476.46,Pg_S0437.6,Pg_S8752.1,Pg_S0144.24,Pg_S0881.2,Pg_S0144.17,Pg_S0437.11,Pg_S0568.7,Pg_S4656.4,Pg_S4342.25,Pg_S2201.2,Pg_S4114.2
GO:0016775	phosphotransferase activity, nitrogenous group as acceptor	molecular_function	0.3716	1	16	566708	135	45598	Pg_S0881.2,Pg_S0144.24,Pg_S0144.17,Pg_S8752.1,Pg_S0437.6,Pg_S4114.2,Pg_S2201.2,Pg_S0568.7,Pg_S0437.11,Pg_S4342.25,Pg_S4656.4,Pg_S2144.6,Pg_S6057.7,Pg_S0226.3,Pg_S2591.1,Pg_S0476.46
GO:0033014	tetrapyrrole biosynthetic process	biological_process	0.37433	1	32	566708	257	45598	Pg_S1940.1,Pg_S0654.1,Pg_S0442.55,Pg_S1135.14,Pg_S6137.5,Pg_S1693.5,Pg_S0318.20,Pg_S0346.6,Pg_S0226.4,Pg_S2010.8,Pg_S1428.10,Pg_S0291.7,Pg_S2118.6,Pg_S1073.17,Pg_S5911.4,Pg_S0241.21,Pg_S3866.11,Pg_S0981.6,Pg_S2658.24,Pg_S0111.1,Pg_S6541.2,Pg_S6702.1,Pg_S0573.1,Pg_S6577.4,Pg_S0129.31,Pg_S1560.7,Pg_S1550.10,XLOC_529893,Pg_S0350.26,Pg_S2624.4,Pg_S0070.6,Pg_S1971.4
GO:0022604	regulation of cell morphogenesis	biological_process	0.37612	1	3	566708	14	45598	Pg_S4599.3,Pg_S0736.1,Pg_S1076.1
GO:0002253	activation of immune response	biological_process	0.37627	1	4	566708	20	45598	Pg_S4487.7,Pg_S3338.21,Pg_S5942.7,Pg_S7927.1
GO:0019299	rhamnose metabolic process	biological_process	0.37792	1	1	566708	4	45598	Pg_S2392.17
GO:0072509	divalent inorganic cation transmembrane transporter activity	molecular_function	0.37811	1	40	566708	309	45598	Pg_S1973.11,XLOC_241369,Pg_S2495.1,Pg_S0801.4,Pg_S0779.2,Pg_S0914.1,Pg_S0002.18,Pg_S2295.24,Pg_S0914.4,Pg_S0852.8,Pg_S3085.14,Pg_S4021.15,Pg_S3124.4,Pg_S3201.1,Pg_S0538.3,Pg_S1497.35,Pg_S2692.11,Pg_S1606.12,Pg_S0062.25,Pg_S2317.2,Pg_S2813.11,Pg_S1316.4,Pg_S7211.9,Pg_S2245.31,Pg_S2829.8,Pg_S0439.3,Pg_S1984.1,Pg_S0742.2,Pg_S3923.7,Pg_S1384.6,XLOC_492020,Pg_S5119.10,Pg_S0286.4,Pg_S0838.2,Pg_S1671.31…
GO:0005319	lipid transporter activity	molecular_function	0.37817	1	5	566708	37	45598	Pg_S8147.1,XLOC_301754,Pg_S4893.14,Pg_S1570.4,Pg_S3149.14
GO:0046149	pigment catabolic process	biological_process	0.37837	1	14	566708	75	45598	Pg_S5470.3,Pg_S5836.2,Pg_S3664.16,Pg_S3187.19,Pg_S0341.5,Pg_S2106.10,Pg_S2755.7,Pg_S3734.10,Pg_S1075.36,Pg_S1376.6,Pg_S1730.4,Pg_S2073.29,Pg_S1915.1,Pg_S3039.16
GO:0043161	proteasomal ubiquitin-dependent protein catabolic process	biological_process	0.38004	1	8	566708	51	45598	Pg_S5121.8,Pg_S2161.1,Pg_S2409.2,Pg_S1413.3,Pg_S2274.7,Pg_S6552.1,Pg_S2891.2,Pg_S0073.12
GO:0016593	Cdc73/Paf1 complex	cellular_component	0.38068	1	4	566708	23	45598	Pg_S0439.3,Pg_S2820.5,Pg_S2495.1,Pg_S0850.6
GO:0004022	alcohol dehydrogenase (NAD) activity	molecular_function	0.38261	1	2	566708	6	45598	Pg_S0100.3,Pg_S4010.14
GO:0015945	methanol metabolic process	biological_process	0.38261	1	2	566708	6	45598	Pg_S4010.14,Pg_S0100.3
GO:0015946	methanol oxidation	biological_process	0.38261	1	2	566708	6	45598	Pg_S4010.14,Pg_S0100.3
GO:0034308	primary alcohol metabolic process	biological_process	0.38261	1	2	566708	6	45598	Pg_S0100.3,Pg_S4010.14
GO:0009100	glycoprotein metabolic process	biological_process	0.38267	1	26	566708	212	45598	Pg_S7102.1,Pg_S0895.53,Pg_S5442.1,Pg_S0402.18,Pg_S4850.1,Pg_S5058.7,Pg_S1990.3,Pg_S4706.11,Pg_S2171.1,Pg_S0724.63,Pg_S5853.7,Pg_S4339.13,Pg_S4326.21,Pg_S0429.34,Pg_S0662.51,Pg_S3771.12,Pg_S4409.15,Pg_S3817.7,Pg_S3650.12,Pg_S0987.10,Pg_S1516.3,Pg_S5721.13,Pg_S1108.22,Pg_S0191.8,Pg_S0449.15,Pg_S0239.1
GO:0009101	glycoprotein biosynthetic process	biological_process	0.38267	1	26	566708	212	45598	Pg_S3650.12,Pg_S4409.15,Pg_S3771.12,Pg_S3817.7,Pg_S0662.51,Pg_S0449.15,Pg_S0239.1,Pg_S5721.13,Pg_S1108.22,Pg_S0191.8,Pg_S0987.10,Pg_S1516.3,Pg_S1990.3,Pg_S4706.11,Pg_S2171.1,Pg_S5442.1,Pg_S4850.1,Pg_S5058.7,Pg_S0402.18,Pg_S0895.53,Pg_S7102.1,Pg_S0429.34,Pg_S4326.21,Pg_S5853.7,Pg_S0724.63,Pg_S4339.13
GO:0042325	regulation of phosphorylation	biological_process	0.38345	1	5	566708	30	45598	Pg_S0304.4,Pg_S0595.8,Pg_S2088.8,Pg_S2609.1,Pg_S2448.2
GO:0019385	methanogenesis, from acetate	biological_process	0.38374	1	2	566708	10	45598	Pg_S9207.1,Pg_S3650.8
GO:0006359	regulation of transcription from RNA polymerase III promoter	biological_process	0.38378	1	5	566708	32	45598	Pg_S1562.43,Pg_S0363.3,Pg_S0439.3,Pg_S4969.3,Pg_S6406.12
GO:0016776	phosphotransferase activity, phosphate group as acceptor	molecular_function	0.38499	1	7	566708	54	45598	Pg_S0057.9,XLOC_538329,Pg_S0871.14,Pg_S2623.12,Pg_S0318.6,Pg_S6378.7,Pg_S1679.8
GO:0000139	Golgi membrane	cellular_component	0.38519	1	14	566708	112	45598	XLOC_435479,Pg_S6977.2,Pg_S0724.14,Pg_S0087.9,Pg_S2390.18,Pg_S2815.1,Pg_S7572.1,Pg_S5704.3,Pg_S4142.5,Pg_S2634.2,Pg_S3866.11,Pg_S2133.9,Pg_S3716.18,Pg_S0403.32
GO:0050151	oleate hydratase activity	molecular_function	0.38553	1	2	566708	18	45598	Pg_S0923.8,Pg_S1262.5
GO:0022890	inorganic cation transmembrane transporter activity	molecular_function	0.38659	1	167	566708	1242	45598	Pg_S1181.1,Pg_S0967.53,Pg_S0288.17,Pg_S0572.14,Pg_S2354.19,Pg_S1038.45,Pg_S5036.15,Pg_S6282.2,Pg_S5339.3,Pg_S1169.1,Pg_S1359.4,Pg_S0002.18,Pg_S1400.1,Pg_S1550.21,Pg_S5771.4,Pg_S0914.4,Pg_S1647.20,Pg_S2692.11,Pg_S2848.3,Pg_S0070.6,Pg_S7211.9,Pg_S2238.19,Pg_S3245.2,Pg_S0889.66,Pg_S4745.5,Pg_S0062.25,Pg_S0888.4,Pg_S1311.30,Pg_S0742.2,Pg_S0439.3,Pg_S0917.43,Pg_S0087.9,Pg_S1580.2,Pg_S4952.7,Pg_S4183.9…
GO:0008144	drug binding	molecular_function	0.38749	1	2	566708	15	45598	Pg_S0244.8,Pg_S0490.10
GO:0090231	regulation of spindle checkpoint	biological_process	0.38848	1	2	566708	8	45598	Pg_S0524.30,Pg_S2626.5
GO:0090266	regulation of mitotic cell cycle spindle assembly checkpoint	biological_process	0.38848	1	2	566708	8	45598	Pg_S0524.30,Pg_S2626.5
GO:1901976	regulation of cell cycle checkpoint	biological_process	0.38848	1	2	566708	8	45598	Pg_S0524.30,Pg_S2626.5
GO:0050750	low-density lipoprotein particle receptor binding	molecular_function	0.38896	1	1	566708	3	45598	Pg_S0900.8
GO:0070325	lipoprotein particle receptor binding	molecular_function	0.38896	1	1	566708	3	45598	Pg_S0900.8
GO:0006508	proteolysis	biological_process	0.38916	1	201	566708	1617	45598	Pg_S1451.12,Pg_S8635.1,Pg_S0876.1,Pg_S0771.2,Pg_S0318.41,Pg_S4427.5,Pg_S3416.3,Pg_S3303.15,Pg_S2409.2,Pg_S1395.10,Pg_S2297.5,Pg_S1941.27,Pg_S0213.20,Pg_S1038.31,Pg_S7895.2,Pg_S3016.19,Pg_S2920.2,Pg_S3325.2,Pg_S0367.47,Pg_S2746.10,Pg_S0747.30,Pg_S1990.12,Pg_S2161.1,Pg_S4167.3,Pg_S1097.14,Pg_S6388.8,Pg_S0280.7,Pg_S1957.33,Pg_S2069.20,Pg_S0978.4,Pg_S1413.3,Pg_S3178.5,Pg_S0234.15,Pg_S5042.7,Pg_S2016.…
GO:0016830	carbon-carbon lyase activity	molecular_function	0.38944	1	47	566708	323	45598	Pg_S1212.1,Pg_S0070.6,Pg_S0384.8,Pg_S3669.5,Pg_S3607.5,Pg_S2681.8,Pg_S8609.1,Pg_S3309.18,Pg_S0587.1,Pg_S0190.11,Pg_S1815.23,Pg_S3423.10,Pg_S1465.3,Pg_S7653.2,Pg_S4063.16,Pg_S0384.7,Pg_S7431.5,Pg_S0093.27,Pg_S1181.1,Pg_S0600.5,Pg_S3298.2,Pg_S7800.3,Pg_S7314.3,Pg_S2000.9,Pg_S4333.19,Pg_S2455.14,Pg_S2805.8,Pg_S0051.3,Pg_S7717.1,Pg_S0227.31,Pg_S4765.4,Pg_S0093.26,Pg_S0213.38,Pg_S6427.7,Pg_S0379.14,Pg…
GO:0008289	lipid binding	molecular_function	0.39071	1	48	566708	404	45598	Pg_S1671.12,Pg_S2805.10,Pg_S1790.3,Pg_S2768.16,Pg_S3138.10,Pg_S2898.6,Pg_S0222.27,XLOC_301754,Pg_S1775.2,Pg_S2473.3,Pg_S1124.3,Pg_S0265.21,Pg_S1292.6,Pg_S8147.1,Pg_S2132.9,Pg_S4934.5,Pg_S6471.8,Pg_S0381.2,Pg_S0517.14,Pg_S3777.15,Pg_S0420.1,Pg_S7765.2,Pg_S0595.5,Pg_S5035.3,Pg_S1081.5,Pg_S3465.1,Pg_S5075.6,Pg_S0889.69,Pg_S0925.30,Pg_S3302.10,Pg_S1893.6,Pg_S3621.1,Pg_S2312.4,Pg_S0406.4,Pg_S2382.1,Pg…
GO:0008193	tRNA guanylyltransferase activity	molecular_function	0.39119	1	2	566708	8	45598	Pg_S3597.14,Pg_S2929.12
GO:0006281	DNA repair	biological_process	0.39124	1	100	566708	874	45598	Pg_S4227.3,Pg_S2196.10,Pg_S1756.9,Pg_S0406.11,Pg_S6137.5,Pg_S2588.14,Pg_S3339.4,Pg_S3196.2,Pg_S1106.49,Pg_S1038.19,Pg_S4769.12,Pg_S2435.6,Pg_S1281.7,Pg_S3797.1,Pg_S1220.5,Pg_S6725.5,Pg_S5928.4,Pg_S2612.3,Pg_S6781.4,Pg_S0123.1,Pg_S4601.1,Pg_S6453.1,Pg_S0305.3,Pg_S0853.13,Pg_S5746.7,Pg_S6427.7,Pg_S4388.13,Pg_S1935.11,Pg_S0935.3,Pg_S0863.8,Pg_S4442.5,Pg_S1076.6,Pg_S1715.18,Pg_S1029.46,Pg_S7360.2,Pg_…
GO:0042752	regulation of circadian rhythm	biological_process	0.39138	1	1	566708	4	45598	Pg_S1631.2
GO:0042754	negative regulation of circadian rhythm	biological_process	0.39138	1	1	566708	4	45598	Pg_S1631.2
GO:0005230	extracellular ligand-gated ion channel activity	molecular_function	0.39204	1	8	566708	61	45598	Pg_S4650.10,Pg_S2196.10,Pg_S7002.2,Pg_S1801.1,Pg_S2085.4,Pg_S7998.2,Pg_S0476.46,Pg_S1979.4
GO:0004784	superoxide dismutase activity	molecular_function	0.39221	1	4	566708	22	45598	Pg_S1106.13,Pg_S1407.10,Pg_S3375.4,Pg_S0614.54
GO:0016721	oxidoreductase activity, acting on superoxide radicals as acceptor	molecular_function	0.39221	1	4	566708	22	45598	Pg_S1106.13,Pg_S1407.10,Pg_S3375.4,Pg_S0614.54
GO:0032922	circadian regulation of gene expression	biological_process	0.39336	1	1	566708	5	45598	Pg_S0122.4
GO:0005402	cation:sugar symporter activity	molecular_function	0.3937	1	5	566708	34	45598	Pg_S0265.21,Pg_S0403.32,Pg_S2634.2,Pg_S0724.14,Pg_S2390.18
GO:0002682	regulation of immune system process	biological_process	0.39408	1	9	566708	52	45598	Pg_S3049.2,Pg_S4487.7,Pg_S1761.12,Pg_S7927.1,Pg_S8289.2,Pg_S3338.21,Pg_S6912.2,Pg_S5942.7,Pg_S5942.6
GO:1901360	organic cyclic compound metabolic process	biological_process	0.39686	1	1318	566708	9966	45598	Pg_S4625.6,Pg_S5727.1,Pg_S0070.6,Pg_S7752.2,Pg_S2037.1,XLOC_529893,Pg_S2228.12,Pg_S0880.2,Pg_S7360.2,Pg_S1903.16,Pg_S0152.10,Pg_S3717.3,Pg_S0897.19,Pg_S1075.37,Pg_S5501.2,Pg_S3181.3,Pg_S0544.9,Pg_S1935.11,Pg_S3706.5,Pg_S1823.6,Pg_S2377.11,Pg_S2035.14,Pg_S0276.29,Pg_S0442.15,Pg_S3345.9,Pg_S2017.20,Pg_S0203.2,Pg_S1236.4,Pg_S4081.1,Pg_S3854.6,Pg_S4458.6,Pg_S0762.19,Pg_S0634.16,Pg_S2820.5,Pg_S6544.2,…
GO:0016837	carbon-oxygen lyase activity, acting on polysaccharides	molecular_function	0.39861	1	4	566708	25	45598	Pg_S1903.14,Pg_S0400.18,Pg_S0439.42,Pg_S1531.2
GO:0008201	heparin binding	molecular_function	0.39878	1	2	566708	10	45598	Pg_S0900.8,Pg_S2421.8
GO:0051191	prosthetic group biosynthetic process	biological_process	0.39884	1	1	566708	3	45598	Pg_S6343.2
GO:0050840	extracellular matrix binding	molecular_function	0.3989	1	5	566708	26	45598	Pg_S3469.2,Pg_S1909.2,Pg_S6389.4,Pg_S6398.1,Pg_S7272.5
GO:0030119	AP-type membrane coat adaptor complex	cellular_component	0.39922	1	6	566708	55	45598	Pg_S3109.20,Pg_S4142.5,Pg_S0184.5,Pg_S0264.15,Pg_S3273.2,Pg_S3518.2
GO:0071107	response to parathyroid hormone stimulus	biological_process	0.39962	1	2	566708	13	45598	Pg_S0788.1,Pg_S1073.7
GO:0030855	epithelial cell differentiation	biological_process	0.39965	1	2	566708	12	45598	Pg_S3471.5,Pg_S4363.7
GO:0060429	epithelium development	biological_process	0.39965	1	2	566708	12	45598	Pg_S4363.7,Pg_S3471.5
GO:0051775	response to redox state	biological_process	0.40028	1	1	566708	3	45598	Pg_S3843.17
GO:0020027	hemoglobin metabolic process	biological_process	0.40045	1	1	566708	5	45598	Pg_S0908.18
GO:0030097	hemopoiesis	biological_process	0.40045	1	1	566708	5	45598	Pg_S0908.18
GO:0030492	hemoglobin binding	molecular_function	0.40045	1	1	566708	5	45598	Pg_S0908.18
GO:0048534	hematopoietic or lymphoid organ development	biological_process	0.40045	1	1	566708	5	45598	Pg_S0908.18
GO:0006535	cysteine biosynthetic process from serine	biological_process	0.40052	1	2	566708	8	45598	Pg_S2179.9,Pg_S4111.2
GO:0006563	L-serine metabolic process	biological_process	0.40052	1	2	566708	8	45598	Pg_S4111.2,Pg_S2179.9
GO:0009001	serine O-acetyltransferase activity	molecular_function	0.40052	1	2	566708	8	45598	Pg_S4111.2,Pg_S2179.9
GO:0016412	serine O-acyltransferase activity	molecular_function	0.40052	1	2	566708	8	45598	Pg_S2179.9,Pg_S4111.2
GO:0019344	cysteine biosynthetic process	biological_process	0.40052	1	2	566708	8	45598	Pg_S2179.9,Pg_S4111.2
GO:0034641	cellular nitrogen compound metabolic process	biological_process	0.4007	1	1302	566708	9830	45598	Pg_S3451.2,Pg_S3236.1,Pg_S1116.6,Pg_S7529.4,Pg_S6541.2,Pg_S6971.3,Pg_S3817.6,Pg_S0200.2,Pg_S5559.1,Pg_S1304.14,Pg_S1389.30,Pg_S3518.10,Pg_S2962.3,Pg_S1049.39,Pg_S0395.5,Pg_S3063.1,Pg_S0184.12,Pg_S3584.3,Pg_S2496.24,Pg_S3332.16,Pg_S0981.6,Pg_S0590.20,Pg_S4765.4,Pg_S1908.5,Pg_S0850.6,Pg_S3097.11,Pg_S0992.33,Pg_S0500.19,Pg_S0106.35,Pg_S1376.6,Pg_S4553.2,Pg_S8267.1,Pg_S3297.5,Pg_S1059.3,Pg_S3840.6,Pg…
GO:0015399	primary active transmembrane transporter activity	molecular_function	0.40168	1	36	566708	303	45598	Pg_S0212.1,Pg_S4733.14,Pg_S0077.36,Pg_S1658.10,Pg_S5625.5,Pg_S8521.1,Pg_S3847.1,Pg_S1400.44,Pg_S1212.15,Pg_S2692.9,Pg_S3017.4,Pg_S3498.7,Pg_S2708.9,Pg_S1316.18,Pg_S2403.7,Pg_S7170.7,Pg_S1459.25,Pg_S0318.42,Pg_S1437.7,Pg_S1774.28,Pg_S3975.4,Pg_S0727.12,Pg_S8365.2,Pg_S1507.12,Pg_S7730.4,Pg_S2513.3,Pg_S2920.12,Pg_S2583.14,Pg_S6346.2,Pg_S2564.8,Pg_S0226.9,Pg_S6282.2,Pg_S0121.51,Pg_S0519.50,Pg_S1450.2…
GO:0015405	P-P-bond-hydrolysis-driven transmembrane transporter activity	molecular_function	0.40168	1	36	566708	303	45598	Pg_S1507.12,Pg_S7730.4,Pg_S8365.2,Pg_S2583.14,Pg_S6346.2,Pg_S2920.12,Pg_S2513.3,Pg_S0226.9,Pg_S2564.8,Pg_S1450.20,Pg_S0519.50,Pg_S0357.3,Pg_S0121.51,Pg_S6282.2,Pg_S3847.1,Pg_S8521.1,Pg_S1400.44,Pg_S1212.15,Pg_S5625.5,Pg_S0077.36,Pg_S1658.10,Pg_S0212.1,Pg_S4733.14,Pg_S2708.9,Pg_S3498.7,Pg_S3017.4,Pg_S2692.9,Pg_S0318.42,Pg_S2403.7,Pg_S1316.18,Pg_S1459.25,Pg_S7170.7,Pg_S0727.12,Pg_S3975.4,Pg_S1437.7…
GO:0009986	cell surface	cellular_component	0.4025	1	1	566708	5	45598	Pg_S0034.18
GO:0005231	excitatory extracellular ligand-gated ion channel activity	molecular_function	0.40265	1	5	566708	37	45598	Pg_S1801.1,Pg_S2196.10,Pg_S7002.2,Pg_S0476.46,Pg_S1979.4
GO:0046483	heterocycle metabolic process	biological_process	0.4028	1	1288	566708	9716	45598	Pg_S2920.12,Pg_S3902.1,Pg_S1761.12,Pg_S1511.8,Pg_S1875.5,Pg_S5278.4,Pg_S1969.6,Pg_S2027.3,Pg_S1066.3,Pg_S1357.9,Pg_S2644.1,Pg_S5723.6,Pg_S6406.12,Pg_S3934.6,Pg_S2220.2,Pg_S0363.17,Pg_S4305.1,Pg_S1444.9,Pg_S5746.7,XLOC_536257,Pg_S1357.13,Pg_S0327.25,Pg_S0302.18,Pg_S0382.3,Pg_S2290.5,Pg_S8767.1,Pg_S1149.5,Pg_S3055.10,Pg_S4156.9,Pg_S0152.4,Pg_S0519.19,Pg_S6130.4,Pg_S4363.7,Pg_S0236.4,Pg_S2583.12,Pg_…
GO:0016307	phosphatidylinositol phosphate kinase activity	molecular_function	0.40333	1	4	566708	36	45598	Pg_S1031.18,Pg_S0036.9,Pg_S0833.4,Pg_S0741.45
GO:1901605	alpha-amino acid metabolic process	biological_process	0.40418	1	59	566708	470	45598	Pg_S1637.18,Pg_S2464.1,Pg_S1647.42,Pg_S3862.23,Pg_S1954.19,Pg_S1174.3,Pg_S2529.3,Pg_S1465.27,Pg_S0403.32,Pg_S4246.2,Pg_S4678.5,Pg_S3656.5,Pg_S4227.3,Pg_S6490.4,Pg_S3541.5,Pg_S0724.14,Pg_S0318.20,Pg_S4568.18,Pg_S4525.3,Pg_S0426.7,Pg_S3456.16,Pg_S4405.7,Pg_S6053.3,Pg_S2473.26,Pg_S3316.4,Pg_S0291.7,Pg_S0298.19,Pg_S5520.14,Pg_S1497.5,Pg_S0033.16,Pg_S3711.8,Pg_S5924.4,Pg_S8084.1,Pg_S5454.6,Pg_S3174.20…
GO:0004611	phosphoenolpyruvate carboxykinase activity	molecular_function	0.40446	1	5	566708	38	45598	Pg_S2000.9,Pg_S0190.11,Pg_S0803.11,Pg_S6427.7,Pg_S0051.3
GO:0006231	dTMP biosynthetic process	biological_process	0.40503	1	1	566708	4	45598	Pg_S2014.1
GO:0009157	deoxyribonucleoside monophosphate biosynthetic process	biological_process	0.40503	1	1	566708	4	45598	Pg_S2014.1
GO:0009162	deoxyribonucleoside monophosphate metabolic process	biological_process	0.40503	1	1	566708	4	45598	Pg_S2014.1
GO:0009176	pyrimidine deoxyribonucleoside monophosphate metabolic process	biological_process	0.40503	1	1	566708	4	45598	Pg_S2014.1
GO:0009177	pyrimidine deoxyribonucleoside monophosphate biosynthetic process	biological_process	0.40503	1	1	566708	4	45598	Pg_S2014.1
GO:0009221	pyrimidine deoxyribonucleotide biosynthetic process	biological_process	0.40503	1	1	566708	4	45598	Pg_S2014.1
GO:0009263	deoxyribonucleotide biosynthetic process	biological_process	0.40503	1	1	566708	4	45598	Pg_S2014.1
GO:0009265	2'-deoxyribonucleotide biosynthetic process	biological_process	0.40503	1	1	566708	4	45598	Pg_S2014.1
GO:0042083	5,10-methylenetetrahydrofolate-dependent methyltransferase activity	molecular_function	0.40503	1	1	566708	4	45598	Pg_S2014.1
GO:0046073	dTMP metabolic process	biological_process	0.40503	1	1	566708	4	45598	Pg_S2014.1
GO:0046385	deoxyribose phosphate biosynthetic process	biological_process	0.40503	1	1	566708	4	45598	Pg_S2014.1
GO:0009236	cobalamin biosynthetic process	biological_process	0.4051	1	13	566708	96	45598	Pg_S0070.6,Pg_S2624.4,Pg_S2658.24,Pg_S1693.5,Pg_S0350.26,Pg_S6137.5,XLOC_529893,Pg_S1550.10,Pg_S1073.17,Pg_S0573.1,Pg_S3866.11,Pg_S6541.2,Pg_S1428.10
GO:0008297	single-stranded DNA specific exodeoxyribonuclease activity	molecular_function	0.40618	1	1	566708	6	45598	Pg_S1865.4
GO:0008409	5'-3' exonuclease activity	molecular_function	0.40618	1	1	566708	6	45598	Pg_S1865.4
GO:0035312	5'-3' exodeoxyribonuclease activity	molecular_function	0.40618	1	1	566708	6	45598	Pg_S1865.4
GO:0045145	single-stranded DNA specific 5'-3' exodeoxyribonuclease activity	molecular_function	0.40618	1	1	566708	6	45598	Pg_S1865.4
GO:0006139	nucleobase-containing compound metabolic process	biological_process	0.40619	1	1216	566708	9152	45598	Pg_S4234.5,Pg_S6383.5,Pg_S0543.8,Pg_S0131.25,Pg_S0960.17,Pg_S0563.7,Pg_S0701.31,Pg_S0677.1,Pg_S0366.13,Pg_S0093.37,Pg_S3911.6,Pg_S0519.20,Pg_S8377.4,Pg_S4766.5,Pg_S0978.4,Pg_S2937.7,Pg_S0426.21,Pg_S0213.9,Pg_S6211.3,Pg_S1679.39,Pg_S5963.1,Pg_S0001.5,Pg_S2003.29,Pg_S0388.15,Pg_S3163.4,Pg_S3862.23,Pg_S5916.6,Pg_S2394.3,Pg_S8365.1,Pg_S5113.6,Pg_S0244.35,Pg_S5814.1,Pg_S0276.38,Pg_S0664.23,Pg_S0635.3,…
GO:0006487	protein N-linked glycosylation	biological_process	0.40661	1	7	566708	50	45598	Pg_S3650.12,Pg_S3771.12,Pg_S1108.22,Pg_S0895.53,Pg_S0724.63,Pg_S0987.10,Pg_S1516.3
GO:0016831	carboxy-lyase activity	molecular_function	0.4071	1	35	566708	241	45598	Pg_S7653.2,Pg_S1465.3,Pg_S0600.5,Pg_S1181.1,Pg_S4063.16,Pg_S0384.7,Pg_S7431.5,Pg_S0070.6,Pg_S1212.1,Pg_S0384.8,Pg_S0190.11,Pg_S8609.1,Pg_S1000.3,Pg_S0426.7,Pg_S1580.2,Pg_S1858.17,Pg_S0724.14,Pg_S0803.11,Pg_S1703.38,Pg_S2358.6,Pg_S0635.13,Pg_S0051.3,Pg_S7717.1,Pg_S2805.8,Pg_S2455.14,Pg_S4333.19,Pg_S2000.9,Pg_S7800.3,Pg_S3298.2,Pg_S6053.3,Pg_S0379.14,Pg_S4568.4,Pg_S6427.7,Pg_S4765.4,Pg_S0227.31
GO:0006077	(1->6)-beta-D-glucan metabolic process	biological_process	0.40719	1	1	566708	2	45598	Pg_S6880.6
GO:0006078	(1->6)-beta-D-glucan biosynthetic process	biological_process	0.40719	1	1	566708	2	45598	Pg_S6880.6
GO:0004807	triose-phosphate isomerase activity	molecular_function	0.40725	1	3	566708	19	45598	Pg_S2115.11,Pg_S2989.9,Pg_S3192.2
GO:0003922	GMP synthase (glutamine-hydrolyzing) activity	molecular_function	0.40818	1	1	566708	5	45598	Pg_S4045.20
GO:0006177	GMP biosynthetic process	biological_process	0.40818	1	1	566708	5	45598	Pg_S4045.20
GO:0046037	GMP metabolic process	biological_process	0.40818	1	1	566708	5	45598	Pg_S4045.20
GO:0016197	endosomal transport	biological_process	0.40818	1	5	566708	35	45598	Pg_S0735.1,Pg_S0736.1,Pg_S1845.3,Pg_S1076.1,Pg_S4486.2
GO:0016701	oxidoreductase activity, acting on single donors with incorporation of molecular oxygen	molecular_function	0.40956	1	20	566708	152	45598	Pg_S0724.14,Pg_S6490.4,Pg_S4969.3,Pg_S3059.1,Pg_S5962.1,Pg_S0403.32,Pg_S1465.27,Pg_S2768.16,Pg_S1004.9,Pg_S3015.1,Pg_S3814.3,Pg_S7979.1,Pg_S1988.1,Pg_S3463.10,Pg_S8609.1,Pg_S3059.2,Pg_S0213.29,Pg_S4012.7,Pg_S6180.7,Pg_S6053.3
GO:0005732	small nucleolar ribonucleoprotein complex	cellular_component	0.40967	1	5	566708	30	45598	Pg_S1969.6,Pg_S1480.36,XLOC_529893,Pg_S2658.24,Pg_S2317.2
GO:0051225	spindle assembly	biological_process	0.40984	1	6	566708	38	45598	Pg_S0897.31,Pg_S3325.11,Pg_S5751.2,Pg_S5196.5,Pg_S1589.4,Pg_S4613.6
GO:0005938	cell cortex	cellular_component	0.41139	1	26	566708	182	45598	Pg_S0625.7,Pg_S4337.4,Pg_S3427.11,Pg_S4278.7,Pg_S8042.1,Pg_S5520.1,Pg_S1865.22,Pg_S2196.4,Pg_S0003.7,Pg_S6402.2,Pg_S1940.18,Pg_S4337.3,Pg_S4586.7,Pg_S7171.2,Pg_S0400.2,Pg_S1957.25,Pg_S0169.6,Pg_S0493.38,Pg_S4278.8,Pg_S5097.2,Pg_S3703.8,Pg_S0808.23,Pg_S4486.2,Pg_S4278.9,Pg_S5097.9,Pg_S0786.1
GO:0030699	glycine reductase activity	molecular_function	0.41199	1	1	566708	4	45598	Pg_S7340.3
GO:0030700	glycine reductase complex	cellular_component	0.41199	1	1	566708	4	45598	Pg_S7340.3
GO:0005539	glycosaminoglycan binding	molecular_function	0.41223	1	2	566708	11	45598	Pg_S2421.8,Pg_S0900.8
GO:0016597	amino acid binding	molecular_function	0.41341	1	17	566708	136	45598	Pg_S0905.24,Pg_S0623.2,Pg_S5216.5,Pg_S0476.7,Pg_S3935.2,Pg_S3603.1,Pg_S5466.6,Pg_S7065.1,Pg_S1556.6,Pg_S0032.8,Pg_S2470.3,Pg_S2044.2,Pg_S1090.2,Pg_S1693.21,Pg_S3335.3,Pg_S0493.33,Pg_S5309.13
GO:0002684	positive regulation of immune system process	biological_process	0.41342	1	4	566708	22	45598	Pg_S3338.21,Pg_S4487.7,Pg_S7927.1,Pg_S5942.7
GO:0050778	positive regulation of immune response	biological_process	0.41342	1	4	566708	22	45598	Pg_S7927.1,Pg_S5942.7,Pg_S3338.21,Pg_S4487.7
GO:1901362	organic cyclic compound biosynthetic process	biological_process	0.41372	1	793	566708	5905	45598	Pg_S1380.7,Pg_S1500.24,Pg_S9275.1,Pg_S0883.17,Pg_S7170.7,XLOC_435479,Pg_S5075.1,Pg_S3878.7,Pg_S6804.2,Pg_S1446.8,Pg_S2207.35,Pg_S6328.8,Pg_S1946.4,Pg_S5714.1,Pg_S6915.6,Pg_S0961.12,Pg_S4852.3,Pg_S4277.1,Pg_S3822.11,Pg_S5969.2,Pg_S1613.20,Pg_S4621.1,Pg_S6107.5,Pg_S1631.2,Pg_S1220.5,Pg_S0409.26,Pg_S6184.2,Pg_S5848.3,Pg_S2207.10,Pg_S7265.2,Pg_S3392.5,Pg_S0925.11,Pg_S5009.4,Pg_S1454.4,Pg_S0689.4,Pg_S…
GO:0038023	signaling receptor activity	molecular_function	0.41483	1	43	566708	346	45598	Pg_S0144.17,Pg_S2132.9,XLOC_344104,Pg_S2196.10,Pg_S0265.21,Pg_S8752.1,Pg_S0437.6,Pg_S4114.2,Pg_S2201.2,Pg_S4342.25,Pg_S7998.2,Pg_S2898.6,Pg_S6057.7,Pg_S2144.6,Pg_S2008.10,Pg_S7002.2,Pg_S2591.1,Pg_S0708.2,Pg_S1212.15,Pg_S1778.1,Pg_S2473.3,Pg_S4568.4,Pg_S0096.4,Pg_S0881.2,Pg_S0144.24,Pg_S1801.1,Pg_S2038.4,Pg_S1240.24,Pg_S4656.4,Pg_S0568.7,Pg_S1979.4,Pg_S0437.11,Pg_S0415.4,Pg_S0226.3,Pg_S0925.30,Pg_…
GO:0033176	proton-transporting V-type ATPase complex	cellular_component	0.41512	1	24	566708	196	45598	Pg_S1038.45,Pg_S1306.21,Pg_S0355.12,Pg_S0572.14,Pg_S4250.14,Pg_S0087.9,Pg_S0917.43,Pg_S5822.4,Pg_S0072.2,Pg_S1212.9,Pg_S2422.5,Pg_S7572.1,Pg_S1359.4,Pg_S5615.2,Pg_S6675.1,Pg_S5427.3,Pg_S1518.7,Pg_S4366.4,Pg_S2299.17,Pg_S5771.4,Pg_S3436.1,Pg_S4678.3,Pg_S0961.12,Pg_S3855.13
GO:0031491	nucleosome binding	molecular_function	0.41712	1	1	566708	6	45598	Pg_S1464.1
GO:0006357	regulation of transcription from RNA polymerase II promoter	biological_process	0.4172	1	36	566708	263	45598	Pg_S4039.4,Pg_S1273.13,Pg_S1054.6,Pg_S0851.5,Pg_S6147.2,Pg_S5517.1,Pg_S2161.1,Pg_S4691.6,Pg_S0454.3,Pg_S1143.7,Pg_S3540.1,Pg_S0049.11,Pg_S3511.16,Pg_S0002.18,Pg_S7170.1,Pg_S0543.8,Pg_S0184.12,Pg_S4504.8,Pg_S3866.11,Pg_S1501.29,Pg_S1214.11,Pg_S3027.11,Pg_S0794.3,Pg_S0224.3,Pg_S7265.2,Pg_S1617.22,Pg_S0029.7,Pg_S1454.4,Pg_S7265.1,Pg_S2568.19,Pg_S0897.31,Pg_S0290.6,Pg_S3077.22,Pg_S1881.4,Pg_S2317.2,P…
GO:0005615	extracellular space	cellular_component	0.41722	1	33	566708	259	45598	Pg_S2144.6,Pg_S0144.16,Pg_S4166.7,Pg_S1107.4,Pg_S0003.7,Pg_S5284.2,Pg_S2274.7,XLOC_110646,Pg_S0222.27,Pg_S1501.19,XLOC_435479,Pg_S3178.20,Pg_S2939.4,Pg_S5421.2,Pg_S0517.14,Pg_S1081.3,Pg_S5090.1,Pg_S0374.42,Pg_S7752.2,Pg_S4815.4,Pg_S0216.7,Pg_S7765.2,Pg_S8677.1,Pg_S1758.14,Pg_S1870.9,Pg_S1106.13,Pg_S1931.2,Pg_S0363.17,Pg_S0778.6,Pg_S3717.3,Pg_S2448.2,Pg_S0431.79,Pg_S0063.6
GO:0008171	O-methyltransferase activity	molecular_function	0.41733	1	20	566708	149	45598	Pg_S1446.8,Pg_S4189.1,Pg_S5719.3,Pg_S0960.17,Pg_S0093.23,Pg_S4531.4,Pg_S1909.1,Pg_S6647.2,Pg_S8134.2,Pg_S2438.5,Pg_S1446.7,Pg_S7666.1,Pg_S5926.9,Pg_S4021.3,Pg_S5719.2,Pg_S3226.23,Pg_S1815.19,Pg_S5731.2,Pg_S0232.44,Pg_S5002.4
GO:0033925	mannosyl-glycoprotein endo-beta-N-acetylglucosaminidase activity	molecular_function	0.41809	1	1	566708	4	45598	Pg_S0614.44
GO:0004721	phosphoprotein phosphatase activity	molecular_function	0.41854	1	12	566708	103	45598	Pg_S2779.16,Pg_S0123.22,Pg_S3445.1,Pg_S3878.14,Pg_S8137.2,Pg_S3338.21,Pg_S4701.1,Pg_S1668.13,Pg_S4487.7,Pg_S8722.2,Pg_S0684.21,Pg_S3621.5
GO:0072594	establishment of protein localization to organelle	biological_process	0.41866	1	24	566708	223	45598	Pg_S1480.6,Pg_S3112.13,Pg_S2317.2,Pg_S1774.28,Pg_S0061.62,Pg_S0519.50,Pg_S0008.2,Pg_S9087.1,Pg_S3000.2,Pg_S0431.19,Pg_S3650.12,Pg_S0086.25,Pg_S2803.5,Pg_S2431.3,Pg_S5079.11,Pg_S1389.34,Pg_S0660.2,Pg_S6427.7,Pg_S0070.6,Pg_S7800.3,Pg_S1314.8,Pg_S6272.12,Pg_S0192.11,Pg_S1778.1
GO:0044455	mitochondrial membrane part	cellular_component	0.41896	1	36	566708	302	45598	Pg_S0170.11,Pg_S1480.6,Pg_S5500.3,Pg_S9087.1,Pg_S0148.36,Pg_S2749.13,Pg_S0032.15,Pg_S3722.19,Pg_S0607.7,Pg_S0361.4,Pg_S6928.2,Pg_S2803.5,Pg_S4159.14,Pg_S1389.34,Pg_S4181.3,Pg_S1661.15,Pg_S3039.16,Pg_S4635.12,Pg_S2238.19,Pg_S3248.1,Pg_S0012.13,Pg_S6517.2,Pg_S3650.12,Pg_S0363.3,Pg_S0439.3,Pg_S3187.19,Pg_S3976.18,Pg_S3765.5,Pg_S2431.3,Pg_S4568.4,Pg_S0442.29,Pg_S1212.15,Pg_S8767.1,Pg_S0747.20,Pg_S019…
GO:0000156	phosphorelay response regulator activity	molecular_function	0.41908	1	2	566708	12	45598	Pg_S0871.3,Pg_S0624.8
GO:0015749	monosaccharide transport	biological_process	0.42016	1	2	566708	13	45598	XLOC_034329,Pg_S0265.21
GO:0006370	7-methylguanosine mRNA capping	biological_process	0.42147	1	2	566708	17	45598	Pg_S5979.5,Pg_S0368.23
GO:0043752	adenosylcobinamide kinase activity	molecular_function	0.42241	1	1	566708	6	45598	Pg_S1428.10
GO:0030554	adenyl nucleotide binding	molecular_function	0.42289	1	730	566708	6279	45598	XLOC_478838,Pg_S7910.1,Pg_S2290.8,Pg_S3341.2,Pg_S1979.27,Pg_S4733.8,Pg_S0914.5,Pg_S0143.2,Pg_S5599.3,Pg_S0682.37,Pg_S2677.16,Pg_S1823.8,Pg_S7083.2,Pg_S6287.1,Pg_S5569.2,Pg_S3338.26,Pg_S6912.2,Pg_S0280.22,Pg_S6606.8,Pg_S4312.6,Pg_S4000.7,Pg_S2086.2,Pg_S7220.6,XLOC_193000,Pg_S0051.3,Pg_S0664.19,Pg_S0579.8,Pg_S3076.5,Pg_S3656.5,Pg_S6669.5,Pg_S3064.1,Pg_S0271.2,Pg_S0302.2,Pg_S4349.5,Pg_S1033.25,Pg_S3…
GO:0002764	immune response-regulating signaling pathway	biological_process	0.42344	1	4	566708	22	45598	Pg_S3338.21,Pg_S4487.7,Pg_S7927.1,Pg_S5942.7
GO:0000002	mitochondrial genome maintenance	biological_process	0.42351	1	2	566708	9	45598	Pg_S0510.14,Pg_S1164.2
GO:0006919	activation of cysteine-type endopeptidase activity involved in apoptotic process	biological_process	0.4238	1	1	566708	4	45598	Pg_S1618.5
GO:0010950	positive regulation of endopeptidase activity	biological_process	0.4238	1	1	566708	4	45598	Pg_S1618.5
GO:0010952	positive regulation of peptidase activity	biological_process	0.4238	1	1	566708	4	45598	Pg_S1618.5
GO:0043280	positive regulation of cysteine-type endopeptidase activity involved in apoptotic process	biological_process	0.4238	1	1	566708	4	45598	Pg_S1618.5
GO:0097202	activation of cysteine-type endopeptidase activity	biological_process	0.4238	1	1	566708	4	45598	Pg_S1618.5
GO:2001056	positive regulation of cysteine-type endopeptidase activity	biological_process	0.4238	1	1	566708	4	45598	Pg_S1618.5
GO:0033013	tetrapyrrole metabolic process	biological_process	0.42622	1	46	566708	349	45598	Pg_S2073.29,Pg_S0981.6,Pg_S2658.24,Pg_S1075.36,Pg_S0111.1,Pg_S3866.11,Pg_S5470.3,Pg_S1560.7,Pg_S3039.16,Pg_S1550.10,XLOC_529893,Pg_S0350.26,Pg_S0070.6,Pg_S2624.4,Pg_S1971.4,Pg_S3734.10,Pg_S2755.7,Pg_S6702.1,Pg_S6541.2,Pg_S0573.1,Pg_S6577.4,Pg_S0129.31,Pg_S3664.16,Pg_S0654.1,Pg_S0442.55,Pg_S1135.14,Pg_S6137.5,Pg_S1693.5,Pg_S0318.20,Pg_S0341.5,Pg_S1940.1,Pg_S5836.2,Pg_S1915.1,Pg_S0241.21,Pg_S5911.4…
GO:0016872	intramolecular lyase activity	molecular_function	0.4271	1	4	566708	24	45598	Pg_S1107.12,Pg_S1870.5,Pg_S2884.6,Pg_S1079.1
GO:0045935	positive regulation of nucleobase-containing compound metabolic process	biological_process	0.42803	1	11	566708	81	45598	Pg_S3862.23,Pg_S7529.4,Pg_S3866.11,Pg_S1214.11,Pg_S1454.4,Pg_S0361.27,Pg_S5375.1,Pg_S6901.1,Pg_S5517.1,Pg_S1295.1,Pg_S1054.6
GO:0051173	positive regulation of nitrogen compound metabolic process	biological_process	0.42803	1	11	566708	81	45598	Pg_S3862.23,Pg_S1214.11,Pg_S3866.11,Pg_S7529.4,Pg_S1454.4,Pg_S0361.27,Pg_S5375.1,Pg_S6901.1,Pg_S1295.1,Pg_S5517.1,Pg_S1054.6
GO:0051254	positive regulation of RNA metabolic process	biological_process	0.42803	1	11	566708	81	45598	Pg_S1054.6,Pg_S1295.1,Pg_S5517.1,Pg_S6901.1,Pg_S5375.1,Pg_S0361.27,Pg_S3866.11,Pg_S1214.11,Pg_S7529.4,Pg_S1454.4,Pg_S3862.23
GO:0034464	BBSome	cellular_component	0.42917	1	1	566708	5	45598	Pg_S3854.6
GO:0072519	parasitism	biological_process	0.4296	1	1	566708	5	45598	Pg_S3014.2
GO:0000735	removal of nonhomologous ends	biological_process	0.43033	1	1	566708	4	45598	Pg_S2317.2
GO:0000736	double-strand break repair via single-strand annealing, removal of nonhomologous ends	biological_process	0.43033	1	1	566708	4	45598	Pg_S2317.2
GO:0006312	mitotic recombination	biological_process	0.43033	1	1	566708	4	45598	Pg_S2317.2
GO:0007533	mating type switching	biological_process	0.43033	1	1	566708	4	45598	Pg_S2317.2
GO:0007534	gene conversion at mating-type locus	biological_process	0.43033	1	1	566708	4	45598	Pg_S2317.2
GO:0022413	reproductive process in single-celled organism	biological_process	0.43033	1	1	566708	4	45598	Pg_S2317.2
GO:0035822	gene conversion	biological_process	0.43033	1	1	566708	4	45598	Pg_S2317.2
GO:0045002	double-strand break repair via single-strand annealing	biological_process	0.43033	1	1	566708	4	45598	Pg_S2317.2
GO:0070336	flap-structured DNA binding	molecular_function	0.43033	1	1	566708	4	45598	Pg_S2317.2
GO:0006997	nucleus organization	biological_process	0.43124	1	2	566708	14	45598	Pg_S0164.14,Pg_S4363.7
GO:0051640	organelle localization	biological_process	0.43152	1	2	566708	12	45598	Pg_S0736.1,Pg_S1076.1
GO:0009403	toxin biosynthetic process	biological_process	0.43159	1	2	566708	10	45598	Pg_S3934.6,Pg_S0808.37
GO:0016671	oxidoreductase activity, acting on a sulfur group of donors, disulfide as acceptor	molecular_function	0.43186	1	5	566708	33	45598	Pg_S1354.13,Pg_S4667.3,Pg_S4133.7,Pg_S5648.1,Pg_S3730.12
GO:0009235	cobalamin metabolic process	biological_process	0.43197	1	13	566708	98	45598	Pg_S6137.5,XLOC_529893,Pg_S1550.10,Pg_S0070.6,Pg_S2624.4,Pg_S0350.26,Pg_S1693.5,Pg_S2658.24,Pg_S6541.2,Pg_S1428.10,Pg_S1073.17,Pg_S0573.1,Pg_S3866.11
GO:0015948	methanogenesis	biological_process	0.4323	1	13	566708	90	45598	XLOC_036892,Pg_S0497.8,Pg_S0197.3,Pg_S4181.3,Pg_S9207.1,Pg_S1346.4,Pg_S1050.14,Pg_S0400.41,Pg_S2132.10,Pg_S1295.10,Pg_S6376.5,Pg_S1693.17,Pg_S3650.8
GO:0015975	energy derivation by oxidation of reduced inorganic compounds	biological_process	0.4323	1	13	566708	90	45598	Pg_S2132.10,Pg_S0400.41,Pg_S1693.17,Pg_S6376.5,Pg_S3650.8,Pg_S1295.10,Pg_S4181.3,XLOC_036892,Pg_S0497.8,Pg_S0197.3,Pg_S1346.4,Pg_S1050.14,Pg_S9207.1
GO:0043447	alkane biosynthetic process	biological_process	0.4323	1	13	566708	90	45598	Pg_S2132.10,Pg_S0400.41,Pg_S3650.8,Pg_S1693.17,Pg_S6376.5,Pg_S1295.10,Pg_S4181.3,Pg_S0197.3,Pg_S0497.8,XLOC_036892,Pg_S1050.14,Pg_S1346.4,Pg_S9207.1
GO:0030258	lipid modification	biological_process	0.43264	1	13	566708	94	45598	Pg_S1242.31,Pg_S1242.28,Pg_S5312.5,Pg_S1242.29,Pg_S3670.3,Pg_S1116.15,Pg_S4174.5,Pg_S5713.4,Pg_S1305.7,Pg_S4800.2,Pg_S2315.6,Pg_S1888.7,Pg_S9236.1
GO:0006650	glycerophospholipid metabolic process	biological_process	0.43273	1	30	566708	256	45598	Pg_S9236.1,Pg_S1066.4,Pg_S0741.45,Pg_S0384.9,Pg_S1888.7,Pg_S1465.2,Pg_S0036.9,Pg_S5001.2,Pg_S4310.9,Pg_S1226.3,Pg_S1410.10,Pg_S0431.5,Pg_S4255.1,Pg_S7165.2,Pg_S1266.4,Pg_S6271.2,Pg_S2858.1,Pg_S1755.5,Pg_S0397.15,Pg_S0975.15,Pg_S6941.6,Pg_S3610.14,Pg_S0219.37,Pg_S3670.3,Pg_S0835.13,Pg_S1376.6,Pg_S0956.19,XLOC_446092,Pg_S1031.18,Pg_S0833.4
GO:0022900	electron transport chain	biological_process	0.43396	1	25	566708	189	45598	Pg_S3582.13,Pg_S0902.6,Pg_S3805.3,Pg_S7353.2,Pg_S1202.8,Pg_S7601.1,Pg_S6467.2,Pg_S0175.24,Pg_S3976.18,Pg_S5936.1,Pg_S4159.14,Pg_S7145.2,Pg_S4835.2,Pg_S6413.5,Pg_S0131.25,Pg_S0482.2,Pg_S3797.6,Pg_S4014.1,Pg_S3722.19,Pg_S5520.5,Pg_S3423.4,Pg_S0148.36,Pg_S1404.4,Pg_S0170.11,Pg_S0786.24
GO:0004357	glutamate-cysteine ligase activity	molecular_function	0.4343	1	1	566708	8	45598	Pg_S7390.2
GO:0006848	pyruvate transport	biological_process	0.43449	1	2	566708	12	45598	Pg_S2676.8,Pg_S3020.2
GO:0006850	mitochondrial pyruvate transport	biological_process	0.43449	1	2	566708	12	45598	Pg_S2676.8,Pg_S3020.2
GO:0004514	nicotinate-nucleotide diphosphorylase (carboxylating) activity	molecular_function	0.43461	1	1	566708	6	45598	Pg_S4012.7
GO:0000428	DNA-directed RNA polymerase complex	cellular_component	0.4349	1	28	566708	205	45598	Pg_S1234.2,Pg_S1157.10,Pg_S0850.6,Pg_S7467.3,Pg_S0550.1,Pg_S3511.16,Pg_S2061.24,Pg_S1550.10,Pg_S0386.1,Pg_S1497.35,Pg_S1169.10,Pg_S3911.6,Pg_S4018.16,Pg_S0276.29,Pg_S3822.11,Pg_S1946.4,XLOC_241369,Pg_S2813.11,Pg_S1960.15,Pg_S0439.3,Pg_S2820.5,Pg_S3226.21,Pg_S2208.4,Pg_S3143.1,Pg_S4969.3,Pg_S2264.3,Pg_S2190.11,Pg_S2495.1
GO:0030880	RNA polymerase complex	cellular_component	0.4349	1	28	566708	205	45598	Pg_S0439.3,Pg_S2820.5,Pg_S3226.21,Pg_S2208.4,Pg_S3143.1,Pg_S4969.3,Pg_S2264.3,Pg_S2190.11,Pg_S2495.1,XLOC_241369,Pg_S1946.4,Pg_S2813.11,Pg_S1960.15,Pg_S1550.10,Pg_S1497.35,Pg_S0386.1,Pg_S1169.10,Pg_S3911.6,Pg_S0276.29,Pg_S4018.16,Pg_S3822.11,Pg_S1157.10,Pg_S1234.2,Pg_S0850.6,Pg_S7467.3,Pg_S0550.1,Pg_S2061.24,Pg_S3511.16
GO:0055029	nuclear DNA-directed RNA polymerase complex	cellular_component	0.4349	1	28	566708	205	45598	Pg_S1157.10,Pg_S1234.2,Pg_S2061.24,Pg_S0550.1,Pg_S3511.16,Pg_S0850.6,Pg_S7467.3,Pg_S1550.10,Pg_S1169.10,Pg_S1497.35,Pg_S0386.1,Pg_S3911.6,Pg_S3822.11,Pg_S0276.29,Pg_S4018.16,Pg_S1946.4,XLOC_241369,Pg_S2813.11,Pg_S1960.15,Pg_S0439.3,Pg_S3143.1,Pg_S4969.3,Pg_S2264.3,Pg_S3226.21,Pg_S2820.5,Pg_S2208.4,Pg_S2495.1,Pg_S2190.11
GO:0042255	ribosome assembly	biological_process	0.43624	1	1	566708	5	45598	Pg_S1295.36
GO:0042256	mature ribosome assembly	biological_process	0.43624	1	1	566708	5	45598	Pg_S1295.36
GO:0015077	monovalent inorganic cation transmembrane transporter activity	molecular_function	0.43673	1	115	566708	855	45598	Pg_S0917.43,Pg_S0087.9,Pg_S1580.2,Pg_S2017.10,Pg_S2422.5,Pg_S0889.66,Pg_S3245.2,Pg_S0786.24,Pg_S4745.5,Pg_S0888.4,Pg_S1311.30,Pg_S1163.6,Pg_S0116.18,Pg_S2238.19,Pg_S4333.19,Pg_S3321.2,Pg_S1212.15,Pg_S0961.12,XLOC_335949,Pg_S5427.3,Pg_S5615.2,Pg_S2003.1,Pg_S2299.17,Pg_S4952.7,Pg_S4183.9,Pg_S7709.3,Pg_S1658.9,Pg_S1400.1,Pg_S3934.6,Pg_S1169.1,Pg_S1359.4,Pg_S4052.14,Pg_S4063.16,Pg_S5036.15,Pg_S1038.4…
GO:0016160	amylase activity	molecular_function	0.43723	1	5	566708	39	45598	Pg_S6994.3,Pg_S0957.2,Pg_S4217.12,Pg_S0399.47,Pg_S1368.2
GO:0004788	thiamine diphosphokinase activity	molecular_function	0.43751	1	1	566708	7	45598	Pg_S6130.4
GO:0007093	mitotic cell cycle checkpoint	biological_process	0.43789	1	6	566708	41	45598	Pg_S2626.5,Pg_S0524.30,Pg_S0762.19,Pg_S1044.2,Pg_S0203.2,Pg_S7251.2
GO:0016149	translation release factor activity, codon specific	molecular_function	0.43867	1	5	566708	37	45598	Pg_S4852.3,Pg_S7741.1,Pg_S4931.1,Pg_S5601.6,Pg_S4526.7
GO:0010024	phytochromobilin biosynthetic process	biological_process	0.43961	1	1	566708	5	45598	Pg_S1971.4
GO:0016636	oxidoreductase activity, acting on the CH-CH group of donors, iron-sulfur protein as acceptor	molecular_function	0.43961	1	1	566708	5	45598	Pg_S1971.4
GO:0051202	phytochromobilin metabolic process	biological_process	0.43961	1	1	566708	5	45598	Pg_S1971.4
GO:0015370	solute:sodium symporter activity	molecular_function	0.44021	1	3	566708	22	45598	Pg_S6379.4,Pg_S1434.6,Pg_S0664.32
GO:0043085	positive regulation of catalytic activity	biological_process	0.44164	1	6	566708	45	45598	Pg_S1721.8,Pg_S2448.2,Pg_S1864.2,Pg_S0659.9,Pg_S1618.5,Pg_S1035.3
GO:0044093	positive regulation of molecular function	biological_process	0.44164	1	6	566708	45	45598	Pg_S1721.8,Pg_S2448.2,Pg_S1035.3,Pg_S1618.5,Pg_S1864.2,Pg_S0659.9
GO:0018130	heterocycle biosynthetic process	biological_process	0.44203	1	761	566708	5653	45598	Pg_S6659.1,Pg_S0905.41,Pg_S0753.45,Pg_S7741.1,Pg_S1295.10,Pg_S0637.14,Pg_S7986.2,Pg_S0544.6,Pg_S1953.1,Pg_S0967.27,Pg_S3896.10,Pg_S1511.2,Pg_S2317.2,Pg_S4114.6,Pg_S5795.1,Pg_S2813.11,Pg_S0234.8,Pg_S2310.6,Pg_S7829.4,Pg_S1530.19,Pg_S5775.6,Pg_S2029.2,Pg_S6577.4,Pg_S0213.29,Pg_S1480.31,Pg_S0015.11,Pg_S0055.13,Pg_S1174.8,Pg_S4613.11,Pg_S0399.2,Pg_S5410.7,Pg_S4691.6,Pg_S2044.14,Pg_S3649.2,Pg_S2684.1,…
GO:0019079	viral genome replication	biological_process	0.44228	1	19	566708	168	45598	Pg_S0352.3,Pg_S8015.1,Pg_S1212.15,Pg_S1304.14,Pg_S0409.9,Pg_S5746.7,Pg_S2381.2,Pg_S0853.13,Pg_S2390.13,Pg_S1965.5,Pg_S1690.3,Pg_S0120.9,Pg_S2003.29,Pg_S5531.4,Pg_S7228.1,Pg_S1823.8,Pg_S4769.12,Pg_S2336.5,Pg_S4170.20
GO:0035257	nuclear hormone receptor binding	molecular_function	0.44264	1	1	566708	4	45598	Pg_S0286.4
GO:0042974	retinoic acid receptor binding	molecular_function	0.44264	1	1	566708	4	45598	Pg_S0286.4
GO:0051427	hormone receptor binding	molecular_function	0.44264	1	1	566708	4	45598	Pg_S0286.4
GO:0019538	protein metabolic process	biological_process	0.44292	1	978	566708	7778	45598	Pg_S0185.3,Pg_S7850.3,Pg_S1514.23,Pg_S2124.25,Pg_S1395.11,Pg_S0949.1,Pg_S4140.3,Pg_S0292.42,Pg_S2951.8,Pg_S1921.6,Pg_S7104.1,Pg_S1029.45,Pg_S6669.7,Pg_S3149.21,Pg_S0426.30,Pg_S6856.1,Pg_S0367.30,Pg_S1678.13,Pg_S4533.16,Pg_S8260.1,Pg_S6655.5,Pg_S2281.1,Pg_S0222.27,Pg_S3321.3,Pg_S8766.1,Pg_S1033.13,Pg_S1293.13,Pg_S4045.1,Pg_S7392.4,Pg_S1059.32,Pg_S2038.4,Pg_S4943.3,Pg_S0032.4,Pg_S0442.11,Pg_S1145.5…
GO:0000976	transcription regulatory region sequence-specific DNA binding	molecular_function	0.44292	1	1	566708	6	45598	Pg_S0122.4
GO:0016747	transferase activity, transferring acyl groups other than amino-acyl groups	molecular_function	0.44345	1	93	566708	627	45598	Pg_S2907.4,Pg_S2817.3,Pg_S4111.2,Pg_S3718.8,Pg_S2396.11,Pg_S2014.23,Pg_S0727.21,Pg_S2179.9,Pg_S4268.2,Pg_S2045.2,Pg_S2633.20,Pg_S0779.2,Pg_S0753.44,Pg_S4379.10,Pg_S5890.5,Pg_S0225.3,Pg_S2145.32,Pg_S3379.14,Pg_S0762.49,Pg_S2336.4,Pg_S0557.2,Pg_S2774.1,Pg_S2902.11,Pg_S1453.6,Pg_S7244.1,Pg_S1038.19,Pg_S5649.3,Pg_S0015.12,Pg_S5470.1,Pg_S1206.4,Pg_S3222.2,Pg_S1497.22,Pg_S7378.1,Pg_S0022.30,Pg_S0895.45…
GO:0010923	negative regulation of phosphatase activity	biological_process	0.44346	1	1	566708	5	45598	Pg_S1312.12
GO:0051015	actin filament binding	molecular_function	0.4437	1	3	566708	18	45598	Pg_S0809.4,Pg_S4855.7,Pg_S5677.1
GO:0004872	receptor activity	molecular_function	0.44388	1	49	566708	391	45598	Pg_S0925.30,Pg_S0226.3,Pg_S1924.18,Pg_S1865.4,Pg_S3465.1,Pg_S2085.4,Pg_S0233.10,Pg_S4588.8,Pg_S1766.15,Pg_S1439.34,Pg_S1059.46,Pg_S0476.46,Pg_S0881.2,Pg_S0144.24,Pg_S0096.4,Pg_S4627.27,Pg_S1801.1,Pg_S2038.4,Pg_S1979.4,Pg_S0568.7,Pg_S0437.11,Pg_S0415.4,Pg_S4656.4,Pg_S1240.24,Pg_S2898.6,Pg_S6057.7,Pg_S2144.6,Pg_S0708.2,Pg_S1778.1,Pg_S1212.15,Pg_S2008.10,Pg_S7002.2,Pg_S2591.1,Pg_S2473.3,Pg_S4568.4,X…
GO:0042559	pteridine-containing compound biosynthetic process	biological_process	0.44454	1	8	566708	58	45598	Pg_S1451.9,Pg_S0291.7,Pg_S3174.20,Pg_S4525.3,Pg_S0111.1,Pg_S1885.4,Pg_S4227.3,Pg_S1552.33
GO:0019220	regulation of phosphate metabolic process	biological_process	0.4447	1	11	566708	74	45598	Pg_S2609.1,Pg_S2088.8,Pg_S1312.12,Pg_S2220.2,Pg_S1864.2,Pg_S0304.4,Pg_S0595.8,Pg_S2448.2,Pg_S1721.8,Pg_S0659.9,Pg_S5248.2
GO:0051174	regulation of phosphorus metabolic process	biological_process	0.4447	1	11	566708	74	45598	Pg_S0304.4,Pg_S1864.2,Pg_S0595.8,Pg_S2609.1,Pg_S2088.8,Pg_S1312.12,Pg_S2220.2,Pg_S0659.9,Pg_S5248.2,Pg_S2448.2,Pg_S1721.8
GO:0006081	cellular aldehyde metabolic process	biological_process	0.44535	1	2	566708	13	45598	Pg_S0447.5,Pg_S1615.19
GO:0070876	SOSS complex	cellular_component	0.44552	1	1	566708	5	45598	Pg_S2394.3
GO:0004127	cytidylate kinase activity	molecular_function	0.44588	1	6	566708	55	45598	Pg_S2708.9,Pg_S6569.1,Pg_S2390.7,Pg_S3018.22,Pg_S0053.4,Pg_S0587.1
GO:0006787	porphyrin-containing compound catabolic process	biological_process	0.44668	1	14	566708	80	45598	Pg_S1730.4,Pg_S2073.29,Pg_S1915.1,Pg_S3039.16,Pg_S1075.36,Pg_S3734.10,Pg_S1376.6,Pg_S0341.5,Pg_S2106.10,Pg_S2755.7,Pg_S5470.3,Pg_S5836.2,Pg_S3664.16,Pg_S3187.19
GO:0033015	tetrapyrrole catabolic process	biological_process	0.44668	1	14	566708	80	45598	Pg_S1730.4,Pg_S2073.29,Pg_S1915.1,Pg_S3039.16,Pg_S1075.36,Pg_S3734.10,Pg_S1376.6,Pg_S0341.5,Pg_S2106.10,Pg_S2755.7,Pg_S5470.3,Pg_S3664.16,Pg_S5836.2,Pg_S3187.19
GO:0051187	cofactor catabolic process	biological_process	0.44668	1	14	566708	80	45598	Pg_S1730.4,Pg_S1915.1,Pg_S3039.16,Pg_S2073.29,Pg_S3734.10,Pg_S1075.36,Pg_S1376.6,Pg_S0341.5,Pg_S2755.7,Pg_S2106.10,Pg_S3664.16,Pg_S5836.2,Pg_S5470.3,Pg_S3187.19
GO:0017022	myosin binding	molecular_function	0.44764	1	1	566708	4	45598	Pg_S6731.1
GO:0009308	amine metabolic process	biological_process	0.44813	1	26	566708	214	45598	Pg_S2805.8,Pg_S4442.5,Pg_S3017.11,Pg_S1908.9,Pg_S2207.28,Pg_S3014.1,Pg_S5199.2,Pg_S5890.6,Pg_S4935.3,Pg_S4765.4,Pg_S4921.1,Pg_S0431.19,Pg_S0536.57,Pg_S0222.53,Pg_S4395.19,Pg_S2784.9,XLOC_258730,Pg_S1178.8,Pg_S0600.5,Pg_S1703.38,XLOC_287493,Pg_S0804.20,Pg_S1990.12,Pg_S2358.6,Pg_S5272.7,Pg_S0408.30
GO:0003854	3-beta-hydroxy-delta5-steroid dehydrogenase activity	molecular_function	0.44821	1	27	566708	214	45598	Pg_S3713.22,Pg_S5058.9,Pg_S4249.1,XLOC_180590,Pg_S4405.7,Pg_S2473.26,Pg_S3979.10,Pg_S3316.4,Pg_S5908.12,Pg_S2124.22,Pg_S6819.3,Pg_S2306.13,Pg_S5440.8,Pg_S0662.68,Pg_S1692.20,Pg_S2369.1,Pg_S2414.1,Pg_S4255.1,Pg_S5466.9,Pg_S1451.9,Pg_S7468.5,Pg_S6120.7,Pg_S0758.5,Pg_S1637.18,Pg_S5714.1,Pg_S6039.3,Pg_S1214.11
GO:0016229	steroid dehydrogenase activity	molecular_function	0.44821	1	27	566708	214	45598	Pg_S3713.22,Pg_S3316.4,Pg_S4405.7,Pg_S2473.26,Pg_S3979.10,XLOC_180590,Pg_S4249.1,Pg_S5058.9,Pg_S2124.22,Pg_S5908.12,Pg_S0662.68,Pg_S5440.8,Pg_S6819.3,Pg_S2306.13,Pg_S4255.1,Pg_S2369.1,Pg_S2414.1,Pg_S1692.20,Pg_S7468.5,Pg_S5466.9,Pg_S1451.9,Pg_S6039.3,Pg_S5714.1,Pg_S1214.11,Pg_S1637.18,Pg_S6120.7,Pg_S0758.5
GO:0033764	steroid dehydrogenase activity, acting on the CH-OH group of donors, NAD or NADP as acceptor	molecular_function	0.44821	1	27	566708	214	45598	Pg_S5466.9,Pg_S1451.9,Pg_S7468.5,Pg_S1637.18,Pg_S5714.1,Pg_S6039.3,Pg_S1214.11,Pg_S6120.7,Pg_S0758.5,Pg_S0662.68,Pg_S6819.3,Pg_S2306.13,Pg_S5440.8,Pg_S2369.1,Pg_S2414.1,Pg_S4255.1,Pg_S1692.20,Pg_S4405.7,Pg_S3979.10,Pg_S2473.26,Pg_S3316.4,Pg_S5058.9,Pg_S4249.1,XLOC_180590,Pg_S2124.22,Pg_S5908.12,Pg_S3713.22
GO:0046992	oxidoreductase activity, acting on X-H and Y-H to form an X-Y bond	molecular_function	0.44895	1	1	566708	6	45598	Pg_S7340.3
GO:0050485	oxidoreductase activity, acting on X-H and Y-H to form an X-Y bond, with a disulfide as acceptor	molecular_function	0.44895	1	1	566708	6	45598	Pg_S7340.3
GO:0009067	aspartate family amino acid biosynthetic process	biological_process	0.4492	1	12	566708	100	45598	Pg_S5158.9,Pg_S6655.6,Pg_S1679.46,Pg_S4568.18,Pg_S0318.20,Pg_S2583.14,Pg_S3316.4,Pg_S2473.26,Pg_S4405.7,Pg_S1637.18,Pg_S3862.23,Pg_S1954.19
GO:0045005	maintenance of fidelity involved in DNA-dependent DNA replication	biological_process	0.45017	1	1	566708	6	45598	Pg_S0290.6
GO:0048478	replication fork protection	biological_process	0.45017	1	1	566708	6	45598	Pg_S0290.6
GO:0004470	malic enzyme activity	molecular_function	0.45091	1	4	566708	35	45598	Pg_S0204.4,Pg_S2665.2,Pg_S5320.3,Pg_S4281.1
GO:0004471	malate dehydrogenase (decarboxylating) activity	molecular_function	0.45091	1	4	566708	35	45598	Pg_S0204.4,Pg_S4281.1,Pg_S5320.3,Pg_S2665.2
GO:0016615	malate dehydrogenase activity	molecular_function	0.45091	1	4	566708	35	45598	Pg_S4281.1,Pg_S5320.3,Pg_S2665.2,Pg_S0204.4
GO:0042398	cellular modified amino acid biosynthetic process	biological_process	0.4514	1	17	566708	125	45598	Pg_S6528.8,Pg_S3541.5,Pg_S4227.3,Pg_S0111.1,Pg_S3518.16,Pg_S4525.3,Pg_S1226.3,Pg_S5001.2,Pg_S3174.20,Pg_S1451.9,Pg_S5428.3,Pg_S4442.6,Pg_S6725.6,Pg_S7390.2,Pg_S0543.15,Pg_S0291.7,Pg_S0426.21
GO:0097196	Shu complex	cellular_component	0.45164	1	1	566708	3	45598	Pg_S0937.9
GO:0009164	nucleoside catabolic process	biological_process	0.45275	1	3	566708	19	45598	Pg_S1864.2,Pg_S0659.9,Pg_S1721.8
GO:0042454	ribonucleoside catabolic process	biological_process	0.45275	1	3	566708	19	45598	Pg_S1721.8,Pg_S1864.2,Pg_S0659.9
GO:1901658	glycosyl compound catabolic process	biological_process	0.45275	1	3	566708	19	45598	Pg_S0659.9,Pg_S1864.2,Pg_S1721.8
GO:0031099	regeneration	biological_process	0.45291	1	1	566708	5	45598	Pg_S6376.6
GO:0042246	tissue regeneration	biological_process	0.45291	1	1	566708	5	45598	Pg_S6376.6
GO:0048589	developmental growth	biological_process	0.45291	1	1	566708	5	45598	Pg_S6376.6
GO:0001897	cytolysis by symbiont of host cells	biological_process	0.4535	1	3	566708	23	45598	Pg_S3411.16,Pg_S0213.69,Pg_S6544.2
GO:0001907	killing by symbiont of host cells	biological_process	0.4535	1	3	566708	23	45598	Pg_S6544.2,Pg_S0213.69,Pg_S3411.16
GO:0019836	hemolysis by symbiont of host erythrocytes	biological_process	0.4535	1	3	566708	23	45598	Pg_S0213.69,Pg_S3411.16,Pg_S6544.2
GO:0044004	disruption by symbiont of host cell	biological_process	0.4535	1	3	566708	23	45598	Pg_S3411.16,Pg_S0213.69,Pg_S6544.2
GO:0016042	lipid catabolic process	biological_process	0.45352	1	13	566708	101	45598	Pg_S1242.29,Pg_S5905.4,Pg_S7170.7,Pg_S6971.3,Pg_S1242.31,Pg_S5521.3,Pg_S7340.3,Pg_S4586.2,Pg_S1161.2,Pg_S5713.4,Pg_S1075.2,Pg_S0539.6,Pg_S0431.65
GO:0015996	chlorophyll catabolic process	biological_process	0.45481	1	13	566708	72	45598	Pg_S5470.3,Pg_S5836.2,Pg_S3664.16,Pg_S0341.5,Pg_S2106.10,Pg_S2755.7,Pg_S1075.36,Pg_S3734.10,Pg_S1376.6,Pg_S1730.4,Pg_S2073.29,Pg_S3039.16,Pg_S1915.1
GO:0047746	chlorophyllase activity	molecular_function	0.45481	1	13	566708	72	45598	Pg_S1376.6,Pg_S3734.10,Pg_S1075.36,Pg_S1915.1,Pg_S3039.16,Pg_S2073.29,Pg_S1730.4,Pg_S5836.2,Pg_S3664.16,Pg_S5470.3,Pg_S2755.7,Pg_S2106.10,Pg_S0341.5
GO:0002064	epithelial cell development	biological_process	0.45486	1	1	566708	7	45598	Pg_S4363.7
GO:0007281	germ cell development	biological_process	0.45486	1	1	566708	7	45598	Pg_S4363.7
GO:0007286	spermatid development	biological_process	0.45486	1	1	566708	7	45598	Pg_S4363.7
GO:0007289	spermatid nucleus differentiation	biological_process	0.45486	1	1	566708	7	45598	Pg_S4363.7
GO:0035092	sperm chromatin condensation	biological_process	0.45486	1	1	566708	7	45598	Pg_S4363.7
GO:0048515	spermatid differentiation	biological_process	0.45486	1	1	566708	7	45598	Pg_S4363.7
GO:0006106	fumarate metabolic process	biological_process	0.45512	1	1	566708	5	45598	Pg_S0689.4
GO:0009916	alternative oxidase activity	molecular_function	0.45513	1	2	566708	16	45598	Pg_S5008.15,Pg_S0013.1
GO:0005542	folic acid binding	molecular_function	0.45575	1	1	566708	4	45598	Pg_S5216.5
GO:0072341	modified amino acid binding	molecular_function	0.45575	1	1	566708	4	45598	Pg_S5216.5
GO:0016311	dephosphorylation	biological_process	0.45655	1	12	566708	109	45598	Pg_S1668.13,Pg_S3621.5,Pg_S1312.12,Pg_S8722.2,Pg_S4701.1,Pg_S3670.3,Pg_S8137.2,Pg_S5248.2,Pg_S5757.5,Pg_S3445.1,Pg_S3878.14,Pg_S0123.22
GO:0004474	malate synthase activity	molecular_function	0.45675	1	1	566708	5	45598	Pg_S1615.19
GO:0006097	glyoxylate cycle	biological_process	0.45675	1	1	566708	5	45598	Pg_S1615.19
GO:0046487	glyoxylate metabolic process	biological_process	0.45675	1	1	566708	5	45598	Pg_S1615.19
GO:0050897	cobalt ion binding	molecular_function	0.45783	1	1	566708	6	45598	Pg_S1971.4
GO:0006470	protein dephosphorylation	biological_process	0.45835	1	9	566708	84	45598	Pg_S5248.2,Pg_S3878.14,Pg_S3445.1,Pg_S0123.22,Pg_S8137.2,Pg_S4701.1,Pg_S1668.13,Pg_S3621.5,Pg_S8722.2
GO:1901991	negative regulation of mitotic cell cycle phase transition	biological_process	0.45869	1	6	566708	42	45598	Pg_S2626.5,Pg_S0524.30,Pg_S0762.19,Pg_S1044.2,Pg_S0203.2,Pg_S7251.2
GO:0010941	regulation of cell death	biological_process	0.45873	1	13	566708	87	45598	Pg_S5006.5,Pg_S0134.1,Pg_S2520.2,Pg_S0230.13,Pg_S1618.5,Pg_S2746.10,Pg_S4588.5,Pg_S2061.13,Pg_S2150.4,Pg_S3429.3,Pg_S1464.20,Pg_S0846.20,Pg_S0095.25
GO:0042981	regulation of apoptotic process	biological_process	0.45873	1	13	566708	87	45598	Pg_S2150.4,Pg_S2061.13,Pg_S0095.25,Pg_S1464.20,Pg_S0846.20,Pg_S3429.3,Pg_S0230.13,Pg_S1618.5,Pg_S2520.2,Pg_S0134.1,Pg_S5006.5,Pg_S4588.5,Pg_S2746.10
GO:0043067	regulation of programmed cell death	biological_process	0.45873	1	13	566708	87	45598	Pg_S2150.4,Pg_S2061.13,Pg_S0095.25,Pg_S3429.3,Pg_S1464.20,Pg_S0846.20,Pg_S2520.2,Pg_S0230.13,Pg_S1618.5,Pg_S5006.5,Pg_S0134.1,Pg_S4588.5,Pg_S2746.10
GO:0004650	polygalacturonase activity	molecular_function	0.45975	1	12	566708	89	45598	Pg_S5621.2,Pg_S0759.1,Pg_S0285.10,Pg_S0745.38,Pg_S3664.5,Pg_S0564.5,Pg_S5444.2,Pg_S2400.1,Pg_S0564.6,Pg_S2440.25,XLOC_450455,Pg_S8907.2
GO:0004066	asparagine synthase (glutamine-hydrolyzing) activity	molecular_function	0.46005	1	1	566708	9	45598	Pg_S3862.23
GO:0015947	methane metabolic process	biological_process	0.46179	1	13	566708	92	45598	Pg_S1346.4,Pg_S1050.14,Pg_S9207.1,Pg_S4181.3,Pg_S0497.8,Pg_S0197.3,XLOC_036892,Pg_S3650.8,Pg_S1693.17,Pg_S6376.5,Pg_S1295.10,Pg_S2132.10,Pg_S0400.41
GO:0043446	cellular alkane metabolic process	biological_process	0.46179	1	13	566708	92	45598	Pg_S2132.10,Pg_S0400.41,Pg_S1693.17,Pg_S6376.5,Pg_S3650.8,Pg_S1295.10,Pg_S4181.3,XLOC_036892,Pg_S0197.3,Pg_S0497.8,Pg_S1346.4,Pg_S1050.14,Pg_S9207.1
GO:0032559	adenyl ribonucleotide binding	molecular_function	0.46245	1	720	566708	6224	45598	Pg_S0253.6,Pg_S1408.1,Pg_S3065.2,Pg_S4821.2,Pg_S3427.10,Pg_S3817.3,Pg_S0907.15,Pg_S5610.4,Pg_S2392.20,Pg_S0536.57,Pg_S3098.15,Pg_S2793.1,Pg_S0896.34,Pg_S0388.23,Pg_S0901.9,Pg_S7730.4,Pg_S1756.5,Pg_S0846.19,Pg_S0664.15,Pg_S0280.38,Pg_S3671.3,Pg_S5520.3,Pg_S0205.5,Pg_S3018.22,Pg_S1715.17,Pg_S1075.16,Pg_S8174.1,Pg_S0305.3,Pg_S0853.13,Pg_S5036.5,Pg_S6427.7,Pg_S2708.9,Pg_S2116.23,Pg_S2448.1,XLOC_06014…
GO:0006473	protein acetylation	biological_process	0.46335	1	4	566708	25	45598	Pg_S0203.2,Pg_S3810.2,Pg_S2626.5,Pg_S0557.2
GO:0006475	internal protein amino acid acetylation	biological_process	0.46335	1	4	566708	25	45598	Pg_S3810.2,Pg_S0203.2,Pg_S0557.2,Pg_S2626.5
GO:0018393	internal peptidyl-lysine acetylation	biological_process	0.46335	1	4	566708	25	45598	Pg_S3810.2,Pg_S0203.2,Pg_S0557.2,Pg_S2626.5
GO:0018394	peptidyl-lysine acetylation	biological_process	0.46335	1	4	566708	25	45598	Pg_S3810.2,Pg_S0203.2,Pg_S0557.2,Pg_S2626.5
GO:0043543	protein acylation	biological_process	0.46335	1	4	566708	25	45598	Pg_S3810.2,Pg_S0203.2,Pg_S0557.2,Pg_S2626.5
GO:0004556	alpha-amylase activity	molecular_function	0.46346	1	2	566708	14	45598	Pg_S4217.12,Pg_S6994.3
GO:0009061	anaerobic respiration	biological_process	0.46473	1	13	566708	91	45598	Pg_S0497.8,Pg_S0197.3,XLOC_036892,Pg_S4181.3,Pg_S9207.1,Pg_S1050.14,Pg_S1346.4,Pg_S0400.41,Pg_S2132.10,Pg_S1295.10,Pg_S3650.8,Pg_S1693.17,Pg_S6376.5
GO:0004592	pantoate-beta-alanine ligase activity	molecular_function	0.46492	1	1	566708	6	45598	Pg_S0543.15
GO:0030031	cell projection assembly	biological_process	0.46601	1	7	566708	49	45598	Pg_S3854.6,Pg_S2984.11,Pg_S6901.1,Pg_S3422.11,Pg_S1336.2,Pg_S6669.7,Pg_S4063.8
GO:0004512	inositol-3-phosphate synthase activity	molecular_function	0.46694	1	1	566708	6	45598	Pg_S1079.1
GO:0006021	inositol biosynthetic process	biological_process	0.46694	1	1	566708	6	45598	Pg_S1079.1
GO:0046173	polyol biosynthetic process	biological_process	0.46694	1	1	566708	6	45598	Pg_S1079.1
GO:0050853	B cell receptor signaling pathway	biological_process	0.46696	1	2	566708	11	45598	Pg_S5942.7,Pg_S7927.1
GO:0007034	vacuolar transport	biological_process	0.46753	1	7	566708	58	45598	Pg_S0199.31,Pg_S4412.13,Pg_S0085.62,Pg_S0724.63,Pg_S0895.53,Pg_S0492.2,Pg_S0002.18
GO:0070403	NAD+ binding	molecular_function	0.46758	1	1	566708	7	45598	Pg_S4105.1
GO:0009274	peptidoglycan-based cell wall	cellular_component	0.46794	1	1	566708	5	45598	Pg_S5578.7
GO:0009276	Gram-negative-bacterium-type cell wall	cellular_component	0.46794	1	1	566708	5	45598	Pg_S5578.7
GO:0004864	protein phosphatase inhibitor activity	molecular_function	0.46827	1	2	566708	12	45598	Pg_S0769.3,Pg_S0063.3
GO:0019212	phosphatase inhibitor activity	molecular_function	0.46827	1	2	566708	12	45598	Pg_S0063.3,Pg_S0769.3
GO:0070569	uridylyltransferase activity	molecular_function	0.46833	1	4	566708	37	45598	Pg_S2238.14,Pg_S4579.15,Pg_S0449.6,Pg_S0662.34
GO:0005351	sugar:hydrogen symporter activity	molecular_function	0.46925	1	4	566708	31	45598	Pg_S0403.32,Pg_S2390.18,Pg_S0724.14,Pg_S2634.2
GO:0015295	solute:hydrogen symporter activity	molecular_function	0.46925	1	4	566708	31	45598	Pg_S2390.18,Pg_S0724.14,Pg_S2634.2,Pg_S0403.32
GO:0006570	tyrosine metabolic process	biological_process	0.47092	1	3	566708	16	45598	Pg_S5924.4,Pg_S6490.4,Pg_S0298.19
GO:0009095	aromatic amino acid family biosynthetic process, prephenate pathway	biological_process	0.47199	1	4	566708	25	45598	Pg_S1174.3,Pg_S0298.19,Pg_S3935.2,Pg_S5924.4
GO:0022884	macromolecule transmembrane transporter activity	molecular_function	0.47266	1	4	566708	26	45598	Pg_S1316.18,Pg_S0212.1,Pg_S2914.2,Pg_S4227.11
GO:0004879	ligand-activated sequence-specific DNA binding RNA polymerase II transcription factor activity	molecular_function	0.47409	1	5	566708	31	45598	Pg_S3465.1,Pg_S1766.15,Pg_S0265.21,Pg_S2132.9,Pg_S2473.3
GO:0004882	androgen receptor activity	molecular_function	0.47409	1	5	566708	31	45598	Pg_S1766.15,Pg_S3465.1,Pg_S0265.21,Pg_S2473.3,Pg_S2132.9
GO:0030521	androgen receptor signaling pathway	biological_process	0.47409	1	5	566708	31	45598	Pg_S2132.9,Pg_S2473.3,Pg_S0265.21,Pg_S1766.15,Pg_S3465.1
GO:0016833	oxo-acid-lyase activity	molecular_function	0.47427	1	3	566708	22	45598	Pg_S0093.27,Pg_S1815.23,Pg_S0093.26
GO:0046486	glycerolipid metabolic process	biological_process	0.475	1	32	566708	274	45598	Pg_S4310.9,Pg_S1410.10,Pg_S0431.5,Pg_S4255.1,Pg_S7165.2,Pg_S1066.4,Pg_S0384.9,Pg_S0741.45,Pg_S1888.7,Pg_S6090.2,Pg_S5001.2,Pg_S0036.9,Pg_S1465.2,Pg_S0219.37,Pg_S0835.13,XLOC_446092,Pg_S1031.18,Pg_S0397.15,Pg_S6941.6,Pg_S3610.14,Pg_S1226.3,Pg_S1266.4,Pg_S1227.18,Pg_S9236.1,Pg_S3670.3,Pg_S1376.6,Pg_S0956.19,Pg_S0833.4,Pg_S6271.2,Pg_S1755.5,Pg_S2858.1,Pg_S0975.15
GO:0004970	ionotropic glutamate receptor activity	molecular_function	0.47713	1	6	566708	47	45598	Pg_S2085.4,Pg_S1801.1,Pg_S7002.2,Pg_S0476.46,Pg_S7998.2,Pg_S1979.4
GO:0008066	glutamate receptor activity	molecular_function	0.47713	1	6	566708	47	45598	Pg_S2085.4,Pg_S1801.1,Pg_S0476.46,Pg_S7998.2,Pg_S7002.2,Pg_S1979.4
GO:0017070	U6 snRNA binding	molecular_function	0.47802	1	1	566708	11	45598	Pg_S7601.1
GO:0007530	sex determination	biological_process	0.4784	1	1	566708	5	45598	Pg_S2317.2
GO:0007531	mating type determination	biological_process	0.4784	1	1	566708	5	45598	Pg_S2317.2
GO:0045165	cell fate commitment	biological_process	0.4784	1	1	566708	5	45598	Pg_S2317.2
GO:0009975	cyclase activity	molecular_function	0.47892	1	4	566708	33	45598	Pg_S6941.6,Pg_S0431.5,Pg_S0111.10,Pg_S6271.2
GO:0030243	cellulose metabolic process	biological_process	0.47908	1	18	566708	138	45598	Pg_S4286.24,Pg_S2259.3,Pg_S0187.11,Pg_S0076.3,Pg_S6295.1,Pg_S1472.1,Pg_S1066.12,Pg_S0898.11,Pg_S0263.34,Pg_S0426.4,Pg_S0207.9,Pg_S2143.24,Pg_S1176.12,Pg_S4564.5,Pg_S5370.4,Pg_S8491.1,Pg_S0681.9,Pg_S7854.1
GO:0044780	bacterial-type flagellum assembly	biological_process	0.47909	1	3	566708	19	45598	Pg_S2984.11,Pg_S6901.1,Pg_S4063.8
GO:0031047	gene silencing by RNA	biological_process	0.47971	1	4	566708	32	45598	Pg_S1488.2,Pg_S3513.6,Pg_S3513.1,Pg_S0717.2
GO:0006725	cellular aromatic compound metabolic process	biological_process	0.47985	1	1276	566708	9672	45598	Pg_S3759.6,Pg_S0024.7,Pg_S1106.32,Pg_S4286.6,Pg_S1911.3,Pg_S3361.10,Pg_S6881.1,Pg_S0291.7,Pg_S0838.2,Pg_S1446.7,Pg_S6493.5,Pg_S1606.4,Pg_S1997.1,Pg_S0981.41,Pg_S4601.3,Pg_S3679.7,Pg_S3882.2,Pg_S5575.8,Pg_S3675.13,Pg_S1671.50,Pg_S0403.32,Pg_S1671.23,Pg_S1638.12,XLOC_199949,Pg_S0384.44,Pg_S4501.3,Pg_S2161.1,Pg_S0386.1,Pg_S1497.35,Pg_S1885.4,Pg_S4568.15,Pg_S3304.1,Pg_S0109.28,Pg_S1336.14,Pg_S5304.4,…
GO:0004531	deoxyribonuclease II activity	molecular_function	0.47988	1	1	566708	4	45598	Pg_S2634.4
GO:0016889	endodeoxyribonuclease activity, producing 3'-phosphomonoesters	molecular_function	0.47988	1	1	566708	4	45598	Pg_S2634.4
GO:0033645	host cell endomembrane system	cellular_component	0.47995	1	1	566708	6	45598	Pg_S4803.5
GO:0044165	host cell endoplasmic reticulum	cellular_component	0.47995	1	1	566708	6	45598	Pg_S4803.5
GO:0044167	host cell endoplasmic reticulum membrane	cellular_component	0.47995	1	1	566708	6	45598	Pg_S4803.5
GO:0044385	integral to membrane of host cell	cellular_component	0.47995	1	1	566708	6	45598	Pg_S4803.5
GO:0044386	integral to host endoplasmic reticulum membrane	cellular_component	0.47995	1	1	566708	6	45598	Pg_S4803.5
GO:0044271	cellular nitrogen compound biosynthetic process	biological_process	0.47997	1	758	566708	5633	45598	Pg_S3335.5,Pg_S1507.4,Pg_S5699.2,Pg_S0680.18,Pg_S0046.18,Pg_S1416.6,Pg_S3779.4,Pg_S3624.2,Pg_S2971.7,Pg_S3020.1,Pg_S3187.19,Pg_S4150.2,Pg_S1340.4,Pg_S1169.10,Pg_S0224.3,Pg_S4921.2,Pg_S0227.7,Pg_S0437.7,Pg_S3597.14,Pg_S2238.19,Pg_S0109.26,Pg_S6831.7,Pg_S6003.11,Pg_S4226.3,Pg_S6137.5,Pg_S0897.31,Pg_S3077.22,Pg_S1615.29,Pg_S3423.6,Pg_S1646.1,Pg_S1564.1,Pg_S2185.7,Pg_S0336.3,Pg_S7193.3,Pg_S0550.1,Pg_…
GO:0006542	glutamine biosynthetic process	biological_process	0.48	1	3	566708	26	45598	Pg_S3711.8,Pg_S5520.14,Pg_S1647.42
GO:0016746	transferase activity, transferring acyl groups	molecular_function	0.48015	1	120	566708	851	45598	Pg_S4723.6,Pg_S6659.1,Pg_S0888.21,Pg_S2545.4,Pg_S5178.1,Pg_S2105.2,Pg_S2894.11,Pg_S0637.14,Pg_S4375.7,Pg_S4151.5,Pg_S2205.3,Pg_S2336.2,Pg_S0515.7,Pg_S0905.48,Pg_S0804.19,Pg_S0689.5,Pg_S0519.27,Pg_S2420.1,Pg_S1269.1,Pg_S6295.1,Pg_S2336.1,Pg_S8635.1,Pg_S3862.23,Pg_S2907.5,Pg_S1108.19,Pg_S1528.3,Pg_S7858.1,Pg_S2003.11,Pg_S0622.10,Pg_S1227.18,Pg_S5851.1,Pg_S0810.57,Pg_S1058.1,Pg_S0291.17,Pg_S5890.6,P…
GO:0015105	arsenite transmembrane transporter activity	molecular_function	0.48337	1	1	566708	3	45598	Pg_S1550.21
GO:0015700	arsenite transport	biological_process	0.48337	1	1	566708	3	45598	Pg_S1550.21
GO:0019825	oxygen binding	molecular_function	0.48372	1	1	566708	7	45598	Pg_S0925.43
GO:0015994	chlorophyll metabolic process	biological_process	0.48396	1	14	566708	83	45598	Pg_S1730.4,Pg_S1915.1,Pg_S3039.16,Pg_S2073.29,Pg_S1075.36,Pg_S3734.10,Pg_S0318.20,Pg_S1376.6,Pg_S0341.5,Pg_S2755.7,Pg_S2106.10,Pg_S3664.16,Pg_S5836.2,Pg_S5470.3
GO:0001836	release of cytochrome c from mitochondria	biological_process	0.48426	1	1	566708	3	45598	Pg_S1618.5
GO:0008637	apoptotic mitochondrial changes	biological_process	0.48426	1	1	566708	3	45598	Pg_S1618.5
GO:0097190	apoptotic signaling pathway	biological_process	0.48426	1	1	566708	3	45598	Pg_S1618.5
GO:1901681	sulfur compound binding	molecular_function	0.48534	1	12	566708	104	45598	Pg_S1204.11,Pg_S1865.9,Pg_S0070.6,Pg_S0900.8,Pg_S1380.2,Pg_S7137.1,Pg_S9207.1,Pg_S2354.23,Pg_S4692.17,Pg_S2421.8,Pg_S2661.6,Pg_S6130.4
GO:0000444	MIS12/MIND type complex	cellular_component	0.48578	1	1	566708	5	45598	Pg_S1316.10
GO:0043484	regulation of RNA splicing	biological_process	0.48628	1	1	566708	8	45598	Pg_S2569.12
GO:0048024	regulation of mRNA splicing, via spliceosome	biological_process	0.48628	1	1	566708	8	45598	Pg_S2569.12
GO:0050684	regulation of mRNA processing	biological_process	0.48628	1	1	566708	8	45598	Pg_S2569.12
GO:0002520	immune system development	biological_process	0.48745	1	1	566708	7	45598	Pg_S0908.18
GO:0003942	N-acetyl-gamma-glutamyl-phosphate reductase activity	molecular_function	0.48754	1	2	566708	14	45598	Pg_S1050.14,Pg_S0497.8
GO:0006944	cellular membrane fusion	biological_process	0.48758	1	12	566708	83	45598	Pg_S3507.1,Pg_S2290.10,Pg_S0003.7,Pg_S2419.2,Pg_S7572.1,Pg_S0033.16,Pg_S1212.9,Pg_S3717.3,Pg_S4075.8,Pg_S5775.6,Pg_S2018.6,Pg_S0072.2
GO:0046434	organophosphate catabolic process	biological_process	0.48832	1	11	566708	88	45598	Pg_S6081.2,Pg_S0659.9,Pg_S0298.19,Pg_S1879.20,Pg_S5924.4,Pg_S1721.8,XLOC_438055,Pg_S1864.2,Pg_S6152.1,Pg_S0327.4,Pg_S2220.2
GO:0008138	protein tyrosine/serine/threonine phosphatase activity	molecular_function	0.48842	1	6	566708	63	45598	Pg_S8722.2,Pg_S8137.2,Pg_S3621.5,Pg_S0123.22,Pg_S3445.1,Pg_S3878.14
GO:0003830	beta-1,4-mannosylglycoprotein 4-beta-N-acetylglucosaminyltransferase activity	molecular_function	0.4891	1	3	566708	19	45598	Pg_S0987.10,Pg_S1108.22,Pg_S3771.12
GO:0016881	acid-amino acid ligase activity	molecular_function	0.4892	1	100	566708	760	45598	Pg_S3083.3,Pg_S3613.5,Pg_S0718.10,Pg_S1458.4,Pg_S1059.9,Pg_S5199.2,Pg_S2454.4,Pg_S3006.1,Pg_S2223.3,Pg_S0543.15,Pg_S5234.6,Pg_S7224.4,Pg_S6000.2,Pg_S2088.8,Pg_S1330.9,Pg_S3067.4,Pg_S1566.12,Pg_S1634.4,Pg_S0046.1,Pg_S2228.1,Pg_S0204.37,Pg_S1713.28,Pg_S0213.47,Pg_S2116.16,Pg_S3014.2,Pg_S0241.1,Pg_S1358.43,Pg_S6283.1,Pg_S4717.2,Pg_S4566.1,Pg_S0077.24,Pg_S1541.7,Pg_S0288.39,Pg_S1867.3,Pg_S1858.20,Pg_…
GO:0006515	misfolded or incompletely synthesized protein catabolic process	biological_process	0.49013	1	3	566708	15	45598	Pg_S2409.2,Pg_S2274.7,Pg_S6552.1
GO:0031144	proteasome localization	biological_process	0.49013	1	3	566708	15	45598	Pg_S2409.2,Pg_S6552.1,Pg_S2274.7
GO:0034629	cellular protein complex localization	biological_process	0.49013	1	3	566708	15	45598	Pg_S2409.2,Pg_S2274.7,Pg_S6552.1
GO:0035966	response to topologically incorrect protein	biological_process	0.49013	1	3	566708	15	45598	Pg_S2274.7,Pg_S6552.1,Pg_S2409.2
GO:0035967	cellular response to topologically incorrect protein	biological_process	0.49013	1	3	566708	15	45598	Pg_S2274.7,Pg_S6552.1,Pg_S2409.2
GO:0051788	response to misfolded protein	biological_process	0.49013	1	3	566708	15	45598	Pg_S2409.2,Pg_S6552.1,Pg_S2274.7
GO:0071218	cellular response to misfolded protein	biological_process	0.49013	1	3	566708	15	45598	Pg_S2274.7,Pg_S6552.1,Pg_S2409.2
GO:0071630	nucleus-associated proteasomal ubiquitin-dependent protein catabolic process	biological_process	0.49013	1	3	566708	15	45598	Pg_S2409.2,Pg_S2274.7,Pg_S6552.1
GO:0004649	poly(ADP-ribose) glycohydrolase activity	molecular_function	0.49267	1	1	566708	6	45598	Pg_S1579.4
GO:0004842	ubiquitin-protein ligase activity	molecular_function	0.49389	1	93	566708	687	45598	Pg_S3766.2,Pg_S8608.2,Pg_S1415.2,Pg_S3584.12,Pg_S2503.10,Pg_S0263.6,Pg_S1333.16,Pg_S4045.1,Pg_S2939.8,Pg_S2428.2,Pg_S4388.13,Pg_S5120.5,Pg_S2098.4,Pg_S3330.9,Pg_S0120.10,Pg_S0423.16,XLOC_434402,Pg_S8812.4,Pg_S1095.16,Pg_S0846.6,Pg_S4435.4,Pg_S4312.1,Pg_S7587.1,Pg_S0857.2,Pg_S2225.9,Pg_S1169.4,Pg_S1671.11,Pg_S5677.2,Pg_S3027.21,Pg_S2538.25,Pg_S1740.8,Pg_S1016.19,Pg_S4427.15,Pg_S0437.12,Pg_S0782.5,…
GO:0019787	small conjugating protein ligase activity	molecular_function	0.49389	1	93	566708	687	45598	Pg_S1990.12,Pg_S4758.9,Pg_S2351.5,Pg_S1858.20,Pg_S2044.12,Pg_S1135.18,Pg_S6343.2,Pg_S4650.2,Pg_S4717.2,Pg_S1358.43,Pg_S1867.3,Pg_S0288.39,Pg_S4566.1,Pg_S0077.24,Pg_S1541.7,Pg_S0241.1,Pg_S0213.47,Pg_S3014.2,Pg_S0204.37,Pg_S1634.4,Pg_S0046.1,Pg_S2228.1,Pg_S1713.28,Pg_S1330.9,Pg_S1566.12,Pg_S3067.4,Pg_S6000.2,Pg_S2088.8,Pg_S2454.4,Pg_S3006.1,Pg_S1059.9,Pg_S5199.2,Pg_S7224.4,Pg_S2223.3,Pg_S5234.6,Pg_…
GO:0031406	carboxylic acid binding	molecular_function	0.49472	1	17	566708	144	45598	Pg_S5309.13,Pg_S0493.33,Pg_S3335.3,Pg_S1090.2,Pg_S1693.21,Pg_S2044.2,Pg_S2470.3,Pg_S0032.8,Pg_S1556.6,Pg_S3603.1,Pg_S5466.6,Pg_S7065.1,Pg_S3935.2,Pg_S0476.7,Pg_S0623.2,Pg_S5216.5,Pg_S0905.24
GO:0019062	viral attachment to host cell	biological_process	0.49482	1	5	566708	34	45598	Pg_S3988.8,Pg_S1464.20,Pg_S1464.19,Pg_S0510.14,Pg_S5135.1
GO:0044650	adhesion of symbiont to host cell	biological_process	0.49482	1	5	566708	34	45598	Pg_S1464.19,Pg_S1464.20,Pg_S3988.8,Pg_S5135.1,Pg_S0510.14
GO:0019902	phosphatase binding	molecular_function	0.49518	1	1	566708	6	45598	Pg_S1312.12
GO:0005746	mitochondrial respiratory chain	cellular_component	0.49569	1	9	566708	78	45598	Pg_S0442.29,Pg_S3722.19,Pg_S0012.13,Pg_S3248.1,Pg_S0148.36,Pg_S3976.18,Pg_S4159.14,Pg_S5500.3,Pg_S0170.11
GO:0006879	cellular iron ion homeostasis	biological_process	0.49644	1	4	566708	31	45598	Pg_S1954.19,Pg_S3684.4,Pg_S7918.4,Pg_S1286.12
GO:0055072	iron ion homeostasis	biological_process	0.49644	1	4	566708	31	45598	Pg_S1286.12,Pg_S7918.4,Pg_S1954.19,Pg_S3684.4
GO:0016571	histone methylation	biological_process	0.49664	1	5	566708	43	45598	Pg_S6003.11,Pg_S1066.14,Pg_S0076.2,Pg_S2564.8,Pg_S0168.6
GO:0034968	histone lysine methylation	biological_process	0.49664	1	5	566708	43	45598	Pg_S1066.14,Pg_S2564.8,Pg_S0076.2,Pg_S0168.6,Pg_S6003.11
GO:0060966	regulation of gene silencing by RNA	biological_process	0.49691	1	1	566708	6	45598	Pg_S1488.2
GO:0060967	negative regulation of gene silencing by RNA	biological_process	0.49691	1	1	566708	6	45598	Pg_S1488.2
GO:0060968	regulation of gene silencing	biological_process	0.49691	1	1	566708	6	45598	Pg_S1488.2
GO:0060969	negative regulation of gene silencing	biological_process	0.49691	1	1	566708	6	45598	Pg_S1488.2
GO:0016994	precorrin-6A reductase activity	molecular_function	0.49697	1	1	566708	4	45598	Pg_S0350.26
GO:0009317	acetyl-CoA carboxylase complex	cellular_component	0.49973	1	2	566708	12	45598	Pg_S1212.9,Pg_S1416.6
GO:0046474	glycerophospholipid biosynthetic process	biological_process	0.50053	1	12	566708	96	45598	Pg_S2858.1,Pg_S1755.5,Pg_S0397.15,Pg_S3610.14,Pg_S5001.2,Pg_S0219.37,Pg_S4310.9,Pg_S1226.3,Pg_S7165.2,XLOC_446092,Pg_S0956.19,Pg_S1266.4
GO:0016791	phosphatase activity	molecular_function	0.50071	1	37	566708	303	45598	Pg_S1128.5,Pg_S3615.6,Pg_S9236.1,Pg_S1171.2,XLOC_216263,Pg_S0123.22,Pg_S3878.14,Pg_S5881.6,Pg_S3445.1,Pg_S4227.6,Pg_S0062.6,Pg_S0551.4,Pg_S3338.21,Pg_S0426.7,Pg_S0192.18,Pg_S2206.4,Pg_S4243.6,Pg_S3595.1,Pg_S4487.7,Pg_S1668.13,Pg_S8137.2,Pg_S4204.1,Pg_S3670.3,Pg_S0253.12,Pg_S2779.16,Pg_S0195.10,Pg_S1888.7,Pg_S3920.2,Pg_S0889.64,Pg_S4701.1,Pg_S0684.21,Pg_S3621.5,Pg_S2564.7,Pg_S2813.1,Pg_S3170.6,Pg_…
GO:0016023	cytoplasmic membrane-bounded vesicle	cellular_component	0.50108	1	21	566708	190	45598	Pg_S4056.1,Pg_S3049.28,Pg_S5691.1,Pg_S1518.28,Pg_S2133.9,Pg_S1939.23,Pg_S3655.5,Pg_S3716.18,Pg_S2044.16,Pg_S1550.21,Pg_S7165.2,Pg_S6977.2,Pg_S5704.3,Pg_S0488.3,Pg_S1587.12,Pg_S3866.11,Pg_S3855.1,Pg_S1622.2,Pg_S2250.1,Pg_S0810.27,Pg_S4142.5
GO:0034755	iron ion transmembrane transport	biological_process	0.50208	1	2	566708	15	45598	Pg_S1823.19,Pg_S5036.5
GO:0016108	tetraterpenoid metabolic process	biological_process	0.50266	1	13	566708	102	45598	Pg_S6081.2,Pg_S0346.6,Pg_S1672.1,Pg_S3063.1,Pg_S0327.25,Pg_S1560.7,Pg_S1185.34,Pg_S0654.1,Pg_S3063.2,Pg_S2164.7,Pg_S6152.1,Pg_S0590.13,Pg_S2035.14
GO:0016109	tetraterpenoid biosynthetic process	biological_process	0.50266	1	13	566708	102	45598	Pg_S3063.1,Pg_S0327.25,Pg_S1672.1,Pg_S6081.2,Pg_S0346.6,Pg_S2035.14,Pg_S0590.13,Pg_S6152.1,Pg_S3063.2,Pg_S2164.7,Pg_S1560.7,Pg_S0654.1,Pg_S1185.34
GO:0016116	carotenoid metabolic process	biological_process	0.50266	1	13	566708	102	45598	Pg_S1560.7,Pg_S0654.1,Pg_S1185.34,Pg_S2035.14,Pg_S0590.13,Pg_S2164.7,Pg_S3063.2,Pg_S6152.1,Pg_S1672.1,Pg_S6081.2,Pg_S0346.6,Pg_S3063.1,Pg_S0327.25
GO:0016117	carotenoid biosynthetic process	biological_process	0.50266	1	13	566708	102	45598	Pg_S1672.1,Pg_S6081.2,Pg_S0346.6,Pg_S0327.25,Pg_S3063.1,Pg_S1560.7,Pg_S1185.34,Pg_S0654.1,Pg_S0590.13,Pg_S2035.14,Pg_S6152.1,Pg_S3063.2,Pg_S2164.7
GO:0070402	NADPH binding	molecular_function	0.50298	1	1	566708	6	45598	Pg_S1122.1
GO:0007339	binding of sperm to zona pellucida	biological_process	0.50339	1	1	566708	5	45598	Pg_S2086.2
GO:0009988	cell-cell recognition	biological_process	0.50339	1	1	566708	5	45598	Pg_S2086.2
GO:0035036	sperm-egg recognition	biological_process	0.50339	1	1	566708	5	45598	Pg_S2086.2
GO:0044764	multi-organism cellular process	biological_process	0.50419	1	126	566708	1038	45598	Pg_S1823.25,Pg_S7170.1,Pg_S2874.2,Pg_S1577.3,Pg_S3565.2,Pg_S0423.25,Pg_S4627.29,Pg_S1488.2,Pg_S1690.3,Pg_S5036.9,Pg_S1464.19,Pg_S4069.2,Pg_S0799.3,Pg_S5531.4,Pg_S1823.8,Pg_S3178.11,Pg_S5024.1,Pg_S4766.5,Pg_S0859.12,Pg_S3178.2,Pg_S0350.26,Pg_S2494.2,Pg_S8015.1,Pg_S0510.14,Pg_S1304.14,Pg_S3467.6,Pg_S2031.4,Pg_S5140.1,Pg_S0814.10,Pg_S1732.9,Pg_S3935.2,Pg_S4621.10,Pg_S4395.14,Pg_S2420.4,Pg_S0973.12,P…
GO:0031974	membrane-enclosed lumen	cellular_component	0.50438	1	132	566708	982	45598	Pg_S2495.1,Pg_S2658.24,Pg_S1913.9,Pg_S4825.6,Pg_S3027.11,Pg_S1214.11,Pg_S0184.12,Pg_S8430.1,Pg_S4691.6,Pg_S4765.2,Pg_S2203.3,Pg_S1550.10,Pg_S2390.8,Pg_S5165.10,Pg_S1157.10,Pg_S4249.1,Pg_S4613.11,Pg_S3330.4,Pg_S5775.6,Pg_S2190.11,Pg_S0402.41,Pg_S2022.10,Pg_S0290.6,Pg_S2317.2,Pg_S3336.7,Pg_S2813.11,Pg_S1034.7,Pg_S2205.3,Pg_S0500.19,Pg_S7989.2,Pg_S0850.6,Pg_S7264.3,Pg_S1561.5,Pg_S1426.6,Pg_S0738.16,…
GO:0005672	transcription factor TFIIA complex	cellular_component	0.50495	1	11	566708	88	45598	Pg_S7467.3,Pg_S2061.24,Pg_S3511.16,Pg_S1946.4,Pg_S2813.11,Pg_S3911.6,Pg_S0276.29,Pg_S3822.11,Pg_S3226.21,Pg_S4969.3,Pg_S2264.3
GO:0010927	cellular component assembly involved in morphogenesis	biological_process	0.50505	1	1	566708	7	45598	Pg_S3854.6
GO:0042384	cilium assembly	biological_process	0.50505	1	1	566708	7	45598	Pg_S3854.6
GO:0060271	cilium morphogenesis	biological_process	0.50505	1	1	566708	7	45598	Pg_S3854.6
GO:0007423	sensory organ development	biological_process	0.50521	1	1	566708	4	45598	Pg_S7927.2
GO:0004665	prephenate dehydrogenase (NADP+) activity	molecular_function	0.50559	1	2	566708	9	45598	Pg_S5924.4,Pg_S0298.19
GO:0006571	tyrosine biosynthetic process	biological_process	0.50559	1	2	566708	9	45598	Pg_S5924.4,Pg_S0298.19
GO:0008977	prephenate dehydrogenase activity	molecular_function	0.50559	1	2	566708	9	45598	Pg_S5924.4,Pg_S0298.19
GO:0008430	selenium binding	molecular_function	0.50686	1	1	566708	6	45598	Pg_S5849.5
GO:0015858	nucleoside transport	biological_process	0.5075	1	1	566708	6	45598	Pg_S2677.26
GO:0034257	nicotinamide riboside transmembrane transporter activity	molecular_function	0.5075	1	1	566708	6	45598	Pg_S2677.26
GO:0034258	nicotinamide riboside transport	biological_process	0.5075	1	1	566708	6	45598	Pg_S2677.26
GO:0001948	glycoprotein binding	molecular_function	0.50774	1	1	566708	6	45598	Pg_S0070.6
GO:0043394	proteoglycan binding	molecular_function	0.50774	1	1	566708	6	45598	Pg_S0070.6
GO:0043395	heparan sulfate proteoglycan binding	molecular_function	0.50774	1	1	566708	6	45598	Pg_S0070.6
GO:0008199	ferric iron binding	molecular_function	0.50787	1	5	566708	39	45598	Pg_S1286.12,Pg_S7918.4,Pg_S2362.11,Pg_S1954.19,Pg_S3684.4
GO:0009893	positive regulation of metabolic process	biological_process	0.50827	1	36	566708	262	45598	Pg_S3866.11,Pg_S1214.11,Pg_S2448.2,Pg_S0355.12,Pg_S3258.3,Pg_S0072.2,Pg_S7170.1,Pg_S1359.4,Pg_S7529.4,Pg_S1589.4,Pg_S0454.3,Pg_S0890.9,Pg_S6212.7,Pg_S3436.1,Pg_S0720.5,Pg_S1054.6,Pg_S8677.1,Pg_S2161.1,Pg_S5517.1,Pg_S0386.1,Pg_S3862.23,Pg_S0361.27,Pg_S0008.24,Pg_S6901.1,XLOC_435479,Pg_S8752.1,Pg_S1454.4,XLOC_110646,Pg_S2116.16,Pg_S0046.18,Pg_S0399.45,Pg_S5375.1,Pg_S0930.19,Pg_S5248.2,Pg_S0224.3,Pg…
GO:0031325	positive regulation of cellular metabolic process	biological_process	0.50827	1	36	566708	262	45598	Pg_S3258.3,Pg_S2448.2,Pg_S0355.12,Pg_S1214.11,Pg_S3866.11,Pg_S1359.4,Pg_S7170.1,Pg_S0072.2,Pg_S0890.9,Pg_S0454.3,Pg_S1589.4,Pg_S7529.4,Pg_S0386.1,Pg_S5517.1,Pg_S2161.1,Pg_S1054.6,Pg_S8677.1,Pg_S0720.5,Pg_S6212.7,Pg_S3436.1,Pg_S0008.24,Pg_S0361.27,Pg_S3862.23,Pg_S8752.1,XLOC_435479,Pg_S6901.1,Pg_S5248.2,Pg_S0930.19,Pg_S5375.1,Pg_S0399.45,Pg_S2116.16,Pg_S0046.18,XLOC_110646,Pg_S1454.4,Pg_S1295.1,Pg…
GO:0043570	maintenance of DNA repeat elements	biological_process	0.50849	1	1	566708	5	45598	Pg_S8137.2
GO:0043571	maintenance of CRISPR repeat elements	biological_process	0.50849	1	1	566708	5	45598	Pg_S8137.2
GO:0019783	small conjugating protein-specific protease activity	molecular_function	0.50911	1	5	566708	50	45598	Pg_S1202.24,Pg_S4484.15,Pg_S1798.3,Pg_S2096.30,Pg_S2810.28
GO:0015075	ion transmembrane transporter activity	molecular_function	0.50999	1	234	566708	1838	45598	Pg_S0072.2,Pg_S0801.4,Pg_S2495.1,Pg_S2504.12,Pg_S0138.7,Pg_S0914.1,Pg_S2929.7,Pg_S2295.24,Pg_S3209.2,Pg_S5339.4,Pg_S0635.15,Pg_S1973.11,Pg_S5024.13,Pg_S5953.14,Pg_S5894.2,Pg_S4778.2,Pg_S6209.1,Pg_S4487.26,Pg_S3436.1,Pg_S4245.2,Pg_S2792.7,Pg_S0659.34,Pg_S3124.4,Pg_S3201.1,Pg_S2390.18,Pg_S1865.14,Pg_S0500.4,Pg_S3178.9,Pg_S2829.8,Pg_S0060.4,Pg_S4691.3,Pg_S0724.14,Pg_S1434.6,Pg_S0363.3,Pg_S1984.1,Pg_…
GO:0016868	intramolecular transferase activity, phosphotransferases	molecular_function	0.5101	1	6	566708	48	45598	Pg_S5881.6,Pg_S3465.1,Pg_S3920.2,Pg_S4204.1,Pg_S2894.11,Pg_S6659.1
GO:0000062	fatty-acyl-CoA binding	molecular_function	0.51046	1	2	566708	17	45598	Pg_S4879.4,Pg_S2512.6
GO:0008746	NAD(P)+ transhydrogenase activity	molecular_function	0.51053	1	1	566708	5	45598	Pg_S5581.1
GO:0008750	NAD(P)+ transhydrogenase (AB-specific) activity	molecular_function	0.51053	1	1	566708	5	45598	Pg_S5581.1
GO:0016652	oxidoreductase activity, acting on NAD(P)H, NAD(P) as acceptor	molecular_function	0.51053	1	1	566708	5	45598	Pg_S5581.1
GO:0051273	beta-glucan metabolic process	biological_process	0.51078	1	22	566708	184	45598	Pg_S6295.1,Pg_S0076.3,Pg_S0187.11,Pg_S2259.3,Pg_S0327.43,Pg_S4286.24,Pg_S0263.34,Pg_S3325.7,Pg_S0898.11,Pg_S1066.12,Pg_S1472.1,Pg_S1630.4,Pg_S4564.5,Pg_S1176.12,Pg_S2143.24,Pg_S0207.9,Pg_S0426.4,Pg_S7854.1,Pg_S0681.9,Pg_S8491.1,Pg_S5370.4,Pg_S6880.6
GO:1901068	guanosine-containing compound metabolic process	biological_process	0.51164	1	6	566708	50	45598	Pg_S1721.8,Pg_S4045.20,Pg_S1864.2,Pg_S0659.9,Pg_S0213.9,Pg_S0871.14
GO:0044406	adhesion to host	biological_process	0.51318	1	5	566708	36	45598	Pg_S5135.1,Pg_S0510.14,Pg_S3988.8,Pg_S1464.20,Pg_S1464.19
GO:0051825	adhesion to other organism involved in symbiotic interaction	biological_process	0.51318	1	5	566708	36	45598	Pg_S5135.1,Pg_S0510.14,Pg_S1464.19,Pg_S3988.8,Pg_S1464.20
GO:0045595	regulation of cell differentiation	biological_process	0.51505	1	2	566708	12	45598	Pg_S0736.1,Pg_S1076.1
GO:0051606	detection of stimulus	biological_process	0.51506	1	2	566708	17	45598	Pg_S1501.19,Pg_S0233.10
GO:0007224	smoothened signaling pathway	biological_process	0.51531	1	3	566708	25	45598	Pg_S3346.22,Pg_S6389.4,Pg_S6254.1
GO:0007127	meiosis I	biological_process	0.51609	1	6	566708	38	45598	Pg_S0434.3,Pg_S0046.18,Pg_S4825.6,Pg_S4369.16,Pg_S3706.5,Pg_S4613.11
GO:0008645	hexose transport	biological_process	0.51621	1	1	566708	9	45598	XLOC_034329
GO:0004674	protein serine/threonine kinase activity	molecular_function	0.51652	1	32	566708	290	45598	Pg_S1605.11,Pg_S2038.4,Pg_S4821.2,Pg_S3377.1,Pg_S2448.2,Pg_S2392.20,Pg_S1979.26,Pg_S1212.9,Pg_S0096.4,Pg_S4650.10,XLOC_134415,Pg_S2073.8,Pg_S1979.27,Pg_S7910.1,Pg_S2392.18,Pg_S3201.2,XLOC_333789,Pg_S3149.22,Pg_S3210.11,Pg_S3136.2,Pg_S2684.1,Pg_S2392.16,Pg_S5935.7,Pg_S4812.3,Pg_S2073.9,Pg_S0203.2,Pg_S6271.2,Pg_S0384.42,Pg_S3149.19,Pg_S0360.8,Pg_S2448.1,Pg_S3149.21
GO:0019074	viral RNA genome packaging	biological_process	0.51824	1	1	566708	6	45598	Pg_S0799.3
GO:0016715	oxidoreductase activity, acting on paired donors, with incorporation or reduction of molecular oxygen, reduced ascorbate as one donor, and incorporation of one atom of oxygen	molecular_function	0.51964	1	1	566708	5	45598	Pg_S5771.4
GO:0005921	gap junction	cellular_component	0.51976	1	1	566708	6	45598	Pg_S1465.14
GO:0004418	hydroxymethylbilane synthase activity	molecular_function	0.52052	1	1	566708	4	45598	Pg_S2118.6
GO:0046039	GTP metabolic process	biological_process	0.5213	1	4	566708	30	45598	Pg_S1864.2,Pg_S0659.9,Pg_S0871.14,Pg_S1721.8
GO:0008131	primary amine oxidase activity	molecular_function	0.52145	1	4	566708	28	45598	Pg_S5890.6,Pg_S2784.9,Pg_S3017.11,Pg_S0804.20
GO:0032978	protein insertion into membrane from inner side	biological_process	0.52366	1	1	566708	9	45598	Pg_S0008.2
GO:0032979	protein insertion into mitochondrial membrane from inner side	biological_process	0.52366	1	1	566708	9	45598	Pg_S0008.2
GO:0051204	protein insertion into mitochondrial membrane	biological_process	0.52366	1	1	566708	9	45598	Pg_S0008.2
GO:0006644	phospholipid metabolic process	biological_process	0.52472	1	39	566708	348	45598	Pg_S5775.6,Pg_S1266.4,Pg_S1226.3,Pg_S9236.1,Pg_S1376.6,Pg_S0956.19,Pg_S0833.4,Pg_S3670.3,Pg_S0975.15,Pg_S2858.1,Pg_S1755.5,Pg_S6271.2,Pg_S4255.1,Pg_S7165.2,Pg_S0431.5,Pg_S1410.10,Pg_S4310.9,Pg_S1079.1,Pg_S2755.8,Pg_S3258.3,Pg_S0036.9,Pg_S5001.2,Pg_S1465.2,Pg_S1888.7,Pg_S0384.9,Pg_S0741.45,Pg_S4847.6,Pg_S1066.4,XLOC_446092,Pg_S0447.5,Pg_S1031.18,Pg_S0219.37,Pg_S0835.13,Pg_S2145.32,Pg_S0397.15,Pg_S…
GO:0006558	L-phenylalanine metabolic process	biological_process	0.52503	1	3	566708	23	45598	Pg_S1174.3,Pg_S3935.2,Pg_S6490.4
GO:1902221	erythrose 4-phosphate/phosphoenolpyruvate family amino acid metabolic process	biological_process	0.52503	1	3	566708	23	45598	Pg_S1174.3,Pg_S6490.4,Pg_S3935.2
GO:0006915	apoptotic process	biological_process	0.52544	1	19	566708	137	45598	Pg_S6343.2,Pg_S0134.1,Pg_S1618.5,Pg_S2520.2,Pg_S7109.3,Pg_S2746.10,Pg_S2098.4,Pg_S2061.13,Pg_S2150.4,Pg_S0846.20,Pg_S1464.20,Pg_S3429.3,Pg_S5006.5,Pg_S0230.13,Pg_S4588.5,Pg_S6147.1,Pg_S0316.2,Pg_S1634.4,Pg_S0095.25
GO:0012501	programmed cell death	biological_process	0.52544	1	19	566708	137	45598	Pg_S0230.13,Pg_S5006.5,Pg_S6147.1,Pg_S4588.5,Pg_S0316.2,Pg_S0095.25,Pg_S1634.4,Pg_S2520.2,Pg_S1618.5,Pg_S6343.2,Pg_S0134.1,Pg_S2098.4,Pg_S2746.10,Pg_S7109.3,Pg_S2061.13,Pg_S2150.4,Pg_S0846.20,Pg_S1464.20,Pg_S3429.3
GO:0051341	regulation of oxidoreductase activity	biological_process	0.52549	1	1	566708	3	45598	Pg_S2281.1
GO:0051354	negative regulation of oxidoreductase activity	biological_process	0.52549	1	1	566708	3	45598	Pg_S2281.1
GO:1900757	regulation of D-amino-acid oxidase activity	biological_process	0.52549	1	1	566708	3	45598	Pg_S2281.1
GO:1900758	negative regulation of D-amino-acid oxidase activity	biological_process	0.52549	1	1	566708	3	45598	Pg_S2281.1
GO:0031341	regulation of cell killing	biological_process	0.52778	1	1	566708	3	45598	Pg_S0808.30
GO:0031342	negative regulation of cell killing	biological_process	0.52778	1	1	566708	3	45598	Pg_S0808.30
GO:0016702	oxidoreductase activity, acting on single donors with incorporation of molecular oxygen, incorporation of two atoms of oxygen	molecular_function	0.52864	1	12	566708	101	45598	Pg_S1004.9,Pg_S6490.4,Pg_S3059.1,Pg_S3015.1,Pg_S4969.3,Pg_S1988.1,Pg_S7979.1,Pg_S3463.10,Pg_S3814.3,Pg_S3059.2,Pg_S6180.7,Pg_S5962.1
GO:0004329	formate-tetrahydrofolate ligase activity	molecular_function	0.52972	1	1	566708	7	45598	Pg_S4227.3
GO:0016763	transferase activity, transferring pentosyl groups	molecular_function	0.52973	1	12	566708	116	45598	Pg_S8495.1,Pg_S5853.7,Pg_S4012.7,Pg_S0239.1,Pg_S0662.51,Pg_S7102.1,Pg_S1913.26,Pg_S1410.22,Pg_S0898.2,Pg_S0534.60,Pg_S0402.18,Pg_S5058.7
GO:0031988	membrane-bounded vesicle	cellular_component	0.53005	1	21	566708	192	45598	Pg_S3716.18,Pg_S2044.16,Pg_S1550.21,Pg_S1518.28,Pg_S2133.9,Pg_S1939.23,Pg_S3655.5,Pg_S3049.28,Pg_S5691.1,Pg_S4056.1,Pg_S1587.12,Pg_S3866.11,Pg_S1622.2,Pg_S3855.1,Pg_S0810.27,Pg_S4142.5,Pg_S2250.1,Pg_S5704.3,Pg_S0488.3,Pg_S7165.2,Pg_S6977.2
GO:0040007	growth	biological_process	0.53007	1	7	566708	55	45598	Pg_S4510.3,Pg_S0745.22,Pg_S6183.1,Pg_S6376.6,Pg_S2936.12,Pg_S0600.5,Pg_S0144.32
GO:0030976	thiamine pyrophosphate binding	molecular_function	0.53191	1	8	566708	70	45598	Pg_S2354.23,Pg_S9207.1,Pg_S7137.1,Pg_S1380.2,Pg_S1865.9,Pg_S1204.11,Pg_S2661.6,Pg_S4692.17
GO:0051801	cytolysis in other organism involved in symbiotic interaction	biological_process	0.53281	1	3	566708	26	45598	Pg_S6544.2,Pg_S3411.16,Pg_S0213.69
GO:0051818	disruption of cells of other organism involved in symbiotic interaction	biological_process	0.53281	1	3	566708	26	45598	Pg_S3411.16,Pg_S0213.69,Pg_S6544.2
GO:0051883	killing of cells in other organism involved in symbiotic interaction	biological_process	0.53281	1	3	566708	26	45598	Pg_S6544.2,Pg_S3411.16,Pg_S0213.69
GO:0052331	hemolysis in other organism involved in symbiotic interaction	biological_process	0.53281	1	3	566708	26	45598	Pg_S3411.16,Pg_S0213.69,Pg_S6544.2
GO:0043043	peptide biosynthetic process	biological_process	0.53286	1	3	566708	28	45598	Pg_S0341.5,Pg_S2677.26,Pg_S8042.1
GO:0051262	protein tetramerization	biological_process	0.53322	1	3	566708	21	45598	Pg_S7741.1,Pg_S0788.14,Pg_S0904.6
GO:0016646	oxidoreductase activity, acting on the CH-NH group of donors, NAD or NADP as acceptor	molecular_function	0.53355	1	7	566708	57	45598	Pg_S2014.1,Pg_S3174.20,Pg_S4525.3,Pg_S0291.7,Pg_S1451.9,Pg_S0439.36,Pg_S0111.1
GO:0070461	SAGA-type complex	cellular_component	0.53405	1	5	566708	27	45598	Pg_S2661.3,Pg_S3330.4,Pg_S3338.17,Pg_S0070.6,Pg_S5716.2
GO:0042626	ATPase activity, coupled to transmembrane movement of substances	molecular_function	0.53526	1	31	566708	273	45598	Pg_S5625.5,Pg_S1658.10,Pg_S0077.36,Pg_S4733.14,Pg_S3847.1,Pg_S1507.12,Pg_S8521.1,Pg_S1400.44,Pg_S7730.4,Pg_S1212.15,Pg_S2692.9,Pg_S2920.12,Pg_S2513.3,Pg_S2583.14,Pg_S3498.7,Pg_S2708.9,Pg_S6346.2,Pg_S3017.4,Pg_S2403.7,Pg_S1459.25,Pg_S7170.7,Pg_S0318.42,Pg_S2564.8,Pg_S0226.9,Pg_S0121.51,Pg_S6282.2,Pg_S1774.28,Pg_S3975.4,Pg_S0727.12,Pg_S0519.50,Pg_S0357.3
GO:0043492	ATPase activity, coupled to movement of substances	molecular_function	0.53526	1	31	566708	273	45598	Pg_S2403.7,Pg_S1459.25,Pg_S7170.7,Pg_S0318.42,Pg_S0226.9,Pg_S2564.8,Pg_S0121.51,Pg_S6282.2,Pg_S1774.28,Pg_S3975.4,Pg_S0727.12,Pg_S0519.50,Pg_S0357.3,Pg_S1658.10,Pg_S5625.5,Pg_S0077.36,Pg_S4733.14,Pg_S3847.1,Pg_S1507.12,Pg_S8521.1,Pg_S7730.4,Pg_S1400.44,Pg_S1212.15,Pg_S2920.12,Pg_S2692.9,Pg_S2513.3,Pg_S2583.14,Pg_S2708.9,Pg_S3498.7,Pg_S3017.4,Pg_S6346.2
GO:0048038	quinone binding	molecular_function	0.53572	1	7	566708	48	45598	Pg_S3017.11,Pg_S4399.6,Pg_S2784.9,Pg_S5890.6,Pg_S3035.37,Pg_S2471.19,Pg_S0804.20
GO:0015649	2-keto-3-deoxygluconate:hydrogen symporter activity	molecular_function	0.53606	1	1	566708	4	45598	Pg_S0265.21
GO:0046411	2-keto-3-deoxygluconate transport	biological_process	0.53606	1	1	566708	4	45598	Pg_S0265.21
GO:0051213	dioxygenase activity	molecular_function	0.53661	1	15	566708	133	45598	Pg_S4969.3,Pg_S3015.1,Pg_S3059.1,Pg_S3463.10,Pg_S7979.1,Pg_S1988.1,Pg_S3814.3,Pg_S2317.13,Pg_S4978.3,Pg_S1004.9,Pg_S6490.4,Pg_S6529.3,Pg_S6180.7,Pg_S5962.1,Pg_S3059.2
GO:0004675	transmembrane receptor protein serine/threonine kinase activity	molecular_function	0.5368	1	2	566708	14	45598	Pg_S2038.4,Pg_S0096.4
GO:0018189	pyrroloquinoline quinone biosynthetic process	biological_process	0.537	1	1	566708	4	45598	Pg_S4321.14
GO:0018212	peptidyl-tyrosine modification	biological_process	0.537	1	1	566708	4	45598	Pg_S4321.14
GO:0005849	mRNA cleavage factor complex	cellular_component	0.5371	1	4	566708	31	45598	Pg_S1034.7,Pg_S2295.23,Pg_S0402.41,Pg_S3991.11
GO:0006378	mRNA polyadenylation	biological_process	0.5371	1	4	566708	31	45598	Pg_S1034.7,Pg_S2295.23,Pg_S0402.41,Pg_S3991.11
GO:0004089	carbonate dehydratase activity	molecular_function	0.53715	1	2	566708	16	45598	Pg_S0747.27,Pg_S1410.10
GO:0044781	bacterial-type flagellum organization	biological_process	0.53741	1	3	566708	21	45598	Pg_S6901.1,Pg_S2984.11,Pg_S4063.8
GO:0009129	pyrimidine nucleoside monophosphate metabolic process	biological_process	0.53755	1	1	566708	5	45598	Pg_S2014.1
GO:0009130	pyrimidine nucleoside monophosphate biosynthetic process	biological_process	0.53755	1	1	566708	5	45598	Pg_S2014.1
GO:0005083	small GTPase regulator activity	molecular_function	0.53815	1	11	566708	87	45598	Pg_S1470.9,Pg_S2046.1,Pg_S3590.1,Pg_S1066.6,Pg_S2871.16,Pg_S4226.1,Pg_S0996.9,Pg_S1059.42,Pg_S0404.4,Pg_S5752.5,Pg_S2307.5
GO:0004511	tyrosine 3-monooxygenase activity	molecular_function	0.53872	1	1	566708	4	45598	Pg_S0734.17
GO:0016161	beta-amylase activity	molecular_function	0.53889	1	3	566708	25	45598	Pg_S0957.2,Pg_S0399.47,Pg_S1368.2
GO:0004197	cysteine-type endopeptidase activity	molecular_function	0.53928	1	28	566708	214	45598	Pg_S2435.7,Pg_S0901.9,Pg_S8238.2,Pg_S2266.11,Pg_S4379.8,Pg_S0637.13,Pg_S0318.41,Pg_S3580.19,Pg_S5165.10,Pg_S0122.8,XLOC_403008,Pg_S3878.11,Pg_S1867.3,Pg_S0769.8,Pg_S3109.2,Pg_S4883.6,Pg_S0265.14,Pg_S3771.12,Pg_S1712.12,Pg_S2330.18,Pg_S1108.16,Pg_S4792.4,Pg_S5272.7,Pg_S3325.2,Pg_S1750.25,Pg_S6003.11,Pg_S4792.2,Pg_S7547.4
GO:0070567	cytidylyltransferase activity	molecular_function	0.53949	1	2	566708	14	45598	Pg_S1671.12,Pg_S5234.4
GO:0016049	cell growth	biological_process	0.54158	1	5	566708	41	45598	Pg_S2936.12,Pg_S0144.32,Pg_S4510.3,Pg_S0745.22,Pg_S6183.1
GO:0019438	aromatic compound biosynthetic process	biological_process	0.54165	1	738	566708	5529	45598	Pg_S0265.8,Pg_S0588.12,Pg_S2456.11,Pg_S1428.10,Pg_S1641.14,Pg_S2145.29,Pg_S2156.1,Pg_S4795.1,Pg_S3138.10,Pg_S3389.3,Pg_S1295.1,Pg_S7607.3,Pg_S0653.1,Pg_S5116.9,Pg_S0368.16,Pg_S0897.10,Pg_S1457.9,Pg_S5410.6,Pg_S6172.3,Pg_S2988.14,Pg_S0724.14,Pg_S2937.9,Pg_S4218.2,Pg_S2208.5,Pg_S0654.1,Pg_S1849.7,Pg_S5054.5,Pg_S7879.1,Pg_S1766.15,Pg_S4249.1,Pg_S0272.5,Pg_S0350.26,Pg_S0035.17,Pg_S1550.10,Pg_S3132.24…
GO:0003995	acyl-CoA dehydrogenase activity	molecular_function	0.54238	1	2	566708	24	45598	Pg_S1242.29,Pg_S1242.30
GO:0008203	cholesterol metabolic process	biological_process	0.54354	1	1	566708	9	45598	Pg_S7340.3
GO:0046916	cellular transition metal ion homeostasis	biological_process	0.54707	1	4	566708	33	45598	Pg_S1286.12,Pg_S7918.4,Pg_S3684.4,Pg_S1954.19
GO:0055076	transition metal ion homeostasis	biological_process	0.54707	1	4	566708	33	45598	Pg_S7918.4,Pg_S1286.12,Pg_S3684.4,Pg_S1954.19
GO:0009404	toxin metabolic process	biological_process	0.54734	1	5	566708	37	45598	Pg_S0808.37,Pg_S0957.5,Pg_S2029.2,Pg_S1563.22,Pg_S3934.6
GO:0022904	respiratory electron transport chain	biological_process	0.54787	1	15	566708	120	45598	Pg_S7353.2,Pg_S1202.8,Pg_S0131.25,Pg_S3582.13,Pg_S3805.3,Pg_S4014.1,Pg_S6467.2,Pg_S7601.1,Pg_S3722.19,Pg_S5520.5,Pg_S0175.24,Pg_S0482.2,Pg_S1404.4,Pg_S4835.2,Pg_S0170.11
GO:0042274	ribosomal small subunit biogenesis	biological_process	0.54855	1	1	566708	6	45598	Pg_S3664.5
GO:0006140	regulation of nucleotide metabolic process	biological_process	0.54882	1	4	566708	27	45598	Pg_S1864.2,Pg_S0659.9,Pg_S1721.8,Pg_S2220.2
GO:0009118	regulation of nucleoside metabolic process	biological_process	0.54882	1	4	566708	27	45598	Pg_S1721.8,Pg_S2220.2,Pg_S0659.9,Pg_S1864.2
GO:0030811	regulation of nucleotide catabolic process	biological_process	0.54882	1	4	566708	27	45598	Pg_S0659.9,Pg_S1864.2,Pg_S2220.2,Pg_S1721.8
GO:0033121	regulation of purine nucleotide catabolic process	biological_process	0.54882	1	4	566708	27	45598	Pg_S0659.9,Pg_S1864.2,Pg_S2220.2,Pg_S1721.8
GO:1900542	regulation of purine nucleotide metabolic process	biological_process	0.54882	1	4	566708	27	45598	Pg_S1864.2,Pg_S0659.9,Pg_S2220.2,Pg_S1721.8
GO:0004866	endopeptidase inhibitor activity	molecular_function	0.54908	1	12	566708	94	45598	Pg_S5394.3,Pg_S5853.7,Pg_S0085.31,Pg_S2989.3,Pg_S5234.2,Pg_S0328.6,Pg_S4255.1,XLOC_137362,Pg_S7544.1,Pg_S2009.6,Pg_S5501.1,Pg_S2009.7
GO:0061135	endopeptidase regulator activity	molecular_function	0.54908	1	12	566708	94	45598	Pg_S7544.1,Pg_S2009.6,Pg_S5501.1,Pg_S4255.1,XLOC_137362,Pg_S0328.6,Pg_S2009.7,Pg_S2989.3,Pg_S5853.7,Pg_S0085.31,Pg_S5394.3,Pg_S5234.2
GO:0004800	thyroxine 5'-deiodinase activity	molecular_function	0.54935	1	1	566708	5	45598	Pg_S3429.13
GO:0007605	sensory perception of sound	biological_process	0.54949	1	1	566708	4	45598	Pg_S5159.3
GO:0050954	sensory perception of mechanical stimulus	biological_process	0.54949	1	1	566708	4	45598	Pg_S5159.3
GO:0006714	sesquiterpenoid metabolic process	biological_process	0.54964	1	1	566708	7	45598	Pg_S0086.28
GO:0010334	sesquiterpene synthase activity	molecular_function	0.54964	1	1	566708	7	45598	Pg_S0086.28
GO:0016106	sesquiterpenoid biosynthetic process	biological_process	0.54964	1	1	566708	7	45598	Pg_S0086.28
GO:0045482	trichodiene synthase activity	molecular_function	0.54964	1	1	566708	7	45598	Pg_S0086.28
GO:0007601	visual perception	biological_process	0.55157	1	1	566708	5	45598	Pg_S1460.3
GO:0030553	cGMP binding	molecular_function	0.55157	1	1	566708	5	45598	Pg_S1460.3
GO:0050953	sensory perception of light stimulus	biological_process	0.55157	1	1	566708	5	45598	Pg_S1460.3
GO:0048519	negative regulation of biological process	biological_process	0.55163	1	50	566708	372	45598	Pg_S1631.2,Pg_S4328.4,Pg_S2871.23,Pg_S5578.7,Pg_S0500.19,Pg_S2626.5,Pg_S0736.1,Pg_S0900.8,Pg_S0524.30,Pg_S1340.4,Pg_S7251.2,Pg_S3513.1,Pg_S7265.2,Pg_S7741.1,Pg_S0926.5,Pg_S0808.30,Pg_S0203.2,Pg_S0717.2,Pg_S0640.12,Pg_S2568.19,Pg_S0290.6,Pg_S0762.19,Pg_S2317.2,Pg_S2746.10,Pg_S1038.19,Pg_S3843.17,Pg_S1044.2,Pg_S3178.11,Pg_S0181.12,Pg_S4063.8,Pg_S6147.2,Pg_S2207.18,Pg_S2891.2,Pg_S1237.36,Pg_S3339.17…
GO:0007051	spindle organization	biological_process	0.55309	1	6	566708	46	45598	Pg_S1589.4,Pg_S4613.6,Pg_S5196.5,Pg_S3325.11,Pg_S5751.2,Pg_S0897.31
GO:0016901	oxidoreductase activity, acting on the CH-OH group of donors, quinone or similar compound as acceptor	molecular_function	0.55341	1	1	566708	7	45598	Pg_S3035.37
GO:0008948	oxaloacetate decarboxylase activity	molecular_function	0.55387	1	9	566708	59	45598	Pg_S7431.5,Pg_S4063.16,Pg_S4568.4,Pg_S1181.1,Pg_S1580.2,Pg_S4333.19,Pg_S0070.6,Pg_S7717.1,Pg_S1000.3
GO:0035725	sodium ion transmembrane transport	biological_process	0.55387	1	9	566708	59	45598	Pg_S1580.2,Pg_S4333.19,Pg_S0070.6,Pg_S7717.1,Pg_S1000.3,Pg_S7431.5,Pg_S4063.16,Pg_S4568.4,Pg_S1181.1
GO:0071436	sodium ion export	biological_process	0.55387	1	9	566708	59	45598	Pg_S0070.6,Pg_S1580.2,Pg_S4333.19,Pg_S1000.3,Pg_S7717.1,Pg_S7431.5,Pg_S4063.16,Pg_S1181.1,Pg_S4568.4
GO:0007283	spermatogenesis	biological_process	0.55388	1	6	566708	49	45598	Pg_S0046.18,Pg_S4363.7,Pg_S8258.2,Pg_S3949.6,Pg_S4369.16,Pg_S0204.75
GO:0048232	male gamete generation	biological_process	0.55388	1	6	566708	49	45598	Pg_S8258.2,Pg_S3949.6,Pg_S4369.16,Pg_S0204.75,Pg_S0046.18,Pg_S4363.7
GO:0004161	dimethylallyltranstransferase activity	molecular_function	0.55388	1	5	566708	32	45598	Pg_S8015.1,Pg_S1304.14,Pg_S3042.24,Pg_S2003.29,Pg_S7228.1
GO:0010468	regulation of gene expression	biological_process	0.55489	1	580	566708	4243	45598	Pg_S2815.1,Pg_S4613.6,Pg_S8507.1,Pg_S2795.2,Pg_S9597.1,Pg_S4587.1,Pg_S6085.2,Pg_S0525.1,Pg_S6222.1,Pg_S5244.5,Pg_S0423.22,Pg_S4435.2,Pg_S2274.7,Pg_S8084.2,Pg_S2229.4,Pg_S5196.5,Pg_S6528.8,Pg_S9486.1,Pg_S8179.1,Pg_S4776.4,Pg_S0164.38,Pg_S1349.1,Pg_S1903.19,Pg_S0575.52,Pg_S1067.29,Pg_S1122.9,Pg_S2811.12,Pg_S6703.1,Pg_S0741.16,Pg_S2512.3,Pg_S2932.21,Pg_S3540.1,Pg_S2029.2,Pg_S2317.2,Pg_S4114.6,Pg_S57…
GO:0009991	response to extracellular stimulus	biological_process	0.555	1	11	566708	94	45598	Pg_S0305.3,Pg_S2448.2,Pg_S1011.5,Pg_S0189.38,Pg_S2017.20,Pg_S0590.18,Pg_S1428.10,Pg_S5578.7,Pg_S2017.21,Pg_S0808.30,Pg_S4860.3
GO:0031668	cellular response to extracellular stimulus	biological_process	0.555	1	11	566708	94	45598	Pg_S4860.3,Pg_S5578.7,Pg_S2017.21,Pg_S0808.30,Pg_S2017.20,Pg_S0590.18,Pg_S1428.10,Pg_S0305.3,Pg_S2448.2,Pg_S1011.5,Pg_S0189.38
GO:0071496	cellular response to external stimulus	biological_process	0.555	1	11	566708	94	45598	Pg_S0590.18,Pg_S1428.10,Pg_S2017.20,Pg_S1011.5,Pg_S0189.38,Pg_S0305.3,Pg_S2448.2,Pg_S4860.3,Pg_S2017.21,Pg_S0808.30,Pg_S5578.7
GO:0006050	mannosamine metabolic process	biological_process	0.5559	1	4	566708	25	45598	Pg_S8609.1,Pg_S4012.7,Pg_S0724.45,Pg_S6053.3
GO:0006051	N-acetylmannosamine metabolic process	biological_process	0.5559	1	4	566708	25	45598	Pg_S8609.1,Pg_S6053.3,Pg_S0724.45,Pg_S4012.7
GO:0047465	N-acylglucosamine-6-phosphate 2-epimerase activity	molecular_function	0.5559	1	4	566708	25	45598	Pg_S8609.1,Pg_S6053.3,Pg_S0724.45,Pg_S4012.7
GO:0006551	leucine metabolic process	biological_process	0.55639	1	2	566708	14	45598	Pg_S4678.5,Pg_S2312.4
GO:0009098	leucine biosynthetic process	biological_process	0.55639	1	2	566708	14	45598	Pg_S2312.4,Pg_S4678.5
GO:0016538	cyclin-dependent protein serine/threonine kinase regulator activity	molecular_function	0.55643	1	6	566708	36	45598	Pg_S6147.2,Pg_S7265.2,Pg_S2924.1,Pg_S2568.19,Pg_S2317.2,Pg_S0817.18
GO:0017006	protein-tetrapyrrole linkage	biological_process	0.5566	1	2	566708	14	45598	Pg_S4312.10,Pg_S1244.5
GO:0005185	neurohypophyseal hormone activity	molecular_function	0.55664	1	1	566708	5	45598	Pg_S1570.4
GO:0031503	protein complex localization	biological_process	0.55789	1	3	566708	18	45598	Pg_S2409.2,Pg_S2274.7,Pg_S6552.1
GO:0008483	transaminase activity	molecular_function	0.55812	1	5	566708	43	45598	Pg_S0698.5,Pg_S0570.4,Pg_S4966.8,Pg_S3358.2,Pg_S2594.12
GO:0016769	transferase activity, transferring nitrogenous groups	molecular_function	0.55812	1	5	566708	43	45598	Pg_S2594.12,Pg_S0698.5,Pg_S3358.2,Pg_S4966.8,Pg_S0570.4
GO:0019566	arabinose metabolic process	biological_process	0.55817	1	1	566708	11	45598	Pg_S0885.12
GO:0046373	L-arabinose metabolic process	biological_process	0.55817	1	1	566708	11	45598	Pg_S0885.12
GO:0008375	acetylglucosaminyltransferase activity	molecular_function	0.55843	1	17	566708	131	45598	Pg_S4665.2,Pg_S1304.4,Pg_S4665.4,Pg_S2858.1,Pg_S0536.46,Pg_S0536.45,Pg_S0431.58,Pg_S0987.10,Pg_S4512.14,Pg_S1108.22,Pg_S0819.3,Pg_S2027.3,Pg_S7165.2,Pg_S3771.12,Pg_S3817.7,Pg_S1913.9,Pg_S5295.13
GO:0005249	voltage-gated potassium channel activity	molecular_function	0.55847	1	4	566708	30	45598	Pg_S0577.11,Pg_S2017.10,Pg_S1380.2,Pg_S5127.11
GO:0031323	regulation of cellular metabolic process	biological_process	0.55884	1	604	566708	4394	45598	Pg_S3329.5,Pg_S2628.3,Pg_S1620.2,Pg_S0428.12,Pg_S3248.1,Pg_S0575.7,Pg_S5836.3,Pg_S2306.2,Pg_S5479.4,Pg_S0212.1,Pg_S2652.2,Pg_S0745.36,Pg_S2714.1,Pg_S3866.11,Pg_S0722.8,Pg_S0888.25,Pg_S0195.1,Pg_S4055.6,Pg_S1273.10,Pg_S0961.46,Pg_S1815.29,Pg_S1290.35,Pg_S3456.19,Pg_S3429.6,Pg_S5926.1,Pg_S1647.10,Pg_S0166.18,Pg_S2307.5,Pg_S5771.4,Pg_S0454.3,Pg_S6376.5,Pg_S1767.1,Pg_S2567.2,Pg_S6212.7,Pg_S0285.10,Pg…
GO:0045017	glycerolipid biosynthetic process	biological_process	0.56007	1	14	566708	114	45598	Pg_S1226.3,Pg_S4310.9,Pg_S0219.37,Pg_S1266.4,Pg_S1227.18,Pg_S0956.19,XLOC_446092,Pg_S7165.2,Pg_S2858.1,Pg_S1755.5,Pg_S5001.2,Pg_S3610.14,Pg_S0397.15,Pg_S6090.2
GO:0042138	meiotic DNA double-strand break formation	biological_process	0.56074	1	1	566708	5	45598	Pg_S0434.3
GO:0000030	mannosyltransferase activity	molecular_function	0.56093	1	1	566708	9	45598	Pg_S3610.14
GO:0009432	SOS response	biological_process	0.56131	1	5	566708	42	45598	Pg_S0305.3,Pg_S5578.7,Pg_S1011.5,Pg_S4860.3,Pg_S1428.10
GO:0034702	ion channel complex	cellular_component	0.5621	1	4	566708	27	45598	Pg_S1472.3,Pg_S2317.2,Pg_S1647.20,Pg_S2495.1
GO:0034703	cation channel complex	cellular_component	0.5621	1	4	566708	27	45598	Pg_S1647.20,Pg_S2495.1,Pg_S2317.2,Pg_S1472.3
GO:0030908	protein splicing	biological_process	0.56298	1	1	566708	6	45598	Pg_S7897.2
GO:0080090	regulation of primary metabolic process	biological_process	0.56334	1	587	566708	4286	45598	Pg_S0035.17,Pg_S1924.23,Pg_S3132.24,Pg_S5054.5,Pg_S1849.7,Pg_S0272.5,Pg_S1766.15,Pg_S7879.1,Pg_S1085.3,Pg_S2088.8,Pg_S0140.4,Pg_S0595.8,Pg_S3027.11,Pg_S1214.11,Pg_S3654.14,Pg_S0415.4,Pg_S2779.16,Pg_S2145.29,Pg_S2156.1,Pg_S4795.1,Pg_S1295.1,Pg_S0588.12,Pg_S0265.8,Pg_S1641.14,Pg_S2937.9,Pg_S4218.2,Pg_S5410.6,Pg_S6172.3,Pg_S2512.6,Pg_S0653.1,Pg_S7607.3,Pg_S0897.10,Pg_S1457.9,Pg_S5116.9,Pg_S0368.16,P…
GO:0043248	proteasome assembly	biological_process	0.56355	1	4	566708	46	45598	Pg_S5822.4,Pg_S4366.4,Pg_S0017.4,Pg_S5898.1
GO:0030414	peptidase inhibitor activity	molecular_function	0.56417	1	12	566708	96	45598	Pg_S2009.7,Pg_S2009.6,Pg_S7544.1,Pg_S5501.1,Pg_S4255.1,XLOC_137362,Pg_S0328.6,Pg_S5234.2,Pg_S2989.3,Pg_S5853.7,Pg_S0085.31,Pg_S5394.3
GO:0061134	peptidase regulator activity	molecular_function	0.56417	1	12	566708	96	45598	Pg_S2009.7,Pg_S2009.6,Pg_S7544.1,Pg_S5501.1,Pg_S4255.1,XLOC_137362,Pg_S0328.6,Pg_S5234.2,Pg_S2989.3,Pg_S0085.31,Pg_S5853.7,Pg_S5394.3
GO:0009913	epidermal cell differentiation	biological_process	0.56418	1	1	566708	5	45598	Pg_S3471.5
GO:0030216	keratinocyte differentiation	biological_process	0.56418	1	1	566708	5	45598	Pg_S3471.5
GO:0043233	organelle lumen	cellular_component	0.56481	1	129	566708	973	45598	Pg_S0029.7,Pg_S0399.45,Pg_S4018.16,Pg_S5969.2,Pg_S3822.11,Pg_S2295.23,Pg_S1960.15,Pg_S4363.7,Pg_S1946.4,Pg_S1497.22,Pg_S2208.4,Pg_S3143.1,Pg_S4355.3,Pg_S7467.3,Pg_S6539.2,Pg_S2061.24,Pg_S1581.2,Pg_S3540.1,Pg_S2661.3,Pg_S5291.2,Pg_S2008.1,Pg_S0388.2,Pg_S1969.6,Pg_S1426.6,Pg_S0738.16,Pg_S3226.21,Pg_S1480.36,Pg_S0850.6,Pg_S7264.3,Pg_S1561.5,Pg_S0500.19,Pg_S2205.3,Pg_S7989.2,Pg_S2317.2,Pg_S3336.7,Pg_…
GO:0070013	intracellular organelle lumen	cellular_component	0.56481	1	129	566708	973	45598	Pg_S5716.2,Pg_S4553.10,Pg_S3077.22,Pg_S1886.9,Pg_S2820.5,Pg_S0897.31,Pg_S0406.11,Pg_S0439.3,Pg_S3329.5,Pg_S7628.4,Pg_S1038.19,Pg_S0212.1,Pg_S0224.3,Pg_S0760.8,Pg_S0276.29,Pg_S1169.10,Pg_S7138.3,Pg_S0046.18,Pg_S0402.33,Pg_S7340.1,Pg_S2264.3,Pg_S0002.18,Pg_S0536.47,Pg_S4928.3,Pg_S4504.8,Pg_S0070.6,Pg_S4226.1,XLOC_529893,Pg_S1273.13,Pg_S2336.4,Pg_S7466.1,Pg_S3511.16,Pg_S0550.1,Pg_S0266.77,Pg_S0049.1…
GO:0006298	mismatch repair	biological_process	0.56536	1	10	566708	95	45598	Pg_S1354.13,Pg_S4509.2,Pg_S2435.6,Pg_S1646.1,Pg_S0177.5,Pg_S7699.7,Pg_S2217.1,Pg_S6781.4,Pg_S0406.11,Pg_S3322.7
GO:0015627	type II protein secretion system complex	cellular_component	0.56568	1	1	566708	6	45598	Pg_S1960.37
GO:0015628	protein secretion by the type II secretion system	biological_process	0.56568	1	1	566708	6	45598	Pg_S1960.37
GO:0005882	intermediate filament	cellular_component	0.56595	1	11	566708	96	45598	Pg_S0572.4,Pg_S1212.9,Pg_S6007.1,Pg_S4487.9,Pg_S1202.8,Pg_S3507.1,Pg_S1290.5,Pg_S6524.1,Pg_S1518.7,Pg_S1483.2,Pg_S0400.25
GO:0045111	intermediate filament cytoskeleton	cellular_component	0.56595	1	11	566708	96	45598	Pg_S3507.1,Pg_S1290.5,Pg_S6524.1,Pg_S0400.25,Pg_S1518.7,Pg_S1483.2,Pg_S1202.8,Pg_S6007.1,Pg_S0572.4,Pg_S1212.9,Pg_S4487.9
GO:0008158	hedgehog receptor activity	molecular_function	0.56635	1	1	566708	11	45598	Pg_S1059.46
GO:0000446	nucleoplasmic THO complex	cellular_component	0.56666	1	2	566708	12	45598	Pg_S5775.6,Pg_S4765.2
GO:0009678	hydrogen-translocating pyrophosphatase activity	molecular_function	0.56739	1	3	566708	27	45598	Pg_S8365.2,Pg_S1437.7,Pg_S1450.20
GO:0031090	organelle membrane	cellular_component	0.56809	1	135	566708	1153	45598	Pg_S0008.2,Pg_S0786.24,Pg_S1587.12,XLOC_435479,Pg_S0012.13,Pg_S2815.1,Pg_S2044.16,Pg_S3976.18,Pg_S3716.18,Pg_S3535.10,Pg_S8767.1,Pg_S0747.20,Pg_S1212.15,Pg_S0033.16,Pg_S9087.1,Pg_S4771.9,Pg_S4409.18,Pg_S0735.1,Pg_S3020.2,Pg_S0852.8,Pg_S2803.5,Pg_S0902.6,Pg_S3039.16,Pg_S2104.14,Pg_S4056.1,Pg_S4919.1,Pg_S0360.1,Pg_S1066.16,Pg_S1622.2,Pg_S0488.3,Pg_S0363.3,Pg_S0163.6,Pg_S5704.3,Pg_S0060.4,Pg_S5775.6…
GO:0004814	arginine-tRNA ligase activity	molecular_function	0.56827	1	3	566708	20	45598	Pg_S4439.4,Pg_S3671.3,Pg_S5599.3
GO:0006420	arginyl-tRNA aminoacylation	biological_process	0.56827	1	3	566708	20	45598	Pg_S5599.3,Pg_S4439.4,Pg_S3671.3
GO:0004664	prephenate dehydratase activity	molecular_function	0.56887	1	2	566708	16	45598	Pg_S3935.2,Pg_S1174.3
GO:0009094	L-phenylalanine biosynthetic process	biological_process	0.56887	1	2	566708	16	45598	Pg_S1174.3,Pg_S3935.2
GO:1902223	erythrose 4-phosphate/phosphoenolpyruvate family amino acid biosynthetic process	biological_process	0.56887	1	2	566708	16	45598	Pg_S3935.2,Pg_S1174.3
GO:0006891	intra-Golgi vesicle-mediated transport	biological_process	0.56911	1	8	566708	73	45598	Pg_S1501.19,Pg_S3112.13,Pg_S1928.2,Pg_S6197.8,Pg_S1314.8,Pg_S2815.1,XLOC_435479,Pg_S0087.9
GO:0032502	developmental process	biological_process	0.57046	1	76	566708	618	45598	Pg_S1292.11,Pg_S1935.3,Pg_S7382.3,Pg_S0973.12,Pg_S1794.5,Pg_S1255.12,Pg_S7870.1,Pg_S2746.10,Pg_S2317.2,Pg_S1366.13,Pg_S3471.5,Pg_S0736.1,Pg_S3118.1,Pg_S3805.3,Pg_S0175.20,Pg_S8140.4,Pg_S4248.5,Pg_S7084.4,Pg_S0008.1,Pg_S2138.9,Pg_S2297.5,Pg_S5325.5,Pg_S2677.26,Pg_S7429.2,Pg_S0252.9,Pg_S0403.26,Pg_S1076.1,Pg_S1501.29,Pg_S2800.12,Pg_S0905.56,Pg_S0768.4,Pg_S0747.8,Pg_S0175.24,Pg_S1766.15,Pg_S0724.10,…
GO:0035304	regulation of protein dephosphorylation	biological_process	0.57078	1	1	566708	3	45598	Pg_S5248.2
GO:0035306	positive regulation of dephosphorylation	biological_process	0.57078	1	1	566708	3	45598	Pg_S5248.2
GO:0035307	positive regulation of protein dephosphorylation	biological_process	0.57078	1	1	566708	3	45598	Pg_S5248.2
GO:0071595	Nem1-Spo7 phosphatase complex	cellular_component	0.57078	1	1	566708	3	45598	Pg_S5248.2
GO:0003678	DNA helicase activity	molecular_function	0.57082	1	49	566708	488	45598	Pg_S2758.7,Pg_S3423.4,Pg_S4504.8,Pg_S1823.8,Pg_S0863.8,Pg_S0788.1,Pg_S1935.11,XLOC_060145,Pg_S2796.2,Pg_S4045.20,Pg_S5569.2,Pg_S3985.2,Pg_S4568.15,Pg_S5199.2,Pg_S4094.12,Pg_S1715.18,Pg_S4442.5,Pg_S1076.6,Pg_S4769.12,Pg_S3035.37,Pg_S1671.50,Pg_S1990.12,Pg_S3339.4,Pg_S4578.4,Pg_S4601.3,Pg_S2588.14,Pg_S7853.3,Pg_S4227.3,Pg_S1575.2,Pg_S0271.2,Pg_S2196.10,Pg_S1756.9,Pg_S0853.13,Pg_S0664.23,Pg_S5746.7,…
GO:0004014	adenosylmethionine decarboxylase activity	molecular_function	0.57181	1	5	566708	28	45598	Pg_S2358.6,Pg_S4765.4,Pg_S0600.5,Pg_S2805.8,Pg_S1703.38
GO:0008216	spermidine metabolic process	biological_process	0.57181	1	5	566708	28	45598	Pg_S2358.6,Pg_S4765.4,Pg_S2805.8,Pg_S0600.5,Pg_S1703.38
GO:0008295	spermidine biosynthetic process	biological_process	0.57181	1	5	566708	28	45598	Pg_S2358.6,Pg_S4765.4,Pg_S0600.5,Pg_S2805.8,Pg_S1703.38
GO:0032101	regulation of response to external stimulus	biological_process	0.57217	1	2	566708	14	45598	Pg_S5921.3,Pg_S2448.2
GO:0033554	cellular response to stress	biological_process	0.57329	1	119	566708	1026	45598	Pg_S2217.1,Pg_S5569.2,Pg_S0252.17,Pg_S4045.20,Pg_S1265.12,Pg_S7699.7,Pg_S5849.13,Pg_S3322.7,Pg_S2796.2,Pg_S0563.2,Pg_S2973.2,Pg_S0788.1,Pg_S2448.2,XLOC_060145,Pg_S0086.4,Pg_S3423.4,Pg_S1618.5,Pg_S1823.8,Pg_S4509.2,Pg_S2456.12,Pg_S3817.6,Pg_S4094.12,Pg_S2161.1,Pg_S4860.3,Pg_S2518.2,Pg_S5199.2,Pg_S1413.3,Pg_S3985.2,Pg_S4568.15,Pg_S7308.2,Pg_S1575.2,Pg_S0808.30,Pg_S7853.3,Pg_S0662.51,Pg_S0528.11,Pg_…
GO:0005126	cytokine receptor binding	molecular_function	0.57381	1	10	566708	84	45598	Pg_S1137.10,Pg_S2164.2,Pg_S7224.5,Pg_S1770.14,Pg_S0643.5,Pg_S1693.21,Pg_S4675.2,Pg_S5104.3,Pg_S3713.11,Pg_S8608.3
GO:0009186	deoxyribonucleoside diphosphate metabolic process	biological_process	0.57437	1	2	566708	12	45598	Pg_S1703.23,Pg_S3518.2
GO:0019083	viral transcription	biological_process	0.57541	1	4	566708	40	45598	Pg_S3492.4,Pg_S2274.7,Pg_S4578.4,Pg_S0575.52
GO:0019068	virion assembly	biological_process	0.57668	1	11	566708	92	45598	Pg_S3935.2,Pg_S1647.20,Pg_S3325.19,Pg_S2031.4,Pg_S0799.3,Pg_S4395.14,Pg_S1675.13,Pg_S2144.6,Pg_S2396.14,Pg_S7170.1,Pg_S0442.55
GO:0000120	RNA polymerase I transcription factor complex	cellular_component	0.57701	1	1	566708	5	45598	Pg_S0212.1
GO:0005668	RNA polymerase transcription factor SL1 complex	cellular_component	0.57701	1	1	566708	5	45598	Pg_S0212.1
GO:0003956	NAD(P)+-protein-arginine ADP-ribosyltransferase activity	molecular_function	0.57723	1	1	566708	7	45598	Pg_S0239.1
GO:0051537	2 iron, 2 sulfur cluster binding	molecular_function	0.57734	1	7	566708	64	45598	Pg_S2179.8,Pg_S2658.24,Pg_S1477.2,Pg_S0930.40,Pg_S0534.60,Pg_S2354.23,Pg_S0061.63
GO:0060255	regulation of macromolecule metabolic process	biological_process	0.57735	1	590	566708	4324	45598	Pg_S4328.5,Pg_S1143.7,Pg_S4908.6,Pg_S3083.6,Pg_S1990.1,Pg_S5920.3,Pg_S0814.5,Pg_S0178.7,Pg_S6655.6,Pg_S1225.5,Pg_S5727.9,Pg_S3429.3,Pg_S4209.4,Pg_S6915.6,Pg_S4277.1,Pg_S4852.3,Pg_S0961.12,Pg_S1631.2,Pg_S1220.5,Pg_S6107.5,Pg_S1613.20,Pg_S4621.1,Pg_S2207.10,Pg_S5848.3,Pg_S6184.2,Pg_S7265.2,Pg_S3392.5,Pg_S0925.11,Pg_S2473.3,Pg_S1454.4,Pg_S0689.4,Pg_S1380.7,Pg_S1500.24,Pg_S9275.1,XLOC_435479,Pg_S3878…
GO:0007600	sensory perception	biological_process	0.57895	1	5	566708	36	45598	Pg_S1075.5,XLOC_344104,Pg_S0233.10,Pg_S1460.3,Pg_S5159.3
GO:0046870	cadmium ion binding	molecular_function	0.57968	1	1	566708	5	45598	Pg_S0011.17
GO:0070603	SWI/SNF superfamily-type complex	cellular_component	0.57972	1	4	566708	28	45598	Pg_S3063.7,Pg_S4553.10,Pg_S0070.6,Pg_S1389.30
GO:0003747	translation release factor activity	molecular_function	0.58073	1	6	566708	51	45598	Pg_S7741.1,Pg_S0846.26,Pg_S4852.3,Pg_S5601.6,Pg_S4931.1,Pg_S4526.7
GO:0008079	translation termination factor activity	molecular_function	0.58073	1	6	566708	51	45598	Pg_S5601.6,Pg_S4931.1,Pg_S4526.7,Pg_S4852.3,Pg_S7741.1,Pg_S0846.26
GO:0030193	regulation of blood coagulation	biological_process	0.58082	1	1	566708	4	45598	Pg_S5921.3
GO:0050818	regulation of coagulation	biological_process	0.58082	1	1	566708	4	45598	Pg_S5921.3
GO:0061041	regulation of wound healing	biological_process	0.58082	1	1	566708	4	45598	Pg_S5921.3
GO:1900046	regulation of hemostasis	biological_process	0.58082	1	1	566708	4	45598	Pg_S5921.3
GO:0008107	galactoside 2-alpha-L-fucosyltransferase activity	molecular_function	0.58108	1	2	566708	17	45598	Pg_S0930.34,Pg_S0397.30
GO:0031127	alpha-(1,2)-fucosyltransferase activity	molecular_function	0.58108	1	2	566708	17	45598	Pg_S0930.34,Pg_S0397.30
GO:0022892	substrate-specific transporter activity	molecular_function	0.58133	1	263	566708	2098	45598	Pg_S0961.12,Pg_S2299.17,Pg_S0286.4,Pg_S1749.1,Pg_S0053.4,Pg_S2920.14,Pg_S3143.1,Pg_S2422.5,Pg_S5421.2,Pg_S0786.24,Pg_S1316.4,Pg_S1823.19,Pg_S0720.5,Pg_S0171.6,Pg_S4678.3,Pg_S0902.6,Pg_S3039.16,Pg_S2914.2,Pg_S1518.7,Pg_S4975.10,Pg_S4399.18,Pg_S0930.40,Pg_S0852.8,Pg_S0779.2,Pg_S3250.15,Pg_S0002.5,Pg_S0384.40,Pg_S2590.1,Pg_S0889.64,Pg_S5127.11,Pg_S3067.1,Pg_S7717.1,Pg_S2829.8,Pg_S0060.4,Pg_S3178.9,P…
GO:0031554	regulation of DNA-dependent transcription, termination	biological_process	0.58276	1	3	566708	23	45598	Pg_S6655.6,Pg_S0987.16,Pg_S5466.6
GO:0030259	lipid glycosylation	biological_process	0.58364	1	7	566708	50	45598	Pg_S1116.15,Pg_S4800.2,Pg_S4174.5,Pg_S1242.28,Pg_S5312.5,Pg_S1305.7,Pg_S2315.6
GO:0007021	tubulin complex assembly	biological_process	0.58477	1	3	566708	22	45598	Pg_S0575.52,Pg_S5182.1,Pg_S1444.12
GO:0072668	tubulin complex biogenesis	biological_process	0.58477	1	3	566708	22	45598	Pg_S1444.12,Pg_S0575.52,Pg_S5182.1
GO:0004425	indole-3-glycerol-phosphate synthase activity	molecular_function	0.58561	1	3	566708	18	45598	Pg_S6053.3,Pg_S8609.1,Pg_S0724.14
GO:0007015	actin filament organization	biological_process	0.58568	1	7	566708	57	45598	Pg_S0076.2,Pg_S5257.2,Pg_S1076.1,Pg_S3062.2,Pg_S8677.1,Pg_S0736.1,Pg_S1499.9
GO:0004140	dephospho-CoA kinase activity	molecular_function	0.58672	1	2	566708	19	45598	Pg_S7170.7,Pg_S0587.1
GO:0006366	transcription from RNA polymerase II promoter	biological_process	0.58701	1	55	566708	433	45598	Pg_S3540.1,Pg_S1143.7,Pg_S0454.3,Pg_S3511.16,Pg_S2061.24,Pg_S0049.11,Pg_S7467.3,Pg_S2161.1,Pg_S5517.1,Pg_S6147.2,Pg_S1273.13,Pg_S4039.4,Pg_S1054.6,Pg_S0851.5,Pg_S3911.6,Pg_S4691.6,Pg_S4765.2,Pg_S0184.12,Pg_S4504.8,Pg_S3027.11,Pg_S1501.29,Pg_S1214.11,Pg_S3866.11,Pg_S2264.3,Pg_S4969.3,Pg_S3226.21,Pg_S0002.18,Pg_S0543.8,Pg_S7170.1,Pg_S2495.1,Pg_S7265.2,Pg_S1617.22,Pg_S0850.6,Pg_S7265.1,Pg_S1454.4,Pg…
GO:0005310	dicarboxylic acid transmembrane transporter activity	molecular_function	0.58773	1	2	566708	14	45598	Pg_S1336.14,Pg_S1749.1
GO:0006020	inositol metabolic process	biological_process	0.58922	1	1	566708	9	45598	Pg_S1079.1
GO:0004308	exo-alpha-sialidase activity	molecular_function	0.58947	1	1	566708	6	45598	Pg_S1314.5
GO:0016997	alpha-sialidase activity	molecular_function	0.58947	1	1	566708	6	45598	Pg_S1314.5
GO:0008219	cell death	biological_process	0.59018	1	21	566708	156	45598	Pg_S0095.25,Pg_S1634.4,Pg_S0316.2,Pg_S6147.1,Pg_S4588.5,Pg_S0230.13,Pg_S0543.15,Pg_S5006.5,Pg_S1464.20,Pg_S3429.3,Pg_S0846.20,Pg_S2080.3,Pg_S2061.13,Pg_S2150.4,Pg_S2098.4,Pg_S2746.10,Pg_S7109.3,Pg_S1618.5,Pg_S2520.2,Pg_S6343.2,Pg_S0134.1
GO:0016265	death	biological_process	0.59018	1	21	566708	156	45598	Pg_S5006.5,Pg_S0543.15,Pg_S0230.13,Pg_S4588.5,Pg_S6147.1,Pg_S0316.2,Pg_S1634.4,Pg_S0095.25,Pg_S6343.2,Pg_S0134.1,Pg_S2520.2,Pg_S1618.5,Pg_S2746.10,Pg_S7109.3,Pg_S2098.4,Pg_S2061.13,Pg_S2150.4,Pg_S2080.3,Pg_S0846.20,Pg_S3429.3,Pg_S1464.20
GO:0008654	phospholipid biosynthetic process	biological_process	0.59074	1	21	566708	185	45598	Pg_S1079.1,Pg_S5001.2,Pg_S2755.8,Pg_S3258.3,Pg_S4847.6,Pg_S7165.2,Pg_S1266.4,Pg_S5775.6,Pg_S1226.3,Pg_S4310.9,Pg_S0397.15,Pg_S2145.32,Pg_S1616.14,Pg_S3610.14,Pg_S1755.5,Pg_S2858.1,Pg_S2793.1,Pg_S0956.19,Pg_S0447.5,XLOC_446092,Pg_S0219.37
GO:0006825	copper ion transport	biological_process	0.59122	1	5	566708	32	45598	Pg_S2452.3,Pg_S0500.31,Pg_S2143.24,Pg_S0961.27,Pg_S5814.1
GO:0005759	mitochondrial matrix	cellular_component	0.59167	1	7	566708	55	45598	Pg_S0455.6,Pg_S1679.39,Pg_S3336.7,Pg_S1913.9,Pg_S1886.9,Pg_S0691.8,Pg_S2022.10
GO:0051920	peroxiredoxin activity	molecular_function	0.59186	1	2	566708	15	45598	Pg_S0753.44,Pg_S4914.15
GO:0015988	energy coupled proton transmembrane transport, against electrochemical gradient	biological_process	0.59219	1	31	566708	270	45598	Pg_S5822.4,Pg_S0072.2,Pg_S0087.9,Pg_S0917.43,Pg_S2749.13,Pg_S0131.25,Pg_S1359.4,Pg_S1212.9,Pg_S2422.5,Pg_S7572.1,Pg_S6282.2,Pg_S1038.45,Pg_S1306.21,Pg_S0355.12,Pg_S4250.14,Pg_S0572.14,Pg_S3436.1,Pg_S4678.3,Pg_S1507.12,Pg_S3855.13,Pg_S0961.12,Pg_S1661.15,Pg_S4366.4,Pg_S3187.19,Pg_S6675.1,Pg_S5615.2,Pg_S5427.3,Pg_S1518.7,Pg_S4399.18,Pg_S2299.17,Pg_S5771.4
GO:0015991	ATP hydrolysis coupled proton transport	biological_process	0.59219	1	31	566708	270	45598	Pg_S7572.1,Pg_S2422.5,Pg_S1212.9,Pg_S0131.25,Pg_S1359.4,Pg_S0917.43,Pg_S2749.13,Pg_S0087.9,Pg_S0072.2,Pg_S5822.4,Pg_S4250.14,Pg_S0572.14,Pg_S1038.45,Pg_S1306.21,Pg_S0355.12,Pg_S6282.2,Pg_S1661.15,Pg_S0961.12,Pg_S3855.13,Pg_S1507.12,Pg_S4678.3,Pg_S3436.1,Pg_S5771.4,Pg_S4399.18,Pg_S2299.17,Pg_S5427.3,Pg_S1518.7,Pg_S6675.1,Pg_S5615.2,Pg_S4366.4,Pg_S3187.19
GO:0004018	N6-(1,2-dicarboxyethyl)AMP AMP-lyase (fumarate-forming) activity	molecular_function	0.59234	1	1	566708	10	45598	Pg_S0890.4
GO:0032266	phosphatidylinositol-3-phosphate binding	molecular_function	0.59251	1	1	566708	8	45598	Pg_S0595.5
GO:1901981	phosphatidylinositol phosphate binding	molecular_function	0.59251	1	1	566708	8	45598	Pg_S0595.5
GO:0043385	mycotoxin metabolic process	biological_process	0.59266	1	1	566708	5	45598	Pg_S3934.6
GO:0043386	mycotoxin biosynthetic process	biological_process	0.59266	1	1	566708	5	45598	Pg_S3934.6
GO:0045122	aflatoxin biosynthetic process	biological_process	0.59266	1	1	566708	5	45598	Pg_S3934.6
GO:0046222	aflatoxin metabolic process	biological_process	0.59266	1	1	566708	5	45598	Pg_S3934.6
GO:1901376	organic heteropentacyclic compound metabolic process	biological_process	0.59266	1	1	566708	5	45598	Pg_S3934.6
GO:1901378	organic heteropentacyclic compound biosynthetic process	biological_process	0.59266	1	1	566708	5	45598	Pg_S3934.6
GO:0010257	NADH dehydrogenase complex assembly	biological_process	0.59284	1	1	566708	6	45598	Pg_S1952.3
GO:0032981	mitochondrial respiratory chain complex I assembly	biological_process	0.59284	1	1	566708	6	45598	Pg_S1952.3
GO:0097031	mitochondrial respiratory chain complex I biogenesis	biological_process	0.59284	1	1	566708	6	45598	Pg_S1952.3
GO:0030120	vesicle coat	cellular_component	0.59309	1	16	566708	153	45598	Pg_S2044.16,Pg_S3716.18,Pg_S2133.9,Pg_S3655.5,Pg_S3049.28,Pg_S4056.1,Pg_S4142.5,Pg_S0810.27,Pg_S2250.1,Pg_S1587.12,Pg_S3866.11,Pg_S3855.1,Pg_S1622.2,Pg_S5704.3,Pg_S0488.3,Pg_S6977.2
GO:0030135	coated vesicle	cellular_component	0.59309	1	16	566708	153	45598	Pg_S2044.16,Pg_S3716.18,Pg_S3655.5,Pg_S2133.9,Pg_S3049.28,Pg_S4056.1,Pg_S2250.1,Pg_S4142.5,Pg_S0810.27,Pg_S1622.2,Pg_S3855.1,Pg_S1587.12,Pg_S3866.11,Pg_S0488.3,Pg_S5704.3,Pg_S6977.2
GO:0030659	cytoplasmic vesicle membrane	cellular_component	0.59309	1	16	566708	153	45598	Pg_S0488.3,Pg_S5704.3,Pg_S6977.2,Pg_S3855.1,Pg_S1622.2,Pg_S3866.11,Pg_S1587.12,Pg_S4142.5,Pg_S2250.1,Pg_S0810.27,Pg_S3049.28,Pg_S4056.1,Pg_S3716.18,Pg_S2044.16,Pg_S3655.5,Pg_S2133.9
GO:0030662	coated vesicle membrane	cellular_component	0.59309	1	16	566708	153	45598	Pg_S3866.11,Pg_S1587.12,Pg_S1622.2,Pg_S3855.1,Pg_S2250.1,Pg_S4142.5,Pg_S0810.27,Pg_S5704.3,Pg_S0488.3,Pg_S6977.2,Pg_S3716.18,Pg_S2044.16,Pg_S2133.9,Pg_S3655.5,Pg_S3049.28,Pg_S4056.1
GO:0005777	peroxisome	cellular_component	0.59578	1	8	566708	59	45598	Pg_S5713.4,Pg_S2317.2,Pg_S3575.7,Pg_S0060.4,Pg_S1242.29,Pg_S1242.31,Pg_S2800.1,Pg_S5390.2
GO:0042579	microbody	cellular_component	0.59578	1	8	566708	59	45598	Pg_S2317.2,Pg_S5713.4,Pg_S3575.7,Pg_S1242.31,Pg_S2800.1,Pg_S0060.4,Pg_S1242.29,Pg_S5390.2
GO:0019031	viral envelope	cellular_component	0.59579	1	47	566708	370	45598	Pg_S0981.41,Pg_S0171.19,Pg_S0363.3,Pg_S0730.2,Pg_S0439.3,Pg_S3648.3,Pg_S2633.17,Pg_S3192.1,Pg_S5401.6,Pg_S0292.42,Pg_S5653.2,Pg_S2967.16,Pg_S0708.2,Pg_S7717.1,Pg_S4217.6,Pg_S2504.8,Pg_S2144.6,Pg_S0832.2,Pg_S1881.9,Pg_S5206.3,Pg_S1158.10,Pg_S2961.3,Pg_S6845.10,Pg_S2503.10,Pg_S1212.9,Pg_S3499.5,Pg_S1075.35,Pg_S0002.18,Pg_S4883.12,Pg_S6209.1,Pg_S0277.32,Pg_S8837.3,Pg_S2285.7,Pg_S2607.3,Pg_S7431.5,Pg…
GO:0036338	viral membrane	cellular_component	0.59579	1	47	566708	370	45598	Pg_S3935.2,Pg_S4036.11,Pg_S3901.10,Pg_S3621.8,Pg_S2758.8,Pg_S3178.2,Pg_S5650.2,Pg_S5024.1,Pg_S0063.6,Pg_S3866.11,Pg_S2803.8,Pg_S3073.1,Pg_S7431.5,Pg_S2285.7,Pg_S8837.3,Pg_S2607.3,Pg_S0277.32,Pg_S6209.1,Pg_S4883.12,Pg_S0002.18,Pg_S1075.35,Pg_S1212.9,Pg_S3499.5,Pg_S2503.10,Pg_S2961.3,Pg_S6845.10,Pg_S1158.10,Pg_S5206.3,Pg_S1881.9,Pg_S2144.6,Pg_S0832.2,Pg_S2504.8,Pg_S4217.6,Pg_S7717.1,Pg_S0708.2,Pg_S…
GO:0010556	regulation of macromolecule biosynthetic process	biological_process	0.59729	1	571	566708	4173	45598	Pg_S2201.2,Pg_S0078.5,Pg_S6501.3,Pg_S4246.2,Pg_S0109.27,Pg_S0833.26,Pg_S3484.7,Pg_S0619.9,Pg_S4306.1,Pg_S0363.3,Pg_S7352.2,Pg_S1153.1,Pg_S3979.6,Pg_S0539.4,Pg_S5199.4,Pg_S7084.4,Pg_S4162.16,Pg_S9001.1,Pg_S5075.11,Pg_S1823.17,Pg_S5719.3,Pg_S3663.1,Pg_S5569.4,Pg_S0076.2,Pg_S1335.23,Pg_S2758.7,Pg_S0614.24,Pg_S2778.4,Pg_S1337.5,Pg_S2262.3,XLOC_341445,Pg_S7429.2,Pg_S5199.2,Pg_S0217.3,Pg_S2223.15,Pg_S2…
GO:0031326	regulation of cellular biosynthetic process	biological_process	0.59729	1	571	566708	4173	45598	Pg_S6984.6,Pg_S0692.6,Pg_S1055.25,Pg_S1881.4,Pg_S0244.8,Pg_S0131.9,Pg_S1990.12,Pg_S3703.6,Pg_S0036.15,Pg_S0896.3,Pg_S5872.3,Pg_S2147.21,Pg_S1330.12,Pg_S2898.6,Pg_S1004.9,Pg_S1676.6,Pg_S6125.2,Pg_S0285.6,Pg_S0987.16,Pg_S0447.15,Pg_S0408.53,Pg_S6920.3,Pg_S0431.5,Pg_S7114.3,Pg_S1668.14,Pg_S2709.2,Pg_S1562.43,Pg_S0851.5,Pg_S3465.1,Pg_S0181.12,Pg_S0740.14,Pg_S0476.46,Pg_S7381.1,Pg_S3178.5,Pg_S0429.8,P…
GO:0016706	oxidoreductase activity, acting on paired donors, with incorporation or reduction of molecular oxygen, 2-oxoglutarate as one donor, and incorporation of one atom each of oxygen into both donors	molecular_function	0.59775	1	3	566708	33	45598	Pg_S4978.3,Pg_S6529.3,Pg_S2317.13
GO:0048585	negative regulation of response to stimulus	biological_process	0.59963	1	2	566708	16	45598	Pg_S1237.36,Pg_S2448.2
GO:0007094	mitotic spindle assembly checkpoint	biological_process	0.59972	1	4	566708	32	45598	Pg_S2626.5,Pg_S0524.30,Pg_S0762.19,Pg_S0203.2
GO:0031577	spindle checkpoint	biological_process	0.59972	1	4	566708	32	45598	Pg_S0524.30,Pg_S0762.19,Pg_S2626.5,Pg_S0203.2
GO:0045839	negative regulation of mitosis	biological_process	0.59972	1	4	566708	32	45598	Pg_S0762.19,Pg_S0524.30,Pg_S2626.5,Pg_S0203.2
GO:0045841	negative regulation of mitotic metaphase/anaphase transition	biological_process	0.59972	1	4	566708	32	45598	Pg_S0762.19,Pg_S0524.30,Pg_S2626.5,Pg_S0203.2
GO:0051784	negative regulation of nuclear division	biological_process	0.59972	1	4	566708	32	45598	Pg_S0203.2,Pg_S0524.30,Pg_S0762.19,Pg_S2626.5
GO:0071173	spindle assembly checkpoint	biological_process	0.59972	1	4	566708	32	45598	Pg_S0203.2,Pg_S0524.30,Pg_S0762.19,Pg_S2626.5
GO:0071174	mitotic spindle checkpoint	biological_process	0.59972	1	4	566708	32	45598	Pg_S2626.5,Pg_S0524.30,Pg_S0762.19,Pg_S0203.2
GO:1902100	negative regulation of metaphase/anaphase transition of cell cycle	biological_process	0.59972	1	4	566708	32	45598	Pg_S2626.5,Pg_S0762.19,Pg_S0524.30,Pg_S0203.2
GO:0006611	protein export from nucleus	biological_process	0.60018	1	1	566708	7	45598	Pg_S0164.14
GO:0006998	nuclear envelope organization	biological_process	0.60018	1	1	566708	7	45598	Pg_S0164.14
GO:0006595	polyamine metabolic process	biological_process	0.60045	1	5	566708	30	45598	Pg_S1703.38,Pg_S2805.8,Pg_S0600.5,Pg_S4765.4,Pg_S2358.6
GO:0006596	polyamine biosynthetic process	biological_process	0.60045	1	5	566708	30	45598	Pg_S4765.4,Pg_S2358.6,Pg_S1703.38,Pg_S2805.8,Pg_S0600.5
GO:0007006	mitochondrial membrane organization	biological_process	0.60057	1	4	566708	46	45598	Pg_S6517.2,Pg_S9087.1,Pg_S0008.2,Pg_S3650.12
GO:0006195	purine nucleotide catabolic process	biological_process	0.60089	1	4	566708	30	45598	Pg_S1721.8,Pg_S2220.2,Pg_S0659.9,Pg_S1864.2
GO:0072523	purine-containing compound catabolic process	biological_process	0.60089	1	4	566708	30	45598	Pg_S1864.2,Pg_S0659.9,Pg_S2220.2,Pg_S1721.8
GO:0006397	mRNA processing	biological_process	0.60131	1	51	566708	403	45598	Pg_S0192.14,Pg_S1106.16,Pg_S4842.1,Pg_S1577.1,Pg_S0402.41,Pg_S4553.10,Pg_S0087.9,Pg_S1034.7,Pg_S0368.23,Pg_S0097.1,Pg_S2317.2,Pg_S2295.23,Pg_S2224.1,Pg_S0488.9,Pg_S3896.10,Pg_S5169.2,Pg_S5979.5,Pg_S1073.7,Pg_S4892.9,Pg_S3991.11,Pg_S3338.26,Pg_S1678.13,Pg_S4439.9,Pg_S0367.46,Pg_S0046.18,Pg_S1480.36,Pg_S6250.9,Pg_S1676.7,Pg_S0175.19,Pg_S4969.3,Pg_S1442.20,Pg_S2803.9,Pg_S0277.32,Pg_S0366.13,Pg_S6209…
GO:0008200	ion channel inhibitor activity	molecular_function	0.6021	1	12	566708	110	45598	Pg_S0826.6,Pg_S3116.2,Pg_S0804.55,Pg_S1296.4,Pg_S4621.10,Pg_S0077.52,Pg_S5109.3,Pg_S0144.16,Pg_S4721.3,Pg_S7224.1,Pg_S0278.2,Pg_S4223.5
GO:0016248	channel inhibitor activity	molecular_function	0.6021	1	12	566708	110	45598	Pg_S4621.10,Pg_S1296.4,Pg_S3116.2,Pg_S0804.55,Pg_S0826.6,Pg_S7224.1,Pg_S0278.2,Pg_S4223.5,Pg_S0077.52,Pg_S5109.3,Pg_S4721.3,Pg_S0144.16
GO:0032465	regulation of cytokinesis	biological_process	0.60304	1	3	566708	23	45598	Pg_S2098.4,Pg_S1634.4,Pg_S6343.2
GO:0070887	cellular response to chemical stimulus	biological_process	0.60333	1	8	566708	58	45598	Pg_S4150.2,Pg_S0925.30,Pg_S2898.6,Pg_S0415.4,Pg_S0852.8,Pg_S2409.2,Pg_S2274.7,Pg_S6552.1
GO:0002115	store-operated calcium entry	biological_process	0.6038	1	2	566708	13	45598	Pg_S7717.1,Pg_S7431.5
GO:0010959	regulation of metal ion transport	biological_process	0.6038	1	2	566708	13	45598	Pg_S7717.1,Pg_S7431.5
GO:0043269	regulation of ion transport	biological_process	0.6038	1	2	566708	13	45598	Pg_S7717.1,Pg_S7431.5
GO:0051924	regulation of calcium ion transport	biological_process	0.6038	1	2	566708	13	45598	Pg_S7717.1,Pg_S7431.5
GO:2001256	regulation of store-operated calcium entry	biological_process	0.6038	1	2	566708	13	45598	Pg_S7717.1,Pg_S7431.5
GO:0004016	adenylate cyclase activity	molecular_function	0.6038	1	1	566708	6	45598	Pg_S0111.10
GO:0006171	cAMP biosynthetic process	biological_process	0.6038	1	1	566708	6	45598	Pg_S0111.10
GO:0042601	endospore-forming forespore	cellular_component	0.60388	1	1	566708	6	45598	Pg_S8766.1
GO:0042763	intracellular immature spore	cellular_component	0.60388	1	1	566708	6	45598	Pg_S8766.1
GO:0022891	substrate-specific transmembrane transporter activity	molecular_function	0.60457	1	243	566708	1931	45598	Pg_S0659.34,Pg_S3124.4,Pg_S3201.1,Pg_S3436.1,Pg_S4245.2,Pg_S2792.7,Pg_S0635.15,Pg_S1973.11,Pg_S5953.14,Pg_S5024.13,Pg_S5894.2,Pg_S4778.2,Pg_S4487.26,Pg_S6209.1,Pg_S2495.1,Pg_S0801.4,Pg_S0072.2,Pg_S2504.12,Pg_S0138.7,Pg_S0914.1,Pg_S2929.7,Pg_S2295.24,Pg_S3209.2,Pg_S5339.4,XLOC_492020,Pg_S2735.6,Pg_S0577.11,Pg_S3067.1,Pg_S7717.1,Pg_S7429.3,Pg_S7002.2,Pg_S3847.1,Pg_S0232.50,Pg_S7542.4,Pg_S0590.8,Pg_…
[truncated: 1,577 more rows]
