# Supplementary material for: Whole Genome Identification and Integrated Analysis of Long Non-Coding RNAs Responding ABA-Mediated Drought Stress in Panax ginseng C.A. Meyer
Source: Curr Issues Mol Biol. 2024 Dec 25;47(1):5. doi: 10.3390/cimb47010005 (PMC11763544; doi:10.3390/cimb47010005)
Supplement: Supplementary file 1 [file cimb-47-00005-s001.zip › supplementary tables for CIMB/Supplementary Table S2 D_A_vs_ck.mRNA.diffgene.xls]

gene_id	gene_name	gene_locus	D_A_FPKM	ck_FPKM	log2FoldChange	pvalue	padj
Pg_S1347.4	Pg_S1347.4	Pg_scaffold1347:58437-67163	38.9823296666667	0	17.1915492032094	1.71113781390866e-130	1.10019316883071e-125
Pg_S4083.19	Pg_S4083.19	Pg_scaffold4083:164469-164810	87.57165	0.0321796666666667	10.4687497987563	6.36493117221357e-68	2.04619807324322e-63
Pg_S2606.7	Pg_S2606.7	Pg_scaffold2606:101452-105067	3.60777466666667	68.394595	-4.57402408981699	1.822249533579e-55	3.9054452003665e-51
Pg_S1908.21	Pg_S1908.21	Pg_scaffold1908:307162-314559	1.091376	45.3204066666667	-5.7238679091467	4.13199184022872e-52	6.64176368398364e-48
Pg_S3064.6	Pg_S3064.6	Pg_scaffold3064:32737-35101	0.432227333333333	26.724671	-6.29917961001627	1.59412488511864e-49	2.04991707227176e-45
Pg_S5342.1	Pg_S5342.1	Pg_scaffold5342:24020-27624	1.550405	31.0182893333333	-4.66850098503547	3.32652669533469e-44	3.56470600672066e-40
Pg_S3673.9	Pg_S3673.9	Pg_scaffold3673:40174-42496	69.220447	0.757446	6.1016404004355	7.13401259009868e-44	6.55269247847121e-40
Pg_S2229.10	Pg_S2229.10	Pg_scaffold2229:237697-245050	1.33141766666667	54.6240756666667	-5.72403344732174	5.04250020894775e-39	4.05265741793131e-35
Pg_S4493.1	Pg_S4493.1	Pg_scaffold4493:134363-136407	9.34217033333333	94.0785296666667	-3.68582857819776	1.48011275830311e-38	1.05739255453174e-34
Pg_S5977.4	Pg_S5977.4	Pg_scaffold5977:73115-74896	3.86880133333333	43.688704	-3.84747655323158	2.32054210035475e-37	1.49201574884409e-33
Pg_S0075.6	Pg_S0075.6	Pg_scaffold0075:1605781-1606113	353.438721	3431.07430033333	-3.60658125331639	3.22040621782417e-37	1.88235671073839e-33
Pg_S0536.72	Pg_S0536.72	Pg_scaffold0536:873901-875800	5.093108	62.7684873333333	-3.98277810810594	1.88812245449557e-36	1.01165601111873e-32
Pg_S3318.3	Pg_S3318.3	Pg_scaffold3318:53730-62371	13.6031763333333	108.507652666667	-3.34718224193577	1.33846996543338e-34	6.61986653057726e-31
Pg_S1014.4	Pg_S1014.4	Pg_scaffold1014:58837-62801	18.505307	0.158987333333333	6.48632673384334	1.48538067508485e-34	6.82171684894682e-31
Pg_S4174.7	Pg_S4174.7	Pg_scaffold4174:167043-168440	6.75479633333333	68.87868	-3.70602717513996	9.3156103377984e-34	3.99304321519391e-30
Pg_S6256.3	Pg_S6256.3	Pg_scaffold6256:22882-105018	1.83041033333333	21.7777533333333	-3.95030010220422	1.06709098091538e-33	4.28810510680845e-30
Pg_S2415.8	Pg_S2415.8	Pg_scaffold2415:97771-98574	301.232229	2272.24544266667	-3.24602857250131	3.80872681015226e-32	1.44050528815029e-28
Pg_S2093.21	Pg_S2093.21	Pg_scaffold2093:242973-244377	1.77551833333333	24.38661	-4.10606717201698	1.53867171484326e-31	5.49613536542013e-28
Pg_S0082.2	Pg_S0082.2	Pg_scaffold0082:146751-159988	13.606367	0.373883666666667	4.8033754613319	3.17539055591708e-30	1.02082455591622e-26
Pg_S3064.5	Pg_S3064.5	Pg_scaffold3064:28081-31347	27.3575693333333	210.333079	-3.27691611231528	9.88002733983872e-30	3.02498208496319e-26
Pg_S3087.1	Pg_S3087.1	Pg_scaffold3087:66612-141372	4.53973566666667	32.284019	-3.06778369676755	1.73081800509048e-29	5.05839429342261e-26
Pg_S5278.3	Pg_S5278.3	Pg_scaffold5278:18531-21475	3.29554966666667	37.1745196666667	-3.8505627602746	2.5150604757252e-29	6.73784701446781e-26
Pg_S4157.4	Pg_S4157.4	Pg_scaffold4157:75390-79557	15.155385	101.704854333333	-3.09583258973096	3.16504298902802e-29	8.13998416090184e-26
XLOC_235829	XLOC_235829	Pg_scaffold1338:444387-447069	5.98677533333333	0.023382	7.40924728768079	7.20913451203582e-29	1.7827635099456e-25
Pg_S0440.6	Pg_S0440.6	Pg_scaffold0440:1004661-1009851	0.780969666666667	7.75735466666667	-3.63200141883988	9.69280743542866e-29	2.30818054395675e-25
Pg_S5902.4	Pg_S5902.4	Pg_scaffold5902:118275-122991	1.17800166666667	45.337665	-5.57512653143952	1.13150211483108e-28	2.59825214197069e-25
Pg_S0992.8	Pg_S0992.8	Pg_scaffold0992:72017-81726	2.35653566666667	22.2284246666667	-3.61475824109269	6.32572800244498e-28	1.37219355703909e-24
Pg_S3086.8	Pg_S3086.8	Pg_scaffold3086:326796-328211	4.16666466666667	34.7393543333333	-3.40304208713465	6.40254552556501e-28	1.37219355703909e-24
Pg_S6308.10	Pg_S6308.10	Pg_scaffold6308:105260-108239	17.2538036666667	109.066294333333	-2.99595766970963	1.75780204513999e-27	3.6457948482039e-24
Pg_S5521.1	Pg_S5521.1	Pg_scaffold5521:22081-23496	3.95789766666667	33.1334733333333	-3.40900481824546	2.81174999203103e-27	5.64950867148834e-24
Pg_S0889.37	Pg_S0889.37	Pg_scaffold0889:419680-424948	3.521959	30.262218	-3.46376772989248	1.35078816326428e-26	2.63182653773456e-23
Pg_S1418.4	Pg_S1418.4	Pg_scaffold1418:34764-36388	8.92767133333333	52.9960593333333	-2.91152199931951	3.07511949145024e-26	5.81523184771426e-23
Pg_S0741.10	Pg_S0741.10	Pg_scaffold0741:116925-118897	2.26785733333333	20.5627006666667	-3.51984394836617	3.27079930923596e-26	6.00855178247529e-23
Pg_S3622.8	Pg_S3622.8	Pg_scaffold3622:178841-184096	31.838358	378.722595	-3.92208401600123	4.55752783241196e-26	8.13974470868775e-23
Pg_S3431.9	Pg_S3431.9	Pg_scaffold3431:216390-223956	18.197483	101.534144333333	-2.8272171072832	5.40840632256863e-26	9.39834845718575e-23
Pg_S5104.2	Pg_S5104.2	Pg_scaffold5104:9336-15611	2.47973433333333	14.0983976666667	-2.84336248645985	1.0497729886167e-25	1.77621589673946e-22
Pg_S2755.6	Pg_S2755.6	Pg_scaffold2755:64029-73522	7.03689633333333	42.2080446666667	-2.94412068890077	1.12368916806143e-24	1.85253124999174e-21
Pg_S2657.1	Pg_S2657.1	Pg_scaffold2657:25609-26119	41.9853033333333	2.08280866666667	3.97450475563348	8.65058147094585e-24	1.39049446563984e-20
Pg_S0804.16	Pg_S0804.16	Pg_scaffold0804:326752-328649	1.06041966666667	21.0828133333333	-4.68445227517744	9.07909591088526e-24	1.42377939191775e-20
Pg_S4468.25	Pg_S4468.25	Pg_scaffold4468:169629-176742	2.998736	19.7666373333333	-3.0848222967245	9.58696848876709e-24	1.46762791893754e-20
Pg_S5463.1	Pg_S5463.1	Pg_scaffold5463:26005-27644	11.0496136666667	122.103538333333	-3.76326052551254	1.09987974409394e-23	1.64460158200613e-20
Pg_S0804.18	Pg_S0804.18	Pg_scaffold0804:341305-342036	0.708416666666667	17.6867263333333	-4.98173426758794	1.19440532146206e-23	1.74535192156192e-20
Pg_S6270.4	Pg_S6270.4	Pg_scaffold6270:93015-96751	5.38182366666667	58.3166146666667	-3.76199550899628	1.25147595141334e-23	1.78810883937938e-20
Pg_S4390.7	Pg_S4390.7	Pg_scaffold4390:98426-102927	18.1566926666667	0.195961	6.1819206300997	3.33443894351293e-23	4.56151247472569e-20
Pg_S2538.10	Pg_S2538.10	Pg_scaffold2538:178514-196012	3.13431866666667	16.1763963333333	-2.71137659990319	4.3502653431328e-23	5.7082583775932e-20
Pg_S6397.1	Pg_S6397.1	Pg_scaffold6397:43253-46549	10.8862253333333	51.9036393333333	-2.59593827549763	1.02514582927801e-22	1.31825552478518e-19
Pg_S6235.10	Pg_S6235.10	Pg_scaffold6235:66588-68055	31.9542343333333	0.543969333333333	5.5116868638885	2.56147828028026e-22	3.22927073546862e-19
Pg_S2069.15	Pg_S2069.15	Pg_scaffold2069:339282-341090	58.607824	0.0180373333333333	11.0295839127307	2.68444502856248e-22	3.31921302993179e-19
Pg_S6640.4	Pg_S6640.4	Pg_scaffold6640:41180-43538	0.401544333333333	6.32117133333333	-4.30720092380635	4.96580806370504e-22	6.02418104271659e-19
Pg_S3028.13	Pg_S3028.13	Pg_scaffold3028:240018-246286	4.21444566666667	21.0860696666667	-2.65070167441827	6.10666284418722e-22	7.27099989314559e-19
Pg_S0219.38	Pg_S0219.38	Pg_scaffold0219:622962-623502	40.3143323333333	1.21403066666667	4.67629304952798	8.98090474012974e-22	1.04988409303888e-18
Pg_S1698.3	Pg_S1698.3	Pg_scaffold1698:378052-380758	11.7026526666667	59.457315	-2.68694398565799	2.21285162343016e-21	2.54066978535831e-18
Pg_S2317.10	Pg_S2317.10	Pg_scaffold2317:319465-324353	1.07599466666667	8.783852	-3.46937853260135	2.47338366189195e-21	2.78997677061412e-18
Pg_S3517.9	Pg_S3517.9	Pg_scaffold3517:173596-180361	8.01258433333333	37.5016326666667	-2.57387793400638	2.55215606706605e-21	2.82919700841515e-18
Pg_S1390.15	Pg_S1390.15	Pg_scaffold1390:354756-355249	34.1333243333333	0.0564556666666667	8.87024125916763	2.60179038124367e-21	2.83533414156683e-18
Pg_S0374.54	Pg_S0374.54	Pg_scaffold0374:935750-937009	52.0695406666667	0.978431333333333	5.37903118787501	3.67569512055564e-21	3.93887489118743e-18
Pg_S3839.1	Pg_S3839.1	Pg_scaffold3839:250276-256762	5.61791833333333	25.2716873333333	-2.51353335391988	9.78081389532437e-21	1.03092985280947e-17
Pg_S1273.20	Pg_S1273.20	Pg_scaffold1273:642448-643281	1.45441366666667	30.105981	-4.73753585777074	1.19278282208819e-20	1.22019210125945e-17
Pg_S7699.9	Pg_S7699.9	Pg_scaffold7699:48546-52509	1.961562	11.4359173333333	-2.87029035694703	1.19559696372006e-20	1.22019210125945e-17
Pg_S1954.3	Pg_S1954.3	Pg_scaffold1954:31914-32346	104.310736333333	1268.013672	-3.90823256641543	1.38613112816346e-20	1.39254198463122e-17
Pg_S4624.2	Pg_S4624.2	Pg_scaffold4624:4840-11182	4.225031	27.432957	-3.08077690149618	6.45738092101381e-20	6.38744251842313e-17
Pg_S2317.7	Pg_S2317.7	Pg_scaffold2317:295793-305494	0.159532333333333	2.37476033333333	-4.20792446201938	1.01125905512192e-19	9.85150184971499e-17
Pg_S1255.8	Pg_S1255.8	Pg_scaffold1255:414250-415898	4.806985	0	11.8009148312346	1.90073708105032e-19	1.82402673676435e-16
Pg_S0031.19	Pg_S0031.19	Pg_scaffold0031:1109708-1110669	95.4329056666667	1332.84023	-4.11216395192514	2.24121868489371e-19	2.11913818476362e-16
Pg_S4198.17	Pg_S4198.17	Pg_scaffold4198:121466-123121	19.8353913333333	96.1403583333333	-2.63513165280681	3.59934675240746e-19	3.35396519989551e-16
Pg_S0913.16	Pg_S0913.16	Pg_scaffold0913:751096-753885	0.418438333333333	7.28608866666667	-4.47273150071138	4.02594991286332e-19	3.69789250853514e-16
Pg_S4604.8	Pg_S4604.8	Pg_scaffold4604:132172-137189	7.549909	41.518832	-2.80030454831316	4.827046011589e-19	4.37126408959333e-16
Pg_S4115.4	Pg_S4115.4	Pg_scaffold4115:150050-154785	11.4901263333333	91.940081	-3.32907156344397	6.62859226463395e-19	5.91933289231812e-16
Pg_S3002.15	Pg_S3002.15	Pg_scaffold3002:320896-323095	0.159267333333333	4.62671366666667	-5.14417905149182	7.17479204184355e-19	6.31932094688182e-16
Pg_S1726.2	Pg_S1726.2	Pg_scaffold1726:190488-197646	0.909174	8.346062	-3.4460140022686	8.84746241065818e-19	7.68724923183349e-16
Pg_S0429.27	Pg_S0429.27	Pg_scaffold0429:918181-919215	10.6748273333333	76.7950106666667	-3.19891117566621	1.03376996942438e-18	8.86230319388135e-16
Pg_S1360.1	Pg_S1360.1	Pg_scaffold1360:61640-66754	0.671015666666667	5.64844433333333	-3.45161856606851	1.09915485333575e-18	9.29885005922041e-16
Pg_S0090.10	Pg_S0090.10	Pg_scaffold0090:1162640-1179891	0.155115333333333	1.44272233333333	-3.55342286397634	1.40395922090122e-18	1.17232418268915e-15
Pg_S7471.1	Pg_S7471.1	Pg_scaffold7471:22027-29233	0.00185666666666667	1.31029833333333	-9.22125752061069	1.52780987949239e-18	1.25938543604926e-15
Pg_S0211.1	Pg_S0211.1	Pg_scaffold0211:189271-191771	1.47090966666667	9.086872	-2.97492103923808	1.60601731367159e-18	1.30709479999783e-15
Pg_S3431.8	Pg_S3431.8	Pg_scaffold3431:191082-200595	0.571881333333333	3.196815	-2.8236291791868	1.91983260892727e-18	1.54296946779484e-15
Pg_S4706.2	Pg_S4706.2	Pg_scaffold4706:13097-22958	8.346456	0.980584333333333	2.77404587190461	2.32695907932678e-18	1.84708840696784e-15
Pg_S6851.1	Pg_S6851.1	Pg_scaffold6851:17435-18912	9.26597966666667	42.3334733333333	-2.5489875875449	3.43620192035826e-18	2.69431754477262e-15
XLOC_356604	XLOC_356604	Pg_scaffold2707:257657-266101	0	0.694558333333333	-11.6188143909149	3.95544813853876e-18	3.06409028331913e-15
Pg_S1973.14	Pg_S1973.14	Pg_scaffold1973:215809-221417	1.84315	8.573986	-2.56414745962378	4.12094760827696e-18	3.15429104073542e-15
Pg_S7580.3	Pg_S7580.3	Pg_scaffold7580:48652-50683	1.85861666666667	11.5573706666667	-2.95970861015674	4.22425956562045e-18	3.19532932977803e-15
Pg_S7213.4	Pg_S7213.4	Pg_scaffold7213:49135-73436	18.6262593333333	10.2829726666667	2.43573259439012	4.28761396455127e-18	3.20553985424173e-15
Pg_S2014.27	Pg_S2014.27	Pg_scaffold2014:322535-335834	1.97324766666667	10.6443403333333	-2.81068467259765	4.76296523461826e-18	3.51999554856339e-15
Pg_S2435.8	Pg_S2435.8	Pg_scaffold2435:270799-272087	1.24851366666667	15.609719	-3.99504048105929	6.22305278671935e-18	4.54678865880577e-15
Pg_S5694.3	Pg_S5694.3	Pg_scaffold5694:101845-106188	8.17222366666667	0.612759	3.35828566541665	9.53088870898857e-18	6.88537101610257e-15
Pg_S2015.28	Pg_S2015.28	Pg_scaffold2015:402975-418517	0.240263666666667	1.43970733333333	-2.9316545587655	9.96753865819545e-18	7.12080961741483e-15
Pg_S6491.1	Pg_S6491.1	Pg_scaffold6491:39828-44485	0.373880333333333	3.883302	-3.7331557762733	1.88112582936582e-17	1.3291084211528e-14
Pg_S2116.12	Pg_S2116.12	Pg_scaffold2116:199219-202839	2.098635	9.67685033333333	-2.55708814941126	2.10378490372456e-17	1.47027124097689e-14
Pg_S1500.29	Pg_S1500.29	Pg_scaffold1500:443954-452335	0.843593333333333	4.823711	-2.83424656200089	2.14403066445543e-17	1.48228597421319e-14
Pg_S1740.29	Pg_S1740.29	Pg_scaffold1740:476851-477399	11.803637	67.5424183333333	-2.85253789021551	2.26269644658659e-17	1.54768436946523e-14
Pg_S0399.30	Pg_S0399.30	Pg_scaffold0399:352562-354116	5.44094866666667	0	11.8853200043748	2.58443292819888e-17	1.74914420580501e-14
Pg_S1706.2	Pg_S1706.2	Pg_scaffold1706:67121-67447	5.30534233333333	62.269346	-3.93312171620445	3.71830051960779e-17	2.49033177300732e-14
Pg_S0429.23	Pg_S0429.23	Pg_scaffold0429:868756-869782	30.3002903333333	1.91955566666667	3.67227994740144	4.67273653570913e-17	3.06569661530565e-14
Pg_S6300.6	Pg_S6300.6	Pg_scaffold6300:103403-104311	9.25879166666667	42.4217476666667	-2.53661848484718	6.87872970927895e-17	4.46742227664444e-14
Pg_S4375.11	Pg_S4375.11	Pg_scaffold4375:76906-81057	31.1091283333333	117.164515	-2.24464499967455	1.56590816113961e-16	1.00681631128632e-13
Pg_S3087.2	Pg_S3087.2	Pg_scaffold3087:137326-141288	1.54024533333333	9.23841566666667	-2.94656654127913	1.99282587672655e-16	1.26862111455456e-13
Pg_S1141.3	Pg_S1141.3	Pg_scaffold1141:593197-597541	1.68589466666667	0.00253433333333333	8.14055854680188	2.31317940638196e-16	1.45811944228171e-13
Pg_S3163.2	Pg_S3163.2	Pg_scaffold3163:13833-16321	0.369815666666667	6.31595466666667	-4.42866804734288	2.54790717227368e-16	1.59048776260688e-13
Pg_S3959.3	Pg_S3959.3	Pg_scaffold3959:108691-111671	1.07528533333333	6.49951533333333	-2.93279408497254	2.59158858851027e-16	1.60219980660439e-13
Pg_S3754.1	Pg_S3754.1	Pg_scaffold3754:130316-131972	48.3092003333333	179.293401	-2.21331654761145	2.93593208136609e-16	1.79779703908109e-13
Pg_S6079.5	Pg_S6079.5	Pg_scaffold6079:41240-45339	8.16452433333333	0.48915	3.72002084287846	5.01654734933155e-16	3.02856384517366e-13
Pg_S5997.1	Pg_S5997.1	Pg_scaffold5997:2990-7502	1.58952533333333	7.47516833333333	-2.58994480422015	6.12223663949265e-16	3.64477154604463e-13
Pg_S1738.10	Pg_S1738.10	Pg_scaffold1738:100968-101527	8.70853333333333	48.8833123333333	-2.81185742209738	7.62923457682144e-16	4.50026849863588e-13
Pg_S5925.5	Pg_S5925.5	Pg_scaffold5925:65474-68413	3.73197233333333	14.3234036666667	-2.28948928766503	8.39061925972413e-16	4.90439323566566e-13
Pg_S1135.17	Pg_S1135.17	Pg_scaffold1135:345462-353418	0.699467	4.307254	-2.93001351345447	1.11099774359371e-15	6.38017871165078e-13
Pg_S3767.14	Pg_S3767.14	Pg_scaffold3767:205638-209803	0.0582353333333333	3.92128666666667	-6.36664470973811	1.11139109074419e-15	6.38017871165078e-13
Pg_S3806.5	Pg_S3806.5	Pg_scaffold3806:51706-79134	2.412017	0.255628333333333	2.88377674608977	1.17604422215779e-15	6.69158754936792e-13
Pg_S7514.3	Pg_S7514.3	Pg_scaffold7514:54763-56058	63.132999	0.0144966666666667	11.3682712125208	1.20242496535613e-15	6.78167680460857e-13
Pg_S2124.21	Pg_S2124.21	Pg_scaffold2124:323214-324419	48.4540633333333	3.75316933333333	3.38284158698746	1.38886854712286e-15	7.72725532765974e-13
Pg_S0724.59	Pg_S0724.59	Pg_scaffold0724:680932-682400	5.17307866666667	27.9764016666667	-2.80373527666066	1.40129563527239e-15	7.72725532765974e-13
Pg_S4021.6	Pg_S4021.6	Pg_scaffold4021:70971-74214	4.993699	20.806082	-2.37796849317867	1.41815373998981e-15	7.72725532765974e-13
Pg_S0992.4	Pg_S0992.4	Pg_scaffold0992:26846-30025	0.661135666666667	6.21861733333333	-3.55374833593904	2.01963869101436e-15	1.09121587628117e-12
XLOC_058044	XLOC_058044	Pg_scaffold0194:1100949-1108042	17.5404546666667	1.763947	3.00670958675273	2.38955056749276e-15	1.28032119406262e-12
Pg_S1645.6	Pg_S1645.6	Pg_scaffold1645:521782-532889	9.15387233333333	39.9591623333333	-2.47097358260464	2.64830740569717e-15	1.40723614013806e-12
Pg_S5539.3	Pg_S5539.3	Pg_scaffold5539:110559-114620	3.83816333333333	0.0470616666666667	5.91294851564722	2.73276402371935e-15	1.44021143991032e-12
XLOC_293265	XLOC_293265	Pg_scaffold1908:297497-304447	6.28834633333333	0.449675	3.41413342055508	2.92532914080273e-15	1.5291622962362e-12
Pg_S1346.12	Pg_S1346.12	Pg_scaffold1346:64010-145993	32.8894163333333	3.43122733333333	2.72391605112481	3.32524326917175e-15	1.72419226802151e-12
XLOC_297171	XLOC_297171	Pg_scaffold1952:305159-323146	7.52949133333333	0.208299333333333	4.49581408157915	3.40162643881408e-15	1.74968778807992e-12
Pg_S4861.12	Pg_S4861.12	Pg_scaffold4861:173415-174153	2.86746533333333	19.93273	-3.12965938796538	3.79448553806905e-15	1.92102552878494e-12
Pg_S1097.9	Pg_S1097.9	Pg_scaffold1097:185283-200962	8.36043433333333	29.3928943333333	-2.15650933032115	3.85200288490662e-15	1.93490919912465e-12
Pg_S0917.38	Pg_S0917.38	Pg_scaffold0917:530708-532228	2.882113	13.6758663333333	-2.59146062624996	4.0020763157001e-15	1.99470929297871e-12
Pg_S4800.12	Pg_S4800.12	Pg_scaffold4800:141090-145540	1.740193	7.399615	-2.44841833170574	4.2152205607884e-15	2.08478323981885e-12
XLOC_293262	XLOC_293262	Pg_scaffold1908:288581-291890	3.78392733333333	0.10495	4.71978473989026	5.32260629480067e-15	2.61238392618705e-12
Pg_S0905.31	Pg_S0905.31	Pg_scaffold0905:400829-413663	0.235776333333333	2.048807	-3.45873126518648	5.48147562537223e-15	2.66997694552222e-12
Pg_S5850.4	Pg_S5850.4	Pg_scaffold5850:107915-108708	53.981477	7.072763	2.57475911525461	5.78794693213531e-15	2.79805891690656e-12
Pg_S1798.6	Pg_S1798.6	Pg_scaffold1798:41886-49059	7.171547	27.4409953333333	-2.25535712289682	7.49972520023289e-15	3.58070979812825e-12
Pg_S1418.5	Pg_S1418.5	Pg_scaffold1418:50601-54966	2.26975666666667	9.72911766666667	-2.45111254187079	7.51828765004532e-15	3.58070979812825e-12
Pg_S4733.5	Pg_S4733.5	Pg_scaffold4733:41134-42409	18.141536	63.5861676666667	-2.14464080165687	8.28515106111247e-15	3.9169270045977e-12
Pg_S7857.4	Pg_S7857.4	Pg_scaffold7857:31575-32207	0.347854	11.3402323333333	-5.30831175741018	9.53254244239516e-15	4.47375437135941e-12
Pg_S0439.68	Pg_S0439.68	Pg_scaffold0439:870305-871104	37.735047	169.528411666667	-2.53322494744535	9.72578003755803e-15	4.53136777749878e-12
Pg_S2588.2	Pg_S2588.2	Pg_scaffold2588:8271-21910	1.85439033333333	7.86411066666667	-2.3732948259164	1.19740402451782e-14	5.53872583887754e-12
Pg_S3338.2	Pg_S3338.2	Pg_scaffold3338:15771-17103	2.20839833333333	14.5818906666667	-3.03480002305998	1.38922763296836e-14	6.38012713495242e-12
Pg_S1777.2	Pg_S1777.2	Pg_scaffold1777:21146-27047	4.583081	14.954521	-2.04597195050847	1.44843329309298e-14	6.60485581650398e-12
Pg_S0908.19	Pg_S0908.19	Pg_scaffold0908:566639-571338	54.394212	5.27743633333333	2.79515859738	1.83722615258664e-14	8.31875300751481e-12
Pg_S9142.1	Pg_S9142.1	Pg_scaffold9142:2918-5323	1.89294866666667	8.45656533333333	-2.4899164969741	3.16125557474109e-14	1.42137124778709e-11
Pg_S1660.8	Pg_S1660.8	Pg_scaffold1660:192747-197239	3.86989566666667	14.690213	-2.29037890993898	3.3684365624658e-14	1.50400692514098e-11
Pg_S5599.4	Pg_S5599.4	Pg_scaffold5599:124948-125748	0.201345666666667	7.76022866666667	-5.52286420345441	3.44206141512568e-14	1.52628124653049e-11
Pg_S2295.10	Pg_S2295.10	Pg_scaffold2295:147619-150419	1.11415333333333	7.254623	-3.04269910841744	3.46590238585507e-14	1.52632643699273e-11
Pg_S2798.11	Pg_S2798.11	Pg_scaffold2798:169224-171419	2.031041	10.120463	-2.64508419991804	3.68421280973316e-14	1.61142957016737e-11
Pg_S0634.25	Pg_S0634.25	Pg_scaffold0634:867209-873054	12.4391376666667	53.215781	-2.41839651844268	4.04817695178808e-14	1.75865936008221e-11
Pg_S0245.1	Pg_S0245.1	Pg_scaffold0245:26867-251578	1.05184566666667	0.178850666666667	2.27898929164299	4.66245753682466e-14	2.01192865629314e-11
Pg_S0022.42	Pg_S0022.42	Pg_scaffold0022:100219-102064	138.952420666667	435.144256333333	-1.9804262122217	5.11230991213074e-14	2.19134052073572e-11
XLOC_489337	XLOC_489337	Pg_scaffold5648:92593-96022	0	1.08689066666667	-10.8354547624795	5.57394254126461e-14	2.37339211677583e-11
XLOC_289152	XLOC_289152	Pg_scaffold1862:482961-485542	4.71773433333333	0.0252266666666667	7.07052742902559	5.72161060696897e-14	2.42024128674788e-11
Pg_S1675.12	Pg_S1675.12	Pg_scaffold1675:213732-215031	11.069116	0	12.6401310216051	6.81785603268494e-14	2.86510373514713e-11
Pg_S4128.5	Pg_S4128.5	Pg_scaffold4128:109083-110421	21.0747006666667	1.601404	3.397341994815	7.91465391316813e-14	3.29730558432599e-11
Pg_S4484.10	Pg_S4484.10	Pg_scaffold4484:90366-92672	2.788488	13.82631	-2.65445538732201	7.94889830736794e-14	3.29730558432599e-11
Pg_S1715.8	Pg_S1715.8	Pg_scaffold1715:227820-233518	3.14324833333333	11.171488	-2.19441412349109	8.16116228539954e-14	3.36365442501313e-11
Pg_S3161.7	Pg_S3161.7	Pg_scaffold3161:200267-203048	0.149946333333333	2.963308	-4.64685815940215	8.41258384270996e-14	3.44519420860433e-11
Pg_S4083.18	Pg_S4083.18	Pg_scaffold4083:160305-160942	19.891092	0.875922333333333	4.11818648689578	1.00707088172957e-13	4.09814110200536e-11
Pg_S6876.1	Pg_S6876.1	Pg_scaffold6876:5793-8376	24.339485	4.54674333333333	2.07188924034683	1.05423551064541e-13	4.26308971021744e-11
Pg_S1870.14	Pg_S1870.14	Pg_scaffold1870:321646-324503	5.575686	22.2853553333333	-2.3675188262751	1.11172157926997e-13	4.46745316629637e-11
Pg_S7439.1	Pg_S7439.1	Pg_scaffold7439:16945-20161	80.991221	307.366099	-2.23605546185697	1.12087168488044e-13	4.47624632615358e-11
Pg_S3783.16	Pg_S3783.16	Pg_scaffold3783:173729-183106	5.79191533333333	21.4562473333333	-2.24241337245999	1.39653378762512e-13	5.51538064800463e-11
Pg_S7453.5	Pg_S7453.5	Pg_scaffold7453:61036-63046	75.6195323333333	11.042973	2.42853363903123	1.39823168723522e-13	5.51538064800463e-11
Pg_S4142.10	Pg_S4142.10	Pg_scaffold4142:221764-227698	3.790445	19.5835676666667	-2.72733204896058	1.52631258015543e-13	5.98388985693129e-11
Pg_S0280.24	Pg_S0280.24	Pg_scaffold0280:540342-542267	137.059060333333	0.0905723333333333	10.1422440391953	1.68917460123495e-13	6.58225273703043e-11
Pg_S0291.3	Pg_S0291.3	Pg_scaffold0291:670190-688878	0.446135	1.76259533333333	-2.34358205555261	1.81140310141121e-13	7.01602251857441e-11
Pg_S0095.3	Pg_S0095.3	Pg_scaffold0095:328687-332596	2.07139066666667	8.27234366666667	-2.35236393905489	1.99633057428335e-13	7.68599225174383e-11
Pg_S0718.8	Pg_S0718.8	Pg_scaffold0718:363114-367351	12.957278	2.234346	2.19472825858215	2.07452408410069e-13	7.93950003043678e-11
Pg_S0076.19	Pg_S0076.19	Pg_scaffold0076:1633001-1640512	45.34078	6.59007166666667	2.55619437151108	2.3539238394287e-13	8.79929576627371e-11
Pg_S2053.2	Pg_S2053.2	Pg_scaffold2053:107146-108540	10.915481	0.0899783333333333	6.47738263438702	2.50576916334992e-13	9.31277075877148e-11
Pg_S0582.3	Pg_S0582.3	Pg_scaffold0582:110471-114605	1.860956	7.063742	-2.25809759283747	2.55242058384975e-13	9.43163412983928e-11
Pg_S2035.27	Pg_S2035.27	Pg_scaffold2035:316845-324232	2.84952333333333	8.578534	-1.93508903555425	2.70223676689826e-13	9.90340013114662e-11
Pg_S6328.12	Pg_S6328.12	Pg_scaffold6328:103266-105129	1.21629466666667	8.52621866666667	-3.18632604076218	2.71089713680758e-13	9.90340013114662e-11
Pg_S1728.16	Pg_S1728.16	Pg_scaffold1728:444767-445791	82.0116043333333	8.201169	3.01685462192594	2.96733449734937e-13	1.07789682961342e-10
Pg_S2473.7	Pg_S2473.7	Pg_scaffold2473:53572-54719	5.62376966666667	25.957852	-2.51770928723848	3.27718117597665e-13	1.17786288061425e-10
Pg_S0967.47	Pg_S0967.47	Pg_scaffold0967:625253-627578	8.44964966666667	25.5793823333333	-1.94907031266708	3.27916908718972e-13	1.17786288061425e-10
Pg_S3145.1	Pg_S3145.1	Pg_scaffold3145:19848-20756	30.239436	0.009433	10.7258032911786	3.42769347583159e-13	1.22437210956704e-10
Pg_S0156.9	Pg_S0156.9	Pg_scaffold0156:1472445-1480347	0.962015	3.595027	-2.25169943726144	3.95968091268783e-13	1.40658366829932e-10
Pg_S0566.1	Pg_S0566.1	Pg_scaffold0566:108484-119076	4.108156	0.711075	2.15722596495138	4.04584651032146e-13	1.42929531443752e-10
Pg_S2787.4	Pg_S2787.4	Pg_scaffold2787:322151-324563	2.15722333333333	9.38363266666667	-2.44855504236348	6.02817244457998e-13	2.1179638005285e-10
Pg_S1106.22	Pg_S1106.22	Pg_scaffold1106:284392-285570	3.475575	15.8545313333333	-2.51800774172011	6.14736867769266e-13	2.14810443750504e-10
XLOC_301404	XLOC_301404	Pg_scaffold2000:34340-47489	1.06142566666667	3.865781	-2.25694724451433	6.2429172463021e-13	2.16970057982832e-10
Pg_S5312.2	Pg_S5312.2	Pg_scaffold5312:19440-25812	9.232862	28.4576513333333	-2.00799653726585	6.78040605274822e-13	2.34383326649193e-10
Pg_S4237.7	Pg_S4237.7	Pg_scaffold4237:182774-201802	0.0396193333333333	1.99753633333333	-6.12839711340121	7.59454789703891e-13	2.61122487480221e-10
Pg_S2145.20	Pg_S2145.20	Pg_scaffold2145:259527-260806	21.0998283333333	1.140458	3.8205660252425	7.68309494694714e-13	2.62761847185592e-10
Pg_S6389.3	Pg_S6389.3	Pg_scaffold6389:44757-49533	18.840179	2.618536	2.51129524171227	9.90631089834639e-13	3.37003262179936e-10
Pg_S5458.7	Pg_S5458.7	Pg_scaffold5458:97159-98852	39.102394	6.54228466666667	2.26740554395699	1.01049065768243e-12	3.40859887417551e-10
Pg_S3806.1	Pg_S3806.1	Pg_scaffold3806:9735-28347	1.82283733333333	0.167256333333333	3.11265280468052	1.01713991773061e-12	3.40859887417551e-10
Pg_S2238.4	Pg_S2238.4	Pg_scaffold2238:45250-46761	1.00960733333333	9.082514	-3.47636184937076	1.01787200423308e-12	3.40859887417551e-10
Pg_S0845.16	Pg_S0845.16	Pg_scaffold0845:637012-640344	74.3701493333333	0.699382333333333	6.39260089877889	1.14365333698826e-12	3.8099655417097e-10
Pg_S4706.5	Pg_S4706.5	Pg_scaffold4706:82502-83527	4.08011533333333	22.4867946666667	-2.82112377573683	1.32394573721929e-12	4.38785644949748e-10
Pg_S0889.28	Pg_S0889.28	Pg_scaffold0889:305035-309640	9.839513	1.60383733333333	2.26844425216547	1.98630149929577e-12	6.54929442044722e-10
Pg_S0222.15	Pg_S0222.15	Pg_scaffold0222:209575-210480	19.4571566666667	58.559751	-1.92200530720914	2.15493743865633e-12	7.06907436509427e-10
Pg_S3083.17	Pg_S3083.17	Pg_scaffold3083:142685-153257	50.9018566666667	11.215146	1.85264376898478	2.35590446160126e-12	7.68909813518347e-10
Pg_S0126.10	Pg_S0126.10	Pg_scaffold0126:207507-210319	0.356627333333333	4.538399	-4.00868120557567	2.61970151562914e-12	8.50688528529754e-10
Pg_S2692.25	Pg_S2692.25	Pg_scaffold2692:355204-367400	0.820472	2.97938066666667	-2.21167306741864	2.63873629030845e-12	8.52563761415437e-10
Pg_S2606.6	Pg_S2606.6	Pg_scaffold2606:90793-95952	0.317281666666667	2.15028166666667	-3.07389063682824	2.78408028301875e-12	8.93448832654813e-10
Pg_S0439.31	Pg_S0439.31	Pg_scaffold0439:333343-334809	39.5521466666667	6.01376133333333	2.35953152967947	2.79568579587632e-12	8.93448832654813e-10
Pg_S2009.6	Pg_S2009.6	Pg_scaffold2009:252864-253460	84.49394	0	14.4291317746039	2.80696566188056e-12	8.93448832654813e-10
Pg_S2347.4	Pg_S2347.4	Pg_scaffold2347:111126-113664	1.329665	6.21547366666667	-2.55458899834181	2.88392013657268e-12	9.13421325621068e-10
Pg_S0294.1	Pg_S0294.1	Pg_scaffold0294:10823-17663	4.70026866666667	16.2867073333333	-2.13751769903532	4.39269224769755e-12	1.37103175125224e-09
Pg_S7221.6	Pg_S7221.6	Pg_scaffold7221:55740-57984	4.04242	17.1475456666667	-2.43401420255364	4.51578050427605e-12	1.4026406922847e-09
XLOC_230567	XLOC_230567	Pg_scaffold1292:78907-81936	42.0321443333333	0.119299333333333	8.01998242734041	4.80031015041207e-12	1.48384971841776e-09
Pg_S0747.58	Pg_S0747.58	Pg_scaffold0747:561161-567765	45.5159503333333	1.10304266666667	2.67639275279962	5.18543441249168e-12	1.5952281865338e-09
Pg_S1295.30	Pg_S1295.30	Pg_scaffold1295:304361-307330	7.05499733333333	20.5738926666667	-1.89356533158428	5.25693436700437e-12	1.60952310505197e-09
Pg_S0785.55	Pg_S0785.55	Pg_scaffold0785:717368-718561	12.7624926666667	0.446127333333333	4.41803446073215	5.89047898759223e-12	1.79494899045607e-09
Pg_S0050.2	Pg_S0050.2	Pg_scaffold0050:370571-385293	2.45114	0.290560666666667	2.70490588721577	6.47134263424788e-12	1.96029274504671e-09
Pg_S0519.23	Pg_S0519.23	Pg_scaffold0519:561607-564651	0.456972	3.58025166666667	-3.30522175204143	6.49406424497556e-12	1.96029274504671e-09
Pg_S3041.8	Pg_S3041.8	Pg_scaffold3041:118737-132650	3.15746166666667	0.444773666666667	2.44819360172194	6.73783834888431e-12	2.02437408635451e-09
Pg_S6850.3	Pg_S6850.3	Pg_scaffold6850:22004-24897	124.159618666667	15.4731086666667	2.68640723304938	7.12773150505834e-12	2.13155639464758e-09
Pg_S1345.5	Pg_S1345.5	Pg_scaffold1345:63836-65976	16.053479	54.620042	-2.09742036471971	7.17787120243565e-12	2.13661299459168e-09
Pg_S0693.12	Pg_S0693.12	Pg_scaffold0693:275340-275744	23.7965273333333	0.978798666666667	4.23084296848508	7.99604577712278e-12	2.35831999672425e-09
Pg_S2330.27	Pg_S2330.27	Pg_scaffold2330:404302-406009	23.458508	1.231452	3.99317338050509	8.21383195903632e-12	2.41149104857625e-09
Pg_S0091.2	Pg_S0091.2	Pg_scaffold0091:466857-467842	29.5222306666667	107.400668	-2.20945289928501	9.17803995245781e-12	2.68232389446922e-09
Pg_S0849.26	Pg_S0849.26	Pg_scaffold0849:596143-597428	15.5872453333333	1.78198233333333	2.80777241079964	9.29548927734031e-12	2.70435646414422e-09
Pg_S0244.45	Pg_S0244.45	Pg_scaffold0244:945208-953858	36.5179973333333	0.442140333333333	6.04453353565743	9.43459377194564e-12	2.73246234757215e-09
Pg_S1526.1	Pg_S1526.1	Pg_scaffold1526:233854-243278	1.76362933333333	0.00718933333333333	7.52434880805216	9.90102026940465e-12	2.85469057955893e-09
Pg_S5490.2	Pg_S5490.2	Pg_scaffold5490:15629-16308	84.092321	220.87974	-1.73492480265945	1.05380919656815e-11	3.01136516011315e-09
Pg_S1626.1	Pg_S1626.1	Pg_scaffold1626:7197-13837	15.7712396666667	0.338789	5.15875999083662	1.24333840404006e-11	3.53724274452035e-09
Pg_S3606.6	Pg_S3606.6	Pg_scaffold3606:70734-72647	14.0102903333333	46.1912483333333	-2.0467203536243	1.28845982437661e-11	3.64946312194356e-09
Pg_S0232.45	Pg_S0232.45	Pg_scaffold0232:646595-649065	0.617893333333333	4.208497	-3.11309035817854	1.33517030816306e-11	3.76518026901982e-09
Pg_S1108.18	Pg_S1108.18	Pg_scaffold1108:552836-566112	2.20408733333333	9.35560266666667	-2.37351845479689	1.38888397098663e-11	3.899549510854e-09
Pg_S3294.1	Pg_S3294.1	Pg_scaffold3294:29983-35910	4.71976633333333	0.827423333333333	2.16931194839694	1.40403204608204e-11	3.90872216144521e-09
Pg_S2058.3	Pg_S2058.3	Pg_scaffold2058:122814-124408	41.614025	4.272931	2.97230968200599	1.40430947383017e-11	3.90872216144521e-09
Pg_S3171.16	Pg_S3171.16	Pg_scaffold3171:70410-75367	165.813389333333	1.370306	5.01177732344443	1.41286888736485e-11	3.91559560267287e-09
Pg_S1952.5	Pg_S1952.5	Pg_scaffold1952:283691-290625	6.705903	0.310866333333333	4.12646395528083	1.53473633694041e-11	4.23508186780774e-09
Pg_S1514.2	Pg_S1514.2	Pg_scaffold1514:309913-324275	7.14881033333333	19.322015	-1.76656099080583	1.63383516126482e-11	4.48927630464456e-09
Pg_S7655.2	Pg_S7655.2	Pg_scaffold7655:16527-20304	1.105456	4.867588	-2.47607986600256	1.64855955906938e-11	4.51045895361382e-09
Pg_S5490.1	Pg_S5490.1	Pg_scaffold5490:14178-15596	60.59417	162.248535333333	-1.75941153684571	1.67700574525668e-11	4.56884582190778e-09
Pg_S2464.22	Pg_S2464.22	Pg_scaffold2464:375230-379969	1.095432	4.50042433333333	-2.36544394047582	1.8776067944763e-11	5.09378086319191e-09
Pg_S1671.1	Pg_S1671.1	Pg_scaffold1671:3729-7999	5.96861633333333	0.685263	2.82046093429782	1.90817811293275e-11	5.15496722475312e-09
Pg_S2940.6	Pg_S2940.6	Pg_scaffold2940:211330-212499	10.9328656666667	0.870292333333333	3.30974163595549	1.94567593419643e-11	5.23427530816292e-09
Pg_S1671.24	Pg_S1671.24	Pg_scaffold1671:263211-267216	18.973003	3.55125266666667	2.07826570222684	1.98978452175903e-11	5.33063273379245e-09
Pg_S0297.26	Pg_S0297.26	Pg_scaffold0297:943326-948067	1.754953	5.85758866666667	-2.08695465028016	2.08004941720026e-11	5.54933017959784e-09
Pg_S4048.8	Pg_S4048.8	Pg_scaffold4048:120118-125388	1.28444066666667	4.40192466666667	-2.10418760418468	2.19347094971026e-11	5.77997574518732e-09
Pg_S6485.2	Pg_S6485.2	Pg_scaffold6485:40070-57045	0.288280333333333	0.968640333333333	-2.78045354955989	2.46763171104855e-11	6.44954668673078e-09
Pg_S8559.1	Pg_S8559.1	Pg_scaffold8559:7155-10089	7.53037433333333	21.727979	-1.87816760997628	2.52517367020453e-11	6.57322130767086e-09
Pg_S0106.28	Pg_S0106.28	Pg_scaffold0106:1524296-1525024	10.2363343333333	0	11.6858091823355	2.58604193104521e-11	6.70452225800333e-09
Pg_S4604.7	Pg_S4604.7	Pg_scaffold4604:124058-129774	6.69221833333333	22.0199783333333	-2.05641314896843	2.7442730226881e-11	7.0861758340062e-09
Pg_S3275.5	Pg_S3275.5	Pg_scaffold3275:60098-62256	14.1438086666667	2.45903933333333	2.18615326538321	2.88796636768587e-11	7.42738742306924e-09
Pg_S0091.13	Pg_S0091.13	Pg_scaffold0091:1390665-1392959	6.96884133333333	19.3906383333333	-1.81145079298624	2.90576301238365e-11	7.44338400972984e-09
Pg_S0961.53	Pg_S0961.53	Pg_scaffold0961:751961-754030	3.79085133333333	0.0292156666666667	6.5753836078749	3.17830485289028e-11	8.10921781037435e-09
Pg_S4135.1	Pg_S4135.1	Pg_scaffold4135:14345-16002	8.74495	0.335394	4.27473832415716	3.40394630135002e-11	8.65059807871941e-09
Pg_S1493.12	Pg_S1493.12	Pg_scaffold1493:480303-485123	1.47741266666667	4.99929466666667	-2.10821907884561	3.48035533174211e-11	8.80995773266500e-09
Pg_S0741.61	Pg_S0741.61	Pg_scaffold0741:532446-540712	1.722099	4.92336766666667	-1.86553798128148	3.60213519825573e-11	9.08246606694315e-09
Pg_S7244.2	Pg_S7244.2	Pg_scaffold7244:13473-29764	2.71280366666667	7.645806	-1.84065465476228	3.92738563124441e-11	9.86387447447229e-09
Pg_S3698.4	Pg_S3698.4	Pg_scaffold3698:94752-98926	3.81099866666667	13.9941673333333	-2.2381172249352	4.38902051442157e-11	1.09804071204377e-08
Pg_S2435.10	Pg_S2435.10	Pg_scaffold2435:390038-391165	0.719393333333333	9.64235666666667	-4.06807871004686	4.86306371955843e-11	1.211920716716e-08
Pg_S1189.4	Pg_S1189.4	Pg_scaffold1189:233506-240455	5.074792	13.257444	-1.73570115566788	5.28044720618876e-11	1.31085572806607e-08
Pg_S4198.14	Pg_S4198.14	Pg_scaffold4198:195267-196426	2.89690033333333	14.9845653333333	-2.6830221777461	6.06598774306593e-11	1.50007210741603e-08
Pg_S5201.8	Pg_S5201.8	Pg_scaffold5201:65792-73314	0	0.368108666666667	-10.6497856693134	6.43517997735877e-11	1.58527330200866e-08
Pg_S1410.17	Pg_S1410.17	Pg_scaffold1410:279344-283626	1.55188133333333	7.93859	-2.58318861242962	7.81339829335117e-11	1.90291763889889e-08
Pg_S4028.9	Pg_S4028.9	Pg_scaffold4028:172343-172954	159.719689333333	3.869664	4.99939703966444	7.9243272567734e-11	1.92265111434529e-08
Pg_S0148.25	Pg_S0148.25	Pg_scaffold0148:754267-760314	1.09118533333333	3.779456	-2.13763806474596	8.23742273875726e-11	1.99110275342533e-08
Pg_S0274.14	Pg_S0274.14	Pg_scaffold0274:877509-881106	26.0138053333333	81.0266343333333	-1.97302986915186	9.27179141061535e-11	2.2079225945812e-08
Pg_S1372.12	Pg_S1372.12	Pg_scaffold1372:218912-223678	18.118269	51.0669016666667	-1.81798242821299	9.38070597288534e-11	2.22561576100604e-08
Pg_S3068.3	Pg_S3068.3	Pg_scaffold3068:142788-157561	1.179747	4.45169333333333	-2.27002799186406	9.8363665739865e-11	2.32514347515087e-08
Pg_S1713.21	Pg_S1713.21	Pg_scaffold1713:456072-458349	1.90578233333333	7.58744466666667	-2.3102106586571	1.042429320115e-10	2.45509287787964e-08
Pg_S2143.13	Pg_S2143.13	Pg_scaffold2143:200497-202280	1.92019733333333	0	10.5929191786335	1.0531960639975e-10	2.47139759601399e-08
Pg_S2190.17	Pg_S2190.17	Pg_scaffold2190:232249-234700	31.2187556666667	4.61418633333333	2.47703912164936	1.12075479824124e-10	2.62036547300795e-08
Pg_S1804.10	Pg_S1804.10	Pg_scaffold1804:193709-196718	5.471676	15.3734546666667	-1.81266923919084	1.12635546857124e-10	2.62391852200205e-08
Pg_S0061.86	Pg_S0061.86	Pg_scaffold0061:1804630-1805553	2.37324333333333	14.37889	-2.95716778785432	1.15488260125319e-10	2.68066179531318e-08
Pg_S1145.9	Pg_S1145.9	Pg_scaffold1145:252890-256897	19.8393883333333	4.49501233333333	1.81980406984261	1.25199456329482e-10	2.89163874749574e-08
Pg_S1957.36	Pg_S1957.36	Pg_scaffold1957:182063-184500	7.45531333333333	0.143386333333333	5.37995736367043	1.25677992027645e-10	2.89163874749574e-08
Pg_S0204.47	Pg_S0204.47	Pg_scaffold0204:656000-663740	0.871472333333334	4.372359	-2.67657678867826	1.25926783827735e-10	2.89163874749574e-08
Pg_S1035.9	Pg_S1035.9	Pg_scaffold1035:607201-618684	4.54753966666667	11.9101003333333	-1.74564839391698	1.48338625141179e-10	3.39415666977838e-08
Pg_S5535.3	Pg_S5535.3	Pg_scaffold5535:37892-43886	1.64548233333333	4.81091233333333	-1.90090191095855	2.01144319087396e-10	4.58609047519263e-08
Pg_S0227.2	Pg_S0227.2	Pg_scaffold0227:30199-44605	3.313559	8.59214966666667	-1.71379179963487	2.21305096256136e-10	5.02792666745036e-08
Pg_S1870.1	Pg_S1870.1	Pg_scaffold1870:45302-60841	3.89338	10.6629576666667	-1.80790048596585	2.2244015928938e-10	5.03591988791196e-08
Pg_S1915.22	Pg_S1915.22	Pg_scaffold1915:232340-233590	4.80500066666667	16.9297303333333	-2.17210137889326	2.39108708574613e-10	5.39429246544327e-08
Pg_S0727.22	Pg_S0727.22	Pg_scaffold0727:567108-568409	0.546047	4.952713	-3.49798425790797	2.69249982828217e-10	6.05304087270037e-08
Pg_S1728.17	Pg_S1728.17	Pg_scaffold1728:479511-480984	8.47052133333333	0.622040333333333	3.39725513827477	2.76759093614553e-10	6.20017515088548e-08
Pg_S0012.16	Pg_S0012.16	Pg_scaffold0012:2443891-2448023	4.547051	0.188555	4.23425682529777	2.90253342644499e-10	6.47990587453844e-08
Pg_S5521.2	Pg_S5521.2	Pg_scaffold5521:74658-77257	1.74717	11.03637	-2.92075026068644	2.93662914318526e-10	6.53333935606364e-08
Pg_S1410.9	Pg_S1410.9	Pg_scaffold1410:161535-163617	3.843971	12.5649036666667	-2.03416356769256	3.14142407649081e-10	6.9648621524846e-08
Pg_S1499.10	Pg_S1499.10	Pg_scaffold1499:159592-160523	14.9992226666667	0.84557	3.73206867828957	3.15529714334186e-10	6.97158024495905e-08
Pg_S1715.16	Pg_S1715.16	Pg_scaffold1715:360305-361101	16.983644	1.57427566666667	3.11054727984124	3.25689424542183e-10	7.1714134384809e-08
Pg_S4420.7	Pg_S4420.7	Pg_scaffold4420:79788-83680	1.12412433333333	0	10.9428672426022	3.3268924067059e-10	7.28973386433103e-08
Pg_S3643.4	Pg_S3643.4	Pg_scaffold3643:101406-101993	1.71755733333333	14.3416233333333	-3.35621411197527	3.33330495849403e-10	7.28973386433103e-08
Pg_S7486.1	Pg_S7486.1	Pg_scaffold7486:6508-7809	4.32976433333333	0	11.2891541341095	3.36456379554463e-10	7.33315233214704e-08
Pg_S3302.15	Pg_S3302.15	Pg_scaffold3302:293999-297533	25.030308	4.259861	2.18185898414497	3.39517785793981e-10	7.37487687682764e-08
Pg_S0204.1	Pg_S0204.1	Pg_scaffold0204:3788-8827	56.11408	10.8091376666667	1.84319856728419	3.54816499986089e-10	7.68123962394128e-08
Pg_S1563.32	Pg_S1563.32	Pg_scaffold1563:177636-180627	33.5088326666667	8.31052466666667	1.68626998631149	3.70989919925633e-10	8.00441875554982e-08
Pg_S2148.19	Pg_S2148.19	Pg_scaffold2148:268541-270408	11.9572676666667	0.0514603333333333	7.38956211147478	3.79514280194599e-10	8.16095323056586e-08
Pg_S4155.1	Pg_S4155.1	Pg_scaffold4155:13328-14927	13.1337406666667	1.518203	2.75656489670241	3.94005951286117e-10	8.42117970620167e-08
Pg_S0804.57	Pg_S0804.57	Pg_scaffold0804:511344-512365	129.135304666667	429.546732666667	-2.09322553401767	3.94235269933853e-10	8.42117970620167e-08
Pg_S4179.3	Pg_S4179.3	Pg_scaffold4179:79544-80761	1.92385233333333	9.24014466666667	-2.62629555706113	4.04824902653082e-10	8.61874898708032e-08
Pg_S0536.73	Pg_S0536.73	Pg_scaffold0536:887686-889491	0.997904666666667	5.86814966666667	-2.91664605938018	4.45311173343429e-10	9.4494149179172e-08
Pg_S7323.3	Pg_S7323.3	Pg_scaffold7323:15522-16274	9.09291633333333	0.210965	5.07811443542855	4.90837544052341e-10	1.0381214056707e-07
Pg_S6008.8	Pg_S6008.8	Pg_scaffold6008:96124-101053	1.22806966666667	4.98712333333333	-2.36799478398956	5.41086154877668e-10	1.13691749719002e-07
Pg_S1395.27	Pg_S1395.27	Pg_scaffold1395:470012-470992	17.4793443333333	0.0765243333333333	7.32904966950679	5.52907447604458e-10	1.15797189743245e-07
Pg_S0738.19	Pg_S0738.19	Pg_scaffold0738:227606-228121	61.4837243333333	10.8808976666667	2.14283055733948	5.56180215394422e-10	1.16104425743506e-07
Pg_S0399.47	Pg_S0399.47	Pg_scaffold0399:486279-488688	1.68801333333333	8.67195033333333	-2.74346451230189	5.67406772793511e-10	1.18064679170005e-07
Pg_S5473.2	Pg_S5473.2	Pg_scaffold5473:77309-79475	145.631968333333	1.876036	5.98259505088148	5.82370366637467e-10	1.20787371268782e-07
Pg_S5442.3	Pg_S5442.3	Pg_scaffold5442:41540-42689	6.92076133333333	25.0284443333333	-2.16572644418681	6.5900632971145e-10	1.36242671945747e-07
Pg_S2569.20	Pg_S2569.20	Pg_scaffold2569:324150-329948	0.775725666666667	2.845511	-2.23246775496537	6.81281407246873e-10	1.40396376154952e-07
Pg_S2138.6	Pg_S2138.6	Pg_scaffold2138:108781-118172	2.44953733333333	9.64912966666667	-2.1215760942556	7.50191209039332e-10	1.54103175643428e-07
Pg_S0096.36	Pg_S0096.36	Pg_scaffold0096:1321364-1328387	11.8912726666667	28.3670353333333	-1.59085811500633	7.80101850063906e-10	1.59737033604168e-07
Pg_S6663.3	Pg_S6663.3	Pg_scaffold6663:31472-90641	13.3209763333333	3.36181266666667	1.65668758792889	7.97725001255172e-10	1.62311793293362e-07
Pg_S2805.19	Pg_S2805.19	Pg_scaffold2805:243033-246219	45.6489283333333	119.720987666667	-1.73899570798868	8.02507363003832e-10	1.62769758396512e-07
Pg_S0662.24	Pg_S0662.24	Pg_scaffold0662:415389-416721	0.557574	9.073486	-4.37274065520073	8.87549836497612e-10	1.79452529205819e-07
Pg_S4601.14	Pg_S4601.14	Pg_scaffold4601:153745-159456	25.3807046666667	65.599364	-1.70718181171778	9.01551470811197e-10	1.81712079521244e-07
Pg_S0298.15	Pg_S0298.15	Pg_scaffold0298:1202191-1210582	4.55605266666667	13.0713693333333	-1.92196715264735	9.07382811607571e-10	1.82315891422251e-07
Pg_S2160.3	Pg_S2160.3	Pg_scaffold2160:73782-74562	18.4863086666667	2.272026	2.68512176471813	9.29055089208024e-10	1.86088866092583e-07
XLOC_297706	XLOC_297706	Pg_scaffold1958:382563-398857	26.6676563333333	6.340037	1.72616937676117	9.96487878027011e-10	1.98975728588897e-07
Pg_S7163.3	Pg_S7163.3	Pg_scaffold7163:31370-32402	21.1526633333333	3.25343533333333	2.36924332767805	1.02148957015697e-09	2.0333651208301e-07
Pg_S3414.17	Pg_S3414.17	Pg_scaffold3414:254285-258647	1.733395	6.249401	-2.20483599260576	1.10248367408061e-09	2.18781760211996e-07
Pg_S5721.4	Pg_S5721.4	Pg_scaffold5721:46705-47097	11.8468706666667	41.3646293333333	-2.13696102649146	1.11798738766093e-09	2.20497291647383e-07
Pg_S1924.21	Pg_S1924.21	Pg_scaffold1924:385799-386352	19.7638173333333	0.283562666666667	5.69247479443646	1.13306434599403e-09	2.22787477645358e-07
Pg_S3293.8	Pg_S3293.8	Pg_scaffold3293:292866-302556	0.0274936666666667	0.810161	-5.18691374038271	1.1904395775262e-09	2.33355192306783e-07
Pg_S0741.7	Pg_S0741.7	Pg_scaffold0741:59183-72141	8.67005466666667	2.055476	1.74169742277148	1.20356333126967e-09	2.34497902870651e-07
Pg_S5887.6	Pg_S5887.6	Pg_scaffold5887:110702-115621	1.56164466666667	4.813707	-1.95721938528344	1.31664960447835e-09	2.55756202324894e-07
Pg_S6540.3	Pg_S6540.3	Pg_scaffold6540:29338-40402	0.520005333333333	1.72756566666667	-2.09693302488254	1.39696166734684e-09	2.69726868960157e-07
Pg_S1678.1	Pg_S1678.1	Pg_scaffold1678:11255-12368	439.841646	1.85426466666667	7.42492184106767	1.4017884585933e-09	2.69848475250643e-07
Pg_S7232.1	Pg_S7232.1	Pg_scaffold7232:11815-14084	11.1503216666667	31.7260463333333	-1.82712641986446	1.45297173917914e-09	2.78866480424663e-07
XLOC_329038	XLOC_329038	Pg_scaffold2330:13630-20365	0.7239	0	11.0913482081617	1.47023939508576e-09	2.81340809959626e-07
Pg_S1293.1	Pg_S1293.1	Pg_scaffold1293:30163-33085	2.63999766666667	8.648516	-2.05146830378581	1.57735699551402e-09	3.00942864639673e-07
Pg_S2009.7	Pg_S2009.7	Pg_scaffold2009:185276-186056	59.0007343333333	0.0195713333333333	10.9473579885339	1.62801101726045e-09	3.09688154928337e-07
Pg_S3554.24	Pg_S3554.24	Pg_scaffold3554:136254-139270	0.633045666666667	4.53545633333333	-3.2482150177464	1.67928278461386e-09	3.18499014511895e-07
Pg_S6469.4	Pg_S6469.4	Pg_scaffold6469:37001-39182	0.478511666666667	3.944516	-3.35012779070723	1.75100092844997e-09	3.3015353576428e-07
Pg_S0713.9	Pg_S0713.9	Pg_scaffold0713:256079-271618	2.32368566666667	5.48111866666667	-1.58940421818172	1.76815734327613e-09	3.314444447326e-07
Pg_S7278.9	Pg_S7278.9	Pg_scaffold7278:54687-57119	3.82629466666667	10.608245	-1.81267412035779	1.8164938182006e-09	3.3856895692309e-07
Pg_S0192.41	Pg_S0192.41	Pg_scaffold0192:1362238-1370519	68.4481036666667	17.196189	1.66049041491957	1.81669606411699e-09	3.3856895692309e-07
Pg_S1220.10	Pg_S1220.10	Pg_scaffold1220:154362-164148	16.226233	43.4332456666667	-1.75700773982274	1.83249085750826e-09	3.4045701506173e-07
Pg_S0810.2	Pg_S0810.2	Pg_scaffold0810:23700-26210	37.342416	99.360303	-1.76601937218469	1.83741732341701e-09	3.4045701506173e-07
Pg_S2898.15	Pg_S2898.15	Pg_scaffold2898:143942-153418	0.230161333333333	1.07699	-2.57338461479629	1.98506351137674e-09	3.6675759634333e-07
Pg_S5653.4	Pg_S5653.4	Pg_scaffold5653:56891-61576	1.52812833333333	6.12304566666667	-2.34146465070983	2.02161764846068e-09	3.72441055373719e-07
Pg_S1501.43	Pg_S1501.43	Pg_scaffold1501:533365-534878	2.44237533333333	11.2026233333333	-2.4921105007785	2.17380749417679e-09	3.99334647558832e-07
Pg_S4867.7	Pg_S4867.7	Pg_scaffold4867:147724-150052	22.9503896666667	1.24194166666667	3.87056214979883	2.21833796125654e-09	4.06354010133763e-07
Pg_S4288.6	Pg_S4288.6	Pg_scaffold4288:81673-88941	2.10109733333333	6.74399066666667	-2.05148068712772	2.23509371987673e-09	4.08260186969301e-07
Pg_S4623.8	Pg_S4623.8	Pg_scaffold4623:101358-104237	2.690159	8.551074	-2.01457387143157	2.27617711685416e-09	4.13569105846511e-07
Pg_S2432.6	Pg_S2432.6	Pg_scaffold2432:244421-247171	3.078293	0.218671	3.43414875228868	2.27702288586638e-09	4.13569105846511e-07
XLOC_208217	XLOC_208217	Pg_scaffold1106:87047-90688	1.868269	6.128641	-2.02466274779765	2.3204552614725e-09	4.20270398567988e-07
Pg_S2369.21	Pg_S2369.21	Pg_scaffold2369:233971-236672	0.968563	10.186804	-3.76038298148865	2.3543613294432e-09	4.25213528196291e-07
Pg_S1415.9	Pg_S1415.9	Pg_scaffold1415:594141-597702	0.536952666666667	2.78125166666667	-2.67952229878926	2.45312918210945e-09	4.40576519253937e-07
Pg_S6962.2	Pg_S6962.2	Pg_scaffold6962:13409-17368	2.74326766666667	0.0377633333333333	5.68893851543809	2.48494887295785e-09	4.4504811346991e-07
Pg_S2375.8	Pg_S2375.8	Pg_scaffold2375:73250-74942	73.065676	1.05180166666667	5.75448990076315	2.67729082340134e-09	4.77095686695012e-07
Pg_S0032.11	Pg_S0032.11	Pg_scaffold0032:704959-707651	3.314461	10.6798576666667	-2.00210784806025	2.67872873735379e-09	4.77095686695012e-07
Pg_S8590.2	Pg_S8590.2	Pg_scaffold8590:17964-23918	2.63806866666667	8.99688533333333	-2.06800260823093	2.72905210168145e-09	4.84715839584836e-07
XLOC_259949	XLOC_259949	Pg_scaffold1562:153757-155642	15.2168206666667	2.856699	2.08842201388798	2.77395316230998e-09	4.91333588220061e-07
Pg_S5879.3	Pg_S5879.3	Pg_scaffold5879:60385-65148	15.4870716666667	3.714566	1.72570243216243	2.79868603290989e-09	4.94352519703226e-07
Pg_S4660.7	Pg_S4660.7	Pg_scaffold4660:77048-78102	34.5652433333333	88.8435363333333	-1.69733646425383	2.88240961919861e-09	5.07746325687654e-07
Pg_S1002.6	Pg_S1002.6	Pg_scaffold1002:379248-381530	7.74727033333333	19.4177513333333	-1.65691825970672	2.95239513512337e-09	5.18653545376755e-07
Pg_S4215.4	Pg_S4215.4	Pg_scaffold4215:167742-168068	4.63157433333333	30.8062153333333	-3.10491564604931	3.16321085959038e-09	5.54173856752652e-07
Pg_S5466.10	Pg_S5466.10	Pg_scaffold5466:120239-121534	65.9414826666667	8.82222533333333	2.60959607105116	3.19899398144192e-09	5.58919883235842e-07
Pg_S5674.2	Pg_S5674.2	Pg_scaffold5674:114120-119917	0.361231333333333	3.21337466666667	-3.49867195924016	3.22787704877771e-09	5.6243789357239e-07
Pg_S5060.2	Pg_S5060.2	Pg_scaffold5060:17562-19438	0.297895	2.89719666666667	-3.59164784395836	3.31424249087764e-09	5.75925770793158e-07
Pg_S4110.10	Pg_S4110.10	Pg_scaffold4110:155611-162090	4.428894	0.086069	5.22232264437563	3.39912329870848e-09	5.89083643163775e-07
Pg_S7218.2	Pg_S7218.2	Pg_scaffold7218:47371-59753	7.506673	20.9171403333333	-1.81372857294177	3.41731600204627e-09	5.90644488353675e-07
Pg_S7547.2	Pg_S7547.2	Pg_scaffold7547:27267-30821	1.09057333333333	4.03197133333333	-2.22303391291853	3.4846613044806e-09	6.00669660141783e-07
Pg_S0901.12	Pg_S0901.12	Pg_scaffold0901:443735-507888	3.90808	0.554442	2.63373101300402	3.55394405032777e-09	6.10974295882017e-07
Pg_S2415.2	Pg_S2415.2	Pg_scaffold2415:82108-83105	32.8334773333333	107.239176666667	-2.03056286074575	3.62260297989388e-09	6.21117016520686e-07
Pg_S0516.24	Pg_S0516.24	Pg_scaffold0516:574770-577636	148.699185666667	361.834045333333	-1.63052662657282	3.68488094615761e-09	6.30114641792952e-07
Pg_S1566.27	Pg_S1566.27	Pg_scaffold1566:483617-496296	1.29950233333333	3.40124266666667	-1.73080840026906	3.70920757816713e-09	6.32592070148101e-07
Pg_S2583.1	Pg_S2583.1	Pg_scaffold2583:7705-15553	0.392696	0	10.5165123311098	3.72357649671803e-09	6.33362630775086e-07
Pg_S6159.3	Pg_S6159.3	Pg_scaffold6159:78072-83948	5.128393	13.2024946666667	-1.70357967344949	3.96906341239178e-09	6.73337470087446e-07
Pg_S0304.12	Pg_S0304.12	Pg_scaffold0304:515248-520970	4.329511	0.708177666666667	2.27359845444273	4.20100592686564e-09	7.08980384431947e-07
Pg_S1790.4	Pg_S1790.4	Pg_scaffold1790:479287-482258	6.66265033333333	0.700607666666667	2.85681289408849	4.20121821681865e-09	7.08980384431947e-07
Pg_S2611.4	Pg_S2611.4	Pg_scaffold2611:54720-58723	189.725016333333	533.941691	-1.85715998351595	4.26119539496446e-09	7.1721942176606e-07
Pg_S0472.33	Pg_S0472.33	Pg_scaffold0472:676286-683625	119.597725	28.7377353333333	1.74592870323983	4.32053456028652e-09	7.25308329211963e-07
Pg_S2546.9	Pg_S2546.9	Pg_scaffold2546:338822-362788	2.47232233333333	6.69053866666667	-1.74996203349212	4.35445269041798e-09	7.29098672351861e-07
Pg_S1065.9	Pg_S1065.9	Pg_scaffold1065:464146-477066	5.20247066666667	1.27743633333333	1.67026964492297	4.44617489142705e-09	7.42522755374528e-07
Pg_S1295.46	Pg_S1295.46	Pg_scaffold1295:13017-14203	15.254033	1.81635733333333	2.76150424851551	4.61396349657028e-09	7.68547660558245e-07
Pg_S1858.19	Pg_S1858.19	Pg_scaffold1858:405049-405885	11.4756553333333	31.7940783333333	-1.83289474628047	4.64531225095819e-09	7.69807761761157e-07
Pg_S3615.8	Pg_S3615.8	Pg_scaffold3615:113640-114902	17.1778623333333	2.627087	2.33283883946098	4.64547423732937e-09	7.69807761761157e-07
Pg_S2832.5	Pg_S2832.5	Pg_scaffold2832:254410-255743	12.5120266666667	1.76952466666667	2.47879392471559	4.67231839183075e-09	7.72265766892417e-07
XLOC_118966	XLOC_118966	Pg_scaffold0493:409305-414403	12.7809553333333	0.502339333333333	4.26878228264577	4.70267525189218e-09	7.73307437329052e-07
Pg_S3019.3	Pg_S3019.3	Pg_scaffold3019:89619-93550	1.56852766666667	0	11.4073977904744	4.77795010248528e-09	7.83681325993352e-07
Pg_S0488.30	Pg_S0488.30	Pg_scaffold0488:559102-561165	4.21909766666667	12.2985643333333	-1.87327078894075	4.87568004733423e-09	7.97676143316543e-07
Pg_S3567.2	Pg_S3567.2	Pg_scaffold3567:50205-51370	3.28943433333333	13.222632	-2.32287155231665	4.93697579849889e-09	8.05654304416965e-07
Pg_S1768.1	Pg_S1768.1	Pg_scaffold1768:123808-131467	2.87481533333333	0.185384333333333	3.63033349535271	5.1417179067514e-09	8.3694150514554e-07
Pg_S0491.15	Pg_S0491.15	Pg_scaffold0491:706911-709319	49.7625426666667	107.482419333333	-1.45557512522362	5.21536867864918e-09	8.46786223642494e-07
Pg_S3838.3	Pg_S3838.3	Pg_scaffold3838:231299-233035	29.962152	5.40143066666667	2.16299813919393	5.35591040591823e-09	8.6741464851113e-07
Pg_S6183.8	Pg_S6183.8	Pg_scaffold6183:82546-87679	49.1618106666667	0.245615666666667	7.29347274589662	5.44566277916242e-09	8.79734507660871e-07
Pg_S2464.21	Pg_S2464.21	Pg_scaffold2464:306583-308982	338.306925333333	93.8293686666667	1.52946992169206	5.55796070960806e-09	8.95625668633984e-07
Pg_S8595.1	Pg_S8595.1	Pg_scaffold8595:16539-18076	3.96487366666667	0.00822966666666667	8.02226014845537	5.81242336089805e-09	9.34288931030753e-07
Pg_S2608.6	Pg_S2608.6	Pg_scaffold2608:115102-123730	9.84055833333333	22.2371953333333	-1.52988726786949	5.98007942014263e-09	9.58840863834141e-07
XLOC_342406	XLOC_342406	Pg_scaffold2507:83346-87674	1.20445033333333	0	10.8241746904662	6.20638081280846e-09	9.90187247494622e-07
Pg_S0374.34	Pg_S0374.34	Pg_scaffold0374:346448-348499	3.79338333333333	0	11.7393112378806	6.51237289223029e-09	1.03643447395752e-06
Pg_S4049.2	Pg_S4049.2	Pg_scaffold4049:20284-23517	0	0.525778	-9.9843608728548	6.55619882913158e-09	1.04083298745147e-06
Pg_S0748.5	Pg_S0748.5	Pg_scaffold0748:61565-63690	37.7472643333333	94.1188863333333	-1.66686896244875	6.70783969720352e-09	1.06228389451083e-06
Pg_S1978.1	Pg_S1978.1	Pg_scaffold1978:12824-20689	1.60988366666667	0.225085666666667	2.50792887491526	7.402893883031e-09	1.16660898309647e-06
Pg_S2435.5	Pg_S2435.5	Pg_scaffold2435:198159-201732	0.210975333333333	1.64114366666667	-3.29516656827405	7.6617918950192e-09	1.20445616548204e-06
Pg_S5069.1	Pg_S5069.1	Pg_scaffold5069:4034-4719	15.0967086666667	1.41293266666667	3.09513187963843	7.83766515707199e-09	1.22909882668073e-06
Pg_S0204.48	Pg_S0204.48	Pg_scaffold0204:702297-707921	4.17205433333333	0.848736	1.93522402109102	7.93143827783628e-09	1.24077799394589e-06
Pg_S2208.10	Pg_S2208.10	Pg_scaffold2208:80741-83411	53.390727	10.5929726666667	2.04416746778891	8.02709478865378e-09	1.25200587604749e-06
Pg_S1660.7	Pg_S1660.7	Pg_scaffold1660:159707-183761	0	0.542696	-12.6901059290282	8.04215544991308e-09	1.25200587604749e-06
Pg_S1439.9	Pg_S1439.9	Pg_scaffold1439:84597-88632	19.0966313333333	51.902536	-1.82724749880859	8.08560884877448e-09	1.25573020903576e-06
Pg_S1164.3	Pg_S1164.3	Pg_scaffold1164:533203-536144	15.7129243333333	2.23197733333333	2.42530545086483	8.16431758332921e-09	1.26489870683792e-06
Pg_S7592.4	Pg_S7592.4	Pg_scaffold7592:52644-53755	4.53634333333333	20.655681	-2.57758236762406	8.2945147596909e-09	1.28026261025141e-06
Pg_S2504.10	Pg_S2504.10	Pg_scaffold2504:360158-362303	7.62997166666667	0.607189333333333	3.33024741147638	8.3033082691744e-09	1.28026261025141e-06
Pg_S8898.2	Pg_S8898.2	Pg_scaffold8898:17050-19680	9.52410166666667	23.922366	-1.66451250980105	8.54098859650871e-09	1.31375933684479e-06
Pg_S3214.2	Pg_S3214.2	Pg_scaffold3214:11736-28363	2.16082766666667	0.177542	3.17584350658674	8.80331529803537e-09	1.3508781871181e-06
Pg_S2655.1	Pg_S2655.1	Pg_scaffold2655:41171-46984	4.208104	10.9861416666667	-1.69936909953996	8.9092128397235e-09	1.36387321129253e-06
Pg_S1334.14	Pg_S1334.14	Pg_scaffold1334:552955-554925	1.97535966666667	6.93336333333333	-2.16514466554774	8.96019166297637e-09	1.36841919991147e-06
Pg_S0033.1	Pg_S0033.1	Pg_scaffold0033:232176-233310	2.117049	0	10.0842834108687	9.07591318828974e-09	1.38280785392009e-06
Pg_S0800.5	Pg_S0800.5	Pg_scaffold0800:734219-740694	10.531948	1.05525666666667	3.055081946175	9.55628575642963e-09	1.4525554349773e-06
Pg_S0426.4	Pg_S0426.4	Pg_scaffold0426:95185-103312	6.848161	0.141524333333333	5.20059903420307	9.83271571217679e-09	1.49104785242953e-06
Pg_S0472.10	Pg_S0472.10	Pg_scaffold0472:283918-291062	16.552872	2.54360833333333	2.34245000186194	1.02922867496747e-08	1.55706557378138e-06
Pg_S2229.9	Pg_S2229.9	Pg_scaffold2229:232143-245111	0.651873	1.36950333333333	-2.00548383586607	1.03359624312305e-08	1.56000244243755e-06
Pg_S1903.21	Pg_S1903.21	Pg_scaffold1903:385196-393779	0.407383	1.44521933333333	-2.15971973823757	1.06729044523644e-08	1.60708446058366e-06
Pg_S2848.9	Pg_S2848.9	Pg_scaffold2848:112841-114122	15.344789	2.846078	2.10020122020763	1.0919822679508e-08	1.63659887879172e-06
Pg_S0987.22	Pg_S0987.22	Pg_scaffold0987:483196-485761	0.508857333333333	3.435869	-3.09430004794113	1.14430535256428e-08	1.71102923135984e-06
Pg_S2973.18	Pg_S2973.18	Pg_scaffold2973:182968-185047	0.378906	5.662708	-4.19490035579831	1.21228183094771e-08	1.80846572163838e-06
Pg_S1501.17	Pg_S1501.17	Pg_scaffold1501:239470-243738	0.515668	4.18809	-3.00503744795755	1.25764607275602e-08	1.87179657161854e-06
Pg_S2223.11	Pg_S2223.11	Pg_scaffold2223:292728-304854	1.66983133333333	4.09940333333333	-1.63726378919903	1.28652174865317e-08	1.91035109356591e-06
Pg_S0222.37	Pg_S0222.37	Pg_scaffold0222:615252-616445	15.818039	0.309429	5.26087845577849	1.30045044464855e-08	1.92658437302127e-06
Pg_S0925.47	Pg_S0925.47	Pg_scaffold0925:758460-762330	5.261303	13.6395946666667	-1.72362900151953	1.3392808725354e-08	1.97954949380542e-06
Pg_S6649.4	Pg_S6649.4	Pg_scaffold6649:73594-75266	51.221698	0.447516	6.5245956383243	1.47002627246351e-08	2.16285604609414e-06
Pg_S5332.2	Pg_S5332.2	Pg_scaffold5332:27783-30321	0.570439666666667	4.951768	-3.46070887064046	1.58267127434988e-08	2.31798251151709e-06
Pg_S1275.6	Pg_S1275.6	Pg_scaffold1275:185458-207282	70.5221266666667	217.952117666667	-1.92599583913963	1.72525157836815e-08	2.51534638282899e-06
Pg_S7088.4	Pg_S7088.4	Pg_scaffold7088:4902-9376	3.32095866666667	8.318769	-1.65970297924102	1.74504489459161e-08	2.53521682892276e-06
Pg_S1442.1	Pg_S1442.1	Pg_scaffold1442:28632-30040	52.8086063333333	1.20117233333333	5.03383360659238	1.74676660323003e-08	2.53521682892276e-06
Pg_S2015.26	Pg_S2015.26	Pg_scaffold2015:467493-471310	1.60854566666667	0.0252206666666667	5.52716155531733	1.76034951885015e-08	2.54917641135111e-06
Pg_S0439.79	Pg_S0439.79	Pg_scaffold0439:1002115-1003286	6.83241066666667	0.346617	3.95748971458318	1.83180304804801e-08	2.64668783769201e-06
Pg_S3862.20	Pg_S3862.20	Pg_scaffold3862:182115-186184	5.81649966666667	0.837710333333333	2.47655719523266	1.93050333005272e-08	2.78304130289394e-06
Pg_S1240.25	Pg_S1240.25	Pg_scaffold1240:345013-347088	1.379963	0	10.326146224991	1.94226333419674e-08	2.79351700735012e-06
Pg_S4752.8	Pg_S4752.8	Pg_scaffold4752:75892-86477	6.566803	14.8863093333333	-1.51691456991414	1.94645952981967e-08	2.79351700735012e-06
Pg_S1106.46	Pg_S1106.46	Pg_scaffold1106:498947-502395	3.09108233333333	7.97119633333333	-1.72007844192068	2.1128079714876e-08	3.02175616717448e-06
Pg_S5438.4	Pg_S5438.4	Pg_scaffold5438:27531-28133	23.445465	1.63621533333333	3.56852018272853	2.11489093447262e-08	3.02175616717448e-06
Pg_S2605.4	Pg_S2605.4	Pg_scaffold2605:98818-140241	2.68348133333333	0.376125	2.36064472573531	2.24681945932656e-08	3.19819121148287e-06
Pg_S0925.31	Pg_S0925.31	Pg_scaffold0925:534622-535767	34.0597033333333	96.193457	-1.83896416139598	2.2483240444044e-08	3.19819121148287e-06
Pg_S1203.8	Pg_S1203.8	Pg_scaffold1203:649593-656793	3.46259033333333	7.80924433333333	-1.50199357008386	2.26781354444439e-08	3.21879336983656e-06
Pg_S1725.5	Pg_S1725.5	Pg_scaffold1725:393571-394648	5.117591	31.030439	-2.89766918526597	2.35387208758117e-08	3.33358061108192e-06
XLOC_335059	XLOC_335059	Pg_scaffold2409:82370-84737	178.354942333333	0.427001	8.3827220501554	2.42251025958003e-08	3.41573946600784e-06
Pg_S8208.1	Pg_S8208.1	Pg_scaffold8208:8323-10136	37.058696	9.314614	1.63367799713468	2.49689216521038e-08	3.51291419374982e-06
Pg_S1110.9	Pg_S1110.9	Pg_scaffold1110:214003-224244	12.8833933333333	27.4651356666667	-1.51832711300482	2.58499896491026e-08	3.62893217135088e-06
XLOC_440369	XLOC_440369	Pg_scaffold4240:105302-118418	5.52843566666667	11.721206	-1.42910503670626	2.68077224083651e-08	3.74702026080053e-06
Pg_S0458.10	Pg_S0458.10	Pg_scaffold0458:107729-111358	12.381658	31.533267	-1.69937383448317	2.7655951651022e-08	3.85719537387009e-06
Pg_S0804.52	Pg_S0804.52	Pg_scaffold0804:812300-817474	0.690788	2.34467766666667	-2.10381973533478	2.83273977253133e-08	3.94229083148645e-06
Pg_S4223.1	Pg_S4223.1	Pg_scaffold4223:22364-24388	28.278485	3.12384133333333	2.81295246443726	2.94896335854974e-08	4.09517382508238e-06
Pg_S1033.8	Pg_S1033.8	Pg_scaffold1033:163700-173640	3.60907066666667	0.0506366666666667	4.80953361459319	2.96970378116895e-08	4.11508780849222e-06
Pg_S2176.6	Pg_S2176.6	Pg_scaffold2176:242599-248593	0.640231	0.00791166666666667	6.90355721644357	3.05865957897318e-08	4.22923819977763e-06
Pg_S0473.9	Pg_S0473.9	Pg_scaffold0473:845353-846021	8.918531	30.2957293333333	-2.09784013146375	3.09200136206923e-08	4.26616565612882e-06
Pg_S3044.20	Pg_S3044.20	Pg_scaffold3044:320620-322665	1.364012	0	10.2834455188508	3.11763337252965e-08	4.29232024240185e-06
Pg_S6487.6	Pg_S6487.6	Pg_scaffold6487:30365-32635	5.052928	0.516676333333333	2.97647636684783	3.1558528318413e-08	4.33565627512966e-06
Pg_S2292.17	Pg_S2292.17	Pg_scaffold2292:298124-301208	0.728037333333333	0	9.98318986439144	3.23128624320266e-08	4.42982473972193e-06
Pg_S6123.7	Pg_S6123.7	Pg_scaffold6123:50898-57840	1.46105233333333	3.85139666666667	-1.75433829884016	3.3751707542751e-08	4.61723359184834e-06
Pg_S4621.6	Pg_S4621.6	Pg_scaffold4621:76800-77588	196.966364666667	537.507487	-1.81456668174234	3.41167733768064e-08	4.6473984343965e-06
Pg_S0297.48	Pg_S0297.48	Pg_scaffold0297:1180387-1182227	271.062581333333	623.094462	-1.52026366335019	3.46026330743225e-08	4.7036171165891e-06
Pg_S1370.5	Pg_S1370.5	Pg_scaffold1370:208458-214903	3.80839066666667	8.79180133333333	-1.53469184159586	3.59592030732104e-08	4.86743772798977e-06
Pg_S6076.1	Pg_S6076.1	Pg_scaffold6076:14057-15765	0.409288666666667	4.72489666666667	-3.89443350654289	3.69499689972565e-08	4.98857989043961e-06
Pg_S0102.42	Pg_S0102.42	Pg_scaffold0102:604965-611915	4.43699466666667	11.0074033333333	-1.63712093082263	3.70093412924551e-08	4.98857989043961e-06
Pg_S0304.36	Pg_S0304.36	Pg_scaffold0304:1197711-1202544	5.66491233333333	13.300931	-1.58470717269977	3.75956850160134e-08	5.05701289495732e-06
Pg_S3185.2	Pg_S3185.2	Pg_scaffold3185:155697-157812	0.0422303333333333	1.53416233333333	-5.3944375747018	3.78420375409036e-08	5.07952326874727e-06
Pg_S2454.5	Pg_S2454.5	Pg_scaffold2454:55228-56868	2.91005433333333	9.290706	-2.03417587979391	4.00156676608121e-08	5.36009868316578e-06
Pg_S2093.20	Pg_S2093.20	Pg_scaffold2093:218757-244431	36.106495	83.617764	-1.54292268029415	4.23286102312849e-08	5.65812957054198e-06
Pg_S7114.2	Pg_S7114.2	Pg_scaffold7114:12617-15080	22.8056486666667	5.171132	1.81456521553538	4.2735757692063e-08	5.70070181860764e-06
Pg_S1135.32	Pg_S1135.32	Pg_scaffold1135:601606-612354	38.7532923333333	93.0034283333333	-1.58900521672769	4.40506234062155e-08	5.85181587298767e-06
Pg_S2365.1	Pg_S2365.1	Pg_scaffold2365:8399-12650	0.03321	0.951941	-5.08787026318836	4.56533059962332e-08	6.04970931284395e-06
Pg_S6588.12	Pg_S6588.12	Pg_scaffold6588:23341-29014	7.94104333333333	0.193015333333333	5.02427967499433	4.57284858473647e-08	6.04970931284395e-06
Pg_S3778.3	Pg_S3778.3	Pg_scaffold3778:198544-198900	22.9279423333333	2.17815933333333	3.05837770861533	4.60617107951884e-08	6.08128081578529e-06
Pg_S1304.11	Pg_S1304.11	Pg_scaffold1304:115563-116649	7.24817866666667	0.00838566666666667	8.93650428203353	4.71702322486288e-08	6.19773840643568e-06
Pg_S0812.27	Pg_S0812.27	Pg_scaffold0812:469558-472432	6.594389	15.5337993333333	-1.58082776525805	4.72098830641993e-08	6.19773840643568e-06
Pg_S5198.7	Pg_S5198.7	Pg_scaffold5198:121931-123093	4.84706266666667	0.038317	6.50880391902826	5.11861215091799e-08	6.68915217185819e-06
Pg_S4590.8	Pg_S4590.8	Pg_scaffold4590:101809-104645	9.94073266666667	1.28943766666667	2.46154188442305	5.1895823904727e-08	6.76814177236983e-06
Pg_S0420.18	Pg_S0420.18	Pg_scaffold0420:777311-796025	1.40629633333333	3.45639633333333	-2.76317985819868	5.31539506681476e-08	6.91819111773121e-06
Pg_S5206.15	Pg_S5206.15	Pg_scaffold5206:770-6859	1.25705866666667	0.106311666666667	3.16739386505719	5.66028187246041e-08	7.33736861434908e-06
Pg_S4481.11	Pg_S4481.11	Pg_scaffold4481:142051-143953	0.675736333333333	3.68686166666667	-2.78551348238518	5.72923900725287e-08	7.41181390765252e-06
Pg_S3027.11	Pg_S3027.11	Pg_scaffold3027:176935-184421	1.17737733333333	0.044131	4.34827564889715	5.78348173736813e-08	7.46500246693103e-06
Pg_S0958.1	Pg_S0958.1	Pg_scaffold0958:6002-15015	12.3200173333333	38.4107143333333	-1.72479850195883	5.79572894930597e-08	7.46500246693103e-06
Pg_S5512.11	Pg_S5512.11	Pg_scaffold5512:63531-73060	0.792420333333333	2.27313133333333	-1.9626735363073	5.80518420036318e-08	7.46500246693103e-06
Pg_S4589.7	Pg_S4589.7	Pg_scaffold4589:132836-135895	0.3288	2.481057	-3.266541968569	5.89598657505713e-08	7.56663378901943e-06
Pg_S8703.1	Pg_S8703.1	Pg_scaffold8703:3172-10012	0.0946783333333333	0.846229	-3.46658502384543	5.95018078566379e-08	7.62097258555855e-06
Pg_S3140.3	Pg_S3140.3	Pg_scaffold3140:168523-171580	53.417539	128.815106666667	-1.61375522829546	6.15922107700219e-08	7.85740631680422e-06
Pg_S0753.40	Pg_S0753.40	Pg_scaffold0753:652331-657151	13.1911526666667	0.491730333333333	4.3427640517454	6.44105858489424e-08	8.20067926285861e-06
Pg_S2290.6	Pg_S2290.6	Pg_scaffold2290:219577-228347	3.41369833333333	7.07510833333333	-1.39558948453933	6.66299770419224e-08	8.44892078736028e-06
Pg_S5918.1	Pg_S5918.1	Pg_scaffold5918:10442-13353	3.71207066666667	9.06241666666667	-1.6438609395921	6.66918110505979e-08	8.44892078736028e-06
Pg_S0767.5	Pg_S0767.5	Pg_scaffold0767:461599-468373	23.864049	5.355205	1.81176476378087	6.67545688686547e-08	8.44892078736028e-06
Pg_S4369.1	Pg_S4369.1	Pg_scaffold4369:13667-25433	2.9029	7.71662	-1.61736249540057	6.93998634760672e-08	8.76647077024993e-06
Pg_S7260.1	Pg_S7260.1	Pg_scaffold7260:50618-53152	1.00072166666667	4.847872	-2.64790531227022	7.16243740673271e-08	9.02972697065267e-06
Pg_S3071.5	Pg_S3071.5	Pg_scaffold3071:73759-77219	8.68688866666667	0.209786333333333	4.96594615523015	7.59080339230933e-08	9.53238857249845e-06
Pg_S1051.12	Pg_S1051.12	Pg_scaffold1051:692648-705858	2.65149233333333	0.0348713333333333	5.88631721793395	7.73528785711858e-08	9.69489411425529e-06
Pg_S6828.1	Pg_S6828.1	Pg_scaffold6828:4581-39717	3.809886	10.155529	-1.71966131141619	7.85047716610763e-08	9.80129885527481e-06
Pg_S2282.10	Pg_S2282.10	Pg_scaffold2282:210690-214717	23.0197696666667	5.02921	1.86581429326382	7.85067330855189e-08	9.80129885527481e-06
Pg_S2524.23	Pg_S2524.23	Pg_scaffold2524:288400-291542	41.3863313333333	99.0824023333333	-1.60343523050292	8.12566141444012e-08	1.01249520601326e-05
Pg_S2241.10	Pg_S2241.10	Pg_scaffold2241:120122-128395	8.31454366666667	1.91536166666667	1.81513774702826	8.3634700911403e-08	1.04011155315272e-05
Pg_S2608.10	Pg_S2608.10	Pg_scaffold2608:269724-270780	3.923619	18.604688	-2.63599974078509	8.61092683234578e-08	1.06881882550677e-05
Pg_S3046.7	Pg_S3046.7	Pg_scaffold3046:122880-128394	0.533466333333333	1.897416	-2.17609810207628	8.82673176537485e-08	1.09349430748852e-05
Pg_S1530.25	Pg_S1530.25	Pg_scaffold1530:511413-513162	7.14171833333333	16.8477473333333	-1.57220624920133	9.07329202829998e-08	1.12187766202226e-05
XLOC_119620	XLOC_119620	Pg_scaffold0497:443439-446577	0	0.561193666666667	-9.9698144157349	9.33037276753211e-08	1.15145037900431e-05
Pg_S3351.2	Pg_S3351.2	Pg_scaffold3351:163025-167135	1.354097	7.34340666666667	-2.98230932659485	9.38338012277699e-08	1.15577357926067e-05
Pg_S1346.16	Pg_S1346.16	Pg_scaffold1346:197512-200274	1.244409	4.08145133333333	-2.06023100152025	9.5439330870162e-08	1.17330157124817e-05
Pg_S2797.9	Pg_S2797.9	Pg_scaffold2797:117986-124872	6.94403533333333	15.8635773333333	-1.52637742653803	9.84827811065699e-08	1.20751335430116e-05
Pg_S2600.2	Pg_S2600.2	Pg_scaffold2600:131276-132373	79.6201923333333	198.369842333333	-1.65608500341685	9.85978149508694e-08	1.20751335430116e-05
XLOC_212995	XLOC_212995	Pg_scaffold1144:165876-176319	2.15384433333333	4.704619	-1.48608082110798	9.94484595404479e-08	1.21561561874765e-05
Pg_S3671.21	Pg_S3671.21	Pg_scaffold3671:207280-211507	51.0982373333333	13.461868	1.58319462885573	1.00423795431694e-07	1.22520841576399e-05
Pg_S5506.3	Pg_S5506.3	Pg_scaffold5506:83265-100337	2.213185	0.38086	2.1676497095619	1.02659094825219e-07	1.25010779562164e-05
Pg_S2744.3	Pg_S2744.3	Pg_scaffold2744:41595-45519	4.47043066666667	10.1082946666667	-1.50506187811653	1.03083632341268e-07	1.25290457939776e-05
Pg_S0998.3	Pg_S0998.3	Pg_scaffold0998:36962-38652	58.2408766666667	16.832843	1.45438568203727	1.03418852092573e-07	1.25460726681963e-05
Pg_S0061.8	Pg_S0061.8	Pg_scaffold0061:771308-776143	3.81585833333333	0.0890953333333333	5.01918824395059	1.04662462917344e-07	1.26730277132459e-05
Pg_S2935.1	Pg_S2935.1	Pg_scaffold2935:28865-31242	40.547222	80.8093543333333	-1.33929173070312	1.05207746338459e-07	1.27151076289052e-05
Pg_S3713.15	Pg_S3713.15	Pg_scaffold3713:106931-108076	8.68626266666667	0.01642	8.21774917154214	1.06231436085928e-07	1.28147399898327e-05
Pg_S5702.10	Pg_S5702.10	Pg_scaffold5702:76971-78796	23.772301	2.74219166666667	2.73929754977928	1.07553746052653e-07	1.29499544123621e-05
Pg_S4198.11	Pg_S4198.11	Pg_scaffold4198:157350-160172	2.582773	6.64369566666667	-1.7169758691755	1.08257573497671e-07	1.29695393261971e-05
Pg_S0294.2	Pg_S0294.2	Pg_scaffold0294:26496-32002	0.724523	2.410422	-2.07369521236207	1.08286933941368e-07	1.29695393261971e-05
Pg_S5101.12	Pg_S5101.12	Pg_scaffold5101:156530-167979	2.91384133333333	8.84702166666666	-1.95342786387524	1.08321553722904e-07	1.29695393261971e-05
Pg_S0804.50	Pg_S0804.50	Pg_scaffold0804:765500-765901	9.99537466666667	0.0658903333333333	6.54428036276338	1.11813793370374e-07	1.33627874694081e-05
Pg_S2745.4	Pg_S2745.4	Pg_scaffold2745:283011-290626	3.573632	0.666650666666667	2.04879561816459	1.17113130898695e-07	1.39701407500232e-05
XLOC_402038	XLOC_402038	Pg_scaffold3443:214893-220527	0	0.557213666666667	-10.2711706295578	1.20719890643508e-07	1.4373714979287e-05
Pg_S0575.13	Pg_S0575.13	Pg_scaffold0575:344567-346268	3.860975	0	11.4926313957341	1.24244627426555e-07	1.47660491035449e-05
Pg_S4660.4	Pg_S4660.4	Pg_scaffold4660:56395-67849	6.83554466666667	1.41741933333333	1.89764326002254	1.27335946873765e-07	1.51055203693646e-05
Pg_S5168.10	Pg_S5168.10	Pg_scaffold5168:109238-115895	0.671806333333333	15.8946513333333	-4.97112631125149	1.29342280675611e-07	1.53152693891696e-05
Pg_S0106.30	Pg_S0106.30	Pg_scaffold0106:1577022-1581241	0.185441333333333	1.82975366666667	-3.67758875323203	1.30040302529817e-07	1.53696163445903e-05
Pg_S1615.12	Pg_S1615.12	Pg_scaffold1615:127802-133115	0.120167666666667	0.991088333333333	-3.32936697417033	1.31978118650578e-07	1.55700277371698e-05
Pg_S1885.25	Pg_S1885.25	Pg_scaffold1885:207085-210230	3.013631	8.29104566666667	-1.78954679053008	1.32409929313968e-07	1.55923604673459e-05
Pg_S1347.5	Pg_S1347.5	Pg_scaffold1347:70003-74189	3.23143133333333	0.331614	3.00940574901312	1.34505708342881e-07	1.58101993119083e-05
Pg_S5006.4	Pg_S5006.4	Pg_scaffold5006:115547-118530	23.6726073333333	56.1244316666667	-1.56793424306374	1.35281885818099e-07	1.58724162966433e-05
Pg_S3145.2	Pg_S3145.2	Pg_scaffold3145:98714-100300	2.53496533333333	0	10.7953302101413	1.4223572096185e-07	1.6627614390842e-05
Pg_S1286.32	Pg_S1286.32	Pg_scaffold1286:442827-444672	0.527108	4.94987766666667	-3.44417153962737	1.53414561732386e-07	1.78694613426549e-05
Pg_S3300.6	Pg_S3300.6	Pg_scaffold3300:76564-77294	1730.190389	433.371683666667	1.69516780284309	1.57670063209954e-07	1.83319247452934e-05
Pg_S7676.3	Pg_S7676.3	Pg_scaffold7676:11586-12556	92.6527	208.535720666667	-1.54580168383598	1.5929562707204e-07	1.84874939318121e-05
Pg_S3831.13	Pg_S3831.13	Pg_scaffold3831:253804-255561	3.12830733333333	10.2553156666667	-2.07377622363146	1.59726881515393e-07	1.85041433764211e-05
Pg_S5863.6	Pg_S5863.6	Pg_scaffold5863:66792-67695	4.546873	0	10.6233115652342	1.60988391585194e-07	1.86167439305066e-05
Pg_S0131.21	Pg_S0131.21	Pg_scaffold0131:1472992-1476985	10.5543373333333	0.00613066666666667	7.83793877503842	1.64033468261925e-07	1.89348220383639e-05
Pg_S6647.3	Pg_S6647.3	Pg_scaffold6647:74651-82447	3.21943666666667	7.871038	-1.59552350346933	1.65652684569633e-07	1.90874641704106e-05
Pg_S0815.4	Pg_S0815.4	Pg_scaffold0815:529134-535118	0.30038	0	9.68496264517789	1.6701804460679e-07	1.91760574929253e-05
Pg_S3429.20	Pg_S3429.20	Pg_scaffold3429:214369-218796	9.37705133333333	18.7853843333333	-1.34086420719887	1.68865616819048e-07	1.93536251319028e-05
Pg_S1726.3	Pg_S1726.3	Pg_scaffold1726:362091-366230	12.7704506666667	27.231568	-1.41909365215129	1.71067131028184e-07	1.95710538373454e-05
Pg_S5981.2	Pg_S5981.2	Pg_scaffold5981:105489-106339	4.72089833333333	14.3865126666667	-1.96351677728847	1.76715682047363e-07	2.01455877533994e-05
Pg_S0213.45	Pg_S0213.45	Pg_scaffold0213:583368-585901	1.363991	4.538998	-2.09967533082763	1.84143475981135e-07	2.09552016489966e-05
Pg_S1450.7	Pg_S1450.7	Pg_scaffold1450:124001-126219	8.29115333333333	19.014911	-1.53479893749334	1.87148424882674e-07	2.1259532025188e-05
Pg_S1414.19	Pg_S1414.19	Pg_scaffold1414:545234-550900	68.571747	13.1841976666667	2.04635437851704	1.87787152294583e-07	2.12944669205158e-05
Pg_S1501.4	Pg_S1501.4	Pg_scaffold1501:100532-101029	40.2559766666667	0.095933	8.03283575458326	1.90489240508182e-07	2.15628454361163e-05
Pg_S3326.7	Pg_S3326.7	Pg_scaffold3326:77649-79106	3.59646566666667	10.1613513333333	-1.83742969718761	1.91510267582869e-07	2.1640323663459e-05
Pg_S4855.3	Pg_S4855.3	Pg_scaffold4855:15190-20384	0.905499666666667	2.79545833333333	-1.95311293377729	1.92416319122216e-07	2.1704560796986e-05
Pg_S6889.1	Pg_S6889.1	Pg_scaffold6889:69020-71244	6.119588	0.706296666666667	2.80176343475133	1.97852561533524e-07	2.22397347838452e-05
Pg_S0400.26	Pg_S0400.26	Pg_scaffold0400:852479-856749	7.751243	16.123981	-1.38270560052901	1.99149897601057e-07	2.23464953161563e-05
Pg_S2289.21	Pg_S2289.21	Pg_scaffold2289:431206-431844	32.6006353333333	70.910965	-1.48416148699574	2.00632089060693e-07	2.24735902408472e-05
Pg_S2282.9	Pg_S2282.9	Pg_scaffold2282:193978-195393	22.9439163333333	5.144063	1.8269862720767	2.01433765279342e-07	2.25180057714441e-05
Pg_S1400.27	Pg_S1400.27	Pg_scaffold1400:365628-367939	0.720574333333333	0	9.62231533534557	2.01729055063329e-07	2.25180057714441e-05
Pg_S7431.4	Pg_S7431.4	Pg_scaffold7431:50625-52132	23.008788	1.14238	3.93281667696	2.03560754584331e-07	2.26830888678582e-05
Pg_S0247.57	Pg_S0247.57	Pg_scaffold0247:1254945-1263412	11.686978	24.813304	-1.40955328944426	2.04185063158992e-07	2.27132920776307e-05
Pg_S6679.6	Pg_S6679.6	Pg_scaffold6679:78783-83051	117.253061666667	259.068496666667	-1.48719964230787	2.11837434641495e-07	2.34832753408786e-05
Pg_S4851.12	Pg_S4851.12	Pg_scaffold4851:148433-152487	2.423455	0.0361646666666667	5.55567367436938	2.12513068260964e-07	2.3517625192611e-05
Pg_S7691.3	Pg_S7691.3	Pg_scaffold7691:35608-45859	6.34980166666667	0.960349666666667	2.32704766938813	2.14383838853403e-07	2.36838888366295e-05
Pg_S2692.11	Pg_S2692.11	Pg_scaffold2692:141757-148662	19.318625	1.776616	3.07029111462471	2.16559986444329e-07	2.38832605290301e-05
Pg_S1104.11	Pg_S1104.11	Pg_scaffold1104:201377-208439	15.121312	30.3140883333333	-1.36094118913042	2.18119115528181e-07	2.40140182397259e-05
Pg_S7587.3	Pg_S7587.3	Pg_scaffold7587:33947-36578	36.4437943333333	10.0794736666667	1.53818020590835	2.19631769670022e-07	2.41392209618868e-05
Pg_S6441.11	Pg_S6441.11	Pg_scaffold6441:100641-102035	13.42024	1.34889766666667	2.94230224661486	2.2139211235771e-07	2.42911727920671e-05
Pg_S5832.7	Pg_S5832.7	Pg_scaffold5832:113377-114135	11.969277	1.22003366666667	2.98160590629709	2.28517351354196e-07	2.50302412651948e-05
Pg_S0103.3	Pg_S0103.3	Pg_scaffold0103:133765-134490	38.662641	1.94074466666667	3.92418575152606	2.29134353761216e-07	2.50551401520938e-05
Pg_S0108.24	Pg_S0108.24	Pg_scaffold0108:1271017-1271943	38.6007666666667	80.744812	-1.40611064436523	2.48151733171585e-07	2.70426505694919e-05
Pg_S3588.12	Pg_S3588.12	Pg_scaffold3588:184032-187653	2.08999933333333	6.93886333333333	-2.11416728387919	2.55174015310794e-07	2.77608603865022e-05
Pg_S2902.12	Pg_S2902.12	Pg_scaffold2902:314823-329117	0.0365916666666667	0.944676333333333	-4.93343099712942	2.55886854760879e-07	2.77913871853133e-05
Pg_S2973.5	Pg_S2973.5	Pg_scaffold2973:48813-52250	1.56290233333333	4.164113	-1.76610470143085	2.59025539619888e-07	2.8084833213154e-05
XLOC_181664	XLOC_181664	Pg_scaffold0905:3821-5723	5.758668	13.1983776666667	-1.5520021851524	2.62563690516128e-07	2.84205303795033e-05
Pg_S0247.51	Pg_S0247.51	Pg_scaffold0247:1179083-1186469	50.2279676666667	99.3898723333333	-1.31651296956646	2.72814838099886e-07	2.94805089587735e-05
Pg_S2011.3	Pg_S2011.3	Pg_scaffold2011:345965-349053	14.847944	3.19189366666667	1.84037600966322	2.75612360488027e-07	2.97328394797621e-05
Pg_S7167.2	Pg_S7167.2	Pg_scaffold7167:55289-61595	0.349140333333333	1.443168	-2.4137706313484	2.82109529069439e-07	3.03827709900312e-05
Pg_S4898.14	Pg_S4898.14	Pg_scaffold4898:120575-124570	3.208091	0.437284333333333	2.55393976728225	2.85547832668998e-07	3.07016445640232e-05
Pg_S5312.8	Pg_S5312.8	Pg_scaffold5312:19314-22150	8.83935766666667	24.501147	-1.5787112659359	2.89734932168336e-07	3.10998283784563e-05
Pg_S4929.3	Pg_S4929.3	Pg_scaffold4929:43859-44473	27.1631923333333	64.939471	-1.57733448315545	2.94336432514282e-07	3.15410921082305e-05
XLOC_271724	XLOC_271724	Pg_scaffold1679:96113-98822	0.211234	1.613337	-3.26414069482174	2.99697021555816e-07	3.19971136010135e-05
Pg_S0743.11	Pg_S0743.11	Pg_scaffold0743:566269-586684	1.55555666666667	4.23920666666667	-1.76477697518952	3.00111438411206e-07	3.19971136010135e-05
Pg_S3027.6	Pg_S3027.6	Pg_scaffold3027:82712-83826	772.925211333333	190.254343666667	1.63741704793916	3.00582565245306e-07	3.19971136010135e-05
Pg_S1957.7	Pg_S1957.7	Pg_scaffold1957:55114-60983	16.2414006666667	5.023395	1.35490172317217	3.01213638879061e-07	3.20112927692035e-05
Pg_S0833.9	Pg_S0833.9	Pg_scaffold0833:167254-174069	25.826008	53.2244286666667	-1.38640622170343	3.06412801377892e-07	3.24565362065782e-05
Pg_S2105.1	Pg_S2105.1	Pg_scaffold2105:74804-75846	306.037277333333	667.362691333333	-1.47029515940215	3.08228600464636e-07	3.25594493489401e-05
Pg_S4591.2	Pg_S4591.2	Pg_scaffold4591:27168-35797	3.92513166666667	8.04914633333333	-1.36948758392784	3.08397173284567e-07	3.25594493489401e-05
Pg_S0124.14	Pg_S0124.14	Pg_scaffold0124:218805-257133	0.725776333333333	0	12.0485568210794	3.09999602645605e-07	3.26749745109866e-05
Pg_S5303.3	Pg_S5303.3	Pg_scaffold5303:63460-132211	0.148667	2.680817	-4.41221276422965	3.27216051634893e-07	3.43769334247011e-05
Pg_S0765.1	Pg_S0765.1	Pg_scaffold0765:971-7560	10.7686283333333	21.2641936666667	-1.32309893445116	3.31336709672885e-07	3.46964577933678e-05
Pg_S1029.28	Pg_S1029.28	Pg_scaffold1029:389460-393765	14.9776073333333	2.242377	2.44660158190972	3.3261058072543e-07	3.47732193468654e-05
Pg_S5092.1	Pg_S5092.1	Pg_scaffold5092:12609-18055	4.578181	0.210133	4.06100992635723	3.37375240321766e-07	3.52140883956628e-05
Pg_S1552.29	Pg_S1552.29	Pg_scaffold1552:456622-458955	1.17751933333333	4.042061	-2.10936105191484	3.40990223151089e-07	3.55337234809116e-05
Pg_S2375.22	Pg_S2375.22	Pg_scaffold2375:176433-180860	1.557438	4.394869	-1.8361366315142	3.54782933927345e-07	3.67921347093428e-05
Pg_S5217.1	Pg_S5217.1	Pg_scaffold5217:7838-22484	11.2172966666667	2.842652	1.44686160419492	3.57967824232125e-07	3.7062639656729e-05
Pg_S0108.22	Pg_S0108.22	Pg_scaffold0108:1135969-1140198	2.43001266666667	0.270739	2.76667578980242	3.59957114007288e-07	3.72086858556473e-05
Pg_S0666.3	Pg_S0666.3	Pg_scaffold0666:33228-35023	27.489603	60.580583	-1.48291465783214	3.61096480052862e-07	3.72425335340809e-05
Pg_S1845.24	Pg_S1845.24	Pg_scaffold1845:471218-477598	0.996972	2.72543666666667	-1.79942811439989	3.61443027953006e-07	3.72425335340809e-05
Pg_S4226.8	Pg_S4226.8	Pg_scaffold4226:102909-104312	2.84036466666667	0.0787403333333333	4.74531258757696	3.6694678902218e-07	3.77491371951522e-05
Pg_S6634.2	Pg_S6634.2	Pg_scaffold6634:19235-27490	11.7994916666667	24.6030906666667	-1.39842546746709	3.69779524546301e-07	3.79192094262025e-05
Pg_S5712.7	Pg_S5712.7	Pg_scaffold5712:99444-102455	6.12309666666667	12.9898	-1.43402976060749	3.75824456455103e-07	3.84777217392314e-05
Pg_S3408.4	Pg_S3408.4	Pg_scaffold3408:157242-158534	81.3448396666667	420.596242666667	-2.77924368756981	3.78346096854797e-07	3.86129216561524e-05
Pg_S3260.5	Pg_S3260.5	Pg_scaffold3260:250413-254603	13.8959726666667	0.576063333333333	4.2154589444622	3.90726545735096e-07	3.98132392782627e-05
Pg_S6933.3	Pg_S6933.3	Pg_scaffold6933:57445-67902	1.10630533333333	2.715679	-1.61303910067209	3.96279816281725e-07	4.03152010564079e-05
Pg_S3275.10	Pg_S3275.10	Pg_scaffold3275:221080-229555	4.34759833333333	0	13.9752837550285	3.99669526384304e-07	4.0595816537765e-05
Pg_S7900.2	Pg_S7900.2	Pg_scaffold7900:39448-42335	8.12028566666667	0.483960666666667	3.64741728145703	4.0228307650319e-07	4.07968338909292e-05
Pg_S6252.2	Pg_S6252.2	Pg_scaffold6252:15887-17672	6.00758533333333	0.00767133333333333	8.84991001711393	4.09993691895152e-07	4.15133140379381e-05
Pg_S8874.2	Pg_S8874.2	Pg_scaffold8874:12887-20835	3.26073833333333	0.635647666666667	2.02526602748727	4.14516849452085e-07	4.19053071578164e-05
Pg_S2323.1	Pg_S2323.1	Pg_scaffold2323:23925-26014	0.227687	1.93890433333333	-3.41126525891932	4.15913551723055e-07	4.19804987779993e-05
Pg_S1637.2	Pg_S1637.2	Pg_scaffold1637:26911-37777	1.16450466666667	2.834542	-1.61735673997593	4.49577189851473e-07	4.51676202489101e-05
Pg_S1844.10	Pg_S1844.10	Pg_scaffold1844:82865-83888	24.6413216666667	52.588187	-1.4140563676821	4.54601057167256e-07	4.55991100961402e-05
Pg_S8361.2	Pg_S8361.2	Pg_scaffold8361:26013-35593	79.9475056666667	200.556262333333	-1.67559049126133	4.70388380447755e-07	4.71091764941883e-05
Pg_S6183.7	Pg_S6183.7	Pg_scaffold6183:61480-62102	14.3505266666667	0.0989746666666667	6.71224428727892	4.71125230214134e-07	4.71095922268242e-05
Pg_S3394.17	Pg_S3394.17	Pg_scaffold3394:281055-285973	5.91393466666667	11.9323136666667	-1.34083113100027	4.77452810829445e-07	4.76681769023136e-05
Pg_S1296.15	Pg_S1296.15	Pg_scaffold1296:335710-337071	1.02901	0	9.32128507680691	4.82721521172679e-07	4.81194774035946e-05
Pg_S0252.23	Pg_S0252.23	Pg_scaffold0252:948529-951419	25.4323023333333	7.78693066666667	1.35240310181601	4.84323472482296e-07	4.82044303200027e-05
XLOC_312505	XLOC_312505	Pg_scaffold2127:178559-185186	19.7606796666667	3.95261766666667	2.15149641299655	4.98993843579832e-07	4.9587802421652e-05
Pg_S0061.73	Pg_S0061.73	Pg_scaffold0061:1564276-1564623	15.0650446666667	48.4502783333333	-2.07310580170096	5.1175521105333e-07	5.07774892745138e-05
Pg_S8178.1	Pg_S8178.1	Pg_scaffold8178:22877-32470	1.42076266666667	3.22207766666667	-1.50182910697222	5.13319644470307e-07	5.08542370737487e-05
Pg_S2929.9	Pg_S2929.9	Pg_scaffold2929:103304-106768	1.11440933333333	3.38323466666667	-1.95472706778082	5.157692681428e-07	5.10183090223223e-05
Pg_S5721.2	Pg_S5721.2	Pg_scaffold5721:12219-19138	29.4698493333333	7.11330833333333	1.69775655337466	5.29655438294675e-07	5.22500871285413e-05
Pg_S4824.1	Pg_S4824.1	Pg_scaffold4824:3114-5424	10.1281913333333	2.61141	1.63141292063843	5.29847219233062e-07	5.22500871285413e-05
Pg_S2951.7	Pg_S2951.7	Pg_scaffold2951:124528-135841	17.5745163333333	38.5217386666667	-1.47630435502562	5.35422059368962e-07	5.26706950787836e-05
Pg_S3055.8	Pg_S3055.8	Pg_scaffold3055:180051-188426	23.9614646666667	54.8976326666667	-1.46801919089481	5.35750817803976e-07	5.26706950787836e-05
Pg_S3327.1	Pg_S3327.1	Pg_scaffold3327:53187-66536	9.456538	2.25224366666667	1.71008961499496	5.46121753220982e-07	5.33337792711808e-05
Pg_S1223.8	Pg_S1223.8	Pg_scaffold1223:344793-352637	1.84248833333333	4.171094	-1.58142952651497	5.46350824045071e-07	5.33337792711808e-05
Pg_S7114.5	Pg_S7114.5	Pg_scaffold7114:22133-22907	55.0366403333333	114.420786333333	-1.41112204018465	5.46609816867763e-07	5.33337792711808e-05
Pg_S2093.35	Pg_S2093.35	Pg_scaffold2093:424416-424817	29.544468	63.978284	-1.45589366354286	5.46643034398845e-07	5.33337792711808e-05
Pg_S1507.32	Pg_S1507.32	Pg_scaffold1507:6138-7796	22.4664906666667	6.39276533333333	1.4887870914758	5.56889370681154e-07	5.42511499656295e-05
Pg_S0506.10	Pg_S0506.10	Pg_scaffold0506:590561-600356	2.04607666666667	0.502249	1.67110447441051	5.62022729570859e-07	5.46043508579278e-05
Pg_S5286.10	Pg_S5286.10	Pg_scaffold5286:148245-154048	51.7574553333333	16.6113716666667	1.30839376633198	5.62213516672082e-07	5.46043508579278e-05
Pg_S2507.9	Pg_S2507.9	Pg_scaffold2507:186485-189211	9.340579	19.311487	-1.39875313546013	5.70657624821714e-07	5.53408788017148e-05
Pg_S2145.9	Pg_S2145.9	Pg_scaffold2145:103395-104458	15.373726	37.9837326666667	-1.63158967265758	5.8982020413329e-07	5.71130720556537e-05
Pg_S2746.19	Pg_S2746.19	Pg_scaffold2746:180043-183112	3.09615633333333	7.46159866666667	-1.58957687827443	5.96201991892165e-07	5.76442154446596e-05
Pg_S0447.9	Pg_S0447.9	Pg_scaffold0447:397582-398732	4.204825	0.0152963333333333	7.29905326920116	6.09961984826596e-07	5.87977747772276e-05
Pg_S3794.14	Pg_S3794.14	Pg_scaffold3794:103498-104847	12.1570706666667	1.70160333333333	2.48061239523101	6.32861490459748e-07	6.09138658541916e-05
Pg_S3277.2	Pg_S3277.2	Pg_scaffold3277:28785-31077	1.83346066666667	6.285367	-2.14010453955619	6.34309794990792e-07	6.09620068441375e-05
Pg_S6044.1	Pg_S6044.1	Pg_scaffold6044:4099-5784	167.036715333333	375.682597	-1.51630041204016	6.44150720036498e-07	6.18153950678607e-05
Pg_S2693.15	Pg_S2693.15	Pg_scaffold2693:209091-210506	5.342925	13.1067543333333	-1.63691816599558	6.74350381917865e-07	6.46170374900016e-05
Pg_S1066.2	Pg_S1066.2	Pg_scaffold1066:156517-160780	127.990509333333	259.746337666667	-1.3835350418475	6.90663678383549e-07	6.60777372944129e-05
Pg_S3733.3	Pg_S3733.3	Pg_scaffold3733:52674-55503	4.80603366666667	0.497816666666667	2.88321797351742	6.91649825792271e-07	6.60777372944129e-05
Pg_S0920.2	Pg_S0920.2	Pg_scaffold0920:405384-408033	4.001629	11.8656183333333	-1.77970789785931	7.05415075652132e-07	6.71612185436749e-05
Pg_S4888.12	Pg_S4888.12	Pg_scaffold4888:147274-158507	2.002009	4.05928833333333	-1.34928453227823	7.06124544847646e-07	6.71612185436749e-05
Pg_S2292.19	Pg_S2292.19	Pg_scaffold2292:397041-401891	1.23418733333333	0	11.3707754771047	7.16223916258438e-07	6.80211712256315e-05
Pg_S1935.37	Pg_S1935.37	Pg_scaffold1935:470421-473253	2.54518133333333	0.154842333333333	3.74448375559419	7.19566808804389e-07	6.8237857726972e-05
Pg_S2898.2	Pg_S2898.2	Pg_scaffold2898:12215-13796	11.1343956666667	2.13660733333333	2.07004827996273	7.24758274671711e-07	6.8628951440784e-05
Pg_S2061.18	Pg_S2061.18	Pg_scaffold2061:333499-344805	1.54151433333333	8.07580233333333	-2.95500351673713	7.47597007461712e-07	7.06874958702327e-05
Pg_S3582.3	Pg_S3582.3	Pg_scaffold3582:93436-95218	1.89300533333333	0	10.5537979336238	7.66333106286896e-07	7.23526481671399e-05
Pg_S5529.14	Pg_S5529.14	Pg_scaffold5529:109002-111467	5.075658	13.0140136666667	-1.67082706456813	7.70675269681845e-07	7.26559195593312e-05
Pg_S5887.4	Pg_S5887.4	Pg_scaffold5887:41295-44624	0.391512666666667	0	9.22188229106702	7.80181249244591e-07	7.34444123007763e-05
Pg_S7114.10	Pg_S7114.10	Pg_scaffold7114:69211-70938	13.065434	3.17916666666667	1.70886610090389	8.01812378164817e-07	7.53703635474927e-05
Pg_S1331.1	Pg_S1331.1	Pg_scaffold1331:277104-279818	37.3173623333333	0.0262656666666667	9.99559250605567	8.07539773738974e-07	7.57979230544833e-05
Pg_S0662.34	Pg_S0662.34	Pg_scaffold0662:502586-506143	17.8616006666667	2.008475	2.75879113875927	8.12838099417852e-07	7.61840210498108e-05
Pg_S5540.1	Pg_S5540.1	Pg_scaffold5540:3952-9605	4.64363433333333	10.0909373333333	-1.43925333824095	8.30554283439348e-07	7.77311764308826e-05
Pg_S0637.16	Pg_S0637.16	Pg_scaffold0637:115443-117277	10.7471003333333	23.911732	-1.49172547734642	8.39525296675735e-07	7.84565675509637e-05
Pg_S2127.6	Pg_S2127.6	Pg_scaffold2127:133670-134710	8.172793	0.689371666666667	3.22284944333682	8.46896351472964e-07	7.90305483516774e-05
Pg_S1736.9	Pg_S1736.9	Pg_scaffold1736:238444-240074	0.50683	3.497151	-3.15695875407523	8.55497106723925e-07	7.97174521361181e-05
Pg_S6577.5	Pg_S6577.5	Pg_scaffold6577:55718-68682	2.06015133333333	0.544313	1.57553695733515	8.66633246874156e-07	8.06382796541545e-05
Pg_S1576.18	Pg_S1576.18	Pg_scaffold1576:431895-437474	36.2101233333333	4.17565633333333	3.74294717919429	8.72214771976238e-07	8.10403482355263e-05
Pg_S3697.5	Pg_S3697.5	Pg_scaffold3697:118815-120135	6.883751	21.295298	-1.9929107075584	8.90796747253361e-07	8.24095937574131e-05
Pg_S2588.3	Pg_S2588.3	Pg_scaffold2588:23992-29121	1.19030933333333	4.02324566666667	-2.17691436001085	9.15882412432862e-07	8.44871959681253e-05
Pg_S1001.2	Pg_S1001.2	Pg_scaffold1001:111442-130283	0	0.642576666666667	-11.3698946837266	9.31087370924657e-07	8.56674352939861e-05
Pg_S0923.1	Pg_S0923.1	Pg_scaffold0923:26782-34591	2.02104933333333	4.40764366666667	-1.4573789554999	9.33862630670909e-07	8.56674352939861e-05
Pg_S1439.10	Pg_S1439.10	Pg_scaffold1439:124865-125791	46.5285683333333	93.281306	-1.3541450844167	9.34006347845655e-07	8.56674352939861e-05
Pg_S2894.3	Pg_S2894.3	Pg_scaffold2894:74765-77896	27.1042983333333	57.506869	-1.42414441509022	9.35740929075411e-07	8.57042717604454e-05
Pg_S1903.27	Pg_S1903.27	Pg_scaffold1903:468055-470105	2.11720133333333	6.769101	-2.05647223809522	9.42220806656294e-07	8.61750056682405e-05
Pg_S5298.1	Pg_S5298.1	Pg_scaffold5298:4481-9158	8.51533033333333	0.505855666666667	3.68800958012558	9.49325011430597e-07	8.67014217825876e-05
Pg_S0840.7	Pg_S0840.7	Pg_scaffold0840:474382-480142	3.57498366666667	7.781934	-1.46820071706478	9.64276580763687e-07	8.79420241656483e-05
Pg_S2468.20	Pg_S2468.20	Pg_scaffold2468:190206-191854	19.6984323333333	48.9849816666667	-1.61602085555796	9.67431593319562e-07	8.80245573584246e-05
Pg_S0786.27	Pg_S0786.27	Pg_scaffold0786:455045-457664	49.0068016666667	15.155609	1.36612808083633	9.6791965367062e-07	8.80245573584246e-05
Pg_S2720.6	Pg_S2720.6	Pg_scaffold2720:174331-222675	2.928339	5.50325833333333	-1.28828384131819	9.74316790525419e-07	8.84811756548338e-05
Pg_S3226.14	Pg_S3226.14	Pg_scaffold3226:258484-262715	0.450737333333333	0	9.20663112002132	9.94938806731553e-07	9.02264957935288e-05
Pg_S0234.15	Pg_S0234.15	Pg_scaffold0234:781349-789271	0.067451	2.90415366666667	-5.84396738357346	1.02294753575628e-06	9.25055341195301e-05
Pg_S7473.3	Pg_S7473.3	Pg_scaffold7473:44290-46043	1.28517666666667	4.93894833333333	-2.29259777563276	1.02540304286806e-06	9.25973511857369e-05
Pg_S4250.2	Pg_S4250.2	Pg_scaffold4250:34404-40024	1.553912	3.57093466666667	-1.54177512977101	1.04510895564356e-06	9.42444956690862e-05
Pg_S0271.7	Pg_S0271.7	Pg_scaffold0271:1138661-1166927	0.307028666666667	0.664431	-1.62039384369889	1.07166120652405e-06	9.65035419253085e-05
Pg_S4616.3	Pg_S4616.3	Pg_scaffold4616:29627-43577	4.66403033333333	1.05287	1.75114783451858	1.08737233289906e-06	9.7781386735773e-05
Pg_S8179.1	Pg_S8179.1	Pg_scaffold8179:6750-8321	6.86437133333333	0.0713703333333333	6.05734102613305	1.09256784087682e-06	9.81113713645472e-05
Pg_S4206.2	Pg_S4206.2	Pg_scaffold4206:8406-67348	13.0358953333333	4.282351	1.26247985185987	1.14324999348806e-06	0.000102376603873688
XLOC_456456	XLOC_456456	Pg_scaffold4637:15192-17125	7.72966766666667	18.460495	-1.58339967688146	1.14589293406325e-06	0.000102442237350344
Pg_S6896.2	Pg_S6896.2	Pg_scaffold6896:51498-58376	12.028056	26.5909773333333	-1.44851872493429	1.14716951120206e-06	0.000102442237350344
Pg_S2810.32	Pg_S2810.32	Pg_scaffold2810:343650-358932	0.103143	0.428499666666667	-2.38727985318773	1.15641024424913e-06	0.000103124206746522
Pg_S1766.13	Pg_S1766.13	Pg_scaffold1766:131224-148243	7.603653	1.19599866666667	2.25252347927429	1.16291507142056e-06	0.000103560647412821
Pg_S0339.10	Pg_S0339.10	Pg_scaffold0339:201425-203970	8.215777	16.045309	-1.31174950562109	1.16953544328352e-06	0.000104006156101462
Pg_S0472.25	Pg_S0472.25	Pg_scaffold0472:532869-539754	1.87495333333333	3.96337733333333	-1.42553184572471	1.19172365622451e-06	0.000105832961603054
Pg_S1815.15	Pg_S1815.15	Pg_scaffold1815:137375-146260	6.63184066666667	13.5287363333333	-1.38451253376782	1.20097264089657e-06	0.000106484227425219
Pg_S5956.1	Pg_S5956.1	Pg_scaffold5956:57817-61202	7.32245766666667	1.78172866666667	1.70204310886385	1.20236949593612e-06	0.000106484227425219
Pg_S1501.33	Pg_S1501.33	Pg_scaffold1501:452887-454233	2.05000366666667	6.78393833333333	-2.06607932771695	1.21720696245593e-06	0.000107649984674094
Pg_S2848.4	Pg_S2848.4	Pg_scaffold2848:79333-82615	7.94499466666667	1.79501766666667	1.77746093933392	1.22547438343498e-06	0.000108232281534801
Pg_S0277.37	Pg_S0277.37	Pg_scaffold0277:316254-320567	10.071698	48.1241376666667	-2.69183628522642	1.23538898570189e-06	0.000108958258195732
Pg_S2133.4	Pg_S2133.4	Pg_scaffold2133:34372-36330	14.690142	33.667953	-1.51378195368368	1.24419532987482e-06	0.00010958463415018
Pg_S5723.3	Pg_S5723.3	Pg_scaffold5723:34909-45136	8.103369	1.17221466666667	2.40772323872798	1.26744860408334e-06	0.000111479993773109
Pg_S0043.2	Pg_S0043.2	Pg_scaffold0043:222995-230930	8.554247	17.1658016666667	-1.33134555041514	1.27659668008069e-06	0.000112131229702825
Pg_S2693.13	Pg_S2693.13	Pg_scaffold2693:177914-184463	1.36236066666667	3.774279	-1.59996153238556	1.284870836672e-06	0.00011270403180718
Pg_S1202.9	Pg_S1202.9	Pg_scaffold1202:431586-439528	0	0.130380333333333	-9.24097083980531	1.29026273904275e-06	0.000113022797097401
Pg_S0297.32	Pg_S0297.32	Pg_scaffold0297:1061164-1069981	0.881979333333333	2.222903	-1.67703694882414	1.29952615629787e-06	0.000113679365639902
Pg_S5290.5	Pg_S5290.5	Pg_scaffold5290:34135-35969	30.716191	62.9905433333333	-1.37016462101546	1.30679074507176e-06	0.000114159534979802
Pg_S5119.1	Pg_S5119.1	Pg_scaffold5119:5445-9823	3.01863766666667	7.07839866666667	-1.5844132602531	1.31914730990671e-06	0.000115082626102797
Pg_S1262.6	Pg_S1262.6	Pg_scaffold1262:259148-269117	0.908736666666667	3.39122266666667	-1.88582965376151	1.37590114927078e-06	0.00011987119280964
Pg_S1500.9	Pg_S1500.9	Pg_scaffold1500:188559-190698	1.91154	0	10.8135446533722	1.38004785020048e-06	0.00012006976532678
Pg_S8913.1	Pg_S8913.1	Pg_scaffold8913:15666-18592	1.35130166666667	4.31397366666667	-2.04274309821868	1.38959799013092e-06	0.000120737286991159
Pg_S0406.5	Pg_S0406.5	Pg_scaffold0406:19130-38038	5.71525333333333	10.6599593333333	-1.25568734566777	1.42592326056463e-06	0.000123726264455147
Pg_S0121.44	Pg_S0121.44	Pg_scaffold0121:1024473-1028250	0.496973	2.84866	-2.87599955540611	1.42845343876909e-06	0.000123778763206331
Pg_S1617.7	Pg_S1617.7	Pg_scaffold1617:94504-96343	14.3573633333333	29.3883343333333	-1.38356094696243	1.43599173916785e-06	0.000124264501832484
Pg_S4599.5	Pg_S4599.5	Pg_scaffold4599:16672-20008	37.6512163333333	11.1886513333333	1.42564088336193	1.43885668240155e-06	0.000124345066198508
Pg_S0622.8	Pg_S0622.8	Pg_scaffold0622:433160-435339	41.6614723333333	10.5722623333333	1.67046881170126	1.48159214980187e-06	0.000127866374313639
Pg_S0102.44	Pg_S0102.44	Pg_scaffold0102:630106-644041	1.14928033333333	2.756519	-1.70437577029096	1.49466400037469e-06	0.00012864915203225
Pg_S4412.14	Pg_S4412.14	Pg_scaffold4412:156688-180664	3.01733266666667	5.855978	-1.36521377868396	1.50267482147439e-06	0.000129165749092937
Pg_S7224.4	Pg_S7224.4	Pg_scaffold7224:30255-32306	2.29956166666667	0.025247	6.04761998398517	1.52459140821263e-06	0.00013087467180566
Pg_S7453.1	Pg_S7453.1	Pg_scaffold7453:2979-5782	4.08595133333333	8.868286	-1.47345540000006	1.56533047581638e-06	0.000134192651030787
Pg_S8325.1	Pg_S8325.1	Pg_scaffold8325:20871-24513	9.37828333333333	19.683611	-1.42724465326304	1.58642818418283e-06	0.000135820221744633
Pg_S3730.2	Pg_S3730.2	Pg_scaffold3730:41349-48685	0.517039	1.59944733333333	-1.97622862357974	1.59567505496394e-06	0.000136430217199417
Pg_S0190.13	Pg_S0190.13	Pg_scaffold0190:259046-262902	2.060891	0.207825	2.94099708850436	1.60146842992285e-06	0.000136562826739725
Pg_S2266.3	Pg_S2266.3	Pg_scaffold2266:171377-175341	3.95397733333333	0.637211333333333	2.31558800934779	1.60147398534516e-06	0.000136562826739725
Pg_S3854.1	Pg_S3854.1	Pg_scaffold3854:12582-16232	17.0237046666667	4.08662966666667	1.74541667596516	1.62406328281801e-06	0.000138305659380221
Pg_S0015.3	Pg_S0015.3	Pg_scaffold0015:103325-113411	15.104755	32.223973	-1.36589717764505	1.63315669219399e-06	0.000138896088202784
Pg_S2160.28	Pg_S2160.28	Pg_scaffold2160:341371-342596	3.25586333333333	9.29920166666667	-1.87297482854884	1.63715329786162e-06	0.000139052058704506
Pg_S0222.2	Pg_S0222.2	Pg_scaffold0222:89877-92153	8.14730133333333	1.37290566666667	2.18659377504899	1.66533547154285e-06	0.000141259115406754
Pg_S5761.3	Pg_S5761.3	Pg_scaffold5761:52204-57612	0.400415666666667	1.48090966666667	-2.23594769342144	1.68753166209938e-06	0.000142953275028118
Pg_S1993.32	Pg_S1993.32	Pg_scaffold1993:321900-328596	8.95617433333333	16.6915346666667	-1.25066723812364	1.73906920562661e-06	0.000146931923317961
Pg_S1774.17	Pg_S1774.17	Pg_scaffold1774:346298-352583	27.150343	51.8015953333333	-1.28743343670485	1.74154651021578e-06	0.000146948129161199
Pg_S0637.4	Pg_S0637.4	Pg_scaffold0637:29349-33860	3.792844	0.0129376666666667	7.59461213763602	1.76398617839978e-06	0.000148646468317684
Pg_S3009.14	Pg_S3009.14	Pg_scaffold3009:213337-223145	4.10066233333333	7.88294033333333	-1.27549899156944	1.76706124053343e-06	0.000148710693090756
Pg_S2138.21	Pg_S2138.21	Pg_scaffold2138:334082-335257	16.5013643333333	3.55455166666667	1.89323972280684	1.77581315929636e-06	0.000149251873058979
Pg_S0085.79	Pg_S0085.79	Pg_scaffold0085:1032319-1037719	2.400273	0.370924	2.3783384548515	1.80022223372624e-06	0.000151105859973449
Pg_S0602.22	Pg_S0602.22	Pg_scaffold0602:894785-903653	1.319906	2.89112566666667	-1.47956753073179	1.80320494150313e-06	0.000151158885161519
Pg_S0232.32	Pg_S0232.32	Pg_scaffold0232:449485-463137	1.602123	1.98149966666667	-1.61485261055769	1.81765840316057e-06	0.000152172089439599
Pg_S0341.6	Pg_S0341.6	Pg_scaffold0341:484639-486261	3.143377	0.142312666666667	4.05284747913065	1.82848119181817e-06	0.000152879098451419
Pg_S1712.7	Pg_S1712.7	Pg_scaffold1712:298200-307089	43.6369043333333	85.225039	-1.30421500135681	1.83094554722505e-06	0.000152886331044652
Pg_S5690.2	Pg_S5690.2	Pg_scaffold5690:25618-28994	8.632332	2.35238133333333	1.55027249558731	1.83962411676722e-06	0.000153371917924698
Pg_S1214.41	Pg_S1214.41	Pg_scaffold1214:602199-604377	11.129188	2.63651633333333	1.717632562705	1.84153167596533e-06	0.000153371917924698
Pg_S3039.32	Pg_S3039.32	Pg_scaffold3039:297038-298745	33.5503966666667	0.0791853333333333	8.2381540824283	1.86840789874434e-06	0.00015540899645235
Pg_S1505.2	Pg_S1505.2	Pg_scaffold1505:196008-199952	6.040721	1.51925766666667	1.64015828091328	1.87346466750147e-06	0.00015562827423989
Pg_S4159.9	Pg_S4159.9	Pg_scaffold4159:101305-102002	8.72027933333333	0.812503666666667	3.03555271837191	1.87706185907283e-06	0.000155684345378066
Pg_S1615.29	Pg_S1615.29	Pg_scaffold1615:387637-390134	4.282179	0	12.1945518502188	1.87898239413616e-06	0.000155684345378066
Pg_S5127.10	Pg_S5127.10	Pg_scaffold5127:125288-130554	1.61863833333333	3.76736433333333	-1.57899292273052	1.93614505014088e-06	0.00016000820326974
Pg_S0190.14	Pg_S0190.14	Pg_scaffold0190:284608-288966	0.444736666666667	1.77426566666667	-2.35430553308909	1.96533832902453e-06	0.000162212314766318
Pg_S4510.11	Pg_S4510.11	Pg_scaffold4510:176754-178354	2.72932466666667	0	10.926433421208	1.9796765607469e-06	0.00016318626173049
Pg_S0266.11	Pg_S0266.11	Pg_scaffold0266:280265-291630	1.36035666666667	2.892344	-1.41206048308068	1.99118042539928e-06	0.000163924374688185
Pg_S0575.5	Pg_S0575.5	Pg_scaffold0575:219276-223605	3.47614266666667	0	12.6841039315451	1.9954361253845e-06	0.000164064656160769
Pg_S4656.5	Pg_S4656.5	Pg_scaffold4656:133979-136750	0.523134333333333	0	9.36176195795917	2.00334909795923e-06	0.000164504896043917
Pg_S1833.11	Pg_S1833.11	Pg_scaffold1833:311240-319873	6.10188633333333	11.9332456666667	-1.30793744157013	2.00612033787801e-06	0.00016452233832169
Pg_S0096.29	Pg_S0096.29	Pg_scaffold0096:893742-904599	1.031299	2.454296	-1.62909631541664	2.05610504035042e-06	0.000168406789394103
Pg_S5910.5	Pg_S5910.5	Pg_scaffold5910:51383-54004	1.68889933333333	4.524602	-1.77607196622114	2.08410602135222e-06	0.000170483054387865
Pg_S5575.5	Pg_S5575.5	Pg_scaffold5575:50519-53507	3.618299	0.563459333333333	2.34667416664698	2.13388989356504e-06	0.000174333652600582
Pg_S2971.19	Pg_S2971.19	Pg_scaffold2971:232109-237034	7.98610866666667	14.589106	-1.21514123724772	2.22036991234343e-06	0.000181168659751311
Pg_S4589.8	Pg_S4589.8	Pg_scaffold4589:147810-160880	8.75942266666667	2.86433466666667	1.27397173554157	2.2479974441072e-06	0.00018319042289774
Pg_S0245.36	Pg_S0245.36	Pg_scaffold0245:1271215-1274217	2.80974866666667	0.359811333333333	2.59578846239305	2.25297686514658e-06	0.000183363798128436
Pg_S0022.39	Pg_S0022.39	Pg_scaffold0022:1901037-1903589	4.44860533333333	0.404333	3.19359282134638	2.26165726552566e-06	0.00018383756705972
Pg_S1516.5	Pg_S1516.5	Pg_scaffold1516:248484-266710	11.6624876666667	21.6714306666667	-1.23397984900511	2.29251224223067e-06	0.000186110312028363
Pg_S2813.17	Pg_S2813.17	Pg_scaffold2813:234022-259402	5.57994033333333	11.081193	-1.34098424983151	2.31225915359532e-06	0.000187476689205
Pg_S6308.6	Pg_S6308.6	Pg_scaffold6308:83692-84872	7.30805	0.331121666666667	4.0469977053363	2.35170799356704e-06	0.000190435034199479
Pg_S3073.6	Pg_S3073.6	Pg_scaffold3073:268530-271264	5.432656	11.1298923333333	-1.35930416095376	2.36627595537254e-06	0.000191373684058658
Pg_S0662.38	Pg_S0662.38	Pg_scaffold0662:570555-577012	1.66549866666667	0.199176	2.6776400293185	2.40865759399314e-06	0.00019455659379822
Pg_S0181.8	Pg_S0181.8	Pg_scaffold0181:1106229-1110768	8.24853866666667	15.6618153333333	-1.26080623195953	2.50328384883739e-06	0.0002014468631055
Pg_S8915.2	Pg_S8915.2	Pg_scaffold8915:6808-7152	24.0430543333333	0.692979666666667	4.82133568801486	2.50336014093092e-06	0.0002014468631055
Pg_S5978.4	Pg_S5978.4	Pg_scaffold5978:95293-107566	66.438444	18.2450943333333	1.28148840961642	2.51176265453054e-06	0.00020187036454462
Pg_S1255.25	Pg_S1255.25	Pg_scaffold1255:564438-566847	1.59780433333333	5.06284866666667	-2.03942842676918	2.53366875423129e-06	0.000203376736856498
Pg_S2946.4	Pg_S2946.4	Pg_scaffold2946:54648-57435	15.4080673333333	2.878749	2.15240929434976	2.55425519569627e-06	0.00020477355618764
Pg_S0684.12	Pg_S0684.12	Pg_scaffold0684:640751-646959	8.95768	16.2260653333333	-1.2076052922122	2.62950632632363e-06	0.000210543883882072
Pg_S5981.1	Pg_S5981.1	Pg_scaffold5981:52615-56117	3.226507	8.17209833333333	-1.63712334523295	2.6595621916813e-06	0.000212685585418335
Pg_S3660.9	Pg_S3660.9	Pg_scaffold3660:229723-231829	58.6834076666667	127.90788	-1.45122726933344	2.69829795958857e-06	0.000215515236782244
Pg_S3774.1	Pg_S3774.1	Pg_scaffold3774:79914-85729	68.6755943333333	171.423846	-1.6975026260795	2.70768650674844e-06	0.000215996788632628
Pg_S2768.18	Pg_S2768.18	Pg_scaffold2768:48702-54214	20.945074	37.7042996666667	-1.19027257770363	2.83003908605184e-06	0.000225400943737326
Pg_S2369.22	Pg_S2369.22	Pg_scaffold2369:262380-264045	1.11251933333333	4.18492033333333	-2.24436407769025	2.83258620349259e-06	0.000225400943737326
Pg_S0571.4	Pg_S0571.4	Pg_scaffold0571:698624-709390	3.28179766666667	6.20477466666667	-1.25153191053117	2.94052204960759e-06	0.000233700625094647
Pg_S0400.8	Pg_S0400.8	Pg_scaffold0400:560178-569129	3.33875333333333	6.599549	-1.33399045850614	2.94867232926015e-06	0.000234059056891494
Pg_S2438.4	Pg_S2438.4	Pg_scaffold2438:130975-194478	7.74966066666667	0.163351666666667	5.16336881962545	2.97116951072104e-06	0.00023555402572296
Pg_S3285.4	Pg_S3285.4	Pg_scaffold3285:161018-162626	13.4820473333333	28.192716	-1.38102060118075	2.97979081536599e-06	0.000235946588996024
Pg_S1785.10	Pg_S1785.10	Pg_scaffold1785:509004-512379	15.8283493333333	32.1463763333333	-1.35949531849462	3.02392384244683e-06	0.000239146626536238
Pg_S5135.1	Pg_S5135.1	Pg_scaffold5135:11275-12934	28.228446	0.206831666666667	6.51263228294757	3.05406380743078e-06	0.000241233521575638
Pg_S7219.8	Pg_S7219.8	Pg_scaffold7219:45018-50206	0.306683	2.455407	-3.38069400706607	3.09459982006122e-06	0.000244135447890376
Pg_S0111.6	Pg_S0111.6	Pg_scaffold0111:1263656-1265816	1188.24903166667	2298.29683866667	-1.29552215314933	3.10072151645295e-06	0.000244302826826321
Pg_S1670.1	Pg_S1670.1	Pg_scaffold1670:54482-55105	210.649083333333	430.613627	-1.37580141588778	3.10655624088702e-06	0.000244302826826321
Pg_S5916.2	Pg_S5916.2	Pg_scaffold5916:13441-15957	19.5189856666667	39.69426	-1.37230403593356	3.10812044830052e-06	0.000244302826826321
Pg_S1214.13	Pg_S1214.13	Pg_scaffold1214:261732-262283	470.010386	965.828776	-1.40930488121307	3.12507256412582e-06	0.000245335367012251
XLOC_322254	XLOC_322254	Pg_scaffold2245:352857-355849	8.77100566666667	15.807688	-1.22650076246831	3.13674750170675e-06	0.00024595160654846
Pg_S5849.1	Pg_S5849.1	Pg_scaffold5849:5060-5787	19.532444	4.34230633333333	1.82649468770706	3.16853924026297e-06	0.000247839901450058
Pg_S2805.6	Pg_S2805.6	Pg_scaffold2805:119801-124406	0.485026333333333	0	9.95426115021494	3.18724924816948e-06	0.000249000458882509
Pg_S2783.9	Pg_S2783.9	Pg_scaffold2783:323963-325732	20.520501	6.36028766666667	1.35808932944304	3.20212300614545e-06	0.00024985886019797
Pg_S0516.25	Pg_S0516.25	Pg_scaffold0516:577819-579198	614.211476333333	1229.936198	-1.3463481316026	3.21181325267286e-06	0.000250311205931945
Pg_S1729.15	Pg_S1729.15	Pg_scaffold1729:181345-222019	5.747404	1.93505033333333	1.23068750351454	3.2647884924419e-06	0.000254131768656228
Pg_S1939.21	Pg_S1939.21	Pg_scaffold1939:282209-286319	36.6485066666667	11.0694333333333	1.38078593362819	3.28235892560568e-06	0.00025499776907846
Pg_S7451.3	Pg_S7451.3	Pg_scaffold7451:43487-45869	15.08603	4.14025566666667	1.53576742710891	3.2838458503945e-06	0.00025499776907846
Pg_S0388.19	Pg_S0388.19	Pg_scaffold0388:986661-995557	3.61502133333333	0.240956666666667	3.51011531108257	3.31352448540871e-06	0.00025699200279112
Pg_S0290.12	Pg_S0290.12	Pg_scaffold0290:463771-469539	0.757512333333333	3.03321266666667	-2.39191601848752	3.37416187075053e-06	0.000261302788936576
XLOC_295626	XLOC_295626	Pg_scaffold1935:222661-226072	1.19532966666667	0.0615036666666667	3.88824628590544	3.38022398162534e-06	0.000261302788936576
Pg_S1119.7	Pg_S1119.7	Pg_scaffold1119:163794-169136	0.341860333333333	0	9.66799229934152	3.38129775406294e-06	0.000261302788936576
Pg_S8652.1	Pg_S8652.1	Pg_scaffold8652:3259-8210	121.007341333333	31.519262	1.60326323264345	3.51451464658252e-06	0.000271271589095642
Pg_S5814.3	Pg_S5814.3	Pg_scaffold5814:92533-93813	3.62671166666667	0.0198873333333333	6.96197147914154	3.6165098211144e-06	0.00027880949095728
Pg_S5025.6	Pg_S5025.6	Pg_scaffold5025:81285-85531	4.071221	8.40714966666667	-1.38158832803603	3.65399736870572e-06	0.000280689862387459
Pg_S3173.3	Pg_S3173.3	Pg_scaffold3173:112081-115815	2.00720366666667	7.235659	-2.13732848294297	3.68048931232863e-06	0.000282387518884823
Pg_S0961.54	Pg_S0961.54	Pg_scaffold0961:255107-258608	5.283705	0.298090333333333	3.76188158478089	3.78573407003209e-06	0.000289770902103314
Pg_S0282.2	Pg_S0282.2	Pg_scaffold0282:16895-51610	200.372189666667	22.1098536666667	3.40402128491302	3.79627116244153e-06	0.00028988723356335
Pg_S6601.1	Pg_S6601.1	Pg_scaffold6601:538-4883	8.235746	2.19129866666667	1.58231459406252	3.83839132261947e-06	0.000292755881944415
Pg_S6371.8	Pg_S6371.8	Pg_scaffold6371:92179-93672	0.406126333333333	3.24321866666667	-3.34380367710464	3.88990998944334e-06	0.000296333711707641
Pg_S4559.1	Pg_S4559.1	Pg_scaffold4559:96420-100019	1.15758266666667	0	10.8737334653032	3.8987909763679e-06	0.000296658774694143
Pg_S7730.6	Pg_S7730.6	Pg_scaffold7730:36354-43871	0.109698	0.697804666666667	-2.95239643955952	3.90463647760082e-06	0.000296752372297662
Pg_S4028.7	Pg_S4028.7	Pg_scaffold4028:144648-150162	0.302031	1.19456666666667	-2.34077333474619	3.94731621618944e-06	0.000299641845851377
Pg_S2238.13	Pg_S2238.13	Pg_scaffold2238:183123-183642	88.8712676666667	23.637212	1.58072095700727	3.95884219953551e-06	0.000299829357851081
Pg_S0369.1	Pg_S0369.1	Pg_scaffold0369:77668-82866	0.883845666666667	3.36938666666667	-2.32416986488819	3.96123183963742e-06	0.000299829357851081
Pg_S2010.18	Pg_S2010.18	Pg_scaffold2010:325101-326834	7.62354333333333	1.387823	2.16205079141996	3.96377619406213e-06	0.000299829357851081
Pg_S4083.22	Pg_S4083.22	Pg_scaffold4083:211215-211979	3.98082433333333	0	10.3887544055469	3.99053620507889e-06	0.000301498843527323
Pg_S0762.14	Pg_S0762.14	Pg_scaffold0762:223729-227770	1.05439633333333	2.88084833333333	-1.77214928787866	4.05092078095514e-06	0.000305701880906446
Pg_S0039.18	Pg_S0039.18	Pg_scaffold0039:6870-11263	4.43670233333333	0.924413	1.95448550042	4.07481375569203e-06	0.000307144461003487
Pg_S0061.19	Pg_S0061.19	Pg_scaffold0061:933969-939705	47.719813	16.257782	1.20834880723594	4.12061688601784e-06	0.00031023323571827
Pg_S5706.4	Pg_S5706.4	Pg_scaffold5706:85054-88121	15.4942913333333	3.3159	1.7698243096758	4.1737301067566e-06	0.000313864504028096
Pg_S2057.23	Pg_S2057.23	Pg_scaffold2057:419115-421011	4.33237033333333	0.0820436666666667	5.35357013512713	4.19446623474135e-06	0.000315055375033796
Pg_S0158.2	Pg_S0158.2	Pg_scaffold0158:238860-243012	0	0.696630666666667	-10.5939164494858	4.22814830042697e-06	0.0003172147294332
Pg_S0500.5	Pg_S0500.5	Pg_scaffold0500:359584-363391	179.619319333333	2.83626666666667	6.65116644446608	4.29187278282331e-06	0.000321620340844298
Pg_S2623.12	Pg_S2623.12	Pg_scaffold2623:175532-185244	0.615580333333333	0	11.3565405025311	4.33307866308825e-06	0.000324059003890529
Pg_S1051.10	Pg_S1051.10	Pg_scaffold1051:662236-667178	53.4890646666667	94.5733363333333	-1.16686750909153	4.33449582160407e-06	0.000324059003890529
XLOC_506370	XLOC_506370	Pg_scaffold6341:60418-71294	0.138085	0.596355333333333	-2.47879004831785	4.35862980565343e-06	0.000325484857124614
Pg_S0595.28	Pg_S0595.28	Pg_scaffold0595:516016-517753	1.026337	4.33071733333333	-2.43485033446978	4.36921788687598e-06	0.000325897022337097
Pg_S5159.1	Pg_S5159.1	Pg_scaffold5159:28065-29432	1.31531233333333	4.80826733333333	-2.21348220514093	4.40174629010965e-06	0.000327942849906014
Pg_S5993.1	Pg_S5993.1	Pg_scaffold5993:14221-51455	0.264904666666667	0.573290666666667	-1.43725929648444	4.51562803448679e-06	0.00033594646570695
Pg_S1888.7	Pg_S1888.7	Pg_scaffold1888:293310-299449	12.6123223333333	36.50002	-1.92595850787201	4.51962319330147e-06	0.00033594646570695
Pg_S0713.4	Pg_S0713.4	Pg_scaffold0713:57952-61867	6.19531333333333	12.4223326666667	-1.37723062431051	4.58082286872714e-06	0.000340102294650901
Pg_S2524.1	Pg_S2524.1	Pg_scaffold2524:4031-4590	3.94042933333333	0.0633493333333333	5.30199219155283	4.61090542236691e-06	0.00034194091699712
XLOC_134415	XLOC_134415	Pg_scaffold0585:918808-930586	3.15151266666667	0.349118333333333	2.78921202862688	4.62322828884022e-06	0.00034245977656598
Pg_S0939.10	Pg_S0939.10	Pg_scaffold0939:747166-750082	0.886546666666667	4.092691	-2.48414325522214	4.63662927284335e-06	0.000343057210272424
Pg_S0493.25	Pg_S0493.25	Pg_scaffold0493:436552-443613	14.6656843333333	4.427756	1.37230955592619	4.69428676530493e-06	0.000346923979151777
Pg_S3132.21	Pg_S3132.21	Pg_scaffold3132:294405-303577	7.32736166666667	14.4872676666667	-1.25537036062156	4.77469294264002e-06	0.00035205138223013
XLOC_229857	XLOC_229857	Pg_scaffold1286:403925-405199	0.0153226666666667	1.126722	-6.17044918766063	4.7770682152276e-06	0.00035205138223013
Pg_S1913.1	Pg_S1913.1	Pg_scaffold1913:36595-37665	5.151341	0.05791	5.96531626272614	4.78009295581224e-06	0.00035205138223013
Pg_S3819.4	Pg_S3819.4	Pg_scaffold3819:111682-120057	1.43301633333333	0.0520013333333333	4.32322180221359	4.79317819798789e-06	0.00035261119613024
Pg_S1200.4	Pg_S1200.4	Pg_scaffold1200:140493-141536	16.9383483333333	35.1155383333333	-1.40034167946657	4.81095911474748e-06	0.000353514773990633
Pg_S3582.19	Pg_S3582.19	Pg_scaffold3582:19713-23702	4.77192866666667	0.873819	2.16016033572247	4.85825748350293e-06	0.00035658278899464
Pg_S0234.20	Pg_S0234.20	Pg_scaffold0234:826775-837817	5.291516	0.954989666666667	2.11953535801624	4.87888783979952e-06	0.000357688680214082
Pg_S0472.1	Pg_S0472.1	Pg_scaffold0472:14662-17532	6.76638433333333	0.549996666666667	3.18863967062571	4.89457780563095e-06	0.000358430267187753
Pg_S2038.20	Pg_S2038.20	Pg_scaffold2038:305381-305884	7.76216066666667	0.376954333333333	3.99912280519035	4.92259144902253e-06	0.000360071603875259
Pg_S1715.26	Pg_S1715.26	Pg_scaffold1715:502622-504459	0.626397	3.05921333333333	-2.6067974062644	4.95558169866941e-06	0.000362072819201873
Pg_S0762.36	Pg_S0762.36	Pg_scaffold0762:518953-530902	1.30385033333333	2.77057433333333	-1.43702871772454	5.02801483704836e-06	0.000366948061251829
Pg_S7592.1	Pg_S7592.1	Pg_scaffold7592:34422-36137	0.762064666666667	3.76766566666667	-2.68604845215901	5.05353205975697e-06	0.000368392173825549
Pg_S5690.1	Pg_S5690.1	Pg_scaffold5690:16984-18507	611.865600666667	1197.13250733333	-1.33403524036954	5.09222137053303e-06	0.00037079214636443
Pg_S1366.5	Pg_S1366.5	Pg_scaffold1366:88384-93726	0.901556333333333	2.33256733333333	-1.69228507725848	5.17894156451252e-06	0.000376416284146648
Pg_S4036.11	Pg_S4036.11	Pg_scaffold4036:171137-172510	19.3321623333333	3.84335466666667	1.95274881548706	5.22257054978456e-06	0.000378995932357729
Pg_S2003.19	Pg_S2003.19	Pg_scaffold2003:328537-330018	3.035431	8.486436	-1.79360020919826	5.23599798872397e-06	0.000379541969202927
Pg_S2833.1	Pg_S2833.1	Pg_scaffold2833:281706-283253	0.0499646666666667	1.37020766666667	-5.01407304746031	5.25603716757133e-06	0.000380137419264529
Pg_S2384.2	Pg_S2384.2	Pg_scaffold2384:405967-409430	2.96313866666667	7.89320966666667	-1.59295884766834	5.27034205160485e-06	0.000380593269289037
Pg_S6039.3	Pg_S6039.3	Pg_scaffold6039:13172-15063	2.84146433333333	0.066301	4.93352677978409	5.27417884373106e-06	0.000380593269289037
Pg_S0439.76	Pg_S0439.76	Pg_scaffold0439:950387-951638	1.85180133333333	7.05189533333333	-2.31285153566708	5.31114306885808e-06	0.0003828310030889
Pg_S2907.5	Pg_S2907.5	Pg_scaffold2907:188889-190271	6.223159	0.127409666666667	5.15135448900489	5.36723890646776e-06	0.000386104477251113
Pg_S1526.5	Pg_S1526.5	Pg_scaffold1526:406702-408403	16.135861	34.4685273333333	-1.45730772686456	5.36856729287195e-06	0.000386104477251113
Pg_S1034.1	Pg_S1034.1	Pg_scaffold1034:21110-22778	2.629132	0.144566666666667	3.73497563557366	5.44967959675239e-06	0.000391133943015134
Pg_S2206.9	Pg_S2206.9	Pg_scaffold2206:120090-126378	9.039007	2.18355266666667	1.77082149902382	5.45674920499837e-06	0.000391133943015134
Pg_S4377.5	Pg_S4377.5	Pg_scaffold4377:56786-64837	6.46789833333333	11.5412233333333	-1.18561271816174	5.46688856267325e-06	0.000391424350808061
Pg_S2973.29	Pg_S2973.29	Pg_scaffold2973:203322-206090	3.163033	0.240915666666667	3.39735561360529	5.55211436696274e-06	0.000397069496311143
XLOC_149681	XLOC_149681	Pg_scaffold0684:723775-735424	0.823309	1.83110866666667	-1.50022879315393	5.55808365497121e-06	0.000397069496311143
Pg_S0403.9	Pg_S0403.9	Pg_scaffold0403:369208-386573	5.66564166666667	0.804792	2.43745721327716	5.56885654633699e-06	0.000397397558827174
Pg_S2673.5	Pg_S2673.5	Pg_scaffold2673:75351-76895	94.5203906666667	206.568557666667	-1.46976124126108	5.59329691855073e-06	0.000398699133786183
Pg_S3293.6	Pg_S3293.6	Pg_scaffold3293:272351-273642	26.6392333333333	53.3091976666667	-1.32594472225155	5.63469409705654e-06	0.000400357686522041
Pg_S3302.8	Pg_S3302.8	Pg_scaffold3302:204965-212065	7.17922666666667	13.3892823333333	-1.24492509942579	5.63524490329799e-06	0.000400357686522041
Pg_S1838.4	Pg_S1838.4	Pg_scaffold1838:71209-78426	2.16477833333333	4.466691	-1.3624475998604	5.65502986882817e-06	0.000401319868042137
Pg_S4748.1	Pg_S4748.1	Pg_scaffold4748:58041-59275	7.33140466666667	39.9039683333333	-2.8758817182564	5.66756182776382e-06	0.00040176577208148
Pg_S5039.1	Pg_S5039.1	Pg_scaffold5039:61793-62828	14.935493	30.011446	-1.34268470323318	5.69000997344641e-06	0.000402907025642253
Pg_S7148.1	Pg_S7148.1	Pg_scaffold7148:8064-19074	9.79413866666667	18.7854183333333	-1.28435626155851	5.84121048223465e-06	0.000412383936270039
Pg_S5750.5	Pg_S5750.5	Pg_scaffold5750:88922-92045	1.509135	0	11.017740058974	5.84300370072797e-06	0.000412383936270039
Pg_S0266.55	Pg_S0266.55	Pg_scaffold0266:1005150-1011900	4.93228233333333	9.148939	-1.22829768197694	5.8977161445111e-06	0.000415788988188033
Pg_S1214.14	Pg_S1214.14	Pg_scaffold1214:262336-262824	862.645894666667	1679.61832666667	-1.32834725487226	5.90661139516182e-06	0.000415960006860158
Pg_S6069.3	Pg_S6069.3	Pg_scaffold6069:59354-78431	6.27754733333333	1.57606233333333	1.6481055168811	5.96256369186072e-06	0.000419440913711025
Pg_S1613.24	Pg_S1613.24	Pg_scaffold1613:163601-164619	378.191406	718.143453	-1.25520512802292	6.00201915144464e-06	0.000421754998209054
Pg_S0193.2	Pg_S0193.2	Pg_scaffold0193:972675-978408	4.69205533333333	8.92064533333333	-1.26853601730145	6.08785737785052e-06	0.000427319735771045
Pg_S8608.2	Pg_S8608.2	Pg_scaffold8608:9057-11174	2.61618733333333	0.024808	6.17092623017904	6.14473963753285e-06	0.000430842071684637
Pg_S5750.4	Pg_S5750.4	Pg_scaffold5750:40863-45502	7.45434566666667	13.7220286666667	-1.33145130871871	6.30454818997507e-06	0.000441565610482176
Pg_S6069.4	Pg_S6069.4	Pg_scaffold6069:81843-87919	7.99569433333333	1.56509166666667	1.98611526963787	6.32829929927145e-06	0.000442746824533142
Pg_S1116.10	Pg_S1116.10	Pg_scaffold1116:120829-122482	5.334174	12.4161253333333	-1.57487054770596	6.36049509583964e-06	0.00044451564421968
Pg_S0496.3	Pg_S0496.3	Pg_scaffold0496:35570-45657	8.67645966666667	15.7033503333333	-1.21170493679708	6.40399443344847e-06	0.000447069735171556
Pg_S1061.11	Pg_S1061.11	Pg_scaffold1061:166287-168066	264.065139666667	515.877095333333	-1.33361036116056	6.55854385847146e-06	0.000456866886158484
Pg_S1993.17	Pg_S1993.17	Pg_scaffold1993:229066-234732	0.815761666666667	2.154642	-1.74309197884644	6.57080055556652e-06	0.00045720735227457
Pg_S1758.10	Pg_S1758.10	Pg_scaffold1758:151940-157924	7.43338333333333	0.409481	3.74913356925751	6.58476434313568e-06	0.00045720735227457
XLOC_369287	XLOC_369287	Pg_scaffold2898:162672-165177	0.427187666666667	0	8.98161558892941	6.66843042195923e-06	0.000462517154703658
Pg_S5470.6	Pg_S5470.6	Pg_scaffold5470:84354-88418	0.292939666666667	1.33224066666667	-2.52132912493183	6.68757031234532e-06	0.000463344850002753
Pg_S1740.18	Pg_S1740.18	Pg_scaffold1740:329477-335612	0.203074333333333	1.098271	-2.75258386497539	6.74663020400439e-06	0.000466933622816648
Pg_S1480.48	Pg_S1480.48	Pg_scaffold1480:158296-165238	1.954534	3.764229	-1.27947143204909	6.77068256183735e-06	0.00046808152551811
Pg_S3083.16	Pg_S3083.16	Pg_scaffold3083:135455-140844	7.954668	15.1766426666667	-1.27576195909499	6.77777622647382e-06	0.00046808152551811
Pg_S4684.15	Pg_S4684.15	Pg_scaffold4684:187497-192104	9.25382033333333	2.67769966666667	1.44643789131497	6.88768372990808e-06	0.000474652211252058
Pg_S0234.13	Pg_S0234.13	Pg_scaffold0234:734523-737565	14.6636206666667	26.6664726666667	-1.19186601879749	6.95301545760934e-06	0.00047835127159703
Pg_S1703.17	Pg_S1703.17	Pg_scaffold1703:236399-243439	4.86341766666667	8.798463	-1.21008874186731	6.95624049619296e-06	0.00047835127159703
Pg_S0093.27	Pg_S0093.27	Pg_scaffold0093:305806-308253	3.25320933333333	0.073794	5.00485464986559	6.96421658539954e-06	0.000478388108520138
Pg_S5143.4	Pg_S5143.4	Pg_scaffold5143:149459-150845	10.0248773333333	19.414851	-1.30768998327422	6.98133892166571e-06	0.000479052473113574
Pg_S0783.4	Pg_S0783.4	Pg_scaffold0783:593113-595952	13.6573126666667	51.843345	-2.33038124999554	7.03735153077797e-06	0.000482381187657676
Pg_S5101.8	Pg_S5101.8	Pg_scaffold5101:87142-93601	0.136632666666667	0.706996333333333	-2.71790927921825	7.1126555438299e-06	0.000487023749569848
Pg_S0967.34	Pg_S0967.34	Pg_scaffold0967:465953-469466	0	0.213205333333333	-8.80113168491573	7.13614470091592e-06	0.000488112297542649
Pg_S0082.5	Pg_S0082.5	Pg_scaffold0082:495798-499396	25.9239456666667	51.1412226666667	-1.34124238705121	7.15499883622993e-06	0.000488881833341381
Pg_S0093.88	Pg_S0093.88	Pg_scaffold0093:1358517-1360344	2.43729066666667	0.0906433333333333	4.29632004216528	7.17569522729644e-06	0.000489775478061838
Pg_S0544.32	Pg_S0544.32	Pg_scaffold0544:508429-517850	3.34127333333333	5.850243	-1.15183546046931	7.27301127126871e-06	0.000495891339021732
Pg_S5466.9	Pg_S5466.9	Pg_scaffold5466:106581-108348	22.8360476666667	0.181366666666667	6.53157023828061	7.30005645894341e-06	0.000497208082716341
Pg_S0213.51	Pg_S0213.51	Pg_scaffold0213:730383-747349	0.499525	1.41948566666667	-1.87873454357457	7.31768507090837e-06	0.000497402554996967
Pg_S5579.11	Pg_S5579.11	Pg_scaffold5579:137884-139457	2.37343733333333	0.108203666666667	4.04598747336083	7.44656433820602e-06	0.000505497181864935
Pg_S0061.22	Pg_S0061.22	Pg_scaffold0061:954836-955822	1.74214033333333	0.0162866666666667	6.13252484235361	7.45320592895295e-06	0.000505497181864935
Pg_S6380.2	Pg_S6380.2	Pg_scaffold6380:25611-29585	47.539294	14.4879086666667	1.37559175163411	7.57464555554889e-06	0.00051319221352958
Pg_S7666.4	Pg_S7666.4	Pg_scaffold7666:38029-42825	0.160011333333333	1.199355	-3.28067846751635	7.62418351702075e-06	0.000516004740431965
Pg_S7804.2	Pg_S7804.2	Pg_scaffold7804:16532-23403	3.60044266666667	7.186832	-1.34332396541418	7.64931399680056e-06	0.000517161191102301
Pg_S2286.21	Pg_S2286.21	Pg_scaffold2286:375900-379194	29.088446	51.1157583333333	-1.14368966469799	7.88731623305527e-06	0.000532692105588783
Pg_S3453.10	Pg_S3453.10	Pg_scaffold3453:103663-104842	6.36691433333333	14.3666193333333	-1.52876615619766	8.035758300651e-06	0.000541579785847649
XLOC_241369	XLOC_241369	Pg_scaffold1389:580205-583242	1.502949	4.076753	-1.81516618547341	8.13996141879717e-06	0.000548028229720401
Pg_S6968.5	Pg_S6968.5	Pg_scaffold6968:57737-59014	4.738887	0.599147666666667	2.6091152841277	8.15286403606008e-06	0.000548322746927321
Pg_S0439.36	Pg_S0439.36	Pg_scaffold0439:431086-440366	2.26763533333333	0.116215	3.86922322304905	8.17577735953791e-06	0.000549289217459613
Pg_S2207.4	Pg_S2207.4	Pg_scaffold2207:30552-30965	39.571778	94.113032	-1.56969423959473	8.20890257532323e-06	0.000550939039648207
Pg_S2456.7	Pg_S2456.7	Pg_scaffold2456:55536-61021	1.11714633333333	2.545753	-1.53965230980773	8.22010230348637e-06	0.00055111543034928
Pg_S0978.1	Pg_S0978.1	Pg_scaffold0978:850-7610	7.64667233333333	13.9709806666667	-1.20626543043357	8.25814466227006e-06	0.000552513703647571
Pg_S0826.1	Pg_S0826.1	Pg_scaffold0826:418413-432193	16.909161	28.9758516666667	-1.12193346695645	8.3030168403139e-06	0.000554938431148464
Pg_S1964.5	Pg_S1964.5	Pg_scaffold1964:287480-290895	11.555988	1.994221	2.12992499376154	8.66764550725835e-06	0.000577128947824968
Pg_S5719.3	Pg_S5719.3	Pg_scaffold5719:102395-103743	68.7421973333333	0.910512	5.84955135789813	8.67093697273421e-06	0.000577128947824968
Pg_S8361.1	Pg_S8361.1	Pg_scaffold8361:14894-16411	0.785136	5.932233	-3.25445806257058	8.70453455674122e-06	0.000578766032947501
Pg_S3187.4	Pg_S3187.4	Pg_scaffold3187:94682-96079	0.204971	2.39029833333333	-3.90904905823363	8.77479738070045e-06	0.000582835095443715
Pg_S2017.13	Pg_S2017.13	Pg_scaffold2017:327186-332587	8.50930966666667	17.5152326666667	-1.33358637376656	8.79118957183001e-06	0.000583321284530839
Pg_S3013.7	Pg_S3013.7	Pg_scaffold3013:263292-270129	8.538861	14.8281203333333	-1.12697364404056	8.82778522467411e-06	0.000584543026576361
Pg_S0851.2	Pg_S0851.2	Pg_scaffold0851:261944-265958	3.129641	6.96946733333333	-1.49489452274793	8.96590004022219e-06	0.000593077684142105
Pg_S0426.46	Pg_S0426.46	Pg_scaffold0426:1046905-1048797	0.134920333333333	1.57418933333333	-3.8311441609762	8.97704812620588e-06	0.000593204816364371
Pg_S0450.15	Pg_S0450.15	Pg_scaffold0450:482468-492766	8.75149233333333	18.1850633333333	-1.4063813126286	8.9985361951864e-06	0.000594014253804625
Pg_S1212.22	Pg_S1212.22	Pg_scaffold1212:376217-379862	5.508751	1.12049	1.91125477745572	9.0481492135643e-06	0.000596676719831108
Pg_S4010.16	Pg_S4010.16	Pg_scaffold4010:77496-88857	169.954040333333	301.022746	-1.18225153228607	9.08769776956015e-06	0.00059867071290127
Pg_S0230.13	Pg_S0230.13	Pg_scaffold0230:808452-809582	31.069766	0.491060666666667	5.58609846782244	9.2709886472299e-06	0.000610120251854958
Pg_S6682.1	Pg_S6682.1	Pg_scaffold6682:2808-17831	6.83499866666667	3.07057633333333	1.50081102348452	9.29088108949842e-06	0.000610804182546411
Pg_S1679.47	Pg_S1679.47	Pg_scaffold1679:102050-107587	4.41243866666667	1.086291	1.66814343237474	9.3874143012557e-06	0.000616520112271232
Pg_S9066.2	Pg_S9066.2	Pg_scaffold9066:10786-11812	29.7621206666667	85.5750453333333	-1.85737579197472	9.49398802719012e-06	0.000622248169415103
Pg_S0930.30	Pg_S0930.30	Pg_scaffold0930:679740-680274	0.203420666666667	4.839626	-4.87297150706648	9.58218998277274e-06	0.000627389498098122
Pg_S6380.5	Pg_S6380.5	Pg_scaffold6380:59894-64720	6.361742	1.66063533333333	1.57089003735821	9.66815138092074e-06	0.000632373816060712
Pg_S2513.19	Pg_S2513.19	Pg_scaffold2513:229238-237439	2.517111	4.689602	-1.23868880765183	9.71199971579545e-06	0.000634596274112586
Pg_S1500.28	Pg_S1500.28	Pg_scaffold1500:413167-435176	1.54264366666667	3.10438	-1.32579884681564	9.77741429130709e-06	0.000638221958653686
Pg_S3759.20	Pg_S3759.20	Pg_scaffold3759:235920-241924	8.13023566666667	2.75915566666667	1.22520476158991	9.87769821284355e-06	0.000644114081433051
Pg_S1950.2	Pg_S1950.2	Pg_scaffold1950:61681-63214	3.10427666666667	0.098393	4.60197251415825	9.93793273886531e-06	0.000647385332703226
Pg_S1876.8	Pg_S1876.8	Pg_scaffold1876:283757-285636	17.487841	36.8435396666667	-1.41793738990193	9.96957134994699e-06	0.000648653737457348
Pg_S1464.20	Pg_S1464.20	Pg_scaffold1464:409682-411369	18.852425	0.137357333333333	6.5818002010403	9.97758097463787e-06	0.000648653737457348
Pg_S0290.6	Pg_S0290.6	Pg_scaffold0290:193615-197692	4.70197733333333	0.304464	3.52556157109637	1.00004466733185e-05	0.00064948355485625
Pg_S2142.1	Pg_S2142.1	Pg_scaffold2142:305469-309454	36.8541126666667	75.7649206666667	-1.38212109655888	1.00206280345019e-05	0.000650137537947864
Pg_S3532.12	Pg_S3532.12	Pg_scaffold3532:269934-272450	0.580557333333333	2.25928366666667	-2.28711675891127	1.00594175680799e-05	0.000651996282214984
Pg_S4399.8	Pg_S4399.8	Pg_scaffold4399:68120-68413	5.73730333333333	21.7101563333333	-2.25404631248515	1.01018195099562e-05	0.00065408518349662
Pg_S0375.3	Pg_S0375.3	Pg_scaffold0375:301635-303071	4846.242025	8753.41601533333	-1.20649448989089	1.01483086178237e-05	0.000656434256430172
Pg_S1400.11	Pg_S1400.11	Pg_scaffold1400:165769-167265	1.47389033333333	0.0108976666666667	6.33719670071478	1.01699989234494e-05	0.0006571761314393
Pg_S4176.13	Pg_S4176.13	Pg_scaffold4176:140732-154812	3.94478	3.32922466666667	-1.36264867708238	1.02715894868978e-05	0.000663074415310821
Pg_S8185.3	Pg_S8185.3	Pg_scaffold8185:31489-34288	13.3172313333333	23.3116716666667	-1.14874237807388	1.03535951319891e-05	0.000667697846144808
Pg_S6136.5	Pg_S6136.5	Pg_scaffold6136:44581-55935	1.814897	0.0399243333333333	5.15768675914848	1.04806964503086e-05	0.000675217293556154
Pg_S0620.2	Pg_S0620.2	Pg_scaffold0620:270881-276240	49.3755476666667	92.9509456666667	-1.22922500151308	1.06293659754555e-05	0.000683425714757889
Pg_S0810.66	Pg_S0810.66	Pg_scaffold0810:669966-672197	66.592958	135.934822	-1.36948361158579	1.06420774422525e-05	0.000683559451775293
Pg_S3571.8	Pg_S3571.8	Pg_scaffold3571:183739-189726	12.5401473333333	4.16265966666667	1.26318834645451	1.06576467838423e-05	0.000683876305003916
Pg_S1647.4	Pg_S1647.4	Pg_scaffold1647:47078-55228	9.700574	3.30261566666667	1.22049985176429	1.07040459895408e-05	0.000686168834440197
Pg_S3517.4	Pg_S3517.4	Pg_scaffold3517:80170-80601	6.17589666666667	20.319513	-2.0222274651434	1.07472903698898e-05	0.000688254762572144
Pg_S5207.1	Pg_S5207.1	Pg_scaffold5207:17529-22229	0.439471	1.895554	-2.48062053502024	1.08346579078813e-05	0.000692470342788403
Pg_S1291.1	Pg_S1291.1	Pg_scaffold1291:17483-18585	50.7974853333333	16.1152776666667	1.33343606392289	1.08552716196593e-05	0.000693098852092966
Pg_S5168.6	Pg_S5168.6	Pg_scaffold5168:81982-85033	6.50078533333333	11.717234	-1.19013535684625	1.08965694070245e-05	0.000695045462890921
Pg_S0431.8	Pg_S0431.8	Pg_scaffold0431:125908-127761	3.85055266666667	0.140638666666667	4.35129930591003	1.09492466509884e-05	0.000697713342588654
Pg_S0001.1	Pg_S0001.1	Pg_scaffold0001:83553-92579	2.892272	5.01761133333333	-1.13781167540319	1.09922575559657e-05	0.000699760585958786
Pg_S0812.41	Pg_S0812.41	Pg_scaffold0812:799582-801685	2.06671466666667	0.0112533333333333	6.92298464344698	1.1045258243086e-05	0.000701896431051311
Pg_S2078.2	Pg_S2078.2	Pg_scaffold2078:21832-32520	2011.05302966667	3488.972412	-1.16068450294105	1.10521125210226e-05	0.000701896431051311
Pg_S1887.9	Pg_S1887.9	Pg_scaffold1887:492664-496497	0.600088333333333	0.00338766666666667	6.25159442962671	1.10585586141436e-05	0.000701896431051311
Pg_S0953.6	Pg_S0953.6	Pg_scaffold0953:73684-82840	373.904363	734.572469	-1.31252572423354	1.10903977496553e-05	0.000703223090445597
Pg_S5119.4	Pg_S5119.4	Pg_scaffold5119:35551-37914	22.639932	6.88085233333333	1.40178390702231	1.11709599415203e-05	0.00070763353733989
Pg_S1705.6	Pg_S1705.6	Pg_scaffold1705:451474-452269	13.2013233333333	32.1281456666667	-1.65377279384436	1.12032528565823e-05	0.00070898065518387
Pg_S1815.32	Pg_S1815.32	Pg_scaffold1815:486137-488480	2.293226	6.544899	-1.86019213902483	1.12994330364918e-05	0.000713662422902042
Pg_S5165.4	Pg_S5165.4	Pg_scaffold5165:75483-79217	12.631023	1.89173033333333	2.34217639032413	1.13318455002608e-05	0.000715007201457081
Pg_S3726.9	Pg_S3726.9	Pg_scaffold3726:46023-53691	1.111427	2.81560633333333	-1.63414688324801	1.14227942595475e-05	0.000718630117134901
Pg_S1964.1	Pg_S1964.1	Pg_scaffold1964:38241-40157	12.044106	3.208725	1.57490640592303	1.14686911339267e-05	0.000720812282646093
Pg_S1779.6	Pg_S1779.6	Pg_scaffold1779:109225-113797	2.40910733333333	0.320682333333333	2.5360900429286	1.14857817838444e-05	0.000721127889565611
Pg_S6583.7	Pg_S6583.7	Pg_scaffold6583:84263-86360	8.30749	17.2478643333333	-1.36565013140334	1.1496144189448e-05	0.000721127889565611
Pg_S3071.8	Pg_S3071.8	Pg_scaffold3071:125958-126469	4.81711433333333	0	10.0845053079933	1.16520111701744e-05	0.000730192699997598
Pg_S2315.8	Pg_S2315.8	Pg_scaffold2315:291893-300991	13.858046	1.37792233333333	2.55647893030649	1.17268783362596e-05	0.000733909265182919
Pg_S0441.5	Pg_S0441.5	Pg_scaffold0441:252353-255128	7601.15625	13857.7373046667	-1.2217858700456	1.17341471414713e-05	0.000733909265182919
Pg_S5049.14	Pg_S5049.14	Pg_scaffold5049:136470-156530	3.51296266666667	11.1693016666667	-2.21866127489043	1.18358628360935e-05	0.000739551639367802
Pg_S1735.4	Pg_S1735.4	Pg_scaffold1735:225478-233742	0.596636333333333	1.69980166666667	-1.86491060684615	1.19130495149608e-05	0.000742930583524653
Pg_S1804.3	Pg_S1804.3	Pg_scaffold1804:63409-65525	6.03408133333333	11.576423	-1.28998074553315	1.19285163143685e-05	0.000743174307120771
Pg_S2898.9	Pg_S2898.9	Pg_scaffold2898:76622-78615	47.7132796666667	6.434131	2.45681206574561	1.21317366532138e-05	0.000755103717187835
Pg_S5069.6	Pg_S5069.6	Pg_scaffold5069:81302-87231	11.3905123333333	24.9962693333333	-1.43147916947427	1.22165435736576e-05	0.000759646891307434
Pg_S4665.8	Pg_S4665.8	Pg_scaffold4665:6236-9192	2637.40959933333	4795.206276	-1.18398342322651	1.22883524811971e-05	0.000763373827179757
Pg_S0680.18	Pg_S0680.18	Pg_scaffold0680:210747-212032	3.08308966666667	0.119463	4.23456649842885	1.24549403307644e-05	0.00077297571767068
Pg_S1058.12	Pg_S1058.12	Pg_scaffold1058:510354-512201	2.54267	0.00556433333333333	8.13743970886926	1.24923266107156e-05	0.00077404990241737
Pg_S2911.6	Pg_S2911.6	Pg_scaffold2911:94672-95788	4.57423633333333	10.9195573333333	-1.61197412993115	1.24963263454838e-05	0.00077404990241737
Pg_S3793.16	Pg_S3793.16	Pg_scaffold3793:141510-142245	4.17174033333333	12.9066963333333	-2.32996022149948	1.25169636903763e-05	0.000774581999457586
Pg_S3138.9	Pg_S3138.9	Pg_scaffold3138:82575-93129	1.041711	2.59558533333333	-1.62036057818349	1.25319856850828e-05	0.000774592173485223
Pg_S6363.5	Pg_S6363.5	Pg_scaffold6363:65043-65662	1002.45581066667	279.765126666667	1.5350415162673	1.25521733473717e-05	0.000774592173485223
Pg_S0992.51	Pg_S0992.51	Pg_scaffold0992:664736-666199	6.736485	16.64621	-1.63932737348675	1.25532699510328e-05	0.000774592173485223
Pg_S3597.2	Pg_S3597.2	Pg_scaffold3597:45552-54170	37.9757353333333	70.1915636666667	-1.22503067469765	1.26260726101367e-05	0.000778337454018553
Pg_S1446.8	Pg_S1446.8	Pg_scaffold1446:564247-566217	3.144373	0	11.4053998866846	1.27028393462041e-05	0.000781700594886541
Pg_S2022.3	Pg_S2022.3	Pg_scaffold2022:71670-76607	10.173139	3.43869966666667	1.22431200126034	1.27049446568439e-05	0.000781700594886541
Pg_S4596.1	Pg_S4596.1	Pg_scaffold4596:40652-41671	0.0220603333333333	1.15063233333333	-5.93181407713668	1.280438935296e-05	0.00078671651649565
Pg_S1338.1	Pg_S1338.1	Pg_scaffold1338:26939-28129	7.16337733333333	0.700562666666667	2.93327097759518	1.28109399149394e-05	0.00078671651649565
Pg_S6261.1	Pg_S6261.1	Pg_scaffold6261:39907-43020	1.26909133333333	3.29920633333333	-1.73137058724364	1.29075829205682e-05	0.000791140087188612
Pg_S0548.6	Pg_S0548.6	Pg_scaffold0548:566415-567771	0.841155333333333	0	9.01140219457937	1.29801933779463e-05	0.000794184570722122
Pg_S0431.44	Pg_S0431.44	Pg_scaffold0431:598465-606035	9.73355233333333	2.992012	1.36000051012098	1.29910926017975e-05	0.000794184570722122
Pg_S5338.12	Pg_S5338.12	Pg_scaffold5338:83794-85399	3.147265	0.0415243333333333	5.73087852013978	1.29943101965857e-05	0.000794184570722122
Pg_S1338.6	Pg_S1338.6	Pg_scaffold1338:79402-85962	3.18731866666667	5.88689833333333	-1.22057525531855	1.30405694888972e-05	0.000796254943834885
Pg_S7205.11	Pg_S7205.11	Pg_scaffold7205:63871-69514	6.07177933333333	10.7825476666667	-1.16831144488952	1.31150243840245e-05	0.000799674274449761
Pg_S0509.13	Pg_S0509.13	Pg_scaffold0509:329203-333331	258.439305666667	449.997853666667	-1.12815679695763	1.31214439396618e-05	0.000799674274449761
Pg_S0953.3	Pg_S0953.3	Pg_scaffold0953:15175-15708	4.69875	14.9609116666667	-2.00189057241898	1.32126612156696e-05	0.00080447089538134
Pg_S0050.7	Pg_S0050.7	Pg_scaffold0050:1114802-1128196	0	1.146599	-10.8608529762568	1.32914716186553e-05	0.0008085037456888
Pg_S3750.2	Pg_S3750.2	Pg_scaffold3750:81684-83165	6.732271	13.8537963333333	-1.39602784740138	1.3318102941384e-05	0.000809357983666562
Pg_S1047.4	Pg_S1047.4	Pg_scaffold1047:43775-44662	15.155888	0.256558333333333	5.47987050586449	1.33880067251094e-05	0.000812837847400978
Pg_S3581.10	Pg_S3581.10	Pg_scaffold3581:253159-261936	2.215402	4.07243533333333	-1.21195487436736	1.34603879638115e-05	0.000816290540694869
Pg_S0798.2	Pg_S0798.2	Pg_scaffold0798:169455-177046	0	0.176930333333333	-9.31045400955831	1.34799654981227e-05	0.000816290540694869
Pg_S3574.15	Pg_S3574.15	Pg_scaffold3574:253041-254869	7.33479133333333	17.4883913333333	-1.504589842051	1.34829624582859e-05	0.000816290540694869
Pg_S6332.1	Pg_S6332.1	Pg_scaffold6332:3444-8488	2.747467	0.577624666666667	1.91857933518585	1.35238806106834e-05	0.000817315469278542
Pg_S1481.2	Pg_S1481.2	Pg_scaffold1481:221841-223649	12164.8746743333	22040.36263	-1.21304218012552	1.3525315094444e-05	0.000817315469278542
Pg_S5274.15	Pg_S5274.15	Pg_scaffold5274:116914-128285	4.44006733333333	1.47196266666667	1.26082905947732	1.35577088144315e-05	0.000817517063895967
Pg_S5324.5	Pg_S5324.5	Pg_scaffold5324:61657-68641	5.38674433333333	10.678823	-1.32996597461315	1.35606274111793e-05	0.000817517063895967
Pg_S5925.8	Pg_S5925.8	Pg_scaffold5925:80341-82617	6.10101733333333	12.5459873333333	-1.36859168015327	1.35667958687476e-05	0.000817517063895967
Pg_S5719.2	Pg_S5719.2	Pg_scaffold5719:69034-70372	14.423974	0.04907	7.65573637094939	1.3606087862505e-05	0.000819117064801146
Pg_S0810.67	Pg_S0810.67	Pg_scaffold0810:674052-705317	5.12991966666667	9.572762	-1.25402035550533	1.36876237979859e-05	0.000823254873447429
Pg_S0804.6	Pg_S0804.6	Pg_scaffold0804:224274-231859	1.85123866666667	0.371719666666667	1.98363319720224	1.37267051956994e-05	0.000824833866600643
Pg_S1945.1	Pg_S1945.1	Pg_scaffold1945:45460-46446	3.95064866666667	10.0034913333333	-1.67424971667024	1.38673436630288e-05	0.000832506748980484
Pg_S1941.17	Pg_S1941.17	Pg_scaffold1941:353118-355728	1.31596066666667	3.63985433333333	-1.82720907435156	1.38806409206945e-05	0.00083252769462404
Pg_S1059.24	Pg_S1059.24	Pg_scaffold1059:396579-397654	8.88585	18.426402	-1.40779050646757	1.39440584203746e-05	0.000834773910797399
Pg_S2176.4	Pg_S2176.4	Pg_scaffold2176:110398-118450	8.966142	17.697942	-1.29193456680216	1.42484801645346e-05	0.000851412900240631
Pg_S5272.2	Pg_S5272.2	Pg_scaffold5272:38516-39004	545.113129	996.272155666667	-1.22983963067403	1.43276255221397e-05	0.000854754322213751
Pg_S0500.11	Pg_S0500.11	Pg_scaffold0500:380845-382383	209.583373666667	387.437062666667	-1.25157963481363	1.43309872985322e-05	0.000854754322213751
Pg_S2693.3	Pg_S2693.3	Pg_scaffold2693:28837-34458	5.44582166666667	9.40253866666667	-1.12018660217531	1.43711893721781e-05	0.000855564807290339
Pg_S1003.16	Pg_S1003.16	Pg_scaffold1003:698634-702145	4.166162	8.723674	-1.41549100441834	1.44310636871454e-05	0.000858334570609341
Pg_S4225.17	Pg_S4225.17	Pg_scaffold4225:109414-110306	1.05905533333333	0	8.75459613813963	1.45578904674819e-05	0.000864267634790507
Pg_S1405.1	Pg_S1405.1	Pg_scaffold1405:80762-83794	2.47844133333333	0.0900363333333333	4.41847937285063	1.45711415346664e-05	0.000864267634790507
Pg_S3058.2	Pg_S3058.2	Pg_scaffold3058:182994-189049	397.419658666667	745.939828666667	-1.28284495770536	1.46766078326889e-05	0.000869720900654896
Pg_S7822.1	Pg_S7822.1	Pg_scaffold7822:7797-13095	0.881669333333333	2.83793766666667	-2.07062402753285	1.4730864597395e-05	0.000872132292959583
Pg_S0189.6	Pg_S0189.6	Pg_scaffold0189:71471-71833	9.446312	29.896275	-2.04984211816756	1.48316268024148e-05	0.000876483710375059
Pg_S3751.11	Pg_S3751.11	Pg_scaffold3751:196443-204401	0.758766	2.22538266666667	-1.78161769713086	1.49076579887305e-05	0.000880167840260252
Pg_S2162.9	Pg_S2162.9	Pg_scaffold2162:62678-66990	1.16492533333333	3.98081233333333	-2.09964904086513	1.50595012235928e-05	0.000887602953230723
Pg_S0039.1	Pg_S0039.1	Pg_scaffold0039:20935-26777	6.62710866666667	12.8583543333333	-1.30706253207828	1.50715856289955e-05	0.000887602953230723
Pg_S0247.24	Pg_S0247.24	Pg_scaffold0247:650013-657827	2.740349	0.472200333333333	2.21479873929586	1.50750034983195e-05	0.000887602953230723
Pg_S0817.16	Pg_S0817.16	Pg_scaffold0817:629671-634659	36.4050253333333	13.5329763333333	1.08839065612429	1.51797563496111e-05	0.000892791700929253
Pg_S5436.3	Pg_S5436.3	Pg_scaffold5436:15890-20912	0.682226	0	8.80248027157453	1.51909002242224e-05	0.000892791700929253
Pg_S0333.8	Pg_S0333.8	Pg_scaffold0333:992346-998176	11.884337	3.666556	1.33917960670101	1.53728891933009e-05	0.000902662359426917
Pg_S1518.3	Pg_S1518.3	Pg_scaffold1518:24165-27501	3.405755	7.891181	-1.5748626192372	1.5440644569285e-05	0.000905813579586449
XLOC_159167	XLOC_159167	Pg_scaffold0747:371000-373503	13.1554706666667	2.42014833333333	2.03853843646772	1.55496035563039e-05	0.000911374029403932
Pg_S7852.1	Pg_S7852.1	Pg_scaffold7852:17079-17931	217.367075666667	422.038665666667	-1.30214292116992	1.56229142947202e-05	0.000914836882962962
Pg_S2858.3	Pg_S2858.3	Pg_scaffold2858:121164-124601	2.02617066666667	4.28373533333333	-1.53588672183026	1.56995640928124e-05	0.00091848878335893
Pg_S2229.17	Pg_S2229.17	Pg_scaffold2229:388662-400942	7.25451966666667	1.640194	1.77601864620889	1.58617696527849e-05	0.000927134855995873
Pg_S2484.6	Pg_S2484.6	Pg_scaffold2484:63861-66761	2.031808	0.232517333333333	2.75762188913929	1.61373253815483e-05	0.000941641199435868
Pg_S3372.1	Pg_S3372.1	Pg_scaffold3372:7575-8110	12.72607	32.6957066666667	-1.72547644166881	1.6139240415863e-05	0.000941641199435868
Pg_S1227.9	Pg_S1227.9	Pg_scaffold1227:85700-87598	6.701713	14.3472373333333	-1.42725683016554	1.63379196590695e-05	0.000952368887034935
Pg_S8528.1	Pg_S8528.1	Pg_scaffold8528:4876-6937	5.482247	11.6283133333333	-1.42561375224105	1.64634216736789e-05	0.000958815362256211
Pg_S1692.9	Pg_S1692.9	Pg_scaffold1692:374291-377135	11.3284473333333	0.031379	8.14847603238086	1.65191331817329e-05	0.000960411893441541
Pg_S6185.8	Pg_S6185.8	Pg_scaffold6185:86160-86954	115.733012	219.814311	-1.2601649569974	1.65207097509385e-05	0.000960411893441541
Pg_S3083.5	Pg_S3083.5	Pg_scaffold3083:41858-48179	3.060288	0.198615	2.9849904035509	1.65667087224307e-05	0.000962215992788982
Pg_S1712.9	Pg_S1712.9	Pg_scaffold1712:350825-353626	10.212105	17.4438796666667	-1.11876027497714	1.66348284527818e-05	0.000964646206780941
Pg_S2162.35	Pg_S2162.35	Pg_scaffold2162:363069-367161	5.87935133333333	1.686546	1.46891787491106	1.66396842925942e-05	0.000964646206780941
Pg_S0671.1	Pg_S0671.1	Pg_scaffold0671:15661-21168	5.40603366666667	1.80461933333333	1.24594854264828	1.66535599341614e-05	0.000964646206780941
Pg_S3643.3	Pg_S3643.3	Pg_scaffold3643:91004-91582	6.32048633333333	20.077041	-2.0479897707623	1.68066739596744e-05	0.000971947281533358
Pg_S0121.20	Pg_S0121.20	Pg_scaffold0121:310720-319083	23.6422673333333	40.5109583333333	-1.12606249838781	1.68098385135171e-05	0.000971947281533358
Pg_S4468.1	Pg_S4468.1	Pg_scaffold4468:14903-17363	92.6882043333333	32.158775	1.1839089572932	1.69092699233357e-05	0.000976817986514636
Pg_S0079.14	Pg_S0079.14	Pg_scaffold0079:1486230-1489303	5.22395433333333	12.6281726666667	-1.57608859896563	1.69450549719632e-05	0.000978006512098158
Pg_S1200.17	Pg_S1200.17	Pg_scaffold1200:116913-117920	891.900655333333	1588.651774	-1.1916011396544	1.69977037435321e-05	0.000980165345196538
Pg_S3615.10	Pg_S3615.10	Pg_scaffold3615:173622-176292	3.632533	0.465435	2.65238114012753	1.70979682793975e-05	0.000985063591838834
Pg_S0327.40	Pg_S0327.40	Pg_scaffold0327:922294-923391	2.423781	0	10.1924534105933	1.72271875041632e-05	0.000991619738377509
Pg_S2289.15	Pg_S2289.15	Pg_scaffold2289:381997-392356	27.4197963333333	50.991155	-1.24168011667822	1.73424124495619e-05	0.000997359347814878
Pg_S7126.4	Pg_S7126.4	Pg_scaffold7126:9464-16431	2.177132	5.381357	-1.59328239642186	1.73705300195317e-05	0.000998083644446659
Pg_S0761.4	Pg_S0761.4	Pg_scaffold0761:109241-110014	3.52925966666667	10.3790133333333	-1.88893709881441	1.74112690290006e-05	0.000999531208471987
Pg_S2917.15	Pg_S2917.15	Pg_scaffold2917:235517-247771	4.02454833333333	1.093888	1.53053464007164	1.74988188870923e-05	0.00100366106972746
Pg_S6789.4	Pg_S6789.4	Pg_scaffold6789:59095-73136	4.524091	7.402933	-1.11927073353072	1.75983598601089e-05	0.00100847071797287
Pg_S2456.18	Pg_S2456.18	Pg_scaffold2456:228078-230232	0.721161	2.66831333333333	-2.22902258880156	1.78746286334193e-05	0.00102339013589878
Pg_S2596.2	Pg_S2596.2	Pg_scaffold2596:364870-367783	1.50470366666667	3.81114	-1.66235446411834	1.78917030144986e-05	0.0010234563496621
Pg_S0473.6	Pg_S0473.6	Pg_scaffold0473:752088-755449	80.8778333333333	143.872645	-1.16433718807999	1.79223129430896e-05	0.00102429602932346
Pg_S3845.5	Pg_S3845.5	Pg_scaffold3845:112953-129844	8.01373633333333	0.164733666666667	5.44428862647731	1.80698561821198e-05	0.00103089571702358
Pg_S3128.1	Pg_S3128.1	Pg_scaffold3128:26837-29797	8.51555066666667	2.01279633333333	1.70592356132641	1.82521104945196e-05	0.00104037029818762
Pg_S0812.32	Pg_S0812.32	Pg_scaffold0812:573482-574486	3.75943466666667	0.222649	3.74588816646377	1.83547056574352e-05	0.00104521015715708
Pg_S3429.29	Pg_S3429.29	Pg_scaffold3429:198248-205588	2.67007133333333	4.94695533333333	-1.21822484318001	1.83695327483436e-05	0.00104521015715708
Pg_S1314.19	Pg_S1314.19	Pg_scaffold1314:310624-316265	191.622986	376.321625	-1.31244014787456	1.84476654646091e-05	0.00104872776190319
Pg_S4458.5	Pg_S4458.5	Pg_scaffold4458:54270-62281	0.662915666666667	1.566975	-1.58794719834592	1.84835553214269e-05	0.00104983981709052
Pg_S4798.6	Pg_S4798.6	Pg_scaffold4798:81459-83684	4.25989933333333	0.700134	2.27805822479221	1.85465992520497e-05	0.00105249086099716
Pg_S1084.7	Pg_S1084.7	Pg_scaffold1084:265170-267512	6.01607933333333	1.46285066666667	1.68802603143302	1.90393933909854e-05	0.00107855227970643
Pg_S0148.7	Pg_S0148.7	Pg_scaffold0148:203260-204991	68.977576	130.918373	-1.26909029360855	1.90593852162262e-05	0.00107873435903387
Pg_S2198.2	Pg_S2198.2	Pg_scaffold2198:372470-415875	16.950329	28.741083	-1.09135086027681	1.91102488857876e-05	0.00108066188422217
Pg_S3488.1	Pg_S3488.1	Pg_scaffold3488:11552-13713	0.012221	0.727819666666667	-6.01337990021862	1.93560172831707e-05	0.00109359796769661
Pg_S1300.10	Pg_S1300.10	Pg_scaffold1300:137987-142074	14.1288866666667	25.6237426666667	-1.1958897172151	1.93950770687302e-05	0.00109484273504045
Pg_S4151.11	Pg_S4151.11	Pg_scaffold4151:193582-198418	29.327804	10.88906	1.08605346584202	1.94780552565359e-05	0.00109856231646862
Pg_S0161.25	Pg_S0161.25	Pg_scaffold0161:1312817-1314874	3.43370433333333	9.674869	-1.80645601814274	1.94999373202944e-05	0.00109883257663948
Pg_S0406.9	Pg_S0406.9	Pg_scaffold0406:64470-65393	0.965355666666667	0	8.6799334963486	1.97294805465286e-05	0.0011107939415233
Pg_S0093.26	Pg_S0093.26	Pg_scaffold0093:300932-308143	7.25056566666667	0.372376666666667	3.19153425365429	1.98091228585625e-05	0.00111430215513048
Pg_S7216.2	Pg_S7216.2	Pg_scaffold7216:40549-42749	71.2599586666667	134.436727	-1.25921142705449	1.98509381423052e-05	0.00111567825069725
Pg_S1373.24	Pg_S1373.24	Pg_scaffold1373:376618-377628	3.48054466666667	10.1608453333333	-1.8615705392914	2.00419011600972e-05	0.00112542714147564
Pg_S1898.11	Pg_S1898.11	Pg_scaffold1898:240114-243743	19.5487116666667	1.854156	3.00310476616808	2.02513272556481e-05	0.00113619488414411
Pg_S3109.6	Pg_S3109.6	Pg_scaffold3109:48768-60068	0.345451333333333	0.859572333333333	-1.66653102633428	2.02874923581686e-05	0.00113720576897628
Pg_S0197.8	Pg_S0197.8	Pg_scaffold0197:875581-889063	0.170955	0.562208666666667	-2.02910393215169	2.03047191549205e-05	0.00113720576897628
Pg_S1939.6	Pg_S1939.6	Pg_scaffold1939:104574-105576	0.859358333333333	0	8.63400824916484	2.0475076175814e-05	0.00114574891018288
Pg_S4883.15	Pg_S4883.15	Pg_scaffold4883:179235-180678	10.4574216666667	1.119784	2.82082169849097	2.0515375441802e-05	0.0011470057212227
Pg_S1137.16	Pg_S1137.16	Pg_scaffold1137:647672-649553	11.6869256666667	0.0270743333333333	8.35934919974703	2.06036193668503e-05	0.001150915850662
Pg_S0121.52	Pg_S0121.52	Pg_scaffold0121:1143355-1153673	3.80995433333333	1.22817133333333	1.26842269278399	2.06327495004981e-05	0.001150915850662
Pg_S3104.9	Pg_S3104.9	Pg_scaffold3104:270177-273959	2.58486266666667	5.004446	-1.30346954229997	2.06956393589609e-05	0.00115307350799285
Pg_S4395.18	Pg_S4395.18	Pg_scaffold4395:156662-159200	1.83047833333333	0.0765826666666667	4.21150735744041	2.07361724252774e-05	0.00115433155173648
Pg_S1124.21	Pg_S1124.21	Pg_scaffold1124:520968-524172	2.70525466666667	5.93905266666667	-1.4743855613802	2.08995052623035e-05	0.00116241746569642
Pg_S5991.6	Pg_S5991.6	Pg_scaffold5991:52909-59739	3.340086	6.13245666666667	-1.21437836267116	2.10081026887608e-05	0.00116744768407654
Pg_S1812.12	Pg_S1812.12	Pg_scaffold1812:199934-222856	20.2085303333333	7.60592966666667	1.07416990563124	2.12929134342233e-05	0.00118180183126691
Pg_S1410.22	Pg_S1410.22	Pg_scaffold1410:229048-230838	12.1957956666667	0.472484	4.28835350737952	2.13031653981328e-05	0.00118180183126691
Pg_S0989.4	Pg_S0989.4	Pg_scaffold0989:250260-258492	4.467611	1.34690733333333	1.39189328895188	2.1478471538913e-05	0.00118869665680293
Pg_S2124.28	Pg_S2124.28	Pg_scaffold2124:409926-411044	1.916811	6.06181666666667	-2.01589944909981	2.14803639364634e-05	0.00118869665680293
Pg_S4458.12	Pg_S4458.12	Pg_scaffold4458:128775-132571	9.52114966666667	19.2999543333333	-1.32758601521195	2.1491344575065e-05	0.00118869665680293
Pg_S1604.4	Pg_S1604.4	Pg_scaffold1604:66603-68096	5.88907866666667	13.6400206666667	-1.53217249083988	2.15014030711368e-05	0.00118869665680293
Pg_S6501.3	Pg_S6501.3	Pg_scaffold6501:40643-42731	3.361132	0.0203986666666667	6.72188680666652	2.17173174754459e-05	0.00119960192817979
Pg_S1389.16	Pg_S1389.16	Pg_scaffold1389:287339-292247	0.598381	2.120517	-2.1669099050664	2.19573292144468e-05	0.00121181840272281
Pg_S0992.46	Pg_S0992.46	Pg_scaffold0992:568560-581064	1.934455	3.34528966666667	-1.140269129309	2.20221864226466e-05	0.00121433718970536
Pg_S1348.5	Pg_S1348.5	Pg_scaffold1348:83907-100415	11.0467096666667	18.1832976666667	-1.06744027786404	2.20407412651821e-05	0.00121433718970536
Pg_S8047.1	Pg_S8047.1	Pg_scaffold8047:26746-28941	1.09214633333333	3.46279133333333	-2.01684267156771	2.21017685364511e-05	0.00121665694333875
Pg_S2307.28	Pg_S2307.28	Pg_scaffold2307:166682-171123	13.1039126666667	22.8509986666667	-1.15704419184986	2.21533296146884e-05	0.00121751153166702
Pg_S0563.8	Pg_S0563.8	Pg_scaffold0563:672298-675744	316.575831333333	580.718790666667	-1.21216897389287	2.21551650499317e-05	0.00121751153166702
Pg_S1902.1	Pg_S1902.1	Pg_scaffold1902:4815-7094	8.381637	2.267666	1.54030839296012	2.2281662582598e-05	0.0012234174017171
Pg_S0374.33	Pg_S0374.33	Pg_scaffold0374:318268-321868	6.12362266666667	1.75304333333333	1.45268805655604	2.24283966578777e-05	0.00123042337159975
Pg_S4480.12	Pg_S4480.12	Pg_scaffold4480:33427-38318	16.4549433333333	27.073833	-1.06699838705568	2.2527345944567e-05	0.00123374636699479
Pg_S1304.12	Pg_S1304.12	Pg_scaffold1304:119961-122516	0.509520333333333	0	9.18390112219579	2.26006985816442e-05	0.00123656160160713
Pg_S5400.3	Pg_S5400.3	Pg_scaffold5400:14066-14529	20.3405396666667	3.08352966666667	2.34802578918975	2.261721481103e-05	0.00123656160160713
XLOC_505796	XLOC_505796	Pg_scaffold6314:45740-50409	4.255286	1.14606133333333	1.55673696842354	2.26768066033026e-05	0.00123876631891754
Pg_S8881.1	Pg_S8881.1	Pg_scaffold8881:20761-21937	0.177675	5.45383	-5.2559599420423	2.28854415766404e-05	0.00124910216605405
Pg_S0741.12	Pg_S0741.12	Pg_scaffold0741:137496-144102	1.65304833333333	3.471591	-1.37801584493331	2.30527445184995e-05	0.00125482872632636
Pg_S1671.32	Pg_S1671.32	Pg_scaffold1671:328627-333680	2.493511	4.76047366666667	-1.26499785084511	2.30681557735202e-05	0.00125482872632636
Pg_S2971.15	Pg_S2971.15	Pg_scaffold2971:186773-189552	2.620375	5.766807	-1.48963082772159	2.306842656647e-05	0.00125482872632636
Pg_S3796.7	Pg_S3796.7	Pg_scaffold3796:82269-85857	36.4734026666667	68.2963103333333	-1.25138025345401	2.31319154722637e-05	0.00125721862823725
Pg_S5619.1	Pg_S5619.1	Pg_scaffold5619:15738-17425	579.854278666667	1580.05729133333	-1.55189578576427	2.35183623847308e-05	0.00127606466488494
Pg_S5794.4	Pg_S5794.4	Pg_scaffold5794:75391-82873	7.07627733333333	2.010898	1.46687412381463	2.36395478039845e-05	0.00128013008456878
Pg_S4146.1	Pg_S4146.1	Pg_scaffold4146:127968-144352	1.91481566666667	0.615943666666667	1.28606338762262	2.36530194797143e-05	0.00128013008456878
Pg_S2564.12	Pg_S2564.12	Pg_scaffold2564:266850-268681	2.54164233333333	0.012706	6.95956545215479	2.3813759722587e-05	0.00128774558042343
Pg_S0531.3	Pg_S0531.3	Pg_scaffold0531:808390-810091	0	0.461078666666667	-8.5295700357335	2.4027810485935e-05	0.00129713862552785
Pg_S4415.8	Pg_S4415.8	Pg_scaffold4415:168798-170016	4.10237566666667	0	11.0947251679433	2.40908689406523e-05	0.00129945176963774
Pg_S0749.5	Pg_S0749.5	Pg_scaffold0749:627918-628404	503.684489	0	16.862687810464	2.41300194931753e-05	0.00130047253422733
XLOC_375417	XLOC_375417	Pg_scaffold2993:144806-147456	6.47530433333333	1.902491	1.42232147497228	2.43140566632446e-05	0.00130819798093722
Pg_S4512.12	Pg_S4512.12	Pg_scaffold4512:104457-121033	1.804979	0.378672666666667	1.74741189437259	2.44236429203724e-05	0.00131189853400858
XLOC_232000	XLOC_232000	Pg_scaffold1304:317349-333120	0.510701	0.99172	-1.74540009802978	2.47792826815708e-05	0.00132878128381508
Pg_S1195.25	Pg_S1195.25	Pg_scaffold1195:519525-521407	0.893648333333333	0.009318	5.82169625748907	2.4809046622671e-05	0.00132926871804271
Pg_S5320.7	Pg_S5320.7	Pg_scaffold5320:146288-149106	29.2004346666667	0.467139333333333	5.5129015001982	2.51156246232499e-05	0.00134457468840672
Pg_S3078.5	Pg_S3078.5	Pg_scaffold3078:141575-143218	4.53982966666667	0.0203053333333333	7.23445122739004	2.51795417826592e-05	0.00134687505695329
Pg_S2369.7	Pg_S2369.7	Pg_scaffold2369:115503-119368	12.359789	1.563408	2.59806572557342	2.53968983601744e-05	0.00135737238318019
Pg_S1560.11	Pg_S1560.11	Pg_scaffold1560:527888-529980	0.208422	1.62904866666667	-3.27057307879027	2.54601267003459e-05	0.00135962151688159
Pg_S2532.2	Pg_S2532.2	Pg_scaffold2532:83890-88762	0.941188	0	10.9738481297653	2.56570040826202e-05	0.00136792698343486
Pg_S1815.17	Pg_S1815.17	Pg_scaffold1815:163748-167365	3.48973233333333	6.414456	-1.22660554656171	2.58914651228075e-05	0.00137921925562223
Pg_S1108.20	Pg_S1108.20	Pg_scaffold1108:647892-651886	19.7665433333333	32.996193	-1.07234162829676	2.59987802122749e-05	0.00138378938123214
Pg_S0590.12	Pg_S0590.12	Pg_scaffold0590:706082-723495	0.116136	0.478750666666667	-2.44357229338412	2.60926174472243e-05	0.00138763517897993
Pg_S4721.2	Pg_S4721.2	Pg_scaffold4721:78079-78720	7.12010933333333	0.290328	4.20306272987645	2.63506325696394e-05	0.00140019857165086
Pg_S5464.3	Pg_S5464.3	Pg_scaffold5464:47943-49094	21.933879	0.438088	5.2400908526246	2.66036520279164e-05	0.00141247597917995
Pg_S3411.20	Pg_S3411.20	Pg_scaffold3411:214580-215523	190.678334333333	360.494995	-1.25613117216459	2.68402497516923e-05	0.00142268812698665
Pg_S1488.1	Pg_S1488.1	Pg_scaffold1488:283106-284113	22.8296	0.365603333333333	5.50191927697266	2.68724483767163e-05	0.00142322153280836
Pg_S4369.9	Pg_S4369.9	Pg_scaffold4369:129235-130483	2.27143466666667	0.0196673333333333	6.26475127406968	2.70332504250536e-05	0.00143034411270079
Pg_S1199.12	Pg_S1199.12	Pg_scaffold1199:170752-183318	2.65441066666667	0.811076666666667	1.35250790476909	2.70514252993057e-05	0.00143034411270079
Pg_S3298.14	Pg_S3298.14	Pg_scaffold3298:247400-248554	9.587024	1.97745733333333	1.94170822019204	2.72910470177106e-05	0.0014406446297625
Pg_S3025.4	Pg_S3025.4	Pg_scaffold3025:241619-244649	0.642911	2.39322833333333	-2.26173584111485	2.75172945052327e-05	0.00145139619976082
Pg_S3591.2	Pg_S3591.2	Pg_scaffold3591:16325-18180	1.684865	4.55163066666667	-1.77327913119707	2.78299516942915e-05	0.00146668407716079
Pg_S7851.1	Pg_S7851.1	Pg_scaffold7851:3329-7967	8.16204433333333	14.7928803333333	-1.19703718309539	2.80797685222738e-05	0.00147750833563119
Pg_S2953.26	Pg_S2953.26	Pg_scaffold2953:272195-273353	43.4123903333333	11.192385	1.58730174910729	2.80812987766162e-05	0.00147750833563119
Pg_S4338.4	Pg_S4338.4	Pg_scaffold4338:38405-39721	1.03092633333333	4.22228733333333	-2.36496247369185	2.81731259822804e-05	0.00148112780716002
Pg_S0483.4	Pg_S0483.4	Pg_scaffold0483:57209-62184	22.0110793333333	42.9278463333333	-1.29913752613532	2.82688602359055e-05	0.00148388828594033
Pg_S0509.8	Pg_S0509.8	Pg_scaffold0509:163646-168804	11.4908113333333	22.3391036666667	-1.30526036885068	2.85448604322651e-05	0.00149567374334148
Pg_S0516.26	Pg_S0516.26	Pg_scaffold0516:580075-580884	12368.3141276667	21699.8522136667	-1.16535217224935	2.85661216377899e-05	0.00149567374334148
Pg_S4442.9	Pg_S4442.9	Pg_scaffold4442:132851-134821	27.091709	7.756334	1.44162968623089	2.9089153780556e-05	0.00152173374235655
Pg_S2438.5	Pg_S2438.5	Pg_scaffold2438:157948-160622	9.92968866666667	0.886347666666667	3.05029055970261	2.9111181148105e-05	0.00152173374235655
Pg_S0577.13	Pg_S0577.13	Pg_scaffold0577:389813-420051	0.0249703333333333	0	8.44129820379193	2.94671611357925e-05	0.00153784138992444
Pg_S1902.3	Pg_S1902.3	Pg_scaffold1902:49458-57263	4.04631766666667	1.135326	1.50968604843874	2.95423141898292e-05	0.00154051308446817
Pg_S8150.1	Pg_S8150.1	Pg_scaffold8150:3234-6189	10.8255833333333	24.4905346666667	-1.50505933003606	2.95958562590177e-05	0.0015420544360047
Pg_S3285.5	Pg_S3285.5	Pg_scaffold3285:241857-245776	168.336507333333	275.248967333333	-1.04029543382644	2.9815116304144e-05	0.00155222082420343
Pg_S7147.5	Pg_S7147.5	Pg_scaffold7147:66808-68420	0.00521933333333333	0.470954666666667	-6.35794761698305	3.00118206004497e-05	0.00156119742502145
Pg_S0812.14	Pg_S0812.14	Pg_scaffold0812:218659-220293	20.666699	35.4357946666667	-1.11536795678719	3.01032146628588e-05	0.00156406747009809
Pg_S1963.17	Pg_S1963.17	Pg_scaffold1963:244709-247219	2.63385666666667	5.425167	-1.39039216950548	3.01169030715291e-05	0.00156406747009809
Pg_S0908.30	Pg_S0908.30	Pg_scaffold0908:544143-545438	19.356337	1.503354	3.23384531641375	3.01399713116139e-05	0.00156406747009809
Pg_S1671.9	Pg_S1671.9	Pg_scaffold1671:83706-92676	3.43877266666667	6.181176	-1.19425916036982	3.02234654755024e-05	0.00156713543242976
Pg_S4114.9	Pg_S4114.9	Pg_scaffold4114:219184-222206	37.1136033333333	12.128616	1.30408523286939	3.02688943949251e-05	0.00156787574497305
Pg_S3090.2	Pg_S3090.2	Pg_scaffold3090:205019-205450	366.433868333333	660.194661333333	-1.21134062639032	3.02865135507112e-05	0.00156787574497305
Pg_S2471.17	Pg_S2471.17	Pg_scaffold2471:350209-354962	249.632929333333	428.113484666667	-1.13707924019977	3.04780437720304e-05	0.00157579728200699
Pg_S3303.1	Pg_S3303.1	Pg_scaffold3303:14905-41330	7.04346533333333	2.315789	1.28982557735569	3.04885501246842e-05	0.00157579728200699
Pg_S4994.7	Pg_S4994.7	Pg_scaffold4994:89705-90631	6.21564	13.5841086666667	-1.47870313812503	3.06998342489454e-05	0.00158544300632144
Pg_S4072.17	Pg_S4072.17	Pg_scaffold4072:194257-201619	7.862902	2.747867	1.19558228380839	3.07554212672339e-05	0.00158703897736603
Pg_S1065.10	Pg_S1065.10	Pg_scaffold1065:478716-494288	1.672267	0.363978	1.78295551274962	3.14315405754537e-05	0.00161932879233924
Pg_S7065.4	Pg_S7065.4	Pg_scaffold7065:49034-51581	163.643374333333	305.948781	-1.23832148082511	3.17212864595225e-05	0.00163164146736116
Pg_S0241.17	Pg_S0241.17	Pg_scaffold0241:663901-672249	0.747738333333333	1.60866666666667	-1.45617436921665	3.19845264412289e-05	0.0016438665963751
Pg_S0682.21	Pg_S0682.21	Pg_scaffold0682:480329-484615	0.753745	0	10.4720529895692	3.20794009783706e-05	0.0016461110656866
Pg_S5234.11	Pg_S5234.11	Pg_scaffold5234:71402-78397	4.58342133333333	7.59965933333333	-1.06786501348337	3.2137041739448e-05	0.00164775377645897
Pg_S1227.15	Pg_S1227.15	Pg_scaffold1227:121700-125178	1.18179933333333	2.82928433333333	-1.60886471246203	3.21647755976193e-05	0.00164786168272871
Pg_S5410.5	Pg_S5410.5	Pg_scaffold5410:64364-67525	2.12079	4.892506	-1.52989076764601	3.23453952477606e-05	0.00165447854642006
Pg_S0333.14	Pg_S0333.14	Pg_scaffold0333:1055143-1057670	3.51818533333333	0.643084666666667	2.11804505350998	3.25480440197576e-05	0.0016635206981672
Pg_S2468.11	Pg_S2468.11	Pg_scaffold2468:120586-123167	5.84994833333333	22.696266	-2.39041028141911	3.27702879193389e-05	0.001672508590413
Pg_S0343.7	Pg_S0343.7	Pg_scaffold0343:592202-593429	84.9133276666667	159.841430666667	-1.24378119409296	3.27759242242189e-05	0.001672508590413
Pg_S5040.10	Pg_S5040.10	Pg_scaffold5040:118890-120046	21.6287693333333	5.68330266666667	1.57864682325346	3.29211900587687e-05	0.00167858908486803
Pg_S5279.6	Pg_S5279.6	Pg_scaffold5279:62798-63450	0.481291333333333	3.89892933333333	-3.31336443832688	3.30405053749495e-05	0.00168333782376209
Pg_S1935.18	Pg_S1935.18	Pg_scaffold1935:214346-226701	2.85746733333333	1.25725466666667	1.52798384547496	3.32799651975774e-05	0.00169285493856285
Pg_S0204.20	Pg_S0204.20	Pg_scaffold0204:266275-268496	2.08910733333333	0.007667	6.98233560607699	3.34902564496872e-05	0.00170220516101904
Pg_S6561.1	Pg_S6561.1	Pg_scaffold6561:17670-20616	0.513308	2.01045633333333	-2.28459492590734	3.35415124723962e-05	0.00170346373295828
Pg_S6606.8	Pg_S6606.8	Pg_scaffold6606:43015-45792	2.13056066666667	0.061326	4.68206807251596	3.40120785903898e-05	0.00172599889901161
Pg_S0350.11	Pg_S0350.11	Pg_scaffold0350:95129-97914	385.996627666667	861.385630333333	-1.45428628105603	3.40505031735032e-05	0.00172658608205328
Pg_S1240.22	Pg_S1240.22	Pg_scaffold1240:301087-303352	3.07901866666667	7.084735	-1.53089370140646	3.43060973765931e-05	0.00173817560041405
Pg_S0988.29	Pg_S0988.29	Pg_scaffold0988:556148-564435	2.61544366666667	4.54558266666667	-1.14048496221309	3.44404046135793e-05	0.0017396402622341
Pg_S2793.5	Pg_S2793.5	Pg_scaffold2793:234911-239715	14.1560776666667	25.4842383333333	-1.18389672078461	3.44432321423418e-05	0.0017396402622341
Pg_S6882.2	Pg_S6882.2	Pg_scaffold6882:5124-11267	15.1874816666667	28.0510756666667	-1.21004567406326	3.45700218567324e-05	0.00174467356773977
Pg_S0647.2	Pg_S0647.2	Pg_scaffold0647:43220-44821	5.21129933333333	0.037831	6.64798208348748	3.4674021858944e-05	0.00174854973289621
Pg_S2646.3	Pg_S2646.3	Pg_scaffold2646:111424-112821	5.474291	0.0163556666666667	7.88824344695102	3.47386615680655e-05	0.00175043650797832
Pg_S0940.13	Pg_S0940.13	Pg_scaffold0940:430915-456569	3.43293633333333	1.15067366666667	1.37539270772561	3.48982448597644e-05	0.00175710066679985
Pg_S2581.5	Pg_S2581.5	Pg_scaffold2581:337785-344939	26.716806	47.700939	-1.14977136844231	3.5011080533931e-05	0.00176140253052397
Pg_S1541.12	Pg_S1541.12	Pg_scaffold1541:564415-567456	26.3032146666667	7.23391833333333	1.51751227896855	3.52452329690858e-05	0.00177179632445687
Pg_S5052.3	Pg_S5052.3	Pg_scaffold5052:45122-49986	45.4553493333333	81.7042213333333	-1.19138602354688	3.53789838408074e-05	0.00177713058205356
Pg_S0360.8	Pg_S0360.8	Pg_scaffold0360:133226-137613	11.916531	2.04489733333333	2.15858743031415	3.56414889580558e-05	0.00178752353669825
Pg_S4798.2	Pg_S4798.2	Pg_scaffold4798:50987-66450	2.12639366666667	0.502621333333333	1.74148879298746	3.61057332080685e-05	0.00180939534087761
Pg_S3567.15	Pg_S3567.15	Pg_scaffold3567:186085-190606	27.1297526666667	8.74125766666667	1.30542687306786	3.62531869388698e-05	0.00181536986559313
Pg_S0941.8	Pg_S0941.8	Pg_scaffold0941:725377-737663	4.547457	7.605674	-1.0825917631246	3.66499226626487e-05	0.00183380811479973
Pg_S5335.1	Pg_S5335.1	Pg_scaffold5335:20716-22478	2.78875833333333	0.148539666666667	3.78560935944072	3.66902363384866e-05	0.00183413666156261
Pg_S4083.21	Pg_S4083.21	Pg_scaffold4083:174102-174866	7.64936466666667	0.052179	6.50764201322178	3.67135417977958e-05	0.00183413666156261
Pg_S2811.8	Pg_S2811.8	Pg_scaffold2811:219627-222938	7.76650233333333	2.43045533333333	1.34985990917389	3.6793878694228e-05	0.0018367230004069
Pg_S0564.18	Pg_S0564.18	Pg_scaffold0564:928362-929886	30.702643	61.8329756666667	-1.33331590049977	3.68754589640153e-05	0.00183936734643159
Pg_S1555.4	Pg_S1555.4	Pg_scaffold1555:479037-481289	1887.594279	3204.01936833333	-1.12271991847404	3.72070783672634e-05	0.00185159931168852
Pg_S8005.4	Pg_S8005.4	Pg_scaffold8005:25683-29347	1.010293	2.63247566666667	-1.74820371780324	3.77925403899161e-05	0.00187847140204632
Pg_S3313.1	Pg_S3313.1	Pg_scaffold3313:2838-5958	7.56053066666667	14.3703083333333	-1.26145202809604	3.78054932538251e-05	0.00187847140204632
Pg_S0050.10	Pg_S0050.10	Pg_scaffold0050:1874517-1878129	2.79902	5.64808733333333	-1.35308068064613	3.78777232301201e-05	0.0018798737307641
Pg_S3190.17	Pg_S3190.17	Pg_scaffold3190:279907-281462	3.216991	7.48418833333333	-1.54441914687569	3.78921916615384e-05	0.0018798737307641
Pg_S3866.4	Pg_S3866.4	Pg_scaffold3866:128948-131831	15.1385216666667	5.39081566666667	1.14197646827979	3.83397730502679e-05	0.00190061221899771
Pg_S5529.11	Pg_S5529.11	Pg_scaffold5529:68041-75356	1.93340266666667	3.71550033333333	-1.28405846524698	3.8529418982072e-05	0.00190854200529376
Pg_S1830.2	Pg_S1830.2	Pg_scaffold1830:325055-332398	0.355639333333333	0	10.238494176	3.87553759521113e-05	0.00191678127093611
Pg_S2115.18	Pg_S2115.18	Pg_scaffold2115:202073-202988	86.8613763333333	197.191182666667	-1.50421656913016	3.92469374989261e-05	0.00193700624719768
Pg_S3190.4	Pg_S3190.4	Pg_scaffold3190:92237-93920	428.219482333333	807.214701333333	-1.22554722722058	3.9254683652149e-05	0.00193700624719768
Pg_S4380.10	Pg_S4380.10	Pg_scaffold4380:127070-130115	1.425661	3.55310466666667	-1.64766890592784	3.954727649037e-05	0.00194845340170485
Pg_S0363.10	Pg_S0363.10	Pg_scaffold0363:900574-902537	38.7816813333333	14.543344	1.08682011627624	3.99382180293617e-05	0.00196620801410095
Pg_S5782.5	Pg_S5782.5	Pg_scaffold5782:58062-61212	20.78883	4.92470566666667	1.71160778862728	3.99790218807053e-05	0.00196671093407944
Pg_S0652.5	Pg_S0652.5	Pg_scaffold0652:827374-832268	94.9444883333334	171.232432	-1.19279443747937	4.02709032092512e-05	0.00197955504032264
Pg_S1200.10	Pg_S1200.10	Pg_scaffold1200:166958-169012	500.903096666667	848.976054	-1.12092992313885	4.03290253246241e-05	0.00197984964008145
XLOC_411558	XLOC_411558	Pg_scaffold3622:111363-119009	3.69006433333333	9.14190233333333	-1.52574814923445	4.03384818418985e-05	0.00197984964008145
Pg_S3145.5	Pg_S3145.5	Pg_scaffold3145:194467-195747	1.234811	0.00397733333333333	7.4628411811907	4.05145624495926e-05	0.00198697506274524
Pg_S0849.10	Pg_S0849.10	Pg_scaffold0849:461244-461685	10.7501963333333	0.449136666666667	4.11768584069218	4.05643728174708e-05	0.00198790161179276
Pg_S3579.4	Pg_S3579.4	Pg_scaffold3579:134542-137873	1.10517933333333	0.00265333333333333	7.82620626389657	4.121967227893e-05	0.00201847680795589
Pg_S0607.9	Pg_S0607.9	Pg_scaffold0607:334483-338633	3.958452	7.08118666666667	-1.18137291605405	4.1272288782598e-05	0.00201951528125261
Pg_S1646.3	Pg_S1646.3	Pg_scaffold1646:311799-317488	0	0.409103	-9.82994091791381	4.13264329615628e-05	0.00202062686973129
Pg_S1887.5	Pg_S1887.5	Pg_scaffold1887:74940-75898	221.379837	57.9021566666667	1.61883313567064	4.14628246453382e-05	0.00202575514695795
Pg_S8395.1	Pg_S8395.1	Pg_scaffold8395:10076-13960	0.00582666666666667	0.322174	-5.70401061644011	4.15001495109119e-05	0.00202603918979012
Pg_S6472.1	Pg_S6472.1	Pg_scaffold6472:3819-6059	0.305153	0	8.31660433081162	4.16645571065354e-05	0.00203252227899985
Pg_S1960.19	Pg_S1960.19	Pg_scaffold1960:220883-223186	10.1733913333333	20.236595	-1.2895843121545	4.18635239766766e-05	0.0020406801649768
Pg_S0245.33	Pg_S0245.33	Pg_scaffold0245:1187305-1191199	133.020802666667	10.8044373333333	2.80760473341395	4.21705753232707e-05	0.00205253543602196
Pg_S1465.27	Pg_S1465.27	Pg_scaffold1465:551720-555302	10.747279	1.72827766666667	2.23826766751269	4.24859027325433e-05	0.00206209305416499
Pg_S3165.4	Pg_S3165.4	Pg_scaffold3165:216495-220581	3.187652	0.444781	2.47996677928345	4.2507461906061e-05	0.00206209305416499
Pg_S3326.17	Pg_S3326.17	Pg_scaffold3326:209457-215562	2.16213633333333	5.14699633333333	-1.39593930204383	4.25441028066958e-05	0.00206209305416499
Pg_S4548.7	Pg_S4548.7	Pg_scaffold4548:203774-204511	11.6609286666667	0.130848	6.03529571147546	4.27405573760669e-05	0.00206931240741837
Pg_S4586.9	Pg_S4586.9	Pg_scaffold4586:176878-178554	2.89098033333333	6.89662166666667	-1.62566257304743	4.30762862764366e-05	0.00208399766924738
Pg_S3830.15	Pg_S3830.15	Pg_scaffold3830:182345-183299	17.6327973333333	4.909174	1.51686567768083	4.3531489104615e-05	0.00210443655900024
Pg_S4861.10	Pg_S4861.10	Pg_scaffold4861:111136-112560	41.1042413333333	14.205838	1.22474255373762	4.36044387813163e-05	0.00210637941088168
Pg_S0941.6	Pg_S0941.6	Pg_scaffold0941:704926-705513	149.340230333333	263.270909333333	-1.17887220175375	4.39076415617023e-05	0.00211943372511352
Pg_S4553.1	Pg_S4553.1	Pg_scaffold4553:9594-24129	4.368738	8.378349	-1.28665201121707	4.41140269793301e-05	0.00212779855863691
Pg_S1865.17	Pg_S1865.17	Pg_scaffold1865:267943-268439	0.179602	3.0386	-4.24603341887238	4.41966784948941e-05	0.00213018713681237
Pg_S1485.9	Pg_S1485.9	Pg_scaffold1485:94562-165579	3.786053	0.930459666666667	1.66165622445994	4.49165780312207e-05	0.00216326314688792
Pg_S3794.2	Pg_S3794.2	Pg_scaffold3794:39746-43920	2.12042366666667	0.0519333333333333	5.64725392973084	4.53156548632812e-05	0.002179218657509
Pg_S0503.10	Pg_S0503.10	Pg_scaffold0503:591692-592545	3.32193766666667	0.028454	6.32244127285251	4.57855119621136e-05	0.00219852522562812
Pg_S0414.4	Pg_S0414.4	Pg_scaffold0414:276093-280064	82.1186736666667	152.960693333333	-1.23768967943436	4.58633079082533e-05	0.00220061734721571
Pg_S5613.1	Pg_S5613.1	Pg_scaffold5613:17687-19689	14.6425806666667	0.135756666666667	6.32407037179718	4.5957605490606e-05	0.00220349754110664
Pg_S2053.1	Pg_S2053.1	Pg_scaffold2053:37279-40101	5.399547	0	12.7860366122877	4.61614535394031e-05	0.00221162206912776
XLOC_483931	XLOC_483931	Pg_scaffold5458:19042-22120	0.681179666666667	2.07438233333333	-1.95257093139305	4.62592581520491e-05	0.00221465767843942
Pg_S2855.19	Pg_S2855.19	Pg_scaffold2855:256592-257512	0.994094333333333	4.43207533333333	-2.50262729294016	4.65864505289197e-05	0.00222700551911332
Pg_S1459.19	Pg_S1459.19	Pg_scaffold1459:440268-441598	6.81617566666667	13.723475	-1.34866096943751	4.66896565143009e-05	0.00223028094743201
Pg_S1935.17	Pg_S1935.17	Pg_scaffold1935:212450-213062	6.66654966666667	18.6867613333333	-1.77724818462812	4.7167723668034e-05	0.00225144466292495
Pg_S8698.2	Pg_S8698.2	Pg_scaffold8698:18770-20888	0.412773333333333	2.129705	-2.75821890958761	4.78813653926631e-05	0.00228381325614738
Pg_S0408.50	Pg_S0408.50	Pg_scaffold0408:1024254-1026648	1.267436	3.54354666666667	-1.79372200028813	4.82312534391179e-05	0.00229753888625775
Pg_S3578.15	Pg_S3578.15	Pg_scaffold3578:227028-228607	5.54967166666667	0.441681666666667	3.23439310528612	4.82405981157142e-05	0.00229753888625775
Pg_S0587.1	Pg_S0587.1	Pg_scaffold0587:56743-69131	16.19362	39.5012206666667	-1.68435650627983	4.84362221747884e-05	0.00230514829085877
Pg_S1306.5	Pg_S1306.5	Pg_scaffold1306:56887-59246	4.71307666666667	1.04560966666667	1.8506150051408	4.93618153619046e-05	0.00234316132111831
Pg_S1535.1	Pg_S1535.1	Pg_scaffold1535:166416-170766	0.165714	0.862429666666667	-2.72904623849161	4.93807327067828e-05	0.00234316132111831
Pg_S2924.5	Pg_S2924.5	Pg_scaffold2924:58701-62683	3.50766133333333	6.857492	-1.3021286685272	4.94776950640874e-05	0.0023460308863131
Pg_S0769.6	Pg_S0769.6	Pg_scaffold0769:397919-407089	0.723583666666667	0.0807663333333333	2.8179831474854	4.95618704053408e-05	0.00234829036078246
Pg_S7165.1	Pg_S7165.1	Pg_scaffold7165:9988-13897	4.93067633333333	8.54702533333333	-1.14765882158127	4.96009282671293e-05	0.00234841037103339
Pg_S4052.5	Pg_S4052.5	Pg_scaffold4052:73843-80357	3.60911033333333	6.57232	-1.22104781855772	4.98302253014343e-05	0.00235753065929435
Pg_S3845.4	Pg_S3845.4	Pg_scaffold3845:113131-114282	13.6944713333333	0.299643	5.0681657167506	4.9890101338301e-05	0.00235862790856427
Pg_S0367.37	Pg_S0367.37	Pg_scaffold0367:932941-935114	0	0.250396666666667	-8.35182422204568	4.99720499128336e-05	0.00236076629037145
Pg_S1033.3	Pg_S1033.3	Pg_scaffold1033:50945-62126	2.99994366666667	6.002247	-1.37032781992009	5.01607643794781e-05	0.00236794163475986
Pg_S5633.3	Pg_S5633.3	Pg_scaffold5633:33681-39513	4.62267466666667	1.40204566666667	1.38527536730238	5.04430442625062e-05	0.00237952015693478
Pg_S8401.1	Pg_S8401.1	Pg_scaffold8401:30393-31294	1.255079	0	8.9768825676919	5.05168524942475e-05	0.00238125480056462
Pg_S0976.5	Pg_S0976.5	Pg_scaffold0976:724224-725574	2.54641133333333	0.102649	4.16176979898141	5.12362359094024e-05	0.00241339562200069
Pg_S0708.2	Pg_S0708.2	Pg_scaffold0708:224285-224884	4.885073	0.0143156666666667	7.70948207586875	5.20224770790361e-05	0.00244863630034678
Pg_S0741.8	Pg_S0741.8	Pg_scaffold0741:79318-83486	2.446473	5.508362	-1.55922726637803	5.27057756730438e-05	0.00247717145663306
Pg_S0659.32	Pg_S0659.32	Pg_scaffold0659:550299-551867	12.9744713333333	0.310591333333333	4.90999753362571	5.30195309999933e-05	0.00249009771013555
Pg_S0500.16	Pg_S0500.16	Pg_scaffold0500:415699-430258	14.3803033333333	24.888014	-1.13714567671748	5.30858042123371e-05	0.00249139041433316
Pg_S7699.3	Pg_S7699.3	Pg_scaffold7699:13159-16477	21.246178	35.7913193333333	-1.07621919071778	5.33992470530517e-05	0.00250427278521007
Pg_S0664.33	Pg_S0664.33	Pg_scaffold0664:556562-561121	2.83543433333333	6.53961733333333	-1.54477518462877	5.36022703559601e-05	0.00251099334793367
Pg_S4867.3	Pg_S4867.3	Pg_scaffold4867:90824-93029	13.250526	25.155918	-1.2406275795039	5.38383491391977e-05	0.00251935261736089
Pg_S2035.29	Pg_S2035.29	Pg_scaffold2035:335509-354589	49.5197956666667	18.3532053333333	1.11654396482304	5.41019168582726e-05	0.00252984497914145
Pg_S2753.1	Pg_S2753.1	Pg_scaffold2753:17407-18762	92.6693853333333	31.7652036666667	1.18038689590333	5.42807499136362e-05	0.00253394408957126
Pg_S0550.8	Pg_S0550.8	Pg_scaffold0550:160552-198684	15.9400673333333	26.076236	-1.03982231084345	5.43212704160077e-05	0.00253394408957126
Pg_S0612.11	Pg_S0612.11	Pg_scaffold0612:290316-298822	0.691144333333333	0.012307	5.29984553798489	5.43472206594308e-05	0.00253394408957126
Pg_S0280.45	Pg_S0280.45	Pg_scaffold0280:739350-739883	12.6940386666667	26.175448	-1.38002781816343	5.45365031590157e-05	0.00254092681674788
Pg_S0785.38	Pg_S0785.38	Pg_scaffold0785:493358-494305	1.53388666666667	5.43772766666667	-2.16995580872282	5.47502574673794e-05	0.00254820601861645
Pg_S0151.5	Pg_S0151.5	Pg_scaffold0151:641540-645911	5.255755	9.28377866666667	-1.17313195866886	5.47720031997004e-05	0.00254820601861645
Pg_S3904.3	Pg_S3904.3	Pg_scaffold3904:13629-16775	7.070435	12.361466	-1.13357606540028	5.48470734981885e-05	0.00254985353408498
Pg_S6370.2	Pg_S6370.2	Pg_scaffold6370:49293-53290	10.4639433333333	3.55820033333333	1.2048512504767	5.50042798014204e-05	0.00255531443216194
Pg_S4057.7	Pg_S4057.7	Pg_scaffold4057:146043-150868	17.471093	32.850544	-1.24815108651743	5.51744584915407e-05	0.00256078339012147
Pg_S0402.33	Pg_S0402.33	Pg_scaffold0402:720341-721187	4.77475466666667	0.0146826666666667	7.69637761093338	5.55241436011053e-05	0.00257203194306676
Pg_S4339.13	Pg_S4339.13	Pg_scaffold4339:166819-177963	12.472838	21.9017603333333	-1.16204029640748	5.59873130894884e-05	0.00259162007372336
Pg_S1749.20	Pg_S1749.20	Pg_scaffold1749:489988-496114	5.313516	8.77655533333333	-1.07400831214507	5.6205435805637e-05	0.002599845108316
Pg_S0078.8	Pg_S0078.8	Pg_scaffold0078:1003263-1243622	0.169481666666667	0.292478	-5.17134145042073	5.64487570389969e-05	0.00260922306439924
Pg_S6120.1	Pg_S6120.1	Pg_scaffold6120:9785-26226	6.80407966666667	15.340509	-1.48713934701236	5.67924620541979e-05	0.00262104698928651
Pg_S0277.44	Pg_S0277.44	Pg_scaffold0277:394764-409163	5.13283233333333	1.10769033333333	1.84416349989484	5.68598573754174e-05	0.00262104698928651
Pg_S1468.5	Pg_S1468.5	Pg_scaffold1468:21444-28984	1.38301733333333	2.53498666666667	-1.21737853357407	5.68762387866278e-05	0.00262104698928651
Pg_S0121.81	Pg_S0121.81	Pg_scaffold0121:1011347-1016551	1.06691133333333	2.32399266666667	-1.4537783822865	5.69083861677861e-05	0.00262104698928651
Pg_S0888.17	Pg_S0888.17	Pg_scaffold0888:613829-617124	2.341039	0.251061333333333	2.85528396375656	5.73102096655649e-05	0.00263577771148581
Pg_S6673.1	Pg_S6673.1	Pg_scaffold6673:4022-14527	1.42564066666667	2.62094066666667	-1.22743093255717	5.7370013910844e-05	0.00263664218328208
Pg_S1293.13	Pg_S1293.13	Pg_scaffold1293:230488-236088	2.48301833333333	0.0433193333333333	5.35923618231922	5.80084751208271e-05	0.00266217909805046
Pg_S2826.5	Pg_S2826.5	Pg_scaffold2826:87271-92782	1.87746666666667	0.138197333333333	3.4215618054426	5.85264722195801e-05	0.00268289372914106
Pg_S3303.8	Pg_S3303.8	Pg_scaffold3303:151044-159156	3.64556466666667	1.139064	1.24223356277853	5.85432982142731e-05	0.00268289372914106
Pg_S1689.5	Pg_S1689.5	Pg_scaffold1689:493118-502001	1.174585	3.606485	-1.999217627865	5.89069334681478e-05	0.00269571544076016
Pg_S5924.9	Pg_S5924.9	Pg_scaffold5924:26269-30366	5.595731	15.9040686666667	-1.88967663372844	5.90576329383278e-05	0.00270068959274731
Pg_S1368.2	Pg_S1368.2	Pg_scaffold1368:157604-159970	0.840256333333333	0	9.777821997845	5.93160007412634e-05	0.00271057681852187
Pg_S6814.2	Pg_S6814.2	Pg_scaffold6814:29426-32485	188.051101666667	345.065857	-1.21516833387544	5.95698920278286e-05	0.00272024558083897
Pg_S6681.2	Pg_S6681.2	Pg_scaffold6681:29536-34675	46.62353	15.2783903333333	1.26324066370379	5.98181241108189e-05	0.00272613861231183
Pg_S0701.13	Pg_S0701.13	Pg_scaffold0701:137440-140726	1.30387566666667	4.656887	-2.14657957397148	5.98261413147317e-05	0.00272613861231183
Pg_S8261.1	Pg_S8261.1	Pg_scaffold8261:14679-27329	0.766555333333333	1.423367	-1.24098262220141	6.00170919021247e-05	0.00273290293267635
Pg_S3293.7	Pg_S3293.7	Pg_scaffold3293:278287-279450	2.47625333333333	7.35571933333333	-1.87938096659348	6.0382431196202e-05	0.00274759292016348
Pg_S5196.8	Pg_S5196.8	Pg_scaffold5196:68732-78906	4.14069133333333	1.17387066666667	1.47851142022699	6.09889986306454e-05	0.00277323101552756
Pg_S3346.16	Pg_S3346.16	Pg_scaffold3346:209438-221318	15.9147363333333	4.67200666666667	1.40809734157107	6.10565596126698e-05	0.00277434102958037
Pg_S1703.39	Pg_S1703.39	Pg_scaffold1703:21407-26178	38.0165733333333	72.364596	-1.26630013238668	6.11240564041773e-05	0.00277544656113205
Pg_S0857.29	Pg_S0857.29	Pg_scaffold0857:442616-450213	5.97057766666667	9.66105833333333	-1.03336775421994	6.1441842608893e-05	0.00278594126402072
Pg_S4510.1	Pg_S4510.1	Pg_scaffold4510:6369-10355	4.16722166666667	8.28528833333333	-1.3259105670599	6.18435739158915e-05	0.00280218071070906
Pg_S5424.4	Pg_S5424.4	Pg_scaffold5424:87456-89519	11.8268256666667	0.458391333333333	4.28255185387193	6.24204816602674e-05	0.00282499491029517
Pg_S4217.14	Pg_S4217.14	Pg_scaffold4217:204399-214409	3.9501	6.536254	-1.06521929543854	6.24349534579047e-05	0.00282499491029517
Pg_S4395.8	Pg_S4395.8	Pg_scaffold4395:35457-45224	0.347552	0.874253666666667	-1.65824767998396	6.26467208122438e-05	0.00283258337647259
Pg_S3972.20	Pg_S3972.20	Pg_scaffold3972:126337-132772	1.23524366666667	0.152167	2.56920893265138	6.31829141648446e-05	0.0028548198518221
Pg_S0297.40	Pg_S0297.40	Pg_scaffold0297:1154023-1162178	0.047887	0.363936666666667	-3.24964582352869	6.33817211457229e-05	0.00286179153285492
Pg_S0186.8	Pg_S0186.8	Pg_scaffold0186:1225586-1228712	1.22679733333333	2.91136566666667	-1.57838527266122	6.36032182971819e-05	0.00286776474308247
Pg_S6328.10	Pg_S6328.10	Pg_scaffold6328:73628-75360	27.3016203333333	47.4275373333333	-1.14878627613916	6.37872960537529e-05	0.00287404904489986
Pg_S2924.22	Pg_S2924.22	Pg_scaffold2924:333554-338088	0.119252666666667	0.748330666666667	-2.97610492335524	6.39160432582494e-05	0.00287783327544286
Pg_S1356.2	Pg_S1356.2	Pg_scaffold1356:424757-426900	6.12305466666667	0.0511956666666667	6.46828733058726	6.41334911663965e-05	0.00288560318266944
Pg_S4041.4	Pg_S4041.4	Pg_scaffold4041:26015-29505	31.492008	9.82092266666667	1.28249734107988	6.44822260834968e-05	0.00289926518060455
Pg_S4010.3	Pg_S4010.3	Pg_scaffold4010:11520-14318	61.4101246666667	111.9167	-1.18408203920605	6.51538860651429e-05	0.00292741737137975
Pg_S3058.1	Pg_S3058.1	Pg_scaffold3058:183066-183935	428.810648666667	729.53302	-1.12610375308411	6.52825599173651e-05	0.00293115046958583
Pg_S0765.23	Pg_S0765.23	Pg_scaffold0765:741325-744652	3.85968066666667	7.44688133333333	-1.27458675600437	6.56692742353517e-05	0.00294645614531484
Pg_S0219.8	Pg_S0219.8	Pg_scaffold0219:151572-154127	49.9449033333333	11.5668676666667	1.72061820419831	6.60424098342591e-05	0.00295906814125681
Pg_S1774.28	Pg_S1774.28	Pg_scaffold1774:458922-466321	16.2957533333333	1.338037	3.18695562610401	6.61584002687213e-05	0.00296220090785355
Pg_S0388.18	Pg_S0388.18	Pg_scaffold0388:970211-979209	7.739529	1.92366033333333	1.61381986524712	6.66640679151375e-05	0.0029827647255892
Pg_S6845.5	Pg_S6845.5	Pg_scaffold6845:41657-48692	42.8199743333333	16.288325	1.06009574931992	6.71082463330372e-05	0.00300055063020095
Pg_S3582.11	Pg_S3582.11	Pg_scaffold3582:155941-166514	4.24001933333333	6.48004866666667	-1.05314281370491	6.72304870812857e-05	0.00300392730881052
Pg_S4624.11	Pg_S4624.11	Pg_scaffold4624:14218-19224	2.56581933333333	4.669137	-1.19675238675041	6.7605406404682e-05	0.00301858139596905
Pg_S2286.24	Pg_S2286.24	Pg_scaffold2286:404042-407280	0.387898333333333	1.618007	-2.40010437581469	6.77050753136574e-05	0.00302093374210057
Pg_S2124.27	Pg_S2124.27	Pg_scaffold2124:406929-409920	1.91060533333333	5.34467866666667	-1.80523516356903	6.8044577018421e-05	0.00303397650761192
Pg_S1858.12	Pg_S1858.12	Pg_scaffold1858:323572-326425	2.627978	7.631328	-1.94548905296321	6.85460278588889e-05	0.00305210208255895
Pg_S3388.8	Pg_S3388.8	Pg_scaffold3388:116772-121851	20.678638	7.81606466666667	1.05385110035408	6.8650784370152e-05	0.00305465109471508
Pg_S2081.1	Pg_S2081.1	Pg_scaffold2081:416463-446670	1.34891066666667	0.474555	1.1578591052507	6.8731756337244e-05	0.00305613900792493
Pg_S1815.23	Pg_S1815.23	Pg_scaffold1815:226941-231918	6.15098666666667	0.240790333333333	3.70695294787306	6.92604929941459e-05	0.00307445431989802
Pg_S4585.4	Pg_S4585.4	Pg_scaffold4585:193047-200998	3.84201566666667	2.20621233333333	1.43136065619423	6.92820477504975e-05	0.00307445431989802
Pg_S0804.29	Pg_S0804.29	Pg_scaffold0804:528495-532655	3.43278466666667	0.539257333333333	2.39213951713184	6.92871144321922e-05	0.00307445431989802
Pg_S5402.10	Pg_S5402.10	Pg_scaffold5402:91002-92478	3.07329533333333	6.96235	-1.50885060214496	6.93605320466022e-05	0.0030755894954954
Pg_S5863.11	Pg_S5863.11	Pg_scaffold5863:125331-127303	8.82864966666667	2.153648	1.68850577636566	6.96797571682689e-05	0.00308556422274992
Pg_S9011.1	Pg_S9011.1	Pg_scaffold9011:12393-15850	1.92665633333333	0.134064	3.43201024020816	6.96887324324263e-05	0.00308556422274992
Pg_S3016.7	Pg_S3016.7	Pg_scaffold3016:182459-185798	82.7255323333333	141.026845333333	-1.09894148496942	6.97320581086787e-05	0.00308556422274992
Pg_S5743.10	Pg_S5743.10	Pg_scaffold5743:128317-130929	12.4867626666667	20.5786433333333	-1.06772132934271	6.97774415185764e-05	0.00308556422274992
Pg_S1174.19	Pg_S1174.19	Pg_scaffold1174:638035-641861	9.49468966666667	2.34828433333333	1.64436602278117	7.01193397335747e-05	0.00309855193643293
Pg_S0605.4	Pg_S0605.4	Pg_scaffold0605:228659-241504	1.998062	3.462418	-1.12821101130978	7.02747339641687e-05	0.00310328591686826
Pg_S0919.1	Pg_S0919.1	Pg_scaffold0919:29069-34470	4.420887	7.19724333333333	-1.04651698293275	7.07569900457409e-05	0.00312029590670848
Pg_S7114.9	Pg_S7114.9	Pg_scaffold7114:61158-61941	40.7988193333333	2.647801	3.51142662593475	7.10160909301409e-05	0.00312957545061298
Pg_S1444.37	Pg_S1444.37	Pg_scaffold1444:505814-513324	1.20874333333333	0.231443	2.05253266988058	7.15531049935291e-05	0.0031508249277511
Pg_S1808.4	Pg_S1808.4	Pg_scaffold1808:83149-84305	4.905046	14.6700123333333	-1.90628007665711	7.16233464303216e-05	0.0031508249277511
Pg_S2416.6	Pg_S2416.6	Pg_scaffold2416:85703-95756	2.098747	4.23868566666667	-1.38052792830193	7.1645297442642e-05	0.0031508249277511
Pg_S0409.17	Pg_S0409.17	Pg_scaffold0409:618894-626043	2.52835466666667	0.495516	2.07881148652902	7.19170166008272e-05	0.00316061278152207
Pg_S3109.14	Pg_S3109.14	Pg_scaffold3109:183501-184229	0.869458666666667	0	8.2067772863708	7.20419202850943e-05	0.00316177973150199
Pg_S0762.47	Pg_S0762.47	Pg_scaffold0762:626247-654156	11.500612	5.832877	1.01827173979487	7.22211209906334e-05	0.00316748239782658
Pg_S5991.3	Pg_S5991.3	Pg_scaffold5991:36692-41387	0.0854916666666667	0.654812666666667	-3.2410216799443	7.27022350184778e-05	0.00318640961332519
Pg_S5436.4	Pg_S5436.4	Pg_scaffold5436:22794-28214	2.25020833333333	0.480635333333333	1.9174413838614	7.27535650480472e-05	0.00318648720594635
Pg_S1551.6	Pg_S1551.6	Pg_scaffold1551:214140-221704	17.752292	6.41241366666667	1.16424168787315	7.28946271163863e-05	0.00318832173134365
Pg_S1979.11	Pg_S1979.11	Pg_scaffold1979:189817-194993	1.101468	2.94266266666667	-1.80905060724443	7.30250468073147e-05	0.00319185479913195
Pg_S0378.7	Pg_S0378.7	Pg_scaffold0378:636030-639344	14.348112	0.381553333333333	4.77648042578079	7.32913161865871e-05	0.00320131689234566
Pg_S0905.42	Pg_S0905.42	Pg_scaffold0905:492696-499030	3.50203833333333	1.12431066666667	1.28196958002518	7.34680930995367e-05	0.00320685981936715
Pg_S1416.3	Pg_S1416.3	Pg_scaffold1416:46549-47235	19.6167646666667	5.09245266666667	1.62703368161149	7.37436715861857e-05	0.00321587952516354
Pg_S1915.15	Pg_S1915.15	Pg_scaffold1915:149055-151776	31.5369426666667	60.9176013333333	-1.30803237897283	7.37747651427183e-05	0.00321587952516354
Pg_S6641.1	Pg_S6641.1	Pg_scaffold6641:16170-29254	5.98015833333333	7.897283	-1.04807311228516	7.38377514211132e-05	0.00321644448873434
Pg_S0544.45	Pg_S0544.45	Pg_scaffold0544:714961-718965	31.062994	48.9176496666667	-1.00491176168816	7.45095873346992e-05	0.00324145661974894
Pg_S5196.3	Pg_S5196.3	Pg_scaffold5196:34320-35360	1.53241466666667	0.052136	4.42659729164642	7.45127672637324e-05	0.00324145661974894
Pg_S2529.10	Pg_S2529.10	Pg_scaffold2529:369106-388428	2.450457	0.0305873333333333	7.63010868757976	7.49763573193252e-05	0.00325721612851576
Pg_S4183.5	Pg_S4183.5	Pg_scaffold4183:106442-108205	0.00692033333333333	0.447204666666667	-5.92863230742295	7.64231767434401e-05	0.00331335439777224
Pg_S0068.11	Pg_S0068.11	Pg_scaffold0068:1483952-1553001	3.73155066666667	1.85423566666667	1.63051478642609	7.67868526913485e-05	0.0033268783562284
Pg_S3165.1	Pg_S3165.1	Pg_scaffold3165:175224-178615	1.899934	0	11.1371486180388	7.70135430852492e-05	0.00333445304121831
Pg_S2182.13	Pg_S2182.13	Pg_scaffold2182:430849-432654	9.50721333333333	0.245492333333333	4.68929652856737	7.73301191271071e-05	0.00334203772243863
Pg_S1664.12	Pg_S1664.12	Pg_scaffold1664:183902-188966	33.3486486666667	9.07187333333333	1.61398500255611	7.73446580034323e-05	0.00334203772243863
Pg_S0883.13	Pg_S0883.13	Pg_scaffold0883:579519-587684	1.26095166666667	0.308314666666667	1.67934664056627	7.74347348977608e-05	0.00334368281731795
Pg_S0928.1	Pg_S0928.1	Pg_scaffold0928:375175-377379	661.656331	1088.63134766667	-1.074251455899	7.8183587416526e-05	0.0033737529775389
Pg_S0477.10	Pg_S0477.10	Pg_scaffold0477:964922-966145	2.48823466666667	6.84485866666667	-1.8232388752463	7.89443710856031e-05	0.00340429730604959
Pg_S4435.6	Pg_S4435.6	Pg_scaffold4435:158625-163055	17.8287996666667	6.548573	1.10884028342994	7.97711589005341e-05	0.00343764506211041
Pg_S0161.27	Pg_S0161.27	Pg_scaffold0161:1335393-1342005	0.314033	0.953807666666667	-1.93178986730313	8.01159001228204e-05	0.00345018882404344
Pg_S2776.17	Pg_S2776.17	Pg_scaffold2776:338633-340067	3.01063633333333	0.0143523333333333	6.8423478218641	8.03091056733413e-05	0.00345619428271295
XLOC_181344	XLOC_181344	Pg_scaffold0902:355370-360802	11.2959996666667	3.939077	1.19835406271776	8.13641165278253e-05	0.0034969166017868
Pg_S3287.10	Pg_S3287.10	Pg_scaffold3287:209830-212136	5.078507	9.80318733333333	-1.28035328967432	8.17793292896828e-05	0.0035124139986703
Pg_S2347.1	Pg_S2347.1	Pg_scaffold2347:72093-79458	5.363696	13.646186	-1.18451407936116	8.2110388892072e-05	0.00352313870278635
Pg_S2031.4	Pg_S2031.4	Pg_scaffold2031:38478-40908	1.43128966666667	0.010646	6.43739379254545	8.26286635925638e-05	0.00354179503623166
Pg_S3316.7	Pg_S3316.7	Pg_scaffold3316:197228-203120	7.78224333333333	12.441501	-1.02328836261594	8.32361534232654e-05	0.0035654575086624
Pg_S5818.4	Pg_S5818.4	Pg_scaffold5818:84390-86493	0.846138666666667	2.838862	-2.09935983713705	8.40241953196543e-05	0.00359442425966234
Pg_S1806.19	Pg_S1806.19	Pg_scaffold1806:425002-427846	11.692343	3.06179866666667	1.60290211592813	8.41883968853566e-05	0.00359905396684899
Pg_S2566.9	Pg_S2566.9	Pg_scaffold2566:259953-260426	67.9745853333333	114.993711	-1.10300289136744	8.46930371025877e-05	0.00361822160368636
Pg_S4997.1	Pg_S4997.1	Pg_scaffold4997:8265-11808	0.243145	0	8.60371616040322	8.48959689880881e-05	0.00362448288317272
Pg_S0151.6	Pg_S0151.6	Pg_scaffold0151:654526-655644	5.97461133333333	12.465145	-1.38520858377927	8.50640393181119e-05	0.00362924848838575
XLOC_029186	XLOC_029186	Pg_scaffold0085:1736220-1738298	5.20106633333333	11.888274	-1.56768951941793	8.6016905913317e-05	0.00366503842452129
XLOC_403008	XLOC_403008	Pg_scaffold3462:214857-218011	0.570326	0	9.7519906900447	8.63470070595398e-05	0.00367666699728488
Pg_S1306.37	Pg_S1306.37	Pg_scaffold1306:474998-476242	0	0.391500666666667	-8.167153724327	8.65745634597935e-05	0.00368391669901448
Pg_S0845.13	Pg_S0845.13	Pg_scaffold0845:458150-462656	0.670830666666667	2.42436366666667	-2.1450006085872	8.67469752176255e-05	0.00368881185092093
Pg_S3650.10	Pg_S3650.10	Pg_scaffold3650:100790-105374	14.8641823333333	4.28867833333333	1.43199319714087	8.75466402675538e-05	0.00372035610220928
Pg_S5771.5	Pg_S5771.5	Pg_scaffold5771:35099-39079	683.030085	13.5727493333333	5.3860047553778	8.7778426528549e-05	0.00372774221405521
Pg_S6041.4	Pg_S6041.4	Pg_scaffold6041:89067-90715	7.24892033333333	15.9400623333333	-1.44231127315906	8.79787008367686e-05	0.00373378122046262
Pg_S1185.35	Pg_S1185.35	Pg_scaffold1185:392241-393052	155.844924666667	272.196136666667	-1.14379166042915	8.80511538030185e-05	0.0037343911510019
Pg_S4278.2	Pg_S4278.2	Pg_scaffold4278:32508-39879	0.340653333333333	0.995739	-1.89689243702971	8.86709215476995e-05	0.00375819747648707
Pg_S0755.1	Pg_S0755.1	Pg_scaffold0755:16464-57330	2.08482066666667	3.52536933333333	-1.05640981054596	8.92397212776428e-05	0.00377981364905621
Pg_S1464.8	Pg_S1464.8	Pg_scaffold1464:122271-132783	0.687983666666667	2.02385166666667	-1.8832990054412	8.94992471884548e-05	0.00378734608027403
Pg_S3979.8	Pg_S3979.8	Pg_scaffold3979:139197-140558	10.0752686666667	2.96178733333333	1.4298902929518	8.98246002816905e-05	0.00379708251131596
Pg_S4723.1	Pg_S4723.1	Pg_scaffold4723:21812-23181	7.83287066666667	14.0138073333333	-1.18618806725253	9.05446493364664e-05	0.00382500576461067
Pg_S0454.1	Pg_S0454.1	Pg_scaffold0454:287267-289592	675.016154	1125.12967933333	-1.09869135075624	9.12030291737467e-05	0.00384766396004357
Pg_S5924.5	Pg_S5924.5	Pg_scaffold5924:52211-53606	96.5876996666667	36.7954266666667	1.04607872313632	9.12605378105395e-05	0.00384766396004357
Pg_S1819.15	Pg_S1819.15	Pg_scaffold1819:506236-507687	9.18673433333333	0.018073	8.22222579567424	9.23384386037954e-05	0.00389055848523567
Pg_S2116.15	Pg_S2116.15	Pg_scaffold2116:305065-306932	9.88857433333333	0.186653333333333	5.23774610699581	9.2559307991742e-05	0.00389731058718864
Pg_S4412.10	Pg_S4412.10	Pg_scaffold4412:133973-135706	0.448345666666667	2.08972466666667	-2.55746381867922	9.27682810438391e-05	0.00390355327093893
Pg_S0247.32	Pg_S0247.32	Pg_scaffold0247:779251-779892	87.611541	6.24844666666667	3.41849661756486	9.3215236897986e-05	0.0039197952070588
Pg_S1227.37	Pg_S1227.37	Pg_scaffold1227:563187-565959	8.57345633333333	14.3192113333333	-1.08210045718677	9.35641871719577e-05	0.00393189737150862
Pg_S3990.4	Pg_S3990.4	Pg_scaffold3990:123424-124931	5.28215633333333	0.065355	5.80392657242741	9.66201528652859e-05	0.00405240324603208
Pg_S0487.8	Pg_S0487.8	Pg_scaffold0487:278956-288261	4.56550433333333	7.41785733333333	-1.02465576481261	9.66208500710337e-05	0.00405240324603208
XLOC_505676	XLOC_505676	Pg_scaffold6308:3733-8796	27.6427516666667	45.7944066666667	-1.0713564151926	9.80059346795288e-05	0.00410513978902605
Pg_S2990.17	Pg_S2990.17	Pg_scaffold2990:274675-277622	0.801464	2.350361	-1.89631623452042	9.84673795570027e-05	0.00411910125959469
Pg_S4708.1	Pg_S4708.1	Pg_scaffold4708:50087-53630	45.53984	18.0503593333333	0.995597090266776	9.94112579115627e-05	0.00415048457057262
Pg_S2631.1	Pg_S2631.1	Pg_scaffold2631:46174-46925	0	1.90544	-9.61159661030607	0.000100662010500551	0.00419725332499574
Pg_S0247.28	Pg_S0247.28	Pg_scaffold0247:702646-705085	0.477006	1.91093066666667	-2.34949281960177	0.000101335390637746	0.00421802141400027
Pg_S1993.15	Pg_S1993.15	Pg_scaffold1993:202484-203302	4.42581633333333	0	10.630302594049	0.000101992255736679	0.00424158108517961
Pg_S3085.11	Pg_S3085.11	Pg_scaffold3085:123860-125694	5.925486	11.9638663333333	-1.37050291030343	0.000102179272324238	0.00424400419467649
Pg_S2608.4	Pg_S2608.4	Pg_scaffold2608:91854-100346	8.122626	16.5143386666667	-1.31868698488431	0.000102247353358386	0.00424409027213091
Pg_S6717.7	Pg_S6717.7	Pg_scaffold6717:82913-91227	0.694452333333333	0.00535233333333333	6.51334347683854	0.000102693244146935	0.00425984827462665
Pg_S0824.8	Pg_S0824.8	Pg_scaffold0824:248307-250658	4.58240066666667	8.68727533333333	-1.26694333002791	0.00010276688100352	0.00426015433978229
Pg_S6427.2	Pg_S6427.2	Pg_scaffold6427:40991-48025	3.33457766666667	1.02857366666667	1.37252151518166	0.000103854347847722	0.00429969037296662
Pg_S1451.9	Pg_S1451.9	Pg_scaffold1451:520402-521383	5.54164033333333	0.0115676666666667	7.85392188234218	0.000103983531796541	0.00430098047075544
Pg_S2484.7	Pg_S2484.7	Pg_scaffold2484:72511-88897	1.09505833333333	0.232380666666667	1.82595425709338	0.000104019295633083	0.00430098047075544
Pg_S1555.2	Pg_S1555.2	Pg_scaffold1555:469578-481608	1527.12367333333	2479.813543	-1.02097046330673	0.000104109978895619	0.00430196349811872
XLOC_297607	XLOC_297607	Pg_scaffold1957:346175-349546	0.308509333333333	0	8.66313579835231	0.00010488578613628	0.0043311625193698
Pg_S0786.26	Pg_S0786.26	Pg_scaffold0786:413134-433193	9.99702033333333	3.91083833333333	1.02162938978854	0.000104951337644304	0.0043311625193698
Pg_S2455.14	Pg_S2455.14	Pg_scaffold2455:172357-177415	1.483394	0.00693733333333333	7.0708701840457	0.000105031025519472	0.00433167082540088
Pg_S0734.4	Pg_S0734.4	Pg_scaffold0734:261485-263245	16.556483	3.99324433333333	1.77854004015141	0.000105417928649244	0.00434484047463575
Pg_S1755.3	Pg_S1755.3	Pg_scaffold1755:294910-304117	0.570929	1.373744	-1.58885344966104	0.000105817317194659	0.00435797991814721
Pg_S5687.8	Pg_S5687.8	Pg_scaffold5687:100422-109767	1.669004	0.482390666666667	1.43818477827216	0.000105872288045072	0.00435797991814721
Pg_S4024.2	Pg_S4024.2	Pg_scaffold4024:85217-88940	9.93808666666667	2.53697566666667	1.70454500139895	0.000106616731487627	0.0043803931059336
Pg_S0288.18	Pg_S0288.18	Pg_scaffold0288:447928-450843	1.89445433333333	4.46479233333333	-1.53619600234979	0.000106621177223872	0.0043803931059336
Pg_S2483.6	Pg_S2483.6	Pg_scaffold2483:87335-89791	17.0262283333333	30.4108736666667	-1.15787522196744	0.000107220145043363	0.00440218802407922
Pg_S3845.2	Pg_S3845.2	Pg_scaffold3845:39734-40885	10.910172	0.282470333333333	4.88492337912198	0.000107819164080041	0.00442117597974786
Pg_S1464.16	Pg_S1464.16	Pg_scaffold1464:286474-287067	7.69831733333333	0.372828333333333	3.99715126317115	0.000107820143340871	0.00442117597974786
Pg_S7123.1	Pg_S7123.1	Pg_scaffold7123:6432-9802	3.00995933333333	5.63057233333333	-1.26515402356456	0.000108165416256825	0.00443250707689537
Pg_S0190.19	Pg_S0190.19	Pg_scaffold0190:364014-365312	3.243971	0.0196033333333333	6.57923878513991	0.000108585746782055	0.00444689756375734
Pg_S6623.1	Pg_S6623.1	Pg_scaffold6623:53079-54766	4.53841966666667	0.0420936666666667	6.2222175842445	0.000108793688264098	0.00445033652434793
Pg_S3369.2	Pg_S3369.2	Pg_scaffold3369:31535-34962	4.91302	1.034192	1.90595199766672	0.000108808153170881	0.00445033652434793
Pg_S4305.3	Pg_S4305.3	Pg_scaffold4305:101908-102474	10.964069	0.17012	5.47662413310483	0.000109822776369771	0.00448897980258792
Pg_S7519.1	Pg_S7519.1	Pg_scaffold7519:5317-12222	0.0810763333333333	0	8.0360552049842	0.000110356646183339	0.00450793578335701
Pg_S1650.4	Pg_S1650.4	Pg_scaffold1650:39236-49608	12.508276	22.230713	-1.16164308972769	0.000111194083234637	0.00453712360162521
Pg_S1024.2	Pg_S1024.2	Pg_scaffold1024:310687-314412	24.350296	0.0417983333333333	8.75548431049346	0.000111212311748185	0.00453712360162521
Pg_S5290.1	Pg_S5290.1	Pg_scaffold5290:1904-6873	15.940169	27.677341	-1.14426502302676	0.00011154669375087	0.00454575534733923
Pg_S2096.10	Pg_S2096.10	Pg_scaffold2096:98910-105181	2.87174533333333	0.705878333333333	1.63752500593547	0.000111565290812823	0.00454575534733923
Pg_S1014.27	Pg_S1014.27	Pg_scaffold1014:435889-440779	1.64374266666667	0.103805666666667	3.54570217169288	0.000112584808421458	0.00458439065374672
Pg_S3669.6	Pg_S3669.6	Pg_scaffold3669:128718-130287	0.809603333333333	3.18337033333333	-2.30861437006185	0.000112842878139268	0.00459199094483695
Pg_S8714.2	Pg_S8714.2	Pg_scaffold8714:14139-15826	0.940672666666667	3.40713133333333	-2.19813173728353	0.000113125067689006	0.0046005625250679
Pg_S2306.11	Pg_S2306.11	Pg_scaffold2306:183549-188467	2.25049233333333	4.167803	-1.23347713145079	0.000113515199060486	0.00461351026472377
Pg_S2805.2	Pg_S2805.2	Pg_scaffold2805:16666-18821	2.45825133333333	0.333226	2.55957469684525	0.000113967025010375	0.00462605004298587
Pg_S2312.1	Pg_S2312.1	Pg_scaffold2312:1001-2758	4.19845533333333	8.53262633333333	-1.34856588595578	0.000114006897324701	0.00462605004298587
Pg_S0077.44	Pg_S0077.44	Pg_scaffold0077:1596872-1598170	4.12815133333333	0.668361666666667	2.28480652251767	0.000114039587503618	0.00462605004298587
Pg_S4692.13	Pg_S4692.13	Pg_scaffold4692:124208-128321	15.8769893333333	3.82128733333333	1.68808136305054	0.000114248711085916	0.00463062507661803
Pg_S2159.18	Pg_S2159.18	Pg_scaffold2159:176663-198562	453.885554	732.004445666667	-1.07332527580895	0.000114296410299129	0.00463062507661803
Pg_S0201.1	Pg_S0201.1	Pg_scaffold0201:62758-71607	0	0.0521516666666667	-8.09641330723389	0.000114723989545042	0.00464386201338487
Pg_S8535.1	Pg_S8535.1	Pg_scaffold8535:3873-7523	0.819143	2.18495733333333	-1.72683670994572	0.000114767586463677	0.00464386201338487
Pg_S0009.4	Pg_S0009.4	Pg_scaffold0009:842839-848495	0.292603	0	9.61720750674796	0.000115006143998988	0.00465058807204966
Pg_S3332.15	Pg_S3332.15	Pg_scaffold3332:157222-182525	9.47775066666667	16.6984696666667	-1.15739232189361	0.000117400618351749	0.00474145110398495
Pg_S0883.9	Pg_S0883.9	Pg_scaffold0883:439284-439694	0	1.069217	-8.04041988930281	0.000117925517287634	0.0047596604265698
Pg_S6797.1	Pg_S6797.1	Pg_scaffold6797:48608-52348	11.67151	19.3911816666667	-1.05674512944776	0.000118458498367014	0.00477817290527324
Pg_S1518.47	Pg_S1518.47	Pg_scaffold1518:248844-250674	247.352656333333	448.130930666667	-1.18519121052773	0.00011911416320421	0.00479340008023074
Pg_S6023.1	Pg_S6023.1	Pg_scaffold6023:16690-26596	2.51309	0.624543666666667	1.62767933365331	0.000119163843660541	0.00479340008023074
Pg_S2130.5	Pg_S2130.5	Pg_scaffold2130:67888-72650	8.96557633333333	2.87633266666667	1.30261342458225	0.000119167680184697	0.00479340008023074
Pg_S0810.13	Pg_S0810.13	Pg_scaffold0810:119843-124596	3.84451866666667	6.75491266666667	-1.16333623224707	0.000119168174436416	0.00479340008023074
Pg_S0516.2	Pg_S0516.2	Pg_scaffold0516:33899-48516	6.083826	10.8440293333333	-1.16533258519726	0.000119208764593271	0.00479340008023074
Pg_S2185.1	Pg_S2185.1	Pg_scaffold2185:3045-5486	2.85065733333333	6.98510233333333	-1.58134234833288	0.000119365563133195	0.00479670515450742
Pg_S4390.1	Pg_S4390.1	Pg_scaffold4390:25504-28673	7.47082133333333	12.3532533333333	-1.05411745602169	0.000119794116688904	0.00481091975429716
Pg_S1864.10	Pg_S1864.10	Pg_scaffold1864:483159-485478	0.317683	1.56318233333333	-2.6164622623702	0.000120230754797513	0.00482544108018782
Pg_S4497.14	Pg_S4497.14	Pg_scaffold4497:112973-119087	0.847033333333333	1.816606	-1.44191886171127	0.000120543150055994	0.00483496093325026
Pg_S2665.6	Pg_S2665.6	Pg_scaffold2665:187525-195710	0.950744	1.82555233333333	-1.27371108083894	0.000120887702714243	0.00484273877490029
Pg_S1886.4	Pg_S1886.4	Pg_scaffold1886:59359-74184	3.19340533333333	5.315777	-1.13216111999314	0.000121071238446387	0.00484707119996819
Pg_S5826.2	Pg_S5826.2	Pg_scaffold5826:17446-19097	3.57940933333333	7.590604	-1.43079924200805	0.000121483786158413	0.00485934124411437
Pg_S6571.5	Pg_S6571.5	Pg_scaffold6571:81263-88644	1.17770166666667	0.109945333333333	3.19584716175059	0.000121528877699016	0.00485934124411437
Pg_S0493.11	Pg_S0493.11	Pg_scaffold0493:193105-194282	380.924011333333	673.078206333333	-1.15703340100604	0.000121997302074908	0.0048750394867671
Pg_S4761.7	Pg_S4761.7	Pg_scaffold4761:136994-140958	8.75216533333333	2.91402566666667	1.24307455476598	0.000122174125253658	0.00487907301696221
Pg_S4412.8	Pg_S4412.8	Pg_scaffold4412:93729-98624	94.6982903333333	162.139343333333	-1.11857758786677	0.000122764515258757	0.00489960724585786
Pg_S3948.8	Pg_S3948.8	Pg_scaffold3948:66102-69102	12.160636	20.038674	-1.05466905300226	0.00012304994892992	0.00490650717585111
Pg_S2758.8	Pg_S2758.8	Pg_scaffold2758:272827-273990	4.01244233333333	0.0605556666666667	5.51111441832168	0.000123275674661231	0.00490650717585111
Pg_S7119.2	Pg_S7119.2	Pg_scaffold7119:19670-31675	0.617102333333333	1.53296266666667	-1.77904054538634	0.000123290346427624	0.00490650717585111
Pg_S3017.6	Pg_S3017.6	Pg_scaffold3017:122201-127698	78.6850913333333	136.687652666667	-1.14158313724634	0.000123297695477671	0.00490650717585111
Pg_S0109.23	Pg_S0109.23	Pg_scaffold0109:1525403-1526254	0.740477	3.91302766666667	-2.71142024234791	0.000123318956018654	0.00490650717585111
Pg_S1149.5	Pg_S1149.5	Pg_scaffold1149:80221-81815	1.70587866666667	0.012278	6.42130194449621	0.00012401659866008	0.00493121288030211
Pg_S6179.2	Pg_S6179.2	Pg_scaffold6179:37618-48411	8.61956766666667	2.30565	1.54663963949406	0.000124837298433335	0.00496077808409746
Pg_S4135.19	Pg_S4135.19	Pg_scaffold4135:199242-202051	18.267436	4.51655333333333	1.64792994066665	0.000125499453104785	0.00498401039952146
Pg_S0536.62	Pg_S0536.62	Pg_scaffold0536:795420-800798	8.954767	3.37257966666667	1.05497911599086	0.000125873050886438	0.00499576153073731
Pg_S3645.11	Pg_S3645.11	Pg_scaffold3645:196572-198456	1.728259	5.11963633333333	-1.98482181547503	0.000126172002674769	0.00500156473035306
Pg_S1865.30	Pg_S1865.30	Pg_scaffold1865:483689-484650	8.762506	0.876768666666667	2.93661108505314	0.000126257116024551	0.00500174216384135
XLOC_110571	XLOC_110571	Pg_scaffold0447:401924-403405	1.341079	0.006643	6.67728228286892	0.0001268191946276	0.00502091560207892
Pg_S0992.28	Pg_S0992.28	Pg_scaffold0992:389440-389742	1.01312366666667	7.545431	-3.18991031772458	0.000127100606463519	0.00502586752347998
Pg_S0680.16	Pg_S0680.16	Pg_scaffold0680:171629-173699	213.774449666667	394.580068	-1.21152114771578	0.000127391532550492	0.00503427533919263
Pg_S0017.21	Pg_S0017.21	Pg_scaffold0017:2229217-2232386	8.17467366666667	13.9264893333333	-1.10250867005197	0.000127704842991166	0.00504355687036857
Pg_S1632.2	Pg_S1632.2	Pg_scaffold1632:74714-79028	15.635014	24.0077946666667	-0.961675386015898	0.000128487958805317	0.00507137004257009
Pg_S0245.15	Pg_S0245.15	Pg_scaffold0245:688492-690039	85.9887643333333	157.781291	-1.21202530760248	0.000128708462564009	0.00507695663129785
Pg_S1718.20	Pg_S1718.20	Pg_scaffold1718:467899-469539	5.28975333333333	0.0826706666666667	5.52258048782836	0.000129472916608479	0.00510353353947467
Pg_S1544.5	Pg_S1544.5	Pg_scaffold1544:136777-143293	8.77025533333333	3.186691	1.15106446348348	0.000129604602261428	0.00510353353947467
Pg_S8684.1	Pg_S8684.1	Pg_scaffold8684:4589-16311	0.817969	1.06061633333333	-1.39168115242336	0.000129620353831687	0.00510353353947467
Pg_S1812.13	Pg_S1812.13	Pg_scaffold1812:266776-271649	2.534478	0.321771666666667	2.53957301199435	0.00013030853025293	0.005127489143906
Pg_S5320.6	Pg_S5320.6	Pg_scaffold5320:133116-143175	9.96815366666667	15.822743	-1.01484734238423	0.000130850312678609	0.00514565853454668
Pg_S7451.2	Pg_S7451.2	Pg_scaffold7451:29693-35399	4.205772	1.19725833333333	1.43551128736277	0.000131057293092954	0.005147608665935
Pg_S5948.1	Pg_S5948.1	Pg_scaffold5948:64646-68482	17.740652	4.32720066666667	1.66830854277011	0.000131060025291396	0.005147608665935
XLOC_408821	XLOC_408821	Pg_scaffold3571:99162-100544	103.222558666667	200.314524333333	-1.30343227792791	0.000132417425295646	0.00519774772698953
Pg_S3346.6	Pg_S3346.6	Pg_scaffold3346:98794-108241	56.5458553333333	104.530975333333	-1.1878043944201	0.000132667776801679	0.00520432360704306
Pg_S3330.18	Pg_S3330.18	Pg_scaffold3330:287238-297324	1.827695	3.05956466666667	-1.07748703248748	0.000132746838303326	0.00520432360704306
Pg_S5707.6	Pg_S5707.6	Pg_scaffold5707:108204-110863	17.1849393333333	29.3357653333333	-1.14254865957129	0.0001336196209042	0.00523216025923048
Pg_S3527.15	Pg_S3527.15	Pg_scaffold3527:267762-276458	3.68965633333333	1.08479733333333	1.44698655993979	0.000134373954392829	0.00525529669807866
Pg_S2992.14	Pg_S2992.14	Pg_scaffold2992:199019-200422	11.1019813333333	1.781982	2.23733581988692	0.000134465358882182	0.00525567459859502
Pg_S4686.3	Pg_S4686.3	Pg_scaffold4686:127390-127857	18.633919	2.40124566666667	2.56303657149805	0.000134613120503551	0.00525825346044733
Pg_S3597.4	Pg_S3597.4	Pg_scaffold3597:113828-117120	2.91902033333333	5.181245	-1.16689645027502	0.000135191117966669	0.00527442240338892
XLOC_323855	XLOC_323855	Pg_scaffold2266:432289-435331	1.27021633333333	3.354827	-1.70988869308686	0.000135873548743918	0.00529783243786473
Pg_S0259.1	Pg_S0259.1	Pg_scaffold0259:451786-453129	0.530732666666667	2.743546	-2.66503090815723	0.000136924140908428	0.00533556034172625
Pg_S1723.7	Pg_S1723.7	Pg_scaffold1723:107992-109397	0.401541666666667	2.20313266666667	-2.77812971831497	0.000137224314259948	0.00534401847950189
Pg_S1730.5	Pg_S1730.5	Pg_scaffold1730:187057-190840	2.995417	0.717146666666667	1.69910946876372	0.000137520701958628	0.00535231903942611
Pg_S0052.31	Pg_S0052.31	Pg_scaffold0052:1947969-1951938	1528.23966466667	2397.04158533333	-1.01369729130691	0.000138037628450226	0.00536918775489154
Pg_S6216.3	Pg_S6216.3	Pg_scaffold6216:97310-106532	4.71240266666667	8.20350466666667	-1.18571562844379	0.000138672081678328	0.00539060469382695
Pg_S4698.2	Pg_S4698.2	Pg_scaffold4698:182368-184152	20.36439	41.8217493333333	-1.3449890458961	0.000139056916993767	0.00539903595110583
Pg_S7114.8	Pg_S7114.8	Pg_scaffold7114:58559-59441	24.534381	0.196378333333333	6.51371192473025	0.000140298386626533	0.0054439499496316
Pg_S7147.6	Pg_S7147.6	Pg_scaffold7147:44478-49568	1.55299633333333	3.01676866666667	-1.29714385118278	0.000141932270134037	0.00550070960852201
Pg_S1819.11	Pg_S1819.11	Pg_scaffold1819:332706-338992	3.06130533333333	5.46718833333333	-1.17003430353766	0.000142641105994854	0.0055215247146569
Pg_S5544.6	Pg_S5544.6	Pg_scaffold5544:52633-60170	6.00071266666667	0.189946666666667	4.54868385627521	0.000142880872427393	0.00552747808278681
Pg_S4378.12	Pg_S4378.12	Pg_scaffold4378:85276-94917	7.85716766666667	2.607471	1.26471411852995	0.000143198346507416	0.00553642867531017
Pg_S0222.25	Pg_S0222.25	Pg_scaffold0222:458685-460228	1.85384266666667	5.71333766666667	-1.92775151533677	0.000143561032551477	0.00554711547411644
Pg_S4409.12	Pg_S4409.12	Pg_scaffold4409:103288-112550	3.511022	8.78046533333333	-1.26734067195006	0.000143737268843397	0.00555058945198503
Pg_S1960.34	Pg_S1960.34	Pg_scaffold1960:353650-357175	2.440792	4.53741433333333	-1.24630736094151	0.000143881037269084	0.00555280622584217
Pg_S5206.6	Pg_S5206.6	Pg_scaffold5206:75760-81686	35.139026	7.636629	1.84616740625072	0.000144285258346804	0.00556506596920581
Pg_S0659.35	Pg_S0659.35	Pg_scaffold0659:572569-574262	19.638362	0.382810666666667	5.24793238564641	0.000144462254413842	0.00556855222409615
Pg_S1302.7	Pg_S1302.7	Pg_scaffold1302:93987-101938	7.54685666666667	11.9755673333333	-0.992980883209642	0.000144709277890209	0.00557473201391783
Pg_S1481.3	Pg_S1481.3	Pg_scaffold1481:223692-224303	5960.08007833333	9880.86718766667	-1.08325168498157	0.000145564220458185	0.005604309651844
Pg_S2277.10	Pg_S2277.10	Pg_scaffold2277:278532-284265	2.73730166666667	4.70055666666667	-1.10479914170323	0.000145725098533187	0.00560714598162167
Pg_S1693.27	Pg_S1693.27	Pg_scaffold1693:337432-338978	1.96955366666667	0.118998666666667	3.59160479231683	0.000145910439143131	0.00560987755951621
XLOC_250116	XLOC_250116	Pg_scaffold1469:432477-454121	1.88408366666667	0.108569666666667	3.56264247160509	0.00014597059159311	0.00560987755951621
Pg_S4601.6	Pg_S4601.6	Pg_scaffold4601:77846-78661	20.6815713333333	3.311505	2.19930058787641	0.000146985131234616	0.00564549342763492
Pg_S2791.1	Pg_S2791.1	Pg_scaffold2791:2960-6527	2.01038833333333	3.90366433333333	-1.29659658108617	0.000147423321432029	0.00565893105287446
Pg_S1184.5	Pg_S1184.5	Pg_scaffold1184:523890-566970	0.00140766666666667	0.129450333333333	-9.66808895293525	0.000147511018486649	0.00565893105287446
Pg_S5633.7	Pg_S5633.7	Pg_scaffold5633:127369-128844	11.2263276666667	3.09554466666667	1.54971430714482	0.000147645697916075	0.00566072021062131
Pg_S1678.57	Pg_S1678.57	Pg_scaffold1678:520907-528277	5.14980066666667	8.361515	-1.06534603399993	0.000147789922272924	0.00566287296928482
Pg_S3669.7	Pg_S3669.7	Pg_scaffold3669:162376-169816	1.14434633333333	2.42286833333333	-1.44956076826674	0.000149380589691921	0.00571340818627369
Pg_S3063.1	Pg_S3063.1	Pg_scaffold3063:24353-27346	4.59145733333333	0.0178026666666667	7.3960477122296	0.000149576501889449	0.00571340818627369
Pg_S1240.14	Pg_S1240.14	Pg_scaffold1240:244585-251305	8.03968166666667	1.41378466666667	2.12528293089439	0.000149593448293678	0.00571340818627369
Pg_S1583.39	Pg_S1583.39	Pg_scaffold1583:459499-464402	1.14295033333333	0.138284333333333	2.7397782641707	0.000149622205978132	0.00571340818627369
Pg_S0402.30	Pg_S0402.30	Pg_scaffold0402:678011-680591	2.75581166666667	5.28318766666667	-1.26942716339419	0.000150695867195889	0.00575023233069844
Pg_S5975.2	Pg_S5975.2	Pg_scaffold5975:23619-26304	5.547992	13.5021456666667	-1.65119565812247	0.000150869867857819	0.0057534573094818
Pg_S5042.7	Pg_S5042.7	Pg_scaffold5042:153738-164056	4.24583933333333	0.349489	3.19233869945043	0.000156130592714651	0.0059399837805806
Pg_S0455.11	Pg_S0455.11	Pg_scaffold0455:701927-709298	1.93126266666667	3.33530066666667	-1.13519141635738	0.000157732985406072	0.00599739800690052
Pg_S2145.18	Pg_S2145.18	Pg_scaffold2145:210591-217223	40.8913563333333	66.312013	-1.0258791466337	0.000160071667531814	0.00607706598360361
Pg_S0175.15	Pg_S0175.15	Pg_scaffold0175:532208-537669	8.09025033333333	13.0066106666667	-1.03427747502988	0.000160111823071801	0.00607706598360361
Pg_S1389.43	Pg_S1389.43	Pg_scaffold1389:561654-563193	3.162615	6.74502566666667	-1.43810453777547	0.000160388168934413	0.00608396325062361
Pg_S0664.4	Pg_S0664.4	Pg_scaffold0664:72186-75779	0.447982333333333	1.418265	-2.01425328327569	0.000160650714390008	0.0060901991126273
Pg_S4571.4	Pg_S4571.4	Pg_scaffold4571:186449-189260	23.6734006666667	8.34181166666667	1.2007056556049	0.000160742004076903	0.0060901991126273
Pg_S2199.8	Pg_S2199.8	Pg_scaffold2199:208908-217005	2.17222666666667	4.217281	-1.29272902547247	0.000162494203323006	0.00614535641506875
Pg_S3178.12	Pg_S3178.12	Pg_scaffold3178:109970-118689	9.217783	13.7894563333333	-0.960046236486286	0.000162580117923851	0.00614535641506875
Pg_S4765.13	Pg_S4765.13	Pg_scaffold4765:144504-154398	21.7173566666667	38.610473	-1.19551889615566	0.000163237642476049	0.00616397630084675
XLOC_038947	XLOC_038947	Pg_scaffold0120:1611415-1625329	0.271433	1.50018833333333	-2.78915066897404	0.000163408638086875	0.00616397630084675
Pg_S2706.8	Pg_S2706.8	Pg_scaffold2706:126568-127341	1.33367866666667	5.20557333333333	-2.29640838677314	0.000163444358580367	0.00616397630084675
Pg_S1012.7	Pg_S1012.7	Pg_scaffold1012:144224-145911	1.843717	0.00762333333333333	7.32269989110477	0.000163456196232172	0.00616397630084675
XLOC_029332	XLOC_029332	Pg_scaffold0086:1744187-1750197	0.0838103333333333	0.635729666666667	-3.1853616824694	0.000164448733003594	0.00619777006869817
Pg_S1231.18	Pg_S1231.18	Pg_scaffold1231:610304-611770	3.544103	0.574896333333333	2.28639985768716	0.000166256002796731	0.00625854564157999
Pg_S1500.31	Pg_S1500.31	Pg_scaffold1500:475176-483069	1.812839	0.340297333333333	2.128767530565	0.000167906357716876	0.00631697318652094
Pg_S3332.9	Pg_S3332.9	Pg_scaffold3332:108566-111965	77.1403746666667	122.148330666667	-1.02473705873577	0.000168955834263408	0.00635273936830412
Pg_S2953.32	Pg_S2953.32	Pg_scaffold2953:325447-330701	0.780005	0.024044	4.27484973535149	0.000169687235471105	0.00637651109985398
Pg_S1019.3	Pg_S1019.3	Pg_scaffold1019:147977-168127	1.601433	0.519754333333333	1.28081023038147	0.000169788635905277	0.00637659470453603
XLOC_310525	XLOC_310525	Pg_scaffold2104:70935-72530	0	0.259164333333333	-7.94381241798054	0.000170597181369981	0.00639948446520672
Pg_S1936.3	Pg_S1936.3	Pg_scaffold1936:25020-27645	13.0229286666667	0.804183333333333	3.57982420179685	0.000171593805262141	0.00643218269002245
Pg_S7499.3	Pg_S7499.3	Pg_scaffold7499:50471-51695	26.3574646666667	51.6914466666667	-1.29535330127703	0.000171668929576934	0.00643218269002245
Pg_S0158.16	Pg_S0158.16	Pg_scaffold0158:1470118-1474337	12.3310163333333	18.5841796666667	-0.987518969505661	0.000172940203304439	0.00647604153270951
Pg_S2305.1	Pg_S2305.1	Pg_scaffold2305:377936-378526	173.769969	280.617564	-1.04937650766486	0.000174428246239341	0.00652416435148612
Pg_S0992.27	Pg_S0992.27	Pg_scaffold0992:387011-387304	3.42744966666667	14.440979	-2.38375667248243	0.000174530098689505	0.00652417861938396
Pg_S4342.7	Pg_S4342.7	Pg_scaffold4342:36563-44787	5.01911166666667	7.91938433333333	-1.01746183325077	0.000174668605531704	0.00652556226686022
Pg_S3721.1	Pg_S3721.1	Pg_scaffold3721:1418-6150	4.38208666666667	8.452639	-1.38742767575285	0.000175056854264315	0.00653626916479583
Pg_S5155.15	Pg_S5155.15	Pg_scaffold5155:150026-151317	8.181902	1.163944	2.3996558218178	0.00017767570107162	0.00663020132101037
Pg_S3535.2	Pg_S3535.2	Pg_scaffold3535:22643-27070	35.4860183333333	62.7711703333333	-1.16157384274856	0.000178866511366649	0.00666689925497397
Pg_S0669.3	Pg_S0669.3	Pg_scaffold0669:323378-332394	26.129479	10.7151173333333	0.944450622749898	0.000179299827961218	0.0066791782958253
Pg_S6113.2	Pg_S6113.2	Pg_scaffold6113:35393-40302	0.700301	0.037071	3.80639360482851	0.000180205682792436	0.00670903565768529
Pg_S4613.7	Pg_S4613.7	Pg_scaffold4613:80780-81088	10.0206753333333	0.188036	5.20758317649229	0.000181072327514089	0.00673001307679257
Pg_S5424.7	Pg_S5424.7	Pg_scaffold5424:143489-145201	10.881007	0.163304666666667	5.57056205096565	0.00018115850247362	0.00673001307679257
Pg_S2182.11	Pg_S2182.11	Pg_scaffold2182:401246-403204	16.2406633333333	0.786577333333333	3.98128752633109	0.000181187828728505	0.00673001307679257
Pg_S1507.24	Pg_S1507.24	Pg_scaffold1507:232009-238689	14.8221796666667	27.716975	-1.21932117916093	0.000181486004377999	0.00673719638423086
Pg_S2791.7	Pg_S2791.7	Pg_scaffold2791:2960-67472	0.149985666666667	0	11.3817338512944	0.000181590986817396	0.00673720374403422
Pg_S2754.7	Pg_S2754.7	Pg_scaffold2754:337784-345577	6.921181	11.331169	-1.05703771567508	0.000183236270201144	0.00678649725164327
Pg_S6449.2	Pg_S6449.2	Pg_scaffold6449:13599-66632	3.62276366666667	1.908354	1.27594615073317	0.000183591813570333	0.00679184076255359
Pg_S1813.6	Pg_S1813.6	Pg_scaffold1813:441274-445802	0.123091666666667	0	8.05869855393163	0.000183947223375417	0.00680107571831271
Pg_S8430.1	Pg_S8430.1	Pg_scaffold8430:9752-14307	51.4212086666667	13.976885	1.50840330301206	0.000184855689153046	0.0068295862311583
Pg_S0358.22	Pg_S0358.22	Pg_scaffold0358:342351-343931	8.98899233333333	0.067858	6.52813261571676	0.000184930783072767	0.0068295862311583
Pg_S9236.1	Pg_S9236.1	Pg_scaffold9236:5383-9902	37.5121723333333	87.350319	-1.60274973040588	0.000185827881038118	0.00685867201697182
Pg_S5744.4	Pg_S5744.4	Pg_scaffold5744:49735-51729	2.28997466666667	4.932475	-1.45657498502022	0.000185931711546315	0.00685867201697182
Pg_S0762.25	Pg_S0762.25	Pg_scaffold0762:411731-441713	4.32079366666667	1.625577	1.04323598721132	0.00018684287659021	0.00688438372105682
Pg_S1367.7	Pg_S1367.7	Pg_scaffold1367:189227-199303	9.49474933333333	3.42893	1.11669063855761	0.000187518106464342	0.0069053059411405
Pg_S6655.2	Pg_S6655.2	Pg_scaffold6655:11952-14362	0.623782333333333	2.237829	-2.14748546304732	0.000188069311466211	0.00692163963939982
Pg_S6471.8	Pg_S6471.8	Pg_scaffold6471:66180-67893	6.67247	0.21409	4.50365785364241	0.00018930637108411	0.00696318217118074
Pg_S1799.14	Pg_S1799.14	Pg_scaffold1799:165157-167348	2.307421	0.250766666666667	2.82714667996394	0.000189480678635852	0.00696560875561504
Pg_S5610.1	Pg_S5610.1	Pg_scaffold5610:263-1030	425.803202333333	790.617024666667	-1.22282060873633	0.00018978464439874	0.00697279628357794
Pg_S1652.19	Pg_S1652.19	Pg_scaffold1652:389845-396799	18.8096126666667	31.8768363333333	-1.10076645400081	0.000190325552238083	0.00698867601753272
Pg_S0886.10	Pg_S0886.10	Pg_scaffold0886:722174-766601	0	0.0904673333333333	-11.3058783318647	0.000191168590255043	0.00701162331947419
Pg_S5752.7	Pg_S5752.7	Pg_scaffold5752:112895-118110	0.369757	1.06911266666667	-1.89020293589811	0.000192385359285857	0.00705222865487084
Pg_S4378.13	Pg_S4378.13	Pg_scaffold4378:98786-99722	301.122665333333	526.118855666667	-1.14025844950791	0.000193956405905534	0.00710172042944318
Pg_S0616.15	Pg_S0616.15	Pg_scaffold0616:923996-925597	3.30102733333333	0.055796	5.41906251773354	0.000194114095276565	0.00710344898685372
Pg_S6822.1	Pg_S6822.1	Pg_scaffold6822:31424-33107	0.760216333333333	0	9.14825689897383	0.000195914489477203	0.00716525484381471
Pg_S2848.7	Pg_S2848.7	Pg_scaffold2848:101496-106162	1.38461233333333	2.74579533333333	-1.34044932653744	0.000196361591550491	0.00717752409910766
Pg_S2472.18	Pg_S2472.18	Pg_scaffold2472:260657-266531	2.161526	0.0433373333333333	5.26183327310101	0.000197719109627572	0.00722303856398544
Pg_S0795.8	Pg_S0795.8	Pg_scaffold0795:677934-688369	35.9044233333333	1.82751966666667	4.0310462670491	0.00019865169679589	0.00725298665371298
Pg_S2971.33	Pg_S2971.33	Pg_scaffold2971:329207-329629	6.31613866666667	0.540315666666667	3.18954766099397	0.000199137591420082	0.00726660078203497
Pg_S1664.1	Pg_S1664.1	Pg_scaffold1664:60602-65741	14.437578	25.690077	-1.16303584431925	0.000200816591179094	0.00731955983358901
XLOC_039280	XLOC_039280	Pg_scaffold0121:1545833-1550581	0.0787926666666667	0.503317333333333	-2.98105045929983	0.000201959034282538	0.00735286413829561
Pg_S0061.82	Pg_S0061.82	Pg_scaffold0061:1729970-1732691	2.50883833333333	0.413008	2.2472305347076	0.000202303570488433	0.00735707600007032
Pg_S0704.1	Pg_S0704.1	Pg_scaffold0704:22774-28160	0.115808333333333	0.634267666666667	-2.8009908904097	0.00020426618447848	0.00742005570464878
Pg_S1013.3	Pg_S1013.3	Pg_scaffold1013:205507-209559	4.263791	7.30874533333333	-1.1250248603187	0.000204436348323867	0.00742204373338867
Pg_S3394.1	Pg_S3394.1	Pg_scaffold3394:111226-112492	11.7276156666667	3.26855233333333	1.51207864833583	0.00020618676365277	0.00747293357148732
Pg_S0680.9	Pg_S0680.9	Pg_scaffold0680:54552-59067	2.977199	5.91021333333333	-1.35573612131784	0.00020735065608775	0.00750886196976103
Pg_S3838.4	Pg_S3838.4	Pg_scaffold3838:240409-242066	11.0846546666667	21.6191183333333	-1.29209135800883	0.000207411640822066	0.00750886196976103
Pg_S0431.57	Pg_S0431.57	Pg_scaffold0431:799336-802010	3.846283	0.839705333333333	1.87361956586759	0.000207730410941108	0.00751617023177799
Pg_S3560.2	Pg_S3560.2	Pg_scaffold3560:24124-25740	2.112214	5.36192566666667	-1.7138045750838	0.000209373769353931	0.00757137000808793
Pg_S0889.68	Pg_S0889.68	Pg_scaffold0889:726516-729362	0.0451736666666667	0.734046666666667	-4.21304046623232	0.00020973411048931	0.00758013736257487
Pg_S0708.24	Pg_S0708.24	Pg_scaffold0708:805204-807906	20.5375666666667	7.96459633333333	1.04101525472959	0.00021040208387432	0.00759573968825562
Pg_S3461.1	Pg_S3461.1	Pg_scaffold3461:31448-36024	6.27285966666667	11.8081513333333	-1.15711080332514	0.000210895319106768	0.00760323191228041
Pg_S2245.8	Pg_S2245.8	Pg_scaffold2245:80290-102513	0.890774	0.316218666666667	1.18205871310527	0.000210959556476235	0.00760323191228041
Pg_S3361.6	Pg_S3361.6	Pg_scaffold3361:115300-122741	0	0.057715	-7.9938054852535	0.000210964379300551	0.00760323191228041
Pg_S5464.1	Pg_S5464.1	Pg_scaffold5464:20814-22369	22.9984386666667	0.703507333333333	4.64240273008367	0.000212417023611727	0.00765129689083451
Pg_S5633.5	Pg_S5633.5	Pg_scaffold5633:109977-111207	15.655349	5.33158866666667	1.20960463214315	0.000215199072139604	0.00774283130514156
Pg_S1122.5	Pg_S1122.5	Pg_scaffold1122:186694-188055	19.4201683333333	2.25846166666667	2.70809772492747	0.000216222070116977	0.00777528759521317
Pg_S2707.5	Pg_S2707.5	Pg_scaffold2707:361104-367389	10.861998	19.579551	-1.1812295648115	0.000216408582166674	0.0077776446053597
Pg_S4405.5	Pg_S4405.5	Pg_scaffold4405:167168-172289	0.492271666666667	1.68288566666667	-2.1070408054784	0.000216620458268259	0.00777804966509686
Pg_S4995.17	Pg_S4995.17	Pg_scaffold4995:140738-142462	15.9619786666667	0.848722	3.85171854141679	0.000216661797781953	0.00777804966509686
Pg_S0129.6	Pg_S0129.6	Pg_scaffold0129:87055-88826	0.0599603333333333	0.865386666666667	-4.10160753428367	0.00021718472663813	0.00779247164281542
Pg_S6708.3	Pg_S6708.3	Pg_scaffold6708:19617-21291	29.4803673333333	52.4103473333333	-1.20192724593446	0.000217657376682914	0.00780222114869244
Pg_S1774.5	Pg_S1774.5	Pg_scaffold1774:102873-113610	1.79906933333333	0.191068666666667	2.92444665659706	0.000217699152991698	0.00780222114869244
Pg_S1885.42	Pg_S1885.42	Pg_scaffold1885:302158-305273	7.12119566666667	1.81155333333333	1.62731819713068	0.00021826736845564	0.00781387456693977
Pg_S1034.41	Pg_S1034.41	Pg_scaffold1034:644992-646025	0.397956333333333	2.399735	-2.91524649784192	0.000218877476725278	0.00783135572817388
Pg_S6304.6	Pg_S6304.6	Pg_scaffold6304:58805-61049	3.65995066666667	0.145573333333333	4.1503874115214	0.000219296921167512	0.00784199935672211
Pg_S0509.14	Pg_S0509.14	Pg_scaffold0509:381643-384138	22.6778293333333	42.5254793333333	-1.23147760707232	0.000219867883396195	0.00785804637623222
Pg_S2274.6	Pg_S2274.6	Pg_scaffold2274:366715-376725	8.89473766666667	13.443098	-0.929363159234052	0.000221683425836131	0.0079185319708666
Pg_S1915.3	Pg_S1915.3	Pg_scaffold1915:25602-28341	8.02442133333333	15.991243	-1.3534824869617	0.000223192553166832	0.00796801132616026
Pg_S0818.5	Pg_S0818.5	Pg_scaffold0818:46436-53401	2.49322033333333	0.823563666666667	1.27487144876472	0.000225379820241002	0.00804163203230603
Pg_S3316.3	Pg_S3316.3	Pg_scaffold3316:98144-98923	14.33908	3.13217433333333	1.87289248413255	0.000225778521232965	0.00805138979544909
Pg_S0315.1	Pg_S0315.1	Pg_scaffold0315:38356-50008	1.05813166666667	0.0225526666666667	5.10876964249004	0.000227551988464933	0.00811013450684108
Pg_S1373.12	Pg_S1373.12	Pg_scaffold1373:137284-142331	0.838650666666667	1.96561466666667	-1.59160302927452	0.000227970772615999	0.00812055888981622
Pg_S0327.39	Pg_S0327.39	Pg_scaffold0327:902513-903517	7.76899233333333	1.63063066666667	1.91783770007724	0.000228543995574402	0.00813646995539965
Pg_S3169.2	Pg_S3169.2	Pg_scaffold3169:137131-138567	25.8349393333333	44.045958	-1.1114856645256	0.000229947388598898	0.00817737682375817
Pg_S2159.13	Pg_S2159.13	Pg_scaffold2159:177747-207548	1750.94682166667	3127.90516933333	-0.997613513441923	0.000230426828929456	0.00818897468614297
Pg_S3560.3	Pg_S3560.3	Pg_scaffold3560:45493-50118	3.331366	5.63756166666667	-1.11278487402034	0.000230528247199185	0.00818897468614297
Pg_S2231.2	Pg_S2231.2	Pg_scaffold2231:69158-71582	1000.603353	1536.56229633333	-0.980461942877958	0.000231958842673918	0.00822998944580793
Pg_S0812.33	Pg_S0812.33	Pg_scaffold0812:574667-575745	0.487338333333333	0	7.96704098574911	0.000232095279672077	0.00822998944580793
Pg_S1246.2	Pg_S1246.2	Pg_scaffold1246:28503-42667	2.181929	4.528584	-1.4082580614814	0.000232194862117326	0.00822998944580793
Pg_S4601.3	Pg_S4601.3	Pg_scaffold4601:43220-51595	17.813164	0.903536	4.02413321241872	0.000233084524652536	0.00825697112785645
Pg_S6355.9	Pg_S6355.9	Pg_scaffold6355:74386-88182	15.6236976666667	36.7339523333333	-1.62070502841768	0.00023325853004119	0.00825858504819843
Pg_S0738.21	Pg_S0738.21	Pg_scaffold0738:230923-231309	22.72408	0.389059666666667	5.40397073684207	0.000233568123275397	0.00826499507656299
Pg_S3124.3	Pg_S3124.3	Pg_scaffold3124:147114-151332	0.461192	1.39207133333333	-1.91995738449395	0.000235630561687678	0.00831966095237284
Pg_S1867.6	Pg_S1867.6	Pg_scaffold1867:117322-120196	25.5813916666667	10.124653	1.00122500262491	0.000236408178691138	0.00832946330724717
Pg_S5731.8	Pg_S5731.8	Pg_scaffold5731:88195-93597	2.013144	0.173419333333333	3.10207338077008	0.000236612042121898	0.00832946330724717
Pg_S1746.28	Pg_S1746.28	Pg_scaffold1746:510338-513049	81.656686	29.3701056666667	1.15861731914872	0.000236663174243008	0.00832946330724717
Pg_S2721.7	Pg_S2721.7	Pg_scaffold2721:159759-161250	0.915848	3.04521833333333	-2.05709413773177	0.000236935298728187	0.00832946330724717
Pg_S2455.10	Pg_S2455.10	Pg_scaffold2455:138928-142492	1.20664166666667	0.0260806666666667	5.04297348654903	0.000236967906412915	0.00832946330724717
Pg_S1171.12	Pg_S1171.12	Pg_scaffold1171:225527-226153	153.132929666667	263.282231666667	-1.11194860552938	0.000237074123619857	0.00832946330724717
Pg_S2179.17	Pg_S2179.17	Pg_scaffold2179:226655-229999	2.620652	6.336942	-1.72642735965801	0.000239774937979316	0.00841975391169749
Pg_S1275.7	Pg_S1275.7	Pg_scaffold1275:354891-358268	74.698413	118.788022333333	-1.01971951195146	0.00024147738263628	0.00847490709278509
XLOC_379120	XLOC_379120	Pg_scaffold3052:170797-174121	0.630160666666667	0	9.84746337858308	0.000241965722728672	0.00848741304340571
Pg_S4269.6	Pg_S4269.6	Pg_scaffold4269:59000-59473	150.053375	275.865555	-1.20557919507291	0.000242421106041827	0.00849747510866628
Pg_S1862.9	Pg_S1862.9	Pg_scaffold1862:176386-181691	6.33811466666667	11.9042736666667	-1.21719132980678	0.000242516903452822	0.00849747510866628
Pg_S4919.3	Pg_S4919.3	Pg_scaffold4919:57079-62007	1.814496	0.458440666666667	1.63284840636907	0.000242651109205691	0.00849754668708557
Pg_S2579.3	Pg_S2579.3	Pg_scaffold2579:15910-19949	19.0860886666667	29.5534126666667	-0.986411003350119	0.000242947238667367	0.00850328560552912
Pg_S2565.6	Pg_S2565.6	Pg_scaffold2565:365669-371115	5.06292166666667	1.68562733333333	1.23727032282359	0.000244078359633444	0.00852894685379994
Pg_S0367.34	Pg_S0367.34	Pg_scaffold0367:907264-909088	8.976465	15.292765	-1.11369768310697	0.000244358552205081	0.00853409965919496
Pg_S1847.22	Pg_S1847.22	Pg_scaffold1847:494088-498621	133.002034666667	219.311675666667	-1.05169866336206	0.000246445701524759	0.00858833215459939
Pg_S0722.1	Pg_S0722.1	Pg_scaffold0722:110169-116841	0	0.175426	-9.49549950332735	0.000246676329420237	0.00859006325014839
Pg_S2977.1	Pg_S2977.1	Pg_scaffold2977:325103-328648	0.734236333333333	0.00656166666666667	5.7128270923517	0.000246762579678737	0.00859006325014839
Pg_S3684.2	Pg_S3684.2	Pg_scaffold3684:118879-126913	5.56172966666667	2.09355	1.07852425783554	0.000246949460920529	0.00859191695852076
Pg_S0747.31	Pg_S0747.31	Pg_scaffold0747:506337-507554	3.56616966666667	0.351678	2.98556612352688	0.000247456437675667	0.00860489946825025
Pg_S1632.1	Pg_S1632.1	Pg_scaffold1632:61947-63313	16.1008636666667	5.11198933333333	1.33854472119275	0.000247902209955619	0.0086157408061116
Pg_S5424.5	Pg_S5424.5	Pg_scaffold5424:91466-92626	5.29412133333333	0.150602333333333	4.63971770063031	0.000250294566706265	0.0086848027312175
Pg_S0617.2	Pg_S0617.2	Pg_scaffold0617:125764-239716	0.397685333333333	0.378871	-5.11039071102285	0.000251845224143743	0.00873389456933448
Pg_S3411.12	Pg_S3411.12	Pg_scaffold3411:177804-178790	1.17567233333333	0	9.00439561267855	0.000254169883225857	0.00880501444606127
Pg_S1894.12	Pg_S1894.12	Pg_scaffold1894:265165-271257	1.84705366666667	4.541632	-1.53972208798221	0.000254882725531978	0.00881959584428344
Pg_S2819.3	Pg_S2819.3	Pg_scaffold2819:23959-27756	0	0.111656333333333	-7.95319446537393	0.000255127393978027	0.00881959584428344
Pg_S3187.18	Pg_S3187.18	Pg_scaffold3187:297324-300715	7.39269933333333	11.5408653333333	-0.990371028007518	0.000255200946483475	0.00881959584428344
Pg_S2971.3	Pg_S2971.3	Pg_scaffold2971:35275-37069	2.3662	5.39555566666667	-1.54522602606904	0.000255276655876127	0.00881959584428344
Pg_S1290.8	Pg_S1290.8	Pg_scaffold1290:120554-136482	28.911789	54.1338563333333	-1.20280962451624	0.000255713480779995	0.00882930194081382
Pg_S1948.4	Pg_S1948.4	Pg_scaffold1948:108173-112883	5.628767	10.136816	-1.17999627090341	0.000255921060164685	0.00882930194081382
Pg_S3287.13	Pg_S3287.13	Pg_scaffold3287:261798-276376	2.021818	0.741475	1.12032854784094	0.000255976848486413	0.00882930194081382
Pg_S1906.1	Pg_S1906.1	Pg_scaffold1906:28157-33957	3.695451	7.539629	-1.39346283248985	0.000256106882537293	0.00882930194081382
Pg_S9070.2	Pg_S9070.2	Pg_scaffold9070:7024-7803	2.54751	0.00361433333333333	7.75757155634107	0.000256658329930326	0.00884357126538063
Pg_S0318.12	Pg_S0318.12	Pg_scaffold0318:506622-512608	6.09148466666667	2.255932	1.09703713368757	0.000257135262195323	0.00885525914199813
Pg_S2326.10	Pg_S2326.10	Pg_scaffold2326:378382-382183	44.331038	70.1746723333333	-1.00132415466497	0.00025884826068712	0.00890947953380036
Pg_S7424.1	Pg_S7424.1	Pg_scaffold7424:6435-12017	7.13873466666667	10.8852486666667	-0.942534291394484	0.000260253374202424	0.00895305026630234
Pg_S3214.9	Pg_S3214.9	Pg_scaffold3214:132432-133931	2.81180866666667	0.158123	3.71419247006344	0.000260651485787566	0.00895460695900156
Pg_S2115.17	Pg_S2115.17	Pg_scaffold2115:198365-199029	2333.502767	882.315551666667	1.09252593251281	0.000260656071589624	0.00895460695900156
Pg_S1306.10	Pg_S1306.10	Pg_scaffold1306:113172-117052	5.354536	0.855970666666667	2.25112116438958	0.000260716440015723	0.00895460695900156
Pg_S5727.6	Pg_S5727.6	Pg_scaffold5727:65542-67932	12.5563866666667	19.3415713333333	-0.954567804550037	0.00026168749733691	0.00898316034638227
Pg_S0408.33	Pg_S0408.33	Pg_scaffold0408:527269-533169	1.38759	3.023776	-1.43727880699031	0.000261886586105554	0.00898519740674636
Pg_S5121.5	Pg_S5121.5	Pg_scaffold5121:61141-75593	8.70223533333333	3.268482	1.05587439785876	0.000266411992719701	0.00912099333541316
Pg_S2665.7	Pg_S2665.7	Pg_scaffold2665:291950-325185	0	0.27968	-8.66081385765072	0.000267049995055436	0.00913797045347756
Pg_S5158.12	Pg_S5158.12	Pg_scaffold5158:2667-6242	51.0843656666667	86.7473046666667	-1.10599679680261	0.000267242079592205	0.00913967912205339
Pg_S0361.32	Pg_S0361.32	Pg_scaffold0361:329765-333759	1.661164	3.65688733333333	-1.47072666341365	0.000267812935660356	0.00915433307348127
Pg_S0981.31	Pg_S0981.31	Pg_scaffold0981:693627-695069	0.305397666666667	1.86929066666667	-2.9601752090325	0.000269576256278605	0.00920383066607627
Pg_S6268.3	Pg_S6268.3	Pg_scaffold6268:27401-29222	34.161354	53.8811503333333	-0.990809270897173	0.000271595498621887	0.0092639279466275
Pg_S3205.8	Pg_S3205.8	Pg_scaffold3205:286814-288995	0.820991	2.57366833333333	-2.01053969977489	0.000273211481345084	0.00930995327411548
Pg_S4225.2	Pg_S4225.2	Pg_scaffold4225:17687-20016	0.414593	1.858671	-2.53923513267369	0.000273398115588299	0.00930995327411548
Pg_S6395.5	Pg_S6395.5	Pg_scaffold6395:83242-87119	8.00837366666667	13.8846363333333	-1.1650542366166	0.00027342268703195	0.00930995327411548
Pg_S3064.27	Pg_S3064.27	Pg_scaffold3064:270990-273667	2.0291	4.610376	-1.56214993455607	0.000274867112206947	0.00935071737907823
Pg_S1345.7	Pg_S1345.7	Pg_scaffold1345:148797-155601	4.26495866666667	7.53639966666667	-1.22297153714785	0.000275157219032307	0.00935563646478117
Pg_S1740.6	Pg_S1740.6	Pg_scaffold1740:125958-130050	6.673906	2.01569366666667	1.43192899648161	0.000275952352616741	0.00937771271873466
Pg_S4362.9	Pg_S4362.9	Pg_scaffold4362:115038-120747	20.3172156666667	4.43768333333333	1.80669519259116	0.00027634517220321	0.0093861009994599
Pg_S0524.29	Pg_S0524.29	Pg_scaffold0524:943464-951178	2.59567666666667	0.843037666666667	1.28183976084657	0.000278588431035166	0.00944233160478894
XLOC_528729	XLOC_528729	Pg_scaffold7774:9413-14144	55.3535933333333	97.2709706666667	-1.14434212578718	0.000278706431031049	0.00944233160478894
Pg_S0905.3	Pg_S0905.3	Pg_scaffold0905:62567-65046	3.087362	0.459925333333333	2.33941106697759	0.000278734997292046	0.00944233160478894
Pg_S3919.1	Pg_S3919.1	Pg_scaffold3919:80960-86586	2.70704066666667	4.859507	-1.17002400180168	0.000279149050668234	0.0094463769929808
Pg_S0967.21	Pg_S0967.21	Pg_scaffold0967:265522-269512	1.98349366666667	0.367916333333333	2.03599711527888	0.000279614973823401	0.00945222100785983
Pg_S3327.3	Pg_S3327.3	Pg_scaffold3327:106788-110991	4.97605133333333	1.19915733333333	1.6091855568764	0.000280509687470161	0.00947748337655359
Pg_S2592.5	Pg_S2592.5	Pg_scaffold2592:276113-277274	3604.52734366667	5460.936035	-0.955330142157868	0.000280911140257838	0.00948606232879095
Pg_S0402.52	Pg_S0402.52	Pg_scaffold0402:1014431-1024687	3.233	1.07364933333333	1.23676022316836	0.000281709722241139	0.00950803585365683
Pg_S0093.111	Pg_S0093.111	Pg_scaffold0093:635139-650403	5.68450533333333	13.493072	-1.45176933214438	0.000284390603519807	0.00957477487036749
Pg_S3178.15	Pg_S3178.15	Pg_scaffold3178:138424-139652	22.6493203333333	7.311729	1.29113826566522	0.000284665381995477	0.00957477487036749
Pg_S0536.6	Pg_S0536.6	Pg_scaffold0536:96640-110238	26.329261	11.084429	0.902969144350188	0.000284744340622564	0.00957477487036749
Pg_S5575.3	Pg_S5575.3	Pg_scaffold5575:11309-11827	232.803156666667	361.886983	-0.9601279528276	0.000284878442313876	0.00957477487036749
Pg_S0618.4	Pg_S0618.4	Pg_scaffold0618:60330-62155	0.877338333333333	0	9.4638702325175	0.000285716232696414	0.00959290386289745
Pg_S1658.22	Pg_S1658.22	Pg_scaffold1658:446118-451256	2.550694	4.609135	-1.17360106581955	0.00028659291284083	0.00961731624426618
XLOC_055994	XLOC_055994	Pg_scaffold0186:481401-511635	2.61717	5.05367633333333	-1.14843476508285	0.000288065256426758	0.00965955666244481
Pg_S4970.8	Pg_S4970.8	Pg_scaffold4970:126004-130866	6.16940333333333	0.935829	2.29729717886637	0.000288152135102792	0.00965955666244481
Pg_S4278.4	Pg_S4278.4	Pg_scaffold4278:139535-146776	1.56278	3.07271166666667	-1.3531835444932	0.000289090151505179	0.0096859512147874
Pg_S0111.9	Pg_S0111.9	Pg_scaffold0111:1287604-1290068	2.393669	4.95234333333333	-1.38200856396221	0.000290098389720147	0.00971466982575341
Pg_S3639.2	Pg_S3639.2	Pg_scaffold3639:136465-139140	1.873587	3.879485	-1.39018939664918	0.000290786250555094	0.0097326354844822
Pg_S1485.8	Pg_S1485.8	Pg_scaffold1485:347189-350394	55.428069	18.0361736666667	1.26496236018786	0.000291469267299371	0.00975042040077023
Pg_S1957.33	Pg_S1957.33	Pg_scaffold1957:458716-460356	3.41106833333333	0.0848836666666666	4.87043172868032	0.000291675963303037	0.00975226091343321
Pg_S8186.2	Pg_S8186.2	Pg_scaffold8186:15711-22792	4.71128833333333	7.80666833333333	-1.10426713239208	0.000292317367219175	0.00976862652948238
Pg_S1507.16	Pg_S1507.16	Pg_scaffold1507:165987-172633	0.990119	1.94151233333333	-1.3165208734909	0.000292989933060603	0.00978093496161189
XLOC_161250	XLOC_161250	Pg_scaffold0760:517358-518242	574.023193333333	870.071248333333	-0.953603414233294	0.000293393099242111	0.00978931121373678
Pg_S3660.8	Pg_S3660.8	Pg_scaffold3660:181373-232011	1.06625333333333	2.68656666666667	-1.64915822532844	0.00029498424858342	0.00983729628989605
Pg_S0978.16	Pg_S0978.16	Pg_scaffold0978:216578-218844	80.598788	136.973454666667	-1.10149877028129	0.000296947025334099	0.00989620065764415
XLOC_429426	XLOC_429426	Pg_scaffold3990:188015-190175	5.572115	0.0468463333333333	6.41165312334827	0.000297058405954542	0.00989620065764415
Pg_S3645.12	Pg_S3645.12	Pg_scaffold3645:199615-201937	0.863739	3.882184	-2.52192435449413	0.00029769204136666	0.00991217373988128
Pg_S5530.1	Pg_S5530.1	Pg_scaffold5530:641-8170	5.12597766666667	8.33495833333333	-1.04389454246445	0.000298464301583869	0.00993274365146814
Pg_S1632.24	Pg_S1632.24	Pg_scaffold1632:89565-91736	5.767736	1.39416666666667	1.75209252671089	0.000298981021432316	0.00994479242318271
Pg_S1715.11	Pg_S1715.11	Pg_scaffold1715:261268-267741	13.6676793333333	25.419622	-1.20127597325043	0.000299619578832181	0.00995949840122148
Pg_S7121.2	Pg_S7121.2	Pg_scaffold7121:7527-8685	87.9602226666667	25.9063563333333	1.3811987171688	0.00029973294460563	0.00995949840122148
Pg_S0247.38	Pg_S0247.38	Pg_scaffold0247:977880-985009	1.32896366666667	2.436215	-1.19436295033154	0.000300387772308683	0.00997610134729292
Pg_S0426.35	Pg_S0426.35	Pg_scaffold0426:898006-899386	37.327609	12.2675106666667	1.29033454795399	0.000300666865297782	0.009980215163235
Pg_S3337.1	Pg_S3337.1	Pg_scaffold3337:5887-13471	8.65128666666667	13.0826983333333	-0.945230159943364	0.000300847046292177	0.00998104318286986
Pg_S2162.13	Pg_S2162.13	Pg_scaffold2162:156133-164308	0.152383333333333	0.536484333333333	-2.14787467641967	0.000302086479123062	0.0100169944619373
Pg_S2549.15	Pg_S2549.15	Pg_scaffold2549:136666-138719	4.94030666666667	0.792064666666667	2.2545599700474	0.00030385887219994	0.0100705721891584
Pg_S4706.9	Pg_S4706.9	Pg_scaffold4706:139827-141787	3.82882433333333	7.994242	-1.38611380786648	0.000307140214997867	0.010174078961104
Pg_S2061.24	Pg_S2061.24	Pg_scaffold2061:183777-185402	2.06607933333333	0.0238396666666667	5.96852419085807	0.000308303344545779	0.0102073490426959
Pg_S0402.10	Pg_S0402.10	Pg_scaffold0402:200868-210816	1.64927766666667	2.49643666666667	-1.11214325721445	0.000310374002441662	0.0102653327474224
Pg_S2680.1	Pg_S2680.1	Pg_scaffold2680:319598-325588	0.779794	0	10.9968662837095	0.00031115340510732	0.0102841262434061
Pg_S1107.10	Pg_S1107.10	Pg_scaffold1107:515888-518722	0	0.138779	-7.89421095281281	0.000311262126254638	0.0102841262434061
Pg_S1725.1	Pg_S1725.1	Pg_scaffold1725:114815-120948	950.396311333333	1140.623128	-0.971244960200161	0.000312494155687819	0.0103142321530308
Pg_S5089.1	Pg_S5089.1	Pg_scaffold5089:17532-23990	2.203842	0.687324666666667	1.34460840659082	0.00031353459249301	0.0103432632934482
Pg_S3086.3	Pg_S3086.3	Pg_scaffold3086:138308-143459	0	0.0789923333333333	-7.92489318812123	0.000313778818555515	0.0103437457172899
Pg_S7520.2	Pg_S7520.2	Pg_scaffold7520:43182-44789	17.864806	1.01925233333333	3.71935400923459	0.000314006837308294	0.0103437457172899
Pg_S0891.7	Pg_S0891.7	Pg_scaffold0891:122938-128934	1.81570033333333	0.0644623333333333	4.36079154994149	0.000314031847084577	0.0103437457172899
Pg_S5464.2	Pg_S5464.2	Pg_scaffold5464:45021-46181	15.4310766666667	0.432364	4.74714475665484	0.000314685872899724	0.0103599809953715
Pg_S2950.14	Pg_S2950.14	Pg_scaffold2950:298080-302643	20.2742513333333	4.62488466666667	1.77266789769999	0.000317276910287249	0.0104345965339279
Pg_S2145.36	Pg_S2145.36	Pg_scaffold2145:77522-90290	6.79106166666667	2.66811433333333	0.999768808558128	0.000317470347138457	0.0104356203679009
Pg_S0895.13	Pg_S0895.13	Pg_scaffold0895:321370-327885	8.31886333333333	16.477545	-1.37500870790914	0.000318050680647229	0.0104493544010701
Pg_S4946.1	Pg_S4946.1	Pg_scaffold4946:78714-85909	1.829033	3.01126333333333	-1.05670705603425	0.000318439351602849	0.0104567806693855
Pg_S0718.2	Pg_S0718.2	Pg_scaffold0718:177074-179678	9.68634266666667	2.898751	1.4636136798843	0.000320107737436431	0.0105026190583312
Pg_S0334.11	Pg_S0334.11	Pg_scaffold0334:924147-925911	15.6177456666667	24.178834	-0.965015178512517	0.000320161959598252	0.0105026190583312
Pg_S0219.17	Pg_S0219.17	Pg_scaffold0219:305924-310825	3.55323266666667	5.68695766666667	-1.02090470273927	0.000320959004253864	0.0105185814397787
Pg_S6308.5	Pg_S6308.5	Pg_scaffold6308:55032-57772	88.2963713333333	133.413742	-0.938515219084462	0.000320975749422139	0.0105185814397787
Pg_S4174.10	Pg_S4174.10	Pg_scaffold4174:199833-201790	5.24049533333333	9.99410233333333	-1.29041040411534	0.000321313839723575	0.0105242968104264
Pg_S1518.26	Pg_S1518.26	Pg_scaffold1518:325278-326681	57.8197823333333	97.8319776666667	-1.10605806011225	0.000321654048539824	0.0105300757153343
Pg_S0612.9	Pg_S0612.9	Pg_scaffold0612:259394-260655	2.91095866666667	6.58630633333333	-1.51726017992761	0.000323223044509424	0.0105653019165114
Pg_S0488.18	Pg_S0488.18	Pg_scaffold0488:349838-357155	36.685814	58.0820793333333	-1.00237597741591	0.000323599885784845	0.0105722450489951
Pg_S1544.19	Pg_S1544.19	Pg_scaffold1544:12045-30515	32.5640683333333	55.4007883333333	-1.09616517018057	0.000324519435835362	0.0105969028168971
Pg_S0679.6	Pg_S0679.6	Pg_scaffold0679:502873-539312	1.25200866666667	0.408834666666667	1.27351869898014	0.000326629106614304	0.0106603781923215
Pg_S3346.17	Pg_S3346.17	Pg_scaffold3346:224470-237284	18.270614	5.402428	1.38736308781467	0.000328843081151875	0.0107236730337983
Pg_S1845.6	Pg_S1845.6	Pg_scaffold1845:142906-158140	0.999514	0.314527666666667	1.36015068852783	0.000328902003587317	0.0107236730337983
Pg_S0679.1	Pg_S0679.1	Pg_scaffold0679:25618-29323	0.609160666666667	0	9.95347504189412	0.000329555339306704	0.010736591052101
Pg_S2225.1	Pg_S2225.1	Pg_scaffold2225:6071-18478	1.893075	0.676562	1.16986507415725	0.000331162372980819	0.010775514136222
Pg_S6850.1	Pg_S6850.1	Pg_scaffold6850:47034-52277	17.9204273333333	6.72939666666667	1.07558788744522	0.000331755383535461	0.0107844662141723
Pg_S0244.59	Pg_S0244.59	Pg_scaffold0244:592033-598452	4.42493333333333	7.19556233333333	-1.05259623040968	0.000331834982263808	0.0107844662141723
Pg_S1425.17	Pg_S1425.17	Pg_scaffold1425:295559-300264	9.7774	15.428079	-1.00156130740745	0.000332101236161311	0.0107844662141723
Pg_S0168.12	Pg_S0168.12	Pg_scaffold0168:1450908-1458904	1.129524	2.41595966666667	-1.35097705348195	0.000332108422048979	0.0107844662141723
Pg_S0488.46	Pg_S0488.46	Pg_scaffold0488:775746-777252	5.25142833333333	9.33009466666667	-1.18405106090703	0.000333886562674073	0.0108367341916669
Pg_S4995.10	Pg_S4995.10	Pg_scaffold4995:90211-92982	7.39778233333333	1.59973566666667	1.96671653108113	0.00033470313695231	0.0108539988653894
Pg_S3458.1	Pg_S3458.1	Pg_scaffold3458:21855-25454	0.498561	0	9.22635161392982	0.000335534672789061	0.0108567900888458
Pg_S6259.2	Pg_S6259.2	Pg_scaffold6259:18853-32316	2.79593333333333	4.508291	-1.02723843814789	0.00033557662693114	0.0108567900888458
Pg_S1293.17	Pg_S1293.17	Pg_scaffold1293:451395-452505	685.812479666667	1180.84991466667	-1.13042266131787	0.000336409764045486	0.0108747120105926
Pg_S0614.43	Pg_S0614.43	Pg_scaffold0614:685225-686693	4.74235	0.0872466666666667	5.25535516718707	0.000336744114084768	0.0108800500297459
Pg_S8510.3	Pg_S8510.3	Pg_scaffold8510:18526-20270	24.260432	9.56185633333333	1.0050081787797	0.000337025922020471	0.0108803923814867
Pg_S2946.21	Pg_S2946.21	Pg_scaffold2946:248735-250764	2.93642866666667	0.559698	2.01980005697514	0.000337093157022544	0.0108803923814867
Pg_S1097.2	Pg_S1097.2	Pg_scaffold1097:43051-48229	3.100626	0.053947	5.39439543159423	0.000339038899893424	0.0109348680388668
Pg_S3535.7	Pg_S3535.7	Pg_scaffold3535:124417-126787	16.447855	29.964394	-1.17506666579853	0.000339187897444728	0.0109348680388668
Pg_S3085.12	Pg_S3085.12	Pg_scaffold3085:133158-135793	434.072934	745.897712	-1.04615504059336	0.00033929111822725	0.0109348680388668
Pg_S0640.13	Pg_S0640.13	Pg_scaffold0640:286840-287336	70.3755353333333	25.009189	1.1546332980234	0.000340247196100145	0.0109601872346969
XLOC_419978	XLOC_419978	Pg_scaffold3787:37234-43503	1.28422566666667	0.107387666666667	3.13253863270377	0.000340717960247883	0.0109698557697035
Pg_S1637.26	Pg_S1637.26	Pg_scaffold1637:303402-304652	7.359349	13.6318143333333	-1.26465621080093	0.000340967361108172	0.0109710600718625
Pg_S2966.2	Pg_S2966.2	Pg_scaffold2966:204138-210011	1.860895	3.249708	-1.13719110631251	0.000341229660409764	0.0109710600718625
Pg_S2145.35	Pg_S2145.35	Pg_scaffold2145:74123-76662	206.387405333333	330.98055	-1.01573700419616	0.000341267266139806	0.0109710600718625
Pg_S4320.2	Pg_S4320.2	Pg_scaffold4320:90454-96043	70.6305213333333	26.284278	1.12619961190253	0.000342867703483117	0.0110170024303601
Pg_S5145.8	Pg_S5145.8	Pg_scaffold5145:153339-154782	57.704731	92.149091	-1.01957223869561	0.000344696648242777	0.0110647107815365
Pg_S0302.19	Pg_S0302.19	Pg_scaffold0302:813285-814682	20.886852	32.4549943333333	-0.996057524205086	0.000345176134364282	0.0110745732211007
Pg_S2871.7	Pg_S2871.7	Pg_scaffold2871:84789-90611	4.550343	1.31256466666667	1.44020094126316	0.000346017439946288	0.0110960285879235
Pg_S2790.16	Pg_S2790.16	Pg_scaffold2790:300983-317634	0.688613666666667	1.160607	-1.09155115628669	0.000346514471111486	0.0111064279334916
Pg_S0778.7	Pg_S0778.7	Pg_scaffold0778:803749-804294	0	0.647807333333333	-7.7573891655176	0.000347061493977025	0.01111841844382
Pg_S0294.16	Pg_S0294.16	Pg_scaffold0294:689478-731194	0.609393333333333	0.898484	-1.02639163554138	0.000347523673677311	0.0111276803400181
Pg_S7858.1	Pg_S7858.1	Pg_scaffold7858:18789-28313	1.68638066666667	0.040079	4.96825725148873	0.000348002701068743	0.0111331507131801
Pg_S4733.6	Pg_S4733.6	Pg_scaffold4733:46017-47177	1.17441866666667	4.00323466666667	-2.0692240714378	0.000351144039233964	0.0112095105052523
Pg_S1029.42	Pg_S1029.42	Pg_scaffold1029:652632-656416	1.49565166666667	0	10.9144819773555	0.00035145449113725	0.0112095105052523
Pg_S5743.7	Pg_S5743.7	Pg_scaffold5743:87344-92993	4.590367	8.21377766666667	-1.11353470901478	0.000351549466647533	0.0112095105052523
Pg_S2715.2	Pg_S2715.2	Pg_scaffold2715:16183-18139	356.841217333333	589.356303	-1.0618275870266	0.000351648355871187	0.0112095105052523
Pg_S1703.13	Pg_S1703.13	Pg_scaffold1703:154999-156019	1.86481866666667	0	9.70950480312959	0.000353008974268541	0.0112417360126647
Pg_S4975.6	Pg_S4975.6	Pg_scaffold4975:92194-98366	1.97868733333333	0.029862	5.62521371449431	0.000353536684550574	0.0112521307499696
Pg_S4072.8	Pg_S4072.8	Pg_scaffold4072:84118-85245	8.89239566666667	2.218451	1.64488324316468	0.000353860401524799	0.0112521307499696
Pg_S2832.4	Pg_S2832.4	Pg_scaffold2832:263966-276138	6.35096433333333	9.91344166666667	-0.982637612506112	0.00035464628761925	0.0112699110745565
XLOC_455483	XLOC_455483	Pg_scaffold4613:191035-193997	17.576605	27.8512653333333	-0.986078467803286	0.000354821104089887	0.0112699110745565
Pg_S5012.4	Pg_S5012.4	Pg_scaffold5012:147215-156355	1.41020266666667	2.493282	-1.14474505884565	0.000354945407583316	0.0112699110745565
Pg_S4836.10	Pg_S4836.10	Pg_scaffold4836:152509-157775	1.52649	3.121534	-1.39676595800007	0.00035546125216615	0.011280718987796
Pg_S0167.5	Pg_S0167.5	Pg_scaffold0167:157616-166244	5.20256233333333	14.09417	-1.24465939492423	0.000356034406205611	0.0112933340806097
Pg_S1066.21	Pg_S1066.21	Pg_scaffold1066:706902-708430	34.552662	54.0521953333333	-0.976271207964035	0.00035641819365388	0.0112999330272041
Pg_S0476.47	Pg_S0476.47	Pg_scaffold0476:670885-673772	79.561839	130.345884	-1.05354178151279	0.000357592865441433	0.0113315874206123
Pg_S0520.7	Pg_S0520.7	Pg_scaffold0520:84738-88716	301.668765	580.560243	-1.18656688183345	0.000359598269278791	0.0113895223258863
Pg_S8208.2	Pg_S8208.2	Pg_scaffold8208:11020-31426	20.200746	28.914062	-1.02050784599143	0.000361077694986442	0.0114307491269563
Pg_S5495.8	Pg_S5495.8	Pg_scaffold5495:99205-116605	1.773653	2.90537333333333	-1.03368117073981	0.000361878335991893	0.0114504574266411
Pg_S3377.4	Pg_S3377.4	Pg_scaffold3377:268144-273429	2.31519433333333	3.88174266666667	-1.07920996308412	0.000362929605879622	0.0114780727691275
Pg_S1390.21	Pg_S1390.21	Pg_scaffold1390:415017-415821	2.94178333333333	0.0437476666666667	5.41195213348418	0.000363694543961731	0.0114966098321354
Pg_S2453.5	Pg_S2453.5	Pg_scaffold2453:48422-51225	1.48341933333333	3.40730666666667	-1.52599698872749	0.000364471492945107	0.0115059213914514
Pg_S2906.4	Pg_S2906.4	Pg_scaffold2906:244595-247720	6.182053	0.721825333333333	2.67892526655294	0.000366053967976773	0.011542818011297
Pg_S1304.4	Pg_S1304.4	Pg_scaffold1304:36669-38515	4.47340966666667	0.101266666666667	5.0113820037773	0.000367613880557442	0.011586324541334
Pg_S6386.8	Pg_S6386.8	Pg_scaffold6386:74983-78526	1.55332066666667	3.08519233333333	-1.31291778272163	0.000368229641447813	0.0115955350914285
Pg_S3330.10	Pg_S3330.10	Pg_scaffold3330:148521-149193	31.03036	4.25553166666667	2.4567782429168	0.000370239592825848	0.0116411159497158
Pg_S4129.6	Pg_S4129.6	Pg_scaffold4129:201794-208873	173.139088666667	282.684112333333	-1.04400506127881	0.000370257591719061	0.0116411159497158
Pg_S4878.2	Pg_S4878.2	Pg_scaffold4878:19800-22166	0	0.148644333333333	-7.72889619660923	0.000370973748921915	0.0116579316523379
Pg_S1799.22	Pg_S1799.22	Pg_scaffold1799:368171-370961	16.036078	26.8089496666667	-1.07030208640109	0.000372677144474399	0.0117000242583623
Pg_S3712.5	Pg_S3712.5	Pg_scaffold3712:127412-136826	4.98838466666667	7.83173133333333	-0.978733151079765	0.000373871535656814	0.0117317931950173
XLOC_006603	XLOC_006603	Pg_scaffold0015:1239211-1270633	0.398819666666667	0.00738466666666667	5.57175178527956	0.000375596485715066	0.0117744279110365
Pg_S1261.1	Pg_S1261.1	Pg_scaffold1261:509323-511598	0.115895	1.37435766666667	-3.89511118784969	0.000376168712675846	0.0117866196638432
Pg_S2440.28	Pg_S2440.28	Pg_scaffold2440:317375-319644	0.276131666666667	0	8.2060315508301	0.000379828098672959	0.0118839062930786
Pg_S0682.30	Pg_S0682.30	Pg_scaffold0682:646842-659909	15.6743163333333	22.9741846666667	-0.906512834303024	0.00038010478089765	0.0118867786928965
Pg_S4800.10	Pg_S4800.10	Pg_scaffold4800:127474-130086	1.151412	2.832753	-1.65719719463365	0.00038325725156887	0.0119737163493061
Pg_S1815.4	Pg_S1815.4	Pg_scaffold1815:52910-54590	21.6283063333333	36.1287883333333	-1.08595996811369	0.000384646427247137	0.0120112805664312
Pg_S3864.17	Pg_S3864.17	Pg_scaffold3864:223423-228694	4.68584466666667	7.469813	-0.99466095545511	0.000385057181918442	0.0120182701789457
Pg_S8280.3	Pg_S8280.3	Pg_scaffold8280:22614-23696	790.163981	1354.215861	-1.11441375535848	0.000385405392924185	0.0120233018648488
Pg_S1144.15	Pg_S1144.15	Pg_scaffold1144:268620-271039	18.2627003333333	27.4243586666667	-0.918903553116591	0.000386604188244452	0.0120548510607979
Pg_S2120.9	Pg_S2120.9	Pg_scaffold2120:106277-113112	7.65599766666667	12.832745	-1.08173884812	0.000389815291084161	0.0121454921526128
Pg_S4588.6	Pg_S4588.6	Pg_scaffold4588:126314-127898	2.37741533333333	0.0182773333333333	6.49270983062891	0.000389888885824822	0.0121454921526128
Pg_S0420.8	Pg_S0420.8	Pg_scaffold0420:372746-374435	46.1993553333333	79.7212856666667	-1.12322391031566	0.000390887476659182	0.0121652543820485
Pg_S4642.9	Pg_S4642.9	Pg_scaffold4642:63324-65390	0.655427333333333	2.59031866666667	-2.33066839564569	0.000390963633041892	0.0121652543820485
Pg_S7799.3	Pg_S7799.3	Pg_scaffold7799:13363-13710	1.03538633333333	6.61625066666667	-2.99824233052255	0.000391090904686049	0.0121652543820485
Pg_S0634.28	Pg_S0634.28	Pg_scaffold0634:899788-902489	10.726905	4.20254266666667	1.01567005526793	0.000391287688854803	0.0121654899625766
Pg_S4501.1	Pg_S4501.1	Pg_scaffold4501:4387-16408	9.115728	3.50907533333333	1.0218256426498	0.000392042030664743	0.0121830519108846
Pg_S0575.51	Pg_S0575.51	Pg_scaffold0575:933617-938185	1.99154633333333	3.90686233333333	-1.44160653913028	0.000393384290301529	0.0122188581300614
Pg_S6071.3	Pg_S6071.3	Pg_scaffold6071:48986-52841	4.91904866666667	8.3789	-1.08101987723407	0.000393820287233584	0.0122264940550316
Pg_S1813.13	Pg_S1813.13	Pg_scaffold1813:382798-394217	957.835510333333	1830.50378433333	-1.01578202928545	0.000395282882079364	0.0122478604602478
Pg_S0032.8	Pg_S0032.8	Pg_scaffold0032:271632-275414	15.827644	3.095513	1.975277564407	0.00039528974803836	0.0122478604602478
Pg_S2505.7	Pg_S2505.7	Pg_scaffold2505:358325-363252	5.44607066666667	8.17619333333333	-0.925732929083345	0.000395310934586057	0.0122478604602478
Pg_S2428.28	Pg_S2428.28	Pg_scaffold2428:399603-402513	1.503354	3.129675	-1.42037075018117	0.000395460966708261	0.0122478604602478
Pg_S1286.18	Pg_S1286.18	Pg_scaffold1286:340536-340883	20.3935753333333	3.14760633333333	2.33843097856273	0.000396191230767404	0.012264569751286
Pg_S2438.13	Pg_S2438.13	Pg_scaffold2438:309256-312016	2.39308766666667	4.47540533333333	-1.25459322133997	0.000396882447545565	0.0122800547870018
Pg_S1819.1	Pg_S1819.1	Pg_scaffold1819:19056-30612	0.522077666666667	1.21558233333333	-1.59179043138116	0.000397860438775739	0.0123043938294973
XLOC_175474	XLOC_175474	Pg_scaffold0859:352021-354771	2.21304066666667	4.447496	-1.37867050839408	0.000398425101102378	0.0123118718823092
Pg_S0245.34	Pg_S0245.34	Pg_scaffold0245:1191514-1192445	4.78774833333333	0	11.0839599825134	0.000398485215053587	0.0123118718823092
Pg_S1886.13	Pg_S1886.13	Pg_scaffold1886:241300-246125	3.16495766666667	0.805287666666667	1.5903815890843	0.000399325176600286	0.0123318979609472
Pg_S1641.17	Pg_S1641.17	Pg_scaffold1641:546554-547693	1.950377	5.33977333333333	-1.77803395625514	0.000400623056074775	0.0123660393727238
Pg_S3736.6	Pg_S3736.6	Pg_scaffold3736:63125-70975	1.26074633333333	0.331690666666667	1.56840688494183	0.000402732588816848	0.0124251893140922
Pg_S0232.24	Pg_S0232.24	Pg_scaffold0232:302406-313541	3.26690333333333	1.223394	1.06819669234702	0.000403091578608393	0.0124303003060936
Pg_S5287.7	Pg_S5287.7	Pg_scaffold5287:105321-108575	38.645926	58.7244603333333	-0.95499149689471	0.000404835880083782	0.0124781053431768
Pg_S6565.1	Pg_S6565.1	Pg_scaffold6565:12922-14881	0.477625	1.94766566666667	-2.3676705659555	0.000405245888826644	0.0124847578667934
Pg_S5167.2	Pg_S5167.2	Pg_scaffold5167:31882-33311	6.33999333333333	1.06581933333333	2.21741677500188	0.000405551773501774	0.0124863687089168
Pg_S3248.1	Pg_S3248.1	Pg_scaffold3248:19262-21159	4.542281	0.316188	3.36892768808964	0.000405686578215243	0.0124863687089168
Pg_S4018.13	Pg_S4018.13	Pg_scaffold4018:164524-167578	30.2641453333333	46.428962	-0.979661120594114	0.00040720992627626	0.012527258095626
Pg_S0227.6	Pg_S0227.6	Pg_scaffold0227:155725-159918	1.724529	3.19599466666667	-1.29908128561923	0.000407972077305036	0.0125447023827856
Pg_S0603.3	Pg_S0603.3	Pg_scaffold0603:188758-190665	0.332435	0	8.16666941149177	0.000409414112737377	0.0125830257134619
Pg_S1979.14	Pg_S1979.14	Pg_scaffold1979:218647-223094	0.007582	0.260987	-5.23385341483276	0.000411950827342536	0.0126479189827293
Pg_S2278.11	Pg_S2278.11	Pg_scaffold2278:419735-421950	0.769715	2.81004466666667	-2.25894974600242	0.000412115687893772	0.0126479189827293
Pg_S1735.14	Pg_S1735.14	Pg_scaffold1735:406726-408439	37.750416	9.04010766666667	1.76230492668951	0.000414963264847963	0.0127243831094112
Pg_S4588.5	Pg_S4588.5	Pg_scaffold4588:122506-124231	7.97886766666667	0.257917333333333	4.47589466970413	0.000415776498950548	0.0127420237257028
Pg_S0093.87	Pg_S0093.87	Pg_scaffold0093:1350817-1357782	3.563248	6.04046266666667	-1.12382358765326	0.000417588860166395	0.012785377787266
XLOC_203054	XLOC_203054	Pg_scaffold1063:662178-676980	0.432846	0.964392333333333	-1.51565468069331	0.000417973008793896	0.012787524223052
Pg_S6848.2	Pg_S6848.2	Pg_scaffold6848:36258-49826	16.5255976666667	26.9825563333333	-1.05539023769038	0.000418255621517333	0.012787524223052
Pg_S2345.3	Pg_S2345.3	Pg_scaffold2345:191026-195474	2.55195	0.0732426666666667	4.67539299758523	0.000419036218699091	0.0128053007212342
Pg_S6272.2	Pg_S6272.2	Pg_scaffold6272:20426-25654	3.553487	5.66956666666667	-1.00049327154635	0.000421184116261984	0.0128587150708359
Pg_S5702.13	Pg_S5702.13	Pg_scaffold5702:94913-99039	3.89824766666667	1.257744	1.30337083159802	0.000422266093653698	0.0128772824409115
Pg_S1183.12	Pg_S1183.12	Pg_scaffold1183:513204-520907	2.49009866666667	0.730133333333333	1.45401737661361	0.000422330801190922	0.0128772824409115
Pg_S4251.20	Pg_S4251.20	Pg_scaffold4251:117530-124158	2.900798	5.121849	-1.15094046682795	0.000422592811525914	0.0128772824409115
Pg_S2657.2	Pg_S2657.2	Pg_scaffold2657:9688-99626	0	0.109175	-9.41658970056976	0.000422593410948166	0.0128772824409115
Pg_S0638.21	Pg_S0638.21	Pg_scaffold0638:783158-795561	3.67462133333333	5.95273466666667	-1.02980774654087	0.000423605137200471	0.0129019971110571
Pg_S6334.1	Pg_S6334.1	Pg_scaffold6334:24992-28675	0.431729666666667	1.42322466666667	-2.04040294435031	0.00042380830263076	0.0129020732130432
Pg_S0426.31	Pg_S0426.31	Pg_scaffold0426:797417-799505	43.8988573333333	68.497991	-0.984437769789788	0.00042402940465146	0.0129026950314578
Pg_S2798.13	Pg_S2798.13	Pg_scaffold2798:212081-236399	12.9713423333333	19.756319	-0.948177790005771	0.00042586796546473	0.0129402678201892
Pg_S2145.26	Pg_S2145.26	Pg_scaffold2145:350725-352497	3.34564366666667	0.560877	2.27592226016955	0.000426477964237849	0.0129526817140466
Pg_S0817.6	Pg_S0817.6	Pg_scaffold0817:498642-509056	2.99076866666667	1.114194	1.09102872285675	0.000427015487553668	0.0129628837524791
Pg_S0563.10	Pg_S0563.10	Pg_scaffold0563:774972-779853	1.455706	3.022095	-1.3779070551782	0.000428299898435426	0.0129957386832488
Pg_S0318.65	Pg_S0318.65	Pg_scaffold0318:1073673-1085232	404.686629	143.255225333333	0.9660214302086	0.000429047604116079	0.0130122852614374
Pg_S3991.17	Pg_S3991.17	Pg_scaffold3991:146183-164887	8.162866	12.2377036666667	-0.918534824833753	0.000429824345111356	0.0130296964136161
Pg_S1435.12	Pg_S1435.12	Pg_scaffold1435:99036-99629	3.18486766666667	0.141287666666667	3.89397934616045	0.000430516685998989	0.0130383894691432
Pg_S1718.18	Pg_S1718.18	Pg_scaffold1718:461997-463497	2.487206	0.0762796666666667	4.57044605752457	0.000431372942987359	0.0130581707826343
Pg_S0838.1	Pg_S0838.1	Pg_scaffold0838:271691-286683	13.1648166666667	22.412585	-1.09070689859941	0.000431875611163855	0.013065850229093
Pg_S3390.2	Pg_S3390.2	Pg_scaffold3390:236573-237223	402.293762333333	620.957041666667	-0.985611661638931	0.000432033059397967	0.013065850229093
XLOC_107035	XLOC_107035	Pg_scaffold0428:715091-720929	1.53914166666667	3.09877133333333	-1.35574754374443	0.000434336073601609	0.0131293240189417
Pg_S2973.10	Pg_S2973.10	Pg_scaffold2973:116537-119526	0.178161333333333	0	7.96437193736645	0.000434910346464767	0.0131317627407355
Pg_S0276.10	Pg_S0276.10	Pg_scaffold0276:127805-130696	28.3454366666667	48.6045736666667	-1.125783851726	0.000434961361048323	0.0131317627407355
Pg_S6378.9	Pg_S6378.9	Pg_scaffold6378:61806-75809	3.47668533333333	1.38013266666667	0.980096864492547	0.000435029467428249	0.0131317627407355
Pg_S5743.6	Pg_S5743.6	Pg_scaffold5743:83891-87136	44.986434	66.9710963333333	-0.918710782966033	0.000436298297877633	0.0131638833225435
Pg_S3033.8	Pg_S3033.8	Pg_scaffold3033:203873-206544	27.9836843333333	42.2030056666667	-0.935406231670574	0.000438483423402936	0.0132236070314799
Pg_S1503.1	Pg_S1503.1	Pg_scaffold1503:1958-3012	0.609121333333333	2.82855766666667	-2.5192553991632	0.000439982445665712	0.0132625932144973
Pg_S2676.2	Pg_S2676.2	Pg_scaffold2676:41974-43593	87.7945456666667	127.007143666667	-0.867423965264355	0.000443972897200424	0.0133766079655101
Pg_S3615.1	Pg_S3615.1	Pg_scaffold3615:401-4426	27.6238663333333	43.5492186666667	-1.00014368571716	0.000444998296568518	0.0134012227054658
Pg_S1038.27	Pg_S1038.27	Pg_scaffold1038:440696-450422	0.966386	1.77770033333333	-1.21932064761211	0.000446905532094258	0.0134523586570845
Pg_S5980.4	Pg_S5980.4	Pg_scaffold5980:40502-48193	5.66975666666667	7.92641733333333	-1.1124115769507	0.000448001976774762	0.01347537791392
Pg_S2120.7	Pg_S2120.7	Pg_scaffold2120:93401-97053	4.96391266666667	1.53012333333333	1.38074952278724	0.000448247617778033	0.01347537791392
Pg_S3025.6	Pg_S3025.6	Pg_scaffold3025:299490-302366	0.357242666666667	0	8.43994488297571	0.000448299013280374	0.01347537791392
Pg_S2608.14	Pg_S2608.14	Pg_scaffold2608:301464-320559	100.094178666667	162.418721333333	-1.17416967158777	0.00044868818869217	0.0134807737290429
Pg_S4380.15	Pg_S4380.15	Pg_scaffold4380:32559-38207	8.96143133333333	3.40726266666667	1.04491371877584	0.000449064655689978	0.0134857828595249
Pg_S1671.4	Pg_S1671.4	Pg_scaffold1671:30696-36164	2.42705	8.062559	-1.99891012619205	0.000449678010228014	0.0134978979204577
Pg_S1641.13	Pg_S1641.13	Pg_scaffold1641:513912-516560	17.177798	27.470854	-1.00878774420099	0.000450438401907308	0.0135029329945757
Pg_S3856.7	Pg_S3856.7	Pg_scaffold3856:132991-142372	0.256130333333333	0.649300666666667	-1.67514857540565	0.000450475788126244	0.0135029329945757
XLOC_320903	XLOC_320903	Pg_scaffold2230:153102-157306	1.64931133333333	0.00555633333333333	6.96214678500996	0.00045082136489198	0.0135069946305195
Pg_S0967.45	Pg_S0967.45	Pg_scaffold0967:611732-612844	10.424675	3.05429133333333	1.4154483896729	0.00045290342513543	0.0135567405132717
Pg_S3720.2	Pg_S3720.2	Pg_scaffold3720:254370-258995	45.441361	115.548796666667	-1.75757372653146	0.000453147573003332	0.0135577367863296
Pg_S0391.1	Pg_S0391.1	Pg_scaffold0391:37962-49265	2.231527	3.59002933333333	-1.01447888769348	0.000453436854280043	0.0135600818524603
Pg_S1424.4	Pg_S1424.4	Pg_scaffold1424:287086-290697	0	0.236947333333333	-9.06062987373425	0.000454020030059893	0.0135712096014555
XLOC_536197	XLOC_536197	Pg_scaffold8723:1952-13860	1.52739266666667	2.999029	-1.40326439275363	0.000455194648639603	0.0135999977364925
Pg_S0743.13	Pg_S0743.13	Pg_scaffold0743:646509-648389	0.224628666666667	0	7.61552356801639	0.000457117442167104	0.0136511022116006
Pg_S5246.10	Pg_S5246.10	Pg_scaffold5246:62019-66107	25.8472206666667	38.7892456666667	-0.937309001159089	0.000459717270690184	0.0137223684476769
Pg_S5515.7	Pg_S5515.7	Pg_scaffold5515:126682-127732	7.33216333333333	13.802537	-1.24292788111626	0.000461745768029398	0.0137701326072441
Pg_S0232.7	Pg_S0232.7	Pg_scaffold0232:91537-92280	29.6985063333333	46.1890006666667	-0.972589906434279	0.00046211212925269	0.013771716916514
Pg_S8528.2	Pg_S8528.2	Pg_scaffold8528:22731-23738	11.672607	3.29689933333333	1.48874770861429	0.000462263871326853	0.013771716916514
Pg_S3313.22	Pg_S3313.22	Pg_scaffold3313:190145-192345	11.7652566666667	17.830301	-0.931719463062656	0.000462441471051912	0.013771716916514
Pg_S3797.10	Pg_S3797.10	Pg_scaffold3797:114585-114965	1639.98681633333	2523.14998366667	-0.968252356743778	0.000464418220626825	0.0138234454956768
Pg_S0701.41	Pg_S0701.41	Pg_scaffold0701:564433-567702	14.303396	5.35240866666667	1.08040533334839	0.000464608462675091	0.0138234454956768
Pg_S7115.2	Pg_S7115.2	Pg_scaffold7115:45676-48086	8.085045	21.667007	-1.85041222619104	0.000464968065371708	0.0138277459440977
Pg_S3806.2	Pg_S3806.2	Pg_scaffold3806:21470-52661	0.164716	0	7.79699569631653	0.000465930740949756	0.0138435688170543
Pg_S2182.5	Pg_S2182.5	Pg_scaffold2182:298637-307605	1.29645133333333	2.76081033333333	-1.41969926430845	0.000469001036680686	0.0139219255098898
Pg_S0857.13	Pg_S0857.13	Pg_scaffold0857:172316-173714	6.86348166666667	12.1243776666667	-1.15436116475151	0.000470395868296729	0.0139568863627164
Pg_S2783.5	Pg_S2783.5	Pg_scaffold2783:286067-286856	64.2582853333333	100.836904	-0.99083043636136	0.000472095388723053	0.0140008510670376
Pg_S1066.17	Pg_S1066.17	Pg_scaffold1066:658110-661442	4.24748366666667	0.475148	2.75958817856386	0.000474323177195611	0.0140568458146462
Pg_S0061.46	Pg_S0061.46	Pg_scaffold0061:1239541-1245308	6.24415133333333	9.585118	-0.969586235409618	0.000475517095046402	0.0140763568798819
Pg_S1606.16	Pg_S1606.16	Pg_scaffold1606:288845-290155	1.175655	0.00676233333333333	6.5766149727242	0.000478482155747146	0.0141576109921392
XLOC_491051	XLOC_491051	Pg_scaffold5714:69986-73493	0.054848	0.488723666666667	-3.48685370621245	0.000479185189481722	0.0141718909581034
Pg_S2160.23	Pg_S2160.23	Pg_scaffold2160:270284-278890	56.0179483333333	21.7471876666667	0.89907077874865	0.000485522730330879	0.0143488341011251
Pg_S1290.11	Pg_S1290.11	Pg_scaffold1290:165207-166686	5.96655633333333	12.5463893333333	-1.38866634848167	0.000485614392871224	0.0143488341011251
Pg_S1979.18	Pg_S1979.18	Pg_scaffold1979:255665-268765	8.02488066666667	13.149698	-1.05141881289411	0.000486645683505437	0.0143661023262927
Pg_S6235.6	Pg_S6235.6	Pg_scaffold6235:54481-59499	2.04838566666667	0.598965333333333	1.42999856079977	0.000487435590131938	0.0143764513660921
Pg_S3035.18	Pg_S3035.18	Pg_scaffold3035:199531-200866	16.098188	5.69583633333333	1.14494886683243	0.000487443448707242	0.0143764513660921
Pg_S4995.16	Pg_S4995.16	Pg_scaffold4995:137557-138717	8.335931	0.419364333333333	3.91712066334669	0.00048858048523832	0.0144033795868331
Pg_S0536.50	Pg_S0536.50	Pg_scaffold0536:690976-698957	7.728014	16.222591	-1.46750643469372	0.000491723829439968	0.0144894020795931
Pg_S0547.8	Pg_S0547.8	Pg_scaffold0547:802595-811677	225.222625333333	377.353108666667	-1.07095598603654	0.00049331449935665	0.0145296147735388
Pg_S1470.8	Pg_S1470.8	Pg_scaffold1470:548366-553504	7.212233	2.66663066666667	1.12821825707066	0.000493913530219245	0.0145405972248061
Pg_S5158.9	Pg_S5158.9	Pg_scaffold5158:142074-146710	0.0926856666666667	0	7.65202672509556	0.000494549507470237	0.0145526568111242
Pg_S1106.34	Pg_S1106.34	Pg_scaffold1106:364296-376000	0.833383666666667	0.187939333333333	1.76987292087479	0.000496156764277068	0.0145799338738384
Pg_S1450.22	Pg_S1450.22	Pg_scaffold1450:389593-402188	11.7052216666667	5.06140433333333	0.903788573797172	0.000497775000818989	0.0146208046837175
Pg_S1416.1	Pg_S1416.1	Pg_scaffold1416:4308-9181	4.42227666666667	6.747009	-0.956507659345846	0.00050016614595638	0.014670931806757
Pg_S1240.42	Pg_S1240.42	Pg_scaffold1240:561113-566515	2.20097333333333	3.97166433333333	-1.17998382533664	0.000500863499311599	0.0146780614273606
Pg_S0992.25	Pg_S0992.25	Pg_scaffold0992:380867-383273	0.450710666666667	1.57040766666667	-2.13425295711573	0.000500865789032432	0.0146780614273606
Pg_S2448.17	Pg_S2448.17	Pg_scaffold2448:302374-307683	62.5756096666667	106.530802333333	-1.07044218691949	0.000501529248480239	0.0146908084557109
Pg_S0575.30	Pg_S0575.30	Pg_scaffold0575:650213-655147	14.0378906666667	22.795636	-1.02171350743511	0.000502634452346875	0.0147164775719921
Pg_S1823.21	Pg_S1823.21	Pg_scaffold1823:217061-217525	28.9637933333333	57.7369246666667	-1.3643551779604	0.000502883100586098	0.0147170559104614
Pg_S0276.23	Pg_S0276.23	Pg_scaffold0276:249302-254600	1.96407833333333	3.34156	-1.11162683500036	0.000504001962994578	0.014743089268744
Pg_S2156.4	Pg_S2156.4	Pg_scaffold2156:136574-138935	3.32560766666667	0.215954333333333	3.57154932664676	0.00050485234856371	0.0147612490237618
Pg_S3338.26	Pg_S3338.26	Pg_scaffold3338:271666-273132	20.994741	3.504227	2.18265284979935	0.00050551728293854	0.014773972374462
Pg_S5024.9	Pg_S5024.9	Pg_scaffold5024:72575-74307	72.7911333333333	27.8218443333333	1.07578098149874	0.000508884808405932	0.014865632731153
Pg_S4825.6	Pg_S4825.6	Pg_scaffold4825:10785-13353	6.95878066666667	0.783405666666667	2.77467700338878	0.000510200928934042	0.0148973110475673
Pg_S0760.46	Pg_S0760.46	Pg_scaffold0760:814466-816598	36.3325373333333	11.3376773333333	1.31257359574919	0.000514268988020565	0.0150024677194965
Pg_S0872.18	Pg_S0872.18	Pg_scaffold0872:713666-716463	4.62772733333333	7.62490833333333	-1.04701404920009	0.000518773834520008	0.0151201643083855
Pg_S1766.14	Pg_S1766.14	Pg_scaffold1766:165901-167548	0.694835666666667	0.0201533333333333	4.53372642394395	0.000521068161251976	0.0151794275344793
Pg_S0111.5	Pg_S0111.5	Pg_scaffold0111:1250148-1256139	116.235022	316.142656	-1.73348009974033	0.000521279333024299	0.0151794275344793
Pg_S0488.27	Pg_S0488.27	Pg_scaffold0488:533845-544787	2.61585566666667	0.792582	1.35882877596132	0.000522903255048086	0.0152198224022507
Pg_S4477.1	Pg_S4477.1	Pg_scaffold4477:5843-15728	0.808142	1.79227766666667	-1.53872817861997	0.000523615739487229	0.0152336640660954
XLOC_181345	XLOC_181345	Pg_scaffold0902:360921-375415	9.38494933333333	3.811056	1.02316344564707	0.000524221626747784	0.0152443933574742
Pg_S2063.17	Pg_S2063.17	Pg_scaffold2063:213292-215758	43.745446	17.194224	0.996583468957554	0.0005250510154635	0.0152616094440512
Pg_S1761.21	Pg_S1761.21	Pg_scaffold1761:53784-57948	6.68052933333333	11.6643076666667	-1.12811665099333	0.000526006666099501	0.0152824783567707
Pg_S3797.14	Pg_S3797.14	Pg_scaffold3797:162850-166116	0.191981333333333	0	8.14884668239034	0.000526830607577115	0.0152995034980931
Pg_S7537.1	Pg_S7537.1	Pg_scaffold7537:16742-18864	9.69754233333333	15.427899	-0.991485489176205	0.000527126597013394	0.0153011881180917
Pg_S7070.3	Pg_S7070.3	Pg_scaffold7070:22285-31538	0.270941	0.0247686666666667	5.20541557499078	0.000528553600347876	0.0153356869530537
Pg_S5530.10	Pg_S5530.10	Pg_scaffold5530:69306-70163	87.58108	29.3320866666667	1.2632945907036	0.000530800694873031	0.0153939384201878
Pg_S3887.28	Pg_S3887.28	Pg_scaffold3887:102108-104184	3.527012	0.074761	5.07100261513681	0.000532772867281092	0.0154441678425181
Pg_S0783.13	Pg_S0783.13	Pg_scaffold0783:777933-779781	2.708336	6.35727366666667	-1.56043733551693	0.000535346981483599	0.0155117933850696
Pg_S0148.28	Pg_S0148.28	Pg_scaffold0148:808840-809376	631.017293666667	972.967447666667	-0.985285465319365	0.000536739818642724	0.0155451456664201
Pg_S1286.25	Pg_S1286.25	Pg_scaffold1286:413479-414495	3.02986166666667	6.881537	-1.52500927598402	0.000538153700528827	0.015579077140568
Pg_S1671.33	Pg_S1671.33	Pg_scaffold1671:355243-362906	2.652106	4.17603766666667	-0.994581385106365	0.000541341991332753	0.0156639913136947
Pg_S6153.1	Pg_S6153.1	Pg_scaffold6153:44601-60877	1.589039	2.36905033333333	-0.92328884331472	0.000541585813482778	0.0156639913136947
Pg_S3427.19	Pg_S3427.19	Pg_scaffold3427:282562-283524	37.6062286666667	13.9733633333333	1.09589754585697	0.000541817790868126	0.0156639913136947
Pg_S1388.4	Pg_S1388.4	Pg_scaffold1388:519569-525604	8.39300933333333	14.099055	-1.09897357619243	0.000547696852288999	0.0158256349875419
Pg_S1814.3	Pg_S1814.3	Pg_scaffold1814:269732-271254	2.324983	0	10.59577471278	0.000548227231004768	0.0158256349875419
Pg_S4911.3	Pg_S4911.3	Pg_scaffold4911:13807-15491	0.215102666666667	1.37904433333333	-3.02061201589029	0.000548282289795346	0.0158256349875419
Pg_S3372.4	Pg_S3372.4	Pg_scaffold3372:218406-229856	1.98411666666667	0.067225	4.4008658173116	0.000548393597614833	0.0158256349875419
Pg_S5677.7	Pg_S5677.7	Pg_scaffold5677:121777-136496	39.4043833333333	56.6735813333333	-0.875014488921816	0.000550533863472604	0.0158731503523922
Pg_S5535.1	Pg_S5535.1	Pg_scaffold5535:11742-12422	56.1123266666667	97.5887883333333	-1.1142638109344	0.000551463856386833	0.0158928373421102
Pg_S6478.2	Pg_S6478.2	Pg_scaffold6478:73510-80015	1.437703	0.240254	2.18689102966573	0.000551972060108934	0.0158961006866694
Pg_S6489.3	Pg_S6489.3	Pg_scaffold6489:95622-97354	8.30202333333333	2.45197466666667	1.45730917528824	0.000552071557069377	0.0158961006866694
Pg_S2323.2	Pg_S2323.2	Pg_scaffold2323:105038-111470	4.977031	7.373899	-0.992489959520743	0.000553807307383725	0.0159270486875037
Pg_S0093.25	Pg_S0093.25	Pg_scaffold0093:293900-294994	5.41997266666667	0	10.588587852788	0.000554137238925372	0.0159270486875037
Pg_S8334.2	Pg_S8334.2	Pg_scaffold8334:17254-20530	12.8466	3.72831466666667	1.44614190027874	0.000554709926585055	0.0159363849149744
XLOC_504624	XLOC_504624	Pg_scaffold6260:24217-28395	0.256782333333333	3.23021166666667	-4.11711029022445	0.000557311263115645	0.0159968236487873
Pg_S2520.1	Pg_S2520.1	Pg_scaffold2520:2878-4270	5.13509266666667	0.068026	5.71569204336615	0.00055778227987578	0.0160031992266368
Pg_S0804.31	Pg_S0804.31	Pg_scaffold0804:567260-568761	1.34867166666667	0.0395633333333333	4.40358760060238	0.000558518731227359	0.0160171812412999
Pg_S2666.10	Pg_S2666.10	Pg_scaffold2666:252675-280147	2.04759366666667	0.745007666666667	1.5818172567515	0.000559270753099437	0.0160301930617073
Pg_S1170.6	Pg_S1170.6	Pg_scaffold1170:56513-59390	90.276839	31.3284093333333	1.1765021234355	0.000559471090432862	0.0160301930617073
Pg_S1990.1	Pg_S1990.1	Pg_scaffold1990:68208-70224	4.80326833333333	0.055831	5.89704088251458	0.000560620366747163	0.0160559675280069
Pg_S4630.3	Pg_S4630.3	Pg_scaffold4630:109774-135817	1.39092966666667	2.844864	-1.3562428295587	0.00056217086321461	0.0160823829689249
Pg_S3296.1	Pg_S3296.1	Pg_scaffold3296:5211-12660	7.66004733333333	13.196788	-1.09317888443117	0.0005622930962135	0.0160823829689249
Pg_S2392.18	Pg_S2392.18	Pg_scaffold2392:276106-279641	4.79943766666667	0.431391666666667	3.03920391445348	0.000563147342862239	0.0160996538713519
Pg_S0280.46	Pg_S0280.46	Pg_scaffold0280:740457-745736	0.137829	0.619861666666667	-2.46348370577797	0.000563839767287413	0.0161067231152258
Pg_S0142.32	Pg_S0142.32	Pg_scaffold0142:260258-263843	13.7766463333333	22.5351216666667	-1.04704633206284	0.00056389563475758	0.0161067231152258
Pg_S5401.6	Pg_S5401.6	Pg_scaffold5401:58763-59905	2.31844833333333	0.0443326666666667	5.17054057730037	0.000566346464579595	0.0161692396065245
Pg_S6469.7	Pg_S6469.7	Pg_scaffold6469:56220-59396	1.63759433333333	3.109926	-1.27196451506512	0.000568682769419147	0.0162218399922686
Pg_S4579.1	Pg_S4579.1	Pg_scaffold4579:1657-3791	18.6194846666667	7.47904033333333	0.99064025922801	0.000570420853129849	0.0162569943142007
Pg_S0077.26	Pg_S0077.26	Pg_scaffold0077:1372336-1376722	0.160366333333333	0	7.75780020724778	0.000571877028043403	0.0162912739898443
Pg_S1531.24	Pg_S1531.24	Pg_scaffold1531:544485-548587	1.56110533333333	2.85440866666667	-1.23052011904504	0.000572348090739525	0.0162974724721827
XLOC_527154	XLOC_527154	Pg_scaffold7631:13078-15055	0.918983333333333	2.55762133333333	-1.81285743780408	0.000574527324418162	0.0163522836878221
Pg_S1012.2	Pg_S1012.2	Pg_scaffold1012:53190-54953	16.2131126666667	27.4376843333333	-1.06076804231728	0.000575320232750058	0.0163676060552645
Pg_S6308.8	Pg_S6308.8	Pg_scaffold6308:88477-89610	6.60229033333333	0.00757433333333333	9.09240792405804	0.000587531238051305	0.0166781052899544
Pg_S2035.10	Pg_S2035.10	Pg_scaffold2035:95396-101451	2.868752	4.42981666666667	-0.960930383757837	0.000588228796534008	0.0166905378208079
Pg_S1434.7	Pg_S1434.7	Pg_scaffold1434:581982-586212	0.469364333333333	1.37042966666667	-1.87584987009948	0.000589252349199283	0.0167122051363552
Pg_S0889.2	Pg_S0889.2	Pg_scaffold0889:13038-16201	0.979942333333333	0.0129173333333333	5.69426022269979	0.000590943802405799	0.0167527877951866
Pg_S1309.2	Pg_S1309.2	Pg_scaffold1309:40297-43001	0.397745	0	8.95844483561656	0.000592135572365824	0.0167791753022622
Pg_S0288.2	Pg_S0288.2	Pg_scaffold0288:98217-102366	4.27925566666667	1.257912	1.39575202341212	0.000592921017008526	0.0167940307090662
Pg_S3554.11	Pg_S3554.11	Pg_scaffold3554:129706-133653	11.5345646666667	17.73605	-0.952236562653703	0.000593304323236017	0.0167974877881034
Pg_S6254.1	Pg_S6254.1	Pg_scaffold6254:105981-108185	4.20984466666667	0.0279833333333333	6.51416126298949	0.00059434811322329	0.0168196330492098
Pg_S0288.34	Pg_S0288.34	Pg_scaffold0288:642134-645681	3.20359566666667	0.979982666666667	1.36263403269932	0.000595445880107124	0.0168432856609625
Pg_S1736.20	Pg_S1736.20	Pg_scaffold1736:500214-508518	0.564922	0	10.5409787034585	0.000596677031475637	0.0168706888371845
Pg_S2410.1	Pg_S2410.1	Pg_scaffold2410:10091-24533	0.319764666666667	0.738332333333333	-1.46064312057141	0.000597299287553128	0.0168808593373696
Pg_S4162.1	Pg_S4162.1	Pg_scaffold4162:14324-20085	8.09274666666667	13.5580913333333	-1.07177591686747	0.00060345802128944	0.0170474239616985
Pg_S1907.21	Pg_S1907.21	Pg_scaffold1907:492763-494328	5.12931666666667	11.5276176666667	-1.44462641270826	0.000606912675553039	0.0171374867753001
Pg_S4255.1	Pg_S4255.1	Pg_scaffold4255:8746-28678	10.5090146666667	1.409007	2.48176124935729	0.000611171183434655	0.0172465931852489
Pg_S0747.21	Pg_S0747.21	Pg_scaffold0747:351207-355131	25.3236936666667	36.9308436666667	-0.8875773687201	0.000611313081205397	0.0172465931852489
Pg_S3285.1	Pg_S3285.1	Pg_scaffold3285:3357-3887	7.94582533333333	0.232361333333333	4.62134966397365	0.000612699973147439	0.0172705644337956
Pg_S1705.2	Pg_S1705.2	Pg_scaffold1705:401293-402944	1.072685	0.0201986666666667	5.13067957338866	0.000617569441399648	0.0174001949185941
Pg_S1552.38	Pg_S1552.38	Pg_scaffold1552:548535-549500	12.535175	0.759209666666667	3.6795806323318	0.000617873250479442	0.0174011294405722
Pg_S0824.13	Pg_S0824.13	Pg_scaffold0824:360651-371851	8.32762466666667	12.4452026666667	-0.908547519996254	0.000624467599817815	0.0175637658783404
Pg_S3645.10	Pg_S3645.10	Pg_scaffold3645:192285-195066	1.93805666666667	3.88652033333333	-1.34587107728218	0.000625523390027821	0.0175780821176699
Pg_S0745.39	Pg_S0745.39	Pg_scaffold0745:844097-845570	0.787383666666667	0	9.00705011710586	0.00062592428334029	0.0175816634869582
Pg_S0747.38	Pg_S0747.38	Pg_scaffold0747:616733-620924	5.144447	0.992166666666667	1.97232066028383	0.000628076777833912	0.0176267239230071
Pg_S0204.5	Pg_S0204.5	Pg_scaffold0204:72292-76206	0.114119	1.08759933333333	-3.6541743815698	0.000630510657391102	0.0176690259188648
Pg_S0917.42	Pg_S0917.42	Pg_scaffold0917:573701-580302	0.091362	0	8.09983893093545	0.000630683315972917	0.0176690259188648
Pg_S8663.3	Pg_S8663.3	Pg_scaffold8663:18042-25806	24.8002793333333	10.8881243333333	0.859725443048354	0.000635110965194861	0.0177760032353916
Pg_S4429.9	Pg_S4429.9	Pg_scaffold4429:66250-69167	0.953263333333333	2.58383166666667	-1.69530719592021	0.00063533120932764	0.0177760032353916
Pg_S1305.4	Pg_S1305.4	Pg_scaffold1305:51048-56906	0.610571666666667	1.32421566666667	-1.4496153599301	0.000635803357458535	0.0177800369195336
Pg_S4752.7	Pg_S4752.7	Pg_scaffold4752:149919-156060	16.3597256666667	5.34701933333333	1.21433042846262	0.000638241678818396	0.0178341534034366
XLOC_436399	XLOC_436399	Pg_scaffold4149:115001-118842	6.57181033333333	1.398888	1.8511868876292	0.00063860062056422	0.0178364315811456
Pg_S1242.42	Pg_S1242.42	Pg_scaffold1242:58662-71791	28.6107373333333	41.7822876666667	-0.928199348844287	0.000639437296886188	0.0178520453498021
Pg_S0637.14	Pg_S0637.14	Pg_scaffold0637:100095-102814	5.86770666666667	0.566702	2.99562541980919	0.000640392891446181	0.0178632109971469
Pg_S2097.13	Pg_S2097.13	Pg_scaffold2097:181327-183473	80.3144153333333	128.731595333333	-1.01193660319859	0.00064354975862968	0.0179434845103443
Pg_S4162.10	Pg_S4162.10	Pg_scaffold4162:150022-158845	0.222081666666667	0.776166666666667	-2.15222312502597	0.000647115488140721	0.0180350834094043
Pg_S2389.6	Pg_S2389.6	Pg_scaffold2389:193115-194318	7.753562	14.419615	-1.21612806712338	0.000647474930006726	0.0180372825388702
Pg_S1296.2	Pg_S1296.2	Pg_scaffold1296:136955-147053	8.59738366666667	12.4555956666667	-0.876881416641043	0.000650039990275895	0.0180985814003608
Pg_S6379.1	Pg_S6379.1	Pg_scaffold6379:2773-9507	0	0.176083333333333	-8.72097999434735	0.000650391617226411	0.0180985814003608
Pg_S0402.12	Pg_S0402.12	Pg_scaffold0402:248069-250740	14.585583	5.41765233333333	1.07319144422927	0.000650519808638699	0.0180985814003608
XLOC_416378	XLOC_416378	Pg_scaffold3717:88336-89800	0	0.231589	-7.7240651108813	0.000651682831014298	0.0181230965842973
Pg_S6455.2	Pg_S6455.2	Pg_scaffold6455:25972-27170	11.4940676666667	0.0596863333333333	7.08929296777236	0.000652062897186077	0.0181236053452134
Pg_S1414.1	Pg_S1414.1	Pg_scaffold1414:77328-86842	6.19668266666667	0.668306	2.79379798061794	0.000652264880689681	0.0181236053452134
Pg_S2899.1	Pg_S2899.1	Pg_scaffold2899:309000-318895	2.95883066666667	4.82285866666667	-1.02786215896375	0.000653579712041397	0.0181522942399195
Pg_S1499.2	Pg_S1499.2	Pg_scaffold1499:16616-18686	4.854629	0.751472	2.28996241394873	0.000655282550970026	0.0181838786781048
Pg_S1879.25	Pg_S1879.25	Pg_scaffold1879:375765-377069	0.107310666666667	1.203245	-3.69440211959386	0.000655746097291687	0.0181888917478284
Pg_S5079.14	Pg_S5079.14	Pg_scaffold5079:157005-158655	0.251174	0	7.59681098259138	0.000660990947208933	0.0183264656928614
Pg_S2056.4	Pg_S2056.4	Pg_scaffold2056:262674-268192	0.035711	0.373654	-3.63829885408917	0.000664967926782696	0.018420843524524
Pg_S1421.3	Pg_S1421.3	Pg_scaffold1421:589623-594687	12.3280246666667	5.182826	0.922465130972342	0.000665669230033667	0.0184323293773664
Pg_S1410.2	Pg_S1410.2	Pg_scaffold1410:5835-6950	5.71861566666667	10.536028	-1.2211492460752	0.000668302426351548	0.0184972762826944
XLOC_125870	XLOC_125870	Pg_scaffold0534:319692-321163	0.82303	0.0111733333333333	5.37177461791761	0.000671646212132306	0.0185818265298015
Pg_S7078.3	Pg_S7078.3	Pg_scaffold7078:69051-72525	44.9908613333333	68.3112566666667	-0.954711622872935	0.000673254175965465	0.0186183012894088
Pg_S1199.14	Pg_S1199.14	Pg_scaffold1199:227424-230459	5.15643266666667	8.216762	-1.00330487392838	0.000675870374411944	0.0186745859876194
Pg_S8601.1	Pg_S8601.1	Pg_scaffold8601:25808-28396	10.6206763333333	18.018186	-1.10931204165048	0.000679152038301034	0.0187410984783705
Pg_S3028.7	Pg_S3028.7	Pg_scaffold3028:96535-103853	15.254548	21.8565286666667	-0.861293009257258	0.000679648713902979	0.0187467583479648
Pg_S2946.27	Pg_S2946.27	Pg_scaffold2946:304212-308493	2.00589733333333	0.291413	2.37271824976224	0.000680815702894533	0.0187621777325342
Pg_S6085.1	Pg_S6085.1	Pg_scaffold6085:32842-35595	0	0.111799333333333	-7.57933770522347	0.000681034152284031	0.0187621777325342
XLOC_254131	XLOC_254131	Pg_scaffold1506:333216-336231	0.0287893333333333	0.433485333333333	-4.20876069624995	0.000681083159570345	0.0187621777325342
[truncated: 742 more rows]
