# Supplementary material for: Whole Genome Identification and Integrated Analysis of Long Non-Coding RNAs Responding ABA-Mediated Drought Stress in Panax ginseng C.A. Meyer
Source: Curr Issues Mol Biol. 2024 Dec 25;47(1):5. doi: 10.3390/cimb47010005 (PMC11763544; doi:10.3390/cimb47010005)
Supplement: Supplementary file 1 [file cimb-47-00005-s001.zip › supplementary tables for CIMB/Supplementary Table S3 D_A_vs_drought.mRNA.diffgene.xls]

gene_id	gene_name	gene_locus	D_A_FPKM	drought_FPKM	log2FoldChange	pvalue	padj
Pg_S7213.4	Pg_S7213.4	Pg_scaffold7213:49135-73436	18.6262593333333	13.370067	2.32529226139536	1.66337558876842e-13	5.63942542738101e-09
Pg_S1040.7	Pg_S1040.7	Pg_scaffold1040:557525-567821	0	0.863731	-11.307033048882	4.48500078703822e-12	7.60286120916751e-08
Pg_S3068.3	Pg_S3068.3	Pg_scaffold3068:142788-157561	1.179747	6.33811366666667	-2.51729424338841	9.62474128191588e-09	8.98436505039181e-05
Pg_S0077.52	Pg_S0077.52	Pg_scaffold0077:1216951-1233040	0	0.500134333333333	-11.8938618654555	1.30657336672675e-08	8.98436505039181e-05
Pg_S0420.18	Pg_S0420.18	Pg_scaffold0420:777311-796025	1.40629633333333	3.62597933333333	-2.50836786426812	9.38929910190534e-08	0.000454757288716354
Pg_S5175.1	Pg_S5175.1	Pg_scaffold5175:54377-62062	0	1.14299733333333	-11.8715201063972	1.35832346901206e-07	0.000614025596422003
Pg_S6429.2	Pg_S6429.2	Pg_scaffold6429:77562-81752	0	0.549851333333333	-10.1379756129733	3.06453184015488e-07	0.00102335866985335
Pg_S2281.6	Pg_S2281.6	Pg_scaffold2281:226933-227853	3.27321633333333	87.826647	-4.77274411414553	3.32029004922407e-07	0.00102335866985335
Pg_S1646.3	Pg_S1646.3	Pg_scaffold1646:311799-317488	0	0.453402666666667	-9.78286536057857	5.14804843593781e-07	0.00151771182737233
Pg_S0500.5	Pg_S0500.5	Pg_scaffold0500:359584-363391	179.619319333333	2.43726833333333	7.21352347659744	1.11588885608698e-06	0.00283594439541608
Pg_S0014.5	Pg_S0014.5	Pg_scaffold0014:588234-654812	0.102103	0.57303	-2.2448576860481	1.56237742905332e-06	0.0037835759404221
Pg_S4237.7	Pg_S4237.7	Pg_scaffold4237:182774-201802	0.0396193333333333	1.287309	-5.87735845617927	4.40462465408149e-06	0.0085332681119801
Pg_S3325.14	Pg_S3325.14	Pg_scaffold3325:198001-200981	0	0.461301	-9.46023302294744	5.79662818786983e-06	0.0106230261495916
Pg_S2977.1	Pg_S2977.1	Pg_scaffold2977:325103-328648	0.734236333333333	0	9.52519121555688	6.86208597859793e-06	0.0118870205423266
Pg_S3565.5	Pg_S3565.5	Pg_scaffold3565:134110-134435	0	3.661889	-9.25408264671241	7.07374959174154e-06	0.0118870205423266
Pg_S7471.1	Pg_S7471.1	Pg_scaffold7471:22027-29233	0.00185666666666667	0.551035666666667	-7.67081796507169	7.18757417722934e-06	0.0118870205423266
Pg_S3584.5	Pg_S3584.5	Pg_scaffold3584:114361-116808	1.818851	0	11.0597112448137	9.66523136455496e-06	0.0148947805258268
XLOC_489337	XLOC_489337	Pg_scaffold5648:92593-96022	0	0.401664666666667	-9.20524521267035	1.27951057263013e-05	0.018074952791319
Pg_S6474.5	Pg_S6474.5	Pg_scaffold6474:80977-82671	1.37333966666667	0.00874333333333333	6.71092453907417	1.44215103983453e-05	0.0189689846941864
Pg_S1024.2	Pg_S1024.2	Pg_scaffold1024:310687-314412	24.350296	0.0569546666666667	8.68214488698361	1.75110596759812e-05	0.0208310951482326
Pg_S5690.3	Pg_S5690.3	Pg_scaffold5690:41565-48583	6.37402333333333	0.754029666666667	3.21007355664751	2.05054820099156e-05	0.0231735869774391
Pg_S0749.5	Pg_S0749.5	Pg_scaffold0749:627918-628404	503.684489	0	16.9413774365913	2.49944613867771e-05	0.0269015784643364
Pg_S0051.3	Pg_S0051.3	Pg_scaffold0051:42721-55059	17.6106513333333	57.115949	-1.62585120268924	2.65071132467031e-05	0.0276518127372184
Pg_S5797.4	Pg_S5797.4	Pg_scaffold5797:116360-122093	0.179037333333333	0	8.98471231276576	3.62488894835341e-05	0.0298378675299268
Pg_S0078.8	Pg_S0078.8	Pg_scaffold0078:1003263-1243622	0.169481666666667	0.460992	-6.14329520876333	4.02416069536201e-05	0.0298378675299268
Pg_S5771.5	Pg_S5771.5	Pg_scaffold5771:35099-39079	683.030085	12.775622	5.73413160764	4.07055038986932e-05	0.0298378675299268
Pg_S1879.16	Pg_S1879.16	Pg_scaffold1879:168763-173095	0	0.194853666666667	-8.78118156279669	5.05408431942343e-05	0.0298378675299268
Pg_S2464.22	Pg_S2464.22	Pg_scaffold2464:375230-379969	1.095432	3.68945133333333	-1.83825137075	7.59193032240231e-05	0.0360383702713627
Pg_S1678.1	Pg_S1678.1	Pg_scaffold1678:11255-12368	439.841646	19.149827	4.36580021482317	7.73534180074592e-05	0.0360383702713627
Pg_S3346.6	Pg_S3346.6	Pg_scaffold3346:98794-108241	56.5458553333333	134.022313666667	-1.29328463114504	8.07856457481842e-05	0.0360383702713627
Pg_S1223.5	Pg_S1223.5	Pg_scaffold1223:248069-323701	0	0.214173666666667	-13.0882462688137	8.61511057127264e-05	0.0367399246859298
Pg_S6826.3	Pg_S6826.3	Pg_scaffold6826:30885-44442	0	0.305484	-11.1196062237357	9.17701809444363e-05	0.0379430528006061
Pg_S6474.3	Pg_S6474.3	Pg_scaffold6474:78248-78802	1.572951	0	8.72605873328298	9.39465491063445e-05	0.0383211355658463
Pg_S3218.4	Pg_S3218.4	Pg_scaffold3218:25196-27013	1.283594	0	10.1987434858954	9.87178502733332e-05	0.0387479142060421
Pg_S5074.1	Pg_S5074.1	Pg_scaffold5074:122048-127307	0.886038	14.5552076666667	-4.19575768098559	0.000104361384417433	0.0390963115646017
Pg_S5613.1	Pg_S5613.1	Pg_scaffold5613:17687-19689	14.6425806666667	0.436456666666667	4.88830357119268	0.000110391576619082	0.0391901656325137
Pg_S3063.1	Pg_S3063.1	Pg_scaffold3063:24353-27346	4.59145733333333	0.008684	8.58328652659288	0.000118980126943968	0.0398041992377706
Pg_S4039.5	Pg_S4039.5	Pg_scaffold4039:188691-191178	2.859197	0.239967666666667	3.41196511281296	0.00012180413593742	0.04009721827799
XLOC_203054	XLOC_203054	Pg_scaffold1063:662178-676980	0.432846	1.23811433333333	-1.80652955447637	0.00013068645878662	0.0403097837942749
Pg_S6123.6	Pg_S6123.6	Pg_scaffold6123:38756-41433	35.0494633333333	1.880042	4.029375758106	0.000131045228134057	0.0403097837942749
XLOC_136848	XLOC_136848	Pg_scaffold0601:567646-575137	0	0.612430333333333	-11.2699007748749	0.000131929029246281	0.0403097837942749
Pg_S2073.16	Pg_S2073.16	Pg_scaffold2073:208922-210256	0.696090333333333	6.11464733333333	-3.2165503302774	0.000144737536632671	0.0414943835348428
Pg_S2657.2	Pg_S2657.2	Pg_scaffold2657:9688-99626	0	0.355192666666667	-10.9064237614562	0.000146960959945366	0.0414943835348428
XLOC_119620	XLOC_119620	Pg_scaffold0497:443439-446577	0	0.695747333333333	-10.0364875785693	0.000173824355211151	0.0434880013236635
Pg_S3613.11	Pg_S3613.11	Pg_scaffold3613:136686-154238	11.0299556666667	21.6042073333333	-1.0347513394626	0.00017851890623286	0.0440062744829227
Pg_S7220.5	Pg_S7220.5	Pg_scaffold7220:34436-42784	0	0.0855616666666667	-8.55290112773291	0.000186725219676395	0.0443696658477662
Pg_S3814.1	Pg_S3814.1	Pg_scaffold3814:247243-250597	0	0.315991666666667	-9.0870079422123	0.00020025547103623	0.0449532234452001
Pg_S2665.7	Pg_S2665.7	Pg_scaffold2665:291950-325185	0	0.248268333333333	-12.1155567963045	0.000226612047049595	0.0479670038949782
Pg_S2055.3	Pg_S2055.3	Pg_scaffold2055:177454-180780	0	0.54628	-9.64563090317474	0.000228542562541216	0.0479670038949782
Pg_S0886.10	Pg_S0886.10	Pg_scaffold0886:722174-766601	0	0.241577333333333	-12.0539414224175	0.000248208194012311	0.0499414035946372
