# Supplementary material for: Whole Genome Identification and Integrated Analysis of Long Non-Coding RNAs Responding ABA-Mediated Drought Stress in Panax ginseng C.A. Meyer
Source: Curr Issues Mol Biol. 2024 Dec 25;47(1):5. doi: 10.3390/cimb47010005 (PMC11763544; doi:10.3390/cimb47010005)
Supplement: Supplementary file 1 [file cimb-47-00005-s001.zip › supplementary tables for CIMB/Supplementary Table S4 drought_vs_ck.CAD_GO_enrichment_result.xls]

GO_accession	Description	Term_type	Over_represented_pValue	Corrected_pValue	CAD_item	CAD_list	Bg_item	Bg_list	Gene_names
GO:0016491	oxidoreductase activity	molecular_function	6.5391e-32	2.9635e-28	405	2294	4535	45598	Pg_S2668.6,Pg_S3145.2,Pg_S1583.9,Pg_S1275.6,Pg_S5902.4,Pg_S0447.20,Pg_S3303.4,Pg_S0247.51,Pg_S3754.1,Pg_S0085.56,Pg_S5402.10,Pg_S0213.15,Pg_S0992.31,Pg_S4599.5,Pg_S0760.23,Pg_S6933.3,Pg_S2606.4,Pg_S0447.5,Pg_S2798.11,Pg_S2744.3,Pg_S3767.14,Pg_S0913.16,XLOC_096939,Pg_S0280.24,Pg_S1885.25,Pg_S1551.6,Pg_S4798.6,XLOC_289152,Pg_S5278.3,Pg_S0843.4,Pg_S3521.5,Pg_S1237.20,Pg_S3777.12,Pg_S7114.5,Pg_S1964.…
GO:0003824	catalytic activity	molecular_function	1.7718e-29	4.0149e-26	1394	2294	21996	45598	Pg_S5486.5,Pg_S0930.37,Pg_S7244.2,Pg_S1660.26,Pg_S1170.11,Pg_S0741.7,Pg_S1768.1,Pg_S6147.2,Pg_S3013.7,Pg_S0318.32,Pg_S2583.1,Pg_S3083.17,Pg_S1632.2,Pg_S0143.1,Pg_S2768.18,Pg_S6190.8,Pg_S0450.27,Pg_S0096.17,Pg_S0747.36,Pg_S0450.15,Pg_S2003.19,Pg_S4847.6,Pg_S2456.7,Pg_S1915.24,Pg_S0126.10,Pg_S0247.27,Pg_S1358.2,Pg_S2017.13,Pg_S3622.8,Pg_S0536.73,Pg_S5180.2,Pg_S2375.8,Pg_S0840.7,Pg_S1399.3,Pg_S4412.…
GO:0044710	single-organism metabolic process	biological_process	4.328e-27	6.5382e-24	555	2294	7111	45598	Pg_S2784.11,Pg_S2762.11,Pg_S0476.47,Pg_S0566.1,Pg_S0817.16,Pg_S0366.11,Pg_S1804.3,Pg_S3579.4,Pg_S0022.1,Pg_S4083.1,Pg_S5782.5,Pg_S0760.46,Pg_S2991.9,Pg_S1908.24,Pg_S2093.20,Pg_S6076.1,Pg_S1722.2,Pg_S2190.17,Pg_S0121.20,Pg_S0276.10,Pg_S0213.51,Pg_S8460.1,Pg_S0894.3,Pg_S4369.3,Pg_S0420.8,Pg_S7592.1,Pg_S0961.38,Pg_S0741.61,Pg_S1641.13,Pg_S5422.6,Pg_S0620.2,Pg_S0741.10,Pg_S1470.8,Pg_S0652.5,Pg_S5278.…
GO:0055114	oxidation-reduction process	biological_process	5.2005e-26	5.8921e-23	374	2294	4346	45598	Pg_S8898.2,Pg_S4425.1,Pg_S3535.7,Pg_S5342.1,Pg_S1915.24,Pg_S0126.10,Pg_S0123.21,Pg_S2196.6,Pg_S3622.8,Pg_S0247.27,Pg_S2145.35,Pg_S6679.6,Pg_S4342.7,Pg_S0400.8,Pg_S5025.6,Pg_S1771.9,Pg_S2386.9,Pg_S0981.31,Pg_S0812.14,Pg_S2982.1,Pg_S1718.10,Pg_S6850.3,Pg_S0175.24,Pg_S2148.19,Pg_S1497.4,Pg_S2692.25,Pg_S5490.2,Pg_S3064.5,Pg_S2898.9,Pg_S2583.1,Pg_S2832.4,Pg_S4217.10,Pg_S3013.7,Pg_S6268.3,Pg_S2208.10,P…
GO:0009579	thylakoid	cellular_component	5.955e-24	4.498e-21	67	2294	322	45598	Pg_S5895.3,Pg_S0240.1,Pg_S6588.12,Pg_S3063.13,Pg_S1171.52,Pg_S0803.2,Pg_S4412.8,Pg_S1544.19,Pg_S2798.19,Pg_S4601.14,Pg_S1185.21,XLOC_369655,Pg_S3675.9,Pg_S7990.4,Pg_S2898.7,Pg_S0785.20,Pg_S4206.2,Pg_S5610.1,Pg_S6588.6,Pg_S0536.6,Pg_S0350.30,Pg_S2056.5,Pg_S0961.57,Pg_S0280.41,Pg_S0244.42,Pg_S0343.7,XLOC_478641,Pg_S0061.21,Pg_S1847.22,XLOC_153289,Pg_S0483.4,Pg_S4371.7,Pg_S0988.42,Pg_S7592.4,Pg_S117…
GO:0044436	thylakoid part	cellular_component	5.955e-24	4.498e-21	67	2294	322	45598	Pg_S0061.21,Pg_S1847.22,XLOC_478641,Pg_S0280.41,Pg_S0343.7,Pg_S0244.42,Pg_S0350.30,Pg_S0536.6,Pg_S2056.5,Pg_S0961.57,Pg_S6159.3,Pg_S6076.3,Pg_S0925.31,XLOC_519693,Pg_S1171.12,Pg_S0988.42,XLOC_153289,Pg_S4371.7,Pg_S0483.4,Pg_S7592.4,Pg_S4412.8,Pg_S0803.2,Pg_S1544.19,Pg_S1171.52,Pg_S3063.13,Pg_S6588.12,Pg_S0240.1,Pg_S5895.3,Pg_S5610.1,Pg_S6588.6,Pg_S4206.2,Pg_S0785.20,Pg_S1185.21,Pg_S4601.14,XLOC_3…
GO:0034357	photosynthetic membrane	cellular_component	1.5035e-21	9.734e-19	61	2294	298	45598	Pg_S5713.2,Pg_S1171.52,Pg_S4412.8,Pg_S0803.2,Pg_S1544.19,Pg_S0240.1,Pg_S5895.3,Pg_S0358.28,Pg_S3063.13,Pg_S6588.12,Pg_S1145.6,XLOC_463387,Pg_S0785.20,Pg_S0043.8,Pg_S1185.35,Pg_S0244.45,Pg_S2145.35,Pg_S5610.1,Pg_S4206.2,Pg_S1579.27,Pg_S3920.3,Pg_S1157.17,Pg_S2798.19,Pg_S1501.19,Pg_S3318.3,Pg_S3675.9,Pg_S0148.7,Pg_S7990.4,Pg_S2138.21,Pg_S1185.21,XLOC_369655,Pg_S4601.14,XLOC_478641,Pg_S2961.9,Pg_S46…
GO:0009521	photosystem	cellular_component	2.1043e-21	1.1921e-18	58	2294	275	45598	Pg_S5610.1,Pg_S1579.27,Pg_S4206.2,Pg_S1185.35,Pg_S0043.8,Pg_S0244.45,XLOC_463387,Pg_S1145.6,Pg_S0785.20,Pg_S4601.14,Pg_S1185.21,Pg_S2138.21,XLOC_369655,Pg_S7990.4,Pg_S3675.9,Pg_S3318.3,Pg_S0148.7,Pg_S1157.17,Pg_S2798.19,Pg_S3920.3,Pg_S0803.2,Pg_S1544.19,Pg_S4412.8,Pg_S1171.52,Pg_S5713.2,Pg_S3063.13,Pg_S6588.12,Pg_S0358.28,Pg_S0240.1,Pg_S5895.3,Pg_S1960.23,Pg_S6159.3,Pg_S0384.14,Pg_S6076.3,Pg_S631…
GO:0048037	cofactor binding	molecular_function	7.5098e-21	3.7816e-18	175	2294	1617	45598	Pg_S2961.5,Pg_S6814.2,Pg_S1439.10,Pg_S8334.2,Pg_S0496.3,Pg_S1415.9,Pg_S2951.7,Pg_S1242.6,Pg_S2176.4,Pg_S4497.14,Pg_S4405.7,Pg_S1176.7,Pg_S2946.27,Pg_S0131.20,Pg_S0315.1,Pg_S1049.8,Pg_S4604.8,Pg_S4911.3,Pg_S5466.9,Pg_S1678.43,Pg_S3394.17,Pg_S3009.14,Pg_S3591.2,Pg_S1034.41,Pg_S0925.47,Pg_S3218.14,Pg_S0808.14,Pg_S4362.9,Pg_S3806.1,Pg_S1915.8,Pg_S2568.20,Pg_S5873.6,Pg_S1206.1,Pg_S2631.6,Pg_S2936.6,Pg…
GO:0050662	coenzyme binding	molecular_function	3.7329e-20	1.6918e-17	152	2294	1348	45598	Pg_S0126.10,Pg_S0319.15,Pg_S0647.2,Pg_S2196.6,Pg_S8208.2,Pg_S1268.9,Pg_S2706.8,Pg_S0247.27,Pg_S1804.3,Pg_S4425.1,Pg_S0476.47,Pg_S1718.10,Pg_S1908.21,Pg_S6679.6,Pg_S0883.13,Pg_S4342.7,Pg_S3504.3,Pg_S0753.13,Pg_S3039.32,Pg_S2133.4,Pg_S0812.14,Pg_S2238.5,Pg_S0981.31,Pg_S7205.11,Pg_S0961.41,Pg_S1110.9,Pg_S1418.7,Pg_S7265.2,Pg_S3064.5,Pg_S3013.7,Pg_S1682.4,Pg_S1275.7,Pg_S6147.2,Pg_S0276.10,Pg_S0213.51…
GO:0008610	lipid biosynthetic process	biological_process	9.1037e-20	3.7507e-17	115	2294	875	45598	Pg_S5466.9,Pg_S0961.38,Pg_S0315.1,Pg_S4604.8,Pg_S3085.11,Pg_S0473.6,Pg_S0061.86,Pg_S5797.4,Pg_S0213.51,Pg_S0925.47,Pg_S1034.41,Pg_S2924.15,Pg_S3064.5,Pg_S1678.43,Pg_S3013.7,Pg_S0652.5,Pg_S0496.3,Pg_S8334.2,Pg_S1940.14,Pg_S1185.48,Pg_S1632.2,Pg_S0096.29,Pg_S6896.2,Pg_S4405.7,Pg_S3840.9,Pg_S4375.11,Pg_S1176.7,Pg_S0022.46,Pg_S2003.19,Pg_S4847.6,Pg_S3285.5,Pg_S2606.7,Pg_S0760.46,Pg_S1345.1,Pg_S2196.6…
GO:0008152	metabolic process	biological_process	1.0229e-18	3.8633e-16	1440	2294	24455	45598	Pg_S2973.18,Pg_S7587.3,XLOC_297171,Pg_S3783.16,Pg_S1398.1,Pg_S0810.13,Pg_S0277.37,Pg_S0961.59,Pg_S7323.3,XLOC_478641,Pg_S3017.6,Pg_S1815.32,Pg_S3176.3,Pg_S0483.4,Pg_S6076.3,XLOC_080828,Pg_S9236.1,Pg_S6182.3,Pg_S3828.5,XLOC_506370,Pg_S3163.2,Pg_S4533.13,Pg_S3796.7,Pg_S2058.4,Pg_S0399.47,Pg_S2534.5,Pg_S1062.7,Pg_S0402.10,Pg_S7088.4,Pg_S0102.42,Pg_S2791.7,Pg_S0664.33,Pg_S4695.11,Pg_S1566.13,Pg_S1220…
GO:0005975	carbohydrate metabolic process	biological_process	1.33e-18	4.6366e-16	218	2294	2285	45598	Pg_S1035.9,Pg_S1770.5,XLOC_247439,Pg_S1220.10,Pg_S2306.11,Pg_S0426.4,Pg_S3068.6,Pg_S1145.9,Pg_S0219.28,Pg_S5237.4,Pg_S1858.19,Pg_S4589.7,Pg_S4189.8,Pg_S2720.6,Pg_S0755.1,Pg_S3165.1,Pg_S5925.5,Pg_S0399.47,Pg_S5338.7,Pg_S1552.15,Pg_S3300.18,Pg_S2579.3,Pg_S3099.1,Pg_S5279.7,Pg_S0472.1,Pg_S0193.2,Pg_S6455.10,Pg_S2241.10,Pg_S0294.2,Pg_S6039.13,Pg_S0447.5,Pg_S3731.15,Pg_S1715.8,Pg_S5010.10,XLOC_080828,…
GO:0015979	photosynthesis	biological_process	2.4341e-17	7.8796e-15	60	2294	352	45598	Pg_S0148.7,Pg_S3675.9,Pg_S3318.3,Pg_S7990.4,Pg_S2138.21,Pg_S1185.21,Pg_S4601.14,XLOC_369655,Pg_S3920.3,Pg_S0313.4,Pg_S2798.19,Pg_S1157.17,Pg_S0244.45,Pg_S0043.8,Pg_S1185.35,Pg_S4206.2,Pg_S1579.27,Pg_S5610.1,Pg_S0785.20,Pg_S1145.6,XLOC_463387,Pg_S4310.2,Pg_S0358.28,Pg_S3063.13,Pg_S6588.12,Pg_S5895.3,Pg_S0240.1,Pg_S4412.8,Pg_S0803.2,Pg_S1544.19,Pg_S5713.2,Pg_S1171.52,Pg_S1171.12,Pg_S0093.98,Pg_S759…
GO:0006629	lipid metabolic process	biological_process	3.1735e-17	9.5883e-15	173	2294	1722	45598	Pg_S0241.32,Pg_S0509.13,Pg_S2805.26,Pg_S5521.1,Pg_S5727.6,Pg_S3318.3,Pg_S1206.1,Pg_S6370.2,Pg_S1785.10,Pg_S5873.6,Pg_S4288.6,Pg_S0247.24,Pg_S1345.1,Pg_S3649.10,Pg_S3086.8,Pg_S3839.1,Pg_S3684.2,Pg_S8325.1,Pg_S2454.5,Pg_S3582.11,Pg_S5867.1,Pg_S0245.15,Pg_S5168.16,Pg_S0496.3,Pg_S1940.14,Pg_S8334.2,Pg_S1185.48,Pg_S6896.2,Pg_S1176.7,Pg_S3285.5,Pg_S0061.73,Pg_S4375.11,Pg_S4405.7,Pg_S5466.9,Pg_S4994.6,P…
GO:0004553	hydrolase activity, hydrolyzing O-glycosyl compounds	molecular_function	3.1846e-16	9.0204e-14	115	2294	1010	45598	Pg_S0857.29,XLOC_080828,Pg_S4110.10,Pg_S6182.3,Pg_S0234.20,Pg_S3759.1,Pg_S0403.64,Pg_S2241.10,Pg_S0294.2,Pg_S6113.2,Pg_S0193.2,Pg_S1715.8,Pg_S5473.2,Pg_S5010.10,Pg_S1097.9,Pg_S1793.3,Pg_S0967.47,Pg_S6478.2,Pg_S0753.40,XLOC_230567,Pg_S4800.12,Pg_S4369.15,Pg_S1368.2,Pg_S4250.2,Pg_S3783.16,Pg_S0707.7,Pg_S0247.57,Pg_S0388.19,Pg_S0589.1,Pg_S4589.7,Pg_S1858.19,Pg_S0889.37,Pg_S4601.14,Pg_S0544.45,Pg_S39…
GO:0016798	hydrolase activity, acting on glycosyl bonds	molecular_function	5.5723e-16	1.4855e-13	121	2294	1092	45598	Pg_S0857.29,XLOC_080828,Pg_S0783.7,Pg_S6182.3,Pg_S4110.10,Pg_S0234.20,Pg_S6113.2,Pg_S0294.2,Pg_S0403.64,Pg_S3759.1,Pg_S2241.10,Pg_S0193.2,Pg_S5010.10,Pg_S1097.9,Pg_S1715.8,Pg_S5473.2,Pg_S0967.47,Pg_S1793.3,XLOC_230567,Pg_S0753.40,Pg_S6478.2,Pg_S4800.12,Pg_S3720.2,Pg_S1368.2,Pg_S4250.2,Pg_S4369.15,Pg_S0707.7,Pg_S3783.16,Pg_S0388.19,Pg_S0589.1,Pg_S0247.57,Pg_S4589.7,Pg_S1858.19,Pg_S0889.37,Pg_S4601…
GO:0016614	oxidoreductase activity, acting on CH-OH group of donors	molecular_function	6.199e-13	1.5608e-10	87	2294	732	45598	Pg_S1718.10,Pg_S0808.14,Pg_S5873.6,Pg_S4342.7,Pg_S3504.3,Pg_S0753.13,Pg_S2936.6,Pg_S1206.1,Pg_S2631.6,Pg_S2238.5,Pg_S0981.31,Pg_S0126.10,Pg_S8325.1,Pg_S2196.6,Pg_S1345.1,Pg_S2706.8,Pg_S3839.1,Pg_S0247.27,Pg_S1804.3,Pg_S0245.15,Pg_S5867.1,Pg_S4425.1,Pg_S3582.11,Pg_S1632.2,Pg_S0652.5,Pg_S0496.3,Pg_S8334.2,Pg_S4497.14,Pg_S2176.4,Pg_S2606.7,Pg_S1242.6,Pg_S0061.73,Pg_S0620.2,Pg_S1176.7,Pg_S4405.7,Pg_S…
GO:0009523	photosystem II	cellular_component	6.9594e-13	1.66e-10	37	2294	188	45598	Pg_S6588.12,Pg_S3063.13,Pg_S0240.1,Pg_S0803.2,Pg_S4412.8,Pg_S1171.52,Pg_S5713.2,Pg_S1185.21,Pg_S4601.14,Pg_S2138.21,Pg_S0148.7,Pg_S1157.17,Pg_S3920.3,Pg_S4206.2,Pg_S0244.45,Pg_S1145.6,XLOC_463387,Pg_S0280.41,Pg_S0085.69,Pg_S0343.7,Pg_S0536.6,Pg_S2056.5,Pg_S0961.57,Pg_S0989.5,Pg_S0061.21,Pg_S0318.32,Pg_S1847.22,Pg_S2961.9,Pg_S0093.98,Pg_S1171.12,XLOC_153289,Pg_S0483.4,Pg_S2389.18,Pg_S1960.23,Pg_S6…
GO:0044255	cellular lipid metabolic process	biological_process	8.562e-13	1.9401e-10	107	2294	988	45598	Pg_S6371.8,Pg_S1500.29,Pg_S1135.32,Pg_S8325.1,Pg_S2196.6,Pg_S0760.46,XLOC_440369,Pg_S0247.27,Pg_S3086.8,Pg_S5867.1,Pg_S0544.32,Pg_S0245.15,Pg_S5168.16,Pg_S3582.11,Pg_S5727.6,Pg_S3318.3,Pg_S1749.20,Pg_S0406.5,Pg_S1144.15,Pg_S0241.32,Pg_S0509.13,Pg_S1908.21,Pg_S2805.26,Pg_S5521.1,Pg_S1785.10,Pg_S5873.6,Pg_S0883.13,Pg_S0247.24,Pg_S4288.6,Pg_S6370.2,Pg_S4604.8,Pg_S0315.1,Pg_S3085.11,Pg_S0061.86,Pg_S0…
GO:0009522	photosystem I	cellular_component	1.2328e-12	2.6606e-10	22	2294	75	45598	Pg_S0343.7,Pg_S0358.28,Pg_S5895.3,Pg_S0350.30,Pg_S1544.19,XLOC_478641,Pg_S3318.3,Pg_S3675.9,Pg_S7990.4,XLOC_369655,Pg_S7592.4,Pg_S2798.19,Pg_S4371.7,Pg_S0988.42,Pg_S1185.35,Pg_S0043.8,Pg_S6076.3,Pg_S0384.14,Pg_S1579.27,Pg_S5610.1,Pg_S0785.20,Pg_S6053.13
GO:0008150	biological_process	biological_process	2.0842e-12	4.2935e-10	1783	2294	32461	45598	XLOC_301404,Pg_S5750.5,Pg_S0388.18,Pg_S3294.1,Pg_S0538.4,Pg_S0766.3,Pg_S4405.5,Pg_S1759.2,Pg_S5196.8,Pg_S4675.1,Pg_S3165.1,Pg_S5895.3,Pg_S0414.4,Pg_S0298.15,Pg_S0804.16,Pg_S2738.8,Pg_S5196.3,Pg_S4855.3,Pg_S3145.1,Pg_S5870.5,Pg_S5610.1,Pg_S1973.24,Pg_S9142.1,Pg_S4706.2,XLOC_297706,Pg_S6382.1,Pg_S0304.36,Pg_S0266.76,Pg_S3289.1,Pg_S5175.1,Pg_S0804.52,Pg_S0902.19,Pg_S1888.7,Pg_S0403.9,Pg_S0634.25,Pg_…
GO:0009538	photosystem I reaction center	cellular_component	8.2759e-12	1.5374e-09	13	2294	26	45598	Pg_S0785.20,Pg_S6053.13,Pg_S1544.19,Pg_S1185.35,Pg_S6076.3,Pg_S5610.1,Pg_S7592.4,Pg_S0988.42,Pg_S0350.30,Pg_S5895.3,Pg_S0358.28,Pg_S3675.9,XLOC_369655
GO:0003854	3-beta-hydroxy-delta5-steroid dehydrogenase activity	molecular_function	8.8203e-12	1.5374e-09	39	2294	214	45598	Pg_S0447.20,Pg_S1678.43,Pg_S3013.7,Pg_S1523.1,Pg_S5052.3,Pg_S2924.15,XLOC_085120,Pg_S3767.12,Pg_S3578.13,Pg_S0925.47,Pg_S5466.9,Pg_S2744.3,Pg_S6583.5,Pg_S0978.14,Pg_S6182.3,Pg_S4405.7,Pg_S1176.7,Pg_S0889.28,Pg_S1632.2,Pg_S2606.4,Pg_S4394.16,Pg_S8334.2,Pg_S0652.5,Pg_S0496.3,Pg_S4425.1,Pg_S1804.3,Pg_S0761.4,Pg_S3839.1,Pg_S6308.5,Pg_S2706.8,Pg_S1345.1,Pg_S4675.1,Pg_S4342.7,Pg_S2238.5,Pg_S1206.1,Pg_S…
GO:0016229	steroid dehydrogenase activity	molecular_function	8.8203e-12	1.5374e-09	39	2294	214	45598	Pg_S6583.5,Pg_S0978.14,Pg_S2744.3,Pg_S4405.7,Pg_S1176.7,Pg_S6182.3,Pg_S1632.2,Pg_S0889.28,Pg_S0496.3,Pg_S0652.5,Pg_S2606.4,Pg_S4394.16,Pg_S8334.2,Pg_S1523.1,Pg_S5052.3,Pg_S0447.20,Pg_S1678.43,Pg_S3013.7,Pg_S3578.13,Pg_S0925.47,XLOC_085120,Pg_S2924.15,Pg_S3767.12,Pg_S5466.9,Pg_S4342.7,Pg_S0713.4,Pg_S2286.21,Pg_S2238.5,Pg_S4604.7,Pg_S1206.1,Pg_S1718.10,Pg_S1804.3,Pg_S4425.1,Pg_S0761.4,Pg_S1345.1,Pg…
GO:0033764	steroid dehydrogenase activity, acting on the CH-OH group of donors, NAD or NADP as acceptor	molecular_function	8.8203e-12	1.5374e-09	39	2294	214	45598	Pg_S4604.7,Pg_S1206.1,Pg_S2238.5,Pg_S2286.21,Pg_S0713.4,Pg_S4342.7,Pg_S1718.10,Pg_S4425.1,Pg_S1804.3,Pg_S6308.5,Pg_S2706.8,Pg_S3839.1,Pg_S4675.1,Pg_S1345.1,Pg_S0761.4,Pg_S6182.3,Pg_S1176.7,Pg_S4405.7,Pg_S2744.3,Pg_S0978.14,Pg_S6583.5,Pg_S8334.2,Pg_S2606.4,Pg_S4394.16,Pg_S0496.3,Pg_S0652.5,Pg_S0889.28,Pg_S1632.2,Pg_S3767.12,XLOC_085120,Pg_S2924.15,Pg_S0925.47,Pg_S3578.13,Pg_S3013.7,Pg_S0447.20,Pg_…
GO:0016616	oxidoreductase activity, acting on the CH-OH group of donors, NAD or NADP as acceptor	molecular_function	9.2948e-12	1.5601e-09	80	2294	679	45598	Pg_S0402.10,Pg_S6687.2,Pg_S3777.12,Pg_S3326.7,Pg_S0761.4,Pg_S6308.5,Pg_S0189.6,Pg_S4675.1,Pg_S3806.5,Pg_S4604.7,Pg_S0713.4,Pg_S2286.21,Pg_S3083.20,Pg_S0304.36,XLOC_462650,Pg_S0447.20,Pg_S0616.3,Pg_S5052.3,Pg_S1523.1,XLOC_085120,Pg_S3767.12,Pg_S3578.13,Pg_S1429.11,Pg_S3959.3,Pg_S2035.29,Pg_S6308.10,Pg_S2744.3,Pg_S0516.37,Pg_S4249.3,Pg_S6583.5,Pg_S0978.14,Pg_S6182.3,Pg_S0913.16,Pg_S5287.7,Pg_S0889.…
GO:0009654	oxygen evolving complex	cellular_component	1.5517e-11	2.5115e-09	19	2294	60	45598	XLOC_463387,Pg_S6314.2,Pg_S6159.3,Pg_S0483.4,Pg_S3920.3,Pg_S2389.18,Pg_S1185.21,Pg_S0093.98,Pg_S0148.7,Pg_S1171.52,Pg_S5713.2,Pg_S0061.21,Pg_S0989.5,Pg_S0803.2,Pg_S4412.8,Pg_S0240.1,Pg_S0280.41,Pg_S0085.69,Pg_S0343.7
GO:0051287	NAD binding	molecular_function	2.1675e-11	3.3872e-09	54	2294	368	45598	Pg_S2606.4,Pg_S4394.16,Pg_S1415.9,Pg_S0992.31,Pg_S6814.2,Pg_S6933.3,Pg_S6182.3,Pg_S2811.8,Pg_S4405.7,Pg_S5287.7,Pg_S1242.6,Pg_S0516.37,Pg_S0450.27,Pg_S2744.3,Pg_S2606.7,Pg_S2176.4,Pg_S1110.9,Pg_S6308.10,Pg_S5466.9,Pg_S0121.20,Pg_S2924.15,Pg_S3767.12,Pg_S0213.51,Pg_S1429.11,Pg_S0276.10,Pg_S1678.43,Pg_S0616.3,Pg_S3064.5,XLOC_462650,Pg_S3218.14,Pg_S3083.20,Pg_S3535.2,Pg_S3173.3,Pg_S0808.14,Pg_S4362.…
GO:0006694	steroid biosynthetic process	biological_process	5.5056e-11	8.3171e-09	40	2294	237	45598	Pg_S0761.4,Pg_S6308.5,Pg_S2706.8,Pg_S3839.1,Pg_S4675.1,Pg_S1345.1,Pg_S4425.1,Pg_S1804.3,Pg_S1718.10,Pg_S3857.5,Pg_S4342.7,Pg_S4604.7,Pg_S1206.1,Pg_S2238.5,Pg_S2286.21,Pg_S0713.4,Pg_S5466.9,Pg_S3013.7,Pg_S1678.43,Pg_S0447.20,Pg_S5052.3,Pg_S1523.1,Pg_S3767.12,XLOC_085120,Pg_S2924.15,Pg_S0925.47,Pg_S3578.13,Pg_S0889.28,Pg_S1632.2,Pg_S8334.2,Pg_S4394.16,Pg_S2606.4,Pg_S0496.3,Pg_S0652.5,Pg_S2744.3,Pg_…
GO:0008202	steroid metabolic process	biological_process	1.8405e-10	2.6907e-08	40	2294	246	45598	Pg_S6182.3,Pg_S4405.7,Pg_S1176.7,Pg_S2744.3,Pg_S6583.5,Pg_S0978.14,Pg_S4394.16,Pg_S2606.4,Pg_S8334.2,Pg_S0652.5,Pg_S0496.3,Pg_S0889.28,Pg_S1632.2,Pg_S2924.15,XLOC_085120,Pg_S3767.12,Pg_S3578.13,Pg_S0925.47,Pg_S1678.43,Pg_S0447.20,Pg_S3013.7,Pg_S5052.3,Pg_S1523.1,Pg_S5466.9,Pg_S2238.5,Pg_S4604.7,Pg_S1206.1,Pg_S0713.4,Pg_S2286.21,Pg_S4342.7,Pg_S3857.5,Pg_S1718.10,Pg_S4425.1,Pg_S1804.3,Pg_S3839.1,Pg…
GO:0044262	cellular carbohydrate metabolic process	biological_process	6.0187e-10	8.524e-08	56	2294	443	45598	Pg_S1858.19,Pg_S6370.2,Pg_S1785.10,Pg_S1145.9,Pg_S5863.1,Pg_S0288.34,Pg_S1220.10,Pg_S5918.6,Pg_S0509.13,Pg_S5794.4,Pg_S0426.4,Pg_S1035.9,Pg_S5206.15,Pg_S3327.1,Pg_S1993.32,Pg_S4684.4,Pg_S2762.11,Pg_S1615.19,Pg_S0472.1,XLOC_497766,Pg_S4871.1,Pg_S6925.2,Pg_S3171.16,Pg_S2720.6,Pg_S2229.17,Pg_S0755.1,Pg_S3285.5,Pg_S0684.12,Pg_S7218.2,Pg_S5981.1,Pg_S6867.3,XLOC_029186,Pg_S1141.3,Pg_S1671.24,Pg_S4114.9…
GO:0009341	beta-galactosidase complex	cellular_component	2.7892e-09	3.8305e-07	16	2294	45	45598	Pg_S0901.16,Pg_S0247.57,Pg_S5092.1,Pg_S4250.2,Pg_S1715.26,Pg_S1973.14,Pg_S6478.2,Pg_S5010.10,Pg_S1715.8,Pg_S1758.10,Pg_S1135.37,Pg_S1793.3,Pg_S0891.7,Pg_S4601.14,Pg_S3062.5,XLOC_359260
GO:0006082	organic acid metabolic process	biological_process	1.7073e-08	2.2758e-06	124	2294	1420	45598	Pg_S0961.59,Pg_S1583.37,Pg_S2046.3,Pg_S3767.12,Pg_S1429.11,Pg_S0232.15,Pg_S2805.19,Pg_S3645.2,Pg_S5638.3,Pg_S0108.24,Pg_S0536.6,Pg_S6276.3,Pg_S6308.10,Pg_S0302.33,Pg_S0516.37,Pg_S6583.5,Pg_S4249.3,Pg_S1642.4,Pg_S7717.7,Pg_S6182.3,Pg_S4851.12,Pg_S5287.7,Pg_S0889.28,Pg_S3017.6,Pg_S0043.2,XLOC_519693,Pg_S6933.3,Pg_S2606.4,Pg_S0447.5,Pg_S5165.4,Pg_S1195.2,Pg_S0129.6,Pg_S6687.2,Pg_S5324.5,XLOC_212995,…
GO:0005506	iron ion binding	molecular_function	1.7915e-08	2.313e-06	72	2294	761	45598	XLOC_289152,Pg_S1526.1,Pg_S0304.12,Pg_S0843.4,Pg_S1237.20,XLOC_528729,Pg_S4405.5,Pg_S5324.5,Pg_S0280.24,Pg_S9409.1,Pg_S2058.4,Pg_S1903.27,Pg_S6588.12,Pg_S3226.14,Pg_S5818.4,Pg_S0961.53,Pg_S1715.11,Pg_S3586.1,Pg_S6389.3,Pg_S9142.1,Pg_S0070.7,Pg_S4733.5,Pg_S1964.1,Pg_S2046.3,Pg_S1583.9,Pg_S7666.4,Pg_S3002.13,Pg_S0204.3,Pg_S3293.6,Pg_S3819.4,XLOC_235158,XLOC_297171,Pg_S0644.6,Pg_S3828.5,Pg_S6876.1,P…
GO:0015925	galactosidase activity	molecular_function	1.8373e-08	2.313e-06	18	2294	65	45598	Pg_S2120.9,XLOC_359260,Pg_S3062.5,Pg_S4601.14,Pg_S1793.3,Pg_S1135.37,Pg_S1758.10,Pg_S0891.7,Pg_S5010.10,Pg_S1715.8,Pg_S6478.2,Pg_S1973.14,Pg_S1715.26,Pg_S4250.2,Pg_S0039.1,Pg_S0247.57,Pg_S5092.1,Pg_S0901.16
GO:0043436	oxoacid metabolic process	biological_process	1.9207e-08	2.3525e-06	123	2294	1408	45598	Pg_S3645.2,Pg_S2805.19,Pg_S5638.3,Pg_S6276.3,Pg_S0536.6,Pg_S6308.10,Pg_S0108.24,Pg_S1583.37,Pg_S0961.59,Pg_S1429.11,Pg_S0232.15,Pg_S3767.12,XLOC_519693,Pg_S6933.3,Pg_S0889.28,Pg_S3017.6,Pg_S0043.2,Pg_S5165.4,Pg_S2606.4,Pg_S0447.5,Pg_S4249.3,Pg_S6583.5,Pg_S7717.7,Pg_S1642.4,Pg_S0302.33,Pg_S0516.37,Pg_S4851.12,Pg_S5287.7,Pg_S6182.3,Pg_S0189.6,Pg_S3165.1,Pg_S6136.6,Pg_S6687.2,Pg_S5324.5,Pg_S0129.6,P…
GO:0004568	chitinase activity	molecular_function	2.4202e-08	2.8864e-06	10	2294	22	45598	Pg_S6113.2,Pg_S5473.2,Pg_S0491.15,Pg_S1220.6,Pg_S1345.5,XLOC_230567,Pg_S6571.5,Pg_S0423.30,Pg_S2935.1,Pg_S2323.1
GO:0004565	beta-galactosidase activity	molecular_function	2.7094e-08	3.1484e-06	16	2294	53	45598	Pg_S6478.2,Pg_S1973.14,Pg_S1715.26,Pg_S4250.2,Pg_S0247.57,Pg_S5092.1,Pg_S0901.16,XLOC_359260,Pg_S3062.5,Pg_S4601.14,Pg_S1758.10,Pg_S1135.37,Pg_S1793.3,Pg_S0891.7,Pg_S5010.10,Pg_S1715.8
GO:0006720	isoprenoid metabolic process	biological_process	4.0247e-08	4.4488e-06	33	2294	214	45598	Pg_S0544.32,Pg_S0245.15,Pg_S1551.6,Pg_S2673.5,Pg_S1135.32,Pg_S8325.1,Pg_S2196.6,Pg_S5873.6,Pg_S6647.3,Pg_S5991.6,Pg_S0304.36,Pg_S1908.21,Pg_S3064.5,Pg_S0148.25,Pg_S5797.4,Pg_S0213.51,Pg_S2229.10,Pg_S1034.41,Pg_S0247.51,Pg_S0833.9,Pg_S4604.8,Pg_S0315.1,Pg_S0061.86,Pg_S6308.10,Pg_S0102.4,Pg_S2606.7,Pg_S3840.9,Pg_S4375.11,Pg_S5287.7,Pg_S7699.3,Pg_S6896.2,Pg_S2704.10,Pg_S0447.5
GO:0008299	isoprenoid biosynthetic process	biological_process	4.0247e-08	4.4488e-06	33	2294	214	45598	Pg_S6308.10,Pg_S0102.4,Pg_S0315.1,Pg_S4604.8,Pg_S0061.86,Pg_S2229.10,Pg_S5797.4,Pg_S0213.51,Pg_S1034.41,Pg_S0247.51,Pg_S0833.9,Pg_S3064.5,Pg_S0148.25,Pg_S2704.10,Pg_S0447.5,Pg_S7699.3,Pg_S6896.2,Pg_S3840.9,Pg_S4375.11,Pg_S5287.7,Pg_S2606.7,Pg_S2196.6,Pg_S8325.1,Pg_S1135.32,Pg_S2673.5,Pg_S0544.32,Pg_S0245.15,Pg_S1551.6,Pg_S1908.21,Pg_S0304.36,Pg_S6647.3,Pg_S5991.6,Pg_S5873.6
GO:0019752	carboxylic acid metabolic process	biological_process	4.3544e-08	4.6986e-06	120	2294	1386	45598	Pg_S0431.39,Pg_S2238.4,Pg_S1678.43,Pg_S3083.17,Pg_S3064.5,Pg_S1170.11,Pg_S3615.10,Pg_S0961.38,Pg_S1110.9,Pg_S4914.7,Pg_S3083.16,Pg_S3085.11,Pg_S0741.61,Pg_S4604.8,XLOC_122049,Pg_S0022.46,Pg_S2003.19,Pg_S4568.6,Pg_S0061.73,Pg_S4405.7,Pg_S1728.16,Pg_S4375.11,Pg_S2606.7,Pg_S2951.7,Pg_S1439.10,Pg_S1415.9,Pg_S1029.28,Pg_S2961.5,Pg_S0096.29,Pg_S4129.6,Pg_S3582.11,Pg_S1501.43,Pg_S7070.7,Pg_S2762.11,Pg_S…
GO:0016998	cell wall macromolecule catabolic process	biological_process	5.0317e-08	5.3031e-06	10	2294	24	45598	Pg_S5473.2,Pg_S0491.15,Pg_S6113.2,Pg_S2935.1,Pg_S2323.1,Pg_S1345.5,Pg_S1220.6,XLOC_230567,Pg_S6571.5,Pg_S0423.30
GO:0020037	heme binding	molecular_function	6.9509e-08	7.1594e-06	75	2294	848	45598	XLOC_366932,Pg_S5887.4,Pg_S0061.73,Pg_S0406.2,Pg_S6069.4,Pg_S0741.7,Pg_S1952.5,Pg_S5380.2,Pg_S5490.1,Pg_S8460.1,Pg_S2583.1,Pg_S2898.9,Pg_S6069.3,Pg_S5490.2,XLOC_306583,Pg_S2148.19,Pg_S6850.3,Pg_S6008.8,Pg_S2386.9,Pg_S0244.45,Pg_S0883.13,Pg_S2991.9,Pg_S4310.2,Pg_S5342.1,Pg_S1199.14,Pg_S1389.16,Pg_S0566.1,Pg_S4861.10,Pg_S3560.2,Pg_S2798.11,Pg_S0575.47,Pg_S5069.6,Pg_S6850.1,Pg_S2058.3,Pg_S7580.3,Pg_…
GO:0016903	oxidoreductase activity, acting on the aldehyde or oxo group of donors	molecular_function	7.9899e-08	8.0467e-06	28	2294	166	45598	Pg_S1678.43,Pg_S0616.3,Pg_S1551.6,Pg_S4225.11,Pg_S3767.12,Pg_S0374.5,Pg_S1429.11,Pg_S2229.10,Pg_S0276.10,Pg_S0476.47,Pg_S1692.18,Pg_S0319.15,Pg_S7216.2,Pg_S2894.5,Pg_S0810.66,Pg_S0247.27,Pg_S0102.4,Pg_S6308.5,Pg_S5466.9,Pg_S6679.6,Pg_S6182.3,Pg_S1691.4,Pg_S4405.7,Pg_S4362.9,Pg_S6814.2,Pg_S4394.16,Pg_S2606.4,Pg_S1908.21
GO:0016705	oxidoreductase activity, acting on paired donors, with incorporation or reduction of molecular oxygen	molecular_function	8.3935e-08	8.2694e-06	77	2294	886	45598	Pg_S2046.3,Pg_S0644.6,XLOC_297171,XLOC_235158,Pg_S3819.4,Pg_S3293.6,Pg_S0204.3,Pg_S0536.6,Pg_S7666.4,Pg_S6308.10,Pg_S3767.14,Pg_S0408.50,Pg_S6876.1,Pg_S4477.16,Pg_S5287.7,Pg_S3828.5,Pg_S2058.3,Pg_S6850.1,Pg_S2798.11,Pg_S5069.6,Pg_S1237.20,Pg_S6354.2,Pg_S0843.4,Pg_S2673.5,Pg_S1526.1,XLOC_289152,Pg_S6588.12,Pg_S9409.1,Pg_S2058.4,Pg_S1903.27,Pg_S0280.24,Pg_S4206.2,Pg_S1715.11,Pg_S0961.53,Pg_S3226.14…
GO:0034637	cellular carbohydrate biosynthetic process	biological_process	9.18e-08	8.8519e-06	40	2294	302	45598	Pg_S0001.1,Pg_S0012.16,Pg_S4358.4,Pg_S2757.6,Pg_S7900.2,Pg_S0473.6,Pg_S2432.6,Pg_S2290.6,XLOC_235158,Pg_S4983.3,Pg_S8559.1,Pg_S4114.9,Pg_S1671.24,Pg_S3285.5,Pg_S5981.1,Pg_S0684.12,Pg_S2847.5,Pg_S1189.4,Pg_S6455.10,Pg_S1940.14,Pg_S4871.1,Pg_S6925.2,XLOC_497766,Pg_S0472.1,Pg_S4684.4,Pg_S2229.17,Pg_S2720.6,Pg_S0755.1,Pg_S3171.16,Pg_S5863.1,Pg_S1785.10,Pg_S1145.9,Pg_S6370.2,Pg_S1993.32,Pg_S3327.1,Pg_…
GO:0033897	ribonuclease T2 activity	molecular_function	1.7009e-07	1.6059e-05	12	2294	37	45598	Pg_S2281.6,Pg_S0939.10,Pg_S0722.1,Pg_S2185.1,Pg_S3169.2,Pg_S8361.1,Pg_S8361.2,Pg_S3087.1,Pg_S3660.9,Pg_S7439.1,Pg_S3087.2,Pg_S0091.2
GO:0032787	monocarboxylic acid metabolic process	biological_process	2.2982e-07	2.1256e-05	45	2294	386	45598	Pg_S0247.27,Pg_S0760.46,Pg_S3165.1,Pg_S0189.6,Pg_S6371.8,Pg_S3582.11,Pg_S0304.12,Pg_S1615.19,Pg_S6041.4,Pg_S1195.2,Pg_S0129.6,Pg_S5867.1,Pg_S6687.2,Pg_S5324.5,Pg_S1144.15,XLOC_297706,Pg_S3318.3,Pg_S5727.6,Pg_S3806.5,Pg_S5818.4,Pg_S4288.6,Pg_S4380.10,Pg_S0883.13,Pg_S3586.1,Pg_S6389.3,Pg_S1110.9,Pg_S1170.11,Pg_S0961.38,Pg_S6308.10,Pg_S3085.11,Pg_S4604.8,Pg_S1429.11,Pg_S0431.39,Pg_S0961.59,Pg_S3064.…
GO:0046906	tetrapyrrole binding	molecular_function	2.3712e-07	2.1492e-05	75	2294	873	45598	Pg_S1389.16,Pg_S3560.2,Pg_S0566.1,Pg_S4861.10,Pg_S5342.1,Pg_S1199.14,Pg_S2991.9,Pg_S4310.2,Pg_S6008.8,Pg_S2386.9,Pg_S0883.13,Pg_S0244.45,XLOC_306583,Pg_S5490.2,Pg_S6069.3,Pg_S6850.3,Pg_S2148.19,Pg_S5490.1,Pg_S5380.2,Pg_S2898.9,Pg_S2583.1,Pg_S8460.1,Pg_S0741.7,Pg_S1952.5,Pg_S0061.73,Pg_S0406.2,Pg_S6069.4,XLOC_366932,Pg_S5887.4,Pg_S1237.20,Pg_S0843.4,Pg_S1526.1,XLOC_289152,Pg_S2468.20,Pg_S2971.15,P…
GO:0006952	defense response	biological_process	3.1219e-07	2.7742e-05	56	2294	573	45598	Pg_S1390.15,XLOC_456456,Pg_S4155.1,Pg_S1347.5,Pg_S8271.2,Pg_S4142.9,Pg_S1051.12,Pg_S1924.21,Pg_S6183.7,XLOC_335059,Pg_S1563.16,Pg_S3866.4,Pg_S4083.19,Pg_S5406.1,Pg_S5910.5,XLOC_458816,Pg_S5127.10,Pg_S1347.4,Pg_S3226.10,Pg_S2946.27,Pg_S5104.2,Pg_S0786.8,XLOC_335089,Pg_S4510.7,Pg_S3372.1,Pg_S5402.2,Pg_S3649.10,Pg_S4142.10,Pg_S0219.50,Pg_S3099.1,Pg_S6183.8,Pg_S8898.2,Pg_S5313.4,Pg_S2858.3,Pg_S3338.3…
GO:0016051	carbohydrate biosynthetic process	biological_process	3.7431e-07	3.2623e-05	50	2294	443	45598	Pg_S1671.24,Pg_S4114.9,Pg_S1401.6,Pg_S5981.1,Pg_S0684.12,Pg_S3285.5,Pg_S6455.10,Pg_S1189.4,Pg_S2847.5,Pg_S1940.14,Pg_S3064.5,Pg_S4766.9,Pg_S0077.34,Pg_S0001.1,Pg_S0012.16,Pg_S4358.4,Pg_S2432.6,Pg_S2290.6,Pg_S7900.2,Pg_S0473.6,Pg_S2757.6,XLOC_235158,Pg_S1110.9,Pg_S4983.3,Pg_S8559.1,Pg_S5863.1,Pg_S1145.9,Pg_S1785.10,Pg_S6370.2,Pg_S1749.20,Pg_S3327.1,Pg_S5632.10,XLOC_247439,Pg_S1993.32,Pg_S5206.15,P…
GO:1901565	organonitrogen compound catabolic process	biological_process	3.9077e-07	3.3414e-05	30	2294	220	45598	Pg_S1345.5,Pg_S2093.20,Pg_S1734.7,Pg_S0341.6,Pg_S6113.2,Pg_S1240.42,Pg_S4129.6,Pg_S3925.6,Pg_S4752.8,Pg_S5473.2,Pg_S1336.15,Pg_S1220.6,XLOC_230567,Pg_S0423.30,Pg_S6571.5,Pg_S3083.17,Pg_S2323.1,Pg_S1347.19,Pg_S2935.1,Pg_S4278.2,Pg_S3734.11,Pg_S1781.1,Pg_S0125.13,Pg_S3645.2,Pg_S4083.1,Pg_S4155.1,Pg_S1645.6,Pg_S0491.15,Pg_S0189.6,Pg_S3083.16
GO:0042440	pigment metabolic process	biological_process	5.5823e-07	4.685e-05	35	2294	275	45598	Pg_S0516.37,Pg_S2606.7,Pg_S5287.7,Pg_S3840.9,Pg_S0616.3,Pg_S4369.3,Pg_S3064.5,Pg_S1347.19,Pg_S1781.1,Pg_S1034.41,Pg_S0925.47,Pg_S0125.13,Pg_S3734.11,Pg_S1429.11,Pg_S0213.51,Pg_S0315.1,Pg_S4155.1,Pg_S6308.10,Pg_S0536.6,Pg_S1645.6,Pg_S5873.6,Pg_S4206.2,Pg_S2093.20,Pg_S4604.7,Pg_S0341.6,Pg_S1734.7,Pg_S3925.6,Pg_S0245.15,Pg_S6687.2,Pg_S5036.18,Pg_S6354.2,Pg_S2673.5,Pg_S4083.1,Pg_S0247.27,Pg_S2196.6
GO:0006631	fatty acid metabolic process	biological_process	7.1262e-07	5.872e-05	40	2294	336	45598	Pg_S3064.5,Pg_S0961.59,Pg_S0431.39,Pg_S1429.11,Pg_S3085.11,Pg_S6308.10,Pg_S0961.38,Pg_S1170.11,Pg_S1110.9,Pg_S4249.3,Pg_S2606.7,Pg_S0516.37,Pg_S0022.46,Pg_S0061.73,Pg_S5287.7,Pg_S2003.19,Pg_S0096.29,Pg_S5324.5,Pg_S6687.2,Pg_S5867.1,Pg_S0129.6,Pg_S1195.2,Pg_S6041.4,Pg_S3582.11,Pg_S0304.12,Pg_S6371.8,Pg_S3165.1,Pg_S0189.6,Pg_S0760.46,Pg_S0247.27,Pg_S6389.3,Pg_S3586.1,Pg_S0883.13,Pg_S4380.10,Pg_S428…
GO:0016620	oxidoreductase activity, acting on the aldehyde or oxo group of donors, NAD or NADP as acceptor	molecular_function	8.0667e-07	6.5283e-05	21	2294	116	45598	Pg_S0810.66,Pg_S7216.2,Pg_S5466.9,Pg_S6308.5,Pg_S0247.27,Pg_S0616.3,Pg_S1678.43,Pg_S0476.47,Pg_S0276.10,Pg_S0374.5,Pg_S1429.11,Pg_S3767.12,Pg_S4225.11,Pg_S4362.9,Pg_S6814.2,Pg_S4394.16,Pg_S2606.4,Pg_S6679.6,Pg_S4405.7,Pg_S1691.4,Pg_S6182.3
GO:0006032	chitin catabolic process	biological_process	1.2844e-06	9.8658e-05	10	2294	31	45598	Pg_S6113.2,Pg_S5473.2,Pg_S0491.15,Pg_S1345.5,Pg_S1220.6,XLOC_230567,Pg_S6571.5,Pg_S0423.30,Pg_S2323.1,Pg_S2935.1
GO:0046348	amino sugar catabolic process	biological_process	1.2844e-06	9.8658e-05	10	2294	31	45598	Pg_S6113.2,Pg_S0491.15,Pg_S5473.2,Pg_S0423.30,Pg_S6571.5,Pg_S1345.5,Pg_S1220.6,XLOC_230567,Pg_S2935.1,Pg_S2323.1
GO:1901072	glucosamine-containing compound catabolic process	biological_process	1.2844e-06	9.8658e-05	10	2294	31	45598	Pg_S6113.2,Pg_S0491.15,Pg_S5473.2,Pg_S0423.30,Pg_S6571.5,Pg_S1220.6,Pg_S1345.5,XLOC_230567,Pg_S2935.1,Pg_S2323.1
GO:0044036	cell wall macromolecule metabolic process	biological_process	1.6072e-06	0.00012139	11	2294	39	45598	Pg_S2323.1,Pg_S2935.1,Pg_S0227.6,Pg_S1220.6,XLOC_230567,Pg_S1345.5,Pg_S6571.5,Pg_S0423.30,Pg_S5473.2,Pg_S0491.15,Pg_S6113.2
GO:0016894	endonuclease activity, active with either ribo- or deoxyribonucleic acids and producing 3'-phosphomonoesters	molecular_function	2.4846e-06	0.0001846	13	2294	55	45598	Pg_S0091.2,Pg_S3087.2,Pg_S7439.1,Pg_S3660.9,Pg_S3087.1,Pg_S2185.1,Pg_S3169.2,Pg_S8361.2,Pg_S8361.1,Pg_S0318.32,Pg_S0722.1,Pg_S0939.10,Pg_S2281.6
GO:0044281	small molecule metabolic process	biological_process	2.5545e-06	0.00018673	171	2294	2314	45598	Pg_S0363.19,Pg_S0493.25,Pg_S6725.6,Pg_S5818.4,Pg_S3586.1,Pg_S4206.2,Pg_S1400.29,Pg_S6389.3,Pg_S4380.10,Pg_S0085.47,Pg_S1740.29,Pg_S1014.4,Pg_S6270.4,Pg_S3173.3,Pg_S6354.2,Pg_S0304.27,Pg_S0304.12,Pg_S4278.2,XLOC_212995,Pg_S0142.32,Pg_S1195.2,Pg_S0129.6,Pg_S5545.1,Pg_S5324.5,Pg_S1150.7,Pg_S3138.9,Pg_S6136.6,Pg_S0189.6,Pg_S5272.2,Pg_S5287.7,Pg_S4380.15,Pg_S0516.25,Pg_S0516.37,Pg_S0400.26,Pg_S1642.4,…
GO:0005976	polysaccharide metabolic process	biological_process	5.6402e-06	0.00040574	38	2294	338	45598	XLOC_497766,Pg_S6925.2,Pg_S0590.7,Pg_S0227.6,Pg_S3171.16,Pg_S2720.6,Pg_S0755.1,Pg_S0399.47,Pg_S5863.1,Pg_S1858.19,Pg_S6370.2,Pg_S1035.9,Pg_S1993.32,Pg_S5918.6,Pg_S0426.4,Pg_S0012.16,Pg_S4358.4,Pg_S0001.1,Pg_S1798.6,XLOC_235158,Pg_S2757.6,Pg_S1368.2,Pg_S2290.6,Pg_S5873.7,Pg_S4983.3,Pg_S8559.1,Pg_S4442.9,XLOC_029186,Pg_S4114.9,Pg_S0684.12,Pg_S2847.5,Pg_S2521.2,Pg_S6455.10,Pg_S1189.4,Pg_S3759.1,Pg_S…
GO:0006026	aminoglycan catabolic process	biological_process	5.7749e-06	0.00040893	10	2294	37	45598	Pg_S0491.15,Pg_S5473.2,Pg_S6113.2,Pg_S2935.1,Pg_S2323.1,Pg_S6571.5,Pg_S0423.30,Pg_S1220.6,XLOC_230567,Pg_S1345.5
GO:0016892	endoribonuclease activity, producing 3'-phosphomonoesters	molecular_function	6.5015e-06	0.0004533	12	2294	51	45598	Pg_S0939.10,Pg_S0722.1,Pg_S2281.6,Pg_S3660.9,Pg_S7439.1,Pg_S2185.1,Pg_S3169.2,Pg_S8361.1,Pg_S8361.2,Pg_S3087.1,Pg_S0091.2,Pg_S3087.2
GO:0016053	organic acid biosynthetic process	biological_process	7.9378e-06	0.00053692	61	2294	653	45598	Pg_S3767.12,Pg_S0961.59,Pg_S1678.43,Pg_S2238.4,Pg_S1583.37,Pg_S0961.38,Pg_S3615.10,Pg_S0108.24,Pg_S0536.6,Pg_S4914.7,Pg_S3085.11,Pg_S2805.19,Pg_S5638.3,Pg_S6182.3,XLOC_122049,Pg_S1728.16,Pg_S4405.7,Pg_S4851.12,Pg_S4568.6,Pg_S0022.46,Pg_S2003.19,Pg_S6583.5,Pg_S7717.7,Pg_S1439.10,Pg_S2606.4,Pg_S0889.28,Pg_S0096.29,Pg_S6354.2,Pg_S1501.43,Pg_S0304.12,Pg_S7070.7,XLOC_055994,Pg_S6041.4,Pg_S1195.2,Pg_S0…
GO:0046394	carboxylic acid biosynthetic process	biological_process	7.9378e-06	0.00053692	61	2294	653	45598	Pg_S4914.7,Pg_S0536.6,Pg_S0108.24,Pg_S3615.10,Pg_S0961.38,Pg_S2805.19,Pg_S3085.11,Pg_S5638.3,Pg_S3767.12,Pg_S1583.37,Pg_S2238.4,Pg_S0961.59,Pg_S1678.43,Pg_S1439.10,Pg_S2606.4,Pg_S0889.28,Pg_S0096.29,Pg_S0022.46,Pg_S4568.6,Pg_S2003.19,Pg_S4851.12,Pg_S4405.7,Pg_S1728.16,Pg_S6182.3,XLOC_122049,Pg_S7717.7,Pg_S6583.5,Pg_S3165.1,Pg_S0760.46,Pg_S6371.8,Pg_S6041.4,XLOC_055994,Pg_S6354.2,Pg_S0304.12,Pg_S1…
GO:0019898	extrinsic to membrane	cellular_component	9.4208e-06	0.00061948	21	2294	141	45598	Pg_S4357.1,Pg_S0280.41,Pg_S0085.69,Pg_S0472.25,Pg_S0343.7,Pg_S2971.33,Pg_S0240.1,Pg_S5400.1,Pg_S0061.21,Pg_S0803.2,Pg_S4412.8,Pg_S1171.52,Pg_S5713.2,Pg_S0093.98,Pg_S0148.7,Pg_S0483.4,Pg_S3920.3,Pg_S2389.18,Pg_S6159.3,XLOC_463387,Pg_S4223.3
GO:0042651	thylakoid membrane	cellular_component	9.4317e-06	0.00061948	10	2294	37	45598	Pg_S4660.3,Pg_S0043.8,Pg_S0989.5,Pg_S2145.35,XLOC_478641,Pg_S6314.2,Pg_S0343.7,Pg_S1501.19,Pg_S7990.4,Pg_S4371.7
GO:0042132	fructose 1,6-bisphosphate 1-phosphatase activity	molecular_function	1.0637e-05	0.00068867	9	2294	29	45598	Pg_S1227.9,Pg_S2097.13,Pg_S0008.35,Pg_S4189.8,Pg_S9236.1,Pg_S5036.18,Pg_S1888.7,Pg_S3064.5,Pg_S1227.8
GO:0019751	polyol metabolic process	biological_process	1.1453e-05	0.00073105	10	2294	36	45598	Pg_S0894.3,Pg_S7433.1,Pg_S3064.5,Pg_S1785.10,Pg_S6867.3,Pg_S3285.5,Pg_S0473.6,Pg_S0509.13,Pg_S3002.13,Pg_S8208.2
GO:0016758	transferase activity, transferring hexosyl groups	molecular_function	1.498e-05	0.0009429	76	2294	929	45598	Pg_S4917.4,Pg_S7006.2,Pg_S1189.4,Pg_S2847.5,Pg_S2521.2,Pg_S5599.4,Pg_S3718.1,Pg_S4024.2,Pg_S6256.3,Pg_S2289.15,XLOC_029186,Pg_S5977.4,Pg_S5015.2,Pg_S2290.6,Pg_S5873.7,Pg_S4157.4,Pg_S4983.3,Pg_S6147.2,Pg_S0302.19,Pg_S3750.2,Pg_S1171.33,Pg_S0012.16,Pg_S0812.32,Pg_S1993.32,Pg_S5521.1,Pg_S5794.4,Pg_S0247.24,Pg_S0164.27,Pg_S4782.4,Pg_S3171.16,Pg_S0743.11,Pg_S3086.8,XLOC_369009,Pg_S1729.15,XLOC_497766,…
GO:0004857	enzyme inhibitor activity	molecular_function	1.5334e-05	0.00095199	34	2294	334	45598	Pg_S2568.19,Pg_S5438.4,Pg_S3777.12,XLOC_208705,Pg_S1313.3,Pg_S0669.3,Pg_S8915.2,Pg_S1692.9,Pg_S7221.6,Pg_S0189.6,Pg_S5470.6,Pg_S4028.9,Pg_S0358.7,Pg_S3226.14,Pg_S0961.53,Pg_S2568.20,Pg_S1034.12,Pg_S7123.1,Pg_S3904.13,Pg_S2009.7,Pg_S0845.16,XLOC_106673,Pg_S3643.4,Pg_S6147.2,Pg_S5863.6,Pg_S1915.3,Pg_S7265.2,Pg_S3140.3,Pg_S3002.13,Pg_S0213.45,XLOC_036058,Pg_S2009.6,Pg_S2706.24,Pg_S1106.22
GO:0016538	cyclin-dependent protein serine/threonine kinase regulator activity	molecular_function	2.4764e-05	0.0015166	9	2294	36	45598	Pg_S1626.3,Pg_S1106.22,Pg_S7221.6,Pg_S2568.20,Pg_S6147.2,Pg_S2416.14,Pg_S1915.3,Pg_S7265.2,Pg_S2568.19
GO:0016628	oxidoreductase activity, acting on the CH-CH group of donors, NAD or NADP as acceptor	molecular_function	2.6117e-05	0.0015781	21	2294	141	45598	Pg_S4362.9,Pg_S0889.28,Pg_S4181.13,Pg_S4206.2,Pg_S7717.7,Pg_S6583.5,Pg_S0516.37,Pg_S5287.7,Pg_S4405.7,Pg_S4604.7,Pg_S6182.3,Pg_S0536.6,Pg_S0247.27,Pg_S4369.3,Pg_S6687.2,Pg_S3064.5,Pg_S0616.3,Pg_S1678.43,Pg_S0925.47,Pg_S1429.11,Pg_S6354.2
GO:0000122	negative regulation of transcription from RNA polymerase II promoter	biological_process	2.6597e-05	0.0015861	4	2294	5	45598	Pg_S6147.2,Pg_S7265.2,Pg_S2568.19,Pg_S2568.20
GO:0016757	transferase activity, transferring glycosyl groups	molecular_function	2.9493e-05	0.0017238	99	2294	1303	45598	Pg_S1141.3,Pg_S4114.9,Pg_S4223.1,Pg_S7218.2,Pg_S0684.12,Pg_S6455.10,Pg_S1273.4,Pg_S0500.16,Pg_S0001.1,Pg_S6663.3,XLOC_235158,Pg_S2757.6,Pg_S4174.7,Pg_S2289.21,Pg_S2924.22,Pg_S8559.1,Pg_S2056.5,Pg_S2693.15,Pg_S5303.3,Pg_S5870.5,Pg_S5237.4,Pg_S5863.1,Pg_S1858.19,Pg_S1407.30,Pg_S5924.9,Pg_S1035.9,Pg_S1770.5,XLOC_247439,Pg_S1220.10,Pg_S4048.8,Pg_S5918.6,Pg_S0426.4,Pg_S6708.3,Pg_S6925.2,Pg_S4493.1,Pg_…
GO:0016160	amylase activity	molecular_function	2.9668e-05	0.0017238	10	2294	39	45598	Pg_S1242.15,Pg_S3068.6,Pg_S0399.47,Pg_S4484.10,Pg_S1812.13,Pg_S3759.1,Pg_S1368.2,Pg_S3346.16,Pg_S1798.6,Pg_S0590.7
GO:0004616	phosphogluconate dehydrogenase (decarboxylating) activity	molecular_function	3.1763e-05	0.0018222	16	2294	96	45598	Pg_S2176.4,Pg_S0516.37,Pg_S1242.6,Pg_S2631.6,Pg_S3806.5,Pg_S0981.31,Pg_S0808.14,Pg_S3083.20,Pg_S3064.5,Pg_S0616.3,Pg_S0213.51,Pg_S1429.11,Pg_S0121.20,Pg_S2196.6,Pg_S6308.10,Pg_S0247.27
GO:0016597	amino acid binding	molecular_function	3.4581e-05	0.001959	20	2294	136	45598	Pg_S2190.5,Pg_S4326.22,Pg_S2196.6,Pg_S2973.10,Pg_S1812.16,XLOC_186337,Pg_S0213.51,Pg_S2762.11,Pg_S1501.33,Pg_S3176.3,Pg_S2961.5,Pg_S3218.14,Pg_S3083.20,Pg_S2027.9,Pg_S0096.10,Pg_S2027.5,Pg_S2044.2,Pg_S1604.4,Pg_S3949.7,Pg_S0409.23
GO:0006030	chitin metabolic process	biological_process	3.5735e-05	0.001975	10	2294	43	45598	Pg_S6113.2,Pg_S5473.2,Pg_S0491.15,Pg_S1220.6,Pg_S1345.5,XLOC_230567,Pg_S6571.5,Pg_S0423.30,Pg_S2935.1,Pg_S2323.1
GO:1901071	glucosamine-containing compound metabolic process	biological_process	3.5735e-05	0.001975	10	2294	43	45598	Pg_S5473.2,Pg_S0491.15,Pg_S6113.2,Pg_S2323.1,Pg_S2935.1,Pg_S1220.6,XLOC_230567,Pg_S1345.5,Pg_S6571.5,Pg_S0423.30
GO:1901564	organonitrogen compound metabolic process	biological_process	3.9491e-05	0.0021563	171	2294	2420	45598	Pg_S2784.12,Pg_S0536.6,Pg_S3759.20,XLOC_230567,Pg_S2046.3,Pg_S0232.15,Pg_S0043.2,Pg_S3017.6,Pg_S6933.3,Pg_S7804.7,Pg_S3429.21,XLOC_519693,Pg_S3793.16,Pg_S5473.2,Pg_S2606.4,Pg_S0302.33,Pg_S0913.16,Pg_S6182.3,Pg_S4851.12,Pg_S1220.6,Pg_S6687.2,XLOC_055994,Pg_S0111.6,Pg_S0165.11,Pg_S4752.8,XLOC_297706,Pg_S2105.1,Pg_S5973.1,Pg_S2524.23,Pg_S0741.61,Pg_S4155.1,Pg_S1768.1,Pg_S5690.1,Pg_S3083.16,Pg_S1645.…
GO:0016627	oxidoreductase activity, acting on the CH-CH group of donors	molecular_function	5.3329e-05	0.0028772	31	2294	266	45598	Pg_S6182.3,Pg_S4604.7,Pg_S1771.9,Pg_S4405.7,Pg_S5287.7,Pg_S0516.37,Pg_S6583.5,Pg_S7717.7,Pg_S4206.2,Pg_S1439.10,Pg_S4181.13,Pg_S0889.28,Pg_S3250.1,Pg_S4362.9,XLOC_034392,Pg_S6354.2,Pg_S1429.11,Pg_S3027.7,Pg_S0925.47,Pg_S1678.43,Pg_S2408.9,Pg_S0616.3,Pg_S6687.2,Pg_S3064.5,Pg_S4624.11,Pg_S4369.3,Pg_S0247.27,Pg_S0108.24,Pg_S3554.11,Pg_S1885.25,Pg_S0536.6
GO:0044723	single-organism carbohydrate metabolic process	biological_process	6.1017e-05	0.0032204	89	2294	1106	45598	Pg_S5206.15,Pg_S5183.4,Pg_S1770.5,Pg_S1035.9,XLOC_247439,Pg_S0288.34,Pg_S1220.10,Pg_S0426.4,Pg_S2693.15,Pg_S1145.9,Pg_S5863.1,Pg_S5237.4,Pg_S0755.1,Pg_S2229.17,Pg_S2720.6,Pg_S4339.13,Pg_S1552.15,Pg_S6925.2,Pg_S4684.4,Pg_S0472.1,Pg_S0304.27,Pg_S6455.10,Pg_S1097.9,Pg_S3731.15,Pg_S1141.3,Pg_S4114.9,Pg_S0857.29,Pg_S1671.24,Pg_S0426.36,Pg_S7218.2,Pg_S0684.12,Pg_S5981.1,Pg_S1401.6,Pg_S8121.3,XLOC_23515…
GO:0019203	carbohydrate phosphatase activity	molecular_function	6.1821e-05	0.0032204	9	2294	36	45598	Pg_S0008.35,Pg_S4189.8,Pg_S1227.9,Pg_S2097.13,Pg_S1227.8,Pg_S3064.5,Pg_S5036.18,Pg_S9236.1,Pg_S1888.7
GO:0050308	sugar-phosphatase activity	molecular_function	6.1821e-05	0.0032204	9	2294	36	45598	Pg_S4189.8,Pg_S0008.35,Pg_S2097.13,Pg_S1227.9,Pg_S3064.5,Pg_S1227.8,Pg_S1888.7,Pg_S5036.18,Pg_S9236.1
GO:0046148	pigment biosynthetic process	biological_process	6.6697e-05	0.0034349	24	2294	187	45598	Pg_S0315.1,Pg_S0247.27,Pg_S2196.6,Pg_S6308.10,Pg_S0536.6,Pg_S0616.3,Pg_S4369.3,Pg_S3064.5,Pg_S6687.2,Pg_S0245.15,Pg_S5036.18,Pg_S6354.2,Pg_S2673.5,Pg_S1034.41,Pg_S0925.47,Pg_S0213.51,Pg_S1429.11,Pg_S0516.37,Pg_S2606.7,Pg_S4206.2,Pg_S5873.6,Pg_S4604.7,Pg_S5287.7,Pg_S3840.9
GO:0006020	inositol metabolic process	biological_process	7.6243e-05	0.0038824	5	2294	9	45598	Pg_S3285.5,Pg_S3002.13,Pg_S0509.13,Pg_S1785.10,Pg_S0473.6
GO:0031406	carboxylic acid binding	molecular_function	8.5055e-05	0.004283	20	2294	144	45598	Pg_S0409.23,Pg_S3949.7,Pg_S2044.2,Pg_S1604.4,Pg_S2027.5,Pg_S0096.10,Pg_S2961.5,Pg_S3083.20,Pg_S3218.14,Pg_S2027.9,Pg_S1501.33,Pg_S3176.3,Pg_S0213.51,Pg_S2762.11,Pg_S1812.16,XLOC_186337,Pg_S2973.10,Pg_S2196.6,Pg_S2190.5,Pg_S4326.22
GO:1901136	carbohydrate derivative catabolic process	biological_process	8.6307e-05	0.0042983	17	2294	114	45598	Pg_S3326.7,Pg_S5101.8,Pg_S2935.1,Pg_S2323.1,Pg_S3064.5,Pg_S6571.5,Pg_S0423.30,Pg_S1220.6,XLOC_230567,Pg_S6308.10,Pg_S0491.15,Pg_S2936.6,Pg_S2606.7,Pg_S1345.5,Pg_S1336.15,Pg_S5473.2,Pg_S6113.2
GO:0004861	cyclin-dependent protein serine/threonine kinase inhibitor activity	molecular_function	8.9035e-05	0.0043859	7	2294	25	45598	Pg_S2568.20,Pg_S7221.6,Pg_S1106.22,Pg_S2568.19,Pg_S7265.2,Pg_S1915.3,Pg_S6147.2
GO:0009607	response to biotic stimulus	biological_process	9.0346e-05	0.0044027	37	2294	397	45598	Pg_S3669.6,Pg_S5406.1,Pg_S1347.4,Pg_S3226.10,Pg_S1347.5,XLOC_456456,Pg_S1390.15,Pg_S6183.7,Pg_S1563.16,XLOC_335059,Pg_S3866.4,Pg_S4083.19,Pg_S1924.21,Pg_S4142.9,Pg_S6363.5,Pg_S4083.18,Pg_S4494.4,XLOC_495903,Pg_S1122.10,Pg_S6023.1,Pg_S0363.19,Pg_S4198.14,Pg_S2773.19,Pg_S5058.17,Pg_S6999.3,Pg_S3649.10,Pg_S4142.10,Pg_S4510.7,XLOC_335089,Pg_S3372.1,Pg_S3171.8,Pg_S6183.5,Pg_S1725.5,XLOC_055994,Pg_S309…
GO:0006721	terpenoid metabolic process	biological_process	9.367e-05	0.0044686	21	2294	155	45598	Pg_S0245.15,Pg_S3064.5,Pg_S1551.6,Pg_S0213.51,Pg_S2229.10,Pg_S1034.41,Pg_S0833.9,Pg_S0247.51,Pg_S2673.5,Pg_S0315.1,Pg_S1135.32,Pg_S6308.10,Pg_S2196.6,Pg_S0102.4,Pg_S5873.6,Pg_S2606.7,Pg_S3840.9,Pg_S5287.7,Pg_S5991.6,Pg_S7699.3,Pg_S1908.21
GO:0016114	terpenoid biosynthetic process	biological_process	9.367e-05	0.0044686	21	2294	155	45598	Pg_S2673.5,Pg_S0833.9,Pg_S0247.51,Pg_S1034.41,Pg_S2229.10,Pg_S0213.51,Pg_S1551.6,Pg_S3064.5,Pg_S0245.15,Pg_S0102.4,Pg_S2196.6,Pg_S6308.10,Pg_S1135.32,Pg_S0315.1,Pg_S5991.6,Pg_S5287.7,Pg_S3840.9,Pg_S2606.7,Pg_S5873.6,Pg_S1908.21,Pg_S7699.3
GO:0006778	porphyrin-containing compound metabolic process	biological_process	9.5881e-05	0.0045055	25	2294	211	45598	Pg_S4083.1,Pg_S0247.27,Pg_S4155.1,Pg_S1645.6,Pg_S0536.6,Pg_S0616.3,Pg_S3064.5,Pg_S6687.2,Pg_S4369.3,Pg_S6354.2,Pg_S1347.19,Pg_S5036.18,Pg_S1429.11,Pg_S3734.11,Pg_S0125.13,Pg_S1781.1,Pg_S0925.47,Pg_S3925.6,Pg_S0516.37,Pg_S2093.20,Pg_S4206.2,Pg_S1734.7,Pg_S4604.7,Pg_S0341.6,Pg_S5287.7
GO:0016725	oxidoreductase activity, acting on CH or CH2 groups	molecular_function	9.6433e-05	0.0045055	8	2294	29	45598	Pg_S0447.5,Pg_S0420.8,Pg_S1135.32,Pg_S4604.8,Pg_S5991.6,Pg_S0247.51,Pg_S0833.9,Pg_S4375.11
GO:0072330	monocarboxylic acid biosynthetic process	biological_process	9.971e-05	0.0046111	23	2294	191	45598	Pg_S6041.4,Pg_S0304.12,Pg_S5324.5,Pg_S1195.2,Pg_S0129.6,Pg_S0961.59,Pg_S0760.46,Pg_S3165.1,Pg_S0961.38,Pg_S6371.8,Pg_S3085.11,Pg_S5818.4,Pg_S2003.19,Pg_S0022.46,Pg_S4380.10,Pg_S6389.3,Pg_S3586.1,Pg_S4288.6,Pg_S1144.15,XLOC_297706,Pg_S5727.6,Pg_S0096.29,Pg_S3318.3
GO:0044283	small molecule biosynthetic process	biological_process	0.00011582	0.0053022	72	2294	880	45598	Pg_S1439.10,Pg_S0096.29,Pg_S4405.7,Pg_S1728.16,Pg_S4568.6,Pg_S0022.46,Pg_S2003.19,Pg_S3285.5,Pg_S0747.36,XLOC_122049,Pg_S4914.7,Pg_S3615.10,Pg_S0961.38,Pg_S0473.6,Pg_S3085.11,Pg_S2003.17,Pg_S1678.43,Pg_S2238.4,Pg_S1144.15,Pg_S0810.2,Pg_S0509.13,Pg_S4362.9,Pg_S5727.6,Pg_S3318.3,Pg_S3250.1,Pg_S1771.9,Pg_S2936.6,Pg_S1372.11,XLOC_467156,Pg_S1785.10,Pg_S4288.6,Pg_S0760.46,Pg_S6371.8,Pg_S4156.25,Pg_S15…
GO:0016872	intramolecular lyase activity	molecular_function	0.00011785	0.0053412	7	2294	24	45598	Pg_S0509.13,Pg_S4522.4,Pg_S3285.5,Pg_S0473.6,Pg_S0265.20,Pg_S1785.10,Pg_S3170.4
GO:0006633	fatty acid biosynthetic process	biological_process	0.00012202	0.0054752	22	2294	181	45598	Pg_S1144.15,Pg_S5727.6,Pg_S3318.3,Pg_S0096.29,Pg_S0022.46,Pg_S2003.19,Pg_S5818.4,Pg_S6389.3,Pg_S3586.1,Pg_S4380.10,Pg_S4288.6,Pg_S3165.1,Pg_S0760.46,Pg_S0961.38,Pg_S6371.8,Pg_S3085.11,Pg_S6041.4,Pg_S0304.12,Pg_S5324.5,Pg_S1195.2,Pg_S0129.6,Pg_S0961.59
GO:0030291	protein serine/threonine kinase inhibitor activity	molecular_function	0.00012686	0.0056366	7	2294	26	45598	Pg_S7221.6,Pg_S2568.20,Pg_S1106.22,Pg_S2568.19,Pg_S7265.2,Pg_S1915.3,Pg_S6147.2
GO:0035303	regulation of dephosphorylation	biological_process	0.00013231	0.0058219	6	2294	17	45598	Pg_S0961.53,Pg_S0358.7,Pg_S2207.4,Pg_S3226.14,Pg_S1034.12,Pg_S3887.24
GO:0044711	single-organism biosynthetic process	biological_process	0.00015091	0.0065762	73	2294	903	45598	Pg_S2606.4,Pg_S4181.13,Pg_S0889.28,Pg_S4851.12,Pg_S4380.15,Pg_S6182.3,Pg_S6583.5,Pg_S7717.7,Pg_S0536.6,Pg_S0108.24,Pg_S5638.3,Pg_S2805.19,Pg_S3767.12,Pg_S1583.37,Pg_S0961.59,XLOC_297706,Pg_S1014.4,Pg_S5818.4,Pg_S6725.6,Pg_S4380.10,Pg_S1400.29,Pg_S3586.1,Pg_S6389.3,Pg_S2524.23,Pg_S4206.2,Pg_S5973.1,Pg_S3165.1,Pg_S1150.7,XLOC_055994,Pg_S6041.4,Pg_S0304.12,Pg_S6354.2,Pg_S6687.2,Pg_S5324.5,Pg_S1195.2…
GO:0009311	oligosaccharide metabolic process	biological_process	0.00015934	0.0068764	26	2294	225	45598	Pg_S7218.2,Pg_S5981.1,Pg_S1401.6,Pg_S1141.3,Pg_S1145.9,Pg_S1671.24,Pg_S0288.34,Pg_S1220.10,Pg_S5794.4,Pg_S1770.5,Pg_S5206.15,Pg_S1749.20,Pg_S3327.1,XLOC_247439,Pg_S4684.4,Pg_S2762.11,Pg_S0077.34,Pg_S0472.1,Pg_S3582.11,Pg_S4766.9,Pg_S0753.40,Pg_S4871.1,Pg_S1110.9,Pg_S2432.6,Pg_S2229.17,Pg_S7900.2
GO:0004512	inositol-3-phosphate synthase activity	molecular_function	0.00016387	0.0068764	4	2294	6	45598	Pg_S3285.5,Pg_S0509.13,Pg_S1785.10,Pg_S0473.6
GO:0006021	inositol biosynthetic process	biological_process	0.00016387	0.0068764	4	2294	6	45598	Pg_S1785.10,Pg_S0473.6,Pg_S3285.5,Pg_S0509.13
GO:0046173	polyol biosynthetic process	biological_process	0.00016387	0.0068764	4	2294	6	45598	Pg_S3285.5,Pg_S0509.13,Pg_S1785.10,Pg_S0473.6
GO:0051186	cofactor metabolic process	biological_process	0.00017439	0.007251	53	2294	616	45598	Pg_S1150.7,Pg_S0247.27,Pg_S4083.1,Pg_S0126.10,Pg_S5036.18,Pg_S6354.2,Pg_S0304.27,Pg_S5545.1,Pg_S6687.2,Pg_S4660.4,Pg_S0810.2,Pg_S2871.29,Pg_S3925.6,Pg_S0587.1,Pg_S4604.7,Pg_S0341.6,Pg_S1734.7,Pg_S6725.6,Pg_S1400.29,Pg_S4206.2,Pg_S2093.20,Pg_S4914.7,Pg_S1645.6,Pg_S0536.6,Pg_S0108.24,Pg_S4155.1,Pg_S1781.1,Pg_S0125.13,Pg_S0925.47,Pg_S1429.11,Pg_S3734.11,Pg_S3959.3,Pg_S3767.12,Pg_S1347.19,Pg_S4369.3,…
GO:0035251	UDP-glucosyltransferase activity	molecular_function	0.00017893	0.007372	25	2294	210	45598	Pg_S2762.11,Pg_S0012.16,Pg_S0001.1,XLOC_497766,Pg_S6925.2,Pg_S4983.3,Pg_S3171.16,XLOC_235158,Pg_S2757.6,Pg_S2720.6,Pg_S2290.6,Pg_S0755.1,Pg_S0684.12,Pg_S7218.2,Pg_S1141.3,Pg_S4114.9,Pg_S5863.1,Pg_S1220.10,Pg_S0426.4,Pg_S5794.4,Pg_S2847.5,Pg_S1035.9,Pg_S1189.4,Pg_S6455.10,Pg_S1993.32
GO:0044264	cellular polysaccharide metabolic process	biological_process	0.00018132	0.007403	30	2294	286	45598	Pg_S2847.5,Pg_S1035.9,Pg_S2521.2,Pg_S6455.10,Pg_S1189.4,Pg_S1993.32,Pg_S5918.6,Pg_S3718.1,Pg_S1940.14,Pg_S0426.4,XLOC_029186,Pg_S4114.9,Pg_S5863.1,Pg_S1858.19,Pg_S0684.12,Pg_S6370.2,XLOC_235158,Pg_S3171.16,Pg_S2720.6,Pg_S2757.6,Pg_S2290.6,Pg_S5873.7,Pg_S0755.1,Pg_S8559.1,Pg_S4983.3,XLOC_497766,Pg_S6925.2,Pg_S0012.16,Pg_S4358.4,Pg_S0001.1
GO:0009628	response to abiotic stimulus	biological_process	0.00019007	0.0076909	10	2294	54	45598	Pg_S0544.61,Pg_S4601.6,Pg_S1973.24,Pg_S5069.1,Pg_S3761.11,Pg_S3109.14,Pg_S1501.19,Pg_S2971.18,Pg_S1715.16,Pg_S2579.15
GO:0006040	amino sugar metabolic process	biological_process	0.00020029	0.008033	12	2294	73	45598	Pg_S2323.1,Pg_S2935.1,Pg_S1220.6,XLOC_230567,Pg_S1345.5,Pg_S6571.5,Pg_S0423.30,Pg_S1439.10,Pg_S5473.2,Pg_S0108.24,Pg_S0491.15,Pg_S6113.2
GO:0006073	cellular glucan metabolic process	biological_process	0.00021641	0.0085286	27	2294	251	45598	Pg_S0684.12,Pg_S1858.19,Pg_S4114.9,Pg_S5863.1,XLOC_029186,Pg_S0426.4,Pg_S3718.1,Pg_S5918.6,Pg_S1993.32,Pg_S6455.10,Pg_S1189.4,Pg_S2521.2,Pg_S2847.5,Pg_S1035.9,Pg_S0001.1,Pg_S0012.16,Pg_S4358.4,Pg_S6925.2,XLOC_497766,Pg_S4983.3,Pg_S2290.6,Pg_S5873.7,Pg_S0755.1,Pg_S2757.6,Pg_S2720.6,Pg_S3171.16,XLOC_235158
GO:0044042	glucan metabolic process	biological_process	0.00021641	0.0085286	27	2294	251	45598	Pg_S0012.16,Pg_S4358.4,Pg_S0001.1,XLOC_497766,Pg_S6925.2,Pg_S4983.3,Pg_S3171.16,XLOC_235158,Pg_S2290.6,Pg_S5873.7,Pg_S0755.1,Pg_S2720.6,Pg_S2757.6,Pg_S0684.12,Pg_S1858.19,XLOC_029186,Pg_S5863.1,Pg_S4114.9,Pg_S5918.6,Pg_S3718.1,Pg_S0426.4,Pg_S6455.10,Pg_S1189.4,Pg_S1035.9,Pg_S2847.5,Pg_S2521.2,Pg_S1993.32
GO:0019354	siroheme biosynthetic process	biological_process	0.00022458	0.0085862	13	2294	75	45598	Pg_S4206.2,Pg_S4369.3,Pg_S6687.2,Pg_S3064.5,Pg_S0616.3,Pg_S0516.37,Pg_S5287.7,Pg_S0925.47,Pg_S1429.11,Pg_S4604.7,Pg_S6354.2,Pg_S0536.6,Pg_S0247.27
GO:0043115	precorrin-2 dehydrogenase activity	molecular_function	0.00022458	0.0085862	13	2294	75	45598	Pg_S6354.2,Pg_S4604.7,Pg_S5287.7,Pg_S0925.47,Pg_S1429.11,Pg_S0616.3,Pg_S0516.37,Pg_S4206.2,Pg_S4369.3,Pg_S6687.2,Pg_S3064.5,Pg_S0247.27,Pg_S0536.6
GO:0046156	siroheme metabolic process	biological_process	0.00022458	0.0085862	13	2294	75	45598	Pg_S0516.37,Pg_S0616.3,Pg_S4369.3,Pg_S4206.2,Pg_S3064.5,Pg_S6687.2,Pg_S4604.7,Pg_S6354.2,Pg_S0925.47,Pg_S5287.7,Pg_S1429.11,Pg_S0247.27,Pg_S0536.6
GO:0005992	trehalose biosynthetic process	biological_process	0.00022545	0.0085862	12	2294	69	45598	Pg_S5206.15,Pg_S2432.6,Pg_S2229.17,Pg_S3327.1,Pg_S7900.2,Pg_S0288.34,Pg_S1145.9,Pg_S1671.24,Pg_S4871.1,Pg_S5981.1,Pg_S4684.4,Pg_S0472.1
GO:0009312	oligosaccharide biosynthetic process	biological_process	0.00025874	0.0096972	20	2294	159	45598	Pg_S1110.9,Pg_S2432.6,Pg_S2229.17,Pg_S7900.2,Pg_S0077.34,Pg_S3582.11,Pg_S0472.1,Pg_S4684.4,Pg_S4871.1,Pg_S4766.9,Pg_S0288.34,Pg_S1749.20,XLOC_247439,Pg_S3327.1,Pg_S1770.5,Pg_S5206.15,Pg_S1401.6,Pg_S5981.1,Pg_S1671.24,Pg_S1145.9
GO:0015996	chlorophyll catabolic process	biological_process	0.00026185	0.0096972	11	2294	72	45598	Pg_S0125.13,Pg_S1781.1,Pg_S3734.11,Pg_S0341.6,Pg_S1347.19,Pg_S1734.7,Pg_S2093.20,Pg_S1645.6,Pg_S4155.1,Pg_S3925.6,Pg_S4083.1
GO:0047746	chlorophyllase activity	molecular_function	0.00026185	0.0096972	11	2294	72	45598	Pg_S1645.6,Pg_S4083.1,Pg_S3925.6,Pg_S4155.1,Pg_S3734.11,Pg_S1781.1,Pg_S0125.13,Pg_S1734.7,Pg_S1347.19,Pg_S0341.6,Pg_S2093.20
GO:0016832	aldehyde-lyase activity	molecular_function	0.00026318	0.0096972	9	2294	46	45598	Pg_S8597.3,Pg_S0304.27,Pg_S8121.3,XLOC_331919,Pg_S0587.1,Pg_S5183.4,Pg_S3806.1,Pg_S0082.2,Pg_S5925.5
GO:0016209	antioxidant activity	molecular_function	0.00027234	0.0099536	35	2294	363	45598	Pg_S4477.16,Pg_S0664.4,Pg_S0661.5,XLOC_096939,Pg_S2468.11,Pg_S5422.6,Pg_S0406.2,Pg_S4571.4,Pg_S3296.1,Pg_S7580.3,Pg_S0575.47,Pg_S1480.49,Pg_S0277.37,Pg_S3303.4,Pg_S6540.1,Pg_S4045.3,Pg_S3754.1,Pg_S2208.10,Pg_S2668.6,Pg_S3140.3,Pg_S2600.2,Pg_S0883.13,Pg_S0810.67,Pg_S1869.1,Pg_S2148.19,Pg_S2190.17,Pg_S1722.2,Pg_S2468.20,Pg_S0252.43,Pg_S4688.4,Pg_S3535.7,Pg_S3429.20,Pg_S0414.4,Pg_S2142.1,Pg_S2971.15
GO:0046351	disaccharide biosynthetic process	biological_process	0.00029141	0.010565	12	2294	72	45598	Pg_S3327.1,Pg_S2229.17,Pg_S7900.2,Pg_S2432.6,Pg_S5206.15,Pg_S0288.34,Pg_S4871.1,Pg_S1671.24,Pg_S1145.9,Pg_S0472.1,Pg_S4684.4,Pg_S5981.1
GO:0003857	3-hydroxyacyl-CoA dehydrogenase activity	molecular_function	0.00031494	0.011328	15	2294	106	45598	Pg_S6308.10,Pg_S0189.6,Pg_S1110.9,Pg_S0247.27,Pg_S1429.11,Pg_S5287.7,Pg_S0061.73,Pg_S3806.5,Pg_S3582.11,Pg_S4249.3,Pg_S6687.2,Pg_S5867.1,Pg_S3064.5,Pg_S2606.7,Pg_S0516.37
GO:0015994	chlorophyll metabolic process	biological_process	0.0003187	0.011373	12	2294	83	45598	Pg_S2093.20,Pg_S3734.11,Pg_S1781.1,Pg_S0125.13,Pg_S1734.7,Pg_S0341.6,Pg_S1347.19,Pg_S5036.18,Pg_S1645.6,Pg_S3925.6,Pg_S4083.1,Pg_S4155.1
GO:0005984	disaccharide metabolic process	biological_process	0.00034796	0.01232	18	2294	138	45598	Pg_S0472.1,Pg_S4684.4,Pg_S2762.11,Pg_S4871.1,Pg_S0753.40,Pg_S2229.17,Pg_S7900.2,Pg_S2432.6,Pg_S7218.2,Pg_S5981.1,Pg_S1671.24,Pg_S1145.9,Pg_S1141.3,Pg_S5794.4,Pg_S1220.10,Pg_S0288.34,Pg_S3327.1,Pg_S5206.15
GO:0046149	pigment catabolic process	biological_process	0.00041698	0.014129	11	2294	75	45598	Pg_S1645.6,Pg_S4155.1,Pg_S3925.6,Pg_S4083.1,Pg_S0125.13,Pg_S1781.1,Pg_S3734.11,Pg_S0341.6,Pg_S1347.19,Pg_S1734.7,Pg_S2093.20
GO:0010109	regulation of photosynthesis	biological_process	0.00041724	0.014129	4	2294	9	45598	Pg_S0280.41,Pg_S0093.98,Pg_S0240.1,Pg_S2389.18
GO:0042548	regulation of photosynthesis, light reaction	biological_process	0.00041724	0.014129	4	2294	9	45598	Pg_S0280.41,Pg_S0093.98,Pg_S0240.1,Pg_S2389.18
GO:0042549	photosystem II stabilization	biological_process	0.00041724	0.014129	4	2294	9	45598	Pg_S0240.1,Pg_S2389.18,Pg_S0093.98,Pg_S0280.41
GO:0043467	regulation of generation of precursor metabolites and energy	biological_process	0.00041724	0.014129	4	2294	9	45598	Pg_S2389.18,Pg_S0240.1,Pg_S0093.98,Pg_S0280.41
GO:0045454	cell redox homeostasis	biological_process	0.00041776	0.014129	29	2294	303	45598	Pg_S4688.4,Pg_S7114.5,Pg_S2208.10,Pg_S0766.3,Pg_S4533.6,Pg_S0277.37,Pg_S6540.1,Pg_S2858.3,Pg_S3140.3,XLOC_439267,Pg_S1746.28,Pg_S0414.4,Pg_S4320.2,Pg_S2142.1,Pg_S1869.1,Pg_S2813.17,Pg_S2468.11,Pg_S6420.2,Pg_S5287.7,Pg_S6073.1,Pg_S2600.2,Pg_S0661.5,Pg_S4420.5,Pg_S1227.37,Pg_S1335.38,Pg_S1722.2,Pg_S4579.1,Pg_S2190.17,Pg_S7114.7
GO:0046527	glucosyltransferase activity	molecular_function	0.00049801	0.016686	25	2294	226	45598	Pg_S4114.9,Pg_S5863.1,Pg_S1141.3,Pg_S7218.2,Pg_S0684.12,Pg_S1993.32,Pg_S6455.10,Pg_S1189.4,Pg_S2847.5,Pg_S1035.9,Pg_S0426.4,Pg_S5794.4,Pg_S1220.10,Pg_S6925.2,XLOC_497766,Pg_S0001.1,Pg_S0012.16,Pg_S2762.11,Pg_S2290.6,Pg_S0755.1,Pg_S2720.6,Pg_S2757.6,XLOC_235158,Pg_S3171.16,Pg_S4983.3
GO:0016787	hydrolase activity	molecular_function	0.00050074	0.016686	491	2294	8180	45598	Pg_S1973.14,Pg_S6641.1,Pg_S2323.1,Pg_S8361.1,Pg_S0213.73,Pg_S2935.1,Pg_S0491.15,Pg_S0234.13,Pg_S6501.4,Pg_S1903.27,Pg_S5060.2,Pg_S2966.2,Pg_S2447.1,Pg_S8535.1,Pg_S0765.9,Pg_S2097.18,Pg_S1237.8,Pg_S1552.1,Pg_S0341.6,Pg_S1227.8,Pg_S4206.2,Pg_S5918.6,Pg_S3485.8,Pg_S2735.15,Pg_S4225.2,Pg_S0161.27,Pg_S0889.37,Pg_S4358.4,Pg_S1429.11,Pg_S1507.32,Pg_S5376.6,Pg_S0679.6,Pg_S2185.1,Pg_S0614.49,Pg_S2081.1,Pg…
GO:0070567	cytidylyltransferase activity	molecular_function	0.00051754	0.01712	5	2294	14	45598	Pg_S1227.8,Pg_S0544.32,Pg_S0148.25,Pg_S2097.13,Pg_S2704.10
GO:0006066	alcohol metabolic process	biological_process	0.00053421	0.017544	12	2294	75	45598	Pg_S0473.6,Pg_S3002.13,Pg_S8208.2,Pg_S8395.1,Pg_S0509.13,Pg_S3064.5,Pg_S7433.1,Pg_S6867.3,Pg_S1785.10,Pg_S0894.3,Pg_S3285.5,Pg_S1735.14
GO:0008899	homoserine O-succinyltransferase activity	molecular_function	0.00056681	0.017716	4	2294	9	45598	Pg_S1501.43,Pg_S3615.10,Pg_S1372.11,Pg_S2238.4
GO:0009092	homoserine metabolic process	biological_process	0.00056681	0.017716	4	2294	9	45598	Pg_S3615.10,Pg_S1501.43,Pg_S1372.11,Pg_S2238.4
GO:0016750	O-succinyltransferase activity	molecular_function	0.00056681	0.017716	4	2294	9	45598	Pg_S1372.11,Pg_S3615.10,Pg_S1501.43,Pg_S2238.4
GO:0019279	L-methionine biosynthetic process from L-homoserine via cystathionine	biological_process	0.00056681	0.017716	4	2294	9	45598	Pg_S3615.10,Pg_S1501.43,Pg_S1372.11,Pg_S2238.4
GO:0019281	L-methionine biosynthetic process from homoserine via O-succinyl-L-homoserine and cystathionine	biological_process	0.00056681	0.017716	4	2294	9	45598	Pg_S1372.11,Pg_S3615.10,Pg_S1501.43,Pg_S2238.4
GO:0071265	L-methionine biosynthetic process	biological_process	0.00056681	0.017716	4	2294	9	45598	Pg_S2238.4,Pg_S1372.11,Pg_S1501.43,Pg_S3615.10
GO:0071266	'de novo' L-methionine biosynthetic process	biological_process	0.00056681	0.017716	4	2294	9	45598	Pg_S2238.4,Pg_S1372.11,Pg_S3615.10,Pg_S1501.43
GO:0000287	magnesium ion binding	molecular_function	0.00061423	0.019066	31	2294	323	45598	XLOC_505676,Pg_S1004.16,Pg_S3731.15,Pg_S6491.1,Pg_S0175.18,Pg_S4399.8,Pg_S7994.2,Pg_S2936.6,Pg_S0159.1,Pg_S0575.5,Pg_S2982.1,Pg_S7804.2,Pg_S1815.15,Pg_S7433.1,Pg_S0857.29,Pg_S6364.1,Pg_S0426.36,Pg_S1552.2,Pg_S8208.2,Pg_S2623.12,Pg_S4484.21,Pg_S4412.14,Pg_S3814.1,Pg_S0093.18,Pg_S1552.15,Pg_S3910.5,Pg_S6123.7,Pg_S3615.1,Pg_S3797.10,Pg_S0894.3,Pg_S0142.32
GO:0005991	trehalose metabolic process	biological_process	0.00067174	0.02071	13	2294	89	45598	Pg_S0753.40,Pg_S1671.24,Pg_S4871.1,Pg_S1145.9,Pg_S0472.1,Pg_S5981.1,Pg_S4684.4,Pg_S2432.6,Pg_S7900.2,Pg_S2229.17,Pg_S3327.1,Pg_S5206.15,Pg_S0288.34
GO:0046429	4-hydroxy-3-methylbut-2-en-1-yl diphosphate synthase activity	molecular_function	0.00077625	0.023611	4	2294	8	45598	Pg_S1135.32,Pg_S0247.51,Pg_S5991.6,Pg_S0833.9
GO:0052592	oxidoreductase activity, acting on CH or CH2 groups, with an iron-sulfur protein as acceptor	molecular_function	0.00077625	0.023611	4	2294	8	45598	Pg_S1135.32,Pg_S5991.6,Pg_S0247.51,Pg_S0833.9
GO:0006787	porphyrin-containing compound catabolic process	biological_process	0.00084018	0.024921	11	2294	80	45598	Pg_S1781.1,Pg_S0125.13,Pg_S3734.11,Pg_S0341.6,Pg_S1347.19,Pg_S1734.7,Pg_S2093.20,Pg_S1645.6,Pg_S4155.1,Pg_S4083.1,Pg_S3925.6
GO:0033015	tetrapyrrole catabolic process	biological_process	0.00084018	0.024921	11	2294	80	45598	Pg_S3734.11,Pg_S1781.1,Pg_S0125.13,Pg_S1734.7,Pg_S0341.6,Pg_S1347.19,Pg_S2093.20,Pg_S1645.6,Pg_S4083.1,Pg_S3925.6,Pg_S4155.1
GO:0051187	cofactor catabolic process	biological_process	0.00084018	0.024921	11	2294	80	45598	Pg_S4155.1,Pg_S4083.1,Pg_S3925.6,Pg_S1645.6,Pg_S1347.19,Pg_S0341.6,Pg_S1734.7,Pg_S1781.1,Pg_S0125.13,Pg_S3734.11,Pg_S2093.20
GO:0033692	cellular polysaccharide biosynthetic process	biological_process	0.00084133	0.024921	24	2294	223	45598	Pg_S0012.16,Pg_S4358.4,Pg_S0001.1,XLOC_497766,Pg_S6925.2,Pg_S4983.3,Pg_S8559.1,Pg_S3171.16,XLOC_235158,Pg_S2720.6,Pg_S2757.6,Pg_S2290.6,Pg_S0755.1,Pg_S0684.12,Pg_S6370.2,Pg_S5863.1,Pg_S4114.9,Pg_S1940.14,Pg_S0426.4,Pg_S2847.5,Pg_S1035.9,Pg_S6455.10,Pg_S1189.4,Pg_S1993.32
GO:0016759	cellulose synthase activity	molecular_function	0.00090102	0.026345	15	2294	115	45598	Pg_S0012.16,Pg_S0684.12,Pg_S0001.1,XLOC_497766,Pg_S5863.1,Pg_S4114.9,Pg_S0426.4,XLOC_235158,Pg_S6455.10,Pg_S1189.4,Pg_S2847.5,Pg_S1035.9,Pg_S2290.6,Pg_S2757.6,Pg_S1993.32
GO:0016760	cellulose synthase (UDP-forming) activity	molecular_function	0.00090102	0.026345	15	2294	115	45598	XLOC_497766,Pg_S5863.1,Pg_S4114.9,Pg_S0684.12,Pg_S0012.16,Pg_S0001.1,Pg_S1035.9,Pg_S2847.5,Pg_S6455.10,XLOC_235158,Pg_S1189.4,Pg_S2757.6,Pg_S1993.32,Pg_S2290.6,Pg_S0426.4
GO:0055085	transmembrane transport	biological_process	0.00091319	0.026529	146	2294	2168	45598	Pg_S5054.2,Pg_S0961.59,XLOC_066742,Pg_S2093.30,Pg_S0747.38,Pg_S1124.21,Pg_S4800.12,Pg_S1736.3,Pg_S1736.9,Pg_S1065.9,Pg_S1845.6,Pg_S6073.1,Pg_S4201.2,Pg_S7804.7,Pg_S3793.16,XLOC_519693,Pg_S2241.10,Pg_S2124.27,Pg_S0384.18,Pg_S0266.47,Pg_S3780.12,Pg_S3294.1,XLOC_055994,Pg_S3063.13,XLOC_506370,Pg_S0505.4,Pg_S5303.3,Pg_S4898.14,Pg_S3085.12,Pg_S3289.1,Pg_S0111.6,Pg_S0762.47,Pg_S2105.1,Pg_S0634.28,Pg_S1…
GO:0006783	heme biosynthetic process	biological_process	0.00096372	0.027818	13	2294	87	45598	Pg_S0516.37,Pg_S0616.3,Pg_S3064.5,Pg_S6687.2,Pg_S4206.2,Pg_S4369.3,Pg_S4604.7,Pg_S6354.2,Pg_S1429.11,Pg_S0925.47,Pg_S5287.7,Pg_S0247.27,Pg_S0536.6
GO:0009069	serine family amino acid metabolic process	biological_process	0.00097504	0.027818	8	2294	41	45598	Pg_S3615.10,Pg_S4752.8,Pg_S3645.2,Pg_S4129.6,Pg_S4278.2,Pg_S1501.43,Pg_S1372.11,Pg_S2238.4
GO:0043666	regulation of phosphoprotein phosphatase activity	biological_process	0.00097596	0.027818	4	2294	9	45598	Pg_S0961.53,Pg_S0358.7,Pg_S3226.14,Pg_S1034.12
GO:0009250	glucan biosynthetic process	biological_process	0.0010117	0.028656	21	2294	188	45598	Pg_S5863.1,Pg_S4114.9,Pg_S0684.12,Pg_S6455.10,Pg_S1189.4,Pg_S1035.9,Pg_S2847.5,Pg_S1993.32,Pg_S0426.4,XLOC_497766,Pg_S6925.2,Pg_S0012.16,Pg_S4358.4,Pg_S0001.1,XLOC_235158,Pg_S3171.16,Pg_S2290.6,Pg_S0755.1,Pg_S2757.6,Pg_S2720.6,Pg_S4983.3
GO:0009512	cytochrome b6f complex	cellular_component	0.0010958	0.030845	6	2294	25	45598	Pg_S0925.31,Pg_S0883.13,XLOC_519693,Pg_S6588.6,Pg_S2898.7,Pg_S0244.42
GO:0004185	serine-type carboxypeptidase activity	molecular_function	0.001134	0.031725	14	2294	101	45598	Pg_S5217.1,Pg_S6571.5,Pg_S0277.44,Pg_S4358.4,Pg_S3287.13,Pg_S0851.2,Pg_S6641.1,Pg_S6432.6,Pg_S0450.15,Pg_S8178.1,Pg_S6113.2,Pg_S0050.2,Pg_S2924.5,Pg_S0810.52
GO:0016701	oxidoreductase activity, acting on single donors with incorporation of molecular oxygen	molecular_function	0.0011434	0.031792	18	2294	152	45598	Pg_S1439.10,Pg_S2606.4,Pg_S3250.1,Pg_S0760.23,Pg_S1641.13,Pg_S1771.9,Pg_S0318.12,Pg_S5902.4,Pg_S0108.24,Pg_S1275.6,Pg_S3622.8,Pg_S3002.13,XLOC_411558,Pg_S5962.1,Pg_S5278.3,Pg_S1679.47,Pg_S0817.16,Pg_S8898.2
GO:0033013	tetrapyrrole metabolic process	biological_process	0.0011906	0.032898	32	2294	349	45598	Pg_S4181.13,Pg_S5287.7,Pg_S1691.4,Pg_S0516.37,Pg_S0536.6,Pg_S1645.6,Pg_S4155.1,Pg_S3615.10,Pg_S0125.13,Pg_S1781.1,Pg_S0925.47,Pg_S1429.11,Pg_S3734.11,Pg_S1347.19,Pg_S4369.3,Pg_S3064.5,Pg_S0616.3,Pg_S3925.6,Pg_S1372.11,Pg_S4604.7,Pg_S0341.6,Pg_S1734.7,Pg_S4206.2,Pg_S6571.7,XLOC_467156,Pg_S2093.20,Pg_S0247.27,Pg_S4083.1,Pg_S4156.25,Pg_S5036.18,Pg_S6354.2,Pg_S6687.2
GO:0051274	beta-glucan biosynthetic process	biological_process	0.0011977	0.032898	20	2294	178	45598	Pg_S2847.5,Pg_S1035.9,Pg_S6455.10,Pg_S1189.4,Pg_S1993.32,Pg_S0426.4,Pg_S5863.1,Pg_S4114.9,Pg_S0684.12,Pg_S3171.16,XLOC_235158,Pg_S2720.6,Pg_S2757.6,Pg_S2290.6,Pg_S0755.1,Pg_S4983.3,XLOC_497766,Pg_S6925.2,Pg_S0012.16,Pg_S0001.1
GO:0009617	response to bacterium	biological_process	0.0013291	0.036068	16	2294	132	45598	Pg_S3649.10,XLOC_335089,Pg_S1390.15,Pg_S3171.8,Pg_S3866.4,Pg_S1563.16,XLOC_055994,XLOC_335059,Pg_S5313.4,Pg_S5406.1,Pg_S4494.4,XLOC_495903,Pg_S0363.19,Pg_S5058.17,Pg_S3226.10,Pg_S6999.3
GO:0042742	defense response to bacterium	biological_process	0.0013291	0.036068	16	2294	132	45598	Pg_S0363.19,Pg_S5058.17,Pg_S6999.3,Pg_S3226.10,Pg_S5406.1,Pg_S4494.4,XLOC_495903,Pg_S3171.8,XLOC_055994,Pg_S1563.16,Pg_S3866.4,XLOC_335059,Pg_S5313.4,Pg_S3649.10,Pg_S1390.15,XLOC_335089
GO:1901615	organic hydroxy compound metabolic process	biological_process	0.0014252	0.038447	12	2294	85	45598	Pg_S3285.5,Pg_S1735.14,Pg_S3064.5,Pg_S7433.1,Pg_S6867.3,Pg_S1785.10,Pg_S0894.3,Pg_S3002.13,Pg_S8208.2,Pg_S8395.1,Pg_S0509.13,Pg_S0473.6
GO:0016791	phosphatase activity	molecular_function	0.0014741	0.039531	29	2294	303	45598	Pg_S1552.2,Pg_S3109.4,Pg_S3401.21,Pg_S4189.8,Pg_S1903.27,Pg_S0008.35,Pg_S0977.2,Pg_S4358.4,Pg_S1888.7,Pg_S2330.27,Pg_S0008.33,Pg_S5101.8,Pg_S4888.12,Pg_S5036.18,Pg_S5458.7,Pg_S3064.5,Pg_S2097.13,Pg_S4748.1,Pg_S0333.8,Pg_S1227.9,Pg_S1399.3,Pg_S7994.2,Pg_S1526.5,Pg_S3275.5,Pg_S9236.1,Pg_S1973.12,Pg_S4601.17,Pg_S6867.3,Pg_S1227.8
GO:0000271	polysaccharide biosynthetic process	biological_process	0.0015468	0.041235	24	2294	233	45598	XLOC_497766,Pg_S6925.2,Pg_S0012.16,Pg_S4358.4,Pg_S0001.1,XLOC_235158,Pg_S3171.16,Pg_S2757.6,Pg_S2720.6,Pg_S0755.1,Pg_S2290.6,Pg_S4983.3,Pg_S8559.1,Pg_S5863.1,Pg_S4114.9,Pg_S0684.12,Pg_S6370.2,Pg_S2847.5,Pg_S1035.9,Pg_S1189.4,Pg_S6455.10,Pg_S1993.32,Pg_S1940.14,Pg_S0426.4
GO:0009581	detection of external stimulus	biological_process	0.0016193	0.042419	5	2294	16	45598	Pg_S2971.18,Pg_S1501.19,Pg_S0544.61,Pg_S2579.15,Pg_S3761.11
GO:0009582	detection of abiotic stimulus	biological_process	0.0016193	0.042419	5	2294	16	45598	Pg_S3761.11,Pg_S2579.15,Pg_S1501.19,Pg_S0544.61,Pg_S2971.18
GO:0009583	detection of light stimulus	biological_process	0.0016193	0.042419	5	2294	16	45598	Pg_S0544.61,Pg_S1501.19,Pg_S2971.18,Pg_S3761.11,Pg_S2579.15
GO:0006520	cellular amino acid metabolic process	biological_process	0.0017206	0.044814	75	2294	989	45598	XLOC_212995,Pg_S6354.2,Pg_S4278.2,XLOC_055994,Pg_S6687.2,Pg_S6136.6,Pg_S6725.6,Pg_S0363.19,Pg_S5973.1,Pg_S2524.23,Pg_S1400.29,Pg_S4206.2,Pg_S0085.47,Pg_S4752.8,Pg_S0165.11,Pg_S1014.4,Pg_S3173.3,Pg_S3767.12,Pg_S0232.15,Pg_S1583.37,Pg_S0108.24,Pg_S0536.6,Pg_S6276.3,Pg_S3645.2,Pg_S5638.3,Pg_S2805.19,Pg_S6182.3,Pg_S4851.12,Pg_S0302.33,Pg_S6583.5,Pg_S7717.7,Pg_S1642.4,Pg_S2606.4,Pg_S5165.4,Pg_S0889.28…
GO:0016161	beta-amylase activity	molecular_function	0.0017459	0.045215	6	2294	25	45598	Pg_S3759.1,Pg_S1368.2,Pg_S1798.6,Pg_S0399.47,Pg_S0590.7,Pg_S4484.10
GO:0006813	potassium ion transport	biological_process	0.0017994	0.046335	25	2294	244	45598	Pg_S0762.14,Pg_S0266.11,Pg_S1915.8,Pg_S0450.27,Pg_S0516.37,Pg_S2606.7,Pg_S0753.13,Pg_S1713.10,Pg_S4339.6,Pg_S2946.27,Pg_S4405.7,Pg_S2196.6,Pg_S6308.10,Pg_S0247.27,Pg_S3064.5,Pg_S6687.2,Pg_S0616.3,Pg_S0402.10,Pg_S1823.31,Pg_S0447.20,Pg_S1429.11,Pg_S3777.12,Pg_S0213.51,Pg_S3169.2,Pg_S3991.17
GO:0016052	carbohydrate catabolic process	biological_process	0.001826	0.046518	27	2294	285	45598	Pg_S3002.13,Pg_S1058.4,Pg_S4442.9,Pg_S0399.47,Pg_S1368.2,Pg_S0590.7,Pg_S0227.6,Pg_S0093.18,Pg_S0304.27,Pg_S1798.6,Pg_S4072.1,Pg_S1552.15,Pg_S6123.7,Pg_S4484.10,Pg_S2891.3,Pg_S3731.15,Pg_S5158.12,Pg_S5183.4,Pg_S3759.1,Pg_S8046.1,Pg_S0587.1,Pg_S7804.2,Pg_S8121.3,Pg_S8597.3,Pg_S1815.15,Pg_S0426.36,Pg_S0857.29
GO:0051273	beta-glucan metabolic process	biological_process	0.0018494	0.046518	20	2294	184	45598	Pg_S0001.1,Pg_S0012.16,Pg_S6925.2,XLOC_497766,Pg_S4983.3,Pg_S0755.1,Pg_S2290.6,Pg_S2757.6,Pg_S2720.6,XLOC_235158,Pg_S3171.16,Pg_S0684.12,Pg_S4114.9,Pg_S5863.1,Pg_S0426.4,Pg_S1993.32,Pg_S6455.10,Pg_S1189.4,Pg_S2847.5,Pg_S1035.9
GO:0004860	protein kinase inhibitor activity	molecular_function	0.0018624	0.046518	7	2294	38	45598	Pg_S6147.2,Pg_S7265.2,Pg_S1915.3,Pg_S2568.19,Pg_S2568.20,Pg_S7221.6,Pg_S1106.22
GO:0019210	kinase inhibitor activity	molecular_function	0.0018624	0.046518	7	2294	38	45598	Pg_S1915.3,Pg_S7265.2,Pg_S6147.2,Pg_S1106.22,Pg_S2568.20,Pg_S7221.6,Pg_S2568.19
GO:0035304	regulation of protein dephosphorylation	biological_process	0.0018886	0.046518	2	2294	3	45598	Pg_S2207.4,Pg_S3887.24
GO:0035306	positive regulation of dephosphorylation	biological_process	0.0018886	0.046518	2	2294	3	45598	Pg_S2207.4,Pg_S3887.24
GO:0035307	positive regulation of protein dephosphorylation	biological_process	0.0018886	0.046518	2	2294	3	45598	Pg_S2207.4,Pg_S3887.24
GO:0071595	Nem1-Spo7 phosphatase complex	cellular_component	0.0018886	0.046518	2	2294	3	45598	Pg_S3887.24,Pg_S2207.4
GO:0051606	detection of stimulus	biological_process	0.002018	0.049435	5	2294	17	45598	Pg_S3761.11,Pg_S2579.15,Pg_S1501.19,Pg_S0544.61,Pg_S2971.18
GO:1901605	alpha-amino acid metabolic process	biological_process	0.0021515	0.052422	40	2294	470	45598	Pg_S6354.2,Pg_S1501.43,Pg_S4278.2,XLOC_212995,Pg_S6687.2,Pg_S1290.11,Pg_S1372.11,Pg_S1771.9,Pg_S2936.6,Pg_S2524.23,Pg_S4206.2,Pg_S4752.8,Pg_S1240.42,Pg_S4362.9,Pg_S3250.1,Pg_S1014.4,Pg_S3767.12,Pg_S3083.17,Pg_S2238.4,Pg_S1678.43,Pg_S3083.16,Pg_S0536.6,Pg_S0108.24,Pg_S3615.10,Pg_S5638.3,Pg_S3645.2,Pg_S2805.19,Pg_S4568.6,Pg_S4405.7,Pg_S1728.16,Pg_S4851.12,Pg_S6182.3,Pg_S1642.4,Pg_S7717.7,Pg_S6583.5…
GO:0042168	heme metabolic process	biological_process	0.0022093	0.053544	13	2294	95	45598	Pg_S0536.6,Pg_S0247.27,Pg_S4369.3,Pg_S4206.2,Pg_S3064.5,Pg_S6687.2,Pg_S0516.37,Pg_S0616.3,Pg_S5287.7,Pg_S0925.47,Pg_S1429.11,Pg_S6354.2,Pg_S4604.7
GO:0000272	polysaccharide catabolic process	biological_process	0.0023454	0.056539	8	2294	46	45598	Pg_S4484.10,Pg_S0399.47,Pg_S4442.9,Pg_S1368.2,Pg_S3759.1,Pg_S0227.6,Pg_S0590.7,Pg_S1798.6
GO:0004478	methionine adenosyltransferase activity	molecular_function	0.0024278	0.057163	5	2294	24	45598	Pg_S6725.6,Pg_S4914.7,Pg_S0810.2,Pg_S1583.37,Pg_S1400.29
GO:0006556	S-adenosylmethionine biosynthetic process	biological_process	0.0024278	0.057163	5	2294	24	45598	Pg_S6725.6,Pg_S0810.2,Pg_S4914.7,Pg_S1583.37,Pg_S1400.29
GO:0046500	S-adenosylmethionine metabolic process	biological_process	0.0024278	0.057163	5	2294	24	45598	Pg_S6725.6,Pg_S4914.7,Pg_S0810.2,Pg_S1583.37,Pg_S1400.29
GO:0004864	protein phosphatase inhibitor activity	molecular_function	0.0024344	0.057163	4	2294	12	45598	Pg_S0961.53,Pg_S0358.7,Pg_S3226.14,Pg_S1034.12
GO:0019212	phosphatase inhibitor activity	molecular_function	0.0024344	0.057163	4	2294	12	45598	Pg_S0961.53,Pg_S0358.7,Pg_S3226.14,Pg_S1034.12
GO:0004375	glycine dehydrogenase (decarboxylating) activity	molecular_function	0.0026096	0.059737	4	2294	11	45598	Pg_S4129.6,Pg_S3645.2,Pg_S4278.2,Pg_S4752.8
GO:0006546	glycine catabolic process	biological_process	0.0026096	0.059737	4	2294	11	45598	Pg_S4129.6,Pg_S3645.2,Pg_S4278.2,Pg_S4752.8
GO:0009071	serine family amino acid catabolic process	biological_process	0.0026096	0.059737	4	2294	11	45598	Pg_S3645.2,Pg_S4129.6,Pg_S4278.2,Pg_S4752.8
GO:0016642	oxidoreductase activity, acting on the CH-NH2 group of donors, disulfide as acceptor	molecular_function	0.0026096	0.059737	4	2294	11	45598	Pg_S4278.2,Pg_S4752.8,Pg_S4129.6,Pg_S3645.2
GO:0016740	transferase activity	molecular_function	0.0026099	0.059737	483	2294	8274	45598	Pg_S0409.24,XLOC_247439,Pg_S3535.2,Pg_S4579.1,Pg_S2971.18,Pg_S1902.3,Pg_S6308.6,Pg_S2588.3,Pg_S1770.5,Pg_S0426.4,XLOC_168447,Pg_S0232.45,Pg_S4048.8,Pg_S8966.1,Pg_S5237.4,Pg_S1434.7,Pg_S1416.1,Pg_S3857.5,Pg_S7433.1,Pg_S1626.1,Pg_S2720.6,Pg_S2190.5,Pg_S1157.36,Pg_S0755.1,Pg_S0369.1,Pg_S1551.6,Pg_S0544.61,Pg_S3300.18,Pg_S4493.1,Pg_S3099.1,Pg_S5690.2,Pg_S7851.1,Pg_S7232.1,Pg_S2161.5,Pg_S6041.4,Pg_S49…
GO:0042578	phosphoric ester hydrolase activity	molecular_function	0.002752	0.062674	35	2294	397	45598	Pg_S0930.37,Pg_S0008.35,Pg_S0977.2,Pg_S4994.6,Pg_S5458.7,Pg_S3064.5,Pg_S5101.8,Pg_S4888.12,Pg_S4358.4,Pg_S1888.7,Pg_S3218.5,Pg_S2330.27,Pg_S3275.5,Pg_S1526.5,Pg_S2097.13,Pg_S6867.3,Pg_S1865.23,Pg_S9236.1,Pg_S4601.17,Pg_S3684.2,Pg_S4189.8,Pg_S1903.27,Pg_S3401.21,Pg_S3109.4,Pg_S1552.2,Pg_S2618.9,Pg_S5036.18,Pg_S0008.33,Pg_S7994.2,Pg_S1399.3,Pg_S1227.9,Pg_S0333.8,Pg_S4748.1,Pg_S1227.8,Pg_S1973.12
GO:0016829	lyase activity	molecular_function	0.0028015	0.063481	67	2294	912	45598	Pg_S5183.4,Pg_S4586.9,Pg_S4752.8,Pg_S6491.1,Pg_S6571.7,Pg_S0595.28,Pg_S0493.25,Pg_S0363.19,XLOC_162399,Pg_S5925.5,Pg_S2611.4,Pg_S6136.6,Pg_S3138.9,Pg_S0297.47,Pg_S1552.15,Pg_S1059.13,Pg_S0142.32,Pg_S4278.2,Pg_S0304.27,Pg_S7699.3,Pg_S3429.21,Pg_S0082.2,Pg_S3017.6,Pg_S0043.2,Pg_S1480.49,Pg_S2532.2,Pg_S3731.15,Pg_S1314.19,Pg_S0302.33,Pg_S4380.15,Pg_S8121.3,Pg_S3645.2,Pg_S5978.4,Pg_S0108.24,Pg_S4442.…
GO:0017069	snRNA binding	molecular_function	0.0028799	0.064933	5	2294	18	45598	Pg_S2568.19,Pg_S2568.20,Pg_S4871.1,Pg_S6147.2,Pg_S7265.2
GO:0009064	glutamine family amino acid metabolic process	biological_process	0.0029052	0.06518	15	2294	126	45598	Pg_S2524.23,Pg_S4206.2,Pg_S2238.4,Pg_S1771.9,Pg_S1372.11,XLOC_212995,Pg_S1501.43,Pg_S6354.2,XLOC_519693,Pg_S3250.1,Pg_S5638.3,Pg_S2805.19,Pg_S0536.6,Pg_S1290.11,Pg_S3615.10
GO:0009067	aspartate family amino acid biosynthetic process	biological_process	0.0031082	0.069392	13	2294	100	45598	Pg_S4405.7,Pg_S4851.12,Pg_S1372.11,Pg_S6182.3,Pg_S1501.43,Pg_S6583.5,Pg_S7717.7,Pg_S1678.43,Pg_S2238.4,Pg_S3615.10,Pg_S4362.9,Pg_S0889.28,Pg_S1014.4
GO:0000156	phosphorelay response regulator activity	molecular_function	0.0031505	0.06999	4	2294	12	45598	Pg_S7994.2,Pg_S5158.12,Pg_S2891.3,Pg_S1552.2
GO:0008907	integrase activity	molecular_function	0.0031669	0.070012	2	2294	2	45598	XLOC_394650,XLOC_394694
GO:0030244	cellulose biosynthetic process	biological_process	0.0033808	0.074378	15	2294	132	45598	Pg_S0012.16,Pg_S0684.12,Pg_S0001.1,XLOC_497766,Pg_S4114.9,Pg_S5863.1,Pg_S0426.4,Pg_S2847.5,Pg_S1035.9,Pg_S6455.10,Pg_S1189.4,XLOC_235158,Pg_S1993.32,Pg_S2757.6,Pg_S2290.6
GO:0004407	histone deacetylase activity	molecular_function	0.0036302	0.07688	3	2294	6	45598	Pg_S1703.39,Pg_S3535.2,Pg_S3218.14
GO:0006342	chromatin silencing	biological_process	0.0036302	0.07688	3	2294	6	45598	Pg_S3535.2,Pg_S3218.14,Pg_S1703.39
GO:0006476	protein deacetylation	biological_process	0.0036302	0.07688	3	2294	6	45598	Pg_S1703.39,Pg_S3218.14,Pg_S3535.2
GO:0017136	NAD-dependent histone deacetylase activity	molecular_function	0.0036302	0.07688	3	2294	6	45598	Pg_S3535.2,Pg_S3218.14,Pg_S1703.39
GO:0033558	protein deacetylase activity	molecular_function	0.0036302	0.07688	3	2294	6	45598	Pg_S1703.39,Pg_S3218.14,Pg_S3535.2
GO:0034979	NAD-dependent protein deacetylase activity	molecular_function	0.0036302	0.07688	3	2294	6	45598	Pg_S1703.39,Pg_S3535.2,Pg_S3218.14
GO:0035601	protein deacylation	biological_process	0.0036302	0.07688	3	2294	6	45598	Pg_S3218.14,Pg_S3535.2,Pg_S1703.39
GO:0045814	negative regulation of gene expression, epigenetic	biological_process	0.0036302	0.07688	3	2294	6	45598	Pg_S3535.2,Pg_S3218.14,Pg_S1703.39
GO:0009584	detection of visible light	biological_process	0.0036788	0.077186	4	2294	12	45598	Pg_S3761.11,Pg_S2579.15,Pg_S0544.61,Pg_S2971.18
GO:0018298	protein-chromophore linkage	biological_process	0.0036788	0.077186	4	2294	12	45598	Pg_S3761.11,Pg_S2579.15,Pg_S0544.61,Pg_S2971.18
GO:0046165	alcohol biosynthetic process	biological_process	0.0039588	0.0823	4	2294	12	45598	Pg_S0473.6,Pg_S1785.10,Pg_S0509.13,Pg_S3285.5
GO:1901617	organic hydroxy compound biosynthetic process	biological_process	0.0039588	0.0823	4	2294	12	45598	Pg_S3285.5,Pg_S0509.13,Pg_S1785.10,Pg_S0473.6
GO:0016682	oxidoreductase activity, acting on diphenols and related substances as donors, oxygen as acceptor	molecular_function	0.004072	0.084267	6	2294	31	45598	Pg_S1150.7,Pg_S2069.15,Pg_S5192.5,Pg_S0096.17,Pg_S3831.13,Pg_S7486.1
GO:0004180	carboxypeptidase activity	molecular_function	0.0043351	0.089303	14	2294	116	45598	Pg_S8178.1,Pg_S6113.2,Pg_S0050.2,Pg_S0810.52,Pg_S2924.5,Pg_S6571.5,Pg_S0277.44,Pg_S5217.1,Pg_S4358.4,Pg_S3287.13,Pg_S6432.6,Pg_S0450.15,Pg_S6641.1,Pg_S0851.2
GO:0006081	cellular aldehyde metabolic process	biological_process	0.0044925	0.092126	4	2294	13	45598	Pg_S1615.19,Pg_S4375.11,Pg_S0447.5,Pg_S4604.8
GO:0016746	transferase activity, transferring acyl groups	molecular_function	0.0047201	0.096357	59	2294	851	45598	Pg_S8395.1,Pg_S6896.2,Pg_S0738.19,Pg_S1185.48,Pg_S0959.11,Pg_S0022.46,Pg_S2003.19,Pg_S6681.2,Pg_S1516.5,Pg_S4867.3,Pg_S3615.10,Pg_S0622.9,Pg_S7244.2,Pg_S3009.14,Pg_S3394.17,Pg_S1735.14,Pg_S2096.11,Pg_S3458.1,Pg_S5417.3,Pg_S2238.4,Pg_S0826.1,Pg_S1682.4,Pg_S4766.9,Pg_S2282.10,Pg_S0571.4,XLOC_168447,XLOC_175474,Pg_S0232.45,Pg_S1144.15,Pg_S0727.22,Pg_S1749.20,Pg_S5727.6,Pg_S6647.3,Pg_S1372.11,Pg_S563…
GO:0051188	cofactor biosynthetic process	biological_process	0.0049006	0.099595	38	2294	459	45598	Pg_S0516.37,XLOC_122049,Pg_S4568.6,Pg_S5287.7,Pg_S3429.21,Pg_S2145.36,Pg_S7804.7,Pg_S2606.4,Pg_S1439.10,Pg_S1480.49,Pg_S0616.3,Pg_S3759.20,Pg_S4369.3,Pg_S1774.28,Pg_S1583.37,Pg_S3064.5,Pg_S4072.1,Pg_S3767.12,Pg_S0925.47,Pg_S1429.11,Pg_S0108.24,Pg_S4914.7,Pg_S0536.6,Pg_S4206.2,Pg_S1400.29,Pg_S4604.7,Pg_S6725.6,Pg_S0587.1,Pg_S0810.2,Pg_S2871.29,Pg_S5545.1,Pg_S4660.4,Pg_S6687.2,Pg_S5036.18,Pg_S6354.…
GO:0043648	dicarboxylic acid metabolic process	biological_process	0.0050691	0.10226	12	2294	94	45598	Pg_S0536.6,Pg_S4362.9,Pg_S0889.28,Pg_S3250.1,Pg_S4405.7,Pg_S1771.9,Pg_S6182.3,Pg_S6354.2,Pg_S6583.5,Pg_S4206.2,Pg_S7717.7,Pg_S1678.43
GO:0004497	monooxygenase activity	molecular_function	0.0050769	0.10226	17	2294	170	45598	Pg_S0760.23,Pg_S3250.1,Pg_S2606.4,Pg_S1439.10,Pg_S4206.2,Pg_S3767.14,Pg_S2606.7,Pg_S1771.9,Pg_S0131.20,Pg_S0536.6,Pg_S6308.10,Pg_S0108.24,Pg_S1110.9,Pg_S3064.5,Pg_S0817.16,Pg_S3582.11,Pg_S6354.2
GO:0030243	cellulose metabolic process	biological_process	0.0053629	0.10742	15	2294	138	45598	Pg_S0684.12,Pg_S0012.16,Pg_S0001.1,XLOC_497766,Pg_S5863.1,Pg_S4114.9,Pg_S0426.4,Pg_S1189.4,Pg_S6455.10,XLOC_235158,Pg_S1035.9,Pg_S2847.5,Pg_S2290.6,Pg_S2757.6,Pg_S1993.32
GO:0004556	alpha-amylase activity	molecular_function	0.0053805	0.10742	4	2294	14	45598	Pg_S3068.6,Pg_S1242.15,Pg_S3346.16,Pg_S1812.13
GO:0016624	oxidoreductase activity, acting on the aldehyde or oxo group of donors, disulfide as acceptor	molecular_function	0.0055017	0.10885	7	2294	39	45598	Pg_S2229.10,Pg_S1908.21,Pg_S0102.4,Pg_S2894.5,Pg_S1551.6,Pg_S1692.18,Pg_S0319.15
GO:0010035	response to inorganic substance	biological_process	0.0055221	0.10885	9	2294	74	45598	Pg_S4357.6,Pg_S5069.1,Pg_S1973.24,Pg_S4601.6,Pg_S5417.3,Pg_S4162.1,Pg_S1715.16,Pg_S0708.2,Pg_S3109.14
GO:0004332	fructose-bisphosphate aldolase activity	molecular_function	0.0055503	0.10885	5	2294	24	45598	Pg_S0587.1,Pg_S0304.27,Pg_S8121.3,Pg_S5183.4,Pg_S8597.3
GO:0008236	serine-type peptidase activity	molecular_function	0.0055724	0.10885	49	2294	637	45598	Pg_S7566.2,Pg_S3734.11,Pg_S1898.8,Pg_S4358.4,Pg_S2160.23,Pg_S0804.52,Pg_S6880.1,Pg_S6571.5,Pg_S2924.5,Pg_S2608.6,Pg_S2768.4,Pg_S1645.6,Pg_S1552.29,Pg_S1033.3,Pg_S0050.2,Pg_S3287.13,Pg_S0851.2,Pg_S0450.15,Pg_S2755.6,Pg_S4590.8,Pg_S0277.44,Pg_S0785.1,Pg_S1270.20,Pg_S8178.1,XLOC_426608,Pg_S3326.17,Pg_S0671.1,Pg_S0234.15,Pg_S5706.4,Pg_S6113.2,XLOC_301404,Pg_S6641.1,XLOC_075658,Pg_S5217.1,Pg_S4477.1,P…
GO:0017171	serine hydrolase activity	molecular_function	0.0055724	0.10885	49	2294	637	45598	Pg_S3734.11,Pg_S1898.8,Pg_S4358.4,Pg_S7566.2,Pg_S0804.52,Pg_S2160.23,Pg_S6571.5,Pg_S6880.1,Pg_S1645.6,Pg_S2768.4,Pg_S2608.6,Pg_S2924.5,Pg_S1033.3,Pg_S1552.29,Pg_S0050.2,Pg_S3287.13,Pg_S0450.15,Pg_S0851.2,Pg_S4590.8,Pg_S2755.6,Pg_S0277.44,Pg_S0785.1,Pg_S1270.20,Pg_S8178.1,Pg_S0234.15,Pg_S5706.4,Pg_S6113.2,Pg_S0671.1,Pg_S3326.17,XLOC_426608,Pg_S6641.1,XLOC_075658,XLOC_301404,Pg_S5217.1,Pg_S1348.5,P…
GO:0006022	aminoglycan metabolic process	biological_process	0.0056417	0.10973	10	2294	78	45598	Pg_S2935.1,Pg_S2323.1,Pg_S6571.5,Pg_S0423.30,Pg_S1220.6,XLOC_230567,Pg_S1345.5,Pg_S0491.15,Pg_S5473.2,Pg_S6113.2
GO:0016638	oxidoreductase activity, acting on the CH-NH2 group of donors	molecular_function	0.0057696	0.11174	13	2294	110	45598	Pg_S1698.3,Pg_S4206.2,Pg_S4278.2,Pg_S6354.2,Pg_S2784.11,Pg_S1771.9,Pg_S3250.1,Pg_S3645.2,Pg_S2784.12,Pg_S4129.6,Pg_S4604.8,Pg_S4752.8,Pg_S0536.6
GO:0004061	arylformamidase activity	molecular_function	0.0063381	0.12223	3	2294	7	45598	Pg_S3083.16,Pg_S3083.17,Pg_S1240.42
GO:0010921	regulation of phosphatase activity	biological_process	0.0063881	0.12267	4	2294	14	45598	Pg_S1034.12,Pg_S3226.14,Pg_S0961.53,Pg_S0358.7
GO:0019887	protein kinase regulator activity	molecular_function	0.0065035	0.12436	9	2294	69	45598	Pg_S1626.3,Pg_S1106.22,Pg_S2568.20,Pg_S7221.6,Pg_S1915.3,Pg_S7265.2,Pg_S6147.2,Pg_S2416.14,Pg_S2568.19
GO:0016108	tetraterpenoid metabolic process	biological_process	0.0067336	0.12631	12	2294	102	45598	Pg_S5287.7,Pg_S1034.41,Pg_S0213.51,Pg_S3840.9,Pg_S2673.5,Pg_S5873.6,Pg_S3064.5,Pg_S0245.15,Pg_S2606.7,Pg_S2196.6,Pg_S6308.10,Pg_S0315.1
GO:0016109	tetraterpenoid biosynthetic process	biological_process	0.0067336	0.12631	12	2294	102	45598	Pg_S0315.1,Pg_S6308.10,Pg_S2196.6,Pg_S3064.5,Pg_S0245.15,Pg_S5873.6,Pg_S2606.7,Pg_S0213.51,Pg_S3840.9,Pg_S5287.7,Pg_S1034.41,Pg_S2673.5
GO:0016116	carotenoid metabolic process	biological_process	0.0067336	0.12631	12	2294	102	45598	Pg_S5873.6,Pg_S3064.5,Pg_S0245.15,Pg_S2606.7,Pg_S1034.41,Pg_S5287.7,Pg_S0213.51,Pg_S3840.9,Pg_S2673.5,Pg_S0315.1,Pg_S2196.6,Pg_S6308.10
GO:0016117	carotenoid biosynthetic process	biological_process	0.0067336	0.12631	12	2294	102	45598	Pg_S0245.15,Pg_S3064.5,Pg_S5873.6,Pg_S2606.7,Pg_S3840.9,Pg_S0213.51,Pg_S5287.7,Pg_S1034.41,Pg_S2673.5,Pg_S0315.1,Pg_S6308.10,Pg_S2196.6
GO:0008652	cellular amino acid biosynthetic process	biological_process	0.0067446	0.12631	37	2294	457	45598	Pg_S2606.4,Pg_S1439.10,Pg_S0889.28,Pg_S4568.6,Pg_S4405.7,Pg_S4851.12,Pg_S1728.16,Pg_S6182.3,Pg_S7717.7,Pg_S6583.5,Pg_S4914.7,Pg_S0536.6,Pg_S0108.24,Pg_S3615.10,Pg_S5638.3,Pg_S2805.19,Pg_S3767.12,Pg_S1583.37,Pg_S2238.4,Pg_S1678.43,Pg_S0810.2,Pg_S4362.9,Pg_S3250.1,Pg_S1014.4,Pg_S1372.11,Pg_S1771.9,Pg_S2936.6,Pg_S6725.6,Pg_S4206.2,Pg_S1400.29,Pg_S2524.23,Pg_S5973.1,XLOC_055994,Pg_S6354.2,Pg_S1501.43…
GO:0016811	hydrolase activity, acting on carbon-nitrogen (but not peptide) bonds, in linear amides	molecular_function	0.0068315	0.12741	9	2294	63	45598	Pg_S3083.17,Pg_S2773.17,Pg_S2160.2,Pg_S3535.2,Pg_S3218.14,Pg_S1703.39,Pg_S1240.42,Pg_S2805.26,Pg_S3083.16
GO:0050518	2-C-methyl-D-erythritol 4-phosphate cytidylyltransferase activity	molecular_function	0.0072346	0.13437	3	2294	8	45598	Pg_S0544.32,Pg_S0148.25,Pg_S2704.10
GO:0009066	aspartate family amino acid metabolic process	biological_process	0.0073	0.13466	14	2294	125	45598	Pg_S0889.28,Pg_S1014.4,Pg_S4362.9,Pg_S3615.10,Pg_S1678.43,Pg_S2238.4,Pg_S6583.5,Pg_S7717.7,Pg_S1642.4,Pg_S6182.3,Pg_S1501.43,Pg_S4851.12,Pg_S4405.7,Pg_S1372.11
GO:0006779	porphyrin-containing compound biosynthetic process	biological_process	0.0073474	0.13466	14	2294	121	45598	Pg_S5287.7,Pg_S0925.47,Pg_S1429.11,Pg_S5036.18,Pg_S6354.2,Pg_S4604.7,Pg_S4369.3,Pg_S4206.2,Pg_S6687.2,Pg_S3064.5,Pg_S0516.37,Pg_S0616.3,Pg_S0536.6,Pg_S0247.27
GO:0009314	response to radiation	biological_process	0.0074384	0.13466	5	2294	23	45598	Pg_S2971.18,Pg_S1501.19,Pg_S0544.61,Pg_S2579.15,Pg_S3761.11
GO:0009416	response to light stimulus	biological_process	0.0074384	0.13466	5	2294	23	45598	Pg_S2579.15,Pg_S3761.11,Pg_S2971.18,Pg_S0544.61,Pg_S1501.19
GO:0019725	cellular homeostasis	biological_process	0.0074552	0.13466	33	2294	433	45598	Pg_S5287.7,Pg_S2468.11,Pg_S4420.5,Pg_S0661.5,Pg_S6073.1,Pg_S1227.37,Pg_S7114.7,Pg_S2354.4,Pg_S2208.10,Pg_S6540.1,Pg_S8874.2,Pg_S0277.37,Pg_S1746.28,Pg_S1726.2,Pg_S3140.3,XLOC_439267,Pg_S4320.2,Pg_S6420.2,Pg_S1869.1,Pg_S2813.17,Pg_S2600.2,Pg_S1335.38,Pg_S1722.2,Pg_S4579.1,Pg_S2190.17,Pg_S7114.5,Pg_S4688.4,Pg_S2858.3,XLOC_528729,Pg_S0766.3,Pg_S4533.6,Pg_S2142.1,Pg_S0414.4
GO:0016747	transferase activity, transferring acyl groups other than amino-acyl groups	molecular_function	0.0076775	0.13466	44	2294	627	45598	Pg_S5690.2,Pg_S7851.1,Pg_S0129.6,Pg_S1062.7,Pg_S1195.2,Pg_S2053.2,Pg_S0050.10,Pg_S0992.4,Pg_S6041.4,Pg_S1501.43,Pg_S6371.8,Pg_S2282.9,Pg_S1626.1,Pg_S3838.4,Pg_S3165.1,Pg_S4380.10,Pg_S6647.3,Pg_S5633.3,Pg_S1372.11,Pg_S5727.6,Pg_S1749.20,Pg_S0727.22,Pg_S1144.15,XLOC_175474,XLOC_168447,Pg_S0232.45,Pg_S2282.10,Pg_S1682.4,Pg_S0826.1,Pg_S2238.4,Pg_S2096.11,Pg_S1735.14,Pg_S7244.2,Pg_S0622.9,Pg_S3615.10,…
GO:0006090	pyruvate metabolic process	biological_process	0.0076959	0.13466	3	2294	8	45598	Pg_S4604.8,Pg_S0447.5,Pg_S4375.11
GO:0009240	isopentenyl diphosphate biosynthetic process	biological_process	0.0076959	0.13466	3	2294	8	45598	Pg_S4604.8,Pg_S0447.5,Pg_S4375.11
GO:0016726	oxidoreductase activity, acting on CH or CH2 groups, NAD or NADP as acceptor	molecular_function	0.0076959	0.13466	3	2294	8	45598	Pg_S0447.5,Pg_S4375.11,Pg_S4604.8
GO:0019288	isopentenyl diphosphate biosynthetic process, mevalonate-independent pathway	biological_process	0.0076959	0.13466	3	2294	8	45598	Pg_S4604.8,Pg_S4375.11,Pg_S0447.5
GO:0019682	glyceraldehyde-3-phosphate metabolic process	biological_process	0.0076959	0.13466	3	2294	8	45598	Pg_S4604.8,Pg_S4375.11,Pg_S0447.5
GO:0046490	isopentenyl diphosphate metabolic process	biological_process	0.0076959	0.13466	3	2294	8	45598	Pg_S4375.11,Pg_S0447.5,Pg_S4604.8
GO:0050992	dimethylallyl diphosphate biosynthetic process	biological_process	0.0076959	0.13466	3	2294	8	45598	Pg_S4375.11,Pg_S0447.5,Pg_S4604.8
GO:0050993	dimethylallyl diphosphate metabolic process	biological_process	0.0076959	0.13466	3	2294	8	45598	Pg_S0447.5,Pg_S4375.11,Pg_S4604.8
GO:0051745	4-hydroxy-3-methylbut-2-en-1-yl diphosphate reductase activity	molecular_function	0.0076959	0.13466	3	2294	8	45598	Pg_S4604.8,Pg_S4375.11,Pg_S0447.5
GO:1901607	alpha-amino acid biosynthetic process	biological_process	0.007845	0.13674	29	2294	339	45598	Pg_S6354.2,Pg_S1501.43,Pg_S3767.12,Pg_S6687.2,Pg_S2238.4,Pg_S1678.43,Pg_S0536.6,Pg_S0108.24,Pg_S3615.10,Pg_S2805.19,Pg_S5638.3,Pg_S4568.6,Pg_S1372.11,Pg_S4851.12,Pg_S1771.9,Pg_S4405.7,Pg_S2936.6,Pg_S1728.16,Pg_S6182.3,Pg_S2524.23,Pg_S7717.7,Pg_S4206.2,Pg_S6583.5,Pg_S1439.10,Pg_S2606.4,Pg_S4362.9,Pg_S1014.4,Pg_S3250.1,Pg_S0889.28
GO:0009415	response to water stimulus	biological_process	0.0081658	0.14179	5	2294	31	45598	Pg_S1715.16,Pg_S1973.24,Pg_S5069.1,Pg_S3109.14,Pg_S4601.6
GO:0016788	hydrolase activity, acting on ester bonds	molecular_function	0.0084233	0.1457	116	2294	1790	45598	Pg_S0939.10,Pg_S0318.32,Pg_S3064.5,Pg_S1222.1,Pg_S0930.37,Pg_S8703.1,Pg_S5463.1,Pg_S4155.1,Pg_S2278.11,Pg_S4994.6,Pg_S4057.7,Pg_S1645.6,Pg_S0575.5,Pg_S0151.5,Pg_S2162.4,Pg_S3275.5,Pg_S0093.98,Pg_S0724.59,Pg_S2097.13,Pg_S0091.2,Pg_S0106.28,Pg_S2484.16,Pg_S1692.9,Pg_S0722.1,Pg_S0008.33,Pg_S5036.18,Pg_S3169.2,Pg_S5180.2,Pg_S3684.2,Pg_S0981.26,Pg_S3087.2,Pg_S3401.21,Pg_S4083.1,Pg_S0247.27,Pg_S1552.2,…
GO:0019207	kinase regulator activity	molecular_function	0.0086477	0.14902	10	2294	87	45598	Pg_S1626.3,Pg_S4156.25,Pg_S1106.22,Pg_S2568.20,Pg_S7221.6,Pg_S1915.3,Pg_S7265.2,Pg_S6147.2,Pg_S2416.14,Pg_S2568.19
GO:0006541	glutamine metabolic process	biological_process	0.0090169	0.153	10	2294	78	45598	Pg_S1501.43,XLOC_212995,Pg_S1372.11,Pg_S2238.4,Pg_S2524.23,Pg_S3615.10,Pg_S1290.11,Pg_S5638.3,Pg_S2805.19,XLOC_519693
GO:0004097	catechol oxidase activity	molecular_function	0.009018	0.153	3	2294	11	45598	Pg_S2069.15,Pg_S3831.13,Pg_S7486.1
GO:0006544	glycine metabolic process	biological_process	0.0091345	0.153	4	2294	15	45598	Pg_S3645.2,Pg_S4129.6,Pg_S4278.2,Pg_S4752.8
GO:0006569	tryptophan catabolic process	biological_process	0.0092166	0.153	3	2294	8	45598	Pg_S1240.42,Pg_S3083.17,Pg_S3083.16
GO:0009310	amine catabolic process	biological_process	0.0092166	0.153	3	2294	8	45598	Pg_S3083.16,Pg_S1240.42,Pg_S3083.17
GO:0019441	tryptophan catabolic process to kynurenine	biological_process	0.0092166	0.153	3	2294	8	45598	Pg_S1240.42,Pg_S3083.17,Pg_S3083.16
GO:0042402	cellular biogenic amine catabolic process	biological_process	0.0092166	0.153	3	2294	8	45598	Pg_S3083.16,Pg_S1240.42,Pg_S3083.17
GO:0042436	indole-containing compound catabolic process	biological_process	0.0092166	0.153	3	2294	8	45598	Pg_S3083.17,Pg_S1240.42,Pg_S3083.16
GO:0046218	indolalkylamine catabolic process	biological_process	0.0092166	0.153	3	2294	8	45598	Pg_S3083.16,Pg_S3083.17,Pg_S1240.42
GO:0070189	kynurenine metabolic process	biological_process	0.0092166	0.153	3	2294	8	45598	Pg_S1240.42,Pg_S3083.17,Pg_S3083.16
GO:0019213	deacetylase activity	molecular_function	0.0094544	0.15628	3	2294	8	45598	Pg_S3535.2,Pg_S3218.14,Pg_S1703.39
GO:0015672	monovalent inorganic cation transport	biological_process	0.0094832	0.15628	63	2294	910	45598	Pg_S2196.6,Pg_S2641.23,Pg_S0247.27,Pg_S5272.2,Pg_S2447.1,Pg_S3777.12,Pg_S3169.2,Pg_S3780.12,Pg_S1066.2,Pg_S6687.2,Pg_S3876.10,Pg_S0142.32,Pg_S1670.1,Pg_S0402.10,Pg_S1823.31,Pg_S0266.11,Pg_S2105.1,Pg_S1915.8,Pg_S4586.9,Pg_S1740.29,Pg_S0111.6,Pg_S4339.6,Pg_S0590.5,Pg_S4223.3,Pg_S3085.12,Pg_S7852.1,Pg_S0595.28,Pg_S1434.7,Pg_S0753.13,Pg_S6308.10,XLOC_415891,Pg_S4304.4,Pg_S5690.1,Pg_S1066.21,Pg_S0664.…
GO:0016703	oxidoreductase activity, acting on single donors with incorporation of molecular oxygen, incorporation of one atom of oxygen (internal monooxygenases or internal mixed function oxidases)	molecular_function	0.0095457	0.15674	7	2294	48	45598	Pg_S0817.16,Pg_S3250.1,Pg_S0760.23,Pg_S1439.10,Pg_S2606.4,Pg_S0108.24,Pg_S1771.9
GO:0009496	plastoquinol--plastocyanin reductase activity	molecular_function	0.0097737	0.15933	2	2294	3	45598	Pg_S2145.35,Pg_S4660.3
GO:0052880	oxidoreductase activity, acting on diphenols and related substances as donors, with copper protein as acceptor	molecular_function	0.0097737	0.15933	2	2294	3	45598	Pg_S4660.3,Pg_S2145.35
GO:0046658	anchored to plasma membrane	cellular_component	0.01062	0.17251	2	2294	5	45598	Pg_S6109.3,Pg_S4653.11
GO:0006811	ion transport	biological_process	0.011356	0.1838	140	2294	2248	45598	Pg_S5410.5,Pg_S3777.12,XLOC_055994,Pg_S0402.10,Pg_S5074.1,Pg_S3780.12,Pg_S4265.2,Pg_S6687.2,Pg_S5925.5,XLOC_506370,Pg_S3085.12,Pg_S4339.6,Pg_S0590.5,Pg_S1434.7,Pg_S6382.1,Pg_S2105.1,Pg_S0111.6,Pg_S4800.12,XLOC_066742,Pg_S0403.9,Pg_S0961.59,Pg_S0447.20,Pg_S1736.3,Pg_S1726.2,Pg_S6308.10,Pg_S3474.11,Pg_S1703.17,Pg_S1736.9,Pg_S6073.1,Pg_S2365.1,Pg_S3472.10,Pg_S1566.27,Pg_S2124.27,XLOC_519693,Pg_S3793…
GO:0008883	glutamyl-tRNA reductase activity	molecular_function	0.011791	0.18908	4	2294	17	45598	Pg_S0616.3,Pg_S0247.27,Pg_S1691.4,Pg_S1429.11
GO:0009620	response to fungus	biological_process	0.011807	0.18908	4	2294	17	45598	XLOC_335059,XLOC_495903,Pg_S4494.4,XLOC_335089
GO:0050832	defense response to fungus	biological_process	0.011807	0.18908	4	2294	17	45598	XLOC_335089,Pg_S4494.4,XLOC_495903,XLOC_335059
GO:0006457	protein folding	biological_process	0.013005	0.20753	30	2294	377	45598	Pg_S1682.6,Pg_S2435.5,Pg_S0509.8,Pg_S1637.38,Pg_S4223.3,XLOC_064808,Pg_S7114.7,Pg_S0741.8,Pg_S1647.24,Pg_S0472.33,Pg_S7697.2,Pg_S1467.5,Pg_S5400.1,Pg_S2145.17,Pg_S5575.3,Pg_S5975.2,Pg_S2757.2,XLOC_525266,Pg_S4865.1,Pg_S4306.7,Pg_S0388.18,Pg_S2533.6,Pg_S2323.2,Pg_S1378.3,Pg_S3178.12,Pg_S1664.1,Pg_S3345.5,Pg_S1345.7,Pg_S7150.5,Pg_S4994.6
GO:0006537	glutamate biosynthetic process	biological_process	0.013561	0.21489	5	2294	27	45598	Pg_S3250.1,Pg_S4206.2,Pg_S6354.2,Pg_S1771.9,Pg_S0536.6
GO:0043650	dicarboxylic acid biosynthetic process	biological_process	0.013561	0.21489	5	2294	27	45598	Pg_S4206.2,Pg_S3250.1,Pg_S1771.9,Pg_S0536.6,Pg_S6354.2
GO:0016853	isomerase activity	molecular_function	0.013933	0.22001	40	2294	534	45598	Pg_S0458.10,Pg_S5677.7,XLOC_400555,Pg_S4217.10,Pg_S2757.2,Pg_S2533.6,Pg_S7244.2,Pg_S2061.18,Pg_S3178.12,Pg_S0265.20,Pg_S5486.5,Pg_S0473.6,Pg_S6276.3,Pg_S7150.5,Pg_S0536.6,Pg_S5690.1,Pg_S0108.24,Pg_S3170.4,Pg_S4563.4,Pg_S3285.5,Pg_S2377.22,Pg_S0727.8,Pg_S6039.13,Pg_S1439.10,Pg_S5575.3,Pg_S2145.17,Pg_S4865.1,Pg_S5279.7,Pg_S0388.18,Pg_S2017.13,Pg_S0917.35,Pg_S1785.10,Pg_S3145.1,Pg_S0219.28,Pg_S1637.…
GO:0030001	metal ion transport	biological_process	0.014368	0.22561	71	2294	1055	45598	Pg_S1306.5,Pg_S0762.14,Pg_S3414.17,Pg_S2038.20,Pg_S0450.27,Pg_S2606.7,Pg_S2946.27,Pg_S4405.7,Pg_S4861.12,Pg_S4278.4,Pg_S1066.21,Pg_S1108.18,Pg_S4304.4,Pg_S3064.5,Pg_S0213.51,Pg_S3991.17,Pg_S1306.37,Pg_S5653.4,Pg_S1915.8,XLOC_467156,Pg_S4778.2,Pg_S0753.13,Pg_S4162.1,Pg_S5365.1,Pg_S0708.2,Pg_S1915.32,Pg_S2196.6,Pg_S0247.27,Pg_S1823.31,Pg_S1313.3,XLOC_208705,Pg_S3169.2,Pg_S3109.14,Pg_S1566.27,Pg_S23…
GO:0015097	mercury ion transmembrane transporter activity	molecular_function	0.014536	0.22561	3	2294	11	45598	Pg_S4162.1,Pg_S0708.2,Pg_S4357.6
GO:0015694	mercury ion transport	biological_process	0.014536	0.22561	3	2294	11	45598	Pg_S4162.1,Pg_S0708.2,Pg_S4357.6
GO:0046689	response to mercury ion	biological_process	0.014536	0.22561	3	2294	11	45598	Pg_S4357.6,Pg_S4162.1,Pg_S0708.2
GO:0050787	detoxification of mercury ion	biological_process	0.014536	0.22561	3	2294	11	45598	Pg_S0708.2,Pg_S4162.1,Pg_S4357.6
GO:1901606	alpha-amino acid catabolic process	biological_process	0.014835	0.22946	7	2294	50	45598	Pg_S3645.2,Pg_S1240.42,Pg_S3083.17,Pg_S4129.6,Pg_S4278.2,Pg_S4752.8,Pg_S3083.16
GO:0006575	cellular modified amino acid metabolic process	biological_process	0.015719	0.24173	15	2294	156	45598	Pg_S2606.4,Pg_S3579.4,Pg_S4914.7,Pg_S0810.2,Pg_S3083.16,Pg_S1240.42,Pg_S6725.6,Pg_S3767.12,Pg_S4568.6,Pg_S0602.22,Pg_S6469.7,Pg_S6687.2,Pg_S1400.29,Pg_S1583.37,Pg_S3083.17
GO:0009507	chloroplast	cellular_component	0.015788	0.24173	7	2294	58	45598	Pg_S1171.12,Pg_S1847.22,Pg_S6750.8,Pg_S6448.5,Pg_S0388.18,Pg_S2056.5,Pg_S4765.13
GO:0009536	plastid	cellular_component	0.015788	0.24173	7	2294	58	45598	Pg_S4765.13,Pg_S0388.18,Pg_S6448.5,Pg_S2056.5,Pg_S6750.8,Pg_S1847.22,Pg_S1171.12
GO:0070008	serine-type exopeptidase activity	molecular_function	0.015843	0.24175	16	2294	162	45598	Pg_S0810.52,Pg_S0234.15,Pg_S6113.2,Pg_S8178.1,Pg_S5168.10,Pg_S0851.2,Pg_S0450.15,Pg_S6432.6,Pg_S3287.13,Pg_S0277.44,Pg_S2924.5,Pg_S0050.2,Pg_S6641.1,Pg_S4358.4,Pg_S5217.1,Pg_S6571.5
GO:0009084	glutamine family amino acid biosynthetic process	biological_process	0.016057	0.2434	8	2294	60	45598	Pg_S1771.9,Pg_S6354.2,Pg_S2524.23,Pg_S4206.2,Pg_S0536.6,Pg_S3250.1,Pg_S5638.3,Pg_S2805.19
GO:0070569	uridylyltransferase activity	molecular_function	0.016059	0.2434	6	2294	37	45598	Pg_S6355.9,XLOC_235749,Pg_S2035.27,Pg_S3302.8,Pg_S0662.34,Pg_S0544.32
GO:0000413	protein peptidyl-prolyl isomerization	biological_process	0.017212	0.25744	9	2294	72	45598	Pg_S3178.12,Pg_S7150.5,Pg_S2757.2,Pg_S2145.17,Pg_S5575.3,Pg_S2533.6,Pg_S1637.38,Pg_S4865.1,Pg_S0388.18
GO:0003755	peptidyl-prolyl cis-trans isomerase activity	molecular_function	0.017212	0.25744	9	2294	72	45598	Pg_S7150.5,Pg_S3178.12,Pg_S2533.6,Pg_S0388.18,Pg_S1637.38,Pg_S4865.1,Pg_S2757.2,Pg_S2145.17,Pg_S5575.3
GO:0016859	cis-trans isomerase activity	molecular_function	0.017212	0.25744	9	2294	72	45598	Pg_S7150.5,Pg_S3178.12,Pg_S1637.38,Pg_S4865.1,Pg_S0388.18,Pg_S2533.6,Pg_S2145.17,Pg_S5575.3,Pg_S2757.2
GO:0018208	peptidyl-proline modification	biological_process	0.017212	0.25744	9	2294	72	45598	Pg_S7150.5,Pg_S3178.12,Pg_S1637.38,Pg_S4865.1,Pg_S0388.18,Pg_S2533.6,Pg_S2145.17,Pg_S5575.3,Pg_S2757.2
GO:0030151	molybdenum ion binding	molecular_function	0.017866	0.26634	4	2294	18	45598	Pg_S6270.4,Pg_S5674.2,Pg_S0655.9,Pg_S4115.4
GO:0006096	glycolysis	biological_process	0.017926	0.26637	18	2294	199	45598	Pg_S0304.27,Pg_S0093.18,Pg_S6123.7,Pg_S4072.1,Pg_S1552.15,Pg_S1058.4,Pg_S0587.1,Pg_S7804.2,Pg_S8121.3,Pg_S1815.15,Pg_S8597.3,Pg_S0857.29,Pg_S0426.36,Pg_S2891.3,Pg_S3731.15,Pg_S5158.12,Pg_S5183.4,Pg_S8046.1
GO:0042537	benzene-containing compound metabolic process	biological_process	0.018305	0.2711	3	2294	10	45598	Pg_S1240.42,Pg_S3083.17,Pg_S3083.16
GO:0009058	biosynthetic process	biological_process	0.018439	0.27221	551	2294	10065	45598	Pg_S0912.6,Pg_S0043.8,Pg_S2936.6,Pg_S1311.31,Pg_S1206.1,Pg_S6370.2,Pg_S4362.9,Pg_S3250.1,Pg_S3318.3,Pg_S0810.2,Pg_S2871.29,Pg_S0509.13,Pg_S3698.4,Pg_S0571.4,XLOC_118966,Pg_S0252.23,Pg_S5168.16,XLOC_249805,Pg_S1726.3,Pg_S1886.4,Pg_S7070.7,Pg_S5849.1,Pg_S1915.32,Pg_S4156.25,Pg_S0860.3,Pg_S2951.7,Pg_S1789.2,Pg_S3285.5,Pg_S4375.11,Pg_S1728.16,Pg_S4405.7,Pg_S1346.12,Pg_S1185.48,Pg_S2162.4,Pg_S6896.2,P…
GO:0015930	glutamate synthase activity	molecular_function	0.018601	0.27371	5	2294	31	45598	Pg_S6354.2,Pg_S0536.6,Pg_S1771.9,Pg_S3250.1,Pg_S4206.2
GO:0016748	succinyltransferase activity	molecular_function	0.018772	0.27533	4	2294	20	45598	Pg_S2238.4,Pg_S3615.10,Pg_S1501.43,Pg_S1372.11
GO:0003840	gamma-glutamyltransferase activity	molecular_function	0.019301	0.28146	3	2294	12	45598	Pg_S6469.7,Pg_S0602.22,Pg_S3579.4
GO:0008194	UDP-glycosyltransferase activity	molecular_function	0.019314	0.28146	31	2294	395	45598	Pg_S1770.5,Pg_S6455.10,Pg_S1189.4,Pg_S1035.9,Pg_S2847.5,Pg_S1993.32,XLOC_247439,Pg_S1220.10,Pg_S0426.4,Pg_S5794.4,Pg_S1141.3,Pg_S4114.9,Pg_S5863.1,Pg_S5870.5,Pg_S0164.27,Pg_S0684.12,Pg_S7218.2,Pg_S3171.16,XLOC_235158,Pg_S2290.6,Pg_S0755.1,Pg_S2720.6,Pg_S2757.6,Pg_S4983.3,Pg_S8559.1,XLOC_369009,XLOC_497766,Pg_S6925.2,Pg_S0012.16,Pg_S2762.11,Pg_S0001.1
GO:0006480	N-terminal protein amino acid methylation	biological_process	0.020457	0.2962	4	2294	20	45598	Pg_S2721.9,Pg_S1401.6,Pg_S1110.9,Pg_S3582.11
GO:0031365	N-terminal protein amino acid modification	biological_process	0.020457	0.2962	4	2294	20	45598	Pg_S1401.6,Pg_S1110.9,Pg_S2721.9,Pg_S3582.11
GO:0016679	oxidoreductase activity, acting on diphenols and related substances as donors	molecular_function	0.020751	0.2995	9	2294	80	45598	Pg_S2069.15,Pg_S1150.7,Pg_S3831.13,Pg_S7486.1,Pg_S0096.17,Pg_S2145.35,Pg_S5192.5,Pg_S4217.10,Pg_S4660.3
GO:0004866	endopeptidase inhibitor activity	molecular_function	0.021576	0.30944	10	2294	94	45598	Pg_S0845.16,XLOC_106673,Pg_S3777.12,Pg_S0669.3,Pg_S5863.6,Pg_S2009.6,Pg_S3140.3,Pg_S2706.24,Pg_S4028.9,Pg_S2009.7
GO:0061135	endopeptidase regulator activity	molecular_function	0.021576	0.30944	10	2294	94	45598	Pg_S0669.3,Pg_S5863.6,Pg_S2009.6,Pg_S0845.16,XLOC_106673,Pg_S3777.12,Pg_S4028.9,Pg_S2009.7,Pg_S3140.3,Pg_S2706.24
GO:0000160	phosphorelay signal transduction system	biological_process	0.022704	0.32458	18	2294	199	45598	Pg_S0874.4,Pg_S1957.7,Pg_S4481.11,Pg_S4333.15,Pg_S0095.3,Pg_S0981.26,Pg_S1552.2,Pg_S5234.11,Pg_S0219.17,Pg_S0857.33,Pg_S1290.14,Pg_S6183.2,Pg_S3843.13,Pg_S2138.6,Pg_S5158.12,Pg_S0493.48,Pg_S7994.2,Pg_S2891.3
GO:0019645	anaerobic electron transport chain	biological_process	0.022829	0.32458	1	2294	1	45598	Pg_S2453.1
GO:0046912	transferase activity, transferring acyl groups, acyl groups converted into alkyl on transfer	molecular_function	0.022846	0.32458	8	2294	65	45598	Pg_S6896.2,Pg_S2971.19,Pg_S4766.9,Pg_S3458.1,Pg_S1615.19,Pg_S6647.3,Pg_S3394.17,Pg_S3009.14
GO:0042592	homeostatic process	biological_process	0.022919	0.32458	37	2294	536	45598	Pg_S2813.17,Pg_S1869.1,Pg_S6420.2,Pg_S2600.2,XLOC_158310,Pg_S0883.13,Pg_S1722.2,Pg_S0431.8,Pg_S1335.38,Pg_S4579.1,Pg_S2190.17,Pg_S4688.4,Pg_S7114.5,Pg_S4533.6,XLOC_528729,Pg_S0766.3,Pg_S2858.3,Pg_S0414.4,Pg_S2142.1,Pg_S2468.11,Pg_S5287.7,Pg_S6073.1,Pg_S4420.5,Pg_S0661.5,Pg_S1227.37,Pg_S2354.4,Pg_S7114.7,Pg_S2704.13,Pg_S2208.10,Pg_S8874.2,Pg_S0277.37,Pg_S6540.1,Pg_S3140.3,XLOC_439267,Pg_S1746.28,P…
GO:0050660	flavin adenine dinucleotide binding	molecular_function	0.023382	0.33012	34	2294	491	45598	Pg_S5287.7,Pg_S3840.9,Pg_S4249.3,Pg_S3767.14,Pg_S2606.7,Pg_S1439.10,Pg_S5814.3,Pg_S1034.41,Pg_S0213.51,Pg_S3064.5,Pg_S3330.12,Pg_S6308.10,Pg_S0536.6,Pg_S0108.24,Pg_S1110.9,Pg_S3145.2,Pg_S0315.1,Pg_S1049.8,Pg_S0440.6,Pg_S0131.20,Pg_S0812.14,Pg_S4206.2,Pg_S5873.6,Pg_S0883.13,Pg_S3145.1,Pg_S3504.3,Pg_S3145.5,Pg_S7514.3,Pg_S6354.2,Pg_S3582.11,Pg_S2673.5,Pg_S0245.15,Pg_S2196.6,Pg_S0647.2
GO:0030414	peptidase inhibitor activity	molecular_function	0.025192	0.3531	10	2294	96	45598	Pg_S5863.6,Pg_S2009.6,Pg_S0669.3,XLOC_106673,Pg_S3777.12,Pg_S0845.16,Pg_S2009.7,Pg_S4028.9,Pg_S3140.3,Pg_S2706.24
GO:0061134	peptidase regulator activity	molecular_function	0.025192	0.3531	10	2294	96	45598	Pg_S0669.3,Pg_S2009.6,Pg_S5863.6,Pg_S0845.16,Pg_S3777.12,XLOC_106673,Pg_S4028.9,Pg_S2009.7,Pg_S3140.3,Pg_S2706.24
GO:0009086	methionine biosynthetic process	biological_process	0.025244	0.3531	4	2294	22	45598	Pg_S2238.4,Pg_S1372.11,Pg_S1501.43,Pg_S3615.10
GO:1901566	organonitrogen compound biosynthetic process	biological_process	0.026345	0.36736	87	2294	1355	45598	Pg_S0747.36,XLOC_122049,Pg_S1372.12,Pg_S1691.4,Pg_S4405.7,Pg_S1728.16,Pg_S4568.6,Pg_S2606.7,Pg_S1439.10,Pg_S5119.1,Pg_S4399.8,Pg_S2145.36,Pg_S0925.47,Pg_S1678.43,Pg_S5417.3,Pg_S2238.4,Pg_S2003.17,Pg_S3064.5,Pg_S4369.3,Pg_S1774.28,Pg_S3615.10,Pg_S4914.7,Pg_S0812.14,Pg_S1771.9,Pg_S2936.6,Pg_S0587.1,Pg_S1372.11,XLOC_467156,Pg_S2871.29,Pg_S0810.2,Pg_S3250.1,Pg_S4362.9,Pg_S5036.18,Pg_S1501.43,Pg_S7070…
GO:0006384	transcription initiation from RNA polymerase III promoter	biological_process	0.026763	0.37205	2	2294	5	45598	Pg_S2027.9,XLOC_186337
GO:0009063	cellular amino acid catabolic process	biological_process	0.027716	0.38412	7	2294	56	45598	Pg_S3645.2,Pg_S3083.17,Pg_S4129.6,Pg_S1240.42,Pg_S4752.8,Pg_S4278.2,Pg_S3083.16
GO:0006555	methionine metabolic process	biological_process	0.028918	0.39504	5	2294	33	45598	Pg_S1501.43,Pg_S3615.10,Pg_S1372.11,Pg_S2238.4,Pg_S1642.4
GO:0046422	violaxanthin de-epoxidase activity	molecular_function	0.028994	0.39504	2	2294	5	45598	Pg_S6750.8,Pg_S4765.13
GO:0000390	spliceosomal complex disassembly	biological_process	0.029114	0.39504	3	2294	13	45598	Pg_S4223.3,Pg_S4396.6,Pg_S5400.1
GO:0005684	U2-type spliceosomal complex	cellular_component	0.029114	0.39504	3	2294	13	45598	Pg_S5400.1,Pg_S4223.3,Pg_S4396.6
GO:0032988	ribonucleoprotein complex disassembly	biological_process	0.029114	0.39504	3	2294	13	45598	Pg_S4396.6,Pg_S4223.3,Pg_S5400.1
GO:0071008	U2-type post-mRNA release spliceosomal complex	cellular_component	0.029114	0.39504	3	2294	13	45598	Pg_S5400.1,Pg_S4396.6,Pg_S4223.3
GO:0071014	post-mRNA release spliceosomal complex	cellular_component	0.029114	0.39504	3	2294	13	45598	Pg_S4396.6,Pg_S4223.3,Pg_S5400.1
GO:0003333	amino acid transmembrane transport	biological_process	0.029337	0.39688	9	2294	86	45598	Pg_S1417.1,XLOC_016914,Pg_S1658.22,Pg_S6136.5,Pg_S0987.34,Pg_S1164.3,Pg_S3161.7,XLOC_506370,Pg_S1967.2
GO:0006536	glutamate metabolic process	biological_process	0.0295	0.3979	5	2294	33	45598	Pg_S6354.2,Pg_S0536.6,Pg_S1771.9,Pg_S3250.1,Pg_S4206.2
GO:0009539	photosystem II reaction center	cellular_component	0.029717	0.39964	8	2294	69	45598	Pg_S0536.6,Pg_S6588.12,Pg_S2138.21,Pg_S4601.14,Pg_S1145.6,XLOC_300536,Pg_S4206.2,Pg_S0244.45
GO:0050661	NADP binding	molecular_function	0.030148	0.40291	12	2294	127	45598	Pg_S2961.5,Pg_S0131.20,Pg_S0536.6,Pg_S1110.9,Pg_S0247.27,Pg_S4497.14,Pg_S4206.2,Pg_S0616.3,Pg_S1429.11,Pg_S1691.4,Pg_S3582.11,Pg_S6354.2
GO:0043230	extracellular organelle	cellular_component	0.030384	0.40291	1	2294	1	45598	Pg_S1390.21
GO:0004645	phosphorylase activity	molecular_function	0.030449	0.40291	3	2294	12	45598	Pg_S7006.2,Pg_S2289.15,Pg_S0500.16
GO:0008184	glycogen phosphorylase activity	molecular_function	0.030449	0.40291	3	2294	12	45598	Pg_S7006.2,Pg_S2289.15,Pg_S0500.16
GO:0009108	coenzyme biosynthetic process	biological_process	0.030555	0.40291	25	2294	322	45598	Pg_S3429.21,Pg_S2145.36,Pg_S7804.7,Pg_S0810.2,Pg_S1480.49,Pg_S2871.29,Pg_S2606.4,Pg_S1439.10,Pg_S1400.29,Pg_S0587.1,Pg_S4568.6,Pg_S6725.6,XLOC_122049,Pg_S4914.7,Pg_S0108.24,Pg_S1150.7,Pg_S5545.1,Pg_S1774.28,Pg_S1583.37,Pg_S6687.2,Pg_S4072.1,Pg_S4660.4,Pg_S3759.20,Pg_S0304.27,Pg_S3767.12
GO:0071554	cell wall organization or biogenesis	biological_process	0.030602	0.40291	19	2294	253	45598	Pg_S1345.5,Pg_S0808.38,Pg_S0213.45,Pg_S6113.2,Pg_S7123.1,Pg_S3214.4,Pg_S2307.28,Pg_S3904.13,Pg_S5473.2,Pg_S1220.6,XLOC_230567,Pg_S0423.30,Pg_S6571.5,Pg_S1692.9,Pg_S2323.1,Pg_S2935.1,Pg_S0227.6,Pg_S0491.15,Pg_S5470.6
GO:0071704	organic substance metabolic process	biological_process	0.030626	0.40291	1057	2294	19858	45598	Pg_S0294.1,Pg_S5674.2,Pg_S4883.9,Pg_S3393.8,Pg_S5850.4,Pg_S2521.2,Pg_S1957.36,Pg_S7006.2,Pg_S0896.15,Pg_S2961.5,Pg_S2854.3,Pg_S2583.26,Pg_S1774.28,Pg_S0232.32,Pg_S6123.11,Pg_S1066.21,Pg_S3163.16,Pg_S1038.11,Pg_S8597.3,Pg_S5401.5,Pg_S5873.6,XLOC_520619,Pg_S0276.23,XLOC_235749,Pg_S1467.5,Pg_S4351.2,Pg_S5794.4,Pg_S2805.26,Pg_S5727.6,Pg_S3806.1,Pg_S1240.42,Pg_S4494.4,Pg_S6300.6,Pg_S1615.19,Pg_S3582.1…
GO:0004609	phosphatidylserine decarboxylase activity	molecular_function	0.030926	0.40291	2	2294	5	45598	Pg_S3138.9,Pg_S0406.5
GO:0016830	carbon-carbon lyase activity	molecular_function	0.030929	0.40291	24	2294	323	45598	Pg_S1066.21,Pg_S1563.32,Pg_S5925.5,Pg_S3138.9,Pg_S0108.24,Pg_S0142.32,XLOC_331919,Pg_S4800.12,Pg_S0304.27,Pg_S3806.1,Pg_S0082.2,Pg_S5183.4,Pg_S0406.5,Pg_S2692.25,Pg_S3414.17,Pg_S4586.9,Pg_S1439.10,Pg_S8597.3,Pg_S0595.28,Pg_S0587.1,Pg_S4380.15,Pg_S1372.12,Pg_S0493.25,Pg_S8121.3
GO:0020027	hemoglobin metabolic process	biological_process	0.031117	0.40291	2	2294	5	45598	Pg_S3345.5,Pg_S7114.7
GO:0030097	hemopoiesis	biological_process	0.031117	0.40291	2	2294	5	45598	Pg_S3345.5,Pg_S7114.7
GO:0030492	hemoglobin binding	molecular_function	0.031117	0.40291	2	2294	5	45598	Pg_S3345.5,Pg_S7114.7
GO:0048534	hematopoietic or lymphoid organ development	biological_process	0.031117	0.40291	2	2294	5	45598	Pg_S3345.5,Pg_S7114.7
GO:0008252	nucleotidase activity	molecular_function	0.031645	0.40743	3	2294	14	45598	Pg_S1552.2,Pg_S5101.8,Pg_S7994.2
GO:0008253	5'-nucleotidase activity	molecular_function	0.031645	0.40743	3	2294	14	45598	Pg_S7994.2,Pg_S1552.2,Pg_S5101.8
GO:0016437	tRNA cytidylyltransferase activity	molecular_function	0.032129	0.41249	2	2294	6	45598	Pg_S1227.8,Pg_S2097.13
GO:0006812	cation transport	biological_process	0.032534	0.41651	104	2294	1689	45598	Pg_S1066.21,Pg_S4278.4,Pg_S1108.18,Pg_S0664.13,Pg_S5690.1,Pg_S4304.4,Pg_S3064.5,Pg_S0213.51,Pg_S3991.17,Pg_S0992.18,Pg_S1306.5,Pg_S0204.1,Pg_S3414.17,Pg_S0762.14,Pg_S4399.18,Pg_S2038.20,Pg_S5850.4,Pg_S2606.7,Pg_S0450.27,Pg_S4405.7,Pg_S2946.27,Pg_S3187.4,Pg_S1346.12,Pg_S4861.12,Pg_S5365.1,Pg_S4162.1,Pg_S1915.32,Pg_S0708.2,Pg_S2196.6,Pg_S0247.27,Pg_S2641.23,Pg_S1066.2,Pg_S1823.31,Pg_S1670.1,Pg_S387…
GO:0006732	coenzyme metabolic process	biological_process	0.032689	0.41731	29	2294	397	45598	Pg_S2145.36,Pg_S3429.21,Pg_S1295.30,Pg_S7804.7,Pg_S1480.49,Pg_S2871.29,Pg_S0810.2,Pg_S2606.4,Pg_S1439.10,Pg_S1400.29,Pg_S4568.6,Pg_S0587.1,Pg_S6725.6,XLOC_122049,Pg_S0913.16,Pg_S0126.10,Pg_S4914.7,Pg_S1150.7,Pg_S0108.24,Pg_S6687.2,Pg_S4072.1,Pg_S4660.4,Pg_S1774.28,Pg_S5545.1,Pg_S1583.37,Pg_S3759.20,Pg_S3959.3,Pg_S3767.12,Pg_S0304.27
GO:0009119	ribonucleoside metabolic process	biological_process	0.033541	0.42698	26	2294	357	45598	Pg_S4914.7,Pg_S5690.1,XLOC_415891,Pg_S5272.2,Pg_S0126.10,Pg_S3959.3,Pg_S0304.27,Pg_S1583.37,Pg_S0142.32,Pg_S1336.15,Pg_S0810.2,Pg_S2105.1,Pg_S0941.6,Pg_S1740.29,Pg_S3793.16,Pg_S1295.30,Pg_S0111.6,Pg_S2496.1,Pg_S0587.1,Pg_S0812.14,Pg_S6725.6,Pg_S0913.16,Pg_S1400.29,Pg_S0400.26,Pg_S0516.25,Pg_S2606.7
GO:0033014	tetrapyrrole biosynthetic process	biological_process	0.034261	0.43414	21	2294	257	45598	Pg_S1691.4,Pg_S4604.7,Pg_S1372.11,Pg_S5287.7,Pg_S0516.37,XLOC_467156,Pg_S6571.7,Pg_S4206.2,Pg_S4181.13,Pg_S6354.2,Pg_S5036.18,Pg_S1429.11,Pg_S0925.47,Pg_S0616.3,Pg_S3064.5,Pg_S6687.2,Pg_S4369.3,Pg_S3615.10,Pg_S0247.27,Pg_S0536.6,Pg_S4156.25
GO:0008839	4-hydroxy-tetrahydrodipicolinate reductase	molecular_function	0.034294	0.43414	7	2294	56	45598	Pg_S0889.28,Pg_S1678.43,Pg_S6583.5,Pg_S4362.9,Pg_S7717.7,Pg_S6182.3,Pg_S4405.7
GO:0032993	protein-DNA complex	cellular_component	0.034649	0.43741	7	2294	64	45598	Pg_S0883.13,Pg_S0813.20,Pg_S0052.20,Pg_S1632.21,Pg_S1354.8,Pg_S2179.3,Pg_S1291.1
GO:0031225	anchored to membrane	cellular_component	0.034974	0.44028	4	2294	28	45598	Pg_S2307.28,Pg_S0808.38,Pg_S4653.11,Pg_S6109.3
GO:0046700	heterocycle catabolic process	biological_process	0.035429	0.44477	19	2294	241	45598	Pg_S1734.7,Pg_S0341.6,Pg_S2093.20,Pg_S3925.6,Pg_S1336.15,Pg_S1240.42,Pg_S5101.8,Pg_S1347.19,Pg_S3734.11,Pg_S1781.1,Pg_S0125.13,Pg_S3083.17,Pg_S4083.1,Pg_S4155.1,Pg_S1645.6,Pg_S3083.16,Pg_S0189.6,Pg_S2447.1,Pg_S0981.26
GO:0045934	negative regulation of nucleobase-containing compound metabolic process	biological_process	0.035933	0.44861	8	2294	77	45598	Pg_S6147.2,Pg_S7265.2,Pg_S2568.19,Pg_S6370.2,Pg_S3535.2,Pg_S3218.14,Pg_S1703.39,Pg_S2568.20
GO:0051172	negative regulation of nitrogen compound metabolic process	biological_process	0.035933	0.44861	8	2294	77	45598	Pg_S2568.19,Pg_S6370.2,Pg_S7265.2,Pg_S6147.2,Pg_S2568.20,Pg_S1703.39,Pg_S3218.14,Pg_S3535.2
GO:0016820	hydrolase activity, acting on acid anhydrides, catalyzing transmembrane movement of substances	molecular_function	0.036066	0.44904	30	2294	390	45598	Pg_S2641.23,Pg_S1768.1,Pg_S5690.1,Pg_S3669.7,Pg_S4604.8,Pg_S5365.1,Pg_S0664.13,Pg_S0439.55,Pg_S2093.30,Pg_S0403.9,Pg_S1774.28,Pg_S3780.12,Pg_S0142.32,Pg_S1670.1,Pg_S2105.1,Pg_S1049.47,Pg_S2871.29,Pg_S0384.18,Pg_S3485.8,Pg_S7804.7,XLOC_519693,Pg_S2745.4,Pg_S1334.14,Pg_S3085.12,Pg_S0400.8,Pg_S2917.15,Pg_S7852.1,Pg_S0516.25,Pg_S1845.6,Pg_S0121.51
GO:0019400	alditol metabolic process	biological_process	0.036395	0.4519	2	2294	6	45598	Pg_S6867.3,Pg_S3064.5
GO:0044272	sulfur compound biosynthetic process	biological_process	0.03662	0.45345	12	2294	130	45598	Pg_S1501.43,Pg_S6725.6,Pg_S1372.11,Pg_S1771.9,Pg_S2238.4,Pg_S1583.37,Pg_S1400.29,Pg_S2003.17,Pg_S3615.10,Pg_S0810.2,Pg_S4914.7,Pg_S3250.1
GO:1901575	organic substance catabolic process	biological_process	0.037341	0.46112	74	2294	1156	45598	Pg_S3731.15,Pg_S5473.2,Pg_S3759.1,Pg_S6113.2,Pg_S8121.3,Pg_S0234.20,Pg_S0426.36,Pg_S0857.29,Pg_S4442.9,Pg_S3002.13,Pg_S0981.18,Pg_S1058.4,Pg_S6308.10,Pg_S3645.2,Pg_S1368.2,Pg_S5101.8,Pg_S1347.19,Pg_S1781.1,Pg_S0125.13,Pg_S3734.11,XLOC_230567,Pg_S4072.1,Pg_S4752.8,Pg_S3925.6,Pg_S5183.4,Pg_S0341.6,Pg_S4396.6,Pg_S0399.47,Pg_S0189.6,Pg_S0491.15,Pg_S2447.1,Pg_S0304.27,Pg_S4278.2,Pg_S2935.1,Pg_S2323.1,…
GO:0044425	membrane part	cellular_component	0.037473	0.46149	344	2294	6054	45598	Pg_S2692.16,Pg_S1898.8,XLOC_355361,Pg_S4420.7,Pg_S0992.18,Pg_S2453.1,Pg_S0085.69,Pg_S0439.55,Pg_S1108.18,Pg_S0664.13,Pg_S4983.3,Pg_S0439.76,Pg_S4304.4,Pg_S5690.1,Pg_S2438.13,Pg_S0741.10,Pg_S0227.21,Pg_S0620.2,Pg_S4861.12,Pg_S1439.9,Pg_S5198.7,Pg_S0925.13,Pg_S2389.18,Pg_S4399.18,Pg_S5313.4,Pg_S2484.16,Pg_S1670.1,Pg_S0219.50,Pg_S6109.3,Pg_S6136.7,Pg_S5365.1,Pg_S1500.29,Pg_S8663.3,Pg_S5782.5,XLOC_46…
GO:0016762	xyloglucan:xyloglucosyl transferase activity	molecular_function	0.037894	0.46213	6	2294	57	45598	XLOC_029186,Pg_S2521.2,Pg_S5873.7,Pg_S3718.1,Pg_S5918.6,Pg_S1858.19
GO:0048046	apoplast	cellular_component	0.037894	0.46213	6	2294	57	45598	XLOC_029186,Pg_S2521.2,Pg_S5873.7,Pg_S3718.1,Pg_S5918.6,Pg_S1858.19
GO:0042126	nitrate metabolic process	biological_process	0.038035	0.46213	3	2294	13	45598	Pg_S6270.4,Pg_S5674.2,Pg_S4115.4
GO:0042128	nitrate assimilation	biological_process	0.038035	0.46213	3	2294	13	45598	Pg_S6270.4,Pg_S5674.2,Pg_S4115.4
GO:2001057	reactive nitrogen species metabolic process	biological_process	0.038035	0.46213	3	2294	13	45598	Pg_S4115.4,Pg_S5674.2,Pg_S6270.4
GO:0006644	phospholipid metabolic process	biological_process	0.038499	0.46452	27	2294	348	45598	Pg_S4604.8,Pg_S1033.3,Pg_S0473.6,Pg_S2612.5,Pg_S3138.9,Pg_S0826.1,Pg_S8874.2,XLOC_256103,Pg_S5168.16,Pg_S1888.7,Pg_S1770.5,XLOC_247439,Pg_S1902.3,Pg_S0406.5,Pg_S1749.20,Pg_S0241.32,Pg_S0447.5,Pg_S0509.13,Pg_S1785.10,Pg_S4590.8,Pg_S4847.6,Pg_S3285.5,Pg_S5633.3,Pg_S3840.9,Pg_S1516.5,Pg_S4375.11,Pg_S9236.1
GO:0015725	gluconate transport	biological_process	0.038589	0.46452	1	2294	1	45598	Pg_S2124.27
GO:0035429	gluconate transmembrane transport	biological_process	0.038589	0.46452	1	2294	1	45598	Pg_S2124.27
GO:0045892	negative regulation of transcription, DNA-dependent	biological_process	0.038744	0.46452	7	2294	66	45598	Pg_S7265.2,Pg_S1703.39,Pg_S3535.2,Pg_S6147.2,Pg_S3218.14,Pg_S2568.20,Pg_S2568.19
GO:0051253	negative regulation of RNA metabolic process	biological_process	0.038744	0.46452	7	2294	66	45598	Pg_S2568.20,Pg_S2568.19,Pg_S7265.2,Pg_S1703.39,Pg_S3535.2,Pg_S6147.2,Pg_S3218.14
GO:0042278	purine nucleoside metabolic process	biological_process	0.039062	0.46586	25	2294	346	45598	Pg_S1740.29,Pg_S2105.1,Pg_S0810.2,Pg_S0941.6,Pg_S0111.6,Pg_S3793.16,Pg_S1295.30,Pg_S0812.14,Pg_S6725.6,Pg_S0913.16,Pg_S2496.1,Pg_S0587.1,Pg_S0516.25,Pg_S2606.7,Pg_S1400.29,Pg_S0400.26,Pg_S5690.1,XLOC_415891,Pg_S4914.7,Pg_S0126.10,Pg_S5272.2,Pg_S0304.27,Pg_S3959.3,Pg_S0142.32,Pg_S1583.37
GO:0046128	purine ribonucleoside metabolic process	biological_process	0.039062	0.46586	25	2294	346	45598	Pg_S0111.6,Pg_S1295.30,Pg_S3793.16,Pg_S1740.29,Pg_S0941.6,Pg_S2105.1,Pg_S0810.2,Pg_S2606.7,Pg_S0516.25,Pg_S1400.29,Pg_S0400.26,Pg_S0913.16,Pg_S0812.14,Pg_S6725.6,Pg_S0587.1,Pg_S2496.1,Pg_S0126.10,Pg_S5272.2,XLOC_415891,Pg_S5690.1,Pg_S4914.7,Pg_S0142.32,Pg_S1583.37,Pg_S0304.27,Pg_S3959.3
GO:0030234	enzyme regulator activity	molecular_function	0.039268	0.46709	51	2294	794	45598	XLOC_208705,Pg_S3777.12,Pg_S1313.3,Pg_S2568.19,Pg_S5438.4,Pg_S1692.9,Pg_S8915.2,Pg_S0669.3,Pg_S5470.6,Pg_S7221.6,Pg_S0189.6,Pg_S6501.4,Pg_S2641.23,Pg_S0981.26,Pg_S0163.10,Pg_S4156.25,Pg_S4028.9,Pg_S0358.7,Pg_S4223.3,Pg_S3226.14,Pg_S0241.11,Pg_S0961.53,Pg_S2416.14,Pg_S1034.12,Pg_S2568.20,Pg_S2009.7,Pg_S3904.13,Pg_S7123.1,XLOC_106673,Pg_S3643.4,Pg_S0845.16,Pg_S5863.6,Pg_S1915.3,Pg_S5400.1,Pg_S7265.…
GO:0006007	glucose catabolic process	biological_process	0.039934	0.47253	18	2294	224	45598	Pg_S7804.2,Pg_S8121.3,Pg_S0587.1,Pg_S0857.29,Pg_S0426.36,Pg_S1815.15,Pg_S8597.3,Pg_S3731.15,Pg_S2891.3,Pg_S8046.1,Pg_S5158.12,Pg_S5183.4,Pg_S0304.27,Pg_S0093.18,Pg_S1552.15,Pg_S4072.1,Pg_S6123.7,Pg_S1058.4
GO:0019320	hexose catabolic process	biological_process	0.039934	0.47253	18	2294	224	45598	Pg_S8046.1,Pg_S5183.4,Pg_S5158.12,Pg_S3731.15,Pg_S2891.3,Pg_S0857.29,Pg_S0426.36,Pg_S1815.15,Pg_S8597.3,Pg_S8121.3,Pg_S7804.2,Pg_S0587.1,Pg_S1058.4,Pg_S4072.1,Pg_S6123.7,Pg_S1552.15,Pg_S0093.18,Pg_S0304.27
GO:0010333	terpene synthase activity	molecular_function	0.040266	0.47523	8	2294	75	45598	Pg_S3814.1,Pg_S0575.5,Pg_S4412.14,Pg_S4484.21,Pg_S6491.1,Pg_S2623.12,Pg_S3275.5,Pg_S0175.18
GO:0004650	polygalacturonase activity	molecular_function	0.040474	0.47644	9	2294	89	45598	Pg_S2805.2,Pg_S0297.40,Pg_S1410.17,Pg_S3132.21,Pg_S1300.10,Pg_S0682.47,Pg_S7699.9,Pg_S0232.32,Pg_S4369.1
GO:0001700	embryonic development via the syncytial blastoderm	biological_process	0.040954	0.47959	1	2294	1	45598	Pg_S1290.14
GO:0009792	embryo development ending in birth or egg hatching	biological_process	0.040954	0.47959	1	2294	1	45598	Pg_S1290.14
GO:0000808	origin recognition complex	cellular_component	0.041382	0.48334	6	2294	49	45598	Pg_S1108.18,Pg_S3161.7,Pg_S3650.6,Pg_S6640.4,XLOC_370533,Pg_S1726.2
GO:0008654	phospholipid biosynthetic process	biological_process	0.041487	0.48334	16	2294	185	45598	Pg_S0473.6,Pg_S4604.8,Pg_S3138.9,XLOC_256103,Pg_S5168.16,XLOC_247439,Pg_S1749.20,Pg_S0406.5,Pg_S1770.5,Pg_S0509.13,Pg_S0447.5,Pg_S1785.10,Pg_S4847.6,Pg_S3285.5,Pg_S4375.11,Pg_S3840.9
GO:0046365	monosaccharide catabolic process	biological_process	0.041692	0.48448	18	2294	225	45598	Pg_S3731.15,Pg_S2891.3,Pg_S8046.1,Pg_S5183.4,Pg_S5158.12,Pg_S7804.2,Pg_S8121.3,Pg_S0587.1,Pg_S0426.36,Pg_S0857.29,Pg_S8597.3,Pg_S1815.15,Pg_S1058.4,Pg_S0304.27,Pg_S0093.18,Pg_S4072.1,Pg_S1552.15,Pg_S6123.7
GO:0005057	receptor signaling protein activity	molecular_function	0.041981	0.4866	2	2294	7	45598	XLOC_518807,Pg_S5748.2
GO:0044724	single-organism carbohydrate catabolic process	biological_process	0.042195	0.48783	19	2294	240	45598	Pg_S4072.1,Pg_S1552.15,Pg_S6123.7,Pg_S0304.27,Pg_S0093.18,Pg_S1058.4,Pg_S3002.13,Pg_S1815.15,Pg_S8597.3,Pg_S0857.29,Pg_S0426.36,Pg_S0587.1,Pg_S8121.3,Pg_S7804.2,Pg_S5158.12,Pg_S5183.4,Pg_S8046.1,Pg_S2891.3,Pg_S3731.15
GO:0006979	response to oxidative stress	biological_process	0.04237	0.4886	18	2294	233	45598	Pg_S0252.43,Pg_S2468.20,Pg_S3535.7,Pg_S3754.1,Pg_S1108.18,Pg_S2668.6,Pg_S2971.15,Pg_S1726.2,Pg_S0664.4,Pg_S0406.2,XLOC_096939,Pg_S5422.6,Pg_S4571.4,Pg_S7580.3,Pg_S3296.1,Pg_S2148.19,Pg_S0575.47,Pg_S1420.1
GO:0009085	lysine biosynthetic process	biological_process	0.043052	0.49271	7	2294	59	45598	Pg_S7717.7,Pg_S6583.5,Pg_S4362.9,Pg_S0889.28,Pg_S1678.43,Pg_S4405.7,Pg_S6182.3
GO:0009089	lysine biosynthetic process via diaminopimelate	biological_process	0.043052	0.49271	7	2294	59	45598	Pg_S7717.7,Pg_S4362.9,Pg_S6583.5,Pg_S0889.28,Pg_S1678.43,Pg_S4405.7,Pg_S6182.3
GO:0046451	diaminopimelate metabolic process	biological_process	0.043052	0.49271	7	2294	59	45598	Pg_S6182.3,Pg_S4405.7,Pg_S0889.28,Pg_S1678.43,Pg_S6583.5,Pg_S4362.9,Pg_S7717.7
GO:0044270	cellular nitrogen compound catabolic process	biological_process	0.043713	0.49901	19	2294	246	45598	Pg_S1734.7,Pg_S0341.6,Pg_S2093.20,Pg_S1336.15,Pg_S3925.6,Pg_S1240.42,Pg_S3734.11,Pg_S0125.13,Pg_S1781.1,Pg_S1347.19,Pg_S5101.8,Pg_S3083.17,Pg_S1645.6,Pg_S0189.6,Pg_S3083.16,Pg_S4083.1,Pg_S4155.1,Pg_S0981.26,Pg_S2447.1
GO:0004197	cysteine-type endopeptidase activity	molecular_function	0.044328	0.50394	17	2294	214	45598	XLOC_115403,Pg_S6681.2,Pg_S0753.13,Pg_S1844.10,Pg_S4072.17,Pg_S2014.20,Pg_S1940.5,Pg_S3448.14,Pg_S0671.1,Pg_S1414.19,Pg_S5325.1,Pg_S4888.12,Pg_S0032.3,Pg_S3777.12,Pg_S2225.1,Pg_S2435.8,Pg_S5009.5
GO:0004521	endoribonuclease activity	molecular_function	0.044367	0.50394	15	2294	178	45598	Pg_S3087.1,Pg_S3169.2,Pg_S8361.1,Pg_S2185.1,Pg_S8361.2,Pg_S7439.1,Pg_S3660.9,Pg_S2281.6,Pg_S0350.37,Pg_S4206.2,Pg_S0722.1,Pg_S0939.10,Pg_S3087.2,Pg_S0091.2,Pg_S0536.6
GO:0071949	FAD binding	molecular_function	0.044602	0.50523	15	2294	174	45598	Pg_S2673.5,Pg_S6354.2,Pg_S3582.11,Pg_S3840.9,Pg_S5287.7,Pg_S2606.7,Pg_S3767.14,Pg_S0883.13,Pg_S3064.5,Pg_S0245.15,Pg_S5873.6,Pg_S4206.2,Pg_S1110.9,Pg_S0536.6,Pg_S6308.10
GO:0051184	cofactor transporter activity	molecular_function	0.044704	0.50523	3	2294	17	45598	Pg_S0845.13,Pg_S0406.2,Pg_S4028.7
GO:0016702	oxidoreductase activity, acting on single donors with incorporation of molecular oxygen, incorporation of two atoms of oxygen	molecular_function	0.045361	0.51139	10	2294	101	45598	Pg_S5962.1,Pg_S5902.4,Pg_S0318.12,Pg_S1275.6,Pg_S3622.8,XLOC_411558,Pg_S8898.2,Pg_S1641.13,Pg_S5278.3,Pg_S1679.47
GO:0008171	O-methyltransferase activity	molecular_function	0.04679	0.52498	13	2294	149	45598	Pg_S0288.35,Pg_S2124.19,Pg_S3328.5,Pg_S6804.3,Pg_S5312.2,Pg_S1110.9,Pg_S3854.1,Pg_S5312.8,Pg_S1401.6,Pg_S0077.34,Pg_S8510.3,Pg_S3582.11,Pg_S5036.18
GO:0044238	primary metabolic process	biological_process	0.046799	0.52498	1015	2294	19120	45598	Pg_S4815.1,Pg_S5867.1,Pg_S2145.17,Pg_S0264.3,Pg_S0590.7,XLOC_063200,Pg_S1876.8,Pg_S3669.7,Pg_S3431.8,Pg_S3086.8,Pg_S3649.10,Pg_S1290.11,Pg_S5092.1,Pg_S4288.6,XLOC_359260,Pg_S5335.1,Pg_S6999.3,Pg_S1785.10,Pg_S0857.47,XLOC_411216,Pg_S5320.6,Pg_S1372.11,Pg_S3218.14,Pg_S2569.20,Pg_S2745.4,Pg_S1940.5,Pg_S1632.21,Pg_S2238.4,Pg_S4323.3,Pg_S3132.21,Pg_S0925.47,Pg_S1034.41,Pg_S3345.5,Pg_S7900.2,Pg_S4642.2…
GO:0003951	NAD+ kinase activity	molecular_function	0.047319	0.5282	4	2294	24	45598	Pg_S2145.36,Pg_S5545.1,Pg_S4072.1,Pg_S4660.4
GO:0006741	NADP biosynthetic process	biological_process	0.047319	0.5282	4	2294	24	45598	Pg_S2145.36,Pg_S5545.1,Pg_S4660.4,Pg_S4072.1
GO:0019637	organophosphate metabolic process	biological_process	0.048003	0.53452	69	2294	1087	45598	Pg_S1774.28,Pg_S3064.5,Pg_S8874.2,Pg_S0894.3,Pg_S5690.1,Pg_S4604.8,Pg_S0473.6,Pg_S4847.6,Pg_S3285.5,Pg_S4375.11,Pg_S3840.9,Pg_S2606.7,Pg_S1439.10,Pg_S4399.8,Pg_S2145.36,Pg_S5119.1,Pg_S4660.4,Pg_S5168.16,Pg_S8208.2,Pg_S0126.10,Pg_S0587.1,Pg_S2936.6,Pg_S2496.1,Pg_S0812.14,Pg_S1785.10,Pg_S0241.32,Pg_S2871.29,Pg_S0509.13,Pg_S1749.20,Pg_S0406.5,Pg_S1888.7,Pg_S3959.3,Pg_S5101.8,Pg_S4072.1,Pg_S0826.1,Pg…
GO:0016709	oxidoreductase activity, acting on paired donors, with incorporation or reduction of molecular oxygen, NAD(P)H as one donor, and incorporation of one atom of oxygen	molecular_function	0.048276	0.53625	10	2294	110	45598	Pg_S3767.14,Pg_S2606.7,Pg_S4206.2,Pg_S3064.5,Pg_S3582.11,Pg_S6354.2,Pg_S0131.20,Pg_S1110.9,Pg_S6308.10,Pg_S0536.6
GO:0009790	embryo development	biological_process	0.049525	0.54817	4	2294	31	45598	XLOC_235749,Pg_S1464.16,Pg_S1290.14,XLOC_235829
GO:0034220	ion transmembrane transport	biological_process	0.049592	0.54817	46	2294	702	45598	Pg_S3793.16,XLOC_519693,Pg_S0204.1,Pg_S2124.27,Pg_S3414.17,Pg_S0762.14,Pg_S4399.18,Pg_S0400.26,Pg_S6073.1,Pg_S5850.4,Pg_S0516.25,Pg_S2606.7,Pg_S1346.12,Pg_S1066.21,Pg_S3161.7,Pg_S0664.13,Pg_S5690.1,XLOC_415891,Pg_S1658.22,Pg_S5400.1,Pg_S6136.5,Pg_S0992.18,Pg_S1417.1,Pg_S7453.5,Pg_S4800.12,Pg_S0111.6,Pg_S2105.1,Pg_S0266.11,Pg_S4586.9,Pg_S1740.29,Pg_S7852.1,Pg_S0595.28,Pg_S4223.3,Pg_S3085.12,Pg_S94…
GO:0005471	ATP:ADP antiporter activity	molecular_function	0.050826	0.55943	2	2294	7	45598	Pg_S2692.16,Pg_S0403.3
GO:1901361	organic cyclic compound catabolic process	biological_process	0.051033	0.55943	19	2294	251	45598	Pg_S1240.42,Pg_S1336.15,Pg_S3925.6,Pg_S2093.20,Pg_S0341.6,Pg_S1734.7,Pg_S0981.26,Pg_S2447.1,Pg_S0189.6,Pg_S3083.16,Pg_S1645.6,Pg_S4155.1,Pg_S4083.1,Pg_S3083.17,Pg_S0125.13,Pg_S1781.1,Pg_S3734.11,Pg_S1347.19,Pg_S5101.8
GO:0010558	negative regulation of macromolecule biosynthetic process	biological_process	0.051227	0.55943	9	2294	101	45598	Pg_S6370.2,Pg_S2568.19,Pg_S7265.2,Pg_S6147.2,Pg_S2568.20,Pg_S1703.39,Pg_S3218.14,Pg_S0765.9,Pg_S3535.2
GO:0031327	negative regulation of cellular biosynthetic process	biological_process	0.051227	0.55943	9	2294	101	45598	Pg_S2568.19,Pg_S6370.2,Pg_S7265.2,Pg_S6147.2,Pg_S2568.20,Pg_S1703.39,Pg_S3218.14,Pg_S3535.2,Pg_S0765.9
GO:2000113	negative regulation of cellular macromolecule biosynthetic process	biological_process	0.051227	0.55943	9	2294	101	45598	Pg_S1703.39,Pg_S3535.2,Pg_S0765.9,Pg_S3218.14,Pg_S2568.20,Pg_S7265.2,Pg_S6147.2,Pg_S6370.2,Pg_S2568.19
GO:0006059	hexitol metabolic process	biological_process	0.051852	0.56353	1	2294	1	45598	Pg_S6867.3
GO:0019402	galactitol metabolic process	biological_process	0.051852	0.56353	1	2294	1	45598	Pg_S6867.3
GO:1901700	response to oxygen-containing compound	biological_process	0.052228	0.56626	6	2294	60	45598	Pg_S5069.1,Pg_S1715.16,Pg_S1973.24,Pg_S3109.14,Pg_S4601.6,Pg_S1420.1
GO:0005665	DNA-directed RNA polymerase II, core complex	cellular_component	0.053226	0.5757	2	2294	8	45598	Pg_S4129.6,Pg_S3645.2
GO:0006006	glucose metabolic process	biological_process	0.053549	0.57782	20	2294	264	45598	Pg_S8121.3,Pg_S7804.2,Pg_S0587.1,Pg_S0426.36,Pg_S0857.29,Pg_S4497.14,Pg_S8597.3,Pg_S1815.15,Pg_S3731.15,Pg_S2891.3,Pg_S8046.1,Pg_S5183.4,Pg_S5158.12,Pg_S0093.18,Pg_S0304.27,Pg_S4072.1,Pg_S6123.7,Pg_S1552.15,Pg_S3064.5,Pg_S1058.4
GO:0008131	primary amine oxidase activity	molecular_function	0.054288	0.5838	4	2294	28	45598	Pg_S1698.3,Pg_S4604.8,Pg_S2784.12,Pg_S2784.11
GO:0008374	O-acyltransferase activity	molecular_function	0.054361	0.5838	10	2294	106	45598	Pg_S2238.4,Pg_S0826.1,Pg_S7851.1,Pg_S1735.14,Pg_S1501.43,Pg_S1516.5,Pg_S1372.11,Pg_S5633.3,Pg_S3615.10,Pg_S8395.1
GO:0031324	negative regulation of cellular metabolic process	biological_process	0.054653	0.58555	9	2294	102	45598	Pg_S3535.2,Pg_S0765.9,Pg_S3218.14,Pg_S1703.39,Pg_S2568.20,Pg_S6147.2,Pg_S7265.2,Pg_S2568.19,Pg_S6370.2
GO:0097034	mitochondrial respiratory chain complex IV biogenesis	biological_process	0.055309	0.59118	4	2294	27	45598	Pg_S1877.3,Pg_S3448.14,Pg_S0620.2,Pg_S1759.2
GO:0051537	2 iron, 2 sulfur cluster binding	molecular_function	0.055439	0.59118	7	2294	64	45598	Pg_S3959.3,Pg_S0082.2,Pg_S3806.1,Pg_S0760.23,Pg_S2145.35,Pg_S0817.16,Pg_S4660.3
GO:0009074	aromatic amino acid family catabolic process	biological_process	0.056084	0.59665	3	2294	16	45598	Pg_S1240.42,Pg_S3083.17,Pg_S3083.16
GO:0006665	sphingolipid metabolic process	biological_process	0.057295	0.60683	4	2294	26	45598	Pg_S1500.29,Pg_S2773.17,Pg_S2805.26,XLOC_440369
GO:0004089	carbonate dehydratase activity	molecular_function	0.057681	0.60683	3	2294	16	45598	Pg_S2611.4,Pg_S3615.3,Pg_S1314.19
GO:0000786	nucleosome	cellular_component	0.057786	0.60683	6	2294	58	45598	Pg_S1632.21,Pg_S0813.20,Pg_S0052.20,Pg_S1354.8,Pg_S2179.3,Pg_S1291.1
GO:0018580	nitronate monooxygenase activity	molecular_function	0.05799	0.60683	4	2294	31	45598	Pg_S0108.24,Pg_S1439.10,Pg_S1771.9,Pg_S3250.1
GO:0006729	tetrahydrobiopterin biosynthetic process	biological_process	0.058214	0.60683	2	2294	8	45598	Pg_S1480.49,Pg_S3429.21
GO:0008124	4-alpha-hydroxytetrahydrobiopterin dehydratase activity	molecular_function	0.058214	0.60683	2	2294	8	45598	Pg_S3429.21,Pg_S1480.49
GO:0046146	tetrahydrobiopterin metabolic process	biological_process	0.058214	0.60683	2	2294	8	45598	Pg_S3429.21,Pg_S1480.49
GO:0005747	mitochondrial respiratory chain complex I	cellular_component	0.058491	0.60683	5	2294	38	45598	Pg_S1035.9,Pg_S1189.4,Pg_S6962.2,Pg_S3226.10,Pg_S1275.6
GO:0030964	NADH dehydrogenase complex	cellular_component	0.058491	0.60683	5	2294	38	45598	Pg_S1275.6,Pg_S3226.10,Pg_S6962.2,Pg_S1189.4,Pg_S1035.9
GO:0045271	respiratory chain complex I	cellular_component	0.058491	0.60683	5	2294	38	45598	Pg_S1189.4,Pg_S6962.2,Pg_S3226.10,Pg_S1035.9,Pg_S1275.6
GO:0004420	hydroxymethylglutaryl-CoA reductase (NADPH) activity	molecular_function	0.058514	0.60683	4	2294	32	45598	Pg_S3959.3,Pg_S0913.16,Pg_S1295.30,Pg_S0126.10
GO:0000097	sulfur amino acid biosynthetic process	biological_process	0.060521	0.62479	4	2294	30	45598	Pg_S2238.4,Pg_S1501.43,Pg_S3615.10,Pg_S1372.11
GO:0002520	immune system development	biological_process	0.060521	0.62479	2	2294	7	45598	Pg_S3345.5,Pg_S7114.7
GO:0046797	viral procapsid maturation	biological_process	0.060672	0.62493	1	2294	1	45598	Pg_S6750.8
GO:0008061	chitin binding	molecular_function	0.061271	0.62839	4	2294	30	45598	Pg_S2323.1,Pg_S0423.30,Pg_S1345.5,XLOC_230567
GO:0009916	alternative oxidase activity	molecular_function	0.061286	0.62839	3	2294	16	45598	Pg_S0096.17,Pg_S5192.5,Pg_S1150.7
GO:0007050	cell cycle arrest	biological_process	0.061968	0.63395	4	2294	33	45598	Pg_S6136.7,Pg_S1106.22,Pg_S7221.6,Pg_S1915.3
GO:1901135	carbohydrate derivative metabolic process	biological_process	0.062297	0.63588	69	2294	1106	45598	Pg_S0126.10,Pg_S5168.16,Pg_S1749.20,Pg_S0297.48,Pg_S0810.2,Pg_S1345.5,Pg_S0812.14,Pg_S6370.2,Pg_S2496.1,Pg_S2936.6,Pg_S0587.1,Pg_S4604.8,Pg_S5690.1,Pg_S4914.7,Pg_S6571.5,Pg_S0423.30,Pg_S3064.5,Pg_S4399.8,Pg_S1439.10,Pg_S1940.14,Pg_S1336.15,Pg_S2606.7,Pg_S3840.9,Pg_S4375.11,Pg_S1789.2,Pg_S4339.13,Pg_S0298.15,Pg_S5272.2,Pg_S3138.9,Pg_S0491.15,Pg_S0189.6,Pg_S1220.6,Pg_S0142.32,Pg_S2323.1,Pg_S2935.1,…
GO:0010277	chlorophyllide a oxygenase [overall] activity	molecular_function	0.062529	0.63681	3	2294	17	45598	Pg_S2606.4,Pg_S0760.23,Pg_S0817.16
GO:0009877	nodulation	biological_process	0.063083	0.64101	7	2294	65	45598	Pg_S5104.2,Pg_S3582.11,Pg_S1401.6,Pg_S1110.9,Pg_S0077.34,Pg_S6389.3,Pg_S4766.9
GO:0071705	nitrogen compound transport	biological_process	0.063993	0.6488	24	2294	348	45598	Pg_S1507.32,Pg_S1417.1,Pg_S1658.22,XLOC_016914,Pg_S6136.5,Pg_S0845.13,Pg_S4028.7,Pg_S0987.34,Pg_S1736.3,Pg_S4396.6,Pg_S5902.4,Pg_S3356.14,Pg_S2196.5,Pg_S4357.1,Pg_S3161.7,Pg_S1164.3,Pg_S1967.2,Pg_S2179.17,XLOC_506370,Pg_S0590.5,Pg_S3187.4,Pg_S1434.7,Pg_S2496.20,Pg_S5910.5
GO:0019439	aromatic compound catabolic process	biological_process	0.06417	0.64915	19	2294	258	45598	Pg_S2447.1,Pg_S0981.26,Pg_S4155.1,Pg_S4083.1,Pg_S3083.16,Pg_S0189.6,Pg_S1645.6,Pg_S3083.17,Pg_S1347.19,Pg_S5101.8,Pg_S0125.13,Pg_S1781.1,Pg_S3734.11,Pg_S1240.42,Pg_S3925.6,Pg_S1336.15,Pg_S2093.20,Pg_S0341.6,Pg_S1734.7
GO:1901576	organic substance biosynthetic process	biological_process	0.064366	0.64968	520	2294	9689	45598	Pg_S4151.11,Pg_S0384.18,Pg_S3650.6,Pg_S4619.5,XLOC_505796,Pg_S1583.9,Pg_S0500.16,Pg_S0447.20,Pg_S0001.1,Pg_S4412.14,Pg_S4883.15,Pg_S2003.4,Pg_S0111.6,Pg_S8261.1,Pg_S3857.5,Pg_S3027.11,Pg_S0439.2,Pg_S8966.1,Pg_S2286.21,Pg_S4512.12,Pg_S0755.1,Pg_S0280.24,Pg_S7851.1,Pg_S8587.2,Pg_S1551.6,Pg_S4311.3,Pg_S6041.4,XLOC_055994,Pg_S1104.11,Pg_S1084.8,Pg_S2456.20,Pg_S0708.24,Pg_S2289.15,Pg_S4024.2,Pg_S1416.…
GO:0004869	cysteine-type endopeptidase inhibitor activity	molecular_function	0.065498	0.65964	2	2294	10	45598	Pg_S2706.24,Pg_S0669.3
GO:0005618	cell wall	cellular_component	0.069914	0.69119	15	2294	216	45598	Pg_S0213.45,Pg_S1858.19,Pg_S1348.5,XLOC_029186,Pg_S1692.9,Pg_S2608.6,Pg_S5470.6,Pg_S3718.1,Pg_S5918.6,Pg_S7123.1,Pg_S1749.20,Pg_S5873.7,Pg_S2521.2,Pg_S3904.13,Pg_S3214.4
GO:0004807	triose-phosphate isomerase activity	molecular_function	0.070137	0.69119	3	2294	19	45598	Pg_S2061.18,Pg_S0727.8,Pg_S5677.7
GO:0005905	coated pit	cellular_component	0.070276	0.69119	3	2294	18	45598	Pg_S0577.13,Pg_S4135.19,Pg_S5782.5
GO:0012510	trans-Golgi network transport vesicle membrane	cellular_component	0.070276	0.69119	3	2294	18	45598	Pg_S5782.5,Pg_S0577.13,Pg_S4135.19
GO:0030125	clathrin vesicle coat	cellular_component	0.070276	0.69119	3	2294	18	45598	Pg_S4135.19,Pg_S0577.13,Pg_S5782.5
GO:0030130	clathrin coat of trans-Golgi network vesicle	cellular_component	0.070276	0.69119	3	2294	18	45598	Pg_S0577.13,Pg_S4135.19,Pg_S5782.5
GO:0030132	clathrin coat of coated pit	cellular_component	0.070276	0.69119	3	2294	18	45598	Pg_S0577.13,Pg_S4135.19,Pg_S5782.5
GO:0030136	clathrin-coated vesicle	cellular_component	0.070276	0.69119	3	2294	18	45598	Pg_S5782.5,Pg_S4135.19,Pg_S0577.13
GO:0030140	trans-Golgi network transport vesicle	cellular_component	0.070276	0.69119	3	2294	18	45598	Pg_S0577.13,Pg_S4135.19,Pg_S5782.5
GO:0030665	clathrin-coated vesicle membrane	cellular_component	0.070276	0.69119	3	2294	18	45598	Pg_S0577.13,Pg_S4135.19,Pg_S5782.5
GO:0016838	carbon-oxygen lyase activity, acting on phosphates	molecular_function	0.070456	0.69119	8	2294	83	45598	Pg_S4412.14,Pg_S3814.1,Pg_S0575.5,Pg_S3275.5,Pg_S0175.18,Pg_S2623.12,Pg_S4484.21,Pg_S6491.1
GO:0044282	small molecule catabolic process	biological_process	0.070614	0.69119	8	2294	81	45598	Pg_S3002.13,Pg_S3083.16,Pg_S4752.8,Pg_S4129.6,Pg_S1240.42,Pg_S3645.2,Pg_S4278.2,Pg_S3083.17
GO:0044712	single-organism catabolic process	biological_process	0.070614	0.69119	8	2294	81	45598	Pg_S4752.8,Pg_S3083.16,Pg_S3002.13,Pg_S3645.2,Pg_S1240.42,Pg_S4129.6,Pg_S4278.2,Pg_S3083.17
GO:0006790	sulfur compound metabolic process	biological_process	0.071657	0.69989	19	2294	251	45598	Pg_S6725.6,Pg_S1771.9,Pg_S1372.11,Pg_S1845.6,Pg_S1642.4,Pg_S1400.29,XLOC_060265,Pg_S0810.2,Pg_S3250.1,Pg_S1501.43,Pg_S0602.22,Pg_S6469.7,Pg_S2238.4,Pg_S2003.17,Pg_S1774.28,Pg_S1583.37,Pg_S3615.10,Pg_S3579.4,Pg_S4914.7
GO:0019359	nicotinamide nucleotide biosynthetic process	biological_process	0.072266	0.70281	5	2294	39	45598	Pg_S4660.4,Pg_S4072.1,Pg_S5545.1,Pg_S2145.36,Pg_S3759.20
GO:0019363	pyridine nucleotide biosynthetic process	biological_process	0.072266	0.70281	5	2294	39	45598	Pg_S3759.20,Pg_S4072.1,Pg_S4660.4,Pg_S5545.1,Pg_S2145.36
GO:0009116	nucleoside metabolic process	biological_process	0.073003	0.70846	28	2294	416	45598	Pg_S0516.25,Pg_S2606.7,Pg_S0400.26,Pg_S1400.29,Pg_S0812.14,Pg_S6725.6,Pg_S0913.16,Pg_S2496.1,Pg_S0587.1,Pg_S0111.6,Pg_S3793.16,Pg_S1295.30,Pg_S1740.29,Pg_S1336.15,Pg_S2105.1,Pg_S0941.6,Pg_S0810.2,Pg_S0142.32,Pg_S1583.37,Pg_S0304.27,Pg_S3959.3,Pg_S0126.10,Pg_S5272.2,Pg_S5690.1,XLOC_415891,Pg_S3138.9,Pg_S0189.6,Pg_S4914.7
GO:1901657	glycosyl compound metabolic process	biological_process	0.074719	0.71993	28	2294	417	45598	Pg_S2496.1,Pg_S0587.1,Pg_S6725.6,Pg_S0812.14,Pg_S0913.16,Pg_S1400.29,Pg_S0400.26,Pg_S2606.7,Pg_S0516.25,Pg_S2105.1,Pg_S1336.15,Pg_S0941.6,Pg_S0810.2,Pg_S1740.29,Pg_S3793.16,Pg_S1295.30,Pg_S0111.6,Pg_S3959.3,Pg_S0304.27,Pg_S1583.37,Pg_S0142.32,Pg_S0189.6,Pg_S4914.7,Pg_S5690.1,Pg_S3138.9,XLOC_415891,Pg_S5272.2,Pg_S0126.10
GO:0051336	regulation of hydrolase activity	biological_process	0.074968	0.71993	6	2294	57	45598	Pg_S1647.24,Pg_S0961.53,Pg_S0358.7,Pg_S0189.6,Pg_S1034.12,Pg_S3226.14
GO:0006621	protein retention in ER lumen	biological_process	0.075138	0.71993	4	2294	28	45598	Pg_S0925.13,Pg_S1145.9,Pg_S0234.20,Pg_S0292.13
GO:0035437	maintenance of protein localization in endoplasmic reticulum	biological_process	0.075138	0.71993	4	2294	28	45598	Pg_S0234.20,Pg_S0292.13,Pg_S0925.13,Pg_S1145.9
GO:0046923	ER retention sequence binding	molecular_function	0.075138	0.71993	4	2294	28	45598	Pg_S0292.13,Pg_S0234.20,Pg_S0925.13,Pg_S1145.9
GO:0072595	maintenance of protein localization in organelle	biological_process	0.075138	0.71993	4	2294	28	45598	Pg_S0925.13,Pg_S1145.9,Pg_S0292.13,Pg_S0234.20
GO:0019220	regulation of phosphate metabolic process	biological_process	0.075692	0.72218	7	2294	74	45598	Pg_S3887.24,Pg_S1034.12,Pg_S0189.6,Pg_S3226.14,Pg_S2207.4,Pg_S0961.53,Pg_S0358.7
GO:0051174	regulation of phosphorus metabolic process	biological_process	0.075692	0.72218	7	2294	74	45598	Pg_S3887.24,Pg_S0189.6,Pg_S1034.12,Pg_S3226.14,Pg_S2207.4,Pg_S0358.7,Pg_S0961.53
GO:0008677	2-dehydropantoate 2-reductase activity	molecular_function	0.076376	0.72717	7	2294	69	45598	Pg_S1110.9,Pg_S0247.27,Pg_S1429.11,Pg_S6308.10,Pg_S0616.3,Pg_S2606.7,Pg_S3064.5
GO:0006518	peptide metabolic process	biological_process	0.07736	0.735	8	2294	83	45598	Pg_S3579.4,Pg_S6896.2,Pg_S4863.7,Pg_S6647.3,Pg_S0536.31,Pg_S0602.22,Pg_S6469.7,Pg_S5417.3
GO:0008661	1-deoxy-D-xylulose-5-phosphate synthase activity	molecular_function	0.077769	0.7358	4	2294	29	45598	Pg_S2229.10,Pg_S0102.4,Pg_S1908.21,Pg_S1551.6
GO:0016744	transferase activity, transferring aldehyde or ketonic groups	molecular_function	0.077769	0.7358	4	2294	29	45598	Pg_S1551.6,Pg_S1908.21,Pg_S0102.4,Pg_S2229.10
GO:0004779	sulfate adenylyltransferase activity	molecular_function	0.078744	0.74157	2	2294	8	45598	Pg_S0682.30,Pg_S3794.1
GO:0004781	sulfate adenylyltransferase (ATP) activity	molecular_function	0.078744	0.74157	2	2294	8	45598	Pg_S0682.30,Pg_S3794.1
GO:0004540	ribonuclease activity	molecular_function	0.078869	0.74157	19	2294	253	45598	Pg_S0722.1,Pg_S0939.10,Pg_S7439.1,Pg_S3087.1,Pg_S3169.2,Pg_S2185.1,Pg_S8361.1,Pg_S8361.2,Pg_S0280.41,Pg_S0981.26,Pg_S2447.1,Pg_S0536.6,Pg_S3087.2,Pg_S4206.2,Pg_S2281.6,Pg_S0350.37,Pg_S3660.9,Pg_S0093.98,Pg_S0091.2
GO:0004601	peroxidase activity	molecular_function	0.079259	0.74216	17	2294	232	45598	Pg_S0575.47,Pg_S2148.19,Pg_S3296.1,Pg_S7580.3,Pg_S4571.4,Pg_S5422.6,XLOC_096939,Pg_S0406.2,Pg_S0883.13,Pg_S0664.4,Pg_S2971.15,Pg_S2668.6,Pg_S3535.7,Pg_S3754.1,Pg_S2468.20,Pg_S0252.43,Pg_S3303.4
GO:0016684	oxidoreductase activity, acting on peroxide as acceptor	molecular_function	0.079259	0.74216	17	2294	232	45598	Pg_S0406.2,Pg_S5422.6,XLOC_096939,Pg_S0883.13,Pg_S0664.4,Pg_S0575.47,Pg_S7580.3,Pg_S3296.1,Pg_S4571.4,Pg_S2148.19,Pg_S3535.7,Pg_S3754.1,Pg_S0252.43,Pg_S3303.4,Pg_S2468.20,Pg_S2971.15,Pg_S2668.6
GO:0070972	protein localization to endoplasmic reticulum	biological_process	0.079827	0.74593	14	2294	166	45598	XLOC_060265,Pg_S0292.13,Pg_S0143.1,Pg_S0808.7,Pg_S2569.13,Pg_S5949.7,Pg_S1242.42,Pg_S0925.13,Pg_S7804.7,Pg_S2310.1,Pg_S0234.20,Pg_S1202.7,Pg_S1774.28,Pg_S1145.9
GO:0006865	amino acid transport	biological_process	0.080198	0.74786	9	2294	103	45598	Pg_S6136.5,Pg_S1658.22,XLOC_016914,Pg_S1417.1,XLOC_506370,Pg_S1967.2,Pg_S3161.7,Pg_S1164.3,Pg_S0987.34
GO:0009636	response to toxic substance	biological_process	0.080493	0.74829	6	2294	58	45598	Pg_S4357.6,Pg_S0213.21,Pg_S4162.1,Pg_S1468.5,Pg_S0708.2,Pg_S2961.5
GO:0072521	purine-containing compound metabolic process	biological_process	0.080575	0.74829	28	2294	425	45598	Pg_S5690.1,XLOC_415891,Pg_S0189.6,Pg_S4914.7,Pg_S0126.10,Pg_S5272.2,Pg_S0304.27,Pg_S3959.3,Pg_S0142.32,Pg_S1583.37,Pg_S1740.29,Pg_S0810.2,Pg_S2105.1,Pg_S0941.6,Pg_S0111.6,Pg_S5119.1,Pg_S3793.16,Pg_S1295.30,Pg_S4399.8,Pg_S0812.14,Pg_S6725.6,Pg_S0913.16,Pg_S2496.1,Pg_S0587.1,Pg_S0516.25,Pg_S2606.7,Pg_S0400.26,Pg_S1400.29
GO:0042559	pteridine-containing compound biosynthetic process	biological_process	0.081486	0.7552	6	2294	58	45598	Pg_S1480.49,Pg_S4568.6,Pg_S2606.4,Pg_S3767.12,Pg_S6687.2,Pg_S3429.21
GO:0032957	inositol trisphosphate metabolic process	biological_process	0.083104	0.76086	3	2294	21	45598	Pg_S7433.1,Pg_S0894.3,Pg_S8208.2
GO:0043647	inositol phosphate metabolic process	biological_process	0.083104	0.76086	3	2294	21	45598	Pg_S0894.3,Pg_S7433.1,Pg_S8208.2
GO:0047325	inositol tetrakisphosphate 1-kinase activity	molecular_function	0.083104	0.76086	3	2294	21	45598	Pg_S8208.2,Pg_S0894.3,Pg_S7433.1
GO:0051765	inositol tetrakisphosphate kinase activity	molecular_function	0.083104	0.76086	3	2294	21	45598	Pg_S0894.3,Pg_S7433.1,Pg_S8208.2
GO:0052725	inositol-1,3,4-trisphosphate 6-kinase activity	molecular_function	0.083104	0.76086	3	2294	21	45598	Pg_S7433.1,Pg_S0894.3,Pg_S8208.2
GO:0052726	inositol-1,3,4-trisphosphate 5-kinase activity	molecular_function	0.083104	0.76086	3	2294	21	45598	Pg_S8208.2,Pg_S7433.1,Pg_S0894.3
GO:0016843	amine-lyase activity	molecular_function	0.08388	0.76233	3	2294	21	45598	Pg_S0252.23,Pg_S5978.4,Pg_S4463.3
GO:0016844	strictosidine synthase activity	molecular_function	0.08388	0.76233	3	2294	21	45598	Pg_S5978.4,Pg_S4463.3,Pg_S0252.23
GO:0005516	calmodulin binding	molecular_function	0.084117	0.76233	9	2294	99	45598	Pg_S0343.7,Pg_S7990.4,Pg_S4708.1,Pg_S1713.21,Pg_S4371.7,Pg_S5337.2,Pg_S4106.2,Pg_S0043.8,XLOC_478641
GO:0006568	tryptophan metabolic process	biological_process	0.084274	0.76233	3	2294	18	45598	Pg_S3083.17,Pg_S1240.42,Pg_S3083.16
GO:0006586	indolalkylamine metabolic process	biological_process	0.084274	0.76233	3	2294	18	45598	Pg_S3083.17,Pg_S1240.42,Pg_S3083.16
GO:0042430	indole-containing compound metabolic process	biological_process	0.084274	0.76233	3	2294	18	45598	Pg_S3083.17,Pg_S1240.42,Pg_S3083.16
GO:0006948	induction by virus of host cell-cell fusion	biological_process	0.085605	0.77167	2	2294	9	45598	Pg_S6485.2,Pg_S7088.4
GO:0030259	lipid glycosylation	biological_process	0.085853	0.77167	5	2294	50	45598	Pg_S3086.8,Pg_S5521.1,Pg_S0247.24,Pg_S5237.4,Pg_S2693.15
GO:0004719	protein-L-isoaspartate (D-aspartate) O-methyltransferase activity	molecular_function	0.085997	0.77167	7	2294	72	45598	Pg_S6804.3,Pg_S0288.35,Pg_S2124.19,Pg_S3854.1,Pg_S3582.11,Pg_S1110.9,Pg_S1401.6
GO:0004784	superoxide dismutase activity	molecular_function	0.086157	0.77167	3	2294	22	45598	Pg_S1480.49,Pg_S3429.20,Pg_S0810.67
GO:0016721	oxidoreductase activity, acting on superoxide radicals as acceptor	molecular_function	0.086157	0.77167	3	2294	22	45598	Pg_S1480.49,Pg_S3429.20,Pg_S0810.67
GO:0004127	cytidylate kinase activity	molecular_function	0.086387	0.7722	6	2294	55	45598	Pg_S6123.11,Pg_S1334.14,Pg_S0304.27,Pg_S5320.6,Pg_S0587.1,Pg_S8185.3
GO:0048038	quinone binding	molecular_function	0.08719	0.77785	5	2294	48	45598	Pg_S2784.12,Pg_S1698.3,Pg_S4604.8,Pg_S0992.31,Pg_S2784.11
GO:0015936	coenzyme A metabolic process	biological_process	0.087791	0.78167	6	2294	61	45598	Pg_S1295.30,Pg_S0126.10,Pg_S3959.3,Pg_S0587.1,Pg_S0304.27,Pg_S0913.16
GO:0006950	response to stress	biological_process	0.088479	0.78625	128	2294	2238	45598	Pg_S0073.1,Pg_S5422.6,Pg_S0406.2,Pg_S5406.1,Pg_S3669.6,Pg_S2704.13,Pg_S0143.1,Pg_S0889.16,Pg_S2898.9,Pg_S1563.16,Pg_S1390.15,Pg_S1108.18,XLOC_457299,Pg_S4155.1,Pg_S0680.9,Pg_S0439.31,Pg_S6467.1,Pg_S1804.10,Pg_S6023.1,Pg_S5849.6,Pg_S2148.19,Pg_S1122.10,Pg_S0808.7,Pg_S1004.16,Pg_S0219.50,Pg_S8898.2,Pg_S5313.4,Pg_S6183.5,Pg_S3535.7,XLOC_525266,Pg_S1915.24,Pg_S0786.8,Pg_S1242.42,Pg_S0664.4,Pg_S5069.1…
GO:0030545	receptor regulator activity	molecular_function	0.089816	0.79163	2	2294	11	45598	Pg_S6053.13,Pg_S0988.42
GO:0030547	receptor inhibitor activity	molecular_function	0.089816	0.79163	2	2294	11	45598	Pg_S6053.13,Pg_S0988.42
GO:0030548	acetylcholine receptor regulator activity	molecular_function	0.089816	0.79163	2	2294	11	45598	Pg_S0988.42,Pg_S6053.13
GO:0030550	acetylcholine receptor inhibitor activity	molecular_function	0.089816	0.79163	2	2294	11	45598	Pg_S6053.13,Pg_S0988.42
GO:0015232	heme transporter activity	molecular_function	0.089958	0.79163	2	2294	11	45598	Pg_S4028.7,Pg_S0845.13
GO:0005509	calcium ion binding	molecular_function	0.090238	0.79191	37	2294	582	45598	XLOC_463387,Pg_S1528.27,XLOC_015609,Pg_S1812.13,Pg_S0571.4,Pg_S3920.3,Pg_S3068.6,Pg_S1678.57,Pg_S0148.7,Pg_S0406.5,Pg_S1171.52,Pg_S3346.16,Pg_S5713.2,Pg_S0803.2,Pg_S4412.8,Pg_S0240.1,Pg_S3138.9,Pg_S4591.2,XLOC_440369,Pg_S1500.29,Pg_S1170.7,Pg_S6159.3,Pg_S0483.4,XLOC_301069,Pg_S1637.33,Pg_S2389.18,Pg_S0093.98,Pg_S4752.7,Pg_S7822.1,Pg_S0061.21,Pg_S7537.1,Pg_S5219.1,Pg_S0917.42,Pg_S1242.15,Pg_S0085.…
GO:0016655	oxidoreductase activity, acting on NAD(P)H, quinone or similar compound as acceptor	molecular_function	0.090339	0.79191	10	2294	122	45598	Pg_S5168.10,Pg_S0175.24,Pg_S1223.5,Pg_S5145.8,Pg_S3448.14,Pg_S4072.17,Pg_S1745.2,Pg_S1812.16,Pg_S3055.8,Pg_S0982.6
GO:0044765	single-organism transport	biological_process	0.090531	0.79205	253	2294	4490	45598	Pg_S2569.13,Pg_S1066.21,Pg_S4604.8,Pg_S4653.11,Pg_S6136.5,Pg_S1774.28,Pg_S6395.5,Pg_S4656.5,Pg_S1658.22,Pg_S7822.1,Pg_S1906.1,Pg_S5910.5,XLOC_329038,Pg_S4021.6,Pg_S3346.17,Pg_S3027.16,Pg_S3414.17,Pg_S5850.4,Pg_S7147.6,Pg_S2038.20,Pg_S2176.4,Pg_S1346.12,Pg_S2946.27,Pg_S4405.7,Pg_S1728.16,Pg_S1903.13,Pg_S1915.32,Pg_S3669.7,Pg_S1164.3,Pg_S4162.1,Pg_S2641.23,Pg_S7746.1,Pg_S3071.8,Pg_S0987.34,Pg_S6120…
GO:0004499	N,N-dimethylaniline monooxygenase activity	molecular_function	0.090779	0.7927	6	2294	62	45598	Pg_S1110.9,Pg_S6354.2,Pg_S3582.11,Pg_S0536.6,Pg_S0131.20,Pg_S4206.2
GO:0016559	peroxisome fission	biological_process	0.091974	0.80159	2	2294	13	45598	Pg_S7323.3,Pg_S3876.10
GO:0004312	fatty acid synthase activity	molecular_function	0.092473	0.80285	5	2294	54	45598	Pg_S4380.10,Pg_S5727.6,Pg_S1144.15,Pg_S0022.46,Pg_S6041.4
GO:0004315	3-oxoacyl-[acyl-carrier-protein] synthase activity	molecular_function	0.092473	0.80285	5	2294	54	45598	Pg_S0022.46,Pg_S6041.4,Pg_S1144.15,Pg_S4380.10,Pg_S5727.6
GO:0050708	regulation of protein secretion	biological_process	0.093146	0.80307	1	2294	2	45598	Pg_S0159.1
GO:0051046	regulation of secretion	biological_process	0.093146	0.80307	1	2294	2	45598	Pg_S0159.1
GO:0016054	organic acid catabolic process	biological_process	0.093207	0.80307	7	2294	73	45598	Pg_S4752.8,Pg_S4278.2,Pg_S3083.16,Pg_S3645.2,Pg_S3083.17,Pg_S4129.6,Pg_S1240.42
GO:0046395	carboxylic acid catabolic process	biological_process	0.093207	0.80307	7	2294	73	45598	Pg_S4278.2,Pg_S4752.8,Pg_S3083.16,Pg_S3645.2,Pg_S1240.42,Pg_S4129.6,Pg_S3083.17
GO:0008272	sulfate transport	biological_process	0.093927	0.8062	5	2294	44	45598	Pg_S2292.19,Pg_S6395.5,XLOC_329038,Pg_S2950.4,Pg_S3474.11
GO:0015116	sulfate transmembrane transporter activity	molecular_function	0.093927	0.8062	5	2294	44	45598	Pg_S2950.4,XLOC_329038,Pg_S6395.5,Pg_S2292.19,Pg_S3474.11
GO:0006553	lysine metabolic process	biological_process	0.094305	0.80787	7	2294	73	45598	Pg_S4405.7,Pg_S6182.3,Pg_S7717.7,Pg_S6583.5,Pg_S4362.9,Pg_S0889.28,Pg_S1678.43
GO:0019054	modulation by virus of host process	biological_process	0.094656	0.80787	3	2294	22	45598	XLOC_036058,Pg_S7088.4,Pg_S6485.2
GO:0044068	modulation by symbiont of host cellular process	biological_process	0.094656	0.80787	3	2294	22	45598	Pg_S7088.4,XLOC_036058,Pg_S6485.2
GO:0006643	membrane lipid metabolic process	biological_process	0.095362	0.81237	18	2294	240	45598	Pg_S0826.1,XLOC_256103,Pg_S5168.16,Pg_S1500.29,Pg_S1033.3,Pg_S0298.15,Pg_S2612.5,XLOC_440369,Pg_S4590.8,Pg_S5633.3,Pg_S1516.5,Pg_S3840.9,Pg_S5924.9,Pg_S2773.17,Pg_S1770.5,XLOC_247439,Pg_S1749.20,Pg_S2805.26
GO:0004629	phospholipase C activity	molecular_function	0.096379	0.8195	3	2294	20	45598	Pg_S3684.2,Pg_S2618.9,Pg_S4994.6
GO:0045786	negative regulation of cell cycle	biological_process	0.096682	0.82053	6	2294	66	45598	Pg_S6136.7,Pg_S1106.22,Pg_S7221.6,Pg_S0810.67,Pg_S1915.3,Pg_S4553.1
GO:0004066	asparagine synthase (glutamine-hydrolyzing) activity	molecular_function	0.097962	0.82806	2	2294	9	45598	Pg_S4851.12,Pg_S1014.4
GO:0072525	pyridine-containing compound biosynthetic process	biological_process	0.098263	0.82806	7	2294	81	45598	Pg_S0108.24,Pg_S1439.10,Pg_S5545.1,Pg_S2145.36,Pg_S4072.1,Pg_S4660.4,Pg_S3759.20
GO:0033865	nucleoside bisphosphate metabolic process	biological_process	0.098483	0.82806	7	2294	76	45598	Pg_S0126.10,Pg_S1295.30,Pg_S0304.27,Pg_S0913.16,Pg_S0587.1,Pg_S3959.3,Pg_S2496.1
GO:0033875	ribonucleoside bisphosphate metabolic process	biological_process	0.098483	0.82806	7	2294	76	45598	Pg_S1295.30,Pg_S0126.10,Pg_S0587.1,Pg_S2496.1,Pg_S3959.3,Pg_S0913.16,Pg_S0304.27
GO:0034032	purine nucleoside bisphosphate metabolic process	biological_process	0.098483	0.82806	7	2294	76	45598	Pg_S0587.1,Pg_S3959.3,Pg_S2496.1,Pg_S0304.27,Pg_S0913.16,Pg_S1295.30,Pg_S0126.10
GO:0042626	ATPase activity, coupled to transmembrane movement of substances	molecular_function	0.098885	0.82837	20	2294	273	45598	Pg_S2745.4,Pg_S7804.7,Pg_S3485.8,Pg_S1049.47,Pg_S2105.1,Pg_S0384.18,Pg_S2871.29,Pg_S0121.51,Pg_S1845.6,Pg_S0400.8,Pg_S2917.15,Pg_S1334.14,Pg_S0439.55,Pg_S3669.7,Pg_S4604.8,Pg_S1768.1,Pg_S0142.32,Pg_S1774.28,Pg_S2093.30,Pg_S0403.9
GO:0043492	ATPase activity, coupled to movement of substances	molecular_function	0.098885	0.82837	20	2294	273	45598	Pg_S0439.55,Pg_S4604.8,Pg_S3669.7,Pg_S1768.1,Pg_S0142.32,Pg_S1774.28,Pg_S0403.9,Pg_S2093.30,Pg_S2745.4,Pg_S7804.7,Pg_S3485.8,Pg_S2871.29,Pg_S0384.18,Pg_S1049.47,Pg_S2105.1,Pg_S0121.51,Pg_S1845.6,Pg_S0400.8,Pg_S2917.15,Pg_S1334.14
GO:0016730	oxidoreductase activity, acting on iron-sulfur proteins as donors	molecular_function	0.099654	0.83327	2	2294	10	45598	Pg_S3330.12,Pg_S1049.8
GO:0030258	lipid modification	biological_process	0.10062	0.8394	8	2294	94	45598	Pg_S5521.1,Pg_S3086.8,Pg_S0241.32,Pg_S9236.1,Pg_S1888.7,Pg_S5237.4,Pg_S0247.24,Pg_S2693.15
GO:0050853	B cell receptor signaling pathway	biological_process	0.10076	0.8394	2	2294	11	45598	XLOC_411558,Pg_S2891.3
GO:0004651	polynucleotide 5'-phosphatase activity	molecular_function	0.10256	0.85132	1	2294	2	45598	Pg_S0333.8
GO:0019204	nucleotide phosphatase activity	molecular_function	0.10256	0.85132	1	2294	2	45598	Pg_S0333.8
GO:0006749	glutathione metabolic process	biological_process	0.10473	0.86767	3	2294	22	45598	Pg_S6469.7,Pg_S0602.22,Pg_S3579.4
GO:0000148	1,3-beta-D-glucan synthase complex	cellular_component	0.10558	0.86838	5	2294	44	45598	Pg_S4983.3,Pg_S2720.6,Pg_S6925.2,Pg_S0755.1,Pg_S3171.16
GO:0003843	1,3-beta-D-glucan synthase activity	molecular_function	0.10558	0.86838	5	2294	44	45598	Pg_S4983.3,Pg_S6925.2,Pg_S2720.6,Pg_S0755.1,Pg_S3171.16
GO:0006074	(1->3)-beta-D-glucan metabolic process	biological_process	0.10558	0.86838	5	2294	44	45598	Pg_S4983.3,Pg_S0755.1,Pg_S2720.6,Pg_S6925.2,Pg_S3171.16
GO:0006075	(1->3)-beta-D-glucan biosynthetic process	biological_process	0.10558	0.86838	5	2294	44	45598	Pg_S4983.3,Pg_S2720.6,Pg_S6925.2,Pg_S0755.1,Pg_S3171.16
GO:0005664	nuclear origin of replication recognition complex	cellular_component	0.10603	0.86986	4	2294	35	45598	Pg_S3650.6,Pg_S3161.7,XLOC_370533,Pg_S6640.4
GO:0010038	response to metal ion	biological_process	0.10614	0.86986	4	2294	37	45598	Pg_S4357.6,Pg_S4162.1,Pg_S0708.2,Pg_S5417.3
GO:0038023	signaling receptor activity	molecular_function	0.10666	0.87252	24	2294	346	45598	Pg_S3002.13,Pg_S1726.2,Pg_S5234.11,Pg_S2579.15,Pg_S0981.26,Pg_S6328.12,Pg_S1066.21,Pg_S1108.18,Pg_S0708.2,Pg_S3761.11,XLOC_055994,Pg_S1957.7,Pg_S1759.2,Pg_S0544.61,Pg_S1062.7,Pg_S1682.4,Pg_S3303.1,Pg_S0493.48,Pg_S1749.20,Pg_S2971.18,Pg_S1290.14,XLOC_058044,Pg_S1736.9,Pg_S5880.4
GO:0046834	lipid phosphorylation	biological_process	0.10834	0.88309	3	2294	21	45598	Pg_S9236.1,Pg_S1888.7,Pg_S0241.32
GO:0046854	phosphatidylinositol phosphorylation	biological_process	0.10834	0.88309	3	2294	21	45598	Pg_S0241.32,Pg_S1888.7,Pg_S9236.1
GO:0016157	sucrose synthase activity	molecular_function	0.10946	0.88932	5	2294	46	45598	Pg_S7218.2,Pg_S1220.10,Pg_S2762.11,Pg_S5794.4,Pg_S1141.3
GO:0072348	sulfur compound transport	biological_process	0.10988	0.88932	5	2294	46	45598	Pg_S2950.4,Pg_S2292.19,XLOC_329038,Pg_S6395.5,Pg_S3474.11
GO:1901682	sulfur compound transmembrane transporter activity	molecular_function	0.10988	0.88932	5	2294	46	45598	Pg_S3474.11,Pg_S2292.19,XLOC_329038,Pg_S6395.5,Pg_S2950.4
GO:0000785	chromatin	cellular_component	0.10989	0.88932	6	2294	68	45598	Pg_S2179.3,Pg_S1291.1,Pg_S1354.8,Pg_S1632.21,Pg_S0052.20,Pg_S0813.20
GO:0030170	pyridoxal phosphate binding	molecular_function	0.111	0.8967	16	2294	215	45598	Pg_S5750.5,Pg_S0655.9,Pg_S0232.15,Pg_S1823.31,Pg_S4836.10,Pg_S6136.6,Pg_S3064.8,Pg_S3645.2,Pg_S6179.2,Pg_S0493.25,Pg_S2946.27,Pg_S0302.33,Pg_S2951.7,Pg_S3017.6,Pg_S0043.2,Pg_S4129.6
GO:0051213	dioxygenase activity	molecular_function	0.1114	0.89834	11	2294	133	45598	Pg_S8898.2,Pg_S1679.47,Pg_S1641.13,Pg_S5278.3,Pg_S5962.1,XLOC_411558,Pg_S3622.8,Pg_S6382.1,Pg_S1275.6,Pg_S5902.4,Pg_S0318.12
GO:0019201	nucleotide kinase activity	molecular_function	0.11249	0.90553	8	2294	88	45598	Pg_S8185.3,Pg_S3656.8,Pg_S0587.1,Pg_S5320.6,Pg_S0304.27,Pg_S1334.14,Pg_S6123.11,Pg_S2623.12
GO:0006816	calcium ion transport	biological_process	0.11281	0.90645	5	2294	51	45598	Pg_S1313.3,XLOC_208705,Pg_S9409.1,Pg_S6261.1,Pg_S1915.32
GO:0004620	phospholipase activity	molecular_function	0.11392	0.91368	4	2294	33	45598	Pg_S2618.9,Pg_S3684.2,Pg_S4994.6,Pg_S0679.6
GO:0009890	negative regulation of biosynthetic process	biological_process	0.11411	0.91368	9	2294	116	45598	Pg_S6370.2,Pg_S2568.19,Pg_S7265.2,Pg_S6147.2,Pg_S2568.20,Pg_S1703.39,Pg_S3535.2,Pg_S0765.9,Pg_S3218.14
GO:0052689	carboxylic ester hydrolase activity	molecular_function	0.11505	0.91961	20	2294	311	45598	Pg_S1335.38,Pg_S3925.6,Pg_S3904.13,Pg_S3214.4,Pg_S7123.1,Pg_S0213.45,Pg_S0341.6,Pg_S1734.7,Pg_S2093.20,Pg_S5470.6,Pg_S1645.6,Pg_S4155.1,Pg_S0247.27,Pg_S4083.1,Pg_S0125.13,Pg_S1781.1,Pg_S3734.11,Pg_S1429.11,Pg_S1347.19,Pg_S1692.9
GO:0016020	membrane	cellular_component	0.11529	0.9199	524	2294	9629	45598	Pg_S1769.22,Pg_S4418.7,Pg_S0595.28,Pg_S4755.8,Pg_S1185.21,Pg_S7990.4,Pg_S0266.11,Pg_S2735.15,Pg_S4412.8,Pg_S0803.2,Pg_S5402.2,Pg_S2447.1,Pg_S2564.3,Pg_S4589.8,Pg_S3138.9,Pg_S4396.6,Pg_S2971.3,Pg_S3226.10,Pg_S2636.20,Pg_S2207.4,Pg_S2310.1,Pg_S1171.12,Pg_S2549.15,Pg_S0988.42,Pg_S5400.1,Pg_S6962.2,Pg_S0360.8,Pg_S1812.16,Pg_S7453.5,Pg_S0812.27,Pg_S0701.41,XLOC_235158,Pg_S1296.21,Pg_S2608.6,Pg_S5335.1…
GO:0006072	glycerol-3-phosphate metabolic process	biological_process	0.11597	0.92204	5	2294	47	45598	Pg_S2936.6,Pg_S6308.10,Pg_S3326.7,Pg_S3064.5,Pg_S2606.7
GO:0046168	glycerol-3-phosphate catabolic process	biological_process	0.11597	0.92204	5	2294	47	45598	Pg_S3064.5,Pg_S2606.7,Pg_S2936.6,Pg_S6308.10,Pg_S3326.7
GO:0033313	meiotic cell cycle checkpoint	biological_process	0.11761	0.92258	1	2294	2	45598	Pg_S1615.12
GO:0040020	regulation of meiosis	biological_process	0.11761	0.92258	1	2294	2	45598	Pg_S1615.12
GO:0045835	negative regulation of meiosis	biological_process	0.11761	0.92258	1	2294	2	45598	Pg_S1615.12
GO:0051445	regulation of meiotic cell cycle	biological_process	0.11761	0.92258	1	2294	2	45598	Pg_S1615.12
GO:0051598	meiotic recombination checkpoint	biological_process	0.11761	0.92258	1	2294	2	45598	Pg_S1615.12
GO:2000241	regulation of reproductive process	biological_process	0.11761	0.92258	1	2294	2	45598	Pg_S1615.12
GO:2000242	negative regulation of reproductive process	biological_process	0.11761	0.92258	1	2294	2	45598	Pg_S1615.12
GO:0008998	ribonucleoside-triphosphate reductase activity	molecular_function	0.11766	0.92258	1	2294	4	45598	Pg_S0420.8
GO:0000910	cytokinesis	biological_process	0.11796	0.92329	18	2294	264	45598	Pg_S1013.3,Pg_S7088.4,Pg_S5400.1,XLOC_019026,Pg_S3064.5,Pg_S5407.1,Pg_S6641.1,Pg_S2569.13,Pg_S3684.2,Pg_S2565.7,Pg_S0159.4,Pg_S2496.20,Pg_S4435.6,Pg_S4268.6,Pg_S0403.45,Pg_S4223.3,XLOC_370533,Pg_S3669.6
GO:0004743	pyruvate kinase activity	molecular_function	0.11819	0.92348	6	2294	62	45598	Pg_S7804.2,Pg_S0093.18,Pg_S1815.15,Pg_S6123.7,Pg_S0426.36,Pg_S0857.29
GO:0045300	acyl-[acyl-carrier-protein] desaturase activity	molecular_function	0.12063	0.93968	2	2294	11	45598	Pg_S0431.39,Pg_S1170.11
GO:0002115	store-operated calcium entry	biological_process	0.12178	0.93968	2	2294	13	45598	Pg_S1915.32,Pg_S6261.1
GO:0010959	regulation of metal ion transport	biological_process	0.12178	0.93968	2	2294	13	45598	Pg_S1915.32,Pg_S6261.1
GO:0043269	regulation of ion transport	biological_process	0.12178	0.93968	2	2294	13	45598	Pg_S6261.1,Pg_S1915.32
GO:0051924	regulation of calcium ion transport	biological_process	0.12178	0.93968	2	2294	13	45598	Pg_S1915.32,Pg_S6261.1
GO:2001256	regulation of store-operated calcium entry	biological_process	0.12178	0.93968	2	2294	13	45598	Pg_S1915.32,Pg_S6261.1
GO:0008076	voltage-gated potassium channel complex	cellular_component	0.12192	0.93968	1	2294	3	45598	Pg_S3169.2
GO:0034705	potassium channel complex	cellular_component	0.12192	0.93968	1	2294	3	45598	Pg_S3169.2
GO:0016857	racemase and epimerase activity, acting on carbohydrates and derivatives	molecular_function	0.12252	0.94269	4	2294	38	45598	Pg_S0108.24,Pg_S1439.10,Pg_S0219.28,XLOC_400555
GO:0051766	inositol trisphosphate kinase activity	molecular_function	0.12278	0.94313	3	2294	26	45598	Pg_S7433.1,Pg_S0894.3,Pg_S8208.2
GO:0015988	energy coupled proton transmembrane transport, against electrochemical gradient	biological_process	0.12409	0.94757	19	2294	270	45598	Pg_S4223.3,Pg_S1346.12,Pg_S3085.12,Pg_S0516.25,Pg_S5850.4,Pg_S7852.1,Pg_S4399.18,Pg_S2105.1,Pg_S0204.1,XLOC_519693,Pg_S0992.18,Pg_S7453.5,Pg_S1670.1,Pg_S3780.12,Pg_S5400.1,Pg_S1066.2,Pg_S2641.23,Pg_S5690.1,Pg_S0664.13
GO:0015991	ATP hydrolysis coupled proton transport	biological_process	0.12409	0.94757	19	2294	270	45598	Pg_S1346.12,Pg_S3085.12,Pg_S4223.3,Pg_S5850.4,Pg_S0516.25,Pg_S7852.1,Pg_S4399.18,Pg_S2105.1,XLOC_519693,Pg_S0204.1,Pg_S7453.5,Pg_S0992.18,Pg_S1670.1,Pg_S1066.2,Pg_S5400.1,Pg_S3780.12,Pg_S5690.1,Pg_S2641.23,Pg_S0664.13
GO:0072350	tricarboxylic acid metabolic process	biological_process	0.12426	0.94757	2	2294	13	45598	XLOC_122049,XLOC_297706
GO:0072351	tricarboxylic acid biosynthetic process	biological_process	0.12426	0.94757	2	2294	13	45598	XLOC_297706,XLOC_122049
GO:0008716	D-alanine-D-alanine ligase activity	molecular_function	0.12441	0.94757	3	2294	21	45598	Pg_S5309.10,Pg_S0538.4,Pg_S0810.69
GO:0042558	pteridine-containing compound metabolic process	biological_process	0.12661	0.96043	6	2294	66	45598	Pg_S3767.12,Pg_S2606.4,Pg_S4568.6,Pg_S1480.49,Pg_S3429.21,Pg_S6687.2
GO:0008535	respiratory chain complex IV assembly	biological_process	0.12673	0.96043	3	2294	22	45598	Pg_S1877.3,Pg_S0620.2,Pg_S1759.2
GO:0033617	mitochondrial respiratory chain complex IV assembly	biological_process	0.12673	0.96043	3	2294	22	45598	Pg_S0620.2,Pg_S1877.3,Pg_S1759.2
GO:0005996	monosaccharide metabolic process	biological_process	0.12707	0.96113	25	2294	371	45598	Pg_S1058.4,Pg_S0431.44,Pg_S0304.27,Pg_S0093.18,Pg_S0662.34,Pg_S1552.15,Pg_S4072.1,Pg_S6123.7,Pg_S3064.5,Pg_S2891.3,Pg_S3731.15,XLOC_060265,Pg_S2538.10,Pg_S1097.9,Pg_S5183.4,Pg_S5158.12,Pg_S8046.1,Pg_S0587.1,Pg_S7804.2,Pg_S8121.3,Pg_S4497.14,Pg_S8597.3,Pg_S1815.15,Pg_S0426.36,Pg_S0857.29
GO:0046999	regulation of conjugation	biological_process	0.12725	0.96113	2	2294	13	45598	Pg_S2115.15,Pg_S5008.10
GO:0019318	hexose metabolic process	biological_process	0.13017	0.98159	24	2294	357	45598	Pg_S1058.4,Pg_S0093.18,Pg_S0304.27,Pg_S0662.34,Pg_S4072.1,Pg_S6123.7,Pg_S1552.15,Pg_S3064.5,Pg_S2538.10,XLOC_060265,Pg_S1097.9,Pg_S3731.15,Pg_S2891.3,Pg_S8046.1,Pg_S5183.4,Pg_S5158.12,Pg_S7804.2,Pg_S8121.3,Pg_S0587.1,Pg_S0857.29,Pg_S0426.36,Pg_S1815.15,Pg_S8597.3,Pg_S4497.14
GO:0004421	hydroxymethylglutaryl-CoA synthase activity	molecular_function	0.13371	1	2	2294	12	45598	Pg_S6896.2,Pg_S6647.3
GO:0030254	protein secretion by the type III secretion system	biological_process	0.13434	1	1	2294	3	45598	XLOC_306583
GO:0030257	type III protein secretion system complex	cellular_component	0.13434	1	1	2294	3	45598	XLOC_306583
GO:0010383	cell wall polysaccharide metabolic process	biological_process	0.13717	1	1	2294	3	45598	Pg_S0227.6
GO:0010410	hemicellulose metabolic process	biological_process	0.13717	1	1	2294	3	45598	Pg_S0227.6
GO:0045491	xylan metabolic process	biological_process	0.13717	1	1	2294	3	45598	Pg_S0227.6
GO:0045493	xylan catabolic process	biological_process	0.13717	1	1	2294	3	45598	Pg_S0227.6
GO:0046559	alpha-glucuronidase activity	molecular_function	0.13717	1	1	2294	3	45598	Pg_S0227.6
GO:0051536	iron-sulfur cluster binding	molecular_function	0.13816	1	18	2294	258	45598	Pg_S0082.2,Pg_S3806.1,Pg_S0760.23,Pg_S0564.18,Pg_S0631.10,Pg_S2145.35,Pg_S3965.9,Pg_S1915.15,Pg_S2738.8,XLOC_435530,Pg_S2973.18,Pg_S4339.13,Pg_S0786.8,Pg_S4405.5,Pg_S3759.20,Pg_S4660.3,Pg_S0817.16,Pg_S3959.3
GO:0051540	metal cluster binding	molecular_function	0.13816	1	18	2294	258	45598	Pg_S3959.3,Pg_S4405.5,Pg_S4660.3,Pg_S3759.20,Pg_S0817.16,Pg_S2973.18,Pg_S4339.13,Pg_S0786.8,Pg_S1915.15,Pg_S2738.8,XLOC_435530,Pg_S2145.35,Pg_S3965.9,Pg_S0564.18,Pg_S0631.10,Pg_S3806.1,Pg_S0082.2,Pg_S0760.23
GO:0008158	hedgehog receptor activity	molecular_function	0.1401	1	2	2294	11	45598	Pg_S5880.4,Pg_S3303.1
GO:0008238	exopeptidase activity	molecular_function	0.14026	1	18	2294	252	45598	Pg_S8178.1,Pg_S5168.10,Pg_S6113.2,Pg_S0234.15,Pg_S0810.52,Pg_S0277.44,Pg_S3287.13,Pg_S6432.6,XLOC_289223,Pg_S0450.15,Pg_S0851.2,Pg_S5743.7,Pg_S0050.2,Pg_S2924.5,Pg_S6571.5,Pg_S5217.1,Pg_S4358.4,Pg_S6641.1
GO:0008519	ammonium transmembrane transporter activity	molecular_function	0.14082	1	3	2294	32	45598	Pg_S3187.4,Pg_S0590.5,Pg_S1434.7
GO:0015101	organic cation transmembrane transporter activity	molecular_function	0.14082	1	3	2294	32	45598	Pg_S1434.7,Pg_S0590.5,Pg_S3187.4
GO:0015696	ammonium transport	biological_process	0.14082	1	3	2294	32	45598	Pg_S1434.7,Pg_S0590.5,Pg_S3187.4
GO:0008283	cell proliferation	biological_process	0.14087	1	3	2294	29	45598	XLOC_255711,Pg_S3141.2,Pg_S2858.3
GO:0015698	inorganic anion transport	biological_process	0.14226	1	12	2294	169	45598	Pg_S4755.8,Pg_S0590.5,Pg_S3187.4,Pg_S4624.11,Pg_S6395.5,Pg_S1434.7,Pg_S2950.4,Pg_S8559.1,Pg_S3474.11,Pg_S5925.5,Pg_S2292.19,XLOC_329038
GO:0004810	tRNA adenylyltransferase activity	molecular_function	0.14281	1	2	2294	13	45598	Pg_S2097.13,Pg_S1227.8
GO:0016055	Wnt receptor signaling pathway	biological_process	0.14414	1	5	2294	55	45598	Pg_S0536.6,Pg_S2468.11,Pg_S4206.2,Pg_S2605.4,Pg_S0904.7
GO:0008948	oxaloacetate decarboxylase activity	molecular_function	0.14571	1	5	2294	59	45598	Pg_S4586.9,Pg_S4800.12,Pg_S3414.17,Pg_S0595.28,Pg_S1066.21
GO:0035725	sodium ion transmembrane transport	biological_process	0.14571	1	5	2294	59	45598	Pg_S4800.12,Pg_S4586.9,Pg_S3414.17,Pg_S0595.28,Pg_S1066.21
GO:0071436	sodium ion export	biological_process	0.14571	1	5	2294	59	45598	Pg_S3414.17,Pg_S4586.9,Pg_S4800.12,Pg_S1066.21,Pg_S0595.28
GO:0005215	transporter activity	molecular_function	0.14607	1	178	2294	3187	45598	Pg_S7804.7,XLOC_519693,Pg_S3793.16,Pg_S2241.10,Pg_S2124.27,Pg_S0384.18,Pg_S2365.1,Pg_S0266.47,Pg_S1736.9,Pg_S1845.6,Pg_S6073.1,Pg_S0247.48,XLOC_189458,Pg_S1334.14,Pg_S5101.12,Pg_S1726.2,Pg_S3474.11,Pg_S0845.13,Pg_S1736.3,Pg_S5054.2,Pg_S0961.59,XLOC_066742,Pg_S0747.38,Pg_S2093.30,Pg_S0403.9,Pg_S4800.12,Pg_S5290.5,Pg_S0111.6,Pg_S1705.4,Pg_S2105.1,Pg_S0762.47,Pg_S0961.54,Pg_S1760.1,Pg_S1434.7,Pg_S05…
GO:0004348	glucosylceramidase activity	molecular_function	0.14779	1	2	2294	12	45598	XLOC_440369,Pg_S1500.29
GO:0010181	FMN binding	molecular_function	0.14887	1	6	2294	68	45598	Pg_S1682.4,Pg_S7205.11,Pg_S1960.9,Pg_S1410.5,Pg_S1500.34,Pg_S6797.1
GO:0017048	Rho GTPase binding	molecular_function	0.14899	1	3	2294	26	45598	Pg_S7088.4,Pg_S0664.13,Pg_S3780.12
GO:0008653	lipopolysaccharide metabolic process	biological_process	0.15025	1	3	2294	25	45598	Pg_S8559.1,Pg_S1940.14,Pg_S6370.2
GO:0009103	lipopolysaccharide biosynthetic process	biological_process	0.15025	1	3	2294	25	45598	Pg_S6370.2,Pg_S1940.14,Pg_S8559.1
GO:0042451	purine nucleoside biosynthetic process	biological_process	0.15044	1	17	2294	261	45598	Pg_S0142.32,Pg_S1583.37,Pg_S0304.27,Pg_S5272.2,XLOC_415891,Pg_S4914.7,Pg_S2606.7,Pg_S0400.26,Pg_S1400.29,Pg_S6725.6,Pg_S0812.14,Pg_S0587.1,Pg_S0111.6,Pg_S3793.16,Pg_S1740.29,Pg_S2105.1,Pg_S0810.2
GO:0046129	purine ribonucleoside biosynthetic process	biological_process	0.15044	1	17	2294	261	45598	Pg_S0304.27,Pg_S1583.37,Pg_S0142.32,Pg_S4914.7,XLOC_415891,Pg_S5272.2,Pg_S0587.1,Pg_S0812.14,Pg_S6725.6,Pg_S0400.26,Pg_S1400.29,Pg_S2606.7,Pg_S2105.1,Pg_S0810.2,Pg_S1740.29,Pg_S3793.16,Pg_S0111.6
GO:0043603	cellular amide metabolic process	biological_process	0.15187	1	10	2294	125	45598	Pg_S0536.31,Pg_S6469.7,Pg_S5417.3,Pg_S0602.22,Pg_S6647.3,Pg_S4851.12,Pg_S4863.7,Pg_S1014.4,Pg_S6896.2,Pg_S3579.4
GO:0031300	intrinsic to organelle membrane	cellular_component	0.15206	1	11	2294	156	45598	Pg_S5400.1,Pg_S7323.3,Pg_S8874.2,Pg_S5335.1,Pg_S3876.10,Pg_S3991.17,Pg_S0050.2,Pg_S1915.32,Pg_S6261.1,Pg_S2569.13,Pg_S3138.9
GO:0031301	integral to organelle membrane	cellular_component	0.15206	1	11	2294	156	45598	Pg_S3138.9,Pg_S6261.1,Pg_S2569.13,Pg_S1915.32,Pg_S0050.2,Pg_S3991.17,Pg_S5335.1,Pg_S3876.10,Pg_S8874.2,Pg_S5400.1,Pg_S7323.3
GO:0000096	sulfur amino acid metabolic process	biological_process	0.15224	1	5	2294	55	45598	Pg_S1642.4,Pg_S2238.4,Pg_S1372.11,Pg_S1501.43,Pg_S3615.10
GO:0042180	cellular ketone metabolic process	biological_process	0.15342	1	5	2294	50	45598	Pg_S1240.42,Pg_S3083.17,XLOC_122049,Pg_S1150.7,Pg_S3083.16
GO:0007259	JAK-STAT cascade	biological_process	0.15376	1	1	2294	3	45598	Pg_S1290.14
GO:0009055	electron carrier activity	molecular_function	0.15428	1	24	2294	411	45598	Pg_S2676.2,XLOC_519693,Pg_S7114.7,Pg_S2592.3,Pg_S0631.10,Pg_S3948.8,Pg_S0564.18,Pg_S3965.9,Pg_S0883.13,Pg_S2386.21,Pg_S4420.5,XLOC_435530,Pg_S2738.8,Pg_S0061.73,Pg_S1954.7,Pg_S2386.9,Pg_S4310.2,Pg_S1199.14,Pg_S0022.42,Pg_S4533.6,Pg_S2208.2,Pg_S2190.8,Pg_S7499.3,Pg_S7114.5
GO:0008009	chemokine activity	molecular_function	0.15666	1	2	2294	13	45598	Pg_S1647.4,Pg_S4815.1
GO:0042379	chemokine receptor binding	molecular_function	0.15666	1	2	2294	13	45598	Pg_S1647.4,Pg_S4815.1
GO:0004557	alpha-galactosidase activity	molecular_function	0.15673	1	2	2294	12	45598	Pg_S2120.9,Pg_S0039.1
GO:0009427	bacterial-type flagellum basal body, distal rod, L ring	cellular_component	0.15743	1	1	2294	3	45598	Pg_S1306.5
GO:0006528	asparagine metabolic process	biological_process	0.15858	1	2	2294	12	45598	Pg_S4851.12,Pg_S1014.4
GO:0006529	asparagine biosynthetic process	biological_process	0.15858	1	2	2294	12	45598	Pg_S1014.4,Pg_S4851.12
GO:0033178	proton-transporting two-sector ATPase complex, catalytic domain	cellular_component	0.15858	1	12	2294	165	45598	Pg_S0812.14,Pg_S3085.12,Pg_S0516.25,Pg_S0142.32,Pg_S1670.1,Pg_S3780.12,Pg_S7852.1,Pg_S2641.23,Pg_S5690.1,Pg_S2105.1,Pg_S0664.13,XLOC_519693
GO:0016469	proton-transporting two-sector ATPase complex	cellular_component	0.15903	1	27	2294	427	45598	Pg_S7453.5,Pg_S0992.18,Pg_S5400.1,Pg_S3780.12,Pg_S1066.2,Pg_S0142.32,Pg_S1670.1,Pg_S2641.23,Pg_S5690.1,Pg_S5272.2,Pg_S0664.13,Pg_S3085.12,Pg_S1346.12,Pg_S0812.14,Pg_S4223.3,Pg_S0400.26,Pg_S7852.1,Pg_S0516.25,Pg_S2606.7,Pg_S5850.4,Pg_S2105.1,Pg_S4399.18,Pg_S1740.29,Pg_S0204.1,Pg_S3793.16,XLOC_519693,Pg_S0111.6
GO:0005985	sucrose metabolic process	biological_process	0.15912	1	5	2294	53	45598	Pg_S5794.4,Pg_S2762.11,Pg_S1220.10,Pg_S7218.2,Pg_S1141.3
GO:0004618	phosphoglycerate kinase activity	molecular_function	0.16007	1	2	2294	15	45598	Pg_S5158.12,Pg_S2891.3
GO:0016774	phosphotransferase activity, carboxyl group as acceptor	molecular_function	0.16007	1	2	2294	15	45598	Pg_S5158.12,Pg_S2891.3
GO:0018189	pyrroloquinoline quinone biosynthetic process	biological_process	0.16063	1	1	2294	4	45598	XLOC_122049
GO:0018212	peptidyl-tyrosine modification	biological_process	0.16063	1	1	2294	4	45598	XLOC_122049
GO:0048309	endoplasmic reticulum inheritance	biological_process	0.16093	1	4	2294	44	45598	Pg_S4357.1,Pg_S3356.14,Pg_S2179.17,Pg_S2496.20
GO:0016779	nucleotidyltransferase activity	molecular_function	0.1612	1	64	2294	1067	45598	Pg_S4156.25,Pg_S1915.32,Pg_S2588.10,Pg_S3401.21,Pg_S3730.2,Pg_S0318.12,Pg_S0488.27,Pg_S0266.61,Pg_S0544.32,Pg_S0245.15,Pg_S0662.34,Pg_S1261.1,Pg_S1979.11,Pg_S6355.9,Pg_S0333.8,Pg_S5183.9,XLOC_235749,Pg_S5873.6,Pg_S2496.1,XLOC_475389,Pg_S0439.55,Pg_S1066.21,Pg_S1170.11,XLOC_464495,Pg_S2035.27,Pg_S0213.21,Pg_S0431.39,Pg_S2162.4,Pg_S0671.1,Pg_S3302.8,Pg_S5839.3,Pg_S2768.18,Pg_S2097.13,Pg_S0682.30,Pg…
GO:0006820	anion transport	biological_process	0.16121	1	28	2294	458	45598	Pg_S1358.13,Pg_S4755.8,Pg_S0590.5,Pg_S3187.4,Pg_S1434.7,Pg_S0096.36,Pg_S2124.27,Pg_S2292.19,XLOC_329038,Pg_S1417.1,Pg_S1507.32,Pg_S6136.5,Pg_S2950.4,XLOC_016914,Pg_S1658.22,Pg_S4656.5,Pg_S4265.2,Pg_S6395.5,Pg_S4624.11,Pg_S3474.11,Pg_S8559.1,Pg_S0987.34,Pg_S5925.5,XLOC_506370,Pg_S1967.2,Pg_S0889.68,Pg_S1164.3,Pg_S3161.7
GO:0052646	alditol phosphate metabolic process	biological_process	0.16437	1	5	2294	53	45598	Pg_S2936.6,Pg_S6308.10,Pg_S3326.7,Pg_S3064.5,Pg_S2606.7
GO:0048523	negative regulation of cellular process	biological_process	0.16508	1	18	2294	287	45598	Pg_S2568.19,Pg_S6136.7,Pg_S1915.3,Pg_S7265.2,Pg_S6147.2,Pg_S7221.6,Pg_S1703.39,Pg_S0765.9,Pg_S6370.2,Pg_S4553.1,Pg_S0810.67,Pg_S1615.12,Pg_S1106.22,Pg_S2568.20,Pg_S4187.5,Pg_S3218.14,Pg_S3535.2,Pg_S1647.24
GO:0004488	methylenetetrahydrofolate dehydrogenase (NADP+) activity	molecular_function	0.16528	1	4	2294	41	45598	Pg_S6687.2,Pg_S4568.6,Pg_S3767.12,Pg_S2606.4
GO:0016835	carbon-oxygen lyase activity	molecular_function	0.16623	1	23	2294	353	45598	Pg_S0883.13,Pg_S1314.19,Pg_S6571.7,Pg_S0575.5,Pg_S1728.16,Pg_S3275.5,Pg_S0175.18,Pg_S3429.21,Pg_S6491.1,Pg_S3731.15,Pg_S1480.49,Pg_S1059.13,Pg_S5867.1,Pg_S0297.47,Pg_S1552.15,Pg_S4412.14,Pg_S3814.1,XLOC_162399,Pg_S2623.12,Pg_S4484.21,Pg_S4442.9,Pg_S3615.3,Pg_S2611.4
GO:0004602	glutathione peroxidase activity	molecular_function	0.16707	1	4	2294	41	45598	Pg_S4571.4,Pg_S0252.43,Pg_S5422.6,Pg_S3535.7
GO:0016984	ribulose-bisphosphate carboxylase activity	molecular_function	0.16764	1	1	2294	5	45598	Pg_S0142.32
GO:0006739	NADP metabolic process	biological_process	0.1678	1	4	2294	45	45598	Pg_S4072.1,Pg_S4660.4,Pg_S2145.36,Pg_S5545.1
GO:0010562	positive regulation of phosphorus metabolic process	biological_process	0.16955	1	2	2294	15	45598	Pg_S3887.24,Pg_S2207.4
GO:0031401	positive regulation of protein modification process	biological_process	0.16955	1	2	2294	15	45598	Pg_S3887.24,Pg_S2207.4
GO:0045937	positive regulation of phosphate metabolic process	biological_process	0.16955	1	2	2294	15	45598	Pg_S3887.24,Pg_S2207.4
GO:0001772	immunological synapse	cellular_component	0.16962	1	2	2294	14	45598	Pg_S1124.21,Pg_S0360.8
GO:0097197	tetraspanin-enriched microdomain	cellular_component	0.16962	1	2	2294	14	45598	Pg_S1124.21,Pg_S0360.8
GO:0060341	regulation of cellular localization	biological_process	0.16998	1	2	2294	14	45598	Pg_S6850.1,Pg_S0159.1
GO:0016994	precorrin-6A reductase activity	molecular_function	0.17064	1	1	2294	4	45598	Pg_S4181.13
GO:0000155	phosphorelay sensor kinase activity	molecular_function	0.17086	1	9	2294	112	45598	Pg_S5234.11,Pg_S2579.15,Pg_S0981.26,Pg_S0493.48,Pg_S2971.18,Pg_S3761.11,Pg_S1957.7,Pg_S1290.14,Pg_S0544.61
GO:0019310	inositol catabolic process	biological_process	0.17089	1	1	2294	3	45598	Pg_S3002.13
GO:0046164	alcohol catabolic process	biological_process	0.17089	1	1	2294	3	45598	Pg_S3002.13
GO:0046174	polyol catabolic process	biological_process	0.17089	1	1	2294	3	45598	Pg_S3002.13
GO:0050113	inositol oxygenase activity	molecular_function	0.17089	1	1	2294	3	45598	Pg_S3002.13
GO:1901616	organic hydroxy compound catabolic process	biological_process	0.17089	1	1	2294	3	45598	Pg_S3002.13
GO:0010340	carboxyl-O-methyltransferase activity	molecular_function	0.17135	1	7	2294	86	45598	Pg_S3582.11,Pg_S1401.6,Pg_S1110.9,Pg_S3854.1,Pg_S0288.35,Pg_S2124.19,Pg_S6804.3
GO:0051998	protein carboxyl O-methyltransferase activity	molecular_function	0.17135	1	7	2294	86	45598	Pg_S0288.35,Pg_S2124.19,Pg_S6804.3,Pg_S3582.11,Pg_S1110.9,Pg_S1401.6,Pg_S3854.1
GO:0019684	photosynthesis, light reaction	biological_process	0.17158	1	6	2294	78	45598	Pg_S0280.41,Pg_S0093.98,Pg_S4310.2,XLOC_153289,Pg_S0240.1,Pg_S2389.18
GO:0004506	squalene monooxygenase activity	molecular_function	0.17217	1	4	2294	43	45598	Pg_S6308.10,Pg_S2606.7,Pg_S3767.14,Pg_S3064.5
GO:0003993	acid phosphatase activity	molecular_function	0.17249	1	7	2294	86	45598	Pg_S0977.2,Pg_S6867.3,Pg_S4888.12,Pg_S0008.33,Pg_S1973.12,Pg_S4601.17,Pg_S3109.4
GO:0007423	sensory organ development	biological_process	0.17274	1	1	2294	4	45598	Pg_S1507.32
GO:0004126	cytidine deaminase activity	molecular_function	0.17315	1	1	2294	4	45598	Pg_S1336.15
GO:0006216	cytidine catabolic process	biological_process	0.17315	1	1	2294	4	45598	Pg_S1336.15
GO:0009972	cytidine deamination	biological_process	0.17315	1	1	2294	4	45598	Pg_S1336.15
GO:0046087	cytidine metabolic process	biological_process	0.17315	1	1	2294	4	45598	Pg_S1336.15
GO:0046133	pyrimidine ribonucleoside catabolic process	biological_process	0.17315	1	1	2294	4	45598	Pg_S1336.15
GO:0046135	pyrimidine nucleoside catabolic process	biological_process	0.17315	1	1	2294	4	45598	Pg_S1336.15
GO:0072529	pyrimidine-containing compound catabolic process	biological_process	0.17315	1	1	2294	4	45598	Pg_S1336.15
GO:0015095	magnesium ion transmembrane transporter activity	molecular_function	0.17399	1	4	2294	40	45598	Pg_S0519.23,Pg_S2365.1,Pg_S4861.12,Pg_S5410.5
GO:0015693	magnesium ion transport	biological_process	0.17399	1	4	2294	40	45598	Pg_S0519.23,Pg_S2365.1,Pg_S4861.12,Pg_S5410.5
GO:0006542	glutamine biosynthetic process	biological_process	0.17738	1	3	2294	26	45598	Pg_S5638.3,Pg_S2805.19,Pg_S2524.23
GO:0009163	nucleoside biosynthetic process	biological_process	0.17854	1	17	2294	268	45598	Pg_S4914.7,XLOC_415891,Pg_S5272.2,Pg_S0304.27,Pg_S1583.37,Pg_S0142.32,Pg_S0810.2,Pg_S2105.1,Pg_S1740.29,Pg_S3793.16,Pg_S0111.6,Pg_S0587.1,Pg_S6725.6,Pg_S0812.14,Pg_S0400.26,Pg_S1400.29,Pg_S2606.7
GO:0042455	ribonucleoside biosynthetic process	biological_process	0.17854	1	17	2294	268	45598	Pg_S0587.1,Pg_S0812.14,Pg_S6725.6,Pg_S0400.26,Pg_S1400.29,Pg_S2606.7,Pg_S0810.2,Pg_S2105.1,Pg_S1740.29,Pg_S3793.16,Pg_S0111.6,Pg_S0304.27,Pg_S1583.37,Pg_S0142.32,Pg_S4914.7,XLOC_415891,Pg_S5272.2
GO:0004531	deoxyribonuclease II activity	molecular_function	0.18072	1	1	2294	4	45598	Pg_S0318.32
GO:0016889	endodeoxyribonuclease activity, producing 3'-phosphomonoesters	molecular_function	0.18072	1	1	2294	4	45598	Pg_S0318.32
GO:1901659	glycosyl compound biosynthetic process	biological_process	0.18253	1	17	2294	269	45598	Pg_S3793.16,Pg_S0111.6,Pg_S2105.1,Pg_S0810.2,Pg_S1740.29,Pg_S1400.29,Pg_S0400.26,Pg_S2606.7,Pg_S0587.1,Pg_S0812.14,Pg_S6725.6,Pg_S5272.2,Pg_S4914.7,XLOC_415891,Pg_S1583.37,Pg_S0142.32,Pg_S0304.27
GO:0019362	pyridine nucleotide metabolic process	biological_process	0.18309	1	5	2294	60	45598	Pg_S2145.36,Pg_S5545.1,Pg_S4660.4,Pg_S4072.1,Pg_S3759.20
GO:0046496	nicotinamide nucleotide metabolic process	biological_process	0.18309	1	5	2294	60	45598	Pg_S3759.20,Pg_S2145.36,Pg_S5545.1,Pg_S4660.4,Pg_S4072.1
GO:0006672	ceramide metabolic process	biological_process	0.1856	1	2	2294	14	45598	Pg_S2805.26,Pg_S2773.17
GO:0016646	oxidoreductase activity, acting on the CH-NH group of donors, NAD or NADP as acceptor	molecular_function	0.18577	1	5	2294	57	45598	Pg_S1642.4,Pg_S6687.2,Pg_S3767.12,Pg_S2606.4,Pg_S4568.6
GO:0004425	indole-3-glycerol-phosphate synthase activity	molecular_function	0.18585	1	2	2294	18	45598	Pg_S0108.24,Pg_S1439.10
GO:0006334	nucleosome assembly	biological_process	0.18622	1	6	2294	78	45598	Pg_S0052.20,Pg_S0813.20,Pg_S1632.21,Pg_S1291.1,Pg_S2179.3,Pg_S1354.8
GO:0031497	chromatin assembly	biological_process	0.18622	1	6	2294	78	45598	Pg_S1632.21,Pg_S0813.20,Pg_S0052.20,Pg_S1354.8,Pg_S1291.1,Pg_S2179.3
GO:0034728	nucleosome organization	biological_process	0.18622	1	6	2294	78	45598	Pg_S0052.20,Pg_S0813.20,Pg_S1632.21,Pg_S2179.3,Pg_S1291.1,Pg_S1354.8
GO:0048308	organelle inheritance	biological_process	0.18692	1	4	2294	47	45598	Pg_S2179.17,Pg_S2496.20,Pg_S4357.1,Pg_S3356.14
GO:0009306	protein secretion	biological_process	0.18756	1	6	2294	76	45598	Pg_S6378.9,XLOC_306583,XLOC_525266,Pg_S4586.9,Pg_S0159.1,Pg_S7822.1
GO:0046434	organophosphate catabolic process	biological_process	0.18772	1	7	2294	88	45598	Pg_S5101.8,Pg_S3326.7,Pg_S2936.6,Pg_S6308.10,Pg_S0189.6,Pg_S2606.7,Pg_S3064.5
GO:0004879	ligand-activated sequence-specific DNA binding RNA polymerase II transcription factor activity	molecular_function	0.18798	1	3	2294	31	45598	Pg_S1062.7,Pg_S1682.4,XLOC_058044
GO:0004882	androgen receptor activity	molecular_function	0.18798	1	3	2294	31	45598	Pg_S1682.4,Pg_S1062.7,XLOC_058044
GO:0030521	androgen receptor signaling pathway	biological_process	0.18798	1	3	2294	31	45598	XLOC_058044,Pg_S1062.7,Pg_S1682.4
GO:0097367	carbohydrate derivative binding	molecular_function	0.18955	1	4	2294	44	45598	Pg_S1345.5,XLOC_230567,Pg_S0423.30,Pg_S2323.1
GO:0072524	pyridine-containing compound metabolic process	biological_process	0.19015	1	7	2294	102	45598	Pg_S3759.20,Pg_S4660.4,Pg_S4072.1,Pg_S2145.36,Pg_S5545.1,Pg_S1439.10,Pg_S0108.24
GO:0016641	oxidoreductase activity, acting on the CH-NH2 group of donors, oxygen as acceptor	molecular_function	0.19047	1	4	2294	43	45598	Pg_S2784.12,Pg_S1698.3,Pg_S4604.8,Pg_S2784.11
GO:0010833	telomere maintenance via telomere lengthening	biological_process	0.19095	1	1	2294	4	45598	Pg_S0883.13
GO:0035091	phosphatidylinositol binding	molecular_function	0.19177	1	5	2294	53	45598	Pg_S0233.8,Pg_S2813.12,Pg_S1357.15,Pg_S0762.36,Pg_S2798.13
GO:0015128	gluconate transmembrane transporter activity	molecular_function	0.19267	1	1	2294	5	45598	Pg_S2124.27
GO:0042873	aldonate transport	biological_process	0.19267	1	1	2294	5	45598	Pg_S2124.27
GO:0042879	aldonate transmembrane transporter activity	molecular_function	0.19267	1	1	2294	5	45598	Pg_S2124.27
GO:0030518	intracellular steroid hormone receptor signaling pathway	biological_process	0.19417	1	3	2294	32	45598	Pg_S1682.4,Pg_S1062.7,XLOC_058044
GO:0030522	intracellular receptor signaling pathway	biological_process	0.19417	1	3	2294	32	45598	Pg_S1682.4,Pg_S1062.7,XLOC_058044
GO:0042398	cellular modified amino acid biosynthetic process	biological_process	0.19433	1	9	2294	125	45598	Pg_S4568.6,Pg_S6725.6,Pg_S3767.12,Pg_S6687.2,Pg_S1583.37,Pg_S1400.29,Pg_S4914.7,Pg_S0810.2,Pg_S2606.4
GO:0030173	integral to Golgi membrane	cellular_component	0.19435	1	3	2294	30	45598	Pg_S5400.1,Pg_S2569.13,Pg_S5335.1
GO:0031228	intrinsic to Golgi membrane	cellular_component	0.19435	1	3	2294	30	45598	Pg_S5335.1,Pg_S2569.13,Pg_S5400.1
GO:0004930	G-protein coupled receptor activity	molecular_function	0.19462	1	7	2294	94	45598	Pg_S1066.21,Pg_S1736.9,Pg_S1108.18,Pg_S0708.2,Pg_S3002.13,Pg_S1726.2,XLOC_055994
GO:0043043	peptide biosynthetic process	biological_process	0.19866	1	3	2294	28	45598	Pg_S5417.3,Pg_S4863.7,Pg_S0536.31
GO:0000917	barrier septum assembly	biological_process	0.20069	1	14	2294	217	45598	Pg_S2569.13,Pg_S3684.2,Pg_S0159.4,XLOC_019026,Pg_S4435.6,Pg_S4268.6,Pg_S5400.1,Pg_S7088.4,Pg_S2496.20,XLOC_370533,Pg_S5407.1,Pg_S4223.3,Pg_S6641.1,Pg_S0403.45
GO:0032506	cytokinetic process	biological_process	0.20069	1	14	2294	217	45598	Pg_S3684.2,Pg_S2569.13,Pg_S0159.4,Pg_S5400.1,Pg_S4268.6,Pg_S4435.6,XLOC_019026,Pg_S7088.4,Pg_S2496.20,Pg_S0403.45,Pg_S5407.1,XLOC_370533,Pg_S6641.1,Pg_S4223.3
GO:0090529	cell septum assembly	biological_process	0.20069	1	14	2294	217	45598	Pg_S3684.2,Pg_S2569.13,Pg_S0159.4,XLOC_019026,Pg_S4435.6,Pg_S4268.6,Pg_S5400.1,Pg_S2496.20,Pg_S7088.4,Pg_S5407.1,Pg_S6641.1,XLOC_370533,Pg_S4223.3,Pg_S0403.45
GO:0018193	peptidyl-amino acid modification	biological_process	0.20194	1	10	2294	138	45598	Pg_S3178.12,Pg_S7150.5,Pg_S2757.2,Pg_S2145.17,Pg_S5575.3,Pg_S2533.6,XLOC_122049,Pg_S0388.18,Pg_S4865.1,Pg_S1637.38
GO:0005518	collagen binding	molecular_function	0.20203	1	1	2294	4	45598	Pg_S1908.24
GO:0019888	protein phosphatase regulator activity	molecular_function	0.20204	1	4	2294	43	45598	Pg_S3226.14,Pg_S1034.12,Pg_S0358.7,Pg_S0961.53
GO:0033108	mitochondrial respiratory chain complex assembly	biological_process	0.20272	1	3	2294	28	45598	Pg_S0620.2,Pg_S1877.3,Pg_S1759.2
GO:0030246	carbohydrate binding	molecular_function	0.20336	1	18	2294	280	45598	Pg_S1715.8,Pg_S3698.4,Pg_S1135.37,Pg_S1793.3,Pg_S0889.37,Pg_S2124.27,Pg_S0022.31,Pg_S4601.14,Pg_S3062.5,Pg_S0901.16,Pg_S0488.29,Pg_S0247.57,Pg_S4468.25,Pg_S4250.2,Pg_S4642.10,Pg_S3783.16,Pg_S0901.17,Pg_S1973.14
GO:0031072	heat shock protein binding	molecular_function	0.20356	1	6	2294	75	45598	XLOC_087459,Pg_S3414.19,Pg_S4800.10,Pg_S0420.8,Pg_S4366.6,Pg_S3465.2
GO:0015399	primary active transmembrane transporter activity	molecular_function	0.20455	1	20	2294	303	45598	Pg_S1774.28,Pg_S0142.32,Pg_S0403.9,Pg_S2093.30,Pg_S4604.8,Pg_S3669.7,Pg_S0439.55,Pg_S1768.1,Pg_S2917.15,Pg_S0400.8,Pg_S1845.6,Pg_S0121.51,Pg_S1334.14,Pg_S7804.7,Pg_S2745.4,Pg_S0384.18,Pg_S2871.29,Pg_S2105.1,Pg_S1049.47,Pg_S3485.8
GO:0015405	P-P-bond-hydrolysis-driven transmembrane transporter activity	molecular_function	0.20455	1	20	2294	303	45598	Pg_S0403.9,Pg_S2093.30,Pg_S1774.28,Pg_S0142.32,Pg_S1768.1,Pg_S4604.8,Pg_S3669.7,Pg_S0439.55,Pg_S1334.14,Pg_S0400.8,Pg_S2917.15,Pg_S1845.6,Pg_S0121.51,Pg_S2871.29,Pg_S0384.18,Pg_S1049.47,Pg_S2105.1,Pg_S3485.8,Pg_S7804.7,Pg_S2745.4
GO:0043093	cytokinesis by binary fission	biological_process	0.20465	1	13	2294	200	45598	Pg_S2569.13,Pg_S3684.2,Pg_S0159.4,Pg_S7088.4,Pg_S2496.20,XLOC_019026,Pg_S4268.6,Pg_S5400.1,Pg_S4435.6,XLOC_370533,Pg_S6641.1,Pg_S4223.3,Pg_S0403.45
GO:0004484	mRNA guanylyltransferase activity	molecular_function	0.20478	1	2	2294	14	45598	Pg_S3401.21,Pg_S0333.8
GO:0034599	cellular response to oxidative stress	biological_process	0.20569	1	2	2294	18	45598	Pg_S1726.2,Pg_S1108.18
GO:0043604	amide biosynthetic process	biological_process	0.20615	1	5	2294	56	45598	Pg_S4863.7,Pg_S5417.3,Pg_S1014.4,Pg_S0536.31,Pg_S4851.12
GO:0055036	virion membrane	cellular_component	0.20776	1	2	2294	17	45598	Pg_S3876.10,Pg_S5217.1
GO:0004673	protein histidine kinase activity	molecular_function	0.20979	1	10	2294	135	45598	Pg_S2579.15,Pg_S5234.11,Pg_S0493.48,Pg_S0981.26,Pg_S2971.18,Pg_S1957.7,Pg_S1290.14,Pg_S3761.11,Pg_S7323.3,Pg_S0544.61
GO:0016775	phosphotransferase activity, nitrogenous group as acceptor	molecular_function	0.20979	1	10	2294	135	45598	Pg_S0544.61,Pg_S7323.3,Pg_S3761.11,Pg_S1290.14,Pg_S1957.7,Pg_S2971.18,Pg_S0981.26,Pg_S0493.48,Pg_S5234.11,Pg_S2579.15
GO:0004519	endonuclease activity	molecular_function	0.2108	1	22	2294	348	45598	Pg_S3087.2,Pg_S0536.6,Pg_S3087.1,Pg_S3169.2,Pg_S3260.5,Pg_S8361.1,Pg_S2185.1,Pg_S8361.2,Pg_S7439.1,Pg_S0318.32,Pg_S0722.1,Pg_S0939.10,Pg_S0091.2,Pg_S1004.16,Pg_S1501.33,Pg_S1038.11,Pg_S3660.9,Pg_S0151.5,Pg_S2281.6,Pg_S5870.5,Pg_S0350.37,Pg_S4206.2
GO:0030955	potassium ion binding	molecular_function	0.21231	1	6	2294	76	45598	Pg_S0093.18,Pg_S7804.2,Pg_S0426.36,Pg_S0857.29,Pg_S1815.15,Pg_S6123.7
GO:0031420	alkali metal ion binding	molecular_function	0.21231	1	6	2294	76	45598	Pg_S7804.2,Pg_S0093.18,Pg_S6123.7,Pg_S1815.15,Pg_S0857.29,Pg_S0426.36
GO:0004096	catalase activity	molecular_function	0.21282	1	2	2294	16	45598	Pg_S3303.4,Pg_S0883.13
GO:0019954	asexual reproduction	biological_process	0.21336	1	15	2294	236	45598	XLOC_019026,Pg_S4268.6,Pg_S5400.1,Pg_S4435.6,Pg_S7088.4,Pg_S0961.59,Pg_S2496.20,Pg_S5165.15,Pg_S6641.1,XLOC_370533,Pg_S4223.3,Pg_S0403.45,Pg_S3684.2,Pg_S2569.13,Pg_S0159.4
GO:0002429	immune response-activating cell surface receptor signaling pathway	biological_process	0.21365	1	2	2294	19	45598	Pg_S2891.3,XLOC_411558
GO:0002757	immune response-activating signal transduction	biological_process	0.21365	1	2	2294	19	45598	XLOC_411558,Pg_S2891.3
GO:0002768	immune response-regulating cell surface receptor signaling pathway	biological_process	0.21365	1	2	2294	19	45598	Pg_S2891.3,XLOC_411558
GO:0050851	antigen receptor-mediated signaling pathway	biological_process	0.21365	1	2	2294	19	45598	XLOC_411558,Pg_S2891.3
GO:0006091	generation of precursor metabolites and energy	biological_process	0.21399	1	36	2294	605	45598	Pg_S8046.1,Pg_S5402.10,Pg_S5158.12,Pg_S0093.98,Pg_S3731.15,Pg_S2389.18,XLOC_153289,Pg_S2891.3,Pg_S0426.36,Pg_S0857.29,Pg_S3226.10,Pg_S8121.3,Pg_S7804.2,Pg_S0061.73,Pg_S0280.41,Pg_S3046.7,Pg_S1058.4,Pg_S1812.16,Pg_S4072.1,Pg_S6123.7,Pg_S2453.1,Pg_S4358.4,Pg_S0175.24,Pg_S5183.4,Pg_S2692.25,Pg_S8597.3,Pg_S1815.15,Pg_S0587.1,Pg_S2386.9,Pg_S4310.2,Pg_S3063.13,Pg_S0240.1,Pg_S1552.15,Pg_S0093.18,Pg_S030…
GO:0071941	nitrogen cycle metabolic process	biological_process	0.21419	1	3	2294	27	45598	Pg_S5674.2,Pg_S4115.4,Pg_S6270.4
GO:0016037	light absorption	biological_process	0.21442	1	1	2294	4	45598	Pg_S1501.19
GO:0031404	chloride ion binding	molecular_function	0.21442	1	1	2294	4	45598	Pg_S1501.19
GO:0019236	response to pheromone	biological_process	0.21482	1	2	2294	17	45598	Pg_S1963.17,Pg_S2920.4
GO:0006508	proteolysis	biological_process	0.2153	1	92	2294	1617	45598	Pg_S3734.11,Pg_S4358.4,Pg_S0804.52,Pg_S3303.4,Pg_S0961.59,Pg_S2608.6,Pg_S2924.5,Pg_S0981.18,Pg_S4442.9,Pg_S1552.29,Pg_S1033.3,Pg_S0050.2,Pg_S6681.2,Pg_S0851.2,Pg_S4201.2,Pg_S1401.6,XLOC_289223,Pg_S4590.8,Pg_S0785.1,Pg_S0783.7,Pg_S3704.6,Pg_S8178.1,Pg_S5748.2,Pg_S1414.19,Pg_S3326.17,XLOC_370801,Pg_S0234.15,Pg_S6113.2,Pg_S0032.3,Pg_S2435.10,XLOC_301404,Pg_S6641.1,XLOC_075658,Pg_S5217.1,Pg_S0297.47,…
GO:0051707	response to other organism	biological_process	0.21536	1	18	2294	287	45598	Pg_S3669.6,Pg_S5406.1,Pg_S4494.4,XLOC_495903,Pg_S6023.1,Pg_S0363.19,Pg_S5058.17,Pg_S3226.10,Pg_S6999.3,Pg_S3649.10,XLOC_335089,Pg_S1390.15,Pg_S3171.8,Pg_S1563.16,XLOC_055994,Pg_S3866.4,XLOC_335059,Pg_S5313.4
GO:0060590	ATPase regulator activity	molecular_function	0.21636	1	7	2294	97	45598	Pg_S2435.5,Pg_S5400.1,Pg_S4223.3,Pg_S2641.23,XLOC_208705,Pg_S1313.3,Pg_S0189.6
GO:0005048	signal sequence binding	molecular_function	0.21645	1	4	2294	43	45598	Pg_S1145.9,Pg_S0925.13,Pg_S0234.20,Pg_S0292.13
GO:0010605	negative regulation of macromolecule metabolic process	biological_process	0.21654	1	9	2294	134	45598	Pg_S6147.2,Pg_S7265.2,Pg_S2568.19,Pg_S6370.2,Pg_S3535.2,Pg_S0765.9,Pg_S3218.14,Pg_S1703.39,Pg_S2568.20
GO:0030623	U5 snRNA binding	molecular_function	0.21679	1	1	2294	4	45598	Pg_S4871.1
GO:0051301	cell division	biological_process	0.21885	1	20	2294	327	45598	Pg_S3684.2,Pg_S2569.13,Pg_S2565.7,Pg_S0159.4,Pg_S7088.4,Pg_S1013.3,XLOC_019026,Pg_S3064.5,Pg_S5400.1,Pg_S5407.1,Pg_S6641.1,Pg_S3669.6,Pg_S0204.1,Pg_S2496.20,Pg_S5850.4,Pg_S4435.6,Pg_S4268.6,Pg_S4223.3,XLOC_370533,Pg_S0403.45
GO:0055086	nucleobase-containing small molecule metabolic process	biological_process	0.21923	1	37	2294	641	45598	Pg_S0516.25,Pg_S2606.7,Pg_S0400.26,Pg_S0913.16,Pg_S4399.8,Pg_S2145.36,Pg_S1295.30,Pg_S3793.16,Pg_S5119.1,Pg_S1336.15,Pg_S0941.6,Pg_S3759.20,Pg_S1583.37,Pg_S4072.1,Pg_S5101.8,Pg_S3959.3,XLOC_415891,Pg_S5690.1,Pg_S4914.7,Pg_S1400.29,Pg_S0812.14,Pg_S6725.6,Pg_S0587.1,Pg_S2496.1,Pg_S0111.6,Pg_S1740.29,Pg_S0810.2,Pg_S2105.1,Pg_S0142.32,Pg_S5545.1,Pg_S4660.4,Pg_S0304.27,XLOC_212995,Pg_S0126.10,Pg_S5272…
GO:0006818	hydrogen transport	biological_process	0.21961	1	29	2294	482	45598	Pg_S4223.3,Pg_S3085.12,Pg_S1346.12,Pg_S5850.4,Pg_S2606.7,Pg_S0516.25,Pg_S7852.1,Pg_S0400.26,Pg_S1740.29,Pg_S4399.18,Pg_S2105.1,Pg_S0941.6,Pg_S0111.6,Pg_S3793.16,XLOC_519693,Pg_S0204.1,Pg_S0992.18,Pg_S7453.5,Pg_S1670.1,Pg_S3876.10,Pg_S0142.32,Pg_S1066.2,Pg_S5400.1,Pg_S3780.12,Pg_S5690.1,Pg_S2641.23,XLOC_415891,Pg_S0664.13,Pg_S5272.2
GO:0015992	proton transport	biological_process	0.21961	1	29	2294	482	45598	Pg_S2105.1,Pg_S0941.6,Pg_S4399.18,Pg_S1740.29,Pg_S0204.1,XLOC_519693,Pg_S3793.16,Pg_S0111.6,Pg_S3085.12,Pg_S4223.3,Pg_S1346.12,Pg_S0400.26,Pg_S7852.1,Pg_S0516.25,Pg_S2606.7,Pg_S5850.4,XLOC_415891,Pg_S2641.23,Pg_S5690.1,Pg_S5272.2,Pg_S0664.13,Pg_S7453.5,Pg_S0992.18,Pg_S5400.1,Pg_S3780.12,Pg_S1066.2,Pg_S0142.32,Pg_S3876.10,Pg_S1670.1
GO:0008081	phosphoric diester hydrolase activity	molecular_function	0.22064	1	6	2294	73	45598	Pg_S2618.9,Pg_S3684.2,Pg_S0930.37,Pg_S4994.6,Pg_S3218.5,Pg_S1865.23
GO:0010629	negative regulation of gene expression	biological_process	0.22146	1	7	2294	98	45598	Pg_S3218.14,Pg_S6147.2,Pg_S3535.2,Pg_S1703.39,Pg_S7265.2,Pg_S2568.19,Pg_S2568.20
GO:0006597	spermine biosynthetic process	biological_process	0.22165	1	2	2294	22	45598	Pg_S1563.32,Pg_S1372.12
GO:0008215	spermine metabolic process	biological_process	0.22165	1	2	2294	22	45598	Pg_S1563.32,Pg_S1372.12
GO:0016810	hydrolase activity, acting on carbon-nitrogen (but not peptide) bonds	molecular_function	0.22166	1	11	2294	155	45598	Pg_S2805.26,Pg_S3083.16,Pg_S1336.15,Pg_S3218.14,Pg_S3535.2,Pg_S1240.42,Pg_S1703.39,Pg_S2773.17,Pg_S0747.22,Pg_S2160.2,Pg_S3083.17
GO:0042221	response to chemical stimulus	biological_process	0.22174	1	34	2294	614	45598	Pg_S1108.18,Pg_S2920.4,Pg_S1493.12,Pg_S1726.2,Pg_S5417.3,Pg_S0213.21,Pg_S0992.27,XLOC_478641,Pg_S2961.5,Pg_S3109.14,Pg_S1637.5,Pg_S0992.31,Pg_S4399.8,Pg_S1715.16,Pg_S5887.6,Pg_S1420.1,Pg_S2596.2,Pg_S5069.1,Pg_S2310.1,Pg_S1444.37,Pg_S0708.2,Pg_S4162.1,Pg_S6501.4,Pg_S4944.3,Pg_S1468.5,Pg_S4601.6,Pg_S1562.24,Pg_S0992.28,Pg_S4695.11,Pg_S1963.17,Pg_S0043.8,Pg_S1973.24,Pg_S1678.32,Pg_S4357.6
GO:0003707	steroid hormone receptor activity	molecular_function	0.22291	1	3	2294	35	45598	Pg_S1062.7,Pg_S1682.4,XLOC_058044
GO:0032505	reproduction of a single-celled organism	biological_process	0.22509	1	13	2294	204	45598	Pg_S0403.45,XLOC_370533,Pg_S6641.1,Pg_S4223.3,Pg_S4268.6,Pg_S4435.6,Pg_S5400.1,XLOC_019026,Pg_S7088.4,Pg_S2496.20,Pg_S0159.4,Pg_S2569.13,Pg_S3684.2
GO:0065004	protein-DNA complex assembly	biological_process	0.2256	1	10	2294	155	45598	Pg_S2179.3,Pg_S4223.3,Pg_S4435.6,Pg_S5400.1,Pg_S0813.20,Pg_S1632.21,Pg_S1291.1,Pg_S1354.8,Pg_S0052.20,Pg_S2569.13
GO:0071824	protein-DNA complex subunit organization	biological_process	0.2256	1	10	2294	155	45598	Pg_S5400.1,Pg_S4435.6,Pg_S0813.20,Pg_S1632.21,Pg_S2179.3,Pg_S4223.3,Pg_S0052.20,Pg_S2569.13,Pg_S1291.1,Pg_S1354.8
GO:0031965	nuclear membrane	cellular_component	0.22783	1	2	2294	19	45598	Pg_S3876.10,Pg_S5910.5
GO:0016854	racemase and epimerase activity	molecular_function	0.22872	1	4	2294	49	45598	Pg_S0219.28,XLOC_400555,Pg_S0108.24,Pg_S1439.10
GO:0006801	superoxide metabolic process	biological_process	0.2311	1	3	2294	31	45598	Pg_S0810.67,Pg_S3429.20,Pg_S1480.49
GO:0072593	reactive oxygen species metabolic process	biological_process	0.2311	1	3	2294	31	45598	Pg_S3429.20,Pg_S1480.49,Pg_S0810.67
GO:0005315	inorganic phosphate transmembrane transporter activity	molecular_function	0.23199	1	2	2294	18	45598	Pg_S8559.1,Pg_S5925.5
GO:1901677	phosphate transmembrane transporter activity	molecular_function	0.23199	1	2	2294	18	45598	Pg_S8559.1,Pg_S5925.5
GO:0006614	SRP-dependent cotranslational protein targeting to membrane	biological_process	0.2322	1	10	2294	138	45598	Pg_S1202.7,Pg_S2310.1,Pg_S1774.28,Pg_S0808.7,Pg_S0143.1,XLOC_060265,Pg_S7804.7,Pg_S1242.42,Pg_S5949.7,Pg_S2569.13
GO:0045047	protein targeting to ER	biological_process	0.2322	1	10	2294	138	45598	XLOC_060265,Pg_S0143.1,Pg_S0808.7,Pg_S5949.7,Pg_S2569.13,Pg_S1242.42,Pg_S7804.7,Pg_S2310.1,Pg_S1202.7,Pg_S1774.28
GO:0072599	establishment of protein localization to endoplasmic reticulum	biological_process	0.2322	1	10	2294	138	45598	XLOC_060265,Pg_S0808.7,Pg_S0143.1,Pg_S2569.13,Pg_S5949.7,Pg_S7804.7,Pg_S1242.42,Pg_S2310.1,Pg_S1202.7,Pg_S1774.28
GO:0046406	magnesium protoporphyrin IX methyltransferase activity	molecular_function	0.23256	1	1	2294	5	45598	Pg_S5036.18
GO:0015849	organic acid transport	biological_process	0.23434	1	16	2294	261	45598	Pg_S1967.2,XLOC_506370,Pg_S1164.3,Pg_S3161.7,Pg_S0889.68,Pg_S0987.34,Pg_S6136.5,Pg_S4265.2,Pg_S4656.5,XLOC_016914,Pg_S1658.22,Pg_S1417.1,Pg_S1507.32,Pg_S2124.27,Pg_S0096.36,Pg_S1358.13
GO:0046942	carboxylic acid transport	biological_process	0.23434	1	16	2294	261	45598	Pg_S0096.36,Pg_S2124.27,Pg_S1358.13,Pg_S0987.34,Pg_S1164.3,Pg_S3161.7,Pg_S0889.68,Pg_S1967.2,XLOC_506370,Pg_S1507.32,Pg_S1417.1,Pg_S4265.2,XLOC_016914,Pg_S1658.22,Pg_S4656.5,Pg_S6136.5
GO:0002253	activation of immune response	biological_process	0.23472	1	2	2294	20	45598	Pg_S2891.3,XLOC_411558
GO:0019208	phosphatase regulator activity	molecular_function	0.23492	1	4	2294	46	45598	Pg_S0358.7,Pg_S0961.53,Pg_S1034.12,Pg_S3226.14
GO:0003688	DNA replication origin binding	molecular_function	0.23608	1	2	2294	18	45598	Pg_S4351.2,Pg_S1227.41
GO:0007339	binding of sperm to zona pellucida	biological_process	0.23647	1	1	2294	5	45598	Pg_S0219.28
GO:0009988	cell-cell recognition	biological_process	0.23647	1	1	2294	5	45598	Pg_S0219.28
GO:0035036	sperm-egg recognition	biological_process	0.23647	1	1	2294	5	45598	Pg_S0219.28
GO:0009036	Type II site-specific deoxyribonuclease activity	molecular_function	0.23825	1	4	2294	48	45598	Pg_S1004.16,Pg_S3260.5,Pg_S1038.11,Pg_S1501.33
GO:0015666	restriction endodeoxyribonuclease activity	molecular_function	0.23825	1	4	2294	48	45598	Pg_S1004.16,Pg_S1038.11,Pg_S3260.5,Pg_S1501.33
GO:0034219	carbohydrate transmembrane transport	biological_process	0.23867	1	1	2294	5	45598	Pg_S2124.27
GO:0006071	glycerol metabolic process	biological_process	0.23884	1	1	2294	5	45598	Pg_S3064.5
GO:0046034	ATP metabolic process	biological_process	0.23926	1	13	2294	210	45598	Pg_S0400.26,Pg_S0516.25,Pg_S0142.32,Pg_S2606.7,Pg_S0812.14,Pg_S3793.16,Pg_S5272.2,Pg_S0111.6,Pg_S2105.1,Pg_S0941.6,Pg_S5690.1,Pg_S1740.29,XLOC_415891
GO:0042277	peptide binding	molecular_function	0.23985	1	4	2294	45	45598	Pg_S0292.13,Pg_S0234.20,Pg_S0925.13,Pg_S1145.9
GO:0016765	transferase activity, transferring alkyl or aryl (other than methyl) groups	molecular_function	0.24007	1	12	2294	193	45598	Pg_S3250.1,Pg_S0472.33,XLOC_297706,Pg_S2377.2,Pg_S0810.2,Pg_S4914.7,Pg_S4377.5,Pg_S1583.37,Pg_S1400.29,Pg_S6725.6,Pg_S2369.28,Pg_S1771.9
GO:0042555	MCM complex	cellular_component	0.24077	1	1	2294	6	45598	Pg_S5401.5
GO:0006772	thiamine metabolic process	biological_process	0.24185	1	3	2294	30	45598	Pg_S1771.9,Pg_S3250.1,Pg_S2003.17
GO:0009228	thiamine biosynthetic process	biological_process	0.24185	1	3	2294	30	45598	Pg_S1771.9,Pg_S2003.17,Pg_S3250.1
GO:0042723	thiamine-containing compound metabolic process	biological_process	0.24185	1	3	2294	30	45598	Pg_S2003.17,Pg_S3250.1,Pg_S1771.9
GO:0042724	thiamine-containing compound biosynthetic process	biological_process	0.24185	1	3	2294	30	45598	Pg_S3250.1,Pg_S2003.17,Pg_S1771.9
GO:0002685	regulation of leukocyte migration	biological_process	0.24239	1	1	2294	6	45598	XLOC_411558
GO:0050854	regulation of antigen receptor-mediated signaling pathway	biological_process	0.24239	1	1	2294	6	45598	XLOC_411558
GO:0050855	regulation of B cell receptor signaling pathway	biological_process	0.24239	1	1	2294	6	45598	XLOC_411558
GO:0050900	leukocyte migration	biological_process	0.24239	1	1	2294	6	45598	XLOC_411558
GO:0072676	lymphocyte migration	biological_process	0.24239	1	1	2294	6	45598	XLOC_411558
GO:2000401	regulation of lymphocyte migration	biological_process	0.24239	1	1	2294	6	45598	XLOC_411558
GO:0004872	receptor activity	molecular_function	0.24372	1	24	2294	391	45598	Pg_S2579.15,Pg_S1726.2,Pg_S3002.13,Pg_S5234.11,Pg_S6328.12,Pg_S1066.21,Pg_S0981.26,Pg_S0708.2,Pg_S1108.18,XLOC_055994,Pg_S1957.7,Pg_S3761.11,Pg_S1759.2,Pg_S1682.4,Pg_S1062.7,Pg_S0544.61,Pg_S3303.1,Pg_S0493.48,Pg_S2971.18,Pg_S1749.20,Pg_S1290.14,XLOC_058044,Pg_S5880.4,Pg_S1736.9
GO:0016868	intramolecular transferase activity, phosphotransferases	molecular_function	0.24519	1	4	2294	48	45598	Pg_S0917.35,Pg_S0458.10,Pg_S2017.13,Pg_S5279.7
GO:0004435	phosphatidylinositol phospholipase C activity	molecular_function	0.2463	1	2	2294	17	45598	Pg_S4994.6,Pg_S2618.9
GO:0015103	inorganic anion transmembrane transporter activity	molecular_function	0.24634	1	7	2294	95	45598	Pg_S6395.5,Pg_S4624.11,XLOC_329038,Pg_S2292.19,Pg_S2950.4,Pg_S3474.11,Pg_S4755.8
GO:0090407	organophosphate biosynthetic process	biological_process	0.24793	1	41	2294	704	45598	Pg_S1770.5,XLOC_247439,Pg_S0111.6,Pg_S0406.5,Pg_S1749.20,Pg_S2105.1,Pg_S2871.29,Pg_S0509.13,Pg_S1740.29,Pg_S1785.10,Pg_S0587.1,Pg_S0812.14,Pg_S5272.2,Pg_S3138.9,Pg_S5545.1,Pg_S4660.4,Pg_S0142.32,Pg_S5168.16,Pg_S0304.27,XLOC_212995,Pg_S2145.36,Pg_S4399.8,Pg_S7804.7,Pg_S3793.16,Pg_S5119.1,Pg_S0447.5,Pg_S1439.10,Pg_S0400.26,Pg_S2606.7,Pg_S3285.5,Pg_S4847.6,Pg_S4375.11,Pg_S3840.9,Pg_S4604.8,Pg_S0473.…
GO:0004474	malate synthase activity	molecular_function	0.24835	1	1	2294	5	45598	Pg_S1615.19
GO:0006097	glyoxylate cycle	biological_process	0.24835	1	1	2294	5	45598	Pg_S1615.19
GO:0046487	glyoxylate metabolic process	biological_process	0.24835	1	1	2294	5	45598	Pg_S1615.19
GO:0009309	amine biosynthetic process	biological_process	0.25101	1	3	2294	39	45598	Pg_S1563.32,Pg_S1372.12,XLOC_297706
GO:0042401	cellular biogenic amine biosynthetic process	biological_process	0.25101	1	3	2294	39	45598	Pg_S1372.12,XLOC_297706,Pg_S1563.32
GO:0031099	regeneration	biological_process	0.25149	1	1	2294	5	45598	Pg_S4994.6
GO:0042246	tissue regeneration	biological_process	0.25149	1	1	2294	5	45598	Pg_S4994.6
GO:0048589	developmental growth	biological_process	0.25149	1	1	2294	5	45598	Pg_S4994.6
GO:0042030	ATPase inhibitor activity	molecular_function	0.25174	1	3	2294	34	45598	XLOC_208705,Pg_S0189.6,Pg_S1313.3
GO:0009308	amine metabolic process	biological_process	0.25381	1	14	2294	214	45598	Pg_S1698.3,Pg_S3083.17,Pg_S1372.12,Pg_S2784.11,Pg_S2784.12,Pg_S2745.4,Pg_S1563.32,Pg_S1240.42,Pg_S1242.42,Pg_S4604.8,Pg_S1768.1,Pg_S0808.7,XLOC_297706,Pg_S3083.16
GO:0002263	cell activation involved in immune response	biological_process	0.25504	1	1	2294	5	45598	XLOC_085120
GO:0002274	myeloid leukocyte activation	biological_process	0.25504	1	1	2294	5	45598	XLOC_085120
GO:0002275	myeloid cell activation involved in immune response	biological_process	0.25504	1	1	2294	5	45598	XLOC_085120
GO:0002279	mast cell activation involved in immune response	biological_process	0.25504	1	1	2294	5	45598	XLOC_085120
GO:0002366	leukocyte activation involved in immune response	biological_process	0.25504	1	1	2294	5	45598	XLOC_085120
GO:0002444	myeloid leukocyte mediated immunity	biological_process	0.25504	1	1	2294	5	45598	XLOC_085120
GO:0002448	mast cell mediated immunity	biological_process	0.25504	1	1	2294	5	45598	XLOC_085120
GO:0043299	leukocyte degranulation	biological_process	0.25504	1	1	2294	5	45598	XLOC_085120
GO:0043303	mast cell degranulation	biological_process	0.25504	1	1	2294	5	45598	XLOC_085120
GO:0045055	regulated secretory pathway	biological_process	0.25504	1	1	2294	5	45598	XLOC_085120
GO:0045576	mast cell activation	biological_process	0.25504	1	1	2294	5	45598	XLOC_085120
GO:0008509	anion transmembrane transporter activity	molecular_function	0.25549	1	13	2294	211	45598	XLOC_329038,Pg_S2292.19,Pg_S2124.27,Pg_S0987.34,Pg_S3474.11,Pg_S6395.5,Pg_S4624.11,Pg_S1434.7,Pg_S2950.4,Pg_S3187.4,Pg_S0590.5,Pg_S4755.8,Pg_S1507.32
GO:0009426	bacterial-type flagellum basal body, distal rod	cellular_component	0.2561	1	1	2294	5	45598	Pg_S1306.5
GO:0030694	bacterial-type flagellum basal body, rod	cellular_component	0.2561	1	1	2294	5	45598	Pg_S1306.5
GO:0015711	organic anion transport	biological_process	0.25659	1	16	2294	265	45598	Pg_S1507.32,Pg_S1417.1,Pg_S4265.2,Pg_S4656.5,XLOC_016914,Pg_S1658.22,Pg_S6136.5,Pg_S0987.34,Pg_S1164.3,Pg_S3161.7,Pg_S0889.68,Pg_S1967.2,XLOC_506370,Pg_S1358.13,Pg_S0096.36,Pg_S2124.27
GO:0005024	transforming growth factor beta-activated receptor activity	molecular_function	0.2583	1	1	2294	6	45598	Pg_S6328.12
GO:0005026	transforming growth factor beta receptor activity, type II	molecular_function	0.2583	1	1	2294	6	45598	Pg_S6328.12
GO:0016311	dephosphorylation	biological_process	0.26127	1	8	2294	109	45598	Pg_S0961.53,Pg_S2207.4,Pg_S3226.14,Pg_S4358.4,Pg_S0358.7,Pg_S3401.21,Pg_S1034.12,Pg_S3887.24
GO:0030312	external encapsulating structure	cellular_component	0.26246	1	16	2294	286	45598	Pg_S3214.4,Pg_S2521.2,Pg_S3904.13,Pg_S1749.20,Pg_S7123.1,Pg_S5918.6,Pg_S3718.1,XLOC_029186,Pg_S1858.19,Pg_S0213.45,Pg_S5873.7,Pg_S5470.6,Pg_S2608.6,Pg_S1692.9,Pg_S1348.5,XLOC_075658
GO:0006664	glycolipid metabolic process	biological_process	0.26261	1	14	2294	216	45598	Pg_S4590.8,Pg_S5168.16,XLOC_256103,Pg_S0826.1,Pg_S3840.9,Pg_S5924.9,Pg_S1516.5,Pg_S5633.3,Pg_S1033.3,Pg_S1770.5,Pg_S2612.5,Pg_S1749.20,Pg_S0298.15,XLOC_247439
GO:0003674	molecular_function	molecular_function	0.26379	1	2010	2294	39501	45598	Pg_S1957.36,Pg_S7006.2,Pg_S0896.15,XLOC_329038,Pg_S2521.2,Pg_S2961.5,Pg_S3303.1,Pg_S2027.5,Pg_S0724.59,Pg_S2009.6,Pg_S0661.5,Pg_S4420.5,Pg_S4883.9,Pg_S6256.3,Pg_S7147.6,Pg_S3393.8,Pg_S5850.4,Pg_S0294.1,Pg_S0151.5,Pg_S5674.2,Pg_S1066.21,XLOC_065564,Pg_S3163.16,Pg_S6123.11,Pg_S0232.32,Pg_S1774.28,Pg_S2757.13,Pg_S2583.26,Pg_S2022.12,Pg_S2707.5,Pg_S1934.4,Pg_S2369.28,Pg_S2854.3,Pg_S0824.8,XLOC_133589…
GO:0016073	snRNA metabolic process	biological_process	0.26429	1	1	2294	6	45598	Pg_S0106.28
GO:0016180	snRNA processing	biological_process	0.26429	1	1	2294	6	45598	Pg_S0106.28
GO:0034472	snRNA 3'-end processing	biological_process	0.26429	1	1	2294	6	45598	Pg_S0106.28
GO:0034477	U6 snRNA 3'-end processing	biological_process	0.26429	1	1	2294	6	45598	Pg_S0106.28
GO:0043628	ncRNA 3'-end processing	biological_process	0.26429	1	1	2294	6	45598	Pg_S0106.28
GO:0008521	acetyl-CoA transporter activity	molecular_function	0.26467	1	1	2294	6	45598	Pg_S0406.2
GO:0051185	coenzyme transporter activity	molecular_function	0.26467	1	1	2294	6	45598	Pg_S0406.2
GO:0043154	negative regulation of cysteine-type endopeptidase activity involved in apoptotic process	biological_process	0.26529	1	1	2294	5	45598	Pg_S1647.24
GO:2000117	negative regulation of cysteine-type endopeptidase activity	biological_process	0.26529	1	1	2294	5	45598	Pg_S1647.24
GO:0030908	protein splicing	biological_process	0.26572	1	1	2294	6	45598	Pg_S5870.5
GO:0072522	purine-containing compound biosynthetic process	biological_process	0.26662	1	19	2294	325	45598	Pg_S5272.2,XLOC_415891,Pg_S4914.7,Pg_S0142.32,Pg_S1583.37,Pg_S0304.27,Pg_S0111.6,Pg_S5119.1,Pg_S3793.16,Pg_S4399.8,Pg_S1740.29,Pg_S2105.1,Pg_S0810.2,Pg_S2606.7,Pg_S0400.26,Pg_S1400.29,Pg_S0812.14,Pg_S6725.6,Pg_S0587.1
GO:0009396	folic acid-containing compound biosynthetic process	biological_process	0.26761	1	4	2294	50	45598	Pg_S4568.6,Pg_S3767.12,Pg_S2606.4,Pg_S6687.2
GO:0008897	holo-[acyl-carrier-protein] synthase activity	molecular_function	0.26813	1	1	2294	5	45598	Pg_S2982.1
GO:0004026	alcohol O-acetyltransferase activity	molecular_function	0.26841	1	2	2294	18	45598	Pg_S1735.14,Pg_S8395.1
GO:0034318	alcohol O-acyltransferase activity	molecular_function	0.26841	1	2	2294	18	45598	Pg_S1735.14,Pg_S8395.1
GO:0005496	steroid binding	molecular_function	0.26919	1	3	2294	38	45598	Pg_S1682.4,Pg_S1062.7,XLOC_058044
GO:0008028	monocarboxylic acid transmembrane transporter activity	molecular_function	0.26981	1	1	2294	7	45598	Pg_S2124.27
GO:0006163	purine nucleotide metabolic process	biological_process	0.2711	1	23	2294	396	45598	Pg_S0142.32,Pg_S3959.3,Pg_S0304.27,Pg_S5272.2,Pg_S0126.10,Pg_S0189.6,XLOC_415891,Pg_S5690.1,Pg_S0400.26,Pg_S2606.7,Pg_S0516.25,Pg_S0587.1,Pg_S2496.1,Pg_S0913.16,Pg_S0812.14,Pg_S4399.8,Pg_S1295.30,Pg_S5119.1,Pg_S3793.16,Pg_S0111.6,Pg_S0941.6,Pg_S2105.1,Pg_S1740.29
GO:0009832	plant-type cell wall biogenesis	biological_process	0.27193	1	2	2294	21	45598	Pg_S2307.28,Pg_S0808.38
GO:0010215	cellulose microfibril organization	biological_process	0.27193	1	2	2294	21	45598	Pg_S0808.38,Pg_S2307.28
GO:0070726	cell wall assembly	biological_process	0.27193	1	2	2294	21	45598	Pg_S0808.38,Pg_S2307.28
GO:0071668	plant-type cell wall assembly	biological_process	0.27193	1	2	2294	21	45598	Pg_S0808.38,Pg_S2307.28
GO:0007029	endoplasmic reticulum organization	biological_process	0.27472	1	5	2294	69	45598	Pg_S3226.10,Pg_S3356.14,Pg_S4357.1,Pg_S2496.20,Pg_S2179.17
GO:0006333	chromatin assembly or disassembly	biological_process	0.27707	1	6	2294	88	45598	Pg_S0813.20,Pg_S0052.20,Pg_S1632.21,Pg_S1354.8,Pg_S2179.3,Pg_S1291.1
GO:0042597	periplasmic space	cellular_component	0.27718	1	4	2294	52	45598	Pg_S7323.3,XLOC_075658,Pg_S2386.9,Pg_S0061.73
GO:0033218	amide binding	molecular_function	0.2785	1	4	2294	48	45598	Pg_S1145.9,Pg_S0925.13,Pg_S0292.13,Pg_S0234.20
GO:0002764	immune response-regulating signaling pathway	biological_process	0.27881	1	2	2294	22	45598	XLOC_411558,Pg_S2891.3
GO:0003747	translation release factor activity	molecular_function	0.27929	1	4	2294	51	45598	Pg_S4024.2,Pg_S0439.2,Pg_S4533.13,Pg_S6962.2
GO:0008079	translation termination factor activity	molecular_function	0.27929	1	4	2294	51	45598	Pg_S6962.2,Pg_S4024.2,Pg_S0439.2,Pg_S4533.13
GO:0071826	ribonucleoprotein complex subunit organization	biological_process	0.27996	1	3	2294	34	45598	Pg_S4396.6,Pg_S4223.3,Pg_S5400.1
GO:0002684	positive regulation of immune system process	biological_process	0.28047	1	2	2294	22	45598	Pg_S2891.3,XLOC_411558
GO:0050778	positive regulation of immune response	biological_process	0.28047	1	2	2294	22	45598	Pg_S2891.3,XLOC_411558
GO:0047487	oligogalacturonide lyase activity	molecular_function	0.28157	1	1	2294	7	45598	Pg_S4442.9
GO:0016558	protein import into peroxisome matrix	biological_process	0.28327	1	1	2294	7	45598	Pg_S1108.18
GO:0016560	protein import into peroxisome matrix, docking	biological_process	0.28327	1	1	2294	7	45598	Pg_S1108.18
GO:0009264	deoxyribonucleotide catabolic process	biological_process	0.28522	1	1	2294	6	45598	Pg_S5101.8
GO:0043047	single-stranded telomeric DNA binding	molecular_function	0.28531	1	1	2294	6	45598	Pg_S0883.13
GO:0015098	molybdate ion transmembrane transporter activity	molecular_function	0.28542	1	2	2294	22	45598	Pg_S4755.8,Pg_S4624.11
GO:0015689	molybdate ion transport	biological_process	0.28542	1	2	2294	22	45598	Pg_S4624.11,Pg_S4755.8
GO:0000782	telomere cap complex	cellular_component	0.28604	1	1	2294	6	45598	Pg_S0883.13
GO:0000783	nuclear telomere cap complex	cellular_component	0.28604	1	1	2294	6	45598	Pg_S0883.13
GO:0070188	Stn1-Ten1 complex	cellular_component	0.28604	1	1	2294	6	45598	Pg_S0883.13
GO:0008284	positive regulation of cell proliferation	biological_process	0.28683	1	1	2294	7	45598	Pg_S2858.3
GO:0006613	cotranslational protein targeting to membrane	biological_process	0.28753	1	10	2294	146	45598	Pg_S2310.1,Pg_S1202.7,Pg_S1774.28,XLOC_060265,Pg_S0808.7,Pg_S0143.1,Pg_S5949.7,Pg_S2569.13,Pg_S7804.7,Pg_S1242.42
GO:0004140	dephospho-CoA kinase activity	molecular_function	0.28784	1	2	2294	19	45598	Pg_S0304.27,Pg_S0587.1
GO:0004489	methylenetetrahydrofolate reductase (NADPH) activity	molecular_function	0.2881	1	1	2294	6	45598	Pg_S1642.4
GO:0035299	inositol pentakisphosphate 2-kinase activity	molecular_function	0.29068	1	1	2294	6	45598	Pg_S1242.15
GO:0030198	extracellular matrix organization	biological_process	0.29094	1	2	2294	22	45598	Pg_S2307.28,Pg_S0808.38
GO:0043062	extracellular structure organization	biological_process	0.29094	1	2	2294	22	45598	Pg_S2307.28,Pg_S0808.38
GO:0007205	protein kinase C-activating G-protein coupled receptor signaling pathway	biological_process	0.29124	1	2	2294	18	45598	Pg_S2145.36,Pg_S4660.4
GO:0009982	pseudouridine synthase activity	molecular_function	0.29221	1	4	2294	49	45598	Pg_S7244.2,Pg_S5486.5,Pg_S4217.10,Pg_S4563.4
GO:0006824	cobalt ion transport	biological_process	0.29243	1	1	2294	6	45598	XLOC_467156
GO:0015087	cobalt ion transmembrane transporter activity	molecular_function	0.29243	1	1	2294	6	45598	XLOC_467156
GO:0016459	myosin complex	cellular_component	0.29264	1	7	2294	95	45598	Pg_S1075.30,Pg_S0810.67,Pg_S4553.1,XLOC_265186,Pg_S0590.12,Pg_S5541.10,XLOC_133589
GO:0015858	nucleoside transport	biological_process	0.29288	1	1	2294	6	45598	Pg_S1736.3
GO:0034257	nicotinamide riboside transmembrane transporter activity	molecular_function	0.29288	1	1	2294	6	45598	Pg_S1736.3
GO:0034258	nicotinamide riboside transport	biological_process	0.29288	1	1	2294	6	45598	Pg_S1736.3
GO:0004789	thiamine-phosphate diphosphorylase activity	molecular_function	0.29309	1	2	2294	19	45598	Pg_S1771.9,Pg_S3250.1
GO:0051049	regulation of transport	biological_process	0.29608	1	4	2294	51	45598	Pg_S6261.1,Pg_S1915.32,Pg_S6850.1,Pg_S0159.1
GO:0015556	C4-dicarboxylate transmembrane transporter activity	molecular_function	0.29652	1	1	2294	7	45598	Pg_S1507.32
GO:0004356	glutamate-ammonia ligase activity	molecular_function	0.29819	1	3	2294	37	45598	Pg_S5638.3,Pg_S2805.19,Pg_S2524.23
GO:0016741	transferase activity, transferring one-carbon groups	molecular_function	0.29827	1	54	2294	944	45598	Pg_S6804.3,Pg_S5226.4,Pg_S6190.8,Pg_S1761.21,Pg_S1936.18,Pg_S2721.9,Pg_S1401.6,Pg_S8510.3,Pg_S2036.2,Pg_S8121.3,Pg_S1660.26,Pg_S0288.35,Pg_S4326.22,Pg_S0845.13,Pg_S6060.2,Pg_S4028.7,Pg_S1110.9,Pg_S4766.9,Pg_S1523.1,Pg_S1936.12,Pg_S7871.1,Pg_S1095.44,Pg_S0077.34,Pg_S5312.2,XLOC_409277,Pg_S2588.3,Pg_S3328.5,Pg_S4494.4,XLOC_297706,Pg_S6382.1,Pg_S3854.1,Pg_S1960.9,Pg_S3857.5,Pg_S1416.1,Pg_S1434.7,Pg_…
GO:0009150	purine ribonucleotide metabolic process	biological_process	0.30076	1	21	2294	367	45598	Pg_S0516.25,Pg_S2606.7,Pg_S0400.26,Pg_S0913.16,Pg_S0812.14,Pg_S0587.1,Pg_S2496.1,Pg_S0111.6,Pg_S1295.30,Pg_S4399.8,Pg_S3793.16,Pg_S1740.29,Pg_S2105.1,Pg_S0941.6,Pg_S0142.32,Pg_S0304.27,Pg_S3959.3,Pg_S0126.10,Pg_S5272.2,XLOC_415891,Pg_S5690.1
GO:0031304	intrinsic to mitochondrial inner membrane	cellular_component	0.30105	1	1	2294	7	45598	Pg_S0050.2
GO:0031305	integral to mitochondrial inner membrane	cellular_component	0.30105	1	1	2294	7	45598	Pg_S0050.2
GO:0032592	integral to mitochondrial membrane	cellular_component	0.30105	1	1	2294	7	45598	Pg_S0050.2
GO:0009425	bacterial-type flagellum basal body	cellular_component	0.3013	1	1	2294	6	45598	Pg_S1306.5
GO:0006576	cellular biogenic amine metabolic process	biological_process	0.3014	1	10	2294	152	45598	Pg_S2745.4,Pg_S1563.32,Pg_S1242.42,Pg_S1240.42,Pg_S1768.1,XLOC_297706,Pg_S0808.7,Pg_S3083.16,Pg_S3083.17,Pg_S1372.12
GO:0044106	cellular amine metabolic process	biological_process	0.3014	1	10	2294	152	45598	Pg_S1768.1,Pg_S3083.16,Pg_S0808.7,XLOC_297706,Pg_S1563.32,Pg_S2745.4,Pg_S1240.42,Pg_S1242.42,Pg_S1372.12,Pg_S3083.17
GO:0009259	ribonucleotide metabolic process	biological_process	0.30346	1	21	2294	368	45598	Pg_S0126.10,Pg_S5272.2,Pg_S5690.1,XLOC_415891,Pg_S0142.32,Pg_S0304.27,Pg_S3959.3,Pg_S0111.6,Pg_S3793.16,Pg_S1295.30,Pg_S4399.8,Pg_S1740.29,Pg_S0941.6,Pg_S2105.1,Pg_S2606.7,Pg_S0516.25,Pg_S0400.26,Pg_S0812.14,Pg_S0913.16,Pg_S2496.1,Pg_S0587.1
GO:0019693	ribose phosphate metabolic process	biological_process	0.30346	1	21	2294	368	45598	Pg_S0812.14,Pg_S0913.16,Pg_S2496.1,Pg_S0587.1,Pg_S0516.25,Pg_S2606.7,Pg_S0400.26,Pg_S1740.29,Pg_S0941.6,Pg_S2105.1,Pg_S0111.6,Pg_S3793.16,Pg_S4399.8,Pg_S1295.30,Pg_S0304.27,Pg_S3959.3,Pg_S0142.32,Pg_S5690.1,XLOC_415891,Pg_S0126.10,Pg_S5272.2
GO:0007021	tubulin complex assembly	biological_process	0.30359	1	2	2294	22	45598	Pg_S0575.5,Pg_S0439.2
GO:0072668	tubulin complex biogenesis	biological_process	0.30359	1	2	2294	22	45598	Pg_S0575.5,Pg_S0439.2
GO:0016831	carboxy-lyase activity	molecular_function	0.30377	1	14	2294	241	45598	Pg_S0493.25,Pg_S1372.12,Pg_S4800.12,Pg_S0142.32,Pg_S0595.28,Pg_S2692.25,Pg_S3414.17,Pg_S3138.9,Pg_S0108.24,Pg_S1439.10,Pg_S4586.9,Pg_S1066.21,Pg_S0406.5,Pg_S1563.32
GO:0004252	serine-type endopeptidase activity	molecular_function	0.30475	1	19	2294	324	45598	XLOC_075658,Pg_S0804.52,Pg_S2160.23,Pg_S1898.8,Pg_S7566.2,Pg_S1348.5,Pg_S6880.1,Pg_S2768.4,Pg_S3657.4,Pg_S2608.6,Pg_S0091.13,Pg_S1552.29,Pg_S1270.20,Pg_S0234.15,Pg_S2569.20,Pg_S3326.17,Pg_S0266.76,Pg_S0671.1,Pg_S5168.10
GO:0065008	regulation of biological quality	biological_process	0.30495	1	61	2294	1121	45598	Pg_S6485.2,Pg_S0298.15,Pg_S0414.4,Pg_S2142.1,Pg_S4688.4,Pg_S5438.4,Pg_S7114.5,XLOC_055994,XLOC_525266,Pg_S4533.6,Pg_S0766.3,Pg_S7088.4,XLOC_528729,Pg_S8915.2,Pg_S2858.3,Pg_S0292.13,Pg_S1722.2,Pg_S0431.8,Pg_S1335.38,Pg_S1501.19,Pg_S4579.1,Pg_S2190.17,Pg_S2813.17,Pg_S1869.1,Pg_S6420.2,Pg_S0356.2,Pg_S2600.2,Pg_S1145.9,XLOC_406928,XLOC_158310,Pg_S0883.13,Pg_S2438.13,XLOC_439267,Pg_S3140.3,Pg_S1746.28…
GO:0017080	sodium channel regulator activity	molecular_function	0.3051	1	3	2294	34	45598	XLOC_403840,Pg_S2375.2,Pg_S0077.52
GO:0019871	sodium channel inhibitor activity	molecular_function	0.3051	1	3	2294	34	45598	XLOC_403840,Pg_S2375.2,Pg_S0077.52
GO:0008168	methyltransferase activity	molecular_function	0.30601	1	51	2294	895	45598	Pg_S2631.6,Pg_S1442.1,Pg_S5312.8,Pg_S2182.5,Pg_S0607.9,Pg_S1416.1,Pg_S1434.7,Pg_S3857.5,Pg_S1960.9,Pg_S6382.1,XLOC_297706,Pg_S3854.1,Pg_S3328.5,Pg_S4494.4,Pg_S5312.2,Pg_S2588.3,XLOC_409277,Pg_S4688.4,Pg_S5036.18,Pg_S3582.11,Pg_S0680.26,Pg_S0664.33,Pg_S0167.5,Pg_S0536.73,Pg_S1503.3,Pg_S1049.27,Pg_S8535.1,Pg_S2124.19,Pg_S3063.13,Pg_S8510.3,Pg_S2036.2,Pg_S8121.3,Pg_S2721.9,Pg_S1401.6,Pg_S1936.18,Pg_…
GO:0016149	translation release factor activity, codon specific	molecular_function	0.30769	1	3	2294	37	45598	Pg_S6962.2,Pg_S0439.2,Pg_S4533.13
GO:0009117	nucleotide metabolic process	biological_process	0.30824	1	30	2294	534	45598	Pg_S0516.25,Pg_S2606.7,Pg_S0400.26,Pg_S0913.16,Pg_S0812.14,Pg_S0587.1,Pg_S2496.1,Pg_S0111.6,Pg_S1295.30,Pg_S2145.36,Pg_S4399.8,Pg_S3793.16,Pg_S5119.1,Pg_S1740.29,Pg_S0941.6,Pg_S2105.1,Pg_S0142.32,Pg_S3759.20,Pg_S5545.1,Pg_S4072.1,Pg_S4660.4,Pg_S0304.27,Pg_S5101.8,XLOC_212995,Pg_S3959.3,Pg_S0126.10,Pg_S5272.2,XLOC_415891,Pg_S5690.1,Pg_S0189.6
GO:0000981	sequence-specific DNA binding RNA polymerase II transcription factor activity	molecular_function	0.30846	1	3	2294	39	45598	XLOC_058044,Pg_S1062.7,Pg_S1682.4
GO:0048513	organ development	biological_process	0.30959	1	4	2294	55	45598	Pg_S7114.7,Pg_S3910.5,Pg_S3345.5,Pg_S1507.32
GO:0045005	maintenance of fidelity involved in DNA-dependent DNA replication	biological_process	0.3101	1	1	2294	6	45598	Pg_S6370.2
GO:0048478	replication fork protection	biological_process	0.3101	1	1	2294	6	45598	Pg_S6370.2
GO:1901362	organic cyclic compound biosynthetic process	biological_process	0.3102	1	305	2294	5905	45598	Pg_S5304.6,Pg_S2292.19,Pg_S2345.3,Pg_S1480.49,Pg_S4181.13,Pg_S5887.6,Pg_S0400.26,Pg_S6583.5,Pg_S2596.2,Pg_S6471.13,Pg_S5287.7,Pg_S2121.1,Pg_S0403.45,XLOC_058044,Pg_S3645.2,Pg_S2579.15,Pg_S8559.1,XLOC_415891,Pg_S0108.24,XLOC_259949,Pg_S5052.3,Pg_S0151.6,Pg_S1523.1,Pg_S4072.1,Pg_S0616.3,Pg_S3578.13,Pg_S3767.12,Pg_S5466.10,Pg_S2848.4,Pg_S7514.3,Pg_S3328.5,Pg_S6914.6,Pg_S0989.4,Pg_S1740.29,Pg_S2124.2…
GO:0015931	nucleobase-containing compound transport	biological_process	0.31129	1	7	2294	108	45598	Pg_S2496.20,Pg_S2179.17,Pg_S3356.14,Pg_S2196.5,Pg_S5910.5,Pg_S4357.1,Pg_S1736.3
GO:0016884	carbon-nitrogen ligase activity, with glutamine as amido-N-donor	molecular_function	0.31235	1	2	2294	19	45598	Pg_S1014.4,Pg_S4851.12
GO:0051087	chaperone binding	molecular_function	0.3131	1	6	2294	93	45598	Pg_S5400.1,Pg_S2435.5,Pg_S1003.19,Pg_S4223.3,Pg_S5143.4,Pg_S4723.1
GO:0032507	maintenance of protein location in cell	biological_process	0.31352	1	9	2294	143	45598	Pg_S5438.4,Pg_S0234.20,XLOC_028981,Pg_S0356.2,Pg_S5850.4,Pg_S8915.2,Pg_S1145.9,Pg_S0292.13,Pg_S0925.13
GO:0045185	maintenance of protein location	biological_process	0.31352	1	9	2294	143	45598	Pg_S0292.13,Pg_S0925.13,Pg_S0234.20,Pg_S5438.4,Pg_S1145.9,Pg_S8915.2,Pg_S5850.4,Pg_S0356.2,XLOC_028981
GO:0051235	maintenance of location	biological_process	0.31352	1	9	2294	143	45598	Pg_S1145.9,Pg_S8915.2,Pg_S5850.4,XLOC_028981,Pg_S0356.2,Pg_S0234.20,Pg_S5438.4,Pg_S0925.13,Pg_S0292.13
GO:0051651	maintenance of location in cell	biological_process	0.31352	1	9	2294	143	45598	Pg_S8915.2,Pg_S1145.9,XLOC_028981,Pg_S0356.2,Pg_S5850.4,Pg_S0234.20,Pg_S5438.4,Pg_S0925.13,Pg_S0292.13
GO:0007249	I-kappaB kinase/NF-kappaB cascade	biological_process	0.31447	1	1	2294	7	45598	XLOC_235829
GO:0043122	regulation of I-kappaB kinase/NF-kappaB cascade	biological_process	0.31447	1	1	2294	7	45598	XLOC_235829
GO:0043123	positive regulation of I-kappaB kinase/NF-kappaB cascade	biological_process	0.31447	1	1	2294	7	45598	XLOC_235829
GO:1901264	carbohydrate derivative transport	biological_process	0.3147	1	2	2294	20	45598	Pg_S1736.3,Pg_S0073.19
GO:0007031	peroxisome organization	biological_process	0.31565	1	3	2294	42	45598	Pg_S3876.10,Pg_S1108.18,Pg_S7323.3
GO:0040029	regulation of gene expression, epigenetic	biological_process	0.31582	1	3	2294	37	45598	Pg_S1703.39,Pg_S3218.14,Pg_S3535.2
GO:0016866	intramolecular transferase activity	molecular_function	0.31669	1	8	2294	121	45598	Pg_S4217.10,Pg_S4563.4,Pg_S0917.35,Pg_S0458.10,Pg_S5279.7,Pg_S5486.5,Pg_S7244.2,Pg_S2017.13
GO:0006612	protein targeting to membrane	biological_process	0.31747	1	10	2294	150	45598	Pg_S2310.1,Pg_S1202.7,Pg_S1774.28,XLOC_060265,Pg_S0808.7,Pg_S0143.1,Pg_S5949.7,Pg_S2569.13,Pg_S7804.7,Pg_S1242.42
GO:0045926	negative regulation of growth	biological_process	0.31829	1	1	2294	8	45598	XLOC_208217
GO:0007219	Notch signaling pathway	biological_process	0.32131	1	2	2294	22	45598	Pg_S6355.9,Pg_S1507.32
GO:0009733	response to auxin stimulus	biological_process	0.3218	1	4	2294	101	45598	Pg_S4399.8,Pg_S0992.27,Pg_S0992.28,Pg_S0992.31
GO:0010393	galacturonan metabolic process	biological_process	0.32202	1	1	2294	8	45598	Pg_S4442.9
GO:0045488	pectin metabolic process	biological_process	0.32202	1	1	2294	8	45598	Pg_S4442.9
GO:0045490	pectin catabolic process	biological_process	0.32202	1	1	2294	8	45598	Pg_S4442.9
GO:0006733	oxidoreduction coenzyme metabolic process	biological_process	0.32345	1	6	2294	88	45598	Pg_S1150.7,Pg_S4660.4,Pg_S4072.1,Pg_S5545.1,Pg_S2145.36,Pg_S3759.20
GO:0006050	mannosamine metabolic process	biological_process	0.32465	1	2	2294	25	45598	Pg_S0108.24,Pg_S1439.10
GO:0006051	N-acetylmannosamine metabolic process	biological_process	0.32465	1	2	2294	25	45598	Pg_S1439.10,Pg_S0108.24
GO:0047465	N-acylglucosamine-6-phosphate 2-epimerase activity	molecular_function	0.32465	1	2	2294	25	45598	Pg_S1439.10,Pg_S0108.24
GO:0040007	growth	biological_process	0.32498	1	4	2294	55	45598	XLOC_208217,Pg_S4994.6,Pg_S0808.38,Pg_S2307.28
GO:0019239	deaminase activity	molecular_function	0.32604	1	2	2294	23	45598	Pg_S1439.29,Pg_S1336.15
GO:0006611	protein export from nucleus	biological_process	0.32609	1	1	2294	7	45598	Pg_S5910.5
GO:0006998	nuclear envelope organization	biological_process	0.32609	1	1	2294	7	45598	Pg_S5910.5
GO:0004014	adenosylmethionine decarboxylase activity	molecular_function	0.32784	1	2	2294	28	45598	Pg_S1372.12,Pg_S1563.32
GO:0008216	spermidine metabolic process	biological_process	0.32784	1	2	2294	28	45598	Pg_S1563.32,Pg_S1372.12
GO:0008295	spermidine biosynthetic process	biological_process	0.32784	1	2	2294	28	45598	Pg_S1563.32,Pg_S1372.12
GO:0009372	quorum sensing	biological_process	0.3282	1	2	2294	23	45598	XLOC_158310,Pg_S0431.8
GO:0048872	homeostasis of number of cells	biological_process	0.3282	1	2	2294	23	45598	XLOC_158310,Pg_S0431.8
GO:0048874	homeostasis of number of cells in a free-living population	biological_process	0.3282	1	2	2294	23	45598	XLOC_158310,Pg_S0431.8
GO:0022857	transmembrane transporter activity	molecular_function	0.32888	1	140	2294	2599	45598	Pg_S1736.9,Pg_S6073.1,Pg_S1845.6,Pg_S1334.14,Pg_S2124.27,Pg_S7804.7,Pg_S3793.16,XLOC_519693,Pg_S2365.1,Pg_S0266.47,Pg_S0384.18,Pg_S0961.59,Pg_S4800.12,XLOC_066742,Pg_S2093.30,Pg_S0403.9,Pg_S1736.3,Pg_S1726.2,Pg_S3474.11,Pg_S1434.7,Pg_S3085.12,Pg_S0590.5,Pg_S0111.6,Pg_S0762.47,Pg_S2105.1,Pg_S1759.2,Pg_S3780.12,Pg_S5410.5,XLOC_055994,Pg_S0505.4,Pg_S5925.5,Pg_S2606.7,Pg_S0227.21,Pg_S4861.12,Pg_S0620…
GO:0008192	RNA guanylyltransferase activity	molecular_function	0.3309	1	2	2294	22	45598	Pg_S3401.21,Pg_S0333.8
GO:0070568	guanylyltransferase activity	molecular_function	0.3309	1	2	2294	22	45598	Pg_S3401.21,Pg_S0333.8
GO:0009892	negative regulation of metabolic process	biological_process	0.33117	1	9	2294	149	45598	Pg_S2568.20,Pg_S3218.14,Pg_S0765.9,Pg_S3535.2,Pg_S1703.39,Pg_S2568.19,Pg_S6370.2,Pg_S6147.2,Pg_S7265.2
GO:0000774	adenyl-nucleotide exchange factor activity	molecular_function	0.3331	1	4	2294	58	45598	Pg_S4223.3,Pg_S2641.23,Pg_S5400.1,Pg_S2435.5
GO:0005125	cytokine activity	molecular_function	0.33328	1	3	2294	38	45598	Pg_S4815.1,Pg_S1051.12,Pg_S1647.4
GO:0031647	regulation of protein stability	biological_process	0.33373	1	2	2294	22	45598	Pg_S3345.5,Pg_S7114.7
GO:0050821	protein stabilization	biological_process	0.33373	1	2	2294	22	45598	Pg_S3345.5,Pg_S7114.7
GO:0006760	folic acid-containing compound metabolic process	biological_process	0.3353	1	4	2294	56	45598	Pg_S4568.6,Pg_S2606.4,Pg_S3767.12,Pg_S6687.2
GO:0070206	protein trimerization	biological_process	0.33534	1	5	2294	76	45598	Pg_S5400.1,Pg_S0213.75,Pg_S3071.16,Pg_S0988.29,Pg_S4223.3
GO:0016836	hydro-lyase activity	molecular_function	0.33592	1	14	2294	234	45598	Pg_S1059.13,Pg_S0297.47,Pg_S1552.15,Pg_S0883.13,Pg_S5867.1,Pg_S1314.19,Pg_S6571.7,Pg_S1728.16,Pg_S3429.21,XLOC_162399,Pg_S3731.15,Pg_S3615.3,Pg_S1480.49,Pg_S2611.4
GO:0004143	diacylglycerol kinase activity	molecular_function	0.33603	1	2	2294	20	45598	Pg_S4660.4,Pg_S2145.36
GO:0032465	regulation of cytokinesis	biological_process	0.33641	1	2	2294	23	45598	Pg_S3064.5,Pg_S5407.1
GO:0007093	mitotic cell cycle checkpoint	biological_process	0.33774	1	3	2294	41	45598	Pg_S4553.1,Pg_S0810.67,Pg_S4187.5
GO:0004871	signal transducer activity	molecular_function	0.33798	1	39	2294	679	45598	Pg_S0400.8,XLOC_235829,Pg_S5880.4,Pg_S0408.32,Pg_S3485.8,Pg_S0493.48,Pg_S7994.2,Pg_S2971.18,Pg_S1749.20,XLOC_055994,Pg_S3761.11,Pg_S1759.2,Pg_S1062.7,Pg_S0544.61,Pg_S4039.5,Pg_S1552.2,Pg_S6328.12,Pg_S0981.26,XLOC_518807,Pg_S0708.2,Pg_S1204.17,Pg_S1290.14,XLOC_058044,Pg_S1736.9,Pg_S2891.3,Pg_S3303.1,Pg_S5158.12,Pg_S2138.6,Pg_S5748.2,Pg_S1957.7,Pg_S1774.28,Pg_S1682.4,Pg_S0874.4,Pg_S2579.15,Pg_S5234…
GO:0060089	molecular transducer activity	molecular_function	0.33798	1	39	2294	679	45598	Pg_S2579.15,Pg_S5234.11,Pg_S3002.13,Pg_S1726.2,Pg_S1108.18,Pg_S1066.21,Pg_S1957.7,Pg_S1682.4,Pg_S0874.4,Pg_S1774.28,Pg_S3303.1,Pg_S2891.3,Pg_S5748.2,Pg_S5158.12,Pg_S2138.6,XLOC_058044,Pg_S1290.14,Pg_S1736.9,Pg_S4039.5,Pg_S1552.2,XLOC_518807,Pg_S0708.2,Pg_S1204.17,Pg_S6328.12,Pg_S0981.26,XLOC_055994,Pg_S3761.11,Pg_S1062.7,Pg_S0544.61,Pg_S1759.2,Pg_S0408.32,Pg_S3485.8,Pg_S2971.18,Pg_S1749.20,Pg_S04…
GO:0007243	intracellular protein kinase cascade	biological_process	0.34024	1	2	2294	22	45598	XLOC_235829,Pg_S1290.14
GO:0030507	spectrin binding	molecular_function	0.34182	1	1	2294	8	45598	Pg_S1713.21
GO:0048731	system development	biological_process	0.34182	1	7	2294	107	45598	Pg_S2310.1,Pg_S6501.4,Pg_S1507.32,Pg_S1713.21,Pg_S3345.5,Pg_S3910.5,Pg_S7114.7
GO:0007016	cytoskeletal anchoring at plasma membrane	biological_process	0.3456	1	1	2294	7	45598	XLOC_028981
GO:0004888	transmembrane signaling receptor activity	molecular_function	0.34609	1	12	2294	198	45598	Pg_S1108.18,Pg_S0708.2,Pg_S1749.20,Pg_S1066.21,Pg_S6328.12,Pg_S3303.1,Pg_S3002.13,Pg_S1726.2,Pg_S1736.9,Pg_S5880.4,Pg_S1759.2,XLOC_055994
GO:0016211	ammonia ligase activity	molecular_function	0.34738	1	3	2294	40	45598	Pg_S2805.19,Pg_S5638.3,Pg_S2524.23
GO:0016880	acid-ammonia (or amide) ligase activity	molecular_function	0.34738	1	3	2294	40	45598	Pg_S2524.23,Pg_S2805.19,Pg_S5638.3
GO:1901505	carbohydrate derivative transporter activity	molecular_function	0.34772	1	3	2294	41	45598	Pg_S2946.4,Pg_S1736.3,Pg_S0073.19
GO:0006753	nucleoside phosphate metabolic process	biological_process	0.34921	1	30	2294	546	45598	Pg_S0111.6,Pg_S3793.16,Pg_S5119.1,Pg_S1295.30,Pg_S2145.36,Pg_S4399.8,Pg_S1740.29,Pg_S0941.6,Pg_S2105.1,Pg_S0516.25,Pg_S2606.7,Pg_S0400.26,Pg_S0812.14,Pg_S0913.16,Pg_S2496.1,Pg_S0587.1,Pg_S0126.10,Pg_S5272.2,Pg_S5690.1,XLOC_415891,Pg_S0189.6,Pg_S3759.20,Pg_S0142.32,Pg_S4072.1,Pg_S4660.4,Pg_S5545.1,XLOC_212995,Pg_S0304.27,Pg_S5101.8,Pg_S3959.3
GO:0051382	kinetochore assembly	biological_process	0.34973	1	4	2294	62	45598	Pg_S4223.3,Pg_S2569.13,Pg_S4435.6,Pg_S5400.1
GO:0051383	kinetochore organization	biological_process	0.34973	1	4	2294	62	45598	Pg_S2569.13,Pg_S4435.6,Pg_S5400.1,Pg_S4223.3
GO:0003774	motor activity	molecular_function	0.34985	1	22	2294	356	45598	Pg_S0590.12,Pg_S0043.8,Pg_S0988.29,Pg_S4553.1,Pg_S1845.24,Pg_S0810.67,Pg_S1514.2,Pg_S1678.29,Pg_S5541.10,Pg_S5104.2,Pg_S1637.2,Pg_S1306.5,Pg_S5183.9,Pg_S7167.2,Pg_S0227.2,XLOC_133589,XLOC_478641,Pg_S3027.7,XLOC_265186,Pg_S0977.2,Pg_S1075.30,Pg_S3730.2
GO:0016458	gene silencing	biological_process	0.351	1	3	2294	38	45598	Pg_S1703.39,Pg_S3535.2,Pg_S3218.14
GO:0044249	cellular biosynthetic process	biological_process	0.35232	1	483	2294	9404	45598	Pg_S2238.4,Pg_S5417.3,Pg_S1678.43,Pg_S4323.3,Pg_S2583.26,Pg_S1774.28,Pg_S1034.41,Pg_S0925.47,Pg_S5797.4,Pg_S0061.86,Pg_S7900.2,Pg_S3163.16,Pg_S0033.1,Pg_S1066.21,Pg_S6123.11,Pg_S0159.4,Pg_S3615.10,Pg_S5850.4,Pg_S0093.10,Pg_S1106.18,Pg_S2847.5,Pg_S2145.36,Pg_S0896.15,Pg_S1189.4,Pg_S1957.36,Pg_S8378.5,Pg_S0245.15,Pg_S2568.19,Pg_S0264.3,Pg_S8325.1,Pg_S1876.8,Pg_S3730.2,Pg_S5335.1,Pg_S4288.6,Pg_S5401…
GO:1901991	negative regulation of mitotic cell cycle phase transition	biological_process	0.35357	1	3	2294	42	45598	Pg_S0810.67,Pg_S4553.1,Pg_S4187.5
GO:0006891	intra-Golgi vesicle-mediated transport	biological_process	0.35403	1	5	2294	73	45598	Pg_S5335.1,Pg_S1501.19,Pg_S2569.13,Pg_S6474.6,Pg_S5400.1
GO:0009081	branched-chain amino acid metabolic process	biological_process	0.35582	1	3	2294	40	45598	Pg_S7070.7,XLOC_055994,Pg_S5973.1
GO:0009082	branched-chain amino acid biosynthetic process	biological_process	0.35582	1	3	2294	40	45598	Pg_S5973.1,Pg_S7070.7,XLOC_055994
GO:0006013	mannose metabolic process	biological_process	0.35597	1	2	2294	21	45598	Pg_S2538.10,Pg_S1097.9
GO:0003879	ATP phosphoribosyltransferase activity	molecular_function	0.35688	1	1	2294	8	45598	Pg_S2936.6
GO:0046677	response to antibiotic	biological_process	0.3614	1	3	2294	39	45598	Pg_S0213.21,Pg_S1468.5,Pg_S2961.5
GO:0000346	transcription export complex	cellular_component	0.36455	1	2	2294	27	45598	Pg_S1183.12,Pg_S0818.5
GO:0000445	THO complex part of transcription export complex	cellular_component	0.36455	1	2	2294	27	45598	Pg_S1183.12,Pg_S0818.5
GO:0046488	phosphatidylinositol metabolic process	biological_process	0.36488	1	14	2294	232	45598	Pg_S0241.32,Pg_S2612.5,Pg_S1902.3,Pg_S1033.3,Pg_S9236.1,Pg_S1888.7,Pg_S3840.9,Pg_S1516.5,Pg_S5633.3,Pg_S5168.16,XLOC_256103,Pg_S8874.2,Pg_S0826.1,Pg_S4590.8
GO:0001897	cytolysis by symbiont of host cells	biological_process	0.36601	1	2	2294	23	45598	XLOC_385047,XLOC_055994
GO:0001907	killing by symbiont of host cells	biological_process	0.36601	1	2	2294	23	45598	XLOC_055994,XLOC_385047
GO:0019836	hemolysis by symbiont of host erythrocytes	biological_process	0.36601	1	2	2294	23	45598	XLOC_055994,XLOC_385047
GO:0044004	disruption by symbiont of host cell	biological_process	0.36601	1	2	2294	23	45598	XLOC_385047,XLOC_055994
GO:0005779	integral to peroxisomal membrane	cellular_component	0.36609	1	2	2294	28	45598	Pg_S3876.10,Pg_S7323.3
GO:0031231	intrinsic to peroxisomal membrane	cellular_component	0.36609	1	2	2294	28	45598	Pg_S3876.10,Pg_S7323.3
GO:0030410	nicotianamine synthase activity	molecular_function	0.36684	1	1	2294	9	45598	XLOC_297706
GO:0030417	nicotianamine metabolic process	biological_process	0.36684	1	1	2294	9	45598	XLOC_297706
GO:0030418	nicotianamine biosynthetic process	biological_process	0.36684	1	1	2294	9	45598	XLOC_297706
GO:0042162	telomeric DNA binding	molecular_function	0.36797	1	1	2294	8	45598	Pg_S0883.13
GO:0033177	proton-transporting two-sector ATPase complex, proton-transporting domain	cellular_component	0.3684	1	15	2294	265	45598	Pg_S4223.3,Pg_S0992.18,Pg_S1346.12,Pg_S7453.5,Pg_S5850.4,Pg_S2606.7,Pg_S1066.2,Pg_S0400.26,Pg_S5400.1,Pg_S1740.29,Pg_S4399.18,Pg_S0111.6,Pg_S3793.16,Pg_S5272.2,Pg_S0204.1
GO:0043190	ATP-binding cassette (ABC) transporter complex	cellular_component	0.36995	1	1	2294	8	45598	Pg_S5818.4
GO:0032984	macromolecular complex disassembly	biological_process	0.37084	1	8	2294	132	45598	Pg_S4533.13,Pg_S2292.19,Pg_S4396.6,Pg_S0439.2,Pg_S4024.2,Pg_S6962.2,Pg_S5400.1,Pg_S4223.3
GO:0005977	glycogen metabolic process	biological_process	0.37115	1	1	2294	8	45598	Pg_S4358.4
GO:0005978	glycogen biosynthetic process	biological_process	0.37115	1	1	2294	8	45598	Pg_S4358.4
GO:0005337	nucleoside transmembrane transporter activity	molecular_function	0.37234	1	2	2294	27	45598	Pg_S2946.4,Pg_S1736.3
GO:0006595	polyamine metabolic process	biological_process	0.37254	1	2	2294	30	45598	Pg_S1372.12,Pg_S1563.32
GO:0006596	polyamine biosynthetic process	biological_process	0.37254	1	2	2294	30	45598	Pg_S1563.32,Pg_S1372.12
GO:0031175	neuron projection development	biological_process	0.37342	1	3	2294	39	45598	Pg_S2310.1,Pg_S6501.4,Pg_S1713.21
GO:0048666	neuron development	biological_process	0.37342	1	3	2294	39	45598	Pg_S6501.4,Pg_S2310.1,Pg_S1713.21
GO:0005507	copper ion binding	molecular_function	0.37466	1	12	2294	211	45598	Pg_S2784.11,Pg_S2190.8,Pg_S7219.8,Pg_S2529.10,Pg_S2208.2,Pg_S1698.3,Pg_S5025.6,Pg_S5196.8,Pg_S6540.3,Pg_S2592.3,Pg_S4604.8,Pg_S2784.12
GO:0001664	G-protein coupled receptor binding	molecular_function	0.37692	1	2	2294	24	45598	Pg_S1647.4,Pg_S4815.1
GO:0008198	ferrous iron binding	molecular_function	0.37814	1	1	2294	9	45598	Pg_S1583.9
GO:0032879	regulation of localization	biological_process	0.37934	1	5	2294	79	45598	XLOC_411558,Pg_S0159.1,Pg_S6850.1,Pg_S1915.32,Pg_S6261.1
GO:0005770	late endosome	cellular_component	0.37941	1	1	2294	8	45598	Pg_S1647.24
GO:0031902	late endosome membrane	cellular_component	0.37941	1	1	2294	8	45598	Pg_S1647.24
GO:0045121	membrane raft	cellular_component	0.37941	1	1	2294	8	45598	Pg_S1647.24
GO:0071986	Ragulator complex	cellular_component	0.37941	1	1	2294	8	45598	Pg_S1647.24
GO:0003746	translation elongation factor activity	molecular_function	0.3795	1	5	2294	79	45598	Pg_S0164.27,Pg_S4863.7,Pg_S0536.31,Pg_S4323.3,XLOC_369009
GO:0016651	oxidoreductase activity, acting on NAD(P)H	molecular_function	0.38038	1	17	2294	311	45598	Pg_S4072.17,Pg_S0992.31,Pg_S5168.10,XLOC_247439,Pg_S5402.10,Pg_S2190.17,Pg_S0175.24,Pg_S3448.14,Pg_S5145.8,Pg_S1745.2,XLOC_194954,Pg_S1812.16,Pg_S0982.6,Pg_S2208.10,Pg_S3055.8,Pg_S1223.5,Pg_S1908.24
GO:0005798	Golgi-associated vesicle	cellular_component	0.38198	1	3	2294	40	45598	Pg_S4135.19,Pg_S0577.13,Pg_S5782.5
GO:0030660	Golgi-associated vesicle membrane	cellular_component	0.38198	1	3	2294	40	45598	Pg_S0577.13,Pg_S4135.19,Pg_S5782.5
GO:0017150	tRNA dihydrouridine synthase activity	molecular_function	0.38222	1	2	2294	28	45598	Pg_S0108.24,Pg_S1439.10
GO:0030118	clathrin coat	cellular_component	0.38277	1	4	2294	57	45598	Pg_S4135.19,Pg_S0577.13,Pg_S1960.9,Pg_S5782.5
GO:0009294	DNA mediated transformation	biological_process	0.3838	1	1	2294	8	45598	Pg_S0759.12
GO:0004715	non-membrane spanning protein tyrosine kinase activity	molecular_function	0.38424	1	1	2294	9	45598	Pg_S3669.6
GO:0006213	pyrimidine nucleoside metabolic process	biological_process	0.38574	1	2	2294	25	45598	Pg_S3138.9,Pg_S1336.15
GO:0019205	nucleobase-containing compound kinase activity	molecular_function	0.3866	1	8	2294	127	45598	Pg_S8185.3,Pg_S1334.14,Pg_S5320.6,Pg_S0304.27,Pg_S0587.1,Pg_S3656.8,Pg_S2623.12,Pg_S6123.11
GO:0032880	regulation of protein localization	biological_process	0.38696	1	2	2294	24	45598	Pg_S0159.1,Pg_S6850.1
GO:0051223	regulation of protein transport	biological_process	0.38696	1	2	2294	24	45598	Pg_S0159.1,Pg_S6850.1
GO:0070201	regulation of establishment of protein localization	biological_process	0.38696	1	2	2294	24	45598	Pg_S6850.1,Pg_S0159.1
GO:0044459	plasma membrane part	cellular_component	0.38781	1	19	2294	328	45598	Pg_S6153.1,Pg_S3169.2,Pg_S6109.3,Pg_S1124.21,Pg_S6925.2,Pg_S4217.14,Pg_S0360.8,Pg_S4653.11,Pg_S4983.3,Pg_S1799.8,Pg_S5782.5,Pg_S0755.1,Pg_S4135.19,Pg_S2720.6,Pg_S3171.16,Pg_S0577.13,Pg_S2484.29,XLOC_028981,Pg_S5941.7
GO:0000139	Golgi membrane	cellular_component	0.3924	1	7	2294	112	45598	Pg_S0718.8,Pg_S5782.5,Pg_S2569.13,Pg_S5335.1,Pg_S4135.19,Pg_S5400.1,Pg_S0577.13
GO:0010628	positive regulation of gene expression	biological_process	0.39314	1	4	2294	62	45598	Pg_S3848.3,Pg_S1348.14,Pg_S2608.14,Pg_S6300.6
GO:0045893	positive regulation of transcription, DNA-dependent	biological_process	0.39314	1	4	2294	62	45598	Pg_S3848.3,Pg_S2608.14,Pg_S1348.14,Pg_S6300.6
GO:0005788	endoplasmic reticulum lumen	cellular_component	0.39315	1	1	2294	8	45598	Pg_S7822.1
GO:0072511	divalent inorganic cation transport	biological_process	0.39358	1	16	2294	268	45598	Pg_S2365.1,Pg_S2038.20,XLOC_467156,Pg_S2692.11,Pg_S4357.6,Pg_S4861.12,Pg_S4162.1,Pg_S9409.1,Pg_S6261.1,Pg_S1915.32,Pg_S0708.2,Pg_S1313.3,Pg_S0403.9,Pg_S0519.23,XLOC_208705,Pg_S5410.5
GO:0006817	phosphate ion transport	biological_process	0.39573	1	2	2294	27	45598	Pg_S8559.1,Pg_S5925.5
GO:0000105	histidine biosynthetic process	biological_process	0.39785	1	5	2294	79	45598	Pg_S2936.6,Pg_S1771.9,Pg_S0108.24,Pg_S1439.10,Pg_S3250.1
GO:0009725	response to hormone stimulus	biological_process	0.40039	1	9	2294	191	45598	Pg_S4695.11,Pg_S4399.8,Pg_S0992.31,Pg_S5887.6,Pg_S1562.24,Pg_S2596.2,Pg_S0992.28,Pg_S0992.27,Pg_S1444.37
GO:0019722	calcium-mediated signaling	biological_process	0.40293	1	1	2294	9	45598	Pg_S1934.4
GO:0019932	second-messenger-mediated signaling	biological_process	0.40293	1	1	2294	9	45598	Pg_S1934.4
GO:0001514	selenocysteine incorporation	biological_process	0.40298	1	1	2294	11	45598	Pg_S0164.27
GO:0006451	translational readthrough	biological_process	0.40298	1	1	2294	11	45598	Pg_S0164.27
GO:0004867	serine-type endopeptidase inhibitor activity	molecular_function	0.40327	1	4	2294	59	45598	Pg_S3140.3,XLOC_106673,Pg_S3777.12,Pg_S5863.6
GO:0043281	regulation of cysteine-type endopeptidase activity involved in apoptotic process	biological_process	0.40341	1	1	2294	9	45598	Pg_S1647.24
GO:2000116	regulation of cysteine-type endopeptidase activity	biological_process	0.40341	1	1	2294	9	45598	Pg_S1647.24
GO:0016278	lysine N-methyltransferase activity	molecular_function	0.40479	1	5	2294	77	45598	Pg_S4028.7,Pg_S0845.13,Pg_S3582.11,Pg_S1110.9,Pg_S1401.6
GO:0016279	protein-lysine N-methyltransferase activity	molecular_function	0.40479	1	5	2294	77	45598	Pg_S3582.11,Pg_S1110.9,Pg_S1401.6,Pg_S4028.7,Pg_S0845.13
GO:0018024	histone-lysine N-methyltransferase activity	molecular_function	0.40479	1	5	2294	77	45598	Pg_S4028.7,Pg_S0845.13,Pg_S3582.11,Pg_S1401.6,Pg_S1110.9
GO:0042054	histone methyltransferase activity	molecular_function	0.40479	1	5	2294	77	45598	Pg_S4028.7,Pg_S0845.13,Pg_S3582.11,Pg_S1110.9,Pg_S1401.6
GO:0032780	negative regulation of ATPase activity	biological_process	0.40559	1	1	2294	11	45598	Pg_S0189.6
GO:0030176	integral to endoplasmic reticulum membrane	cellular_component	0.40617	1	5	2294	82	45598	Pg_S6261.1,Pg_S8874.2,Pg_S1915.32,Pg_S3138.9,Pg_S3991.17
GO:0031227	intrinsic to endoplasmic reticulum membrane	cellular_component	0.40617	1	5	2294	82	45598	Pg_S3138.9,Pg_S3991.17,Pg_S8874.2,Pg_S6261.1,Pg_S1915.32
GO:0004198	calcium-dependent cysteine-type endopeptidase activity	molecular_function	0.40673	1	1	2294	10	45598	Pg_S1844.10
GO:0008987	quinolinate synthetase A activity	molecular_function	0.40678	1	1	2294	9	45598	Pg_S3759.20
GO:0042302	structural constituent of cuticle	molecular_function	0.40678	1	2	2294	28	45598	XLOC_378637,Pg_S2273.2
GO:0071103	DNA conformation change	biological_process	0.40695	1	15	2294	263	45598	Pg_S5309.10,Pg_S7514.3,Pg_S4458.5,Pg_S0052.20,Pg_S1354.8,Pg_S1291.1,Pg_S0536.6,Pg_S6276.3,Pg_S3145.1,Pg_S1632.21,Pg_S0813.20,Pg_S5400.1,XLOC_370533,Pg_S0843.4,Pg_S2179.3
GO:0022008	neurogenesis	biological_process	0.40712	1	3	2294	41	45598	Pg_S1713.21,Pg_S2310.1,Pg_S6501.4
GO:0030182	neuron differentiation	biological_process	0.40712	1	3	2294	41	45598	Pg_S2310.1,Pg_S6501.4,Pg_S1713.21
GO:0048699	generation of neurons	biological_process	0.40712	1	3	2294	41	45598	Pg_S1713.21,Pg_S2310.1,Pg_S6501.4
GO:0004932	mating-type factor pheromone receptor activity	molecular_function	0.41007	1	1	2294	12	45598	Pg_S0708.2
GO:0004417	hydroxyethylthiazole kinase activity	molecular_function	0.41031	1	1	2294	9	45598	Pg_S2003.17
GO:0009245	lipid A biosynthetic process	biological_process	0.41103	1	3	2294	43	45598	Pg_S1770.5,Pg_S1749.20,XLOC_247439
GO:0046493	lipid A metabolic process	biological_process	0.41103	1	3	2294	43	45598	XLOC_247439,Pg_S1749.20,Pg_S1770.5
GO:1901269	lipooligosaccharide metabolic process	biological_process	0.41103	1	3	2294	43	45598	Pg_S1749.20,XLOC_247439,Pg_S1770.5
GO:1901271	lipooligosaccharide biosynthetic process	biological_process	0.41103	1	3	2294	43	45598	Pg_S1749.20,XLOC_247439,Pg_S1770.5
GO:0044772	mitotic cell cycle phase transition	biological_process	0.41133	1	4	2294	64	45598	Pg_S0810.67,Pg_S4553.1,Pg_S1887.9,Pg_S4187.5
GO:1901990	regulation of mitotic cell cycle phase transition	biological_process	0.41133	1	4	2294	64	45598	Pg_S4187.5,Pg_S4553.1,Pg_S0810.67,Pg_S1887.9
GO:0005637	nuclear inner membrane	cellular_component	0.41203	1	1	2294	12	45598	Pg_S3876.10
GO:0005639	integral to nuclear inner membrane	cellular_component	0.41203	1	1	2294	12	45598	Pg_S3876.10
GO:0031229	intrinsic to nuclear inner membrane	cellular_component	0.41203	1	1	2294	12	45598	Pg_S3876.10
GO:0044453	nuclear membrane part	cellular_component	0.41203	1	1	2294	12	45598	Pg_S3876.10
GO:0003887	DNA-directed DNA polymerase activity	molecular_function	0.41262	1	14	2294	259	45598	Pg_S0266.61,Pg_S8966.1,Pg_S1679.47,Pg_S0620.2,Pg_S2496.1,Pg_S1066.21,Pg_S8535.1,Pg_S2162.4,Pg_S6261.1,Pg_S1915.32,Pg_S4156.25,Pg_S1954.10,Pg_S0318.12,Pg_S0978.50
GO:0005778	peroxisomal membrane	cellular_component	0.41287	1	2	2294	31	45598	Pg_S7323.3,Pg_S3876.10
GO:0031903	microbody membrane	cellular_component	0.41287	1	2	2294	31	45598	Pg_S3876.10,Pg_S7323.3
GO:0044438	microbody part	cellular_component	0.41287	1	2	2294	31	45598	Pg_S7323.3,Pg_S3876.10
GO:0044439	peroxisomal part	cellular_component	0.41287	1	2	2294	31	45598	Pg_S7323.3,Pg_S3876.10
GO:0006403	RNA localization	biological_process	0.41288	1	6	2294	102	45598	Pg_S2196.5,Pg_S3356.14,Pg_S5910.5,Pg_S4357.1,Pg_S2496.20,Pg_S2179.17
GO:0050657	nucleic acid transport	biological_process	0.41288	1	6	2294	102	45598	Pg_S2496.20,Pg_S2179.17,Pg_S2196.5,Pg_S3356.14,Pg_S4357.1,Pg_S5910.5
GO:0050658	RNA transport	biological_process	0.41288	1	6	2294	102	45598	Pg_S2179.17,Pg_S2496.20,Pg_S5910.5,Pg_S4357.1,Pg_S2196.5,Pg_S3356.14
GO:0051236	establishment of RNA localization	biological_process	0.41288	1	6	2294	102	45598	Pg_S4357.1,Pg_S5910.5,Pg_S2196.5,Pg_S3356.14,Pg_S2179.17,Pg_S2496.20
GO:0006547	histidine metabolic process	biological_process	0.41499	1	5	2294	81	45598	Pg_S1439.10,Pg_S0108.24,Pg_S2936.6,Pg_S1771.9,Pg_S3250.1
GO:0052803	imidazole-containing compound metabolic process	biological_process	0.41499	1	5	2294	81	45598	Pg_S1439.10,Pg_S0108.24,Pg_S1771.9,Pg_S2936.6,Pg_S3250.1
GO:0016413	O-acetyltransferase activity	molecular_function	0.41524	1	2	2294	27	45598	Pg_S1735.14,Pg_S8395.1
GO:0045263	proton-transporting ATP synthase complex, coupling factor F(o)	cellular_component	0.41559	1	6	2294	106	45598	Pg_S5272.2,Pg_S0400.26,Pg_S3793.16,Pg_S0111.6,Pg_S2606.7,Pg_S1740.29
GO:0009144	purine nucleoside triphosphate metabolic process	biological_process	0.41668	1	13	2294	240	45598	Pg_S0111.6,Pg_S5272.2,Pg_S3793.16,XLOC_415891,Pg_S5690.1,Pg_S1740.29,Pg_S2105.1,Pg_S0941.6,Pg_S0142.32,Pg_S0516.25,Pg_S2606.7,Pg_S0400.26,Pg_S0812.14
GO:0009199	ribonucleoside triphosphate metabolic process	biological_process	0.41668	1	13	2294	240	45598	Pg_S0812.14,Pg_S0400.26,Pg_S2606.7,Pg_S0516.25,Pg_S0142.32,Pg_S2105.1,Pg_S0941.6,XLOC_415891,Pg_S5690.1,Pg_S1740.29,Pg_S5272.2,Pg_S3793.16,Pg_S0111.6
GO:0009205	purine ribonucleoside triphosphate metabolic process	biological_process	0.41668	1	13	2294	240	45598	Pg_S0142.32,Pg_S0516.25,Pg_S2606.7,Pg_S0400.26,Pg_S0812.14,Pg_S0111.6,Pg_S3793.16,Pg_S5272.2,Pg_S5690.1,Pg_S1740.29,XLOC_415891,Pg_S2105.1,Pg_S0941.6
GO:0008915	lipid-A-disaccharide synthase activity	molecular_function	0.41674	1	2	2294	26	45598	Pg_S1770.5,XLOC_247439
GO:0045259	proton-transporting ATP synthase complex	cellular_component	0.41748	1	9	2294	164	45598	Pg_S3793.16,Pg_S5272.2,Pg_S0111.6,Pg_S2105.1,Pg_S1740.29,Pg_S0400.26,Pg_S0142.32,Pg_S2606.7,Pg_S0812.14
GO:0009072	aromatic amino acid family metabolic process	biological_process	0.4179	1	5	2294	78	45598	Pg_S3083.16,Pg_S1728.16,Pg_S3226.20,Pg_S3083.17,Pg_S1240.42
GO:0008023	transcription elongation factor complex	cellular_component	0.41801	1	3	2294	53	45598	Pg_S1939.3,Pg_S1950.2,Pg_S4412.14
GO:0030261	chromosome condensation	biological_process	0.41876	1	2	2294	27	45598	Pg_S0843.4,XLOC_370533
GO:0000149	SNARE binding	molecular_function	0.41908	1	2	2294	28	45598	Pg_S4223.3,Pg_S5400.1
GO:0019905	syntaxin binding	molecular_function	0.41908	1	2	2294	28	45598	Pg_S4223.3,Pg_S5400.1
GO:0002443	leukocyte mediated immunity	biological_process	0.42009	1	1	2294	9	45598	XLOC_085120
GO:0043565	sequence-specific DNA binding	molecular_function	0.42072	1	48	2294	935	45598	Pg_S0204.1,Pg_S1957.36,Pg_S3669.6,Pg_S6850.1,Pg_S1420.1,Pg_S2496.20,Pg_S5850.4,Pg_S0967.45,Pg_S0403.45,Pg_S1346.12,XLOC_370533,Pg_S3356.14,Pg_S2569.13,Pg_S2971.33,Pg_S1398.1,Pg_S0159.4,Pg_S0812.41,Pg_S0151.6,XLOC_259949,Pg_S7323.3,XLOC_019026,Pg_S1799.22,Pg_S1507.32,Pg_S1222.1,Pg_S7453.5,Pg_S2848.4,XLOC_455430,Pg_S0266.76,Pg_S4883.15,Pg_S0571.4,Pg_S4351.2,XLOC_118966,Pg_S0883.13,XLOC_375417,Pg_S0…
GO:0003872	6-phosphofructokinase activity	molecular_function	0.42095	1	3	2294	41	45598	Pg_S1058.4,Pg_S8046.1,Pg_S4072.1
GO:0010740	positive regulation of intracellular protein kinase cascade	biological_process	0.42095	1	1	2294	10	45598	XLOC_235829
GO:0043462	regulation of ATPase activity	biological_process	0.42187	1	1	2294	12	45598	Pg_S0189.6
GO:0051801	cytolysis in other organism involved in symbiotic interaction	biological_process	0.42251	1	2	2294	26	45598	XLOC_385047,XLOC_055994
GO:0051818	disruption of cells of other organism involved in symbiotic interaction	biological_process	0.42251	1	2	2294	26	45598	XLOC_385047,XLOC_055994
GO:0051883	killing of cells in other organism involved in symbiotic interaction	biological_process	0.42251	1	2	2294	26	45598	XLOC_385047,XLOC_055994
GO:0052331	hemolysis in other organism involved in symbiotic interaction	biological_process	0.42251	1	2	2294	26	45598	XLOC_055994,XLOC_385047
GO:0015985	energy coupled proton transport, down electrochemical gradient	biological_process	0.42259	1	9	2294	164	45598	Pg_S2105.1,XLOC_415891,Pg_S1740.29,Pg_S5272.2,Pg_S3793.16,Pg_S0111.6,Pg_S0400.26,Pg_S0142.32,Pg_S2606.7
GO:0015986	ATP synthesis coupled proton transport	biological_process	0.42259	1	9	2294	164	45598	Pg_S0400.26,Pg_S0142.32,Pg_S2606.7,Pg_S3793.16,Pg_S5272.2,Pg_S0111.6,Pg_S2105.1,Pg_S1740.29,XLOC_415891
GO:0008685	2-C-methyl-D-erythritol 2,4-cyclodiphosphate synthase activity	molecular_function	0.42341	1	1	2294	9	45598	Pg_S7699.3
GO:0005746	mitochondrial respiratory chain	cellular_component	0.42558	1	5	2294	78	45598	Pg_S1275.6,Pg_S6962.2,Pg_S1189.4,Pg_S3226.10,Pg_S1035.9
GO:0032954	regulation of cytokinetic process	biological_process	0.42761	1	1	2294	10	45598	Pg_S5407.1
GO:0032955	regulation of barrier septum assembly	biological_process	0.42761	1	1	2294	10	45598	Pg_S5407.1
GO:1901891	regulation of cell septum assembly	biological_process	0.42761	1	1	2294	10	45598	Pg_S5407.1
GO:0000150	recombinase activity	molecular_function	0.42899	1	1	2294	12	45598	Pg_S4653.11
GO:0022411	cellular component disassembly	biological_process	0.42953	1	8	2294	139	45598	Pg_S2292.19,Pg_S4533.13,Pg_S4396.6,Pg_S6962.2,Pg_S5400.1,Pg_S4024.2,Pg_S0439.2,Pg_S4223.3
GO:0051346	negative regulation of hydrolase activity	biological_process	0.43041	1	2	2294	28	45598	Pg_S1647.24,Pg_S0189.6
GO:0007128	meiotic prophase I	biological_process	0.43076	1	1	2294	12	45598	Pg_S1615.12
GO:0051324	prophase	biological_process	0.43076	1	1	2294	12	45598	Pg_S1615.12
GO:0030597	RNA glycosylase activity	molecular_function	0.43091	1	1	2294	14	45598	Pg_S0765.9
GO:0030598	rRNA N-glycosylase activity	molecular_function	0.43091	1	1	2294	14	45598	Pg_S0765.9
GO:0008108	UDP-glucose:hexose-1-phosphate uridylyltransferase activity	molecular_function	0.43113	1	1	2294	11	45598	Pg_S0662.34
GO:0016840	carbon-nitrogen lyase activity	molecular_function	0.43114	1	3	2294	44	45598	Pg_S4463.3,Pg_S5978.4,Pg_S0252.23
GO:0004520	endodeoxyribonuclease activity	molecular_function	0.43186	1	5	2294	83	45598	Pg_S1038.11,Pg_S3260.5,Pg_S1004.16,Pg_S0318.32,Pg_S1501.33
GO:0016742	hydroxymethyl-, formyl- and related transferase activity	molecular_function	0.43193	1	2	2294	26	45598	Pg_S4326.22,Pg_S1311.31
GO:0048870	cell motility	biological_process	0.43394	1	11	2294	202	45598	Pg_S7088.4,Pg_S0043.8,Pg_S5400.1,Pg_S5159.1,Pg_S4223.3,XLOC_478641,Pg_S3041.8,Pg_S4357.1,Pg_S1306.5,Pg_S0159.4,XLOC_411558
GO:0051674	localization of cell	biological_process	0.43394	1	11	2294	202	45598	XLOC_411558,Pg_S0159.4,Pg_S4357.1,Pg_S1306.5,Pg_S3041.8,XLOC_478641,Pg_S5159.1,Pg_S4223.3,Pg_S5400.1,Pg_S7088.4,Pg_S0043.8
GO:0006625	protein targeting to peroxisome	biological_process	0.43462	1	1	2294	11	45598	Pg_S1108.18
GO:0043574	peroxisomal transport	biological_process	0.43462	1	1	2294	11	45598	Pg_S1108.18
GO:0072662	protein localization to peroxisome	biological_process	0.43462	1	1	2294	11	45598	Pg_S1108.18
GO:0072663	establishment of protein localization to peroxisome	biological_process	0.43462	1	1	2294	11	45598	Pg_S1108.18
GO:0015977	carbon fixation	biological_process	0.43611	1	2	2294	27	45598	Pg_S0142.32,Pg_S2692.25
GO:0015099	nickel cation transmembrane transporter activity	molecular_function	0.43633	1	1	2294	12	45598	Pg_S6073.1
GO:0015675	nickel cation transport	biological_process	0.43633	1	1	2294	12	45598	Pg_S6073.1
GO:0035444	nickel cation transmembrane transport	biological_process	0.43633	1	1	2294	12	45598	Pg_S6073.1
GO:0006120	mitochondrial electron transport, NADH to ubiquinone	biological_process	0.43788	1	2	2294	26	45598	Pg_S1935.18,Pg_S1812.16
GO:0009141	nucleoside triphosphate metabolic process	biological_process	0.43794	1	13	2294	244	45598	Pg_S0812.14,Pg_S0400.26,Pg_S0142.32,Pg_S0516.25,Pg_S2606.7,Pg_S2105.1,Pg_S0941.6,XLOC_415891,Pg_S1740.29,Pg_S5690.1,Pg_S5272.2,Pg_S3793.16,Pg_S0111.6
GO:0006323	DNA packaging	biological_process	0.43857	1	10	2294	177	45598	Pg_S1632.21,Pg_S5400.1,Pg_S0813.20,Pg_S0843.4,Pg_S2179.3,XLOC_370533,Pg_S0052.20,Pg_S4458.5,Pg_S1291.1,Pg_S1354.8
GO:0009360	DNA polymerase III complex	cellular_component	0.43969	1	2	2294	27	45598	Pg_S8535.1,Pg_S8966.1
GO:0042575	DNA polymerase complex	cellular_component	0.43969	1	2	2294	27	45598	Pg_S8535.1,Pg_S8966.1
GO:2001070	starch binding	molecular_function	0.4423	1	2	2294	28	45598	Pg_S0488.29,Pg_S4642.10
GO:0042127	regulation of cell proliferation	biological_process	0.44258	1	1	2294	11	45598	Pg_S2858.3
GO:0006754	ATP biosynthetic process	biological_process	0.44279	1	10	2294	187	45598	Pg_S0142.32,Pg_S2606.7,Pg_S0400.26,Pg_S0812.14,Pg_S0111.6,Pg_S3793.16,Pg_S5272.2,Pg_S1740.29,XLOC_415891,Pg_S2105.1
GO:0000302	response to reactive oxygen species	biological_process	0.44333	1	1	2294	11	45598	Pg_S1420.1
GO:1901031	regulation of response to reactive oxygen species	biological_process	0.44333	1	1	2294	11	45598	Pg_S1420.1
GO:0006112	energy reserve metabolic process	biological_process	0.44381	1	1	2294	10	45598	Pg_S4358.4
GO:0070566	adenylyltransferase activity	molecular_function	0.4441	1	5	2294	77	45598	Pg_S0747.36,Pg_S2097.13,Pg_S3794.1,Pg_S1227.8,Pg_S0682.30
GO:0009292	genetic transfer	biological_process	0.44496	1	1	2294	10	45598	Pg_S0759.12
GO:0019835	cytolysis	biological_process	0.44571	1	1	2294	12	45598	Pg_S3226.10
GO:0007399	nervous system development	biological_process	0.44672	1	3	2294	44	45598	Pg_S6501.4,Pg_S2310.1,Pg_S1713.21
GO:0010033	response to organic substance	biological_process	0.44718	1	11	2294	238	45598	Pg_S1444.37,Pg_S0992.27,Pg_S0992.28,Pg_S1562.24,Pg_S2596.2,Pg_S5887.6,Pg_S2920.4,Pg_S4399.8,Pg_S1963.17,Pg_S0992.31,Pg_S4695.11
GO:0008234	cysteine-type peptidase activity	molecular_function	0.44762	1	20	2294	368	45598	Pg_S5009.5,Pg_S2435.8,Pg_S2435.10,Pg_S4888.12,Pg_S0032.3,Pg_S3777.12,Pg_S3303.4,Pg_S2225.1,Pg_S2014.20,Pg_S1940.5,Pg_S3448.14,Pg_S0671.1,Pg_S1414.19,Pg_S5325.1,Pg_S6681.2,XLOC_115403,Pg_S0753.13,Pg_S1844.10,Pg_S0783.7,Pg_S4072.17
GO:0045116	protein neddylation	biological_process	0.44767	1	1	2294	10	45598	XLOC_408292
GO:0004045	aminoacyl-tRNA hydrolase activity	molecular_function	0.45005	1	2	2294	27	45598	Pg_S0247.27,Pg_S1429.11
GO:0006366	transcription from RNA polymerase II promoter	biological_process	0.45021	1	23	2294	433	45598	Pg_S1420.1,Pg_S2568.20,Pg_S1106.18,Pg_S2027.9,Pg_S4129.6,Pg_S6370.2,Pg_S6471.13,Pg_S3027.11,Pg_S7746.1,Pg_S8208.2,Pg_S5274.15,Pg_S3887.7,Pg_S3645.2,Pg_S2991.9,Pg_S3171.16,Pg_S2568.19,Pg_S1084.8,Pg_S4412.14,Pg_S3721.1,Pg_S1240.22,Pg_S6147.2,XLOC_186337,Pg_S7265.2
GO:0004827	proline-tRNA ligase activity	molecular_function	0.4505	1	1	2294	10	45598	Pg_S0085.47
GO:0006433	prolyl-tRNA aminoacylation	biological_process	0.4505	1	1	2294	10	45598	Pg_S0085.47
GO:0030288	outer membrane-bounded periplasmic space	cellular_component	0.45058	1	1	2294	11	45598	XLOC_075658
GO:0046813	virion attachment, binding of host cell surface receptor	biological_process	0.45327	1	1	2294	11	45598	Pg_S0241.17
GO:0007007	inner mitochondrial membrane organization	biological_process	0.4536	1	1	2294	11	45598	Pg_S0538.4
GO:0042407	cristae formation	biological_process	0.4536	1	1	2294	11	45598	Pg_S0538.4
GO:0044284	mitochondrial crista junction	cellular_component	0.4536	1	1	2294	11	45598	Pg_S0538.4
GO:0031399	regulation of protein modification process	biological_process	0.45517	1	2	2294	32	45598	Pg_S2207.4,Pg_S3887.24
GO:0050852	T cell receptor signaling pathway	biological_process	0.45569	1	1	2294	13	45598	Pg_S2891.3
GO:0009247	glycolipid biosynthetic process	biological_process	0.45575	1	8	2294	138	45598	Pg_S3840.9,Pg_S5924.9,Pg_S5168.16,XLOC_256103,Pg_S1770.5,XLOC_247439,Pg_S0298.15,Pg_S1749.20
GO:0046467	membrane lipid biosynthetic process	biological_process	0.45575	1	8	2294	138	45598	Pg_S1770.5,Pg_S1749.20,Pg_S0298.15,XLOC_247439,Pg_S3840.9,Pg_S5924.9,Pg_S5168.16,XLOC_256103
GO:0050896	response to stimulus	biological_process	0.4558	1	250	2294	4843	45598	Pg_S1637.33,Pg_S4910.6,XLOC_181664,Pg_S2961.5,Pg_S4752.7,Pg_S2138.6,Pg_S5158.12,XLOC_458816,Pg_S2145.36,Pg_S1715.16,Pg_S5910.5,Pg_S4571.4,Pg_S0240.2,Pg_S1290.14,Pg_S2946.27,Pg_S2505.7,Pg_S4653.11,Pg_S6123.11,Pg_S4994.6,Pg_S8271.2,Pg_S5234.11,Pg_S1066.21,Pg_S1934.4,Pg_S1957.7,Pg_S4083.19,XLOC_335059,Pg_S1051.12,Pg_S1924.21,Pg_S5417.3,Pg_S4323.3,Pg_S0213.21,Pg_S1774.28,Pg_S4083.18,Pg_S2579.21,Pg_S0…
GO:0003924	GTPase activity	molecular_function	0.45597	1	51	2294	911	45598	Pg_S2015.26,Pg_S2692.11,Pg_S0516.25,Pg_S2456.18,Pg_S1845.6,Pg_S1202.7,Pg_S1334.14,Pg_S2310.1,Pg_S7804.7,Pg_S0605.4,Pg_S0384.18,Pg_S0143.1,Pg_S1774.28,Pg_S2093.30,Pg_S3751.11,Pg_S0403.9,Pg_S0439.55,Pg_S1296.21,Pg_S1768.1,Pg_S2917.15,Pg_S0400.8,Pg_S8382.1,Pg_S8966.1,Pg_S0121.51,Pg_S2097.18,Pg_S1552.1,Pg_S0040.17,Pg_S5849.6,Pg_S0967.52,Pg_S0161.27,Pg_S2745.4,Pg_S1049.47,Pg_S0808.7,Pg_S2871.29,Pg_S27…
GO:0009295	nucleoid	cellular_component	0.45615	1	1	2294	11	45598	XLOC_370533
GO:0042803	protein homodimerization activity	molecular_function	0.4568	1	10	2294	188	45598	Pg_S5272.2,Pg_S3669.6,Pg_S2569.13,Pg_S0111.6,Pg_S5400.1,Pg_S2435.5,Pg_S7088.4,Pg_S1346.12,Pg_S4223.3,Pg_S7453.5
GO:0015995	chlorophyll biosynthetic process	biological_process	0.45685	1	1	2294	11	45598	Pg_S5036.18
GO:0017007	protein-bilin linkage	biological_process	0.45729	1	1	2294	11	45598	Pg_S1576.18
GO:0017009	protein-phycocyanobilin linkage	biological_process	0.45729	1	1	2294	11	45598	Pg_S1576.18
GO:0051028	mRNA transport	biological_process	0.45806	1	5	2294	89	45598	Pg_S2496.20,Pg_S2179.17,Pg_S3356.14,Pg_S4357.1,Pg_S5910.5
GO:0010466	negative regulation of peptidase activity	biological_process	0.45901	1	1	2294	11	45598	Pg_S1647.24
GO:0010951	negative regulation of endopeptidase activity	biological_process	0.45901	1	1	2294	11	45598	Pg_S1647.24
GO:0007346	regulation of mitotic cell cycle	biological_process	0.46044	1	4	2294	68	45598	Pg_S4187.5,Pg_S1887.9,Pg_S4553.1,Pg_S0810.67
GO:0050829	defense response to Gram-negative bacterium	biological_process	0.46055	1	1	2294	11	45598	Pg_S3226.10
GO:0008276	protein methyltransferase activity	molecular_function	0.46214	1	9	2294	157	45598	Pg_S3582.11,Pg_S1401.6,Pg_S1110.9,Pg_S4028.7,Pg_S3854.1,Pg_S0845.13,Pg_S0288.35,Pg_S2124.19,Pg_S6804.3
GO:0016728	oxidoreductase activity, acting on CH or CH2 groups, disulfide as acceptor	molecular_function	0.46303	1	1	2294	13	45598	Pg_S0420.8
GO:0016756	glutathione gamma-glutamylcysteinyltransferase activity	molecular_function	0.4634	1	1	2294	11	45598	Pg_S5417.3
GO:0046937	phytochelatin metabolic process	biological_process	0.4634	1	1	2294	11	45598	Pg_S5417.3
GO:0046938	phytochelatin biosynthetic process	biological_process	0.4634	1	1	2294	11	45598	Pg_S5417.3
GO:0008686	3,4-dihydroxy-2-butanone-4-phosphate synthase activity	molecular_function	0.46472	1	1	2294	13	45598	Pg_S4380.15
GO:0009271	phage shock	biological_process	0.4652	1	2	2294	29	45598	Pg_S3669.6,Pg_S6023.1
GO:0005234	extracellular-glutamate-gated ion channel activity	molecular_function	0.46652	1	2	2294	28	45598	Pg_S1749.20,Pg_S1759.2
GO:0003779	actin binding	molecular_function	0.46701	1	13	2294	249	45598	Pg_S0297.40,Pg_S3780.12,Pg_S1062.7,Pg_S0245.1,Pg_S1682.4,Pg_S0388.18,Pg_S2161.5,Pg_S3085.2,Pg_S1935.28,Pg_S0664.13,Pg_S4642.7,Pg_S6934.7,Pg_S4155.1
GO:0044179	hemolysis in other organism	biological_process	0.46844	1	2	2294	29	45598	XLOC_385047,XLOC_055994
GO:0051715	cytolysis in other organism	biological_process	0.46844	1	2	2294	29	45598	XLOC_055994,XLOC_385047
GO:0009317	acetyl-CoA carboxylase complex	cellular_component	0.46885	1	1	2294	12	45598	Pg_S0961.59
GO:0009439	cyanate metabolic process	biological_process	0.47037	1	1	2294	12	45598	Pg_S2046.3
GO:0046789	host cell surface receptor binding	molecular_function	0.47077	1	1	2294	14	45598	XLOC_525266
GO:0046812	host cell surface binding	molecular_function	0.47077	1	1	2294	14	45598	XLOC_525266
GO:0008233	peptidase activity	molecular_function	0.4715	1	105	2294	1993	45598	Pg_S4590.8,Pg_S0783.7,Pg_S0785.1,Pg_S6681.2,Pg_S1401.6,XLOC_289223,Pg_S0851.2,Pg_S4201.2,Pg_S5748.2,Pg_S8178.1,Pg_S1414.19,Pg_S0234.15,XLOC_370801,Pg_S6113.2,Pg_S3326.17,Pg_S3704.6,Pg_S3303.4,Pg_S0961.59,Pg_S3734.11,Pg_S1507.32,Pg_S4358.4,Pg_S0804.52,Pg_S4888.12,Pg_S1033.3,Pg_S1552.29,Pg_S0050.2,Pg_S1726.2,Pg_S2924.5,Pg_S2608.6,XLOC_158310,XLOC_235829,XLOC_275501,XLOC_115403,Pg_S6647.3,Pg_S1237.8…
GO:0000070	mitotic sister chromatid segregation	biological_process	0.47234	1	1	2294	11	45598	Pg_S0843.4
GO:0000796	condensin complex	cellular_component	0.47234	1	1	2294	11	45598	Pg_S0843.4
GO:0000819	sister chromatid segregation	biological_process	0.47234	1	1	2294	11	45598	Pg_S0843.4
GO:0007076	mitotic chromosome condensation	biological_process	0.47234	1	1	2294	11	45598	Pg_S0843.4
GO:0008033	tRNA processing	biological_process	0.47243	1	25	2294	458	45598	XLOC_409277,Pg_S1439.10,Pg_S0350.37,Pg_S2606.7,Pg_S3767.14,Pg_S5873.6,Pg_S4206.2,Pg_S0883.13,Pg_S4249.3,Pg_S2631.6,Pg_S1401.6,Pg_S5287.7,Pg_S3840.9,Pg_S3796.7,Pg_S0108.24,Pg_S0082.5,Pg_S1110.9,Pg_S0536.6,Pg_S6308.10,Pg_S3064.5,Pg_S0245.15,Pg_S2673.5,Pg_S6354.2,Pg_S3582.11,Pg_S1034.41
GO:0031145	anaphase-promoting complex-dependent proteasomal ubiquitin-dependent protein catabolic process	biological_process	0.47335	1	1	2294	12	45598	Pg_S1887.9
GO:0016755	transferase activity, transferring amino-acyl groups	molecular_function	0.47384	1	4	2294	69	45598	Pg_S0602.22,Pg_S6469.7,Pg_S5417.3,Pg_S3579.4
GO:0016298	lipase activity	molecular_function	0.47386	1	4	2294	64	45598	Pg_S4994.6,Pg_S0679.6,Pg_S2618.9,Pg_S3684.2
GO:0034061	DNA polymerase activity	molecular_function	0.47465	1	17	2294	327	45598	Pg_S8966.1,Pg_S6073.1,Pg_S0620.2,Pg_S2496.1,XLOC_184079,Pg_S2162.4,Pg_S4579.1,Pg_S0978.50,Pg_S0266.61,Pg_S1679.47,Pg_S1066.21,Pg_S8535.1,Pg_S6261.1,Pg_S1915.32,Pg_S4156.25,Pg_S1954.10,Pg_S0318.12
GO:0005785	signal recognition particle receptor complex	cellular_component	0.47543	1	1	2294	12	45598	Pg_S3751.11
GO:0008156	negative regulation of DNA replication	biological_process	0.47607	1	1	2294	11	45598	Pg_S6370.2
GO:0051053	negative regulation of DNA metabolic process	biological_process	0.47607	1	1	2294	11	45598	Pg_S6370.2
GO:0090329	regulation of DNA-dependent DNA replication	biological_process	0.47607	1	1	2294	11	45598	Pg_S6370.2
GO:2000104	negative regulation of DNA-dependent DNA replication	biological_process	0.47607	1	1	2294	11	45598	Pg_S6370.2
GO:0006414	translational elongation	biological_process	0.47751	1	5	2294	88	45598	Pg_S4863.7,Pg_S0164.27,Pg_S0536.31,Pg_S4323.3,XLOC_369009
GO:0016888	endodeoxyribonuclease activity, producing 5'-phosphomonoesters	molecular_function	0.47808	1	4	2294	67	45598	Pg_S1501.33,Pg_S1038.11,Pg_S3260.5,Pg_S1004.16
GO:0015886	heme transport	biological_process	0.47858	1	3	2294	52	45598	Pg_S4396.6,Pg_S0845.13,Pg_S4028.7
GO:0051181	cofactor transport	biological_process	0.47858	1	3	2294	52	45598	Pg_S4396.6,Pg_S0845.13,Pg_S4028.7
GO:1901678	iron coordination entity transport	biological_process	0.47858	1	3	2294	52	45598	Pg_S0845.13,Pg_S4028.7,Pg_S4396.6
GO:0007218	neuropeptide signaling pathway	biological_process	0.48015	1	3	2294	50	45598	Pg_S1804.3,Pg_S2145.36,Pg_S4675.1
GO:0070011	peptidase activity, acting on L-amino acid peptides	molecular_function	0.4811	1	98	2294	1866	45598	Pg_S2093.20,XLOC_520619,Pg_S0785.55,Pg_S0753.13,Pg_S6432.6,Pg_S1734.7,Pg_S4412.3,Pg_S5168.10,Pg_S5325.1,Pg_S6882.2,Pg_S2569.20,XLOC_235749,Pg_S0204.47,XLOC_275559,Pg_S1940.5,Pg_S4477.1,Pg_S1779.7,Pg_S5376.5,Pg_S4310.2,Pg_S0091.13,Pg_S4072.17,Pg_S2755.6,Pg_S0277.44,XLOC_028981,Pg_S0227.21,Pg_S1844.10,Pg_S3393.8,Pg_S1530.25,Pg_S3287.13,Pg_S0450.15,Pg_S1189.4,Pg_S0671.1,XLOC_426608,Pg_S5706.4,XLOC_4…
GO:0007094	mitotic spindle assembly checkpoint	biological_process	0.48182	1	2	2294	32	45598	Pg_S0810.67,Pg_S4553.1
GO:0031577	spindle checkpoint	biological_process	0.48182	1	2	2294	32	45598	Pg_S0810.67,Pg_S4553.1
GO:0045839	negative regulation of mitosis	biological_process	0.48182	1	2	2294	32	45598	Pg_S4553.1,Pg_S0810.67
GO:0045841	negative regulation of mitotic metaphase/anaphase transition	biological_process	0.48182	1	2	2294	32	45598	Pg_S0810.67,Pg_S4553.1
GO:0051784	negative regulation of nuclear division	biological_process	0.48182	1	2	2294	32	45598	Pg_S4553.1,Pg_S0810.67
GO:0071173	spindle assembly checkpoint	biological_process	0.48182	1	2	2294	32	45598	Pg_S4553.1,Pg_S0810.67
GO:0071174	mitotic spindle checkpoint	biological_process	0.48182	1	2	2294	32	45598	Pg_S0810.67,Pg_S4553.1
GO:1902100	negative regulation of metaphase/anaphase transition of cell cycle	biological_process	0.48182	1	2	2294	32	45598	Pg_S4553.1,Pg_S0810.67
GO:0033057	multicellular organismal reproductive behavior	biological_process	0.48215	1	1	2294	11	45598	Pg_S5402.10
GO:0045297	post-mating behavior	biological_process	0.48215	1	1	2294	11	45598	Pg_S5402.10
GO:0045924	regulation of female receptivity	biological_process	0.48215	1	1	2294	11	45598	Pg_S5402.10
GO:0046008	regulation of female receptivity, post-mating	biological_process	0.48215	1	1	2294	11	45598	Pg_S5402.10
GO:0060180	female mating behavior	biological_process	0.48215	1	1	2294	11	45598	Pg_S5402.10
GO:0042175	nuclear outer membrane-endoplasmic reticulum membrane network	cellular_component	0.48267	1	18	2294	334	45598	Pg_S6896.2,Pg_S3250.1,Pg_S3887.24,Pg_S2207.4,Pg_S5941.7,Pg_S3226.10,Pg_S6647.3,Pg_S1789.2,Pg_S6261.1,Pg_S1108.18,Pg_S1915.32,Pg_S4156.25,Pg_S3138.9,Pg_S1726.2,Pg_S8874.2,Pg_S5168.16,Pg_S3991.17,Pg_S3751.11
GO:0006954	inflammatory response	biological_process	0.48269	1	1	2294	11	45598	Pg_S1051.12
GO:0005850	eukaryotic translation initiation factor 2 complex	cellular_component	0.48326	1	1	2294	11	45598	XLOC_249805
GO:0043086	negative regulation of catalytic activity	biological_process	0.4834	1	2	2294	32	45598	Pg_S1647.24,Pg_S0189.6
GO:0044092	negative regulation of molecular function	biological_process	0.4834	1	2	2294	32	45598	Pg_S1647.24,Pg_S0189.6
GO:0042822	pyridoxal phosphate metabolic process	biological_process	0.48387	1	2	2294	41	45598	Pg_S0108.24,Pg_S1439.10
GO:0042823	pyridoxal phosphate biosynthetic process	biological_process	0.48387	1	2	2294	41	45598	Pg_S0108.24,Pg_S1439.10
GO:0015937	coenzyme A biosynthetic process	biological_process	0.48411	1	2	2294	29	45598	Pg_S0587.1,Pg_S0304.27
GO:0033866	nucleoside bisphosphate biosynthetic process	biological_process	0.48411	1	2	2294	29	45598	Pg_S0304.27,Pg_S0587.1
GO:0034030	ribonucleoside bisphosphate biosynthetic process	biological_process	0.48411	1	2	2294	29	45598	Pg_S0587.1,Pg_S0304.27
GO:0034033	purine nucleoside bisphosphate biosynthetic process	biological_process	0.48411	1	2	2294	29	45598	Pg_S0587.1,Pg_S0304.27
GO:0016645	oxidoreductase activity, acting on the CH-NH group of donors	molecular_function	0.48423	1	6	2294	104	45598	Pg_S1642.4,Pg_S6687.2,Pg_S0536.4,Pg_S3767.12,Pg_S2606.4,Pg_S4568.6
GO:0000128	flocculation	biological_process	0.48457	1	1	2294	11	45598	Pg_S3794.1
GO:0009110	vitamin biosynthetic process	biological_process	0.48473	1	12	2294	227	45598	Pg_S3250.1,Pg_S4156.25,Pg_S4181.13,Pg_S0108.24,Pg_S1439.10,Pg_S3615.10,XLOC_467156,Pg_S2003.17,Pg_S4380.15,Pg_S1372.11,Pg_S1771.9,Pg_S0747.36
GO:0042364	water-soluble vitamin biosynthetic process	biological_process	0.48473	1	12	2294	227	45598	Pg_S1771.9,Pg_S1372.11,Pg_S4380.15,Pg_S0747.36,Pg_S2003.17,XLOC_467156,Pg_S3615.10,Pg_S1439.10,Pg_S0108.24,Pg_S4181.13,Pg_S4156.25,Pg_S3250.1
GO:0005802	trans-Golgi network	cellular_component	0.48875	1	1	2294	12	45598	Pg_S6850.1
GO:0006893	Golgi to plasma membrane transport	biological_process	0.48875	1	1	2294	12	45598	Pg_S6850.1
GO:0032386	regulation of intracellular transport	biological_process	0.48875	1	1	2294	12	45598	Pg_S6850.1
GO:0032388	positive regulation of intracellular transport	biological_process	0.48875	1	1	2294	12	45598	Pg_S6850.1
GO:0033157	regulation of intracellular protein transport	biological_process	0.48875	1	1	2294	12	45598	Pg_S6850.1
GO:0042996	regulation of Golgi to plasma membrane protein transport	biological_process	0.48875	1	1	2294	12	45598	Pg_S6850.1
GO:0042998	positive regulation of Golgi to plasma membrane protein transport	biological_process	0.48875	1	1	2294	12	45598	Pg_S6850.1
GO:0043001	Golgi to plasma membrane protein transport	biological_process	0.48875	1	1	2294	12	45598	Pg_S6850.1
GO:0051050	positive regulation of transport	biological_process	0.48875	1	1	2294	12	45598	Pg_S6850.1
GO:0051222	positive regulation of protein transport	biological_process	0.48875	1	1	2294	12	45598	Pg_S6850.1
GO:0071253	connexin binding	molecular_function	0.48875	1	1	2294	12	45598	Pg_S6850.1
GO:0090316	positive regulation of intracellular protein transport	biological_process	0.48875	1	1	2294	12	45598	Pg_S6850.1
GO:0045158	electron transporter, transferring electrons within cytochrome b6/f complex of photosystem II activity	molecular_function	0.48896	1	1	2294	11	45598	Pg_S0883.13
GO:0006265	DNA topological change	biological_process	0.49018	1	5	2294	86	45598	Pg_S3145.1,Pg_S5309.10,Pg_S7514.3,Pg_S6276.3,Pg_S0536.6
GO:0015159	polysaccharide transmembrane transporter activity	molecular_function	0.49106	1	1	2294	14	45598	Pg_S1170.7
GO:0000746	conjugation	biological_process	0.49145	1	3	2294	51	45598	Pg_S3063.13,Pg_S2115.15,Pg_S5008.10
GO:0031640	killing of cells of other organism	biological_process	0.49161	1	2	2294	31	45598	XLOC_385047,XLOC_055994
GO:0044364	disruption of cells of other organism	biological_process	0.49161	1	2	2294	31	45598	XLOC_055994,XLOC_385047
GO:0009719	response to endogenous stimulus	biological_process	0.49232	1	9	2294	203	45598	Pg_S1444.37,Pg_S0992.27,Pg_S0992.28,Pg_S1562.24,Pg_S2596.2,Pg_S5887.6,Pg_S4399.8,Pg_S0992.31,Pg_S4695.11
GO:0008725	DNA-3-methyladenine glycosylase activity	molecular_function	0.49257	1	2	2294	30	45598	Pg_S3277.2,Pg_S6467.1
GO:0043733	DNA-3-methylbase glycosylase activity	molecular_function	0.49257	1	2	2294	30	45598	Pg_S6467.1,Pg_S3277.2
GO:0005615	extracellular space	cellular_component	0.49341	1	14	2294	259	45598	Pg_S1501.19,Pg_S0093.98,Pg_S0280.41,Pg_S2798.13,Pg_S0577.13,Pg_S2389.18,Pg_S6682.1,Pg_S0240.1,Pg_S0701.10,Pg_S2898.9,Pg_S0762.36,Pg_S3586.1,Pg_S0073.1,XLOC_525266
GO:0019566	arabinose metabolic process	biological_process	0.49508	1	1	2294	11	45598	Pg_S0431.44
GO:0046373	L-arabinose metabolic process	biological_process	0.49508	1	1	2294	11	45598	Pg_S0431.44
GO:0045321	leukocyte activation	biological_process	0.49539	1	1	2294	12	45598	XLOC_085120
GO:0008918	lipopolysaccharide 3-alpha-galactosyltransferase activity	molecular_function	0.4972	1	1	2294	13	45598	Pg_S8559.1
GO:0035250	UDP-galactosyltransferase activity	molecular_function	0.4972	1	1	2294	13	45598	Pg_S8559.1
GO:0048519	negative regulation of biological process	biological_process	0.49733	1	19	2294	372	45598	Pg_S6136.7,Pg_S2568.19,Pg_S7265.2,Pg_S1915.3,Pg_S6147.2,Pg_S7221.6,Pg_S1703.39,Pg_S0765.9,XLOC_208217,Pg_S6370.2,Pg_S4553.1,Pg_S0810.67,Pg_S1615.12,Pg_S2568.20,Pg_S1106.22,Pg_S4187.5,Pg_S1647.24,Pg_S3535.2,Pg_S3218.14
GO:0001522	pseudouridine synthesis	biological_process	0.49814	1	4	2294	66	45598	Pg_S7244.2,Pg_S5486.5,Pg_S4563.4,Pg_S4217.10
GO:0046486	glycerolipid metabolic process	biological_process	0.49839	1	15	2294	274	45598	Pg_S1033.3,Pg_S2612.5,Pg_S1902.3,Pg_S0241.32,Pg_S4590.8,Pg_S7851.1,Pg_S5168.16,XLOC_256103,Pg_S0826.1,Pg_S8874.2,Pg_S3840.9,Pg_S1888.7,Pg_S1516.5,Pg_S5633.3,Pg_S9236.1
GO:0006879	cellular iron ion homeostasis	biological_process	0.49853	1	2	2294	31	45598	Pg_S2354.4,XLOC_528729
GO:0055072	iron ion homeostasis	biological_process	0.49853	1	2	2294	31	45598	Pg_S2354.4,XLOC_528729
GO:0006766	vitamin metabolic process	biological_process	0.49864	1	12	2294	229	45598	Pg_S2003.17,XLOC_467156,Pg_S0747.36,Pg_S4380.15,Pg_S1372.11,Pg_S1771.9,Pg_S3250.1,Pg_S4156.25,Pg_S0108.24,Pg_S4181.13,Pg_S1439.10,Pg_S3615.10
GO:0006767	water-soluble vitamin metabolic process	biological_process	0.49864	1	12	2294	229	45598	Pg_S4181.13,Pg_S0108.24,Pg_S3615.10,Pg_S1439.10,Pg_S3250.1,Pg_S4156.25,Pg_S0747.36,Pg_S1372.11,Pg_S4380.15,Pg_S1771.9,Pg_S2003.17,XLOC_467156
GO:0009056	catabolic process	biological_process	0.49898	1	86	2294	1676	45598	Pg_S4072.1,Pg_S5400.1,XLOC_230567,Pg_S3734.11,Pg_S1781.1,Pg_S0125.13,Pg_S1347.19,Pg_S5101.8,Pg_S3356.14,Pg_S1368.2,Pg_S3645.2,Pg_S1058.4,Pg_S6308.10,Pg_S3002.13,Pg_S0981.18,Pg_S2971.33,Pg_S4442.9,Pg_S0857.29,Pg_S2496.20,Pg_S0426.36,Pg_S0234.20,Pg_S8121.3,Pg_S6113.2,Pg_S3759.1,Pg_S5473.2,Pg_S3731.15,Pg_S1552.15,Pg_S7088.4,Pg_S1220.6,Pg_S3326.7,Pg_S2323.1,Pg_S0304.27,Pg_S4278.2,Pg_S2935.1,Pg_S2447.…
GO:0044003	modification by symbiont of host morphology or physiology	biological_process	0.50099	1	8	2294	141	45598	XLOC_036058,Pg_S7088.4,Pg_S2143.13,XLOC_406928,XLOC_055994,Pg_S2438.13,Pg_S6485.2,XLOC_385047
GO:0043934	sporulation	biological_process	0.50185	1	3	2294	50	45598	Pg_S0961.59,Pg_S1075.30,Pg_S5165.15
GO:0004535	poly(A)-specific ribonuclease activity	molecular_function	0.50284	1	2	2294	29	45598	Pg_S2447.1,Pg_S0981.26
GO:0006858	extracellular transport	biological_process	0.50287	1	1	2294	12	45598	Pg_S6925.2
GO:0006906	vesicle fusion	biological_process	0.50295	1	1	2294	12	45598	Pg_S0718.8
GO:0048280	vesicle fusion with Golgi apparatus	biological_process	0.50295	1	1	2294	12	45598	Pg_S0718.8
GO:0042816	vitamin B6 metabolic process	biological_process	0.50359	1	2	2294	42	45598	Pg_S0108.24,Pg_S1439.10
GO:0042819	vitamin B6 biosynthetic process	biological_process	0.50359	1	2	2294	42	45598	Pg_S1439.10,Pg_S0108.24
GO:0004064	arylesterase activity	molecular_function	0.5049	1	1	2294	12	45598	Pg_S1335.38
GO:0001539	ciliary or bacterial-type flagellar motility	biological_process	0.50515	1	3	2294	53	45598	XLOC_478641,Pg_S1306.5,Pg_S0043.8
GO:0071973	bacterial-type flagellar cell motility	biological_process	0.50515	1	3	2294	53	45598	Pg_S0043.8,Pg_S1306.5,XLOC_478641
GO:0003917	DNA topoisomerase type I activity	molecular_function	0.50556	1	1	2294	12	45598	Pg_S0536.6
GO:0070469	respiratory chain	cellular_component	0.50566	1	5	2294	85	45598	Pg_S1035.9,Pg_S3226.10,Pg_S6962.2,Pg_S1189.4,Pg_S1275.6
GO:0046556	alpha-N-arabinofuranosidase activity	molecular_function	0.50674	1	1	2294	12	45598	Pg_S0431.44
GO:0005310	dicarboxylic acid transmembrane transporter activity	molecular_function	0.50794	1	1	2294	14	45598	Pg_S1507.32
GO:0019062	viral attachment to host cell	biological_process	0.50862	1	2	2294	34	45598	Pg_S2664.2,Pg_S0241.17
GO:0044650	adhesion of symbiont to host cell	biological_process	0.50862	1	2	2294	34	45598	Pg_S0241.17,Pg_S2664.2
GO:0006650	glycerophospholipid metabolic process	biological_process	0.5093	1	14	2294	256	45598	Pg_S0241.32,Pg_S2612.5,Pg_S1902.3,Pg_S1033.3,Pg_S9236.1,Pg_S5633.3,Pg_S1516.5,Pg_S3840.9,Pg_S1888.7,Pg_S0826.1,Pg_S8874.2,XLOC_256103,Pg_S5168.16,Pg_S4590.8
GO:0016846	carbon-sulfur lyase activity	molecular_function	0.50981	1	3	2294	49	45598	Pg_S2532.2,Pg_S3064.8,Pg_S4836.10
GO:0060627	regulation of vesicle-mediated transport	biological_process	0.51053	1	1	2294	13	45598	Pg_S6850.1
GO:0004852	uroporphyrinogen-III synthase activity	molecular_function	0.51116	1	1	2294	15	45598	Pg_S6571.7
GO:0010564	regulation of cell cycle process	biological_process	0.5118	1	7	2294	133	45598	Pg_S4187.5,Pg_S5407.1,Pg_S1615.12,Pg_S1887.9,Pg_S4553.1,Pg_S0810.67,Pg_S3064.5
GO:0051302	regulation of cell division	biological_process	0.51266	1	2	2294	33	45598	Pg_S3064.5,Pg_S5407.1
GO:0007617	mating behavior	biological_process	0.51426	1	1	2294	12	45598	Pg_S5402.10
GO:0019098	reproductive behavior	biological_process	0.51426	1	1	2294	12	45598	Pg_S5402.10
GO:0006505	GPI anchor metabolic process	biological_process	0.51607	1	9	2294	166	45598	Pg_S5633.3,Pg_S3840.9,Pg_S1516.5,Pg_S0826.1,Pg_S5168.16,XLOC_256103,Pg_S4590.8,Pg_S2612.5,Pg_S1033.3
GO:0009307	DNA restriction-modification system	biological_process	0.51777	1	3	2294	52	45598	Pg_S1501.33,Pg_S1004.16,Pg_S1038.11
GO:0044355	clearance of foreign intracellular DNA	biological_process	0.51777	1	3	2294	52	45598	Pg_S1501.33,Pg_S1038.11,Pg_S1004.16
GO:0008083	growth factor activity	molecular_function	0.51916	1	4	2294	78	45598	Pg_S3141.2,XLOC_255711,XLOC_467468,Pg_S1345.5
GO:0017006	protein-tetrapyrrole linkage	biological_process	0.51921	1	1	2294	14	45598	Pg_S1576.18
GO:0009262	deoxyribonucleotide metabolic process	biological_process	0.51941	1	1	2294	14	45598	Pg_S5101.8
GO:0001906	cell killing	biological_process	0.522	1	2	2294	34	45598	XLOC_385047,XLOC_055994
GO:0006869	lipid transport	biological_process	0.52312	1	5	2294	93	45598	Pg_S1650.4,Pg_S3071.8,Pg_S0073.19,Pg_S7167.2,Pg_S1728.16
GO:0010008	endosome membrane	cellular_component	0.52313	1	1	2294	13	45598	Pg_S1647.24
GO:0007091	metaphase/anaphase transition of mitotic cell cycle	biological_process	0.52379	1	3	2294	54	45598	Pg_S1887.9,Pg_S4553.1,Pg_S0810.67
GO:0030071	regulation of mitotic metaphase/anaphase transition	biological_process	0.52379	1	3	2294	54	45598	Pg_S0810.67,Pg_S4553.1,Pg_S1887.9
GO:0044784	metaphase/anaphase transition of cell cycle	biological_process	0.52379	1	3	2294	54	45598	Pg_S0810.67,Pg_S4553.1,Pg_S1887.9
GO:1902099	regulation of metaphase/anaphase transition of cell cycle	biological_process	0.52379	1	3	2294	54	45598	Pg_S0810.67,Pg_S4553.1,Pg_S1887.9
GO:0051817	modification of morphology or physiology of other organism involved in symbiotic interaction	biological_process	0.52425	1	8	2294	144	45598	Pg_S7088.4,XLOC_036058,Pg_S2143.13,XLOC_406928,XLOC_055994,Pg_S2438.13,Pg_S6485.2,XLOC_385047
GO:0009289	pilus	cellular_component	0.52656	1	1	2294	15	45598	Pg_S1390.21
GO:0008017	microtubule binding	molecular_function	0.52719	1	19	2294	351	45598	Pg_S7167.2,Pg_S5183.9,Pg_S0204.1,Pg_S3669.6,Pg_S1637.2,Pg_S5104.2,Pg_S1678.29,Pg_S1514.2,Pg_S1845.24,Pg_S5850.4,Pg_S0988.29,Pg_S6276.3,Pg_S3730.2,Pg_S2565.7,Pg_S0977.2,Pg_S0741.61,Pg_S3027.7,Pg_S0227.2,Pg_S1013.3
GO:0030145	manganese ion binding	molecular_function	0.52725	1	2	2294	34	45598	Pg_S1171.12,Pg_S0318.32
GO:0033926	glycopeptide alpha-N-acetylgalactosaminidase activity	molecular_function	0.52972	1	2	2294	34	45598	Pg_S0913.17,Pg_S0234.20
GO:0004859	phospholipase inhibitor activity	molecular_function	0.5315	1	1	2294	14	45598	Pg_S3002.13
GO:0055102	lipase inhibitor activity	molecular_function	0.5315	1	1	2294	14	45598	Pg_S3002.13
GO:0030976	thiamine pyrophosphate binding	molecular_function	0.53196	1	4	2294	70	45598	Pg_S1908.21,Pg_S2229.10,Pg_S0319.15,Pg_S1551.6
GO:0004019	adenylosuccinate synthase activity	molecular_function	0.53395	1	1	2294	13	45598	Pg_S5119.1
GO:0046916	cellular transition metal ion homeostasis	biological_process	0.53404	1	2	2294	33	45598	Pg_S2354.4,XLOC_528729
GO:0055076	transition metal ion homeostasis	biological_process	0.53404	1	2	2294	33	45598	XLOC_528729,Pg_S2354.4
GO:0015932	nucleobase-containing compound transmembrane transporter activity	molecular_function	0.53442	1	2	2294	36	45598	Pg_S1736.3,Pg_S2946.4
GO:0004334	fumarylacetoacetase activity	molecular_function	0.53462	1	1	2294	13	45598	Pg_S3226.20
GO:0016822	hydrolase activity, acting on acid carbon-carbon bonds	molecular_function	0.53462	1	1	2294	13	45598	Pg_S3226.20
GO:0016823	hydrolase activity, acting on acid carbon-carbon bonds, in ketonic substances	molecular_function	0.53462	1	1	2294	13	45598	Pg_S3226.20
GO:0045502	dynein binding	molecular_function	0.53468	1	7	2294	140	45598	Pg_S5272.2,Pg_S2569.13,Pg_S0111.6,Pg_S7088.4,Pg_S3669.6,Pg_S1346.12,Pg_S7453.5
GO:0006284	base-excision repair	biological_process	0.53483	1	4	2294	68	45598	Pg_S1915.24,Pg_S0786.8,Pg_S6467.1,Pg_S3277.2
GO:0004017	adenylate kinase activity	molecular_function	0.53571	1	2	2294	33	45598	Pg_S2623.12,Pg_S3656.8
GO:0007409	axonogenesis	biological_process	0.53599	1	2	2294	31	45598	Pg_S6501.4,Pg_S2310.1
GO:0007411	axon guidance	biological_process	0.53599	1	2	2294	31	45598	Pg_S2310.1,Pg_S6501.4
GO:0048667	cell morphogenesis involved in neuron differentiation	biological_process	0.53599	1	2	2294	31	45598	Pg_S6501.4,Pg_S2310.1
GO:0048812	neuron projection morphogenesis	biological_process	0.53599	1	2	2294	31	45598	Pg_S2310.1,Pg_S6501.4
GO:0061564	axon development	biological_process	0.53599	1	2	2294	31	45598	Pg_S6501.4,Pg_S2310.1
GO:0097485	neuron projection guidance	biological_process	0.53599	1	2	2294	31	45598	Pg_S2310.1,Pg_S6501.4
GO:0016717	oxidoreductase activity, acting on paired donors, with oxidation of a pair of donors resulting in the reduction of molecular oxygen to two molecules of water	molecular_function	0.53612	1	4	2294	91	45598	Pg_S1170.11,Pg_S6268.3,Pg_S0431.39,Pg_S3033.8
GO:0004713	protein tyrosine kinase activity	molecular_function	0.53661	1	1	2294	15	45598	Pg_S3669.6
GO:0004675	transmembrane receptor protein serine/threonine kinase activity	molecular_function	0.53676	1	1	2294	14	45598	Pg_S6328.12
GO:0006928	cellular component movement	biological_process	0.53691	1	25	2294	466	45598	Pg_S3730.2,Pg_S6501.4,Pg_S0159.4,XLOC_411558,Pg_S0977.2,Pg_S4357.1,XLOC_478641,Pg_S3041.8,Pg_S3027.7,Pg_S7088.4,Pg_S5400.1,Pg_S0227.2,Pg_S5183.9,Pg_S7167.2,Pg_S1637.2,Pg_S1306.5,Pg_S1514.2,Pg_S4223.3,Pg_S2310.1,Pg_S5159.1,Pg_S1678.29,Pg_S5104.2,Pg_S0043.8,Pg_S0988.29,Pg_S1845.24
GO:0046332	SMAD binding	molecular_function	0.53826	1	1	2294	13	45598	XLOC_504624
GO:0008092	cytoskeletal protein binding	molecular_function	0.53856	1	40	2294	775	45598	Pg_S3085.2,Pg_S0388.18,Pg_S2161.5,Pg_S3027.7,Pg_S1013.3,Pg_S1062.7,Pg_S3780.12,Pg_S0227.2,Pg_S6934.7,Pg_S3730.2,Pg_S1935.28,Pg_S4357.1,Pg_S1514.2,Pg_S4223.3,Pg_S1678.29,Pg_S0439.2,Pg_S0245.1,Pg_S5183.9,Pg_S1682.4,Pg_S5400.1,Pg_S4155.1,Pg_S2971.33,Pg_S6276.3,Pg_S0664.13,Pg_S0977.2,Pg_S0741.61,Pg_S2565.7,Pg_S0472.25,Pg_S0575.5,Pg_S5104.2,Pg_S0988.29,Pg_S5850.4,Pg_S1845.24,Pg_S0297.40,Pg_S1713.21,Pg…
GO:0008287	protein serine/threonine phosphatase complex	cellular_component	0.54044	1	2	2294	34	45598	Pg_S3887.24,Pg_S2207.4
GO:0006415	translational termination	biological_process	0.5407	1	4	2294	75	45598	Pg_S6962.2,Pg_S4533.13,Pg_S4024.2,Pg_S0439.2
GO:0070588	calcium ion transmembrane transport	biological_process	0.54169	1	1	2294	16	45598	Pg_S9409.1
GO:0000279	M phase	biological_process	0.54203	1	3	2294	58	45598	Pg_S1615.12,Pg_S5850.4,Pg_S0204.1
GO:0022403	cell cycle phase	biological_process	0.54203	1	3	2294	58	45598	Pg_S0204.1,Pg_S5850.4,Pg_S1615.12
GO:0000784	nuclear chromosome, telomeric region	cellular_component	0.54522	1	1	2294	14	45598	Pg_S0883.13
GO:0044767	single-organism developmental process	biological_process	0.54632	1	16	2294	310	45598	Pg_S2310.1,Pg_S1290.14,Pg_S5165.15,XLOC_235829,Pg_S1713.21,XLOC_235749,Pg_S0175.24,Pg_S7114.7,Pg_S1507.32,Pg_S0961.59,Pg_S3300.18,Pg_S6501.4,Pg_S1464.16,Pg_S4994.6,Pg_S3345.5,Pg_S1075.30
GO:0044406	adhesion to host	biological_process	0.54637	1	2	2294	36	45598	Pg_S0241.17,Pg_S2664.2
GO:0051825	adhesion to other organism involved in symbiotic interaction	biological_process	0.54637	1	2	2294	36	45598	Pg_S2664.2,Pg_S0241.17
GO:0005942	phosphatidylinositol 3-kinase complex	cellular_component	0.54651	1	1	2294	18	45598	Pg_S4156.25
GO:0005944	1-phosphatidylinositol-4-phosphate 3-kinase, class IB complex	cellular_component	0.54651	1	1	2294	18	45598	Pg_S4156.25
GO:0035014	phosphatidylinositol 3-kinase regulator activity	molecular_function	0.54651	1	1	2294	18	45598	Pg_S4156.25
GO:0046935	1-phosphatidylinositol-3-kinase regulator activity	molecular_function	0.54651	1	1	2294	18	45598	Pg_S4156.25
GO:0016197	endosomal transport	biological_process	0.54653	1	2	2294	35	45598	Pg_S4653.11,Pg_S3717.8
GO:0042147	retrograde transport, endosome to Golgi	biological_process	0.54794	1	1	2294	15	45598	Pg_S4653.11
GO:0009142	nucleoside triphosphate biosynthetic process	biological_process	0.54817	1	10	2294	202	45598	Pg_S0812.14,Pg_S0400.26,Pg_S0142.32,Pg_S2606.7,Pg_S2105.1,XLOC_415891,Pg_S1740.29,Pg_S5272.2,Pg_S3793.16,Pg_S0111.6
GO:0009145	purine nucleoside triphosphate biosynthetic process	biological_process	0.54817	1	10	2294	202	45598	Pg_S0812.14,Pg_S2606.7,Pg_S0142.32,Pg_S0400.26,Pg_S1740.29,XLOC_415891,Pg_S2105.1,Pg_S0111.6,Pg_S3793.16,Pg_S5272.2
GO:0009201	ribonucleoside triphosphate biosynthetic process	biological_process	0.54817	1	10	2294	202	45598	Pg_S0812.14,Pg_S0400.26,Pg_S0142.32,Pg_S2606.7,Pg_S2105.1,XLOC_415891,Pg_S1740.29,Pg_S5272.2,Pg_S3793.16,Pg_S0111.6
GO:0009206	purine ribonucleoside triphosphate biosynthetic process	biological_process	0.54817	1	10	2294	202	45598	Pg_S2105.1,XLOC_415891,Pg_S1740.29,Pg_S5272.2,Pg_S3793.16,Pg_S0111.6,Pg_S0812.14,Pg_S0400.26,Pg_S0142.32,Pg_S2606.7
GO:0009664	plant-type cell wall organization	biological_process	0.54825	1	2	2294	41	45598	Pg_S2307.28,Pg_S0808.38
GO:0071669	plant-type cell wall organization or biogenesis	biological_process	0.54825	1	2	2294	41	45598	Pg_S0808.38,Pg_S2307.28
GO:0051920	peroxiredoxin activity	molecular_function	0.54842	1	1	2294	15	45598	Pg_S4477.16
GO:0005246	calcium channel regulator activity	molecular_function	0.54847	1	2	2294	34	45598	XLOC_208705,Pg_S1313.3
GO:0019033	viral tegument	cellular_component	0.54932	1	2	2294	33	45598	Pg_S0544.61,XLOC_300536
GO:0042375	quinone cofactor metabolic process	biological_process	0.54946	1	2	2294	32	45598	XLOC_122049,Pg_S1150.7
GO:0045426	quinone cofactor biosynthetic process	biological_process	0.54946	1	2	2294	32	45598	Pg_S1150.7,XLOC_122049
GO:0003905	alkylbase DNA N-glycosylase activity	molecular_function	0.54969	1	2	2294	33	45598	Pg_S6467.1,Pg_S3277.2
GO:0009166	nucleotide catabolic process	biological_process	0.55049	1	2	2294	36	45598	Pg_S5101.8,Pg_S0189.6
GO:1901292	nucleoside phosphate catabolic process	biological_process	0.55049	1	2	2294	36	45598	Pg_S5101.8,Pg_S0189.6
GO:0048584	positive regulation of response to stimulus	biological_process	0.55264	1	3	2294	57	45598	XLOC_235829,XLOC_411558,Pg_S2891.3
GO:0000347	THO complex	cellular_component	0.55334	1	2	2294	39	45598	Pg_S0818.5,Pg_S1183.12
GO:0035821	modification of morphology or physiology of other organism	biological_process	0.55385	1	8	2294	149	45598	Pg_S2438.13,XLOC_385047,Pg_S6485.2,Pg_S7088.4,XLOC_036058,XLOC_406928,Pg_S2143.13,XLOC_055994
GO:0006405	RNA export from nucleus	biological_process	0.554	1	2	2294	35	45598	Pg_S5910.5,Pg_S2196.5
GO:0005777	peroxisome	cellular_component	0.55416	1	3	2294	59	45598	Pg_S7323.3,Pg_S1108.18,Pg_S3876.10
GO:0042579	microbody	cellular_component	0.55416	1	3	2294	59	45598	Pg_S7323.3,Pg_S1108.18,Pg_S3876.10
GO:0034457	Mpp10 complex	cellular_component	0.55543	1	1	2294	17	45598	Pg_S4156.25
GO:0009236	cobalamin biosynthetic process	biological_process	0.5567	1	5	2294	96	45598	XLOC_467156,Pg_S4156.25,Pg_S1372.11,Pg_S4181.13,Pg_S3615.10
GO:0031224	intrinsic to membrane	cellular_component	0.55926	1	245	2294	4777	45598	Pg_S1799.8,Pg_S4994.6,Pg_S6022.1,Pg_S8271.2,Pg_S4653.11,Pg_S0472.25,Pg_S1066.21,Pg_S4604.8,Pg_S3313.22,Pg_S4642.22,Pg_S2569.13,Pg_S1957.7,Pg_S0374.5,Pg_S3828.2,Pg_S6395.5,Pg_S1774.28,Pg_S4021.6,XLOC_329038,Pg_S6896.2,Pg_S1290.14,Pg_S2946.4,Pg_S1789.2,XLOC_370533,Pg_S2176.4,Pg_S2038.20,Pg_S7147.6,Pg_S2484.29,Pg_S6120.1,Pg_S1621.3,Pg_S3669.7,Pg_S1915.32,Pg_S6262.7,Pg_S0896.37,Pg_S1903.13,Pg_S1204.1…
GO:0017089	glycolipid transporter activity	molecular_function	0.55994	1	1	2294	14	45598	Pg_S0073.19
GO:0046836	glycolipid transport	biological_process	0.55994	1	1	2294	14	45598	Pg_S0073.19
GO:0052547	regulation of peptidase activity	biological_process	0.56073	1	1	2294	15	45598	Pg_S1647.24
GO:0052548	regulation of endopeptidase activity	biological_process	0.56073	1	1	2294	15	45598	Pg_S1647.24
GO:0006997	nucleus organization	biological_process	0.5623	1	1	2294	14	45598	Pg_S5910.5
GO:0004013	adenosylhomocysteinase activity	molecular_function	0.56304	1	1	2294	17	45598	Pg_S6687.2
GO:0016801	hydrolase activity, acting on ether bonds	molecular_function	0.56304	1	1	2294	17	45598	Pg_S6687.2
GO:0016802	trialkylsulfonium hydrolase activity	molecular_function	0.56304	1	1	2294	17	45598	Pg_S6687.2
GO:0030089	phycobilisome	cellular_component	0.56311	1	1	2294	14	45598	Pg_S1501.19
GO:0015629	actin cytoskeleton	cellular_component	0.5642	1	8	2294	146	45598	Pg_S1075.30,XLOC_265186,Pg_S0298.15,Pg_S0810.67,Pg_S4553.1,Pg_S0590.12,Pg_S5541.10,XLOC_133589
GO:0004367	glycerol-3-phosphate dehydrogenase [NAD+] activity	molecular_function	0.56439	1	1	2294	14	45598	Pg_S0620.2
GO:0007275	multicellular organismal development	biological_process	0.56553	1	17	2294	331	45598	Pg_S3910.5,Pg_S1507.32,Pg_S3345.5,Pg_S4396.6,Pg_S6501.4,Pg_S1464.16,XLOC_235829,Pg_S1459.6,Pg_S2310.1,Pg_S5104.2,Pg_S1290.14,XLOC_247439,Pg_S7114.7,Pg_S4510.1,XLOC_235749,Pg_S1713.21,Pg_S6355.9
GO:0000042	protein targeting to Golgi	biological_process	0.56589	1	1	2294	14	45598	Pg_S6474.6
GO:0000301	retrograde transport, vesicle recycling within Golgi	biological_process	0.56589	1	1	2294	14	45598	Pg_S6474.6
GO:0034067	protein localization to Golgi apparatus	biological_process	0.56589	1	1	2294	14	45598	Pg_S6474.6
GO:0072600	establishment of protein localization to Golgi	biological_process	0.56589	1	1	2294	14	45598	Pg_S6474.6
GO:0007217	tachykinin receptor signaling pathway	biological_process	0.56602	1	1	2294	15	45598	Pg_S5164.1
GO:0007166	cell surface receptor signaling pathway	biological_process	0.56617	1	28	2294	542	45598	Pg_S3485.8,Pg_S6355.9,Pg_S2891.3,Pg_S0904.7,Pg_S1963.17,Pg_S2145.36,Pg_S2631.6,Pg_S2468.11,Pg_S1736.9,Pg_S4206.2,Pg_S0400.8,Pg_S5164.1,Pg_S0536.6,Pg_S4039.5,XLOC_411558,Pg_S4675.1,Pg_S1726.2,Pg_S3002.13,Pg_S0708.2,Pg_S1108.18,Pg_S1066.21,Pg_S2605.4,Pg_S2920.4,XLOC_055994,Pg_S1507.32,Pg_S4660.4,Pg_S1774.28,Pg_S1804.3
GO:0051726	regulation of cell cycle	biological_process	0.56715	1	11	2294	235	45598	Pg_S6136.7,Pg_S5407.1,Pg_S0810.67,Pg_S1915.3,Pg_S3064.5,Pg_S4553.1,Pg_S1887.9,Pg_S1615.12,Pg_S7221.6,Pg_S1106.22,Pg_S4187.5
GO:0006892	post-Golgi vesicle-mediated transport	biological_process	0.56744	1	1	2294	16	45598	Pg_S6850.1
GO:0010876	lipid localization	biological_process	0.56764	1	5	2294	97	45598	Pg_S0073.19,Pg_S3071.8,Pg_S1728.16,Pg_S7167.2,Pg_S1650.4
GO:0030436	asexual sporulation	biological_process	0.56769	1	2	2294	36	45598	Pg_S0961.59,Pg_S5165.15
GO:0000075	cell cycle checkpoint	biological_process	0.56772	1	4	2294	81	45598	Pg_S1615.12,Pg_S4553.1,Pg_S0810.67,Pg_S4187.5
GO:0006012	galactose metabolic process	biological_process	0.56904	1	1	2294	16	45598	Pg_S0662.34
GO:0005929	cilium	cellular_component	0.56984	1	7	2294	141	45598	Pg_S3041.8,Pg_S0159.4,Pg_S5159.1,Pg_S4223.3,Pg_S4357.1,Pg_S5400.1,Pg_S7088.4
GO:0031514	motile cilium	cellular_component	0.56984	1	7	2294	141	45598	Pg_S7088.4,Pg_S4357.1,Pg_S5400.1,Pg_S4223.3,Pg_S0159.4,Pg_S5159.1,Pg_S3041.8
GO:0051168	nuclear export	biological_process	0.56996	1	2	2294	36	45598	Pg_S2196.5,Pg_S5910.5
GO:0044275	cellular carbohydrate catabolic process	biological_process	0.57094	1	1	2294	15	45598	Pg_S3002.13
GO:0019079	viral genome replication	biological_process	0.57112	1	9	2294	168	45598	Pg_S0219.17,Pg_S8587.2,Pg_S7923.1,Pg_S2121.1,Pg_S1104.11,Pg_S3190.4,Pg_S1647.24,Pg_S2787.4,Pg_S6123.11
GO:0045261	proton-transporting ATP synthase complex, catalytic core F(1)	cellular_component	0.57206	1	3	2294	59	45598	Pg_S0142.32,Pg_S2105.1,Pg_S0812.14
GO:0042262	DNA protection	biological_process	0.57263	1	1	2294	16	45598	Pg_S4533.13
GO:0015934	large ribosomal subunit	cellular_component	0.57345	1	1	2294	22	45598	Pg_S1366.3
GO:0031555	transcriptional attenuation	biological_process	0.57398	1	1	2294	16	45598	Pg_S2292.19
GO:0031556	transcriptional attenuation by ribosome	biological_process	0.57398	1	1	2294	16	45598	Pg_S2292.19
GO:0010604	positive regulation of macromolecule metabolic process	biological_process	0.57409	1	6	2294	120	45598	Pg_S2207.4,Pg_S6300.6,Pg_S3887.24,Pg_S1348.14,Pg_S2608.14,Pg_S3848.3
GO:0007088	regulation of mitosis	biological_process	0.5759	1	3	2294	58	45598	Pg_S0810.67,Pg_S4553.1,Pg_S1887.9
GO:0051783	regulation of nuclear division	biological_process	0.5759	1	3	2294	58	45598	Pg_S0810.67,Pg_S4553.1,Pg_S1887.9
GO:0034470	ncRNA processing	biological_process	0.57666	1	35	2294	672	45598	Pg_S1034.41,Pg_S1095.44,Pg_S3064.5,Pg_S1110.9,Pg_S0108.24,Pg_S0536.6,Pg_S6308.10,Pg_S1401.6,Pg_S3840.9,Pg_S5287.7,Pg_S2606.7,Pg_S0350.37,Pg_S3767.14,Pg_S4249.3,Pg_S1439.10,Pg_S6804.3,Pg_S6354.2,Pg_S3582.11,Pg_S2673.5,Pg_S1049.27,Pg_S0106.28,Pg_S0536.73,Pg_S0245.15,Pg_S0082.5,Pg_S4156.25,Pg_S3796.7,Pg_S3669.7,Pg_S2631.6,Pg_S1416.1,Pg_S0883.13,Pg_S4206.2,Pg_S5873.6,Pg_S3854.1,Pg_S2588.3,XLOC_409277
GO:0032270	positive regulation of cellular protein metabolic process	biological_process	0.5767	1	2	2294	39	45598	Pg_S2207.4,Pg_S3887.24
GO:0051247	positive regulation of protein metabolic process	biological_process	0.5767	1	2	2294	39	45598	Pg_S3887.24,Pg_S2207.4
GO:0003989	acetyl-CoA carboxylase activity	molecular_function	0.57725	1	1	2294	16	45598	Pg_S0961.59
GO:0016421	CoA carboxylase activity	molecular_function	0.57725	1	1	2294	16	45598	Pg_S0961.59
GO:0016885	ligase activity, forming carbon-carbon bonds	molecular_function	0.57725	1	1	2294	16	45598	Pg_S0961.59
GO:0009235	cobalamin metabolic process	biological_process	0.57727	1	5	2294	98	45598	Pg_S4156.25,XLOC_467156,Pg_S3615.10,Pg_S4181.13,Pg_S1372.11
GO:0042623	ATPase activity, coupled	molecular_function	0.57849	1	25	2294	478	45598	Pg_S1334.14,Pg_S0219.17,Pg_S2917.15,Pg_S0400.8,Pg_S5275.1,Pg_S1845.6,Pg_S0121.51,Pg_S1049.47,Pg_S2105.1,Pg_S2871.29,Pg_S0384.18,Pg_S3485.8,Pg_S7804.7,Pg_S5309.10,Pg_S2745.4,Pg_S2093.30,Pg_S0403.9,Pg_S1774.28,Pg_S0142.32,Pg_S6276.3,Pg_S1768.1,Pg_S3669.7,Pg_S4604.8,Pg_S0050.7,Pg_S0439.55
GO:1901988	negative regulation of cell cycle phase transition	biological_process	0.57908	1	4	2294	82	45598	Pg_S4187.5,Pg_S4553.1,Pg_S0810.67,Pg_S1615.12
GO:0003919	FMN adenylyltransferase activity	molecular_function	0.57929	1	1	2294	15	45598	Pg_S0747.36
GO:0016503	pheromone receptor activity	molecular_function	0.58084	1	1	2294	19	45598	Pg_S0708.2
GO:0006357	regulation of transcription from RNA polymerase II promoter	biological_process	0.58091	1	13	2294	263	45598	Pg_S3027.11,Pg_S7265.2,Pg_S6147.2,Pg_S6471.13,Pg_S1240.22,Pg_S2568.19,Pg_S6370.2,Pg_S3171.16,Pg_S3887.7,Pg_S2991.9,Pg_S8208.2,Pg_S2568.20,Pg_S7746.1
GO:0015018	galactosylgalactosylxylosylprotein 3-beta-glucuronosyltransferase activity	molecular_function	0.58113	1	1	2294	16	45598	Pg_S5870.5
GO:0015020	glucuronosyltransferase activity	molecular_function	0.58113	1	1	2294	16	45598	Pg_S5870.5
GO:0015969	guanosine tetraphosphate metabolic process	biological_process	0.58188	1	1	2294	15	45598	Pg_S2496.1
GO:0034035	purine ribonucleoside bisphosphate metabolic process	biological_process	0.58188	1	1	2294	15	45598	Pg_S2496.1
GO:0009165	nucleotide biosynthetic process	biological_process	0.58263	1	20	2294	396	45598	Pg_S5545.1,Pg_S4660.4,Pg_S4072.1,Pg_S0142.32,Pg_S3759.20,Pg_S0304.27,XLOC_212995,Pg_S5272.2,XLOC_415891,Pg_S0400.26,Pg_S2606.7,Pg_S0587.1,Pg_S0812.14,Pg_S4399.8,Pg_S2145.36,Pg_S5119.1,Pg_S3793.16,Pg_S0111.6,Pg_S2105.1,Pg_S1740.29
GO:1901293	nucleoside phosphate biosynthetic process	biological_process	0.58263	1	20	2294	396	45598	Pg_S0400.26,Pg_S2606.7,Pg_S0587.1,Pg_S0812.14,Pg_S3793.16,Pg_S5119.1,Pg_S4399.8,Pg_S2145.36,Pg_S0111.6,Pg_S2105.1,Pg_S1740.29,Pg_S4072.1,Pg_S4660.4,Pg_S5545.1,Pg_S3759.20,Pg_S0142.32,XLOC_212995,Pg_S0304.27,Pg_S5272.2,XLOC_415891
GO:0016799	hydrolase activity, hydrolyzing N-glycosyl compounds	molecular_function	0.58299	1	3	2294	58	45598	Pg_S0765.9,Pg_S6467.1,Pg_S3277.2
GO:0000904	cell morphogenesis involved in differentiation	biological_process	0.58424	1	2	2294	35	45598	Pg_S2310.1,Pg_S6501.4
GO:0000724	double-strand break repair via homologous recombination	biological_process	0.58531	1	1	2294	15	45598	Pg_S3717.8
GO:0004664	prephenate dehydratase activity	molecular_function	0.58669	1	1	2294	16	45598	Pg_S1728.16
GO:0009094	L-phenylalanine biosynthetic process	biological_process	0.58669	1	1	2294	16	45598	Pg_S1728.16
GO:1902223	erythrose 4-phosphate/phosphoenolpyruvate family amino acid biosynthetic process	biological_process	0.58669	1	1	2294	16	45598	Pg_S1728.16
GO:0009435	NAD biosynthetic process	biological_process	0.58798	1	1	2294	15	45598	Pg_S3759.20
GO:0019674	NAD metabolic process	biological_process	0.58798	1	1	2294	15	45598	Pg_S3759.20
GO:0003689	DNA clamp loader activity	molecular_function	0.5881	1	1	2294	14	45598	Pg_S5275.1
GO:0005657	replication fork	cellular_component	0.5881	1	1	2294	14	45598	Pg_S5275.1
GO:0005663	DNA replication factor C complex	cellular_component	0.5881	1	1	2294	14	45598	Pg_S5275.1
GO:0033170	protein-DNA loading ATPase activity	molecular_function	0.5881	1	1	2294	14	45598	Pg_S5275.1
GO:0015774	polysaccharide transport	biological_process	0.59028	1	1	2294	18	45598	Pg_S1170.7
GO:0033037	polysaccharide localization	biological_process	0.59028	1	1	2294	18	45598	Pg_S1170.7
GO:0005768	endosome	cellular_component	0.5924	1	1	2294	16	45598	Pg_S1647.24
GO:0044440	endosomal part	cellular_component	0.5924	1	1	2294	16	45598	Pg_S1647.24
GO:0031226	intrinsic to plasma membrane	cellular_component	0.59387	1	9	2294	179	45598	Pg_S6153.1,Pg_S6109.3,Pg_S3169.2,Pg_S5941.7,Pg_S0360.8,Pg_S4217.14,Pg_S2484.29,Pg_S1799.8,Pg_S4653.11
GO:0006777	Mo-molybdopterin cofactor biosynthetic process	biological_process	0.59527	1	3	2294	57	45598	Pg_S2871.29,Pg_S1774.28,Pg_S7804.7
GO:0019720	Mo-molybdopterin cofactor metabolic process	biological_process	0.59527	1	3	2294	57	45598	Pg_S2871.29,Pg_S1774.28,Pg_S7804.7
GO:0006814	sodium ion transport	biological_process	0.5953	1	7	2294	157	45598	Pg_S4586.9,Pg_S4304.4,Pg_S4800.12,Pg_S3414.17,Pg_S0595.28,Pg_S2447.1,Pg_S1066.21
GO:0044770	cell cycle phase transition	biological_process	0.59652	1	5	2294	104	45598	Pg_S4187.5,Pg_S4553.1,Pg_S0810.67,Pg_S1615.12,Pg_S1887.9
GO:1901987	regulation of cell cycle phase transition	biological_process	0.59652	1	5	2294	104	45598	Pg_S0810.67,Pg_S4553.1,Pg_S1615.12,Pg_S1887.9,Pg_S4187.5
GO:0016780	phosphotransferase activity, for other substituted phosphate groups	molecular_function	0.59714	1	2	2294	35	45598	Pg_S2982.1,Pg_S4847.6
GO:0000781	chromosome, telomeric region	cellular_component	0.59783	1	1	2294	16	45598	Pg_S0883.13
GO:0016668	oxidoreductase activity, acting on a sulfur group of donors, NAD(P) as acceptor	molecular_function	0.59898	1	5	2294	110	45598	Pg_S1908.24,Pg_S2190.17,XLOC_247439,XLOC_194954,Pg_S2208.10
GO:0047134	protein-disulfide reductase activity	molecular_function	0.59898	1	5	2294	110	45598	Pg_S2208.10,Pg_S1908.24,Pg_S2190.17,XLOC_247439,XLOC_194954
GO:0015721	bile acid and bile salt transport	biological_process	0.59954	1	1	2294	16	45598	Pg_S0096.36
GO:0046982	protein heterodimerization activity	molecular_function	0.59954	1	1	2294	16	45598	Pg_S0096.36
GO:0019199	transmembrane receptor protein kinase activity	molecular_function	0.6002	1	1	2294	17	45598	Pg_S6328.12
GO:0072594	establishment of protein localization to organelle	biological_process	0.60029	1	12	2294	223	45598	XLOC_060265,Pg_S0143.1,Pg_S0808.7,Pg_S2569.13,Pg_S5949.7,Pg_S1108.18,Pg_S1242.42,Pg_S7804.7,Pg_S2310.1,Pg_S1202.7,Pg_S6474.6,Pg_S1774.28
GO:1901661	quinone metabolic process	biological_process	0.60169	1	2	2294	35	45598	XLOC_122049,Pg_S1150.7
GO:1901663	quinone biosynthetic process	biological_process	0.60169	1	2	2294	35	45598	XLOC_122049,Pg_S1150.7
GO:0007618	mating	biological_process	0.60249	1	1	2294	17	45598	Pg_S5402.10
GO:0030599	pectinesterase activity	molecular_function	0.60451	1	6	2294	138	45598	Pg_S1692.9,Pg_S3904.13,Pg_S3214.4,Pg_S7123.1,Pg_S0213.45,Pg_S5470.6
GO:0042545	cell wall modification	biological_process	0.60451	1	6	2294	138	45598	Pg_S7123.1,Pg_S3214.4,Pg_S1692.9,Pg_S3904.13,Pg_S0213.45,Pg_S5470.6
GO:0004345	glucose-6-phosphate dehydrogenase activity	molecular_function	0.60504	1	1	2294	16	45598	Pg_S4497.14
GO:0070070	proton-transporting V-type ATPase complex assembly	biological_process	0.60598	1	1	2294	18	45598	XLOC_369655
GO:0070072	vacuolar proton-transporting V-type ATPase complex assembly	biological_process	0.60598	1	1	2294	18	45598	XLOC_369655
GO:0043169	cation binding	molecular_function	0.60607	1	327	2294	6592	45598	Pg_S4861.10,Pg_S1650.4,Pg_S1066.2,Pg_S0093.18,Pg_S3002.12,Pg_S5962.1,XLOC_052644,Pg_S4591.2,Pg_S1552.2,Pg_S4288.6,Pg_S5335.1,Pg_S0818.5,Pg_S3972.20,Pg_S6008.8,Pg_S3218.14,Pg_S7994.2,Pg_S2138.21,Pg_S5727.6,Pg_S3806.1,Pg_S2592.3,Pg_S5653.4,Pg_S1812.13,Pg_S1306.37,Pg_S4115.4,Pg_S5417.3,Pg_S7822.1,Pg_S1066.21,Pg_S0913.17,Pg_S5674.2,Pg_S7804.2,Pg_S2946.4,XLOC_467468,Pg_S0093.98,Pg_S0175.18,Pg_S1189.4,…
GO:0045935	positive regulation of nucleobase-containing compound metabolic process	biological_process	0.60703	1	4	2294	81	45598	Pg_S1348.14,Pg_S2608.14,Pg_S3848.3,Pg_S6300.6
GO:0051173	positive regulation of nitrogen compound metabolic process	biological_process	0.60703	1	4	2294	81	45598	Pg_S2608.14,Pg_S1348.14,Pg_S3848.3,Pg_S6300.6
GO:0051254	positive regulation of RNA metabolic process	biological_process	0.60703	1	4	2294	81	45598	Pg_S3848.3,Pg_S1348.14,Pg_S2608.14,Pg_S6300.6
GO:0008649	rRNA methyltransferase activity	molecular_function	0.61037	1	2	2294	37	45598	Pg_S6804.3,Pg_S3854.1
GO:0000221	vacuolar proton-transporting V-type ATPase, V1 domain	cellular_component	0.61068	1	3	2294	54	45598	Pg_S2641.23,Pg_S3780.12,Pg_S0664.13
GO:0016471	vacuolar proton-transporting V-type ATPase complex	cellular_component	0.61068	1	3	2294	54	45598	Pg_S0664.13,Pg_S3780.12,Pg_S2641.23
GO:0010948	negative regulation of cell cycle process	biological_process	0.61199	1	4	2294	85	45598	Pg_S1615.12,Pg_S4553.1,Pg_S0810.67,Pg_S4187.5
GO:0005231	excitatory extracellular ligand-gated ion channel activity	molecular_function	0.61273	1	2	2294	37	45598	Pg_S1759.2,Pg_S1749.20
GO:0015718	monocarboxylic acid transport	biological_process	0.61496	1	2	2294	40	45598	Pg_S0096.36,Pg_S2124.27
GO:0008199	ferric iron binding	molecular_function	0.6158	1	2	2294	39	45598	Pg_S2354.4,XLOC_528729
GO:0007338	single fertilization	biological_process	0.61583	1	1	2294	19	45598	Pg_S0219.28
GO:0009566	fertilization	biological_process	0.61583	1	1	2294	19	45598	Pg_S0219.28
GO:0034508	centromere complex assembly	biological_process	0.61783	1	4	2294	86	45598	Pg_S4223.3,Pg_S4435.6,Pg_S5400.1,Pg_S2569.13
GO:0016307	phosphatidylinositol phosphate kinase activity	molecular_function	0.6179	1	2	2294	36	45598	Pg_S8874.2,Pg_S1902.3
GO:0044432	endoplasmic reticulum part	cellular_component	0.61944	1	17	2294	339	45598	Pg_S5168.16,Pg_S8874.2,Pg_S3751.11,Pg_S3991.17,Pg_S7822.1,Pg_S1915.32,Pg_S4156.25,Pg_S6261.1,Pg_S1108.18,Pg_S1726.2,Pg_S3138.9,Pg_S3226.10,Pg_S5941.7,Pg_S1789.2,Pg_S6647.3,Pg_S3250.1,Pg_S6896.2
GO:0019048	modulation by virus of host morphology or physiology	biological_process	0.62001	1	6	2294	118	45598	Pg_S2143.13,XLOC_406928,Pg_S7088.4,XLOC_036058,Pg_S6485.2,Pg_S2438.13
GO:0009605	response to external stimulus	biological_process	0.62013	1	10	2294	197	45598	Pg_S0544.61,Pg_S0043.8,Pg_S3761.11,Pg_S2310.1,XLOC_478641,Pg_S4533.13,Pg_S2971.18,Pg_S1501.19,Pg_S2579.15,Pg_S6501.4
GO:0019064	viral entry into host cell via membrane fusion with the plasma membrane	biological_process	0.62014	1	2	2294	44	45598	Pg_S6485.2,XLOC_525266
GO:0003916	DNA topoisomerase activity	molecular_function	0.62122	1	5	2294	102	45598	Pg_S0536.6,Pg_S6276.3,Pg_S5309.10,Pg_S3145.1,Pg_S7514.3
GO:0006119	oxidative phosphorylation	biological_process	0.62133	1	4	2294	80	45598	Pg_S1812.16,Pg_S0175.24,Pg_S5402.10,Pg_S1935.18
GO:0042773	ATP synthesis coupled electron transport	biological_process	0.62133	1	4	2294	80	45598	Pg_S1935.18,Pg_S5402.10,Pg_S1812.16,Pg_S0175.24
GO:0003724	RNA helicase activity	molecular_function	0.62154	1	18	2294	344	45598	Pg_S2704.13,Pg_S0143.1,Pg_S2871.29,Pg_S0808.7,Pg_S0516.25,Pg_S0439.31,Pg_S2917.15,Pg_S5849.6,Pg_S1334.14,Pg_S1202.7,Pg_S2121.1,Pg_S5949.7,Pg_S1242.42,Pg_S6123.11,Pg_S0142.32,Pg_S8587.2,Pg_S1104.11,Pg_S2464.26
GO:0000062	fatty-acyl-CoA binding	molecular_function	0.62185	1	1	2294	17	45598	Pg_S1268.9
GO:0019087	transformation of host cell by virus	biological_process	0.62335	1	3	2294	57	45598	Pg_S2438.13,XLOC_406928,Pg_S2143.13
GO:0008982	protein-N(PI)-phosphohistidine-sugar phosphotransferase activity	molecular_function	0.62349	1	2	2294	42	45598	Pg_S1345.1,Pg_S1715.19
GO:0004814	arginine-tRNA ligase activity	molecular_function	0.62447	1	1	2294	20	45598	Pg_S0061.73
GO:0006420	arginyl-tRNA aminoacylation	biological_process	0.62447	1	1	2294	20	45598	Pg_S0061.73
GO:0007586	digestion	biological_process	0.62706	1	1	2294	18	45598	Pg_S0234.20
GO:0030686	90S preribosome	cellular_component	0.62711	1	1	2294	20	45598	Pg_S4156.25
GO:0019104	DNA N-glycosylase activity	molecular_function	0.62801	1	2	2294	38	45598	Pg_S6467.1,Pg_S3277.2
GO:0009164	nucleoside catabolic process	biological_process	0.62854	1	1	2294	19	45598	Pg_S1336.15
GO:0042454	ribonucleoside catabolic process	biological_process	0.62854	1	1	2294	19	45598	Pg_S1336.15
GO:1901658	glycosyl compound catabolic process	biological_process	0.62854	1	1	2294	19	45598	Pg_S1336.15
GO:0003777	microtubule motor activity	molecular_function	0.62861	1	12	2294	225	45598	Pg_S5183.9,Pg_S7167.2,Pg_S3730.2,Pg_S1637.2,Pg_S0977.2,Pg_S1678.29,Pg_S3027.7,Pg_S5104.2,Pg_S1514.2,Pg_S0227.2,Pg_S1845.24,Pg_S0988.29
GO:0009401	phosphoenolpyruvate-dependent sugar phosphotransferase system	biological_process	0.62878	1	3	2294	62	45598	Pg_S1345.1,Pg_S3485.8,Pg_S1715.19
GO:0042995	cell projection	cellular_component	0.63043	1	9	2294	190	45598	Pg_S3041.8,Pg_S4223.3,Pg_S5159.1,Pg_S5400.1,Pg_S7088.4,Pg_S1390.21,Pg_S0159.4,Pg_S4357.1,Pg_S1306.5
GO:0000725	recombinational repair	biological_process	0.63482	1	1	2294	18	45598	Pg_S3717.8
GO:0000090	mitotic anaphase	biological_process	0.63521	1	2	2294	43	45598	Pg_S5850.4,Pg_S0204.1
GO:0051322	anaphase	biological_process	0.63521	1	2	2294	43	45598	Pg_S5850.4,Pg_S0204.1
GO:0006370	7-methylguanosine mRNA capping	biological_process	0.63526	1	1	2294	17	45598	Pg_S3401.21
GO:0046131	pyrimidine ribonucleoside metabolic process	biological_process	0.63549	1	1	2294	19	45598	Pg_S1336.15
GO:0042287	MHC protein binding	molecular_function	0.63569	1	1	2294	19	45598	Pg_S0967.45
GO:0042289	MHC class II protein binding	molecular_function	0.63569	1	1	2294	19	45598	Pg_S0967.45
GO:0030076	light-harvesting complex	cellular_component	0.63908	1	2	2294	40	45598	Pg_S4310.2,Pg_S1501.19
GO:0044427	chromosomal part	cellular_component	0.63984	1	25	2294	531	45598	Pg_S1291.1,Pg_S4187.5,Pg_S1354.8,Pg_S0052.20,Pg_S0204.1,XLOC_370533,Pg_S4223.3,Pg_S4435.6,Pg_S5275.1,Pg_S3650.6,Pg_S0883.13,Pg_S0813.20,Pg_S5850.4,Pg_S2924.6,Pg_S1726.2,Pg_S3161.7,Pg_S1108.18,Pg_S2569.13,Pg_S0843.4,Pg_S2179.3,Pg_S6640.4,Pg_S5438.4,Pg_S8915.2,Pg_S5400.1,Pg_S1632.21
GO:0017148	negative regulation of translation	biological_process	0.64003	1	1	2294	24	45598	Pg_S0765.9
GO:0009888	tissue development	biological_process	0.64156	1	2	2294	42	45598	Pg_S4994.6,Pg_S3910.5
GO:0006935	chemotaxis	biological_process	0.64175	1	4	2294	80	45598	Pg_S0043.8,Pg_S2310.1,XLOC_478641,Pg_S6501.4
GO:0006164	purine nucleotide biosynthetic process	biological_process	0.64176	1	14	2294	296	45598	Pg_S0812.14,Pg_S0304.27,Pg_S0587.1,Pg_S0142.32,Pg_S2606.7,Pg_S0400.26,Pg_S1740.29,XLOC_415891,Pg_S2105.1,Pg_S0111.6,Pg_S3793.16,Pg_S5119.1,Pg_S5272.2,Pg_S4399.8
GO:0032990	cell part morphogenesis	biological_process	0.64211	1	2	2294	38	45598	Pg_S2310.1,Pg_S6501.4
GO:0048858	cell projection morphogenesis	biological_process	0.64211	1	2	2294	38	45598	Pg_S6501.4,Pg_S2310.1
GO:0005774	vacuolar membrane	cellular_component	0.64313	1	3	2294	57	45598	Pg_S3780.12,Pg_S0664.13,Pg_S2641.23
GO:0044437	vacuolar part	cellular_component	0.64313	1	3	2294	57	45598	Pg_S2641.23,Pg_S3780.12,Pg_S0664.13
GO:0004555	alpha,alpha-trehalase activity	molecular_function	0.64366	1	1	2294	20	45598	Pg_S0753.40
GO:0015927	trehalase activity	molecular_function	0.64366	1	1	2294	20	45598	Pg_S0753.40
GO:0016049	cell growth	biological_process	0.64543	1	2	2294	41	45598	Pg_S2307.28,Pg_S0808.38
GO:0043531	ADP binding	molecular_function	0.64584	1	20	2294	397	45598	Pg_S2093.30,Pg_S2464.26,Pg_S3041.8,Pg_S2754.7,Pg_S8587.2,Pg_S6474.6,Pg_S0142.32,Pg_S3581.10,Pg_S1768.1,Pg_S1075.30,Pg_S2179.17,Pg_S5949.7,Pg_S2917.15,Pg_S1058.3,Pg_S2871.29,Pg_S0143.1,Pg_S2708.27,Pg_S2704.13,Pg_S7804.7,Pg_S2745.4
GO:0044431	Golgi apparatus part	cellular_component	0.64624	1	8	2294	165	45598	Pg_S0718.8,Pg_S5782.5,Pg_S1501.19,Pg_S2569.13,Pg_S4135.19,Pg_S0577.13,Pg_S5335.1,Pg_S5400.1
GO:0005875	microtubule associated complex	cellular_component	0.64631	1	3	2294	67	45598	Pg_S4338.4,Pg_S1979.20,Pg_S8954.2
GO:0008312	7S RNA binding	molecular_function	0.64736	1	2	2294	41	45598	Pg_S2569.13,XLOC_060265
GO:0048500	signal recognition particle	cellular_component	0.64736	1	2	2294	41	45598	Pg_S2569.13,XLOC_060265
GO:0022402	cell cycle process	biological_process	0.64739	1	30	2294	636	45598	Pg_S1106.22,Pg_S4187.5,Pg_S0204.1,Pg_S3669.6,Pg_S4223.3,XLOC_370533,Pg_S0403.45,Pg_S0810.67,Pg_S4553.1,Pg_S4435.6,Pg_S4268.6,Pg_S1615.12,Pg_S5850.4,Pg_S2496.20,Pg_S1887.9,Pg_S7221.6,Pg_S0159.4,Pg_S2565.7,Pg_S3684.2,Pg_S2569.13,Pg_S6641.1,Pg_S5407.1,Pg_S0843.4,Pg_S6136.7,XLOC_019026,Pg_S1915.3,Pg_S3064.5,Pg_S5400.1,Pg_S7088.4,Pg_S1013.3
GO:0071203	WASH complex	cellular_component	0.64769	1	1	2294	20	45598	Pg_S1939.6
GO:0009152	purine ribonucleotide biosynthetic process	biological_process	0.64811	1	13	2294	279	45598	Pg_S0587.1,Pg_S0812.14,Pg_S0304.27,Pg_S0400.26,Pg_S0142.32,Pg_S2606.7,Pg_S2105.1,Pg_S1740.29,XLOC_415891,Pg_S3793.16,Pg_S4399.8,Pg_S5272.2,Pg_S0111.6
GO:0000015	phosphopyruvate hydratase complex	cellular_component	0.64832	1	2	2294	46	45598	Pg_S3731.15,Pg_S1552.15
GO:0004634	phosphopyruvate hydratase activity	molecular_function	0.64832	1	2	2294	46	45598	Pg_S1552.15,Pg_S3731.15
GO:0015631	tubulin binding	molecular_function	0.64853	1	21	2294	420	45598	Pg_S5104.2,Pg_S1678.29,Pg_S1514.2,Pg_S0575.5,Pg_S1845.24,Pg_S5850.4,Pg_S0988.29,Pg_S0439.2,Pg_S7167.2,Pg_S5183.9,Pg_S0204.1,Pg_S3669.6,Pg_S1637.2,Pg_S3027.7,Pg_S0227.2,Pg_S1013.3,Pg_S6276.3,Pg_S3730.2,Pg_S2565.7,Pg_S0977.2,Pg_S0741.61
GO:0044452	nucleolar part	cellular_component	0.64938	1	1	2294	22	45598	Pg_S4156.25
GO:0005885	Arp2/3 protein complex	cellular_component	0.64985	1	1	2294	17	45598	Pg_S0298.15
GO:0005126	cytokine receptor binding	molecular_function	0.65008	1	4	2294	84	45598	Pg_S1647.4,Pg_S5104.2,Pg_S4815.1,XLOC_458816
GO:0005773	vacuole	cellular_component	0.65054	1	3	2294	58	45598	Pg_S2641.23,Pg_S0664.13,Pg_S3780.12
GO:0046872	metal ion binding	molecular_function	0.65086	1	322	2294	6536	45598	Pg_S1915.22,Pg_S1973.12,Pg_S1528.27,Pg_S0244.45,Pg_S1004.16,Pg_S5632.10,Pg_S0148.7,Pg_S0022.39,Pg_S0158.7,Pg_S7219.8,Pg_S3429.20,Pg_S2784.11,Pg_S0566.1,Pg_S0219.50,Pg_S3468.11,Pg_S3560.2,Pg_S0318.12,Pg_S3579.4,XLOC_440369,Pg_S0760.46,Pg_S3615.3,Pg_S1967.2,Pg_S2991.9,Pg_S1908.24,Pg_S1500.29,Pg_S0981.26,Pg_S0743.11,Pg_S0940.11,Pg_S1530.25,Pg_S6069.4,XLOC_301069,Pg_S2389.18,Pg_S2538.10,Pg_S1270.20,P…
GO:0009260	ribonucleotide biosynthetic process	biological_process	0.65127	1	13	2294	280	45598	Pg_S0111.6,Pg_S3793.16,Pg_S5272.2,Pg_S4399.8,Pg_S1740.29,XLOC_415891,Pg_S2105.1,Pg_S0142.32,Pg_S2606.7,Pg_S0400.26,Pg_S0812.14,Pg_S0304.27,Pg_S0587.1
GO:0046390	ribose phosphate biosynthetic process	biological_process	0.65127	1	13	2294	280	45598	Pg_S0142.32,Pg_S2606.7,Pg_S0400.26,Pg_S0304.27,Pg_S0812.14,Pg_S0587.1,Pg_S0111.6,Pg_S4399.8,Pg_S5272.2,Pg_S3793.16,XLOC_415891,Pg_S1740.29,Pg_S2105.1
GO:0008408	3'-5' exonuclease activity	molecular_function	0.65186	1	5	2294	99	45598	Pg_S0981.26,Pg_S8535.1,Pg_S2162.4,Pg_S2447.1,Pg_S5180.2
GO:0019321	pentose metabolic process	biological_process	0.65202	1	1	2294	22	45598	Pg_S0431.44
GO:0005227	calcium activated cation channel activity	molecular_function	0.65305	1	2	2294	40	45598	Pg_S2946.27,Pg_S1823.31
GO:0015269	calcium-activated potassium channel activity	molecular_function	0.65305	1	2	2294	40	45598	Pg_S1823.31,Pg_S2946.27
GO:0009966	regulation of signal transduction	biological_process	0.65364	1	6	2294	125	45598	Pg_S0961.53,Pg_S0358.7,XLOC_235829,Pg_S3226.14,Pg_S1034.12,XLOC_411558
GO:0008176	tRNA (guanine-N7-)-methyltransferase activity	molecular_function	0.65378	1	2	2294	40	45598	Pg_S1401.6,Pg_S3582.11
GO:0006383	transcription from RNA polymerase III promoter	biological_process	0.65413	1	3	2294	63	45598	XLOC_186337,Pg_S2027.9,Pg_S1815.32
GO:0022900	electron transport chain	biological_process	0.65427	1	9	2294	189	45598	Pg_S3046.7,Pg_S0175.24,Pg_S5402.10,Pg_S1935.18,Pg_S2386.9,Pg_S0061.73,Pg_S2453.1,Pg_S3226.10,Pg_S1812.16
GO:0022804	active transmembrane transporter activity	molecular_function	0.65444	1	32	2294	651	45598	Pg_S1845.6,Pg_S1334.14,Pg_S1637.5,Pg_S7804.7,Pg_S0384.18,Pg_S2692.16,Pg_S1774.28,Pg_S3991.17,Pg_S0403.9,Pg_S2093.30,Pg_S0439.55,Pg_S4604.8,Pg_S1768.1,Pg_S1493.12,Pg_S8559.1,Pg_S0121.51,Pg_S0403.3,Pg_S2917.15,Pg_S0400.8,Pg_S1678.32,Pg_S1715.19,Pg_S2745.4,Pg_S3485.8,Pg_S2871.29,Pg_S0333.8,Pg_S2105.1,Pg_S1049.47,Pg_S0142.32,Pg_S3669.7,Pg_S4944.3,Pg_S1345.1,Pg_S5925.5
GO:0010627	regulation of intracellular protein kinase cascade	biological_process	0.6569	1	1	2294	19	45598	XLOC_235829
GO:0007018	microtubule-based movement	biological_process	0.65906	1	12	2294	231	45598	Pg_S1514.2,Pg_S1678.29,Pg_S5104.2,Pg_S3027.7,Pg_S0988.29,Pg_S1845.24,Pg_S0227.2,Pg_S3730.2,Pg_S5183.9,Pg_S7167.2,Pg_S0977.2,Pg_S1637.2
GO:0009878	nodule morphogenesis	biological_process	0.66083	1	1	2294	20	45598	Pg_S5104.2
GO:0009886	post-embryonic morphogenesis	biological_process	0.66083	1	1	2294	20	45598	Pg_S5104.2
GO:0044111	development involved in symbiotic interaction	biological_process	0.66083	1	1	2294	20	45598	Pg_S5104.2
GO:0032269	negative regulation of cellular protein metabolic process	biological_process	0.66173	1	1	2294	25	45598	Pg_S0765.9
GO:0051248	negative regulation of protein metabolic process	biological_process	0.66173	1	1	2294	25	45598	Pg_S0765.9
GO:0006479	protein methylation	biological_process	0.66208	1	5	2294	101	45598	Pg_S2124.19,Pg_S3582.11,Pg_S1110.9,Pg_S1401.6,Pg_S2721.9
GO:0008213	protein alkylation	biological_process	0.66208	1	5	2294	101	45598	Pg_S2124.19,Pg_S1401.6,Pg_S2721.9,Pg_S1110.9,Pg_S3582.11
GO:0070071	proton-transporting two-sector ATPase complex assembly	biological_process	0.66258	1	1	2294	21	45598	XLOC_369655
GO:0046933	proton-transporting ATP synthase activity, rotational mechanism	molecular_function	0.66631	1	2	2294	44	45598	Pg_S0142.32,Pg_S2105.1
GO:0042330	taxis	biological_process	0.6668	1	4	2294	83	45598	Pg_S0043.8,Pg_S6501.4,Pg_S2310.1,XLOC_478641
GO:0050776	regulation of immune response	biological_process	0.66693	1	2	2294	48	45598	Pg_S2891.3,XLOC_411558
GO:0005791	rough endoplasmic reticulum	cellular_component	0.66826	1	1	2294	20	45598	Pg_S3751.11
GO:0030867	rough endoplasmic reticulum membrane	cellular_component	0.66826	1	1	2294	20	45598	Pg_S3751.11
GO:0005267	potassium channel activity	molecular_function	0.66905	1	4	2294	84	45598	Pg_S2208.11,Pg_S2946.27,Pg_S3169.2,Pg_S1823.31
GO:0005199	structural constituent of cell wall	molecular_function	0.66918	1	1	2294	26	45598	Pg_S1749.20
GO:0015740	C4-dicarboxylate transport	biological_process	0.66945	1	5	2294	116	45598	Pg_S4656.5,Pg_S0889.68,Pg_S4265.2,Pg_S1358.13,Pg_S1507.32
GO:0050151	oleate hydratase activity	molecular_function	0.66971	1	1	2294	18	45598	Pg_S0883.13
GO:0051861	glycolipid binding	molecular_function	0.66974	1	1	2294	19	45598	Pg_S0073.19
GO:0005789	endoplasmic reticulum membrane	cellular_component	0.66983	1	16	2294	331	45598	Pg_S3138.9,Pg_S1726.2,Pg_S1915.32,Pg_S4156.25,Pg_S1108.18,Pg_S6261.1,Pg_S3991.17,Pg_S3751.11,Pg_S5168.16,Pg_S8874.2,Pg_S3250.1,Pg_S6896.2,Pg_S1789.2,Pg_S6647.3,Pg_S5941.7,Pg_S3226.10
GO:0071555	cell wall organization	biological_process	0.67034	1	8	2294	193	45598	Pg_S1692.9,Pg_S0213.45,Pg_S0808.38,Pg_S7123.1,Pg_S2307.28,Pg_S3904.13,Pg_S3214.4,Pg_S5470.6
GO:0000175	3'-5'-exoribonuclease activity	molecular_function	0.67164	1	2	2294	40	45598	Pg_S2447.1,Pg_S0981.26
GO:0004175	endopeptidase activity	molecular_function	0.67165	1	63	2294	1289	45598	Pg_S1726.2,Pg_S2608.6,Pg_S2768.4,Pg_S1552.29,Pg_S2435.8,Pg_S4888.12,Pg_S4463.3,Pg_S2160.23,Pg_S0804.52,Pg_S7566.2,Pg_S1507.32,Pg_S1898.8,Pg_S0961.59,Pg_S6880.1,Pg_S2225.1,Pg_S3704.6,Pg_S1270.20,XLOC_446320,Pg_S3326.17,Pg_S0671.1,Pg_S0234.15,XLOC_370801,Pg_S5748.2,Pg_S1189.4,Pg_S1414.19,Pg_S4201.2,Pg_S1401.6,Pg_S1530.25,Pg_S6681.2,XLOC_028981,Pg_S1844.10,Pg_S0227.21,Pg_S3393.8,Pg_S4072.17,Pg_S0091…
GO:0016021	integral to membrane	cellular_component	0.67329	1	238	2294	4722	45598	Pg_S3669.7,Pg_S1915.32,Pg_S6262.7,Pg_S1903.13,Pg_S0896.37,Pg_S1204.17,Pg_S1621.3,Pg_S6120.1,Pg_S6026.5,Pg_S5168.16,Pg_S3876.10,Pg_S2266.3,Pg_S4460.18,Pg_S0602.8,Pg_S0662.34,Pg_S3169.2,Pg_S2745.4,Pg_S3318.3,Pg_S3250.1,Pg_S2871.29,Pg_S0333.8,Pg_S6355.9,Pg_S0431.8,XLOC_235749,Pg_S1049.47,Pg_S2805.26,Pg_S3920.3,Pg_S3248.3,Pg_S3337.1,Pg_S1038.6,Pg_S0403.3,Pg_S5335.1,Pg_S0374.54,Pg_S0241.17,Pg_S6370.2,…
GO:0090305	nucleic acid phosphodiester bond hydrolysis	biological_process	0.67372	1	1	2294	21	45598	Pg_S3260.5
GO:0042157	lipoprotein metabolic process	biological_process	0.67385	1	7	2294	152	45598	Pg_S2162.4,Pg_S5168.16,XLOC_256103,Pg_S3071.8,Pg_S3840.9,Pg_S7167.2,Pg_S1728.16
GO:0008242	omega peptidase activity	molecular_function	0.67564	1	1	2294	20	45598	Pg_S5743.7
GO:0008289	lipid binding	molecular_function	0.67623	1	20	2294	404	45598	Pg_S0073.19,Pg_S0403.45,XLOC_058044,Pg_S1728.16,Pg_S0913.17,Pg_S0762.36,Pg_S0034.17,Pg_S0233.8,Pg_S7167.2,Pg_S2798.13,Pg_S1357.15,Pg_S7822.1,Pg_S2813.12,Pg_S3777.15,Pg_S1650.4,Pg_S1062.7,Pg_S1682.4,Pg_S0614.49,Pg_S3071.8,Pg_S2545.3
GO:0042181	ketone biosynthetic process	biological_process	0.67684	1	2	2294	40	45598	XLOC_122049,Pg_S1150.7
GO:0003690	double-stranded DNA binding	molecular_function	0.67706	1	8	2294	188	45598	Pg_S2306.11,Pg_S7547.2,Pg_S5119.1,Pg_S8590.2,Pg_S0896.37,Pg_S4533.13,Pg_S1804.10,Pg_S2003.17
GO:0009297	pilus assembly	biological_process	0.67758	1	1	2294	23	45598	Pg_S1679.47
GO:0043711	pilus organization	biological_process	0.67758	1	1	2294	23	45598	Pg_S1679.47
GO:0050830	defense response to Gram-positive bacterium	biological_process	0.67871	1	1	2294	21	45598	Pg_S5058.17
GO:0008134	transcription factor binding	molecular_function	0.67965	1	19	2294	382	45598	Pg_S2121.1,Pg_S1202.7,Pg_S1346.12,Pg_S5401.5,Pg_S0808.7,Pg_S2704.13,Pg_S7804.7,Pg_S0111.6,Pg_S2745.4,Pg_S3669.6,Pg_S1104.11,Pg_S7453.5,Pg_S8587.2,Pg_S7088.4,Pg_S1768.1,Pg_S6123.11,Pg_S5272.2,Pg_S1242.42,Pg_S2569.13
GO:0008483	transaminase activity	molecular_function	0.68067	1	2	2294	43	45598	Pg_S2946.27,Pg_S1823.31
GO:0016769	transferase activity, transferring nitrogenous groups	molecular_function	0.68067	1	2	2294	43	45598	Pg_S2946.27,Pg_S1823.31
GO:0006730	one-carbon metabolic process	biological_process	0.68147	1	1	2294	23	45598	Pg_S6687.2
GO:0005787	signal peptidase complex	cellular_component	0.68171	1	2	2294	43	45598	Pg_S6647.3,Pg_S6896.2
GO:0006465	signal peptide processing	biological_process	0.68171	1	2	2294	43	45598	Pg_S6647.3,Pg_S6896.2
GO:0016861	intramolecular oxidoreductase activity, interconverting aldoses and ketoses	molecular_function	0.68209	1	3	2294	69	45598	Pg_S2061.18,Pg_S5677.7,Pg_S0727.8
GO:0016477	cell migration	biological_process	0.68357	1	1	2294	24	45598	XLOC_411558
GO:0030334	regulation of cell migration	biological_process	0.68357	1	1	2294	24	45598	XLOC_411558
GO:0043900	regulation of multi-organism process	biological_process	0.68391	1	2	2294	48	45598	Pg_S5008.10,Pg_S2115.15
GO:0033179	proton-transporting V-type ATPase, V0 domain	cellular_component	0.68468	1	6	2294	134	45598	Pg_S1346.12,Pg_S4223.3,Pg_S7453.5,Pg_S5850.4,Pg_S5400.1,Pg_S0204.1
GO:0032324	molybdopterin cofactor biosynthetic process	biological_process	0.68821	1	3	2294	65	45598	Pg_S2871.29,Pg_S7804.7,Pg_S1774.28
GO:0043545	molybdopterin cofactor metabolic process	biological_process	0.68821	1	3	2294	65	45598	Pg_S2871.29,Pg_S1774.28,Pg_S7804.7
GO:0045444	fat cell differentiation	biological_process	0.68993	1	1	2294	23	45598	Pg_S6120.1
GO:0042765	GPI-anchor transamidase complex	cellular_component	0.69029	1	1	2294	22	45598	Pg_S3991.17
GO:0005179	hormone activity	molecular_function	0.69056	1	7	2294	153	45598	Pg_S1400.11,XLOC_247439,Pg_S5402.10,Pg_S6190.8,Pg_S4512.1,Pg_S3109.4,Pg_S3071.8
GO:0000772	mating pheromone activity	molecular_function	0.6914	1	1	2294	22	45598	Pg_S0304.12
GO:0033180	proton-transporting V-type ATPase, V1 domain	cellular_component	0.69188	1	3	2294	62	45598	Pg_S2641.23,Pg_S3780.12,Pg_S0664.13
GO:0050840	extracellular matrix binding	molecular_function	0.69336	1	1	2294	26	45598	Pg_S2805.2
GO:0004532	exoribonuclease activity	molecular_function	0.69372	1	2	2294	42	45598	Pg_S2447.1,Pg_S0981.26
GO:0016896	exoribonuclease activity, producing 5'-phosphomonoesters	molecular_function	0.69372	1	2	2294	42	45598	Pg_S0981.26,Pg_S2447.1
GO:0031109	microtubule polymerization or depolymerization	biological_process	0.6964	1	2	2294	48	45598	Pg_S0204.1,Pg_S5850.4
GO:0031110	regulation of microtubule polymerization or depolymerization	biological_process	0.6964	1	2	2294	48	45598	Pg_S5850.4,Pg_S0204.1
GO:0007131	reciprocal meiotic recombination	biological_process	0.69751	1	1	2294	23	45598	Pg_S1615.12
GO:0035825	reciprocal DNA recombination	biological_process	0.69751	1	1	2294	23	45598	Pg_S1615.12
GO:0009611	response to wounding	biological_process	0.69777	1	8	2294	177	45598	Pg_S4994.6,Pg_S1501.19,XLOC_525266,XLOC_106673,Pg_S0073.1,Pg_S5863.6,Pg_S2898.9,Pg_S1051.12
GO:0046961	proton-transporting ATPase activity, rotational mechanism	molecular_function	0.69793	1	2	2294	48	45598	Pg_S2105.1,Pg_S0142.32
GO:0009288	bacterial-type flagellum	cellular_component	0.69856	1	4	2294	89	45598	XLOC_478641,Pg_S0958.1,Pg_S1306.5,Pg_S0043.8
GO:0006470	protein dephosphorylation	biological_process	0.70012	1	4	2294	84	45598	Pg_S2207.4,Pg_S3887.24,Pg_S4358.4,Pg_S3401.21
GO:0031554	regulation of DNA-dependent transcription, termination	biological_process	0.70029	1	1	2294	23	45598	Pg_S2292.19
GO:0050790	regulation of catalytic activity	biological_process	0.70073	1	6	2294	136	45598	Pg_S1034.12,Pg_S0189.6,Pg_S3226.14,Pg_S0961.53,Pg_S1647.24,Pg_S0358.7
GO:0005047	signal recognition particle binding	molecular_function	0.70109	1	1	2294	23	45598	Pg_S3751.11
GO:0002682	regulation of immune system process	biological_process	0.70245	1	2	2294	52	45598	XLOC_411558,Pg_S2891.3
GO:0051705	multi-organism behavior	biological_process	0.7027	1	1	2294	21	45598	Pg_S5402.10
GO:0048583	regulation of response to stimulus	biological_process	0.70278	1	8	2294	180	45598	XLOC_411558,Pg_S1420.1,Pg_S1034.12,Pg_S2891.3,Pg_S0358.7,Pg_S3226.14,XLOC_235829,Pg_S0961.53
GO:0030838	positive regulation of actin filament polymerization	biological_process	0.70376	1	1	2294	21	45598	Pg_S0298.15
GO:0031334	positive regulation of protein complex assembly	biological_process	0.70376	1	1	2294	21	45598	Pg_S0298.15
GO:0032273	positive regulation of protein polymerization	biological_process	0.70376	1	1	2294	21	45598	Pg_S0298.15
GO:0034314	Arp2/3 complex-mediated actin nucleation	biological_process	0.70376	1	1	2294	21	45598	Pg_S0298.15
GO:0045010	actin nucleation	biological_process	0.70376	1	1	2294	21	45598	Pg_S0298.15
GO:0004144	diacylglycerol O-acyltransferase activity	molecular_function	0.7044	1	1	2294	24	45598	Pg_S7851.1
GO:0016411	acylglycerol O-acyltransferase activity	molecular_function	0.7044	1	1	2294	24	45598	Pg_S7851.1
GO:0019031	viral envelope	cellular_component	0.70553	1	17	2294	370	45598	XLOC_494290,Pg_S1815.32,Pg_S2310.1,Pg_S0241.17,Pg_S1141.3,Pg_S3226.10,Pg_S6485.2,Pg_S3201.11,Pg_S6501.4,Pg_S0164.36,Pg_S0708.2,Pg_S4412.10,XLOC_525266,Pg_S3991.17,Pg_S5466.10,XLOC_255711,Pg_S0536.73
GO:0036338	viral membrane	cellular_component	0.70553	1	17	2294	370	45598	Pg_S3201.11,Pg_S6485.2,Pg_S0164.36,Pg_S6501.4,Pg_S4412.10,Pg_S0708.2,XLOC_525266,Pg_S5466.10,Pg_S3991.17,XLOC_255711,Pg_S0536.73,XLOC_494290,Pg_S1815.32,Pg_S0241.17,Pg_S2310.1,Pg_S1141.3,Pg_S3226.10
GO:0004518	nuclease activity	molecular_function	0.71106	1	33	2294	673	45598	Pg_S3087.2,Pg_S8535.1,Pg_S2447.1,Pg_S0981.26,Pg_S8361.1,Pg_S8361.2,Pg_S3169.2,Pg_S3260.5,Pg_S5180.2,Pg_S7439.1,Pg_S0106.28,Pg_S0722.1,Pg_S2579.21,Pg_S1004.16,Pg_S1501.33,Pg_S1038.11,Pg_S2281.6,Pg_S5870.5,Pg_S4206.2,Pg_S0536.6,Pg_S0280.41,Pg_S1222.1,Pg_S2185.1,Pg_S3087.1,Pg_S5376.6,Pg_S0939.10,Pg_S0318.32,Pg_S0091.2,Pg_S2162.4,Pg_S0093.98,Pg_S3660.9,Pg_S0151.5,Pg_S0350.37
GO:0030030	cell projection organization	biological_process	0.71193	1	4	2294	92	45598	Pg_S6501.4,Pg_S2310.1,Pg_S1713.21,Pg_S1679.47
GO:0004427	inorganic diphosphatase activity	molecular_function	0.7121	1	2	2294	44	45598	XLOC_505676,Pg_S3615.1
GO:0033176	proton-transporting V-type ATPase complex	cellular_component	0.71354	1	9	2294	196	45598	Pg_S5400.1,Pg_S3780.12,Pg_S5850.4,Pg_S4223.3,Pg_S7453.5,Pg_S1346.12,Pg_S0204.1,Pg_S0664.13,Pg_S2641.23
GO:0006558	L-phenylalanine metabolic process	biological_process	0.71366	1	1	2294	23	45598	Pg_S1728.16
GO:1902221	erythrose 4-phosphate/phosphoenolpyruvate family amino acid metabolic process	biological_process	0.71366	1	1	2294	23	45598	Pg_S1728.16
GO:0051189	prosthetic group metabolic process	biological_process	0.71388	1	3	2294	68	45598	Pg_S2871.29,Pg_S1774.28,Pg_S7804.7
GO:0005815	microtubule organizing center	cellular_component	0.71397	1	6	2294	146	45598	Pg_S0403.45,Pg_S7746.1,Pg_S7088.4,Pg_S0356.2,Pg_S2668.9,Pg_S1799.22
GO:0005092	GDP-dissociation inhibitor activity	molecular_function	0.71402	1	1	2294	21	45598	Pg_S0163.10
GO:0005094	Rho GDP-dissociation inhibitor activity	molecular_function	0.71402	1	1	2294	21	45598	Pg_S0163.10
GO:0004559	alpha-mannosidase activity	molecular_function	0.71483	1	2	2294	43	45598	Pg_S2538.10,Pg_S1097.9
GO:0015144	carbohydrate transmembrane transporter activity	molecular_function	0.71489	1	4	2294	96	45598	Pg_S1345.1,Pg_S1170.7,Pg_S1715.19,Pg_S2124.27
GO:1901476	carbohydrate transporter activity	molecular_function	0.71489	1	4	2294	96	45598	Pg_S2124.27,Pg_S1715.19,Pg_S1170.7,Pg_S1345.1
GO:0043066	negative regulation of apoptotic process	biological_process	0.71635	1	1	2294	24	45598	Pg_S1647.24
GO:0043069	negative regulation of programmed cell death	biological_process	0.71635	1	1	2294	24	45598	Pg_S1647.24
GO:0060548	negative regulation of cell death	biological_process	0.71635	1	1	2294	24	45598	Pg_S1647.24
GO:0009095	aromatic amino acid family biosynthetic process, prephenate pathway	biological_process	0.71735	1	1	2294	25	45598	Pg_S1728.16
GO:0006835	dicarboxylic acid transport	biological_process	0.71963	1	5	2294	123	45598	Pg_S4265.2,Pg_S4656.5,Pg_S0889.68,Pg_S1358.13,Pg_S1507.32
GO:0034453	microtubule anchoring	biological_process	0.72048	1	4	2294	100	45598	Pg_S8915.2,Pg_S5850.4,Pg_S0356.2,Pg_S5438.4
GO:0008013	beta-catenin binding	molecular_function	0.72175	1	1	2294	26	45598	Pg_S2902.12
GO:0048856	anatomical structure development	biological_process	0.72179	1	15	2294	328	45598	Pg_S5104.2,Pg_S1290.14,Pg_S1507.32,Pg_S2310.1,Pg_S3910.5,Pg_S3300.18,XLOC_235829,Pg_S1464.16,Pg_S4994.6,XLOC_235749,Pg_S1713.21,Pg_S6501.4,Pg_S7114.7,Pg_S0175.24,Pg_S3345.5
GO:0005681	spliceosomal complex	cellular_component	0.72203	1	5	2294	130	45598	Pg_S5400.1,Pg_S0439.31,Pg_S2063.13,Pg_S4396.6,Pg_S4223.3
GO:0017176	phosphatidylinositol N-acetylglucosaminyltransferase activity	molecular_function	0.72232	1	1	2294	24	45598	XLOC_369009
GO:0016247	channel regulator activity	molecular_function	0.7232	1	6	2294	132	45598	Pg_S2375.2,Pg_S1313.3,Pg_S1726.2,XLOC_208705,XLOC_403840,Pg_S0077.52
GO:0006810	transport	biological_process	0.72422	1	318	2294	6285	45598	Pg_S0227.21,Pg_S3187.4,Pg_S0967.45,Pg_S0620.2,Pg_S1439.9,Pg_S0073.19,Pg_S4861.12,Pg_S1306.5,Pg_S1979.31,Pg_S0762.14,Pg_S4399.18,Pg_S1108.20,Pg_S2692.16,Pg_S0213.51,Pg_S1898.8,Pg_S0992.18,Pg_S1417.1,Pg_S0664.13,Pg_S1108.18,Pg_S0439.55,Pg_S3830.26,Pg_S4164.5,Pg_S4304.4,Pg_S5690.1,Pg_S0164.27,Pg_S4778.2,Pg_S0753.13,Pg_S1712.9,Pg_S0587.1,Pg_S1528.27,Pg_S0741.12,Pg_S1358.13,Pg_S3327.1,Pg_S1893.7,Pg_S3…
GO:0003883	CTP synthase activity	molecular_function	0.72476	1	1	2294	23	45598	XLOC_212995
GO:0019882	antigen processing and presentation	biological_process	0.72481	1	1	2294	24	45598	Pg_S0967.45
GO:0051259	protein oligomerization	biological_process	0.72513	1	5	2294	123	45598	Pg_S4223.3,Pg_S3071.16,Pg_S0988.29,Pg_S5400.1,Pg_S0213.75
GO:0005342	organic acid transmembrane transporter activity	molecular_function	0.72589	1	3	2294	75	45598	Pg_S1507.32,Pg_S0987.34,Pg_S2124.27
GO:0046943	carboxylic acid transmembrane transporter activity	molecular_function	0.72589	1	3	2294	75	45598	Pg_S2124.27,Pg_S0987.34,Pg_S1507.32
GO:0043161	proteasomal ubiquitin-dependent protein catabolic process	biological_process	0.72651	1	2	2294	51	45598	Pg_S1887.9,Pg_S0889.16
GO:0070838	divalent metal ion transport	biological_process	0.72687	1	12	2294	251	45598	Pg_S2365.1,Pg_S9409.1,Pg_S1915.32,Pg_S6261.1,Pg_S0519.23,Pg_S0403.9,XLOC_208705,Pg_S1313.3,Pg_S4861.12,Pg_S5410.5,Pg_S2692.11,Pg_S2038.20
GO:0045229	external encapsulating structure organization	biological_process	0.72738	1	8	2294	202	45598	Pg_S0213.45,Pg_S0808.38,Pg_S1692.9,Pg_S5470.6,Pg_S7123.1,Pg_S2307.28,Pg_S3904.13,Pg_S3214.4
GO:0005794	Golgi apparatus	cellular_component	0.72774	1	9	2294	199	45598	Pg_S0577.13,Pg_S2569.13,Pg_S1501.19,Pg_S4135.19,Pg_S5782.5,Pg_S0718.8,Pg_S5400.1,Pg_S5335.1,XLOC_525266
GO:0001071	nucleic acid binding transcription factor activity	molecular_function	0.72775	1	80	2294	1761	45598	Pg_S6850.1,Pg_S2027.9,Pg_S1420.1,Pg_S5887.6,Pg_S2496.20,Pg_S4619.5,XLOC_058044,Pg_S0403.45,Pg_S3356.14,Pg_S2971.33,Pg_S1398.1,XLOC_019026,Pg_S1799.22,Pg_S0151.6,XLOC_259949,Pg_S1507.32,Pg_S1095.44,XLOC_455430,Pg_S2848.4,Pg_S7453.5,Pg_S7044.2,Pg_S4883.15,Pg_S0266.76,Pg_S6914.6,Pg_S0439.2,XLOC_235829,Pg_S2182.5,XLOC_252704,Pg_S0358.7,Pg_S1808.4,Pg_S0715.1,Pg_S0085.79,Pg_S1062.7,Pg_S0575.51,Pg_S1544…
GO:0003700	sequence-specific DNA binding transcription factor activity	molecular_function	0.72775	1	80	2294	1761	45598	Pg_S1876.8,Pg_S3730.2,Pg_S0747.21,Pg_S3178.10,Pg_S7145.3,Pg_S1562.24,XLOC_186337,Pg_S5849.1,Pg_S1544.5,XLOC_235749,Pg_S5183.9,XLOC_118966,Pg_S0571.4,XLOC_375417,Pg_S2655.1,Pg_S0043.8,Pg_S5335.1,XLOC_411216,Pg_S0315.1,Pg_S0612.11,Pg_S0033.1,Pg_S1108.18,Pg_S1416.3,Pg_S2569.13,Pg_S0701.10,Pg_S0334.11,Pg_S0159.4,Pg_S3778.3,Pg_S0812.41,Pg_S1682.4,XLOC_499575,Pg_S1222.1,Pg_S1957.36,Pg_S2521.2,Pg_S0204.…
GO:0044550	secondary metabolite biosynthetic process	biological_process	0.72955	1	1	2294	24	45598	Pg_S5417.3
GO:0010646	regulation of cell communication	biological_process	0.73063	1	6	2294	135	45598	Pg_S3226.14,Pg_S1034.12,XLOC_411558,Pg_S0358.7,Pg_S0961.53,XLOC_235829
GO:0004970	ionotropic glutamate receptor activity	molecular_function	0.73084	1	2	2294	47	45598	Pg_S1759.2,Pg_S1749.20
GO:0008066	glutamate receptor activity	molecular_function	0.73084	1	2	2294	47	45598	Pg_S1749.20,Pg_S1759.2
GO:0051270	regulation of cellular component movement	biological_process	0.73229	1	1	2294	28	45598	XLOC_411558
GO:2000145	regulation of cell motility	biological_process	0.73229	1	1	2294	28	45598	XLOC_411558
GO:0048285	organelle fission	biological_process	0.73356	1	8	2294	193	45598	Pg_S0843.4,Pg_S5850.4,Pg_S3876.10,Pg_S1887.9,Pg_S0810.67,Pg_S4553.1,Pg_S7323.3,Pg_S0204.1
GO:0005886	plasma membrane	cellular_component	0.73446	1	26	2294	556	45598	Pg_S5941.7,Pg_S2484.29,XLOC_028981,Pg_S0096.36,Pg_S4656.5,Pg_S0360.8,Pg_S1745.2,Pg_S4265.2,Pg_S6925.2,Pg_S4217.14,Pg_S1124.21,Pg_S0982.6,Pg_S3169.2,Pg_S6153.1,Pg_S6109.3,Pg_S3171.16,Pg_S0889.68,Pg_S0577.13,Pg_S0755.1,Pg_S4135.19,Pg_S2720.6,Pg_S4983.3,Pg_S1799.8,Pg_S5782.5,Pg_S4653.11,Pg_S2035.29
GO:0008964	phosphoenolpyruvate carboxylase activity	molecular_function	0.73474	1	1	2294	22	45598	Pg_S2692.25
GO:0016837	carbon-oxygen lyase activity, acting on polysaccharides	molecular_function	0.73508	1	1	2294	25	45598	Pg_S4442.9
GO:0016743	carboxyl- or carbamoyltransferase activity	molecular_function	0.7363	1	1	2294	23	45598	Pg_S2762.11
GO:0019089	transmission of virus	biological_process	0.73667	1	1	2294	24	45598	Pg_S6183.2
GO:0044007	dissemination or transmission of symbiont from host	biological_process	0.73667	1	1	2294	24	45598	Pg_S6183.2
GO:0051821	dissemination or transmission of organism from other organism involved in symbiotic interaction	biological_process	0.73667	1	1	2294	24	45598	Pg_S6183.2
GO:0072527	pyrimidine-containing compound metabolic process	biological_process	0.73686	1	6	2294	135	45598	Pg_S3250.1,Pg_S2003.17,XLOC_212995,Pg_S3138.9,Pg_S1771.9,Pg_S1336.15
GO:0006364	rRNA processing	biological_process	0.73774	1	11	2294	237	45598	Pg_S1095.44,Pg_S1401.6,Pg_S2631.6,Pg_S1416.1,Pg_S1049.27,Pg_S0536.73,Pg_S3854.1,Pg_S6804.3,Pg_S2588.3,Pg_S3669.7,Pg_S4156.25
GO:0016072	rRNA metabolic process	biological_process	0.73774	1	11	2294	237	45598	Pg_S1401.6,Pg_S2631.6,Pg_S1095.44,Pg_S1049.27,Pg_S1416.1,Pg_S0536.73,Pg_S3854.1,Pg_S4156.25,Pg_S6804.3,Pg_S2588.3,Pg_S3669.7
GO:0008544	epidermis development	biological_process	0.73851	1	1	2294	27	45598	Pg_S3910.5
GO:0043588	skin development	biological_process	0.73851	1	1	2294	27	45598	Pg_S3910.5
GO:0051234	establishment of localization	biological_process	0.73873	1	318	2294	6297	45598	Pg_S5832.7,Pg_S1898.11,XLOC_415891,Pg_S1493.12,Pg_S8559.1,Pg_S0826.1,Pg_S0616.3,Pg_S1122.15,Pg_S0927.5,Pg_S5466.10,Pg_S3751.11,Pg_S3109.14,Pg_S3574.1,Pg_S2292.19,Pg_S0232.46,Pg_S0516.25,Pg_S0400.26,Pg_S4590.8,Pg_S1170.7,Pg_S7290.1,Pg_S6261.1,Pg_S2229.17,Pg_S5949.7,Pg_S5272.2,Pg_S2984.4,Pg_S0274.14,Pg_S0142.32,Pg_S6925.2,Pg_S4692.13,Pg_S0760.18,Pg_S3260.5,Pg_S6640.4,Pg_S1960.9,Pg_S4586.9,Pg_S1740.…
GO:0043624	cellular protein complex disassembly	biological_process	0.73936	1	4	2294	97	45598	Pg_S4533.13,Pg_S4024.2,Pg_S0439.2,Pg_S6962.2
GO:0006140	regulation of nucleotide metabolic process	biological_process	0.74031	1	1	2294	27	45598	Pg_S0189.6
GO:0009118	regulation of nucleoside metabolic process	biological_process	0.74031	1	1	2294	27	45598	Pg_S0189.6
GO:0030811	regulation of nucleotide catabolic process	biological_process	0.74031	1	1	2294	27	45598	Pg_S0189.6
GO:0033121	regulation of purine nucleotide catabolic process	biological_process	0.74031	1	1	2294	27	45598	Pg_S0189.6
GO:1900542	regulation of purine nucleotide metabolic process	biological_process	0.74031	1	1	2294	27	45598	Pg_S0189.6
GO:0031369	translation initiation factor binding	molecular_function	0.74036	1	1	2294	28	45598	Pg_S4156.25
GO:0022884	macromolecule transmembrane transporter activity	molecular_function	0.74075	1	1	2294	26	45598	Pg_S1170.7
GO:0034702	ion channel complex	cellular_component	0.74135	1	1	2294	27	45598	Pg_S3169.2
GO:0034703	cation channel complex	cellular_component	0.74135	1	1	2294	27	45598	Pg_S3169.2
GO:0043241	protein complex disassembly	biological_process	0.74212	1	5	2294	120	45598	Pg_S4533.13,Pg_S0439.2,Pg_S4024.2,Pg_S2292.19,Pg_S6962.2
GO:0000990	core RNA polymerase binding transcription factor activity	molecular_function	0.74246	1	4	2294	93	45598	Pg_S0266.76,Pg_S3730.2,Pg_S0715.1,Pg_S5183.9
GO:0000996	core DNA-dependent RNA polymerase binding promoter specificity activity	molecular_function	0.74246	1	4	2294	93	45598	Pg_S0266.76,Pg_S3730.2,Pg_S5183.9,Pg_S0715.1
GO:0016987	sigma factor activity	molecular_function	0.74246	1	4	2294	93	45598	Pg_S0266.76,Pg_S5183.9,Pg_S0715.1,Pg_S3730.2
GO:0023051	regulation of signaling	biological_process	0.74473	1	6	2294	137	45598	XLOC_411558,Pg_S1034.12,Pg_S3226.14,XLOC_235829,Pg_S0961.53,Pg_S0358.7
GO:0019069	viral capsid assembly	biological_process	0.74495	1	2	2294	50	45598	Pg_S6750.8,Pg_S5054.2
GO:0051179	localization	biological_process	0.74508	1	332	2294	6579	45598	Pg_S4405.7,Pg_S1728.16,Pg_S1346.12,XLOC_370533,Pg_S2176.4,Pg_S3027.16,Pg_S4991.1,Pg_S1906.1,Pg_S6395.5,Pg_S6136.5,Pg_S4653.11,Pg_S4604.8,Pg_S2569.13,Pg_S2179.17,Pg_S0817.9,Pg_S6370.2,XLOC_467156,Pg_S7852.1,Pg_S0043.8,Pg_S2924.6,Pg_S1049.47,XLOC_306583,Pg_S2871.29,Pg_S0333.8,Pg_S1501.19,Pg_S1726.3,Pg_S3169.2,Pg_S6968.5,XLOC_016914,XLOC_371687,Pg_S7746.1,Pg_S3071.8,Pg_S4162.1,Pg_S1903.13,Pg_S1915.3…
GO:0030077	plasma membrane light-harvesting complex	cellular_component	0.74688	1	1	2294	26	45598	Pg_S4310.2
GO:0042716	plasma membrane-derived chromatophore	cellular_component	0.74688	1	1	2294	26	45598	Pg_S4310.2
GO:0040012	regulation of locomotion	biological_process	0.74856	1	1	2294	29	45598	XLOC_411558
GO:0007224	smoothened signaling pathway	biological_process	0.74886	1	1	2294	25	45598	Pg_S2631.6
GO:0015081	sodium ion transmembrane transporter activity	molecular_function	0.74924	1	5	2294	135	45598	Pg_S4586.9,Pg_S4800.12,Pg_S3414.17,Pg_S0595.28,Pg_S1066.21
GO:0017016	Ras GTPase binding	molecular_function	0.74955	1	4	2294	90	45598	Pg_S7088.4,Pg_S0664.13,Pg_S3780.12,Pg_S0429.27
GO:0031267	small GTPase binding	molecular_function	0.74955	1	4	2294	90	45598	Pg_S0429.27,Pg_S3780.12,Pg_S7088.4,Pg_S0664.13
GO:0051020	GTPase binding	molecular_function	0.74955	1	4	2294	90	45598	Pg_S0664.13,Pg_S7088.4,Pg_S3780.12,Pg_S0429.27
GO:0004523	ribonuclease H activity	molecular_function	0.74991	1	2	2294	54	45598	Pg_S4206.2,Pg_S0536.6
GO:0015833	peptide transport	biological_process	0.74991	1	1	2294	27	45598	Pg_S5902.4
GO:0009893	positive regulation of metabolic process	biological_process	0.75001	1	11	2294	262	45598	Pg_S5159.1,Pg_S4223.3,Pg_S2608.14,Pg_S2207.4,Pg_S7088.4,Pg_S5400.1,Pg_S3848.3,Pg_S1348.14,Pg_S3887.24,Pg_S6300.6,Pg_S1242.42
GO:0031325	positive regulation of cellular metabolic process	biological_process	0.75001	1	11	2294	262	45598	Pg_S6300.6,Pg_S1242.42,Pg_S3848.3,Pg_S3887.24,Pg_S1348.14,Pg_S7088.4,Pg_S2207.4,Pg_S5400.1,Pg_S5159.1,Pg_S4223.3,Pg_S2608.14
GO:0008250	oligosaccharyltransferase complex	cellular_component	0.75271	1	1	2294	26	45598	Pg_S1789.2
GO:0044271	cellular nitrogen compound biosynthetic process	biological_process	0.75423	1	272	2294	5633	45598	Pg_S6023.1,XLOC_226204,Pg_S0587.1,XLOC_475389,Pg_S2940.6,Pg_S5183.9,Pg_S0488.27,Pg_S3178.10,Pg_S0747.21,Pg_S3721.1,Pg_S5036.18,Pg_S1544.5,Pg_S2991.9,Pg_S1500.29,Pg_S1242.42,Pg_S0406.9,Pg_S0708.24,Pg_S0967.45,Pg_S3669.6,Pg_S2704.13,Pg_S1682.4,Pg_S4369.3,XLOC_499575,Pg_S1416.3,Pg_S5778.11,Pg_S1108.18,Pg_S1183.12,Pg_S0439.2,XLOC_235829,Pg_S3027.11,Pg_S4883.15,Pg_S3535.2,Pg_S0111.6,Pg_S2971.18,XLOC_1…
GO:0031012	extracellular matrix	cellular_component	0.75519	1	8	2294	204	45598	Pg_S1170.7,Pg_S0571.4,Pg_S4591.2,Pg_S0917.42,Pg_S1637.33,Pg_S5948.1,Pg_S1678.57,Pg_S4752.7
GO:0022904	respiratory electron transport chain	biological_process	0.75618	1	5	2294	120	45598	Pg_S1935.18,Pg_S2453.1,Pg_S5402.10,Pg_S1812.16,Pg_S0175.24
GO:0005576	extracellular region	cellular_component	0.75637	1	82	2294	1708	45598	Pg_S4591.2,Pg_S1227.41,Pg_S3071.8,Pg_S0577.13,Pg_S2196.5,XLOC_525266,Pg_S0227.6,Pg_S7114.2,Pg_S1650.4,Pg_S4815.1,Pg_S3876.10,XLOC_235749,Pg_S0571.4,Pg_S6682.1,Pg_S5509.7,Pg_S1501.19,Pg_S6999.3,XLOC_375417,Pg_S2805.2,Pg_S0701.10,XLOC_385047,Pg_S1647.4,Pg_S6540.3,Pg_S3141.2,Pg_S5873.7,Pg_S1563.16,Pg_S2898.9,Pg_S1051.12,Pg_S3718.1,Pg_S6190.8,Pg_S1637.33,Pg_S2389.18,Pg_S2521.2,XLOC_458816,Pg_S2798.13…
GO:0008443	phosphofructokinase activity	molecular_function	0.75773	1	4	2294	90	45598	Pg_S4072.1,Pg_S8046.1,Pg_S1058.4,XLOC_060265
GO:0005783	endoplasmic reticulum	cellular_component	0.75819	1	24	2294	520	45598	Pg_S2641.23,Pg_S3138.9,Pg_S1726.2,Pg_S6261.1,Pg_S1108.18,Pg_S1915.32,Pg_S4156.25,XLOC_536197,Pg_S7822.1,Pg_S3991.17,Pg_S3751.11,Pg_S8874.2,Pg_S5168.16,Pg_S6147.2,Pg_S3250.1,Pg_S6896.2,Pg_S1815.32,XLOC_370533,Pg_S6647.3,Pg_S1789.2,Pg_S3571.8,Pg_S0595.28,Pg_S5941.7,Pg_S3226.10
GO:0044391	ribosomal subunit	cellular_component	0.76333	1	1	2294	33	45598	Pg_S1366.3
GO:0010498	proteasomal protein catabolic process	biological_process	0.76417	1	2	2294	55	45598	Pg_S1887.9,Pg_S0889.16
GO:0007623	circadian rhythm	biological_process	0.76421	1	1	2294	26	45598	Pg_S3843.13
GO:0008514	organic anion transmembrane transporter activity	molecular_function	0.76426	1	3	2294	79	45598	Pg_S0987.34,Pg_S1507.32,Pg_S2124.27
GO:0048518	positive regulation of biological process	biological_process	0.76555	1	17	2294	393	45598	Pg_S5159.1,Pg_S4223.3,Pg_S2207.4,XLOC_235829,Pg_S3887.24,Pg_S2891.3,Pg_S6850.1,Pg_S6300.6,Pg_S2608.14,Pg_S2858.3,Pg_S5400.1,Pg_S7088.4,XLOC_411558,Pg_S1348.14,Pg_S3848.3,Pg_S1242.42,Pg_S0298.15
GO:0042546	cell wall biogenesis	biological_process	0.76597	1	2	2294	54	45598	Pg_S0808.38,Pg_S2307.28
GO:0015923	mannosidase activity	molecular_function	0.76714	1	2	2294	48	45598	Pg_S2538.10,Pg_S1097.9
GO:0009405	pathogenesis	biological_process	0.76805	1	21	2294	464	45598	XLOC_158310,Pg_S3027.11,Pg_S1366.5,XLOC_403840,Pg_S1450.7,Pg_S6053.13,Pg_S7114.7,Pg_S2745.4,XLOC_306583,Pg_S0988.42,Pg_S0431.8,Pg_S0472.33,Pg_S0961.59,Pg_S1348.5,Pg_S7566.2,XLOC_085120,Pg_S2768.4,Pg_S1390.21,Pg_S1726.2,Pg_S2608.6,Pg_S1768.1
GO:0009791	post-embryonic development	biological_process	0.76879	1	1	2294	29	45598	Pg_S5104.2
GO:0005694	chromosome	cellular_component	0.76971	1	29	2294	645	45598	Pg_S4223.3,XLOC_370533,Pg_S4435.6,Pg_S5275.1,Pg_S3650.6,Pg_S0883.13,Pg_S0813.20,Pg_S5850.4,Pg_S3145.1,Pg_S2924.6,Pg_S1291.1,Pg_S1354.8,Pg_S4187.5,Pg_S0052.20,Pg_S0204.1,Pg_S7514.3,Pg_S0843.4,Pg_S2179.3,Pg_S6640.4,Pg_S5438.4,Pg_S8915.2,Pg_S5400.1,Pg_S1632.21,Pg_S1726.2,Pg_S6472.1,Pg_S0536.6,Pg_S3161.7,Pg_S1108.18,Pg_S2569.13
GO:0070887	cellular response to chemical stimulus	biological_process	0.77015	1	2	2294	58	45598	Pg_S1726.2,Pg_S1108.18
GO:0019200	carbohydrate kinase activity	molecular_function	0.77175	1	4	2294	92	45598	Pg_S1058.4,XLOC_060265,Pg_S4072.1,Pg_S8046.1
GO:0003995	acyl-CoA dehydrogenase activity	molecular_function	0.77198	1	1	2294	24	45598	Pg_S3027.7
GO:0009452	7-methylguanosine RNA capping	biological_process	0.77552	1	2	2294	48	45598	Pg_S3401.21,Pg_S1401.6
GO:0036260	RNA capping	biological_process	0.77552	1	2	2294	48	45598	Pg_S1401.6,Pg_S3401.21
GO:0016772	transferase activity, transferring phosphorus-containing groups	molecular_function	0.77751	1	254	2294	4980	45598	Pg_S2745.4,Pg_S1049.47,XLOC_235749,Pg_S2871.29,Pg_S6355.9,Pg_S0333.8,Pg_S4765.13,Pg_S3824.7,XLOC_060265,Pg_S2439.13,Pg_S8185.3,Pg_S5873.6,Pg_S0276.23,Pg_S3972.5,Pg_S5529.14,Pg_S5320.6,Pg_S0857.47,Pg_S0250.10,Pg_S0241.17,Pg_S2588.10,Pg_S0247.38,Pg_S3669.7,Pg_S4156.25,Pg_S1915.32,Pg_S1345.1,Pg_S3730.2,Pg_S3401.21,Pg_S0905.42,Pg_S0245.15,Pg_S4660.4,Pg_S4815.1,Pg_S2902.12,Pg_S3761.11,Pg_S0093.18,Pg_S…
GO:0044769	ATPase activity, coupled to transmembrane movement of ions, rotational mechanism	molecular_function	0.7788	1	2	2294	56	45598	Pg_S0142.32,Pg_S2105.1
GO:0005759	mitochondrial matrix	cellular_component	0.77913	1	2	2294	55	45598	Pg_S7923.1,Pg_S0085.34
GO:0008135	translation factor activity, nucleic acid binding	molecular_function	0.77967	1	14	2294	325	45598	Pg_S0164.27,Pg_S0439.2,Pg_S4024.2,Pg_S0536.31,Pg_S4323.3,Pg_S2583.26,Pg_S2190.19,Pg_S6962.2,XLOC_249805,Pg_S4863.7,Pg_S4156.25,Pg_S4533.13,XLOC_369009,Pg_S3448.14
GO:0009057	macromolecule catabolic process	biological_process	0.78216	1	27	2294	585	45598	Pg_S2631.6,Pg_S1345.5,Pg_S1887.9,Pg_S4484.10,Pg_S5473.2,Pg_S6113.2,Pg_S3759.1,Pg_S0227.6,Pg_S0590.7,Pg_S2323.1,Pg_S1798.6,Pg_S2935.1,Pg_S4463.3,Pg_S0423.30,Pg_S6571.5,Pg_S0889.16,XLOC_230567,Pg_S1220.6,Pg_S0491.15,Pg_S0981.18,Pg_S1227.41,Pg_S0399.47,Pg_S4442.9,Pg_S4396.6,Pg_S0981.26,Pg_S1368.2,Pg_S2447.1
GO:0006771	riboflavin metabolic process	biological_process	0.78221	1	2	2294	52	45598	Pg_S0747.36,Pg_S4380.15
GO:0009231	riboflavin biosynthetic process	biological_process	0.78221	1	2	2294	52	45598	Pg_S4380.15,Pg_S0747.36
GO:0042726	flavin-containing compound metabolic process	biological_process	0.78221	1	2	2294	52	45598	Pg_S0747.36,Pg_S4380.15
GO:0042727	flavin-containing compound biosynthetic process	biological_process	0.78221	1	2	2294	52	45598	Pg_S4380.15,Pg_S0747.36
GO:0005578	proteinaceous extracellular matrix	cellular_component	0.78244	1	7	2294	184	45598	Pg_S1170.7,Pg_S1637.33,Pg_S0571.4,Pg_S0917.42,Pg_S4591.2,Pg_S1678.57,Pg_S4752.7
GO:0005732	small nucleolar ribonucleoprotein complex	cellular_component	0.78401	1	1	2294	30	45598	Pg_S4156.25
GO:0051539	4 iron, 4 sulfur cluster binding	molecular_function	0.78473	1	2	2294	51	45598	Pg_S3759.20,Pg_S0786.8
GO:0006195	purine nucleotide catabolic process	biological_process	0.78475	1	1	2294	30	45598	Pg_S0189.6
GO:0072523	purine-containing compound catabolic process	biological_process	0.78475	1	1	2294	30	45598	Pg_S0189.6
GO:0006260	DNA replication	biological_process	0.78505	1	48	2294	1031	45598	Pg_S0605.4,Pg_S2162.4,Pg_S0204.1,Pg_S2496.20,Pg_S5850.4,Pg_S3650.6,Pg_S5275.1,Pg_S1346.12,XLOC_370533,Pg_S2569.13,Pg_S5750.4,Pg_S1108.18,Pg_S3356.14,Pg_S3161.7,Pg_S0420.8,Pg_S0536.6,Pg_S1726.2,Pg_S2971.33,Pg_S4660.3,Pg_S1799.22,Pg_S5400.1,Pg_S7453.5,Pg_S0022.39,Pg_S2003.4,XLOC_184079,Pg_S0978.50,Pg_S4351.2,Pg_S1615.12,Pg_S8966.1,Pg_S2145.35,Pg_S2044.2,Pg_S5401.5,Pg_S4206.2,Pg_S4223.3,Pg_S6370.2,P…
GO:0008417	fucosyltransferase activity	molecular_function	0.78549	1	1	2294	28	45598	Pg_S4339.13
GO:0030260	entry into host cell	biological_process	0.78579	1	2	2294	60	45598	Pg_S6485.2,XLOC_525266
GO:0044409	entry into host	biological_process	0.78579	1	2	2294	60	45598	Pg_S6485.2,XLOC_525266
GO:0046718	viral entry into host cell	biological_process	0.78579	1	2	2294	60	45598	XLOC_525266,Pg_S6485.2
GO:0051806	entry into cell of other organism involved in symbiotic interaction	biological_process	0.78579	1	2	2294	60	45598	Pg_S6485.2,XLOC_525266
GO:0051828	entry into other organism involved in symbiotic interaction	biological_process	0.78579	1	2	2294	60	45598	XLOC_525266,Pg_S6485.2
GO:0015743	malate transport	biological_process	0.78783	1	4	2294	110	45598	Pg_S4265.2,Pg_S0889.68,Pg_S4656.5,Pg_S1358.13
GO:0006890	retrograde vesicle-mediated transport, Golgi to ER	biological_process	0.78815	1	1	2294	28	45598	Pg_S1898.8
GO:0009891	positive regulation of biosynthetic process	biological_process	0.78823	1	4	2294	105	45598	Pg_S6300.6,Pg_S3848.3,Pg_S1348.14,Pg_S2608.14
GO:0010557	positive regulation of macromolecule biosynthetic process	biological_process	0.78823	1	4	2294	105	45598	Pg_S3848.3,Pg_S1348.14,Pg_S2608.14,Pg_S6300.6
GO:0031328	positive regulation of cellular biosynthetic process	biological_process	0.78823	1	4	2294	105	45598	Pg_S1348.14,Pg_S2608.14,Pg_S3848.3,Pg_S6300.6
GO:0044462	external encapsulating structure part	cellular_component	0.78831	1	1	2294	27	45598	XLOC_075658
GO:0005544	calcium-dependent phospholipid binding	molecular_function	0.78933	1	1	2294	28	45598	Pg_S7822.1
GO:0040008	regulation of growth	biological_process	0.79076	1	1	2294	28	45598	XLOC_208217
GO:0046873	metal ion transmembrane transporter activity	molecular_function	0.79206	1	36	2294	795	45598	Pg_S5410.5,Pg_S3169.2,XLOC_055994,Pg_S0519.23,Pg_S1823.31,Pg_S0708.2,Pg_S9409.1,Pg_S5365.1,Pg_S4162.1,Pg_S4357.6,Pg_S0595.28,Pg_S4778.2,Pg_S1769.22,XLOC_467156,Pg_S4586.9,Pg_S0266.11,Pg_S4800.12,Pg_S0403.9,XLOC_066742,Pg_S0961.59,Pg_S2208.11,Pg_S1726.2,Pg_S1108.18,Pg_S1066.21,Pg_S4278.4,Pg_S4861.12,Pg_S2946.27,Pg_S6073.1,Pg_S1736.9,Pg_S2692.11,Pg_S3226.10,Pg_S2038.20,Pg_S2365.1,Pg_S3414.17,Pg_S07…
GO:0008219	cell death	biological_process	0.79283	1	6	2294	156	45598	Pg_S3226.10,Pg_S3064.5,Pg_S1647.24,Pg_S2720.6,Pg_S0755.1,Pg_S6185.8
GO:0016265	death	biological_process	0.79283	1	6	2294	156	45598	Pg_S6185.8,Pg_S1647.24,Pg_S2720.6,Pg_S0755.1,Pg_S3226.10,Pg_S3064.5
GO:0016010	dystrophin-associated glycoprotein complex	cellular_component	0.79365	1	1	2294	29	45598	XLOC_028981
GO:0000776	kinetochore	cellular_component	0.79401	1	9	2294	232	45598	Pg_S4187.5,Pg_S0204.1,Pg_S2569.13,Pg_S5438.4,Pg_S4223.3,Pg_S4435.6,Pg_S5400.1,Pg_S8915.2,Pg_S5850.4
GO:0010639	negative regulation of organelle organization	biological_process	0.79438	1	2	2294	57	45598	Pg_S4553.1,Pg_S0810.67
GO:0003910	DNA ligase (ATP) activity	molecular_function	0.79461	1	1	2294	27	45598	Pg_S3401.21
GO:0042775	mitochondrial ATP synthesis coupled electron transport	biological_process	0.79521	1	2	2294	52	45598	Pg_S1812.16,Pg_S1935.18
GO:0005249	voltage-gated potassium channel activity	molecular_function	0.79585	1	1	2294	30	45598	Pg_S3169.2
GO:0043234	protein complex	cellular_component	0.79606	1	202	2294	4125	45598	XLOC_370533,Pg_S1346.12,XLOC_300536,Pg_S6314.2,Pg_S1789.2,Pg_S6053.13,Pg_S5850.4,Pg_S1887.9,Pg_S4553.1,Pg_S1960.23,Pg_S1135.37,Pg_S1106.18,Pg_S6896.2,Pg_S0093.98,Pg_S1189.4,XLOC_133589,Pg_S4994.6,Pg_S2569.13,Pg_S1075.30,Pg_S6370.2,Pg_S5541.10,Pg_S1145.6,XLOC_359260,Pg_S1416.7,Pg_S0043.8,Pg_S0818.5,Pg_S7852.1,Pg_S5401.5,Pg_S3920.3,Pg_S1157.17,XLOC_306583,Pg_S1501.19,Pg_S3318.3,Pg_S1939.3,Pg_S2138.…
GO:0008641	small protein activating enzyme activity	molecular_function	0.79653	1	2	2294	54	45598	Pg_S0516.37,Pg_S1766.13
GO:0006188	IMP biosynthetic process	biological_process	0.79654	1	1	2294	33	45598	Pg_S4399.8
GO:0046040	IMP metabolic process	biological_process	0.79654	1	1	2294	33	45598	Pg_S4399.8
GO:0016776	phosphotransferase activity, phosphate group as acceptor	molecular_function	0.79694	1	2	2294	54	45598	Pg_S2623.12,Pg_S3656.8
GO:0004803	transposase activity	molecular_function	0.79715	1	5	2294	126	45598	Pg_S5782.10,Pg_S0589.1,Pg_S5850.4,Pg_S4642.7,Pg_S0204.1
GO:0048468	cell development	biological_process	0.79967	1	3	2294	81	45598	Pg_S2310.1,Pg_S6501.4,Pg_S1713.21
GO:0015079	potassium ion transmembrane transporter activity	molecular_function	0.80148	1	6	2294	146	45598	Pg_S1823.31,Pg_S2208.11,Pg_S2946.27,Pg_S0762.14,Pg_S0266.11,Pg_S3169.2
GO:0044237	cellular metabolic process	biological_process	0.80356	1	890	2294	17830	45598	Pg_S4458.4,Pg_S2453.1,Pg_S0166.9,Pg_S6123.7,Pg_S0423.30,Pg_S1108.20,Pg_S0889.16,Pg_S4983.3,Pg_S1645.6,Pg_S5690.1,Pg_S1110.9,Pg_S1647.4,Pg_S1416.3,Pg_S1108.18,XLOC_181345,Pg_S0708.24,Pg_S2289.15,Pg_S4024.2,Pg_S2456.20,Pg_S1313.3,Pg_S3429.20,Pg_S5036.18,Pg_S3721.1,Pg_S1544.5,Pg_S1501.43,XLOC_497766,Pg_S0544.32,Pg_S3518.4,Pg_S0747.21,Pg_S0602.22,Pg_S0488.27,Pg_S0106.28,Pg_S1227.41,Pg_S0082.5,XLOC_44…
GO:0008170	N-methyltransferase activity	molecular_function	0.80414	1	5	2294	122	45598	Pg_S0845.13,Pg_S4028.7,Pg_S1110.9,Pg_S1401.6,Pg_S3582.11
GO:0006406	mRNA export from nucleus	biological_process	0.80488	1	1	2294	31	45598	Pg_S5910.5
GO:0015075	ion transmembrane transporter activity	molecular_function	0.80492	1	87	2294	1838	45598	XLOC_467156,Pg_S4778.2,Pg_S3162.3,Pg_S1749.20,Pg_S3327.1,Pg_S0333.8,Pg_S1893.7,XLOC_034555,Pg_S1066.2,Pg_S4624.11,Pg_S1823.31,Pg_S2950.4,Pg_S3876.10,Pg_S3169.2,Pg_S5365.1,Pg_S4162.1,Pg_S0708.2,Pg_S0987.34,Pg_S1227.41,Pg_S2038.20,Pg_S5850.4,Pg_S2606.7,Pg_S2946.27,Pg_S3187.4,Pg_S0620.2,Pg_S1346.12,Pg_S4861.12,Pg_S0204.1,XLOC_329038,Pg_S1906.1,Pg_S3414.17,Pg_S3027.16,Pg_S0762.14,Pg_S4399.18,Pg_S6395…
GO:0031082	BLOC complex	cellular_component	0.80621	1	1	2294	29	45598	Pg_S3041.8
GO:0031083	BLOC-1 complex	cellular_component	0.80621	1	1	2294	29	45598	Pg_S3041.8
GO:0030029	actin filament-based process	biological_process	0.80713	1	3	2294	85	45598	Pg_S0298.15,Pg_S0664.13,Pg_S3780.12
GO:0030036	actin cytoskeleton organization	biological_process	0.80713	1	3	2294	85	45598	Pg_S3780.12,Pg_S0664.13,Pg_S0298.15
GO:0080134	regulation of response to stress	biological_process	0.8073	1	1	2294	36	45598	Pg_S1420.1
GO:0003899	DNA-directed RNA polymerase activity	molecular_function	0.80753	1	17	2294	381	45598	Pg_S0245.15,Pg_S0488.27,Pg_S1847.22,Pg_S0431.39,Pg_S2673.5,Pg_S6060.2,Pg_S2056.5,Pg_S1170.11,Pg_S3730.2,Pg_S5873.6,Pg_S3145.1,XLOC_475389,Pg_S3828.5,Pg_S1511.4,Pg_S7514.3,Pg_S5226.4,Pg_S5183.9
GO:0008146	sulfotransferase activity	molecular_function	0.80893	1	1	2294	32	45598	XLOC_528729
GO:0008643	carbohydrate transport	biological_process	0.80895	1	5	2294	130	45598	Pg_S2124.27,Pg_S3485.8,Pg_S1170.7,Pg_S1715.19,Pg_S1345.1
GO:0042025	host cell nucleus	cellular_component	0.80895	1	5	2294	137	45598	Pg_S5509.7,Pg_S2196.5,XLOC_235829,Pg_S5054.2,XLOC_235749
GO:0008137	NADH dehydrogenase (ubiquinone) activity	molecular_function	0.80998	1	3	2294	86	45598	Pg_S1812.16,Pg_S0175.24,Pg_S1223.5
GO:0050136	NADH dehydrogenase (quinone) activity	molecular_function	0.80998	1	3	2294	86	45598	Pg_S1223.5,Pg_S0175.24,Pg_S1812.16
GO:0042886	amide transport	biological_process	0.81057	1	1	2294	32	45598	Pg_S5902.4
GO:0008757	S-adenosylmethionine-dependent methyltransferase activity	molecular_function	0.81059	1	12	2294	275	45598	Pg_S4766.9,Pg_S5036.18,Pg_S3582.11,Pg_S1401.6,Pg_S0077.34,Pg_S2124.19,Pg_S0288.35,Pg_S6804.3,Pg_S1110.9,Pg_S4028.7,Pg_S3854.1,Pg_S0845.13
GO:0042254	ribosome biogenesis	biological_process	0.81113	1	13	2294	297	45598	Pg_S0536.73,Pg_S1416.1,Pg_S1049.27,Pg_S1095.44,Pg_S2657.1,Pg_S2631.6,Pg_S1401.6,Pg_S1779.4,Pg_S2588.3,Pg_S3669.7,Pg_S6804.3,Pg_S4156.25,Pg_S3854.1
GO:0004674	protein serine/threonine kinase activity	molecular_function	0.81262	1	13	2294	290	45598	Pg_S2795.4,Pg_S0516.15,Pg_S8155.2,Pg_S6328.12,Pg_S3669.6,Pg_S0159.1,Pg_S0240.2,Pg_S0360.8,XLOC_019026,Pg_S2990.17,Pg_S3910.5,Pg_S6561.1,Pg_S6364.1
GO:0001871	pattern binding	molecular_function	0.81301	1	3	2294	83	45598	Pg_S2124.27,Pg_S4642.10,Pg_S0488.29
GO:0030247	polysaccharide binding	molecular_function	0.81301	1	3	2294	83	45598	Pg_S4642.10,Pg_S2124.27,Pg_S0488.29
GO:0000154	rRNA modification	biological_process	0.81354	1	2	2294	52	45598	Pg_S1416.1,Pg_S1049.27
GO:0031167	rRNA methylation	biological_process	0.81354	1	2	2294	52	45598	Pg_S1049.27,Pg_S1416.1
GO:0004526	ribonuclease P activity	molecular_function	0.81367	1	1	2294	31	45598	Pg_S0350.37
GO:0071804	cellular potassium ion transport	biological_process	0.814	1	2	2294	56	45598	Pg_S0266.11,Pg_S0762.14
GO:0071805	potassium ion transmembrane transport	biological_process	0.814	1	2	2294	56	45598	Pg_S0762.14,Pg_S0266.11
GO:0003918	DNA topoisomerase type II (ATP-hydrolyzing) activity	molecular_function	0.81418	1	2	2294	59	45598	Pg_S6276.3,Pg_S5309.10
GO:0061505	DNA topoisomerase II activity	molecular_function	0.81418	1	2	2294	59	45598	Pg_S5309.10,Pg_S6276.3
GO:0005811	lipid particle	cellular_component	0.81422	1	1	2294	41	45598	Pg_S1757.1
GO:0012511	monolayer-surrounded lipid storage body	cellular_component	0.81422	1	1	2294	41	45598	Pg_S1757.1
GO:0040011	locomotion	biological_process	0.81475	1	16	2294	378	45598	Pg_S1306.5,Pg_S0043.8,Pg_S5159.1,Pg_S4223.3,Pg_S2310.1,Pg_S6183.2,Pg_S4357.1,Pg_S6501.4,Pg_S0159.4,Pg_S6485.2,XLOC_411558,Pg_S7088.4,Pg_S5400.1,XLOC_478641,XLOC_525266,Pg_S3041.8
GO:0044087	regulation of cellular component biogenesis	biological_process	0.8156	1	2	2294	57	45598	Pg_S0298.15,Pg_S5407.1
GO:0006743	ubiquinone metabolic process	biological_process	0.81668	1	1	2294	28	45598	Pg_S1150.7
GO:0006744	ubiquinone biosynthetic process	biological_process	0.81668	1	1	2294	28	45598	Pg_S1150.7
GO:0048522	positive regulation of cellular process	biological_process	0.81669	1	15	2294	362	45598	Pg_S0298.15,Pg_S6300.6,Pg_S6850.1,Pg_S1242.42,Pg_S3848.3,Pg_S1348.14,Pg_S3887.24,XLOC_235829,Pg_S7088.4,Pg_S2207.4,Pg_S5400.1,Pg_S2858.3,Pg_S4223.3,Pg_S5159.1,Pg_S2608.14
GO:0005887	integral to plasma membrane	cellular_component	0.81669	1	7	2294	174	45598	Pg_S1799.8,Pg_S3169.2,Pg_S6153.1,Pg_S5941.7,Pg_S0360.8,Pg_S4217.14,Pg_S2484.29
GO:0003735	structural constituent of ribosome	molecular_function	0.81692	1	49	2294	1098	45598	Pg_S3783.16,Pg_S2545.3,Pg_S2069.15,XLOC_178280,Pg_S1583.9,XLOC_019026,Pg_S3717.8,Pg_S3794.14,Pg_S4369.3,Pg_S1108.20,XLOC_356604,Pg_S0500.16,Pg_S2813.12,Pg_S4458.4,Pg_S3041.8,Pg_S4184.13,Pg_S0896.15,Pg_S6468.14,Pg_S4151.11,XLOC_294753,Pg_S2456.20,Pg_S2027.9,Pg_S8378.5,Pg_S0740.29,Pg_S3864.17,Pg_S0106.33,Pg_S1940.14,Pg_S0034.17,Pg_S2289.15,Pg_S1366.3,Pg_S0967.34,Pg_S4375.11,Pg_S4018.13,XLOC_506370,…
GO:0006359	regulation of transcription from RNA polymerase III promoter	biological_process	0.81712	1	1	2294	32	45598	Pg_S1815.32
GO:0006915	apoptotic process	biological_process	0.8173	1	5	2294	137	45598	Pg_S3064.5,Pg_S2720.6,Pg_S1647.24,Pg_S0755.1,Pg_S6185.8
GO:0012501	programmed cell death	biological_process	0.8173	1	5	2294	137	45598	Pg_S1647.24,Pg_S2720.6,Pg_S0755.1,Pg_S3064.5,Pg_S6185.8
GO:0009896	positive regulation of catabolic process	biological_process	0.81929	1	5	2294	142	45598	Pg_S5400.1,Pg_S1242.42,Pg_S7088.4,Pg_S4223.3,Pg_S5159.1
GO:0010508	positive regulation of autophagy	biological_process	0.81929	1	5	2294	142	45598	Pg_S1242.42,Pg_S5400.1,Pg_S7088.4,Pg_S4223.3,Pg_S5159.1
GO:0031331	positive regulation of cellular catabolic process	biological_process	0.81929	1	5	2294	142	45598	Pg_S7088.4,Pg_S5400.1,Pg_S1242.42,Pg_S5159.1,Pg_S4223.3
GO:0022891	substrate-specific transmembrane transporter activity	molecular_function	0.81981	1	91	2294	1931	45598	Pg_S0708.2,Pg_S5365.1,Pg_S4162.1,Pg_S1227.41,Pg_S1345.1,Pg_S0987.34,Pg_S2950.4,Pg_S1823.31,Pg_S3876.10,Pg_S1066.2,Pg_S4624.11,Pg_S3169.2,Pg_S1749.20,Pg_S3327.1,XLOC_034555,Pg_S0333.8,Pg_S1893.7,Pg_S4778.2,XLOC_467156,Pg_S3162.3,Pg_S3830.26,Pg_S1108.18,Pg_S1066.21,Pg_S4278.4,Pg_S3161.7,Pg_S2208.11,Pg_S4217.10,Pg_S6395.5,Pg_S0992.18,Pg_S3991.17,Pg_S1906.1,Pg_S0204.1,XLOC_329038,Pg_S4399.18,Pg_S3414…
GO:0030119	AP-type membrane coat adaptor complex	cellular_component	0.82123	1	2	2294	55	45598	Pg_S1960.9,Pg_S3717.8
GO:0044421	extracellular region part	cellular_component	0.82374	1	30	2294	687	45598	Pg_S0917.42,Pg_S4591.2,Pg_S1227.41,Pg_S0701.10,Pg_S0240.1,Pg_S1390.21,Pg_S0280.41,Pg_S0577.13,Pg_S2196.5,XLOC_525266,Pg_S3876.10,Pg_S5054.2,Pg_S2898.9,Pg_S0571.4,Pg_S1637.33,Pg_S2389.18,Pg_S6682.1,XLOC_235749,Pg_S4752.7,Pg_S1501.19,Pg_S2798.13,Pg_S5509.7,Pg_S0093.98,Pg_S1678.57,Pg_S1170.7,Pg_S0073.1,Pg_S1202.7,XLOC_235829,Pg_S3586.1,Pg_S0762.36
GO:0006094	gluconeogenesis	biological_process	0.82393	1	1	2294	33	45598	Pg_S3064.5
GO:0019319	hexose biosynthetic process	biological_process	0.82393	1	1	2294	33	45598	Pg_S3064.5
GO:0046364	monosaccharide biosynthetic process	biological_process	0.82393	1	1	2294	33	45598	Pg_S3064.5
GO:0060589	nucleoside-triphosphatase regulator activity	molecular_function	0.82442	1	13	2294	306	45598	Pg_S4223.3,Pg_S0240.2,Pg_S0940.11,XLOC_208705,Pg_S1313.3,Pg_S0241.11,Pg_S5400.1,Pg_S2435.5,Pg_S2641.23,Pg_S0189.6,Pg_S0163.10,Pg_S0402.14,Pg_S0981.26
GO:1901681	sulfur compound binding	molecular_function	0.82674	1	4	2294	104	45598	Pg_S1551.6,Pg_S0319.15,Pg_S1908.21,Pg_S2229.10
GO:0019842	vitamin binding	molecular_function	0.82677	1	4	2294	103	45598	Pg_S0319.15,Pg_S1551.6,Pg_S1908.21,Pg_S2229.10
GO:0005096	GTPase activator activity	molecular_function	0.82913	1	4	2294	103	45598	Pg_S0981.26,Pg_S0241.11,Pg_S0940.11,Pg_S0240.2
GO:0019829	cation-transporting ATPase activity	molecular_function	0.82968	1	2	2294	63	45598	Pg_S2105.1,Pg_S0142.32
GO:0042625	ATPase activity, coupled to transmembrane movement of ions	molecular_function	0.82968	1	2	2294	63	45598	Pg_S2105.1,Pg_S0142.32
GO:0008608	attachment of spindle microtubules to kinetochore	biological_process	0.83281	1	3	2294	94	45598	Pg_S8915.2,Pg_S5850.4,Pg_S5438.4
GO:0048511	rhythmic process	biological_process	0.83302	1	1	2294	32	45598	Pg_S3843.13
GO:0005216	ion channel activity	molecular_function	0.83398	1	18	2294	415	45598	Pg_S1726.2,Pg_S2208.11,Pg_S1227.41,Pg_S3161.7,Pg_S9409.1,Pg_S2229.17,Pg_S3830.26,Pg_S3169.2,Pg_S6640.4,Pg_S1759.2,Pg_S1823.31,Pg_S1893.7,Pg_S3027.16,Pg_S3327.1,Pg_S1906.1,Pg_S1749.20,Pg_S2946.27,Pg_S0620.2
GO:0022838	substrate-specific channel activity	molecular_function	0.83398	1	18	2294	415	45598	Pg_S3027.16,Pg_S1893.7,Pg_S1906.1,Pg_S1749.20,Pg_S3327.1,Pg_S0620.2,Pg_S2946.27,Pg_S1227.41,Pg_S2208.11,Pg_S1726.2,Pg_S3830.26,Pg_S2229.17,Pg_S9409.1,Pg_S3161.7,Pg_S3169.2,Pg_S6640.4,Pg_S1823.31,Pg_S1759.2
GO:0005840	ribosome	cellular_component	0.83517	1	48	2294	1085	45598	Pg_S2003.4,Pg_S4494.4,Pg_S8261.1,Pg_S3698.4,Pg_S1038.6,Pg_S0912.6,Pg_S5712.7,Pg_S0247.28,Pg_S1853.8,Pg_S5849.6,XLOC_506370,Pg_S3518.4,XLOC_249805,Pg_S1726.3,Pg_S0061.22,Pg_S2457.1,Pg_S4151.11,Pg_S0896.15,Pg_S6468.14,Pg_S2456.20,Pg_S2027.9,XLOC_294753,Pg_S8378.5,Pg_S3864.17,Pg_S0740.29,Pg_S1940.14,Pg_S0034.17,Pg_S0106.33,Pg_S2289.15,Pg_S0967.34,Pg_S1366.3,Pg_S4375.11,Pg_S4018.13,Pg_S3783.16,Pg_S25…
GO:0033365	protein localization to organelle	biological_process	0.83517	1	19	2294	425	45598	Pg_S0925.13,Pg_S7804.7,XLOC_060265,Pg_S0292.13,Pg_S0143.1,Pg_S0808.7,Pg_S1145.9,Pg_S4223.3,Pg_S2310.1,Pg_S1202.7,Pg_S0234.20,Pg_S1108.18,Pg_S5949.7,Pg_S2569.13,Pg_S1242.42,Pg_S2971.33,Pg_S6474.6,Pg_S1774.28,Pg_S5400.1
GO:0033646	host intracellular part	cellular_component	0.83573	1	6	2294	164	45598	Pg_S1202.7,XLOC_235749,Pg_S5054.2,XLOC_235829,Pg_S2196.5,Pg_S5509.7
GO:0043656	intracellular region of host	cellular_component	0.83573	1	6	2294	164	45598	XLOC_235829,Pg_S5054.2,Pg_S5509.7,Pg_S2196.5,XLOC_235749,Pg_S1202.7
GO:0019438	aromatic compound biosynthetic process	biological_process	0.83622	1	263	2294	5529	45598	Pg_S0304.27,Pg_S6354.2,Pg_S7278.9,Pg_S0575.51,Pg_S1544.19,Pg_S1808.4,Pg_S2182.5,Pg_S6725.6,Pg_S6571.7,Pg_S1400.29,Pg_S4206.2,Pg_S3645.10,Pg_S7453.1,Pg_S7044.2,Pg_S2369.22,Pg_S1240.22,Pg_S1095.44,Pg_S1507.32,Pg_S1429.11,Pg_S7453.5,Pg_S1583.37,XLOC_019026,Pg_S1799.22,Pg_S1713.13,Pg_S2971.33,Pg_S6060.2,Pg_S3848.3,Pg_S1815.5,Pg_S5583.3,Pg_S0516.37,Pg_S2496.20,Pg_S5226.4,Pg_S1420.1,Pg_S5705.3,Pg_S6850…
GO:0065009	regulation of molecular function	biological_process	0.83687	1	6	2294	158	45598	Pg_S0961.53,Pg_S1647.24,Pg_S0358.7,Pg_S3226.14,Pg_S1034.12,Pg_S0189.6
GO:0044454	nuclear chromosome part	cellular_component	0.83704	1	8	2294	219	45598	Pg_S3161.7,Pg_S5850.4,Pg_S3650.6,Pg_S0883.13,Pg_S8915.2,XLOC_370533,Pg_S5438.4,Pg_S6640.4
GO:0006873	cellular ion homeostasis	biological_process	0.83722	1	4	2294	121	45598	Pg_S1726.2,XLOC_528729,Pg_S2354.4,Pg_S8874.2
GO:0006875	cellular metal ion homeostasis	biological_process	0.83722	1	4	2294	121	45598	Pg_S1726.2,Pg_S2354.4,XLOC_528729,Pg_S8874.2
GO:0030003	cellular cation homeostasis	biological_process	0.83722	1	4	2294	121	45598	XLOC_528729,Pg_S2354.4,Pg_S8874.2,Pg_S1726.2
GO:0055065	metal ion homeostasis	biological_process	0.83722	1	4	2294	121	45598	Pg_S1726.2,Pg_S8874.2,Pg_S2354.4,XLOC_528729
GO:0006796	phosphate-containing compound metabolic process	biological_process	0.83732	1	196	2294	3960	45598	Pg_S2612.5,Pg_S1033.3,Pg_S0544.58,Pg_S3979.8,Pg_S4946.1,XLOC_415891,Pg_S1717.12,Pg_S0108.24,Pg_S3388.1,Pg_S1812.16,XLOC_256103,Pg_S0826.1,XLOC_019026,Pg_S0360.8,Pg_S4072.1,Pg_S2685.6,Pg_S3615.1,Pg_S4358.4,Pg_S3959.3,XLOC_322254,Pg_S1295.30,Pg_S7323.2,Pg_S8155.2,Pg_S0941.6,Pg_S2207.4,Pg_S6876.1,Pg_S1859.2,Pg_S0516.25,Pg_S4590.8,Pg_S0400.26,Pg_S3887.7,Pg_S0358.7,Pg_S6328.12,Pg_S1790.4,Pg_S0905.31,P…
GO:0004222	metalloendopeptidase activity	molecular_function	0.83822	1	9	2294	219	45598	Pg_S1035.9,Pg_S4412.3,Pg_S1189.4,Pg_S5748.2,Pg_S1760.1,XLOC_028981,Pg_S0227.21,Pg_S5376.5,Pg_S1779.7
GO:0030313	cell envelope	cellular_component	0.83833	1	1	2294	32	45598	XLOC_075658
GO:0004725	protein tyrosine phosphatase activity	molecular_function	0.83843	1	3	2294	82	45598	Pg_S3401.21,Pg_S4358.4,Pg_S1903.27
GO:0005876	spindle microtubule	cellular_component	0.83966	1	2	2294	64	45598	Pg_S5850.4,Pg_S0204.1
GO:0000103	sulfate assimilation	biological_process	0.84079	1	3	2294	84	45598	Pg_S1774.28,Pg_S1845.6,XLOC_060265
GO:0004020	adenylylsulfate kinase activity	molecular_function	0.84079	1	3	2294	84	45598	Pg_S1774.28,Pg_S1845.6,XLOC_060265
GO:0051082	unfolded protein binding	molecular_function	0.84272	1	14	2294	346	45598	Pg_S1378.3,Pg_S4800.10,Pg_S0420.8,Pg_S4366.6,Pg_S4994.6,Pg_S3414.19,Pg_S0439.2,Pg_S0961.59,XLOC_087459,Pg_S5400.1,Pg_S0575.5,Pg_S4223.3,XLOC_525266,Pg_S3465.2
GO:0050801	ion homeostasis	biological_process	0.84317	1	4	2294	122	45598	Pg_S1726.2,XLOC_528729,Pg_S2354.4,Pg_S8874.2
GO:0055080	cation homeostasis	biological_process	0.84317	1	4	2294	122	45598	Pg_S1726.2,Pg_S8874.2,Pg_S2354.4,XLOC_528729
GO:0019901	protein kinase binding	molecular_function	0.84366	1	2	2294	67	45598	Pg_S5143.4,Pg_S4723.1
GO:0005635	nuclear envelope	cellular_component	0.84388	1	3	2294	87	45598	Pg_S4851.12,Pg_S5910.5,Pg_S3876.10
GO:0016860	intramolecular oxidoreductase activity	molecular_function	0.8443	1	3	2294	89	45598	Pg_S2061.18,Pg_S0727.8,Pg_S5677.7
GO:0005730	nucleolus	cellular_component	0.84494	1	1	2294	37	45598	Pg_S4156.25
GO:0005672	transcription factor TFIIA complex	cellular_component	0.84499	1	3	2294	88	45598	Pg_S1084.8,Pg_S1420.1,Pg_S1106.18
GO:0006793	phosphorus metabolic process	biological_process	0.84654	1	196	2294	3970	45598	Pg_S1703.4,Pg_S2854.3,Pg_S1774.28,Pg_S3910.5,Pg_S2845.11,Pg_S4642.22,Pg_S4604.8,Pg_S0240.2,Pg_S1698.12,Pg_S3285.5,Pg_S4375.11,Pg_S5687.8,Pg_S2505.7,Pg_S4883.9,Pg_S2504.10,Pg_S4910.6,Pg_S1439.10,Pg_S1751.10,Pg_S6255.2,XLOC_181664,Pg_S2145.36,Pg_S4815.1,Pg_S5168.16,Pg_S4660.4,Pg_S0905.42,Pg_S3401.21,Pg_S0247.38,Pg_S0250.10,Pg_S0857.47,Pg_S0241.17,Pg_S3972.5,Pg_S2936.6,Pg_S5529.14,Pg_S0276.23,Pg_S17…
GO:0016423	tRNA (guanine) methyltransferase activity	molecular_function	0.84696	1	2	2294	59	45598	Pg_S3582.11,Pg_S1401.6
GO:0009967	positive regulation of signal transduction	biological_process	0.84704	1	1	2294	35	45598	XLOC_235829
GO:0010647	positive regulation of cell communication	biological_process	0.84704	1	1	2294	35	45598	XLOC_235829
GO:0023056	positive regulation of signaling	biological_process	0.84704	1	1	2294	35	45598	XLOC_235829
GO:0007127	meiosis I	biological_process	0.84738	1	1	2294	38	45598	Pg_S1615.12
GO:1901137	carbohydrate derivative biosynthetic process	biological_process	0.84812	1	32	2294	728	45598	Pg_S1400.29,Pg_S0812.14,Pg_S6370.2,Pg_S6725.6,Pg_S5924.9,Pg_S0587.1,Pg_S1749.20,Pg_S0111.6,XLOC_247439,Pg_S0297.48,Pg_S1770.5,Pg_S1740.29,Pg_S2105.1,Pg_S0810.2,Pg_S5168.16,Pg_S0142.32,Pg_S0304.27,Pg_S0298.15,Pg_S4339.13,Pg_S5272.2,Pg_S2606.7,Pg_S0400.26,Pg_S3840.9,Pg_S1789.2,Pg_S3793.16,Pg_S4399.8,Pg_S1940.14,XLOC_256103,Pg_S1583.37,XLOC_415891,Pg_S8559.1,Pg_S4914.7
GO:0044461	bacterial-type flagellum part	cellular_component	0.84876	1	1	2294	35	45598	Pg_S1306.5
GO:0051129	negative regulation of cellular component organization	biological_process	0.84895	1	2	2294	66	45598	Pg_S0810.67,Pg_S4553.1
GO:0009126	purine nucleoside monophosphate metabolic process	biological_process	0.84965	1	1	2294	38	45598	Pg_S4399.8
GO:0009127	purine nucleoside monophosphate biosynthetic process	biological_process	0.84965	1	1	2294	38	45598	Pg_S4399.8
GO:0009167	purine ribonucleoside monophosphate metabolic process	biological_process	0.84965	1	1	2294	38	45598	Pg_S4399.8
GO:0009168	purine ribonucleoside monophosphate biosynthetic process	biological_process	0.84965	1	1	2294	38	45598	Pg_S4399.8
GO:0008200	ion channel inhibitor activity	molecular_function	0.85043	1	4	2294	110	45598	Pg_S1726.2,XLOC_403840,Pg_S2375.2,Pg_S0077.52
GO:0016248	channel inhibitor activity	molecular_function	0.85043	1	4	2294	110	45598	Pg_S0077.52,Pg_S2375.2,XLOC_403840,Pg_S1726.2
GO:0018130	heterocycle biosynthetic process	biological_process	0.85075	1	268	2294	5653	45598	Pg_S2369.22,Pg_S7044.2,Pg_S7453.1,Pg_S3645.10,Pg_S6571.7,Pg_S1400.29,Pg_S4206.2,Pg_S6725.6,Pg_S2182.5,Pg_S1808.4,Pg_S1544.19,Pg_S0575.51,Pg_S7278.9,Pg_S6354.2,Pg_S0304.27,Pg_S6850.1,Pg_S5705.3,Pg_S1420.1,Pg_S5226.4,Pg_S2496.20,Pg_S0516.37,Pg_S4380.15,Pg_S5583.3,Pg_S1815.5,Pg_S3848.3,Pg_S6060.2,Pg_S2971.33,Pg_S1713.13,Pg_S1799.22,XLOC_019026,Pg_S1583.37,Pg_S7453.5,Pg_S1429.11,Pg_S1507.32,Pg_S1240.…
GO:0006338	chromatin remodeling	biological_process	0.8513	1	7	2294	203	45598	Pg_S5948.1,Pg_S0109.21,Pg_S4225.2,Pg_S6489.3,Pg_S2010.18,Pg_S0575.13,Pg_S1119.7
GO:0045017	glycerolipid biosynthetic process	biological_process	0.85232	1	4	2294	114	45598	XLOC_256103,Pg_S5168.16,Pg_S7851.1,Pg_S3840.9
GO:0006099	tricarboxylic acid cycle	biological_process	0.85258	1	1	2294	34	45598	Pg_S2692.25
GO:0005829	cytosol	cellular_component	0.8534	1	6	2294	170	45598	Pg_S4156.25,Pg_S1552.15,Pg_S3731.15,Pg_S3041.8,Pg_S4994.6,XLOC_525266
GO:0044445	cytosolic part	cellular_component	0.8534	1	6	2294	170	45598	Pg_S3731.15,Pg_S3041.8,XLOC_525266,Pg_S4994.6,Pg_S4156.25,Pg_S1552.15
GO:0009156	ribonucleoside monophosphate biosynthetic process	biological_process	0.85438	1	1	2294	39	45598	Pg_S4399.8
GO:0009161	ribonucleoside monophosphate metabolic process	biological_process	0.85438	1	1	2294	39	45598	Pg_S4399.8
GO:0009378	four-way junction helicase activity	molecular_function	0.85558	1	13	2294	296	45598	Pg_S1202.7,Pg_S2121.1,Pg_S5849.6,Pg_S1104.11,Pg_S8587.2,Pg_S0439.31,Pg_S8966.1,Pg_S0143.1,Pg_S0808.7,Pg_S6123.11,Pg_S5748.2,Pg_S1242.42,Pg_S2704.13
GO:0015267	channel activity	molecular_function	0.85618	1	18	2294	423	45598	Pg_S6640.4,Pg_S3169.2,Pg_S1823.31,Pg_S1759.2,Pg_S1227.41,Pg_S2208.11,Pg_S1726.2,Pg_S3830.26,Pg_S2229.17,Pg_S9409.1,Pg_S3161.7,Pg_S2946.27,Pg_S0620.2,Pg_S3027.16,Pg_S1893.7,Pg_S1749.20,Pg_S1906.1,Pg_S3327.1
GO:0022803	passive transmembrane transporter activity	molecular_function	0.85618	1	18	2294	423	45598	Pg_S2946.27,Pg_S0620.2,Pg_S1749.20,Pg_S1906.1,Pg_S3327.1,Pg_S1893.7,Pg_S3027.16,Pg_S1823.31,Pg_S1759.2,Pg_S3169.2,Pg_S6640.4,Pg_S3830.26,Pg_S2229.17,Pg_S9409.1,Pg_S3161.7,Pg_S1227.41,Pg_S2208.11,Pg_S1726.2
GO:0009847	spore germination	biological_process	0.85658	1	1	2294	37	45598	Pg_S6022.1
GO:0005230	extracellular ligand-gated ion channel activity	molecular_function	0.85714	1	2	2294	61	45598	Pg_S1749.20,Pg_S1759.2
GO:0019900	kinase binding	molecular_function	0.85807	1	2	2294	69	45598	Pg_S4723.1,Pg_S5143.4
GO:0007186	G-protein coupled receptor signaling pathway	biological_process	0.85816	1	17	2294	397	45598	XLOC_055994,Pg_S4660.4,Pg_S1804.3,Pg_S1774.28,Pg_S5164.1,Pg_S1726.2,Pg_S4675.1,Pg_S3002.13,Pg_S0708.2,Pg_S1108.18,Pg_S1066.21,Pg_S2920.4,Pg_S1736.9,Pg_S0400.8,Pg_S3485.8,Pg_S1963.17,Pg_S2145.36
GO:0005801	cis-Golgi network	cellular_component	0.85865	1	2	2294	65	45598	Pg_S4223.3,Pg_S5400.1
GO:0016706	oxidoreductase activity, acting on paired donors, with incorporation or reduction of molecular oxygen, 2-oxoglutarate as one donor, and incorporation of one atom each of oxygen into both donors	molecular_function	0.8589	1	1	2294	33	45598	Pg_S6382.1
GO:0007165	signal transduction	biological_process	0.85913	1	105	2294	2210	45598	Pg_S1034.12,Pg_S3485.8,Pg_S1963.17,Pg_S3843.13,Pg_S1678.57,XLOC_247439,Pg_S2971.18,Pg_S3226.14,Pg_S1552.1,Pg_S4206.2,Pg_S3586.1,Pg_S2631.13,Pg_S0961.53,XLOC_235829,Pg_S4675.1,Pg_S4039.5,XLOC_411558,Pg_S5274.1,Pg_S4333.15,Pg_S5949.7,Pg_S0358.7,XLOC_518807,XLOC_055994,XLOC_194954,Pg_S2618.9,Pg_S0544.61,Pg_S1062.7,Pg_S7323.2,Pg_S5748.2,Pg_S6947.1,Pg_S1170.7,Pg_S2468.11,Pg_S4018.13,XLOC_058044,Pg_S17…
GO:0006497	protein lipidation	biological_process	0.8592	1	3	2294	90	45598	Pg_S3840.9,Pg_S5168.16,XLOC_256103
GO:0006506	GPI anchor biosynthetic process	biological_process	0.8592	1	3	2294	90	45598	Pg_S5168.16,XLOC_256103,Pg_S3840.9
GO:0006661	phosphatidylinositol biosynthetic process	biological_process	0.8592	1	3	2294	90	45598	Pg_S5168.16,XLOC_256103,Pg_S3840.9
GO:0005186	pheromone activity	molecular_function	0.86204	1	1	2294	36	45598	Pg_S0304.12
GO:0006399	tRNA metabolic process	biological_process	0.86241	1	33	2294	726	45598	Pg_S0108.24,Pg_S1110.9,Pg_S6276.3,Pg_S6308.10,Pg_S0536.6,Pg_S0741.61,Pg_S1034.41,Pg_S3064.5,Pg_S1439.10,Pg_S1401.6,Pg_S0061.73,Pg_S5287.7,Pg_S3840.9,Pg_S0350.37,Pg_S2606.7,Pg_S3767.14,Pg_S4249.3,Pg_S0472.52,Pg_S0082.5,Pg_S5782.5,Pg_S3796.7,Pg_S3582.11,Pg_S2673.5,Pg_S6354.2,Pg_S5168.16,Pg_S0245.15,Pg_S0085.47,Pg_S0165.11,XLOC_409277,Pg_S2631.6,Pg_S5873.6,Pg_S4206.2,Pg_S0883.13
GO:0022613	ribonucleoprotein complex biogenesis	biological_process	0.86278	1	13	2294	313	45598	Pg_S3854.1,Pg_S4156.25,Pg_S2588.3,Pg_S3669.7,Pg_S6804.3,Pg_S2631.6,Pg_S1401.6,Pg_S1779.4,Pg_S1095.44,Pg_S2657.1,Pg_S0536.73,Pg_S1416.1,Pg_S1049.27
GO:0033647	host intracellular organelle	cellular_component	0.86325	1	5	2294	148	45598	XLOC_235829,Pg_S5054.2,Pg_S2196.5,Pg_S5509.7,XLOC_235749
GO:0033648	host intracellular membrane-bounded organelle	cellular_component	0.86325	1	5	2294	148	45598	XLOC_235749,Pg_S2196.5,Pg_S5509.7,Pg_S5054.2,XLOC_235829
GO:0032886	regulation of microtubule-based process	biological_process	0.86675	1	2	2294	68	45598	Pg_S5850.4,Pg_S0204.1
GO:0070507	regulation of microtubule cytoskeleton organization	biological_process	0.86675	1	2	2294	68	45598	Pg_S5850.4,Pg_S0204.1
GO:0016050	vesicle organization	biological_process	0.86768	1	1	2294	38	45598	Pg_S0718.8
GO:0046983	protein dimerization activity	molecular_function	0.86886	1	40	2294	954	45598	Pg_S5910.5,Pg_S3669.6,Pg_S3472.10,Pg_S5540.1,Pg_S2435.5,Pg_S4435.6,Pg_S0883.4,Pg_S8510.3,Pg_S0240.2,Pg_S1346.12,Pg_S3178.12,Pg_S2569.13,Pg_S0297.42,Pg_S5400.1,Pg_S1095.44,Pg_S7453.5,Pg_S2588.3,Pg_S1501.33,Pg_S3328.5,Pg_S0111.6,Pg_S1941.17,Pg_S0493.47,Pg_S0096.36,Pg_S2579.21,Pg_S1307.8,Pg_S1604.4,Pg_S0439.2,Pg_S6412.2,Pg_S4223.3,Pg_S5312.8,Pg_S1038.11,Pg_S2848.7,Pg_S5272.2,Pg_S3182.5,Pg_S1503.6,XL…
GO:0042158	lipoprotein biosynthetic process	biological_process	0.87013	1	3	2294	92	45598	Pg_S3840.9,XLOC_256103,Pg_S5168.16
GO:0019866	organelle inner membrane	cellular_component	0.87123	1	12	2294	300	45598	Pg_S1275.6,Pg_S3448.14,Pg_S0050.2,Pg_S1035.9,Pg_S1189.4,Pg_S0812.14,Pg_S2606.7,Pg_S3876.10,Pg_S0538.4,Pg_S0400.26,Pg_S6962.2,Pg_S3226.10
GO:0007017	microtubule-based process	biological_process	0.87248	1	23	2294	538	45598	Pg_S2565.7,Pg_S1979.20,Pg_S0977.2,Pg_S3730.2,Pg_S0227.2,Pg_S8915.2,Pg_S1013.3,Pg_S8954.2,Pg_S3027.7,Pg_S5438.4,Pg_S4338.4,Pg_S0204.1,Pg_S1637.2,Pg_S3669.6,Pg_S7167.2,Pg_S5183.9,Pg_S1845.24,Pg_S0988.29,Pg_S5850.4,Pg_S0356.2,Pg_S5104.2,Pg_S1678.29,Pg_S1514.2
GO:0000275	mitochondrial proton-transporting ATP synthase complex, catalytic core F(1)	cellular_component	0.87394	1	1	2294	39	45598	Pg_S0812.14
GO:0003909	DNA ligase activity	molecular_function	0.87397	1	1	2294	36	45598	Pg_S3401.21
GO:0022610	biological adhesion	biological_process	0.87421	1	11	2294	290	45598	Pg_S0241.17,Pg_S6725.6,Pg_S2664.2,Pg_S0439.2,Pg_S1400.29,Pg_S0958.1,Pg_S0810.2,Pg_S4994.6,XLOC_162399,Pg_S1242.42,Pg_S5948.1
GO:0009073	aromatic amino acid family biosynthetic process	biological_process	0.87454	1	1	2294	39	45598	Pg_S1728.16
GO:0007059	chromosome segregation	biological_process	0.87527	1	6	2294	176	45598	Pg_S5850.4,Pg_S8915.2,Pg_S0204.1,Pg_S0843.4,XLOC_370533,Pg_S5438.4
GO:0005319	lipid transporter activity	molecular_function	0.87537	1	1	2294	37	45598	Pg_S0073.19
GO:0030430	host cell cytoplasm	cellular_component	0.87542	1	1	2294	38	45598	Pg_S1202.7
GO:0017004	cytochrome complex assembly	biological_process	0.87869	1	2	2294	69	45598	Pg_S0883.13,Pg_S4396.6
GO:0004611	phosphoenolpyruvate carboxykinase activity	molecular_function	0.87917	1	1	2294	38	45598	Pg_S2692.25
GO:0005874	microtubule	cellular_component	0.88007	1	2	2294	71	45598	Pg_S0204.1,Pg_S5850.4
GO:0034660	ncRNA metabolic process	biological_process	0.88032	1	43	2294	940	45598	XLOC_409277,Pg_S2588.3,Pg_S0165.11,Pg_S3854.1,Pg_S0085.47,Pg_S0883.13,Pg_S4206.2,Pg_S5873.6,Pg_S1416.1,Pg_S2631.6,Pg_S3796.7,Pg_S3669.7,Pg_S4156.25,Pg_S5782.5,Pg_S0082.5,Pg_S0472.52,Pg_S0245.15,Pg_S1049.27,Pg_S0106.28,Pg_S5168.16,Pg_S0536.73,Pg_S6354.2,Pg_S2673.5,Pg_S3582.11,Pg_S6804.3,Pg_S1439.10,Pg_S4249.3,Pg_S0350.37,Pg_S3767.14,Pg_S2606.7,Pg_S3840.9,Pg_S5287.7,Pg_S0061.73,Pg_S1401.6,Pg_S0741.…
GO:0000280	nuclear division	biological_process	0.88034	1	6	2294	178	45598	Pg_S1887.9,Pg_S5850.4,Pg_S0204.1,Pg_S0810.67,Pg_S4553.1,Pg_S0843.4
GO:0007067	mitosis	biological_process	0.88034	1	6	2294	178	45598	Pg_S1887.9,Pg_S5850.4,Pg_S0204.1,Pg_S0810.67,Pg_S4553.1,Pg_S0843.4
GO:0032801	receptor catabolic process	biological_process	0.88074	1	1	2294	39	45598	Pg_S1227.41
GO:0043566	structure-specific DNA binding	molecular_function	0.88083	1	10	2294	278	45598	Pg_S1804.10,Pg_S0883.13,Pg_S2003.17,Pg_S2176.4,Pg_S2306.11,Pg_S5119.1,Pg_S8590.2,Pg_S7547.2,Pg_S4533.13,Pg_S0896.37
GO:0055082	cellular chemical homeostasis	biological_process	0.88091	1	4	2294	130	45598	Pg_S1726.2,Pg_S2354.4,XLOC_528729,Pg_S8874.2
GO:0009123	nucleoside monophosphate metabolic process	biological_process	0.88222	1	1	2294	43	45598	Pg_S4399.8
GO:0009124	nucleoside monophosphate biosynthetic process	biological_process	0.88222	1	1	2294	43	45598	Pg_S4399.8
GO:0006855	drug transmembrane transport	biological_process	0.88263	1	4	2294	121	45598	Pg_S1678.32,Pg_S1493.12,Pg_S4944.3,Pg_S1637.5
GO:0015238	drug transmembrane transporter activity	molecular_function	0.88263	1	4	2294	121	45598	Pg_S4944.3,Pg_S1493.12,Pg_S1678.32,Pg_S1637.5
GO:0051495	positive regulation of cytoskeleton organization	biological_process	0.88279	1	1	2294	38	45598	Pg_S0298.15
GO:0000278	mitotic cell cycle	biological_process	0.88321	1	7	2294	202	45598	Pg_S0843.4,Pg_S4187.5,Pg_S0204.1,Pg_S0810.67,Pg_S4553.1,Pg_S1887.9,Pg_S5850.4
GO:0003954	NADH dehydrogenase activity	molecular_function	0.88324	1	3	2294	99	45598	Pg_S1812.16,Pg_S0175.24,Pg_S1223.5
GO:0006353	DNA-dependent transcription, termination	biological_process	0.88396	1	1	2294	42	45598	Pg_S2292.19
GO:0023052	signaling	biological_process	0.88541	1	105	2294	2234	45598	Pg_S4333.15,Pg_S5949.7,Pg_S0358.7,XLOC_518807,Pg_S4675.1,Pg_S4039.5,XLOC_411558,Pg_S5274.1,XLOC_194954,Pg_S2618.9,Pg_S0544.61,Pg_S1062.7,XLOC_055994,Pg_S1963.17,Pg_S3843.13,Pg_S1678.57,XLOC_247439,Pg_S2971.18,Pg_S1034.12,Pg_S3485.8,Pg_S4206.2,Pg_S3586.1,Pg_S2631.13,Pg_S0961.53,XLOC_235829,Pg_S3226.14,Pg_S1552.1,Pg_S2920.4,Pg_S3979.8,Pg_S3002.13,Pg_S1726.2,Pg_S0536.6,Pg_S2579.15,Pg_S0917.42,Pg_S08…
GO:0044700	single organism signaling	biological_process	0.88541	1	105	2294	2234	45598	Pg_S1934.4,Pg_S1957.7,Pg_S2208.10,Pg_S2898.9,Pg_S4323.3,Pg_S1774.28,Pg_S1682.4,Pg_S0874.4,Pg_S4994.6,Pg_S5234.11,Pg_S1066.21,Pg_S1108.18,Pg_S1290.14,Pg_S0240.2,Pg_S0073.1,Pg_S0940.11,Pg_S0143.1,Pg_S2891.3,Pg_S4910.6,Pg_S1637.33,Pg_S5158.12,Pg_S2138.6,Pg_S2145.36,Pg_S4752.7,XLOC_525266,Pg_S3761.11,Pg_S4481.11,Pg_S4660.4,Pg_S0227.2,Pg_S1804.3,Pg_S0222.38,XLOC_371687,Pg_S5164.1,Pg_S1552.2,Pg_S4591.2…
GO:0010638	positive regulation of organelle organization	biological_process	0.8859	1	1	2294	39	45598	Pg_S0298.15
GO:0033043	regulation of organelle organization	biological_process	0.88636	1	6	2294	173	45598	Pg_S0204.1,Pg_S4553.1,Pg_S0810.67,Pg_S1887.9,Pg_S0298.15,Pg_S5850.4
GO:0016893	endonuclease activity, active with either ribo- or deoxyribonucleic acids and producing 5'-phosphomonoesters	molecular_function	0.88654	1	7	2294	193	45598	Pg_S3260.5,Pg_S1038.11,Pg_S1004.16,Pg_S0536.6,Pg_S0350.37,Pg_S4206.2,Pg_S1501.33
GO:0005543	phospholipid binding	molecular_function	0.88656	1	6	2294	167	45598	Pg_S2798.13,Pg_S0762.36,Pg_S2813.12,Pg_S0233.8,Pg_S1357.15,Pg_S7822.1
GO:0046474	glycerophospholipid biosynthetic process	biological_process	0.88678	1	3	2294	96	45598	XLOC_256103,Pg_S5168.16,Pg_S3840.9
GO:0001775	cell activation	biological_process	0.88745	1	5	2294	148	45598	Pg_S2898.9,Pg_S1501.19,XLOC_525266,XLOC_085120,Pg_S0073.1
GO:0008138	protein tyrosine/serine/threonine phosphatase activity	molecular_function	0.88766	1	2	2294	63	45598	Pg_S4358.4,Pg_S3401.21
GO:0015035	protein disulfide oxidoreductase activity	molecular_function	0.88807	1	4	2294	151	45598	Pg_S7114.5,Pg_S4420.5,Pg_S7114.7,Pg_S4533.6
GO:0015036	disulfide oxidoreductase activity	molecular_function	0.88807	1	4	2294	151	45598	Pg_S4533.6,Pg_S4420.5,Pg_S7114.7,Pg_S7114.5
GO:0044463	cell projection part	cellular_component	0.88809	1	1	2294	40	45598	Pg_S1306.5
GO:0072509	divalent inorganic cation transmembrane transporter activity	molecular_function	0.88825	1	12	2294	309	45598	Pg_S5410.5,Pg_S4861.12,Pg_S4357.6,Pg_S0403.9,Pg_S0519.23,Pg_S2038.20,Pg_S2692.11,Pg_S2365.1,Pg_S1726.2,Pg_S0708.2,Pg_S4162.1,Pg_S9409.1
GO:0034655	nucleobase-containing compound catabolic process	biological_process	0.88915	1	5	2294	147	45598	Pg_S5101.8,Pg_S1336.15,Pg_S0189.6,Pg_S2447.1,Pg_S0981.26
GO:0015893	drug transport	biological_process	0.89124	1	4	2294	123	45598	Pg_S1493.12,Pg_S4944.3,Pg_S1678.32,Pg_S1637.5
GO:0090484	drug transporter activity	molecular_function	0.89124	1	4	2294	123	45598	Pg_S1637.5,Pg_S4944.3,Pg_S1493.12,Pg_S1678.32
GO:0015297	antiporter activity	molecular_function	0.89133	1	8	2294	230	45598	Pg_S1637.5,Pg_S0333.8,Pg_S4944.3,Pg_S1493.12,Pg_S0403.3,Pg_S2692.16,Pg_S3991.17,Pg_S1678.32
GO:0030131	clathrin adaptor complex	cellular_component	0.89136	1	1	2294	39	45598	Pg_S1960.9
GO:0016591	DNA-directed RNA polymerase II, holoenzyme	cellular_component	0.8918	1	6	2294	181	45598	Pg_S1084.8,Pg_S1420.1,Pg_S3645.2,Pg_S2081.1,Pg_S1106.18,Pg_S4129.6
GO:0051701	interaction with host	biological_process	0.89202	1	12	2294	312	45598	XLOC_036058,Pg_S7088.4,Pg_S2143.13,XLOC_406928,Pg_S0241.17,Pg_S6183.2,XLOC_055994,XLOC_525266,Pg_S2664.2,Pg_S2438.13,Pg_S6485.2,XLOC_385047
GO:0016301	kinase activity	molecular_function	0.89238	1	180	2294	3667	45598	Pg_S1334.14,Pg_S3029.1,Pg_S0159.1,Pg_S5723.3,Pg_S5809.2,Pg_S4018.13,Pg_S2124.28,Pg_S0857.29,Pg_S0509.14,Pg_S1845.6,Pg_S6364.1,Pg_S1570.11,Pg_S2795.4,Pg_S4912.6,Pg_S1551.7,Pg_S0786.26,Pg_S6947.1,Pg_S4265.3,Pg_S1877.3,Pg_S3866.4,Pg_S1124.21,Pg_S1500.31,Pg_S2428.28,Pg_S0810.13,Pg_S7323.3,Pg_S1950.1,Pg_S0122.14,Pg_S1978.1,Pg_S5196.3,Pg_S7433.1,Pg_S1566.13,Pg_S2971.18,Pg_S1902.3,Pg_S0409.24,Pg_S6308.6…
GO:0004659	prenyltransferase activity	molecular_function	0.89255	1	3	2294	102	45598	Pg_S2377.2,Pg_S0472.33,Pg_S4377.5
GO:0006897	endocytosis	biological_process	0.89256	1	1	2294	46	45598	Pg_S7070.6
GO:0004190	aspartic-type endopeptidase activity	molecular_function	0.89259	1	18	2294	466	45598	Pg_S0961.59,Pg_S1507.32,Pg_S4310.2,Pg_S1726.2,Pg_S0785.55,Pg_S3393.8,XLOC_520619,XLOC_235829,XLOC_275501,Pg_S1237.8,Pg_S1530.25,Pg_S1401.6,Pg_S4201.2,XLOC_370801,XLOC_446320,XLOC_235749,Pg_S3704.6,XLOC_275559
GO:0070001	aspartic-type peptidase activity	molecular_function	0.89259	1	18	2294	466	45598	Pg_S1726.2,Pg_S4310.2,Pg_S1507.32,Pg_S0961.59,XLOC_446320,XLOC_235749,Pg_S3704.6,XLOC_275559,XLOC_370801,XLOC_275501,Pg_S1237.8,Pg_S1530.25,Pg_S1401.6,Pg_S4201.2,Pg_S0785.55,Pg_S3393.8,XLOC_235829,XLOC_520619
GO:0000723	telomere maintenance	biological_process	0.89293	1	2	2294	75	45598	Pg_S2704.13,Pg_S0883.13
GO:0032200	telomere organization	biological_process	0.89293	1	2	2294	75	45598	Pg_S2704.13,Pg_S0883.13
GO:0060249	anatomical structure homeostasis	biological_process	0.89293	1	2	2294	75	45598	Pg_S2704.13,Pg_S0883.13
GO:0007610	behavior	biological_process	0.89332	1	1	2294	40	45598	Pg_S5402.10
GO:0007155	cell adhesion	biological_process	0.89332	1	10	2294	275	45598	Pg_S0958.1,Pg_S4994.6,Pg_S0810.2,Pg_S1242.42,Pg_S5948.1,XLOC_162399,Pg_S6725.6,Pg_S2664.2,Pg_S0439.2,Pg_S1400.29
GO:0012505	endomembrane system	cellular_component	0.89391	1	28	2294	651	45598	Pg_S5335.1,Pg_S2207.4,Pg_S3226.10,Pg_S5941.7,Pg_S6647.3,Pg_S1789.2,Pg_S4851.12,Pg_S3250.1,Pg_S6896.2,Pg_S5910.5,Pg_S0718.8,Pg_S3887.24,Pg_S3876.10,Pg_S8874.2,Pg_S5168.16,Pg_S5400.1,Pg_S3991.17,Pg_S3751.11,Pg_S6261.1,Pg_S2569.13,Pg_S1108.18,Pg_S4135.19,Pg_S1915.32,Pg_S4156.25,Pg_S0577.13,Pg_S3138.9,Pg_S1726.2,Pg_S5782.5
GO:0034622	cellular macromolecular complex assembly	biological_process	0.89439	1	25	2294	605	45598	Pg_S0439.2,Pg_S0813.20,Pg_S0883.13,Pg_S4435.6,Pg_S4223.3,Pg_S0575.5,Pg_S0073.1,Pg_S0620.2,Pg_S1815.32,Pg_S1501.19,Pg_S0052.20,XLOC_369655,Pg_S1354.8,Pg_S1291.1,Pg_S1632.21,Pg_S2898.9,Pg_S5400.1,Pg_S1759.2,Pg_S2179.3,Pg_S1877.3,XLOC_525266,Pg_S2569.13,Pg_S0298.15,Pg_S1108.18,Pg_S4396.6
GO:0030983	mismatched DNA binding	molecular_function	0.89546	1	2	2294	71	45598	Pg_S1804.10,Pg_S7547.2
[truncated: 517 more rows]
