# Supplementary material for: Whole Genome Identification and Integrated Analysis of Long Non-Coding RNAs Responding ABA-Mediated Drought Stress in Panax ginseng C.A. Meyer
Source: Curr Issues Mol Biol. 2024 Dec 25;47(1):5. doi: 10.3390/cimb47010005 (PMC11763544; doi:10.3390/cimb47010005)
Supplement: Supplementary file 1 [file cimb-47-00005-s001.zip › supplementary tables for CIMB/Supplementary Table S5 D_A_vs_ck.CAD_GO_enrichment_result.xls]

GO_accession	Description	Term_type	Over_represented_pValue	Corrected_pValue	CAD_item	CAD_list	Bg_item	Bg_list	Gene_names
GO:0044710	single-organism metabolic process	biological_process	1.7611e-44	7.9815e-41	613	2287	7111	45598	Pg_S3165.4,Pg_S2233.1,Pg_S0439.36,Pg_S7858.1,Pg_S2207.29,Pg_S5272.2,Pg_S4206.2,Pg_S3187.18,Pg_S3138.9,Pg_S0125.2,Pg_S5579.11,Pg_S0440.6,Pg_S4155.1,Pg_S0276.10,Pg_S0644.6,Pg_S3839.1,Pg_S4380.10,Pg_S0713.4,Pg_S0374.34,XLOC_296087,Pg_S3887.15,Pg_S1915.8,Pg_S1049.8,Pg_S0234.20,XLOC_411558,Pg_S1058.12,Pg_S1439.10,Pg_S0111.16,Pg_S5052.3,Pg_S3055.8,Pg_S1137.16,Pg_S0298.15,Pg_S3806.1,Pg_S2231.2,Pg_S0032.…
GO:0055114	oxidation-reduction process	biological_process	2.7668e-39	6.2695e-36	415	2287	4346	45598	Pg_S2116.17,Pg_S4733.5,Pg_S2973.29,Pg_S6933.3,Pg_S0659.32,Pg_S0108.24,Pg_S1110.9,Pg_S5902.4,Pg_S2782.6,Pg_S1029.17,Pg_S5206.6,Pg_S2813.17,Pg_S0566.1,Pg_S4765.13,Pg_S3145.5,Pg_S4855.3,Pg_S0406.2,Pg_S8684.1,Pg_S0429.2,Pg_S1389.16,Pg_S3063.1,Pg_S7219.8,Pg_S5464.2,Pg_S3178.15,XLOC_445249,Pg_S3140.3,Pg_S2606.7,Pg_S1106.34,Pg_S0315.1,Pg_S5818.4,Pg_S1295.22,Pg_S0219.56,Pg_S0442.55,Pg_S1718.18,Pg_S3887.2…
GO:0016491	oxidoreductase activity	molecular_function	6.8622e-38	1.0366e-34	423	2287	4535	45598	Pg_S1915.8,Pg_S3033.8,Pg_S2606.4,Pg_S1049.8,Pg_S7119.2,Pg_S5069.6,XLOC_411558,Pg_S1058.12,Pg_S2182.13,Pg_S1652.19,Pg_S0713.4,Pg_S0374.34,Pg_S0647.2,Pg_S4571.4,Pg_S7468.5,Pg_S3073.6,Pg_S2061.12,XLOC_256637,Pg_S6069.4,Pg_S2468.20,Pg_S0440.6,Pg_S4604.8,Pg_S5579.11,Pg_S2035.29,Pg_S9142.1,Pg_S0644.6,Pg_S0276.10,Pg_S2898.9,Pg_S0992.31,Pg_S3839.1,Pg_S6822.1,Pg_S0439.36,Pg_S1908.21,Pg_S5165.4,Pg_S2207.29…
GO:0016717	oxidoreductase activity, acting on paired donors, with oxidation of a pair of donors resulting in the reduction of molecular oxygen to two molecules of water	molecular_function	6.6008e-32	7.4787e-29	42	2287	91	45598	Pg_S2182.13,Pg_S5544.6,Pg_S0659.35,XLOC_429426,Pg_S5424.7,Pg_S5424.5,Pg_S0230.13,Pg_S4588.3,Pg_S4588.6,Pg_S6268.3,Pg_S5424.4,Pg_S6010.6,Pg_S3033.8,Pg_S2182.11,Pg_S4172.4,Pg_S2061.12,Pg_S4588.5,Pg_S7520.1,Pg_S1419.2,Pg_S0730.3,Pg_S1718.18,Pg_S1464.20,Pg_S7520.2,Pg_S3845.5,Pg_S1356.2,Pg_S1936.3,Pg_S3990.4,Pg_S3845.4,Pg_S5135.1,Pg_S6254.1,Pg_S5464.2,Pg_S1718.20,Pg_S4995.17,Pg_S3845.2,Pg_S2520.1,Pg_S…
GO:0003824	catalytic activity	molecular_function	6.5473e-31	5.9345e-28	1384	2287	21996	45598	Pg_S1531.24,Pg_S2148.19,Pg_S3669.7,Pg_S2532.2,Pg_S5312.2,Pg_S6540.3,Pg_S4579.1,Pg_S3527.15,Pg_S1760.1,Pg_S8185.3,Pg_S3058.2,Pg_S0318.12,Pg_S3085.11,Pg_S0402.10,Pg_S1004.2,Pg_S4083.1,Pg_S3087.2,Pg_S0783.13,Pg_S0978.50,Pg_S5490.1,Pg_S0408.50,Pg_S8137.3,Pg_S0439.31,Pg_S3845.2,Pg_S0554.6,Pg_S8186.2,Pg_S2190.17,Pg_S0741.61,Pg_S4157.4,Pg_S6814.2,Pg_S4288.6,Pg_S3759.1,Pg_S0817.6,Pg_S2693.15,Pg_S0090.10,…
GO:0006629	lipid metabolic process	biological_process	1.402e-30	1.059e-27	206	2287	1722	45598	Pg_S2693.15,Pg_S0509.13,Pg_S4675.1,Pg_S4172.4,Pg_S1785.10,Pg_S2061.12,Pg_S7468.5,Pg_S1902.3,Pg_S4380.10,Pg_S0713.4,Pg_S2286.21,Pg_S0219.37,Pg_S0189.6,Pg_S2612.5,Pg_S0234.20,Pg_S0061.86,Pg_S1033.3,Pg_S2182.13,Pg_S3165.1,Pg_S0245.15,Pg_S3086.8,Pg_S5424.4,Pg_S6441.11,Pg_S3033.8,Pg_S4994.6,Pg_S2606.4,Pg_S7699.3,Pg_S6420.5,Pg_S6647.3,Pg_S1516.5,Pg_S1908.21,Pg_S8874.2,Pg_S1450.7,Pg_S1500.29,Pg_S3845.1,…
GO:0016705	oxidoreductase activity, acting on paired donors, with incorporation or reduction of molecular oxygen	molecular_function	7.5168e-30	4.8666e-27	130	2287	886	45598	Pg_S5424.5,Pg_S4588.6,Pg_S4588.3,Pg_S0536.6,Pg_S3716.6,Pg_S1419.2,Pg_S3322.9,Pg_S1907.21,Pg_S1903.27,Pg_S1464.20,Pg_S5887.4,Pg_S3560.2,Pg_S0730.3,Pg_S6069.3,Pg_S1952.5,Pg_S1356.2,Pg_S1936.3,Pg_S7520.2,Pg_S2058.3,XLOC_235158,Pg_S5872.6,Pg_S5464.1,Pg_S2826.5,Pg_S5464.3,Pg_S0741.7,Pg_S0637.4,Pg_S2583.1,Pg_S2061.24,Pg_S3226.14,Pg_S1034.41,Pg_S3369.2,XLOC_429426,Pg_S1526.1,Pg_S1237.36,Pg_S0659.35,Pg_S…
GO:0008152	metabolic process	biological_process	4.1049e-24	2.3254e-21	1462	2287	24455	45598	Pg_S0753.13,Pg_S3796.7,Pg_S0061.73,Pg_S1145.6,Pg_S2891.3,Pg_S3645.2,Pg_S0804.18,Pg_S3326.7,XLOC_475389,Pg_S0043.2,Pg_S4399.8,XLOC_455483,Pg_S0170.7,Pg_S0701.13,Pg_S3109.6,Pg_S0826.1,Pg_S4351.2,XLOC_520619,Pg_S1200.17,Pg_S7592.1,XLOC_159167,Pg_S2145.36,Pg_S4024.2,Pg_S2991.9,Pg_S5719.3,Pg_S4995.17,Pg_S0012.16,Pg_S5981.1,Pg_S1227.9,Pg_S0420.8,Pg_S4369.16,Pg_S5145.8,Pg_S3090.2,XLOC_067499,Pg_S2392.18…
GO:0009579	thylakoid	cellular_component	1.0585e-21	4.7971e-19	64	2287	322	45598	Pg_S0343.7,Pg_S2231.2,Pg_S3318.3,Pg_S2078.2,Pg_S1145.6,Pg_S1847.22,Pg_S0318.32,Pg_S1171.12,Pg_S0483.4,XLOC_048258,Pg_S2159.13,XLOC_153289,XLOC_369655,Pg_S2305.1,Pg_S4660.3,Pg_S1200.17,Pg_S2592.5,Pg_S2145.35,Pg_S2138.21,Pg_S0052.31,Pg_S6588.6,Pg_S2798.19,Pg_S1200.10,Pg_S0803.2,Pg_S4601.14,Pg_S0925.31,XLOC_300536,XLOC_161250,Pg_S2471.17,Pg_S0928.1,Pg_S4206.2,Pg_S2799.2,Pg_S0148.7,Pg_S1555.2,Pg_S152…
GO:0044436	thylakoid part	cellular_component	1.0585e-21	4.7971e-19	64	2287	322	45598	XLOC_161250,Pg_S1200.10,Pg_S0803.2,XLOC_300536,Pg_S4601.14,Pg_S0925.31,Pg_S2471.17,Pg_S2138.21,Pg_S2592.5,Pg_S2145.35,Pg_S6588.6,Pg_S2798.19,Pg_S0052.31,Pg_S0483.4,Pg_S1171.12,Pg_S2159.13,XLOC_048258,XLOC_369655,XLOC_153289,Pg_S0318.32,Pg_S2305.1,Pg_S4660.3,Pg_S1200.17,Pg_S3318.3,Pg_S2231.2,Pg_S0343.7,Pg_S2078.2,Pg_S1145.6,Pg_S1847.22,Pg_S1555.3,Pg_S0883.13,Pg_S7592.4,XLOC_057560,Pg_S6588.12,XLOC…
GO:0034357	photosynthetic membrane	cellular_component	4.8807e-20	2.0109e-17	59	2287	298	45598	Pg_S2798.19,Pg_S1855.1,Pg_S0052.31,Pg_S5610.1,Pg_S0500.11,Pg_S5713.2,Pg_S1185.35,Pg_S2138.21,Pg_S0536.6,Pg_S4412.8,Pg_S3390.2,Pg_S0989.5,Pg_S0454.1,Pg_S2592.5,XLOC_296087,Pg_S2145.35,Pg_S7592.4,XLOC_369614,Pg_S6588.12,XLOC_057560,Pg_S2471.17,Pg_S1544.19,XLOC_161250,Pg_S1555.3,Pg_S1200.10,Pg_S4601.14,XLOC_300536,Pg_S0803.2,Pg_S1528.26,Pg_S2078.2,Pg_S3845.1,Pg_S1145.6,Pg_S0244.45,Pg_S1847.22,XLOC_4…
GO:0009521	photosystem	cellular_component	9.8729e-20	3.7287e-17	56	2287	275	45598	Pg_S1528.26,Pg_S2078.2,Pg_S1145.6,Pg_S1847.22,Pg_S3845.1,XLOC_463387,Pg_S0244.45,Pg_S0148.7,Pg_S1555.2,Pg_S4206.2,Pg_S2231.2,Pg_S3318.3,Pg_S0928.1,Pg_S0343.7,Pg_S2305.1,Pg_S1200.17,Pg_S1555.4,Pg_S0125.2,Pg_S0087.7,Pg_S6053.13,XLOC_048258,Pg_S2159.13,Pg_S4072.8,Pg_S1171.12,Pg_S0483.4,Pg_S6159.3,XLOC_369655,XLOC_153289,Pg_S0318.32,Pg_S2798.19,Pg_S5610.1,Pg_S1855.1,Pg_S0052.31,Pg_S1185.35,Pg_S5713.2…
GO:0004553	hydrolase activity, hydrolyzing O-glycosyl compounds	molecular_function	1.2473e-17	4.3481e-15	118	2287	1010	45598	Pg_S0234.20,Pg_S0889.37,Pg_S1560.11,Pg_S3919.1,Pg_S0967.47,Pg_S2935.1,Pg_S0294.1,Pg_S0227.6,Pg_S1255.25,Pg_S0857.29,Pg_S0662.34,Pg_S3414.17,Pg_S1345.5,Pg_S0402.52,Pg_S3759.1,Pg_S1715.8,Pg_S6649.4,Pg_S4110.10,Pg_S1858.19,Pg_S2784.14,Pg_S1300.10,Pg_S6673.2,Pg_S0090.10,XLOC_230519,Pg_S3783.16,XLOC_029186,Pg_S0431.44,Pg_S4484.10,Pg_S4390.7,Pg_S3597.4,Pg_S1220.6,Pg_S6571.5,Pg_S3132.21,XLOC_440369,Pg_S…
GO:0016798	hydrolase activity, acting on glycosyl bonds	molecular_function	2.0743e-17	6.7148e-15	124	2287	1092	45598	Pg_S0544.45,Pg_S0840.7,Pg_S6467.1,Pg_S3712.5,Pg_S1758.10,Pg_S5060.2,Pg_S4601.14,Pg_S3431.9,Pg_S6113.2,Pg_S1410.17,Pg_S3736.6,Pg_S0399.47,XLOC_527154,Pg_S5036.1,Pg_S0765.9,Pg_S8590.2,XLOC_359260,Pg_S1812.13,Pg_S2241.10,Pg_S3698.4,Pg_S7804.2,Pg_S0297.40,Pg_S2579.3,Pg_S7699.9,Pg_S6478.2,Pg_S2538.10,Pg_S1304.4,Pg_S7105.2,Pg_S3062.5,Pg_S1135.37,XLOC_262060,Pg_S0682.47,Pg_S3720.2,Pg_S3613.11,Pg_S0102.4…
GO:0008150	biological_process	biological_process	2.246e-16	6.7859e-14	1798	2287	32461	45598	Pg_S7088.4,Pg_S0708.2,Pg_S0988.29,Pg_S5743.10,Pg_S1888.7,Pg_S2375.8,Pg_S0234.28,Pg_S1135.1,Pg_S3386.27,Pg_S3876.10,Pg_S0477.1,Pg_S4929.11,XLOC_077031,Pg_S3578.15,Pg_S0891.7,Pg_S5863.11,XLOC_048258,XLOC_335059,Pg_S2946.4,Pg_S1813.6,Pg_S0708.12,Pg_S7105.2,Pg_S5861.1,Pg_S6371.8,Pg_S3429.20,Pg_S0488.27,Pg_S5486.5,Pg_S1183.12,Pg_S4604.9,Pg_S1749.20,Pg_S6179.2,Pg_S1726.2,Pg_S3771.4,Pg_S0403.60,Pg_S0143…
GO:0015979	photosynthesis	biological_process	5.7115e-16	1.6178e-13	58	2287	352	45598	XLOC_057560,Pg_S6588.12,XLOC_369614,Pg_S2471.17,Pg_S1544.19,Pg_S7592.4,Pg_S1200.10,Pg_S0803.2,Pg_S4601.14,XLOC_300536,XLOC_161250,Pg_S1555.3,Pg_S1855.1,Pg_S0052.31,Pg_S5610.1,Pg_S1185.35,Pg_S5713.2,Pg_S0500.11,Pg_S2798.19,Pg_S2592.5,XLOC_296087,Pg_S0454.1,Pg_S0536.6,Pg_S2138.21,Pg_S0989.5,Pg_S3390.2,Pg_S4412.8,Pg_S0125.2,Pg_S1555.4,Pg_S0429.2,Pg_S2305.1,Pg_S1200.17,Pg_S0318.32,Pg_S4072.8,Pg_S0483…
GO:0005975	carbohydrate metabolic process	biological_process	6.1004e-16	1.6263e-13	206	2287	2285	45598	Pg_S0473.6,XLOC_455483,Pg_S1227.8,Pg_S2375.8,Pg_S1888.7,Pg_S0297.48,Pg_S1097.9,Pg_S3109.6,Pg_S1798.6,Pg_S2290.6,Pg_S0358.6,Pg_S3327.1,Pg_S2891.3,Pg_S1110.9,Pg_S4468.25,XLOC_296732,Pg_S2369.7,Pg_S5981.1,Pg_S0891.7,Pg_S1227.9,Pg_S0590.1,Pg_S6455.10,Pg_S0477.1,Pg_S1793.3,Pg_S4589.7,Pg_S0039.1,Pg_S5158.12,Pg_S2324.1,Pg_S1615.19,Pg_S5119.1,Pg_S0012.16,Pg_S0297.40,Pg_S5183.4,Pg_S7699.9,Pg_S6478.2,Pg_S2…
GO:0008610	lipid biosynthetic process	biological_process	2.8676e-15	7.22e-13	103	2287	875	45598	Pg_S1389.43,Pg_S0061.86,Pg_S6389.3,Pg_S6308.5,Pg_S0544.32,Pg_S3165.1,Pg_S0245.15,Pg_S2706.8,Pg_S2606.4,Pg_S4604.7,Pg_S0761.4,Pg_S0509.13,Pg_S4675.1,Pg_S1785.10,Pg_S7468.5,Pg_S2924.15,Pg_S2286.21,Pg_S4342.7,Pg_S0713.4,Pg_S4380.10,Pg_S0219.37,Pg_S3285.5,Pg_S0129.6,Pg_S0213.51,Pg_S3085.11,Pg_S8325.1,Pg_S3839.1,Pg_S0148.25,Pg_S5991.6,Pg_S0889.28,Pg_S3138.9,Pg_S4288.6,Pg_S6041.4,Pg_S6848.2,Pg_S4604.8,…
GO:0046906	tetrapyrrole binding	molecular_function	3.0979e-15	7.3893e-13	99	2287	873	45598	Pg_S2898.9,Pg_S2058.3,Pg_S0408.50,Pg_S5490.1,XLOC_289152,Pg_S0644.6,Pg_S1952.5,Pg_S0125.2,Pg_S2046.3,Pg_S9142.1,Pg_S1915.15,XLOC_203504,Pg_S6069.4,Pg_S2468.20,XLOC_235158,Pg_S3411.12,Pg_S2583.1,Pg_S0637.4,Pg_S0741.7,Pg_S2971.15,Pg_S2799.2,Pg_S3296.1,Pg_S2148.19,Pg_S5490.2,Pg_S0961.53,Pg_S3226.14,Pg_S0244.45,Pg_S6822.1,Pg_S0883.13,Pg_S1058.12,Pg_S3948.8,Pg_S1555.3,Pg_S5069.6,Pg_S7666.4,Pg_S6588.12…
GO:0005506	iron ion binding	molecular_function	6.6874e-15	1.5154e-12	90	2287	761	45598	Pg_S6588.12,Pg_S7666.4,Pg_S1189.4,Pg_S1058.12,Pg_S6389.3,Pg_S5069.6,Pg_S6069.3,Pg_S3560.2,XLOC_297171,Pg_S4405.5,Pg_S5887.4,Pg_S3819.4,Pg_S1903.27,Pg_S1907.21,Pg_S3716.6,Pg_S7969.1,Pg_S9142.1,Pg_S4288.6,Pg_S2046.3,XLOC_235158,Pg_S6069.4,Pg_S2898.9,Pg_S2058.3,Pg_S0408.50,Pg_S5490.1,XLOC_528729,Pg_S3085.11,XLOC_289152,Pg_S1952.5,Pg_S0644.6,Pg_S0961.53,Pg_S1286.12,Pg_S3226.14,Pg_S0304.12,Pg_S0244.45…
GO:0044255	cellular lipid metabolic process	biological_process	2.0662e-13	4.4591e-11	107	2287	988	45598	Pg_S3285.5,Pg_S0219.37,Pg_S0189.6,Pg_S2612.5,Pg_S1902.3,Pg_S0247.24,Pg_S4380.10,Pg_S1785.10,Pg_S6673.2,Pg_S2693.15,Pg_S0509.13,Pg_S0975.15,Pg_S6441.11,Pg_S0883.13,Pg_S3165.1,Pg_S0544.32,Pg_S1033.3,Pg_S0245.15,Pg_S3086.8,Pg_S1389.43,Pg_S0061.86,Pg_S6389.3,Pg_S0304.12,Pg_S0358.18,Pg_S1908.21,Pg_S1516.5,Pg_S1500.29,Pg_S8874.2,Pg_S6370.2,Pg_S0378.7,Pg_S6420.5,Pg_S6647.3,Pg_S7699.3,Pg_S0096.29,Pg_S310…
GO:0020037	heme binding	molecular_function	3.2807e-13	6.6661e-11	92	2287	848	45598	Pg_S4698.2,Pg_S3369.2,XLOC_297135,Pg_S1526.1,Pg_S5342.1,Pg_S1237.36,Pg_S3754.1,Pg_S6876.1,Pg_S2798.11,Pg_S0093.88,Pg_S1715.11,Pg_S6623.1,Pg_S1012.7,Pg_S7580.3,Pg_S6850.1,Pg_S3716.5,Pg_S5861.1,Pg_S0280.24,Pg_S6008.8,Pg_S3887.28,Pg_S1964.1,Pg_S2973.18,Pg_S1106.34,Pg_S1964.5,Pg_S0406.2,Pg_S1199.14,Pg_S0664.4,Pg_S1389.16,Pg_S2991.9,Pg_S3293.6,Pg_S0280.33,XLOC_445249,Pg_S6850.3,Pg_S0566.1,Pg_S1097.2,P…
GO:0009522	photosystem I	cellular_component	3.383e-13	6.6661e-11	23	2287	75	45598	Pg_S1200.17,Pg_S7592.4,Pg_S2305.1,Pg_S1555.4,Pg_S1544.19,Pg_S2471.17,XLOC_369614,XLOC_369655,XLOC_161250,Pg_S6053.13,Pg_S1200.10,Pg_S2798.19,Pg_S2078.2,Pg_S0500.11,Pg_S1185.35,Pg_S5610.1,Pg_S1855.1,Pg_S1555.2,Pg_S3390.2,Pg_S3318.3,Pg_S0928.1,Pg_S0343.7,Pg_S0454.1
GO:0048037	cofactor binding	molecular_function	6.6273e-12	1.2515e-09	146	2287	1617	45598	Pg_S3322.9,Pg_S0913.16,Pg_S4836.10,Pg_S0536.6,Pg_S0761.4,Pg_S3009.14,Pg_S7205.11,Pg_S0121.20,Pg_S4994.7,Pg_S7514.3,Pg_S0476.47,Pg_S4911.3,Pg_S2924.15,Pg_S4342.7,Pg_S6308.5,Pg_S0883.13,Pg_S2706.8,Pg_S2971.19,XLOC_057560,Pg_S3173.3,Pg_S4604.7,Pg_S2811.8,Pg_S6679.6,Pg_S2951.7,Pg_S3078.5,Pg_S2455.14,Pg_S1295.30,Pg_S2826.5,Pg_S1632.2,Pg_S3591.2,Pg_S5466.9,Pg_S5744.4,Pg_S4501.1,Pg_S1185.1,Pg_S0981.31,P…
GO:0050662	coenzyme binding	molecular_function	7.8701e-12	1.4267e-09	127	2287	1348	45598	Pg_S1110.9,Pg_S1372.12,Pg_S2782.6,Pg_S0925.47,Pg_S3326.7,Pg_S0108.24,Pg_S6933.3,Pg_S1439.10,Pg_S1518.26,Pg_S5052.3,Pg_S1275.7,Pg_S3806.5,Pg_S0753.13,Pg_S0496.3,Pg_S3145.5,Pg_S0648.3,Pg_S6601.1,Pg_S3806.1,Pg_S6039.3,Pg_S1500.34,Pg_S8208.2,Pg_S3145.1,Pg_S1415.9,Pg_S3063.1,Pg_S4497.14,Pg_S5287.7,Pg_S0315.1,Pg_S0428.4,Pg_S9207.1,Pg_S2606.7,Pg_S3582.11,Pg_S3013.7,Pg_S1551.6,Pg_S3064.5,Pg_S0034.1,Pg_S1…
GO:0044281	small molecule metabolic process	biological_process	7.7211e-10	1.3458e-07	184	2287	2314	45598	Pg_S1615.19,Pg_S0810.2,Pg_S5123.2,Pg_S2145.36,Pg_S5119.1,Pg_S2238.4,XLOC_122049,Pg_S0590.1,Pg_S0142.32,Pg_S2606.7,Pg_S3579.4,Pg_S0061.73,Pg_S6933.3,Pg_S3645.2,Pg_S1290.11,Pg_S1740.29,Pg_S1110.9,Pg_S2105.1,Pg_S0043.2,Pg_S4399.8,Pg_S0108.24,Pg_S8047.1,Pg_S0473.6,Pg_S1029.17,Pg_S0682.21,Pg_S1214.13,Pg_S1451.9,Pg_S6308.10,Pg_S0126.10,Pg_S1501.43,Pg_S1050.14,Pg_S0068.11,Pg_S5158.9,Pg_S0520.7,Pg_S3083.…
GO:0009341	beta-galactosidase complex	cellular_component	8.7007e-09	1.4604e-06	15	2287	45	45598	Pg_S1135.37,Pg_S5092.1,Pg_S3062.5,Pg_S1715.26,Pg_S1973.14,XLOC_359260,Pg_S0247.57,Pg_S3109.6,Pg_S1758.10,Pg_S4601.14,Pg_S1793.3,Pg_S4250.2,Pg_S6478.2,Pg_S1715.8,Pg_S0891.7
GO:0006082	organic acid metabolic process	biological_process	1.2221e-08	1.9781e-06	122	2287	1420	45598	Pg_S0032.8,Pg_S3318.3,Pg_S6601.1,Pg_S1110.9,Pg_S0043.2,Pg_S8047.1,Pg_S0108.24,Pg_S1439.10,Pg_S3645.2,Pg_S6933.3,Pg_S0061.73,Pg_S0741.47,Pg_S1518.26,Pg_S3579.4,Pg_S3806.5,Pg_S0493.25,Pg_S1290.11,Pg_S9207.1,Pg_S5324.5,Pg_S1728.16,Pg_S2606.7,Pg_S3582.11,Pg_S0760.46,Pg_S0602.22,XLOC_122049,Pg_S2238.4,Pg_S1415.9,Pg_S1632.24,Pg_S1144.15,Pg_S1615.19,Pg_S0367.37,Pg_S5123.2,XLOC_212995,Pg_S5287.7,Pg_S0810…
GO:0043436	oxoacid metabolic process	biological_process	1.3827e-08	2.1608e-06	121	2287	1408	45598	Pg_S3318.3,Pg_S6601.1,Pg_S0032.8,Pg_S3806.5,Pg_S0493.25,Pg_S1290.11,Pg_S6933.3,Pg_S3645.2,Pg_S1439.10,Pg_S1518.26,Pg_S0741.47,Pg_S3579.4,Pg_S0061.73,Pg_S8047.1,Pg_S0108.24,Pg_S0043.2,Pg_S1110.9,Pg_S0760.46,Pg_S3582.11,Pg_S2606.7,Pg_S1728.16,Pg_S5324.5,Pg_S9207.1,XLOC_212995,Pg_S5123.2,Pg_S5287.7,Pg_S0810.2,Pg_S1632.24,Pg_S1144.15,Pg_S1615.19,Pg_S0367.37,XLOC_122049,Pg_S0602.22,Pg_S1415.9,Pg_S2238…
GO:0044262	cellular carbohydrate metabolic process	biological_process	1.505e-08	2.2736e-06	52	2287	443	45598	Pg_S5981.1,Pg_S0590.1,Pg_S6455.10,Pg_S0426.4,Pg_S2847.5,Pg_S0477.1,Pg_S0001.1,XLOC_235158,Pg_S2432.6,XLOC_256637,Pg_S1141.3,Pg_S1615.19,Pg_S0755.1,Pg_S1993.32,Pg_S1035.9,Pg_S0012.16,Pg_S5993.1,Pg_S0473.6,Pg_S3171.16,Pg_S2762.11,XLOC_455483,Pg_S3718.1,Pg_S2290.6,Pg_S6370.2,Pg_S3327.1,Pg_S0358.18,Pg_S2720.6,Pg_S0684.12,Pg_S0753.40,Pg_S1145.9,Pg_S8559.1,XLOC_455482,Pg_S0290.6,Pg_S4114.9,Pg_S1220.10,…
GO:0004568	chitinase activity	molecular_function	2.9351e-08	4.2909e-06	10	2287	22	45598	Pg_S6571.5,Pg_S0491.15,Pg_S6113.2,Pg_S1220.6,XLOC_230519,Pg_S2935.1,XLOC_230567,Pg_S1345.5,Pg_S5473.2,Pg_S2323.1
GO:0034637	cellular carbohydrate biosynthetic process	biological_process	4.2465e-08	6.0142e-06	40	2287	302	45598	Pg_S2847.5,Pg_S0426.4,Pg_S0590.1,Pg_S6455.10,Pg_S5981.1,Pg_S0001.1,Pg_S0477.1,XLOC_235158,Pg_S2432.6,Pg_S5993.1,Pg_S0012.16,Pg_S1035.9,Pg_S1993.32,Pg_S0755.1,XLOC_455483,Pg_S0473.6,Pg_S3171.16,Pg_S3327.1,Pg_S6370.2,Pg_S2290.6,Pg_S2720.6,Pg_S0684.12,Pg_S0358.18,Pg_S8559.1,Pg_S1145.9,XLOC_455482,Pg_S0290.6,Pg_S4114.9,Pg_S1189.4,Pg_S0509.13,Pg_S5206.15,Pg_S7900.2,Pg_S0288.34,Pg_S1785.10,Pg_S5863.1,P…
GO:0015925	galactosidase activity	molecular_function	4.4543e-08	6.1173e-06	17	2287	65	45598	Pg_S4250.2,Pg_S3109.6,Pg_S1715.8,Pg_S6478.2,Pg_S1135.37,Pg_S3062.5,Pg_S1793.3,Pg_S4601.14,Pg_S1758.10,Pg_S0891.7,Pg_S1715.26,Pg_S1973.14,Pg_S5092.1,Pg_S2120.9,Pg_S0247.57,Pg_S0039.1,XLOC_359260
GO:0019752	carboxylic acid metabolic process	biological_process	5.7324e-08	7.6409e-06	117	2287	1386	45598	Pg_S9207.1,Pg_S5324.5,Pg_S2606.7,Pg_S1728.16,Pg_S3582.11,Pg_S0760.46,Pg_S0602.22,XLOC_122049,Pg_S1415.9,Pg_S2238.4,Pg_S1632.24,Pg_S1615.19,Pg_S0367.37,Pg_S1144.15,Pg_S5123.2,Pg_S5287.7,Pg_S0810.2,XLOC_212995,Pg_S0032.8,Pg_S3318.3,Pg_S6601.1,Pg_S0043.2,Pg_S1110.9,Pg_S8047.1,Pg_S0108.24,Pg_S3645.2,Pg_S1439.10,Pg_S6933.3,Pg_S1518.26,Pg_S0741.47,Pg_S0061.73,Pg_S3579.4,Pg_S3806.5,Pg_S0493.25,Pg_S1290.…
GO:0016998	cell wall macromolecule catabolic process	biological_process	6.994e-08	8.8019e-06	10	2287	24	45598	Pg_S1345.5,Pg_S2323.1,Pg_S5473.2,Pg_S6113.2,Pg_S0491.15,Pg_S1220.6,Pg_S6571.5,XLOC_230567,XLOC_230519,Pg_S2935.1
GO:0006720	isoprenoid metabolic process	biological_process	7.186e-08	8.8019e-06	32	2287	214	45598	Pg_S2606.7,Pg_S0148.25,Pg_S0315.1,Pg_S5991.6,Pg_S0213.51,Pg_S1551.6,Pg_S8325.1,Pg_S4604.8,Pg_S4375.11,Pg_S5287.7,Pg_S3063.1,Pg_S6647.3,Pg_S7699.3,Pg_S1410.2,Pg_S0304.36,Pg_S1908.21,Pg_S1518.26,Pg_S2673.5,Pg_S0544.32,Pg_S6896.2,Pg_S0245.15,Pg_S1034.41,Pg_S1389.43,Pg_S0061.86,Pg_S6308.10,Pg_S2229.10,Pg_S1135.32,Pg_S4604.9,Pg_S0833.9,Pg_S0849.33,Pg_S3064.5,Pg_S0247.51
GO:0008299	isoprenoid biosynthetic process	biological_process	7.186e-08	8.8019e-06	32	2287	214	45598	Pg_S2606.7,Pg_S0315.1,Pg_S5991.6,Pg_S0148.25,Pg_S1551.6,Pg_S8325.1,Pg_S0213.51,Pg_S4375.11,Pg_S4604.8,Pg_S5287.7,Pg_S3063.1,Pg_S6647.3,Pg_S7699.3,Pg_S1908.21,Pg_S0304.36,Pg_S1410.2,Pg_S1518.26,Pg_S0544.32,Pg_S2673.5,Pg_S0245.15,Pg_S6896.2,Pg_S1389.43,Pg_S1034.41,Pg_S0061.86,Pg_S6308.10,Pg_S2229.10,Pg_S4604.9,Pg_S1135.32,Pg_S0833.9,Pg_S0849.33,Pg_S0247.51,Pg_S3064.5
GO:0004565	beta-galactosidase activity	molecular_function	8.3671e-08	9.9788e-06	15	2287	53	45598	XLOC_359260,Pg_S0247.57,Pg_S3062.5,Pg_S5092.1,Pg_S1135.37,Pg_S1973.14,Pg_S1715.26,Pg_S6478.2,Pg_S0891.7,Pg_S1715.8,Pg_S1758.10,Pg_S4601.14,Pg_S3109.6,Pg_S4250.2,Pg_S1793.3
GO:0033897	ribonuclease T2 activity	molecular_function	1.5525e-07	1.8041e-05	12	2287	37	45598	Pg_S0939.10,Pg_S3660.9,Pg_S8361.2,Pg_S3169.2,Pg_S8361.1,Pg_S3087.1,Pg_S0722.1,Pg_S2185.1,Pg_S0035.15,Pg_S0091.2,Pg_S7439.1,Pg_S3087.2
GO:0003854	3-beta-hydroxy-delta5-steroid dehydrogenase activity	molecular_function	2.0546e-07	2.217e-05	31	2287	214	45598	Pg_S2606.4,Pg_S2744.3,Pg_S6848.2,Pg_S4604.7,Pg_S0889.28,Pg_S1451.9,Pg_S3839.1,Pg_S6308.5,Pg_S2706.8,Pg_S1804.3,Pg_S0652.5,Pg_S3013.7,Pg_S5466.9,Pg_S0925.47,Pg_S0496.3,Pg_S2924.15,Pg_S5052.3,Pg_S4501.1,Pg_S4342.7,Pg_S2286.21,Pg_S0713.4,Pg_S0648.3,Pg_S7468.5,Pg_S4255.1,Pg_S8334.2,Pg_S1632.2,Pg_S0547.1,Pg_S0761.4,Pg_S6039.3,Pg_S4675.1,Pg_S6601.1
GO:0016229	steroid dehydrogenase activity	molecular_function	2.0546e-07	2.217e-05	31	2287	214	45598	Pg_S1804.3,Pg_S2706.8,Pg_S6308.5,Pg_S3839.1,Pg_S3013.7,Pg_S0652.5,Pg_S6848.2,Pg_S4604.7,Pg_S2744.3,Pg_S2606.4,Pg_S0889.28,Pg_S1451.9,Pg_S4255.1,Pg_S8334.2,Pg_S7468.5,Pg_S0648.3,Pg_S6601.1,Pg_S4675.1,Pg_S6039.3,Pg_S0761.4,Pg_S1632.2,Pg_S0547.1,Pg_S0925.47,Pg_S5466.9,Pg_S0713.4,Pg_S4342.7,Pg_S2286.21,Pg_S4501.1,Pg_S5052.3,Pg_S2924.15,Pg_S0496.3
GO:0033764	steroid dehydrogenase activity, acting on the CH-OH group of donors, NAD or NADP as acceptor	molecular_function	2.0546e-07	2.217e-05	31	2287	214	45598	Pg_S0648.3,Pg_S8334.2,Pg_S4255.1,Pg_S7468.5,Pg_S0761.4,Pg_S6039.3,Pg_S1632.2,Pg_S0547.1,Pg_S6601.1,Pg_S4675.1,Pg_S0925.47,Pg_S5466.9,Pg_S5052.3,Pg_S2924.15,Pg_S0496.3,Pg_S0713.4,Pg_S4342.7,Pg_S2286.21,Pg_S4501.1,Pg_S6308.5,Pg_S3839.1,Pg_S1804.3,Pg_S2706.8,Pg_S0652.5,Pg_S3013.7,Pg_S2606.4,Pg_S6848.2,Pg_S4604.7,Pg_S2744.3,Pg_S1451.9,Pg_S0889.28
GO:0004185	serine-type carboxypeptidase activity	molecular_function	2.4747e-07	2.5769e-05	20	2287	101	45598	Pg_S1305.4,Pg_S6571.5,Pg_S6113.2,Pg_S0851.2,Pg_S1038.27,Pg_S5217.1,Pg_S2924.5,Pg_S3287.13,Pg_S0450.15,Pg_S0050.2,Pg_S0547.1,Pg_S0277.44,Pg_S0720.3,Pg_S8178.1,Pg_S4501.1,Pg_S2680.1,Pg_S6641.1,Pg_S1963.1,Pg_S3565.5,Pg_S6432.6
GO:0016614	oxidoreductase activity, acting on CH-OH group of donors	molecular_function	2.5018e-07	2.5769e-05	70	2287	732	45598	Pg_S1110.9,Pg_S0925.47,Pg_S3326.7,Pg_S1518.26,Pg_S0061.73,Pg_S3806.5,Pg_S5052.3,Pg_S0304.36,Pg_S0753.13,Pg_S0496.3,Pg_S4255.1,Pg_S0648.3,Pg_S6601.1,Pg_S6039.3,Pg_S5287.7,Pg_S4497.14,Pg_S0315.1,Pg_S2606.7,Pg_S3013.7,Pg_S3582.11,Pg_S3064.5,Pg_S8334.2,Pg_S0547.1,Pg_S2744.3,Pg_S6308.10,Pg_S3959.3,Pg_S2176.4,Pg_S1451.9,Pg_S1804.3,Pg_S0358.22,Pg_S2673.5,Pg_S0126.10,Pg_S1034.41,Pg_S0652.5,Pg_S5466.9,Pg_…
GO:0016051	carbohydrate biosynthetic process	biological_process	4.0926e-07	4.1217e-05	49	2287	443	45598	Pg_S1785.10,Pg_S0288.34,Pg_S1749.20,Pg_S7900.2,Pg_S0509.13,Pg_S5206.15,Pg_S3285.5,Pg_S0472.1,Pg_S2229.17,Pg_S3064.5,Pg_S1671.24,Pg_S0181.8,Pg_S5863.1,XLOC_455482,Pg_S4665.8,Pg_S0290.6,Pg_S1203.8,Pg_S8559.1,Pg_S0051.3,Pg_S1145.9,Pg_S1189.4,Pg_S3346.6,Pg_S4114.9,Pg_S4766.9,Pg_S0473.6,Pg_S3171.16,XLOC_455483,Pg_S0684.12,Pg_S2720.6,Pg_S1110.9,Pg_S0358.18,Pg_S2290.6,Pg_S3327.1,Pg_S6370.2,Pg_S0477.1,Pg…
GO:0009767	photosynthetic electron transport chain	biological_process	7.3534e-07	7.2447e-05	8	2287	18	45598	Pg_S2159.13,Pg_S1555.3,Pg_S2231.2,Pg_S2592.5,XLOC_296087,Pg_S0429.2,Pg_S0052.31,Pg_S0125.2
GO:0016168	chlorophyll binding	molecular_function	7.7565e-07	7.4792e-05	7	2287	13	45598	XLOC_296087,Pg_S2592.5,Pg_S0052.31,Pg_S0125.2,Pg_S2159.13,Pg_S1555.3,Pg_S2231.2
GO:0009523	photosystem II	cellular_component	8.9585e-07	8.4583e-05	27	2287	188	45598	Pg_S6588.12,XLOC_057560,Pg_S0318.32,Pg_S4601.14,XLOC_300536,Pg_S0803.2,Pg_S0087.7,XLOC_048258,Pg_S4072.8,Pg_S1171.12,Pg_S6159.3,Pg_S0483.4,XLOC_153289,Pg_S0148.7,Pg_S5713.2,Pg_S1528.26,Pg_S3845.1,Pg_S1145.6,XLOC_463387,Pg_S1847.22,Pg_S0244.45,Pg_S0343.7,Pg_S2138.21,Pg_S4206.2,Pg_S0536.6,Pg_S4412.8,Pg_S0989.5
GO:0032787	monocarboxylic acid metabolic process	biological_process	1.2142e-06	0.0001123	43	2287	386	45598	Pg_S0961.38,Pg_S4604.9,Pg_S4380.10,Pg_S5320.7,Pg_S8185.2,Pg_S5818.4,Pg_S2003.19,Pg_S6371.8,Pg_S0189.6,Pg_S3064.5,XLOC_297706,Pg_S6389.3,Pg_S0883.13,Pg_S3165.1,Pg_S1451.9,Pg_S5727.6,Pg_S6308.10,Pg_S3318.3,Pg_S0096.29,Pg_S6420.5,Pg_S0378.7,Pg_S0061.73,Pg_S1518.26,Pg_S3806.5,Pg_S1110.9,Pg_S0304.12,Pg_S3582.11,Pg_S3085.11,Pg_S0129.6,Pg_S0760.46,Pg_S5324.5,Pg_S9207.1,Pg_S2606.7,Pg_S1632.24,Pg_S1615.19…
GO:0006032	chitin catabolic process	biological_process	1.4438e-06	0.00012583	10	2287	31	45598	Pg_S6571.5,Pg_S1220.6,Pg_S0491.15,Pg_S6113.2,Pg_S2935.1,XLOC_230519,XLOC_230567,Pg_S1345.5,Pg_S5473.2,Pg_S2323.1
GO:0046348	amino sugar catabolic process	biological_process	1.4438e-06	0.00012583	10	2287	31	45598	Pg_S1345.5,Pg_S2323.1,Pg_S5473.2,Pg_S1220.6,Pg_S6113.2,Pg_S0491.15,Pg_S6571.5,XLOC_230567,Pg_S2935.1,XLOC_230519
GO:1901072	glucosamine-containing compound catabolic process	biological_process	1.4438e-06	0.00012583	10	2287	31	45598	XLOC_230567,Pg_S2935.1,XLOC_230519,Pg_S1220.6,Pg_S6113.2,Pg_S0491.15,Pg_S6571.5,Pg_S2323.1,Pg_S5473.2,Pg_S1345.5
GO:0044036	cell wall macromolecule metabolic process	biological_process	1.8739e-06	0.00016024	11	2287	39	45598	Pg_S5473.2,Pg_S2323.1,Pg_S1345.5,Pg_S0227.6,Pg_S2935.1,XLOC_230519,XLOC_230567,Pg_S6571.5,Pg_S1220.6,Pg_S6113.2,Pg_S0491.15
GO:0006694	steroid biosynthetic process	biological_process	1.9596e-06	0.00016446	31	2287	237	45598	Pg_S0889.28,Pg_S1451.9,Pg_S2606.4,Pg_S4604.7,Pg_S6848.2,Pg_S2744.3,Pg_S0652.5,Pg_S3013.7,Pg_S6308.5,Pg_S3839.1,Pg_S1804.3,Pg_S2706.8,Pg_S2924.15,Pg_S5052.3,Pg_S0496.3,Pg_S0713.4,Pg_S4342.7,Pg_S2286.21,Pg_S4501.1,Pg_S0925.47,Pg_S5466.9,Pg_S0761.4,Pg_S6039.3,Pg_S1632.2,Pg_S0547.1,Pg_S6601.1,Pg_S4675.1,Pg_S0648.3,Pg_S4255.1,Pg_S8334.2,Pg_S7468.5
GO:0016616	oxidoreductase activity, acting on the CH-OH group of donors, NAD or NADP as acceptor	molecular_function	2.2595e-06	0.00018618	64	2287	679	45598	Pg_S6601.1,Pg_S6039.3,Pg_S4255.1,Pg_S0648.3,Pg_S1518.26,Pg_S0061.73,Pg_S0304.36,Pg_S0753.13,Pg_S0496.3,Pg_S3806.5,Pg_S5052.3,Pg_S1110.9,Pg_S3326.7,Pg_S0925.47,Pg_S3013.7,Pg_S3582.11,Pg_S2606.7,Pg_S5287.7,Pg_S4497.14,Pg_S0547.1,Pg_S8334.2,Pg_S3064.5,Pg_S0126.10,Pg_S0652.5,Pg_S1804.3,Pg_S0358.22,Pg_S2176.4,Pg_S3959.3,Pg_S1451.9,Pg_S2744.3,Pg_S6308.10,Pg_S1632.2,Pg_S1295.30,Pg_S6420.5,Pg_S4501.1,Pg_…
GO:0016894	endonuclease activity, active with either ribo- or deoxyribonucleic acids and producing 3'-phosphomonoesters	molecular_function	2.4447e-06	0.00019743	13	2287	55	45598	Pg_S8361.2,Pg_S3169.2,Pg_S0939.10,Pg_S3660.9,Pg_S8361.1,Pg_S3087.1,Pg_S0722.1,Pg_S0091.2,Pg_S3087.2,Pg_S7439.1,Pg_S2185.1,Pg_S0035.15,Pg_S0318.32
GO:0016758	transferase activity, transferring hexosyl groups	molecular_function	2.5207e-06	0.00019743	79	2287	929	45598	Pg_S0812.32,Pg_S0426.4,Pg_S0590.1,Pg_S6455.10,Pg_S5370.5,Pg_S0012.16,Pg_S5924.9,Pg_S0755.1,Pg_S4024.2,Pg_S1993.32,Pg_S1671.32,Pg_S2289.15,Pg_S0808.11,Pg_S0211.1,XLOC_455483,Pg_S2289.20,Pg_S0288.2,XLOC_296732,Pg_S0684.12,Pg_S0298.15,Pg_S0804.18,Pg_S0302.19,Pg_S2290.6,XLOC_455482,Pg_S4665.8,Pg_S4493.1,Pg_S8559.1,Pg_S7218.2,Pg_S4114.9,Pg_S4174.7,Pg_S0245.36,Pg_S0743.11,Pg_S1806.19,Pg_S1671.33,Pg_S66…
GO:0004180	carboxypeptidase activity	molecular_function	2.5267e-06	0.00019743	20	2287	116	45598	Pg_S6571.5,Pg_S1305.4,Pg_S0851.2,Pg_S6113.2,Pg_S5217.1,Pg_S1038.27,Pg_S2924.5,Pg_S3287.13,Pg_S0450.15,Pg_S0547.1,Pg_S0050.2,Pg_S0720.3,Pg_S0277.44,Pg_S4501.1,Pg_S8178.1,Pg_S2680.1,Pg_S6641.1,Pg_S1963.1,Pg_S6432.6,Pg_S3565.5
GO:0008202	steroid metabolic process	biological_process	4.4048e-06	0.00033835	31	2287	246	45598	Pg_S0547.1,Pg_S1632.2,Pg_S6039.3,Pg_S0761.4,Pg_S4675.1,Pg_S6601.1,Pg_S0648.3,Pg_S7468.5,Pg_S4255.1,Pg_S8334.2,Pg_S0496.3,Pg_S2924.15,Pg_S5052.3,Pg_S4501.1,Pg_S2286.21,Pg_S4342.7,Pg_S0713.4,Pg_S5466.9,Pg_S0925.47,Pg_S0652.5,Pg_S3013.7,Pg_S6308.5,Pg_S3839.1,Pg_S2706.8,Pg_S1804.3,Pg_S0889.28,Pg_S1451.9,Pg_S2606.4,Pg_S2744.3,Pg_S6848.2,Pg_S4604.7
GO:0051287	NAD binding	molecular_function	4.5838e-06	0.00034623	41	2287	368	45598	Pg_S4362.9,Pg_S3806.1,Pg_S6601.1,Pg_S6679.6,Pg_S0753.13,Pg_S3806.5,Pg_S6933.3,Pg_S5466.9,Pg_S3326.7,Pg_S1110.9,Pg_S0276.10,Pg_S0402.10,Pg_S0213.51,Pg_S0992.31,Pg_S2606.7,Pg_S0981.31,Pg_S1703.39,Pg_S5287.7,Pg_S3535.2,Pg_S6814.2,Pg_S1415.9,Pg_S0121.20,Pg_S3073.6,Pg_S2924.15,Pg_S0034.1,Pg_S0713.4,Pg_S3064.5,Pg_S0476.47,Pg_S7119.2,Pg_S5158.9,Pg_S6308.5,Pg_S0358.22,Pg_S2631.6,Pg_S2811.8,Pg_S2176.4,XLO…
GO:0016830	carbon-carbon lyase activity	molecular_function	5.8468e-06	0.00043439	36	2287	323	45598	Pg_S0093.26,Pg_S5183.4,Pg_S1563.32,Pg_S5925.5,Pg_S1290.8,Pg_S1066.21,Pg_S4994.7,Pg_S0406.5,Pg_S0051.3,Pg_S0093.27,Pg_S0587.1,Pg_S4586.9,Pg_S3414.17,Pg_S3346.6,Pg_S1481.3,Pg_S1815.23,Pg_S3806.1,Pg_S4800.12,Pg_S2455.14,Pg_S1439.10,Pg_S1661.18,Pg_S0595.28,Pg_S0493.25,Pg_S1372.12,Pg_S2692.25,Pg_S2148.7,Pg_S0108.24,Pg_S0516.26,Pg_S0142.32,Pg_S4380.15,Pg_S1444.6,Pg_S0375.3,XLOC_379975,Pg_S8684.1,Pg_S31…
GO:0016829	lyase activity	molecular_function	6.0226e-06	0.00044024	78	2287	912	45598	Pg_S1480.49,Pg_S1290.8,Pg_S1066.21,Pg_S4994.7,Pg_S0093.26,Pg_S4836.10,Pg_S4752.8,Pg_S0426.46,Pg_S1563.32,Pg_S5978.4,Pg_S0252.23,Pg_S3414.17,Pg_S1815.23,Pg_S1481.3,Pg_S0093.27,Pg_S1314.19,Pg_S1725.1,Pg_S4442.9,Pg_S0363.19,Pg_S4586.9,Pg_S0883.13,Pg_S3275.5,Pg_S2532.2,Pg_S0595.28,Pg_S1661.18,Pg_S4870.15,Pg_S1531.24,Pg_S7699.3,Pg_S3086.3,Pg_S2951.7,Pg_S2455.14,Pg_S4800.12,Pg_S6332.1,Pg_S0554.6,XLOC_3…
GO:0016892	endoribonuclease activity, producing 3'-phosphomonoesters	molecular_function	6.3262e-06	0.00045508	12	2287	51	45598	Pg_S3087.1,Pg_S8361.1,Pg_S3660.9,Pg_S0939.10,Pg_S3169.2,Pg_S8361.2,Pg_S2185.1,Pg_S0035.15,Pg_S3087.2,Pg_S7439.1,Pg_S0091.2,Pg_S0722.1
GO:0006026	aminoglycan catabolic process	biological_process	7.4195e-06	0.00052539	10	2287	37	45598	XLOC_230519,Pg_S2935.1,XLOC_230567,Pg_S6571.5,Pg_S0491.15,Pg_S6113.2,Pg_S1220.6,Pg_S5473.2,Pg_S2323.1,Pg_S1345.5
GO:1901564	organonitrogen compound metabolic process	biological_process	7.9534e-06	0.00055454	172	2287	2420	45598	Pg_S1465.27,Pg_S0442.55,Pg_S3090.2,Pg_S1774.28,Pg_S3017.6,Pg_S0327.40,Pg_S4278.2,Pg_S7730.6,Pg_S1451.9,Pg_S1214.13,Pg_S0682.21,Pg_S0520.7,Pg_S1242.42,Pg_S5158.9,Pg_S3083.17,Pg_S1050.14,Pg_S6896.2,Pg_S0856.10,Pg_S6113.2,Pg_S1501.43,Pg_S0126.10,Pg_S0108.24,Pg_S8047.1,Pg_S5473.2,Pg_S2105.1,Pg_S0043.2,Pg_S4399.8,Pg_S1740.29,Pg_S1290.11,Pg_S3579.4,Pg_S0061.73,Pg_S3645.2,Pg_S6933.3,Pg_S1029.17,Pg_S2145…
GO:0006631	fatty acid metabolic process	biological_process	8.6556e-06	0.00059435	37	2287	336	45598	Pg_S0961.38,Pg_S0189.6,Pg_S3064.5,Pg_S2003.19,Pg_S6371.8,Pg_S8185.2,Pg_S5818.4,Pg_S4380.10,Pg_S5320.7,Pg_S0883.13,Pg_S3165.1,Pg_S6389.3,Pg_S6308.10,Pg_S5727.6,Pg_S1451.9,Pg_S6420.5,Pg_S0378.7,Pg_S0096.29,Pg_S3318.3,Pg_S0304.12,Pg_S1110.9,Pg_S3806.5,Pg_S1518.26,Pg_S0061.73,Pg_S2606.7,Pg_S5324.5,Pg_S0760.46,Pg_S0129.6,Pg_S3085.11,Pg_S3582.11,Pg_S4288.6,Pg_S6041.4,Pg_S5287.7,Pg_S5123.2,Pg_S1632.24,P…
GO:0072330	monocarboxylic acid biosynthetic process	biological_process	1.1269e-05	0.00076228	25	2287	191	45598	Pg_S3318.3,Pg_S0961.38,Pg_S0096.29,Pg_S0378.7,Pg_S4380.10,Pg_S5320.7,Pg_S8185.2,Pg_S5818.4,Pg_S2003.19,Pg_S6371.8,Pg_S0304.12,XLOC_297706,Pg_S3085.11,Pg_S6389.3,Pg_S0760.46,Pg_S0129.6,Pg_S5324.5,Pg_S3165.1,Pg_S1632.24,Pg_S0367.37,Pg_S1144.15,Pg_S5123.2,Pg_S6041.4,Pg_S5727.6,Pg_S4288.6
GO:0006633	fatty acid biosynthetic process	biological_process	1.3402e-05	0.00089317	24	2287	181	45598	Pg_S8185.2,Pg_S5818.4,Pg_S4380.10,Pg_S5320.7,Pg_S0304.12,Pg_S2003.19,Pg_S6371.8,Pg_S0096.29,Pg_S0961.38,Pg_S3318.3,Pg_S0378.7,Pg_S5123.2,Pg_S1632.24,Pg_S0367.37,Pg_S1144.15,Pg_S4288.6,Pg_S6041.4,Pg_S5727.6,Pg_S0129.6,Pg_S0760.46,Pg_S3085.11,Pg_S6389.3,Pg_S3165.1,Pg_S5324.5
GO:0016984	ribulose-bisphosphate carboxylase activity	molecular_function	1.582e-05	0.0010391	4	2287	5	45598	Pg_S0142.32,Pg_S0375.3,Pg_S0516.26,Pg_S1481.3
GO:0016757	transferase activity, transferring glycosyl groups	molecular_function	1.6644e-05	0.0010776	100	2287	1303	45598	Pg_S0001.1,Pg_S3750.2,Pg_S0804.16,Pg_S5535.3,Pg_S1049.47,Pg_S2289.21,Pg_S2847.5,Pg_S5993.1,Pg_S1035.9,Pg_S0450.18,Pg_S4174.10,Pg_S4157.4,Pg_S2433.13,Pg_S8137.3,Pg_S5303.3,Pg_S1141.3,XLOC_235158,Pg_S3138.9,Pg_S3718.1,Pg_S0369.1,Pg_S0713.9,Pg_S2484.9,Pg_S6256.3,Pg_S2762.11,Pg_S5916.2,Pg_S1410.22,Pg_S7260.1,Pg_S3171.16,Pg_S3669.7,Pg_S2720.6,Pg_S1145.17,Pg_S0500.16,Pg_S5599.4,Pg_S3086.8,Pg_S4198.17,P…
GO:0044283	small molecule biosynthetic process	biological_process	2.0834e-05	0.0013299	74	2287	880	45598	Pg_S1785.10,Pg_S0747.36,Pg_S0536.6,Pg_S0093.26,Pg_S0509.13,Pg_S3285.5,Pg_S3615.10,XLOC_297706,Pg_S4994.7,Pg_S2805.19,Pg_S5743.6,Pg_S4380.10,Pg_S3165.1,Pg_S1014.4,Pg_S1771.9,Pg_S0093.27,Pg_S7119.2,Pg_S6389.3,Pg_S2606.4,Pg_S4851.12,Pg_S6550.2,Pg_S1815.23,XLOC_055994,XLOC_251905,Pg_S0378.7,Pg_S2524.23,Pg_S2003.17,Pg_S0199.5,Pg_S4206.2,Pg_S0096.29,Pg_S4362.9,Pg_S0304.12,Pg_S0497.8,Pg_S3048.8,Pg_S4380…
GO:0016053	organic acid biosynthetic process	biological_process	3.406e-05	0.0021145	58	2287	653	45598	Pg_S5324.5,Pg_S1728.16,Pg_S3085.11,Pg_S0129.6,Pg_S0760.46,Pg_S6041.4,Pg_S6848.2,Pg_S4288.6,XLOC_122049,Pg_S2238.4,Pg_S0367.37,Pg_S1144.15,Pg_S1632.24,Pg_S5123.2,Pg_S0889.28,Pg_S0810.2,Pg_S0199.5,Pg_S2524.23,Pg_S0378.7,Pg_S4362.9,Pg_S6601.1,Pg_S3318.3,Pg_S4206.2,Pg_S0096.29,Pg_S0304.12,Pg_S0108.24,Pg_S0741.47,Pg_S1439.10,Pg_S0497.8,Pg_S1014.4,Pg_S1771.9,Pg_S1050.14,Pg_S5158.9,Pg_S3165.1,Pg_S1501.1…
GO:0046394	carboxylic acid biosynthetic process	biological_process	3.406e-05	0.0021145	58	2287	653	45598	Pg_S0961.38,Pg_S0536.6,Pg_S8185.2,Pg_S5818.4,Pg_S4380.10,Pg_S5320.7,Pg_S4994.7,Pg_S3615.10,XLOC_297706,Pg_S1465.27,Pg_S2805.19,Pg_S2003.19,Pg_S6371.8,Pg_S1501.43,Pg_S6389.3,Pg_S7119.2,Pg_S4321.14,Pg_S1501.17,Pg_S3165.1,Pg_S5158.9,Pg_S1050.14,Pg_S1771.9,Pg_S1014.4,XLOC_055994,Pg_S1451.9,XLOC_251905,Pg_S2606.4,Pg_S5727.6,Pg_S4851.12,Pg_S0096.29,Pg_S4206.2,Pg_S6601.1,Pg_S3318.3,Pg_S4362.9,Pg_S0378.7…
GO:1901565	organonitrogen compound catabolic process	biological_process	3.7151e-05	0.0022753	26	2287	220	45598	Pg_S4155.1,Pg_S6571.5,Pg_S1220.6,Pg_S6113.2,Pg_S2935.1,Pg_S4083.1,Pg_S1645.6,Pg_S3083.17,Pg_S4129.6,Pg_S1336.15,Pg_S2093.20,XLOC_230567,Pg_S1345.5,Pg_S1240.42,Pg_S3703.5,Pg_S1347.19,Pg_S2323.1,Pg_S4752.8,Pg_S0491.15,Pg_S3083.16,XLOC_230519,Pg_S4278.2,Pg_S3645.2,Pg_S5473.2,Pg_S0189.6,Pg_S0341.6
GO:0006030	chitin metabolic process	biological_process	3.8167e-05	0.002276	10	2287	43	45598	Pg_S2935.1,XLOC_230519,XLOC_230567,Pg_S6571.5,Pg_S1220.6,Pg_S6113.2,Pg_S0491.15,Pg_S5473.2,Pg_S2323.1,Pg_S1345.5
GO:1901071	glucosamine-containing compound metabolic process	biological_process	3.8167e-05	0.002276	10	2287	43	45598	Pg_S5473.2,Pg_S2323.1,Pg_S1345.5,Pg_S2935.1,XLOC_230519,XLOC_230567,Pg_S6571.5,Pg_S1220.6,Pg_S6113.2,Pg_S0491.15
GO:0044723	single-organism carbohydrate metabolic process	biological_process	4.0261e-05	0.0023696	88	2287	1106	45598	Pg_S0297.48,Pg_S1097.9,Pg_S4766.9,XLOC_455483,Pg_S0473.6,Pg_S1110.9,Pg_S2369.7,XLOC_296732,Pg_S0684.12,Pg_S0753.40,Pg_S3327.1,Pg_S2891.3,Pg_S2290.6,Pg_S0477.1,Pg_S3582.11,Pg_S0426.4,Pg_S5981.1,Pg_S6455.10,Pg_S0590.1,Pg_S5370.5,Pg_S0012.16,Pg_S0755.1,Pg_S1993.32,Pg_S5158.12,Pg_S2324.1,Pg_S4497.14,Pg_S1749.20,Pg_S7804.2,Pg_S2538.10,Pg_S3726.9,Pg_S7900.2,Pg_S5183.4,Pg_S5794.4,Pg_S7126.4,Pg_S3064.5,P…
GO:0070008	serine-type exopeptidase activity	molecular_function	4.1912e-05	0.0024352	22	2287	162	45598	Pg_S3287.13,Pg_S0450.15,Pg_S2924.5,Pg_S0050.2,Pg_S0547.1,Pg_S0720.3,Pg_S0277.44,Pg_S4501.1,Pg_S8178.1,Pg_S6641.1,Pg_S2680.1,Pg_S0234.15,Pg_S1963.1,Pg_S6432.6,Pg_S3565.5,Pg_S6571.5,Pg_S1305.4,Pg_S6113.2,Pg_S0851.2,Pg_S5168.10,Pg_S1038.27,Pg_S5217.1
GO:0016746	transferase activity, transferring acyl groups	molecular_function	4.3472e-05	0.0024939	69	2287	851	45598	Pg_S3615.10,XLOC_175474,Pg_S0727.22,Pg_S1626.1,Pg_S5316.6,Pg_S0232.45,Pg_S4380.10,Pg_S3009.14,Pg_S0738.19,Pg_S2282.9,Pg_S6681.2,Pg_S5690.2,Pg_S3165.1,Pg_S4867.3,Pg_S2971.19,Pg_S6469.7,Pg_S1735.14,Pg_S0992.4,Pg_S8395.1,Pg_S1516.5,Pg_S7858.1,Pg_S0050.10,Pg_S4637.14,Pg_S6647.3,Pg_S6041.4,Pg_S3838.4,Pg_S7244.1,Pg_S0129.6,Pg_S6430.3,Pg_S6371.8,Pg_S2003.19,Pg_S3341.13,Pg_S1170.15,Pg_S0689.5,Pg_S1749.20…
GO:0009539	photosystem II reaction center	cellular_component	4.7129e-05	0.0026699	13	2287	69	45598	Pg_S0536.6,Pg_S4072.8,Pg_S2138.21,XLOC_048258,Pg_S4206.2,XLOC_300536,Pg_S4601.14,Pg_S1528.26,Pg_S0244.45,Pg_S1145.6,Pg_S3845.1,XLOC_057560,Pg_S6588.12
GO:0044711	single-organism biosynthetic process	biological_process	4.9249e-05	0.0027555	74	2287	903	45598	XLOC_055994,XLOC_251905,Pg_S2606.4,Pg_S4851.12,Pg_S6550.2,Pg_S1815.23,Pg_S0093.27,Pg_S7119.2,Pg_S6389.3,Pg_S3165.1,Pg_S1014.4,Pg_S1771.9,Pg_S5743.6,Pg_S4380.10,XLOC_297706,Pg_S3615.10,Pg_S3285.5,Pg_S4994.7,Pg_S2805.19,Pg_S0536.6,Pg_S0093.26,Pg_S0509.13,Pg_S1785.10,Pg_S0747.36,Pg_S0889.28,Pg_S1150.7,Pg_S4288.6,Pg_S6848.2,Pg_S6041.4,Pg_S0129.6,Pg_S3085.11,Pg_S3048.8,Pg_S4380.15,Pg_S0497.8,Pg_S0304.…
GO:0006040	amino sugar metabolic process	biological_process	5.3568e-05	0.0029423	13	2287	73	45598	Pg_S1439.10,Pg_S1345.5,Pg_S0108.24,Pg_S4994.7,Pg_S2323.1,Pg_S5473.2,Pg_S6113.2,Pg_S0491.15,Pg_S1220.6,Pg_S6571.5,XLOC_230567,XLOC_230519,Pg_S2935.1
GO:0042180	cellular ketone metabolic process	biological_process	5.3885e-05	0.0029423	11	2287	50	45598	Pg_S1240.42,XLOC_122049,Pg_S1150.7,Pg_S1815.23,Pg_S6550.2,Pg_S0093.27,Pg_S0093.26,Pg_S4321.14,Pg_S3083.17,Pg_S3083.16,Pg_S3048.8
GO:0005976	polysaccharide metabolic process	biological_process	5.5329e-05	0.0029851	35	2287	338	45598	Pg_S3171.16,XLOC_455483,Pg_S3718.1,Pg_S2290.6,Pg_S1798.6,Pg_S6370.2,Pg_S0684.12,Pg_S2720.6,Pg_S0358.18,Pg_S6455.10,Pg_S0590.1,Pg_S2847.5,Pg_S0426.4,Pg_S0001.1,XLOC_235158,Pg_S1368.2,Pg_S1035.9,Pg_S1993.32,Pg_S0755.1,Pg_S5993.1,Pg_S0012.16,Pg_S3759.1,Pg_S1858.19,XLOC_029186,Pg_S5863.1,Pg_S4484.10,Pg_S8559.1,Pg_S4442.9,Pg_S0290.6,XLOC_455482,Pg_S4114.9,Pg_S1255.25,Pg_S0227.6,Pg_S1189.4,Pg_S0399.47
GO:1901136	carbohydrate derivative catabolic process	biological_process	6.9387e-05	0.003668	17	2287	114	45598	Pg_S2323.1,Pg_S6308.10,Pg_S1345.5,Pg_S2935.1,Pg_S2606.7,XLOC_230567,Pg_S1336.15,Pg_S5101.8,Pg_S6571.5,Pg_S1220.6,Pg_S6113.2,Pg_S5473.2,Pg_S3064.5,Pg_S3326.7,Pg_S3073.6,XLOC_230519,Pg_S0491.15
GO:0004866	endopeptidase inhibitor activity	molecular_function	7.0413e-05	0.003668	15	2287	94	45598	Pg_S4028.9,XLOC_528539,Pg_S5863.6,Pg_S4255.1,Pg_S5990.3,Pg_S2009.7,Pg_S0845.16,Pg_S3140.3,Pg_S0669.3,Pg_S3369.2,XLOC_106673,Pg_S2706.24,XLOC_287858,Pg_S2009.6,XLOC_105431
GO:0061135	endopeptidase regulator activity	molecular_function	7.0413e-05	0.003668	15	2287	94	45598	XLOC_106673,Pg_S2706.24,Pg_S2009.6,XLOC_287858,XLOC_105431,Pg_S0845.16,Pg_S2009.7,Pg_S3140.3,Pg_S0669.3,Pg_S3369.2,Pg_S4028.9,Pg_S5863.6,XLOC_528539,Pg_S5990.3,Pg_S4255.1
GO:0004857	enzyme inhibitor activity	molecular_function	7.5503e-05	0.0038687	33	2287	334	45598	Pg_S1286.18,Pg_S2009.6,Pg_S7123.1,Pg_S2706.24,Pg_S4028.9,Pg_S1915.3,Pg_S3140.3,Pg_S0961.53,XLOC_106673,Pg_S3226.14,Pg_S4255.1,Pg_S0845.16,Pg_S1106.22,Pg_S7221.6,XLOC_382006,XLOC_287858,Pg_S0765.23,Pg_S3904.13,XLOC_208705,Pg_S3643.4,Pg_S8915.2,XLOC_528539,Pg_S3369.2,Pg_S2009.7,XLOC_105431,Pg_S5438.4,Pg_S0189.6,Pg_S1692.9,Pg_S5990.3,Pg_S5863.6,Pg_S0213.45,Pg_S5470.6,Pg_S0669.3
GO:0008236	serine-type peptidase activity	molecular_function	7.6827e-05	0.0038687	56	2287	637	45598	Pg_S0266.76,Pg_S8178.1,Pg_S4501.1,Pg_S2569.20,Pg_S2680.1,Pg_S6641.1,Pg_S6882.2,XLOC_301404,Pg_S2160.23,Pg_S3287.13,Pg_S2924.5,Pg_S0450.15,XLOC_119620,Pg_S0213.81,Pg_S2608.6,Pg_S0637.28,Pg_S1107.10,Pg_S2093.20,Pg_S4590.8,Pg_S6571.5,Pg_S5168.10,Pg_S0671.1,Pg_S7566.2,Pg_S1963.1,Pg_S0234.15,Pg_S3565.5,Pg_S6432.6,Pg_S4477.1,Pg_S2755.6,Pg_S0091.13,Pg_S1626.1,Pg_S0277.44,Pg_S0720.3,Pg_S0785.1,Pg_S0547.1…
GO:0017171	serine hydrolase activity	molecular_function	7.6827e-05	0.0038687	56	2287	637	45598	Pg_S1488.1,Pg_S3326.17,Pg_S0034.14,Pg_S1552.29,Pg_S5706.4,Pg_S1414.1,Pg_S6981.1,Pg_S0804.52,Pg_S1038.27,Pg_S5217.1,Pg_S5042.7,Pg_S1033.3,Pg_S1645.6,Pg_S1348.5,Pg_S0204.47,Pg_S1305.4,Pg_S8698.2,XLOC_058572,Pg_S6113.2,Pg_S0851.2,Pg_S1963.1,Pg_S0234.15,Pg_S3565.5,Pg_S4477.1,Pg_S6432.6,Pg_S0091.13,Pg_S2755.6,Pg_S1626.1,Pg_S0277.44,Pg_S0720.3,Pg_S0785.1,Pg_S0050.2,Pg_S0547.1,XLOC_119620,Pg_S0213.81,Pg…
GO:0016725	oxidoreductase activity, acting on CH or CH2 groups	molecular_function	8.0618e-05	0.004015	8	2287	29	45598	Pg_S4375.11,Pg_S4604.8,Pg_S0247.51,Pg_S0420.8,Pg_S0833.9,Pg_S5991.6,Pg_S1135.32,Pg_S4604.9
GO:0016747	transferase activity, transferring acyl groups other than amino-acyl groups	molecular_function	8.6066e-05	0.0042397	53	2287	627	45598	Pg_S2282.10,Pg_S6681.2,Pg_S5690.2,Pg_S5727.6,Pg_S1501.43,Pg_S3165.1,Pg_S1501.17,Pg_S0959.11,Pg_S7244.2,Pg_S6896.2,Pg_S3341.13,Pg_S5316.6,Pg_S1626.1,Pg_S0232.45,Pg_S4380.10,Pg_S3615.10,XLOC_175474,Pg_S6371.8,Pg_S2003.19,Pg_S0727.22,Pg_S0738.19,Pg_S0849.33,Pg_S2282.9,Pg_S1170.15,Pg_S0689.5,Pg_S1749.20,Pg_S1144.15,Pg_S1632.24,Pg_S0738.21,Pg_S2238.4,Pg_S6041.4,Pg_S0129.6,Pg_S5633.3,Pg_S0637.14,Pg_S14…
GO:0005984	disaccharide metabolic process	biological_process	8.7647e-05	0.0042711	19	2287	138	45598	Pg_S0477.1,Pg_S5981.1,Pg_S1145.9,Pg_S7218.2,Pg_S2432.6,Pg_S1220.10,XLOC_256637,Pg_S1141.3,Pg_S0288.34,Pg_S7900.2,Pg_S2762.11,Pg_S5206.15,Pg_S1671.24,Pg_S2229.17,Pg_S0472.1,Pg_S0753.40,Pg_S5794.4,Pg_S0181.8,Pg_S3327.1
GO:0030414	peptidase inhibitor activity	molecular_function	9.2434e-05	0.0044096	15	2287	96	45598	Pg_S2009.6,XLOC_287858,XLOC_105431,XLOC_106673,Pg_S2706.24,Pg_S4255.1,Pg_S5990.3,Pg_S4028.9,XLOC_528539,Pg_S5863.6,Pg_S3369.2,Pg_S2009.7,Pg_S0845.16,Pg_S3140.3,Pg_S0669.3
GO:0061134	peptidase regulator activity	molecular_function	9.2434e-05	0.0044096	15	2287	96	45598	XLOC_106673,Pg_S2706.24,XLOC_105431,XLOC_287858,Pg_S2009.6,Pg_S4028.9,Pg_S5863.6,XLOC_528539,Pg_S4255.1,Pg_S5990.3,Pg_S0845.16,Pg_S2009.7,Pg_S3140.3,Pg_S0669.3,Pg_S3369.2
GO:0050660	flavin adenine dinucleotide binding	molecular_function	0.0001029	0.0048002	44	2287	491	45598	Pg_S3322.9,Pg_S3767.14,Pg_S7730.6,Pg_S3028.7,Pg_S4990.3,Pg_S0536.6,Pg_S4994.7,Pg_S3064.5,Pg_S0647.2,Pg_S7514.3,Pg_S0407.1,Pg_S1652.19,Pg_S2673.5,Pg_S0883.13,Pg_S0616.15,Pg_S0245.15,Pg_S1034.41,Pg_S1049.8,Pg_S6308.10,XLOC_295626,Pg_S3145.2,Pg_S3145.5,Pg_S3078.5,Pg_S2826.5,Pg_S4206.2,Pg_S2646.3,Pg_S0108.24,Pg_S2207.29,Pg_S1110.9,Pg_S1518.26,Pg_S1439.10,Pg_S2606.7,Pg_S1185.1,Pg_S0428.4,Pg_S0315.1,Pg…
GO:0035251	UDP-glucosyltransferase activity	molecular_function	0.00010305	0.0048002	25	2287	210	45598	Pg_S2847.5,Pg_S0426.4,Pg_S0590.1,Pg_S6455.10,Pg_S0001.1,XLOC_455482,Pg_S1141.3,Pg_S1220.10,Pg_S4114.9,XLOC_235158,Pg_S5993.1,Pg_S0012.16,Pg_S1189.4,Pg_S1035.9,Pg_S1993.32,Pg_S7218.2,Pg_S0755.1,XLOC_455483,Pg_S2762.11,Pg_S3171.16,Pg_S5863.1,Pg_S2290.6,Pg_S5794.4,Pg_S2720.6,Pg_S0684.12
GO:0070569	uridylyltransferase activity	molecular_function	0.0001038	0.0048002	9	2287	37	45598	Pg_S2369.7,Pg_S3890.8,Pg_S0662.34,XLOC_235749,Pg_S2274.6,Pg_S0544.32,Pg_S2035.27,Pg_S6355.9,Pg_S3302.8
GO:0016701	oxidoreductase activity, acting on single donors with incorporation of molecular oxygen	molecular_function	0.00011232	0.0051417	20	2287	152	45598	Pg_S4994.7,Pg_S3059.1,Pg_S0108.24,Pg_S1465.27,Pg_S5902.4,Pg_S0760.23,Pg_S1679.47,Pg_S1439.10,Pg_S2453.5,Pg_S2606.4,Pg_S3622.8,Pg_S1641.13,Pg_S1771.9,XLOC_411558,Pg_S0817.16,Pg_S1275.6,Pg_S5278.3,Pg_S3560.3,Pg_S0318.12,Pg_S8898.2
GO:0004512	inositol-3-phosphate synthase activity	molecular_function	0.00012422	0.0055191	4	2287	6	45598	Pg_S1785.10,Pg_S3285.5,Pg_S0473.6,Pg_S0509.13
GO:0006021	inositol biosynthetic process	biological_process	0.00012422	0.0055191	4	2287	6	45598	Pg_S3285.5,Pg_S1785.10,Pg_S0473.6,Pg_S0509.13
GO:0046173	polyol biosynthetic process	biological_process	0.00012422	0.0055191	4	2287	6	45598	Pg_S1785.10,Pg_S3285.5,Pg_S0509.13,Pg_S0473.6
GO:0009538	photosystem I reaction center	cellular_component	0.0001309	0.0057594	7	2287	26	45598	Pg_S5610.1,XLOC_369614,Pg_S1185.35,Pg_S1544.19,Pg_S6053.13,XLOC_369655,Pg_S7592.4
GO:0005991	trehalose metabolic process	biological_process	0.00016265	0.0070876	14	2287	89	45598	Pg_S0181.8,Pg_S2432.6,Pg_S3327.1,XLOC_256637,Pg_S1671.24,Pg_S2229.17,Pg_S0472.1,Pg_S0753.40,Pg_S5981.1,Pg_S7900.2,Pg_S5206.15,Pg_S1145.9,Pg_S0477.1,Pg_S0288.34
GO:0071704	organic substance metabolic process	biological_process	0.00017006	0.0073403	1087	2287	19858	45598	Pg_S1240.42,Pg_S3759.20,XLOC_235158,Pg_S2847.5,Pg_S0741.8,Pg_S1936.3,Pg_S0001.1,Pg_S2162.13,Pg_S1815.32,Pg_S0121.52,Pg_S1679.47,Pg_S2061.24,Pg_S0304.12,Pg_S0096.29,Pg_S5464.1,Pg_S1497.5,Pg_S5991.3,Pg_S0740.18,Pg_S0186.8,Pg_S0975.15,Pg_S2635.9,Pg_S1990.1,Pg_S6682.5,Pg_S0361.32,XLOC_057560,Pg_S2924.15,Pg_S1530.3,Pg_S5750.4,Pg_S4412.6,XLOC_297706,Pg_S2190.5,Pg_S3565.5,Pg_S4994.7,Pg_S4885.5,XLOC_0605…
GO:0016831	carboxy-lyase activity	molecular_function	0.00018511	0.0078884	26	2287	241	45598	Pg_S2455.14,Pg_S4800.12,Pg_S1563.32,Pg_S0595.28,Pg_S1290.8,Pg_S1439.10,Pg_S0493.25,Pg_S2692.25,Pg_S1372.12,Pg_S2148.7,Pg_S0108.24,Pg_S1066.21,Pg_S4994.7,Pg_S0406.5,Pg_S0051.3,Pg_S0516.26,Pg_S0142.32,Pg_S1444.6,Pg_S4586.9,Pg_S3414.17,XLOC_379975,Pg_S8684.1,Pg_S3138.9,Pg_S0375.3,Pg_S1481.3,Pg_S3346.6
GO:0005992	trehalose biosynthetic process	biological_process	0.00018624	0.0078884	12	2287	69	45598	Pg_S7900.2,Pg_S5981.1,Pg_S1145.9,Pg_S5206.15,Pg_S0477.1,Pg_S0288.34,Pg_S0181.8,Pg_S2432.6,Pg_S3327.1,Pg_S2229.17,Pg_S0472.1,Pg_S1671.24
GO:0042375	quinone cofactor metabolic process	biological_process	0.000214	0.0088978	8	2287	32	45598	Pg_S6550.2,Pg_S1815.23,Pg_S1150.7,XLOC_122049,Pg_S4321.14,Pg_S0093.27,Pg_S0093.26,Pg_S3048.8
GO:0045426	quinone cofactor biosynthetic process	biological_process	0.000214	0.0088978	8	2287	32	45598	XLOC_122049,Pg_S1150.7,Pg_S1815.23,Pg_S6550.2,Pg_S3048.8,Pg_S0093.27,Pg_S0093.26,Pg_S4321.14
GO:0016209	antioxidant activity	molecular_function	0.00022416	0.0092352	35	2287	363	45598	Pg_S2468.11,Pg_S3754.1,Pg_S4066.7,Pg_S4698.2,Pg_S0388.2,Pg_S8430.1,Pg_S0883.13,Pg_S2600.2,Pg_S1480.49,Pg_S3535.7,Pg_S7580.3,Pg_S3429.20,Pg_S4571.4,Pg_S0252.43,Pg_S1766.14,Pg_S0661.5,Pg_S0664.4,Pg_S2468.20,Pg_S0406.2,Pg_S6540.1,Pg_S0810.67,Pg_S2190.17,Pg_S2208.10,Pg_S2142.1,Pg_S3140.3,XLOC_528105,Pg_S2116.17,Pg_S2668.6,Pg_S0414.4,Pg_S2148.19,Pg_S3296.1,Pg_S2971.15,Pg_S0277.37,Pg_S5079.14,Pg_S3411.…
GO:0016759	cellulose synthase activity	molecular_function	0.00024977	0.010107	16	2287	115	45598	Pg_S2290.6,Pg_S5863.1,Pg_S0684.12,XLOC_455483,Pg_S4114.9,XLOC_235158,Pg_S1035.9,Pg_S1993.32,Pg_S1189.4,Pg_S0012.16,Pg_S0590.1,Pg_S6455.10,Pg_S2847.5,Pg_S0426.4,Pg_S0001.1,XLOC_455482
GO:0016760	cellulose synthase (UDP-forming) activity	molecular_function	0.00024977	0.010107	16	2287	115	45598	XLOC_455483,Pg_S0684.12,Pg_S5863.1,Pg_S2290.6,Pg_S0001.1,XLOC_455482,Pg_S2847.5,Pg_S0426.4,Pg_S0590.1,Pg_S6455.10,Pg_S0012.16,Pg_S1993.32,Pg_S1189.4,Pg_S1035.9,XLOC_235158,Pg_S4114.9
GO:0006952	defense response	biological_process	0.000252	0.010107	48	2287	573	45598	Pg_S6363.5,Pg_S4083.18,XLOC_055994,Pg_S4083.21,Pg_S1924.21,Pg_S1725.5,Pg_S1051.12,Pg_S1390.15,Pg_S8898.2,Pg_S5104.2,Pg_S8271.2,Pg_S5910.5,Pg_S1038.11,Pg_S6183.8,Pg_S1475.5,Pg_S2858.3,Pg_S0363.19,Pg_S5402.2,XLOC_456456,Pg_S3866.4,XLOC_326033,Pg_S4510.11,Pg_S1941.17,Pg_S2946.27,Pg_S6183.7,Pg_S3372.1,Pg_S0680.9,Pg_S5089.13,Pg_S1347.4,Pg_S4460.18,Pg_S4083.22,Pg_S3414.12,XLOC_335089,Pg_S0420.18,Pg_S15…
GO:0046351	disaccharide biosynthetic process	biological_process	0.00025881	0.010277	12	2287	72	45598	Pg_S0288.34,Pg_S0477.1,Pg_S1145.9,Pg_S5206.15,Pg_S7900.2,Pg_S5981.1,Pg_S2229.17,Pg_S0472.1,Pg_S1671.24,Pg_S3327.1,Pg_S2432.6,Pg_S0181.8
GO:0004348	glucosylceramidase activity	molecular_function	0.00026079	0.010277	5	2287	12	45598	Pg_S6673.2,XLOC_262060,XLOC_440369,Pg_S6673.1,Pg_S1500.29
GO:0009311	oligosaccharide metabolic process	biological_process	0.00026783	0.010462	25	2287	225	45598	Pg_S0288.34,Pg_S4766.9,Pg_S1749.20,Pg_S5206.15,Pg_S2762.11,Pg_S7900.2,Pg_S0753.40,Pg_S5794.4,Pg_S1110.9,Pg_S2229.17,Pg_S0472.1,Pg_S1671.24,Pg_S3327.1,Pg_S0181.8,Pg_S4665.8,Pg_S0477.1,Pg_S1145.9,Pg_S3582.11,Pg_S5981.1,Pg_S1203.8,Pg_S7218.2,XLOC_256637,Pg_S1141.3,Pg_S1220.10,Pg_S2432.6
GO:0009064	glutamine family amino acid metabolic process	biological_process	0.0002701	0.010462	17	2287	126	45598	Pg_S1501.17,Pg_S3277.10,Pg_S1671.4,Pg_S1771.9,Pg_S1501.43,Pg_S2238.4,XLOC_212995,XLOC_519693,Pg_S2524.23,Pg_S1497.5,Pg_S0536.6,Pg_S4206.2,Pg_S1465.27,Pg_S3615.10,Pg_S2805.19,Pg_S1290.11,Pg_S0741.47
GO:0046527	glucosyltransferase activity	molecular_function	0.00030857	0.011851	25	2287	226	45598	Pg_S3171.16,Pg_S2762.11,XLOC_455483,Pg_S5794.4,Pg_S2720.6,Pg_S0684.12,Pg_S2290.6,Pg_S5863.1,XLOC_455482,Pg_S0001.1,Pg_S0590.1,Pg_S6455.10,Pg_S0426.4,Pg_S2847.5,Pg_S0755.1,Pg_S1189.4,Pg_S1035.9,Pg_S7218.2,Pg_S1993.32,Pg_S0012.16,Pg_S5993.1,Pg_S4114.9,XLOC_235158,Pg_S1220.10,Pg_S1141.3
GO:0046034	ATP metabolic process	biological_process	0.00033425	0.01273	23	2287	210	45598	Pg_S1307.3,Pg_S1061.11,Pg_S0941.6,Pg_S5690.1,Pg_S5272.2,Pg_S5910.11,Pg_S1214.14,Pg_S2105.1,Pg_S3058.2,Pg_S0111.6,Pg_S3090.2,Pg_S1740.29,Pg_S3793.16,Pg_S2606.7,Pg_S0520.7,Pg_S0142.32,Pg_S0812.14,XLOC_269153,XLOC_057560,Pg_S0400.26,Pg_S1214.13,Pg_S0516.25,Pg_S1813.13
GO:0004497	monooxygenase activity	molecular_function	0.00034471	0.013019	20	2287	170	45598	Pg_S5872.6,Pg_S2606.4,Pg_S6308.10,Pg_S0817.16,Pg_S1771.9,Pg_S2606.7,Pg_S3582.11,Pg_S0760.23,Pg_S1110.9,Pg_S0108.24,Pg_S1465.27,Pg_S4994.7,Pg_S3064.5,Pg_S1439.10,Pg_S4990.3,Pg_S3322.9,Pg_S3767.14,Pg_S0536.6,Pg_S2826.5,Pg_S4206.2
GO:0015977	carbon fixation	biological_process	0.00037801	0.014158	7	2287	27	45598	Pg_S2692.25,Pg_S1481.3,Pg_S2148.7,Pg_S0516.26,Pg_S8684.1,Pg_S0142.32,Pg_S0375.3
GO:1901661	quinone metabolic process	biological_process	0.00042575	0.015687	8	2287	35	45598	Pg_S3048.8,Pg_S0093.26,Pg_S0093.27,Pg_S4321.14,XLOC_122049,Pg_S1150.7,Pg_S1815.23,Pg_S6550.2
GO:1901663	quinone biosynthetic process	biological_process	0.00042575	0.015687	8	2287	35	45598	Pg_S1815.23,Pg_S6550.2,XLOC_122049,Pg_S1150.7,Pg_S3048.8,Pg_S4321.14,Pg_S0093.27,Pg_S0093.26
GO:0006721	terpenoid metabolic process	biological_process	0.00047635	0.017271	19	2287	155	45598	Pg_S1034.41,Pg_S1551.6,Pg_S0213.51,Pg_S2673.5,Pg_S2606.7,Pg_S5991.6,Pg_S0315.1,Pg_S0245.15,Pg_S5287.7,Pg_S2229.10,Pg_S3063.1,Pg_S6308.10,Pg_S7699.3,Pg_S1135.32,Pg_S0833.9,Pg_S1908.21,Pg_S1518.26,Pg_S0247.51,Pg_S3064.5
GO:0016114	terpenoid biosynthetic process	biological_process	0.00047635	0.017271	19	2287	155	45598	Pg_S5287.7,Pg_S2229.10,Pg_S3063.1,Pg_S6308.10,Pg_S1034.41,Pg_S1551.6,Pg_S0213.51,Pg_S2673.5,Pg_S2606.7,Pg_S0315.1,Pg_S0245.15,Pg_S5991.6,Pg_S1908.21,Pg_S1518.26,Pg_S0247.51,Pg_S3064.5,Pg_S7699.3,Pg_S1135.32,Pg_S0833.9
GO:0045454	cell redox homeostasis	biological_process	0.00052355	0.018831	29	2287	303	45598	Pg_S4412.6,Pg_S4579.1,Pg_S0414.4,Pg_S4601.3,Pg_S2600.2,Pg_S0503.10,Pg_S0661.5,Pg_S0277.37,Pg_S7114.5,Pg_S2813.17,Pg_S0085.70,Pg_S2190.17,Pg_S2208.10,Pg_S0219.21,Pg_S1227.37,Pg_S0575.30,Pg_S0908.29,Pg_S6540.1,Pg_S1335.38,Pg_S2468.11,Pg_S1746.28,Pg_S5287.7,Pg_S2858.3,Pg_S4320.2,Pg_S8430.1,Pg_S0388.2,XLOC_439267,Pg_S2142.1,Pg_S3140.3
GO:0008813	chorismate lyase activity	molecular_function	0.0005501	0.01963	3	2287	4	45598	Pg_S1815.23,Pg_S0093.27,Pg_S0093.26
GO:0033692	cellular polysaccharide biosynthetic process	biological_process	0.00056146	0.019652	24	2287	223	45598	Pg_S3171.16,XLOC_455483,Pg_S0358.18,Pg_S2720.6,Pg_S0684.12,Pg_S2290.6,Pg_S5863.1,Pg_S6370.2,XLOC_455482,Pg_S0290.6,Pg_S0001.1,Pg_S6455.10,Pg_S0590.1,Pg_S0426.4,Pg_S2847.5,Pg_S8559.1,Pg_S0755.1,Pg_S1993.32,Pg_S1189.4,Pg_S1035.9,Pg_S0012.16,Pg_S5993.1,Pg_S4114.9,XLOC_235158
GO:0046429	4-hydroxy-3-methylbut-2-en-1-yl diphosphate synthase activity	molecular_function	0.00056372	0.019652	4	2287	8	45598	Pg_S1135.32,Pg_S0247.51,Pg_S0833.9,Pg_S5991.6
GO:0052592	oxidoreductase activity, acting on CH or CH2 groups, with an iron-sulfur protein as acceptor	molecular_function	0.00056372	0.019652	4	2287	8	45598	Pg_S5991.6,Pg_S0833.9,Pg_S1135.32,Pg_S0247.51
GO:0008899	homoserine O-succinyltransferase activity	molecular_function	0.00060304	0.019949	4	2287	9	45598	Pg_S1501.43,Pg_S1501.17,Pg_S2238.4,Pg_S3615.10
GO:0009092	homoserine metabolic process	biological_process	0.00060304	0.019949	4	2287	9	45598	Pg_S1501.43,Pg_S2238.4,Pg_S1501.17,Pg_S3615.10
GO:0016750	O-succinyltransferase activity	molecular_function	0.00060304	0.019949	4	2287	9	45598	Pg_S1501.43,Pg_S3615.10,Pg_S2238.4,Pg_S1501.17
GO:0019279	L-methionine biosynthetic process from L-homoserine via cystathionine	biological_process	0.00060304	0.019949	4	2287	9	45598	Pg_S3615.10,Pg_S1501.17,Pg_S2238.4,Pg_S1501.43
GO:0019281	L-methionine biosynthetic process from homoserine via O-succinyl-L-homoserine and cystathionine	biological_process	0.00060304	0.019949	4	2287	9	45598	Pg_S1501.43,Pg_S1501.17,Pg_S2238.4,Pg_S3615.10
GO:0071265	L-methionine biosynthetic process	biological_process	0.00060304	0.019949	4	2287	9	45598	Pg_S1501.17,Pg_S2238.4,Pg_S3615.10,Pg_S1501.43
GO:0071266	'de novo' L-methionine biosynthetic process	biological_process	0.00060304	0.019949	4	2287	9	45598	Pg_S1501.43,Pg_S3615.10,Pg_S2238.4,Pg_S1501.17
GO:0016787	hydrolase activity	molecular_function	0.00067223	0.021989	479	2287	8180	45598	Pg_S2588.14,Pg_S0905.23,Pg_S0840.7,Pg_S0506.10,Pg_S0785.55,Pg_S1671.4,XLOC_506723,Pg_S2435.10,Pg_S0851.2,Pg_S2410.1,Pg_S1774.17,XLOC_250116,Pg_S5949.7,Pg_S1410.17,Pg_S0161.27,Pg_S1347.19,Pg_S6981.1,Pg_S5706.4,Pg_S1552.29,Pg_S8590.2,Pg_S5690.1,Pg_S0709.1,Pg_S7804.2,Pg_S1307.3,Pg_S0547.1,Pg_S3260.5,Pg_S3064.5,Pg_S5948.1,Pg_S3062.5,Pg_S1963.1,Pg_S0682.47,Pg_S0095.13,Pg_S0519.50,Pg_S7566.2,Pg_S3064.2…
GO:0006541	glutamine metabolic process	biological_process	0.00067442	0.021989	12	2287	78	45598	Pg_S3615.10,Pg_S2238.4,Pg_S2805.19,Pg_S1290.11,XLOC_212995,XLOC_519693,Pg_S2524.23,Pg_S1501.17,Pg_S3277.10,Pg_S1671.4,Pg_S1497.5,Pg_S1501.43
GO:0019637	organophosphate metabolic process	biological_process	0.00069136	0.02238	80	2287	1087	45598	Pg_S0718.2,Pg_S0509.13,Pg_S1785.10,Pg_S2871.29,Pg_S0913.16,Pg_S3073.6,Pg_S1902.3,Pg_S4994.7,Pg_S0219.37,Pg_S0189.6,Pg_S3285.5,Pg_S2612.5,Pg_S5101.8,Pg_S1033.3,Pg_S3793.16,Pg_S3277.10,Pg_S1813.13,Pg_S0400.26,Pg_S0975.15,Pg_S3887.15,XLOC_057560,Pg_S1214.14,Pg_S5272.2,Pg_S1061.11,Pg_S6332.1,Pg_S1295.30,Pg_S1516.5,Pg_S8874.2,Pg_S0111.6,Pg_S3058.2,XLOC_161413,Pg_S0812.14,Pg_S3759.20,Pg_S3138.9,Pg_S051…
GO:0016160	amylase activity	molecular_function	0.00075569	0.024289	8	2287	39	45598	Pg_S1368.2,Pg_S4484.10,Pg_S1798.6,Pg_S1255.25,Pg_S0399.47,Pg_S3759.1,Pg_S3346.16,Pg_S1812.13
GO:0051274	beta-glucan biosynthetic process	biological_process	0.00087088	0.027795	20	2287	178	45598	Pg_S5863.1,Pg_S2290.6,Pg_S0684.12,Pg_S2720.6,XLOC_455483,Pg_S3171.16,XLOC_235158,Pg_S4114.9,Pg_S0012.16,Pg_S5993.1,Pg_S0755.1,Pg_S1035.9,Pg_S1189.4,Pg_S1993.32,Pg_S0426.4,Pg_S2847.5,Pg_S0590.1,Pg_S6455.10,XLOC_455482,Pg_S0001.1
GO:0006020	inositol metabolic process	biological_process	0.00089925	0.028499	4	2287	9	45598	Pg_S3285.5,Pg_S1785.10,Pg_S0473.6,Pg_S0509.13
GO:0009069	serine family amino acid metabolic process	biological_process	0.00091674	0.028852	8	2287	41	45598	Pg_S1501.43,Pg_S4752.8,Pg_S1501.17,Pg_S4278.2,Pg_S4129.6,Pg_S3645.2,Pg_S2238.4,Pg_S3615.10
GO:0016872	intramolecular lyase activity	molecular_function	0.0009345	0.029208	6	2287	24	45598	Pg_S5560.4,Pg_S3285.5,Pg_S0783.13,Pg_S1785.10,Pg_S0509.13,Pg_S0473.6
GO:0009144	purine nucleoside triphosphate metabolic process	biological_process	0.00099507	0.030471	24	2287	240	45598	XLOC_269153,XLOC_057560,Pg_S1813.13,Pg_S0400.26,Pg_S0516.25,Pg_S1214.13,Pg_S2606.7,Pg_S0520.7,Pg_S3793.16,Pg_S0142.32,Pg_S0812.14,Pg_S3058.2,XLOC_161413,Pg_S2105.1,Pg_S3090.2,Pg_S1740.29,Pg_S0111.6,Pg_S0941.6,Pg_S1061.11,Pg_S5690.1,Pg_S1307.3,Pg_S1214.14,Pg_S5272.2,Pg_S5910.11
GO:0009199	ribonucleoside triphosphate metabolic process	biological_process	0.00099507	0.030471	24	2287	240	45598	Pg_S3793.16,Pg_S0520.7,Pg_S2606.7,Pg_S0142.32,Pg_S0812.14,XLOC_057560,XLOC_269153,Pg_S1214.13,Pg_S0516.25,Pg_S0400.26,Pg_S1813.13,Pg_S1307.3,Pg_S1061.11,Pg_S0941.6,Pg_S5690.1,Pg_S5272.2,Pg_S5910.11,Pg_S1214.14,Pg_S2105.1,Pg_S3058.2,XLOC_161413,Pg_S0111.6,Pg_S1740.29,Pg_S3090.2
GO:0009205	purine ribonucleoside triphosphate metabolic process	biological_process	0.00099507	0.030471	24	2287	240	45598	Pg_S0142.32,Pg_S0812.14,Pg_S3793.16,Pg_S0520.7,Pg_S2606.7,Pg_S0516.25,Pg_S1214.13,Pg_S0400.26,Pg_S1813.13,XLOC_057560,XLOC_269153,Pg_S5910.11,Pg_S5272.2,Pg_S1214.14,Pg_S1307.3,Pg_S0941.6,Pg_S1061.11,Pg_S5690.1,Pg_S0111.6,Pg_S1740.29,Pg_S3090.2,Pg_S2105.1,XLOC_161413,Pg_S3058.2
GO:0051184	cofactor transporter activity	molecular_function	0.0010448	0.031617	5	2287	17	45598	Pg_S0845.13,Pg_S0406.2,Pg_S4549.5,XLOC_403612,Pg_S4028.7
GO:0000271	polysaccharide biosynthetic process	biological_process	0.0010464	0.031617	24	2287	233	45598	Pg_S2720.6,Pg_S0684.12,Pg_S0358.18,Pg_S2290.6,Pg_S5863.1,Pg_S6370.2,Pg_S3171.16,XLOC_455483,Pg_S1189.4,Pg_S1035.9,Pg_S1993.32,Pg_S0755.1,Pg_S5993.1,Pg_S0012.16,Pg_S4114.9,XLOC_235158,Pg_S0001.1,Pg_S0290.6,XLOC_455482,Pg_S0590.1,Pg_S6455.10,Pg_S2847.5,Pg_S8559.1,Pg_S0426.4
GO:0000287	magnesium ion binding	molecular_function	0.0010961	0.032768	30	2287	323	45598	Pg_S1531.24,Pg_S0426.36,Pg_S3615.1,Pg_S3797.10,Pg_S8208.2,Pg_S0426.46,XLOC_505660,Pg_S6548.3,Pg_S6123.7,Pg_S7804.2,Pg_S6491.1,XLOC_505676,Pg_S1815.15,Pg_S4399.8,Pg_S0142.32,Pg_S0590.1,Pg_S0516.26,Pg_S0068.11,Pg_S9207.1,Pg_S2623.12,Pg_S0554.6,Pg_S0375.3,Pg_S0857.29,Pg_S1481.2,Pg_S0441.5,Pg_S0445.3,Pg_S1481.3,Pg_S0575.5,Pg_S4412.14,Pg_S4484.21
GO:0055085	transmembrane transport	biological_process	0.001099	0.032768	143	2287	2168	45598	Pg_S2241.10,Pg_S2124.27,Pg_S0265.17,XLOC_283341,Pg_S3090.2,Pg_S1774.28,Pg_S0520.7,Pg_S1108.18,Pg_S0126.2,Pg_S1658.22,Pg_S0274.14,Pg_S4898.14,Pg_S1712.9,Pg_S2631.1,Pg_S5832.7,Pg_S7453.1,Pg_S2176.4,Pg_S1346.16,Pg_S0204.1,Pg_S1286.25,Pg_S1135.1,Pg_S0701.41,Pg_S0762.14,Pg_S2105.1,Pg_S1740.29,Pg_S2245.8,Pg_S4621.2,Pg_S3327.1,Pg_S1898.11,Pg_S2606.7,Pg_S1164.3,Pg_S0142.32,Pg_S1493.12,Pg_S0266.11,XLOC_51…
GO:0042181	ketone biosynthetic process	biological_process	0.0011217	0.033186	8	2287	40	45598	Pg_S1150.7,XLOC_122049,Pg_S6550.2,Pg_S1815.23,Pg_S0093.27,Pg_S0093.26,Pg_S4321.14,Pg_S3048.8
GO:0030244	cellulose biosynthetic process	biological_process	0.0011277	0.033186	16	2287	132	45598	Pg_S5863.1,Pg_S2290.6,Pg_S0684.12,XLOC_455483,Pg_S4114.9,XLOC_235158,Pg_S0012.16,Pg_S1035.9,Pg_S1993.32,Pg_S1189.4,Pg_S0426.4,Pg_S2847.5,Pg_S0590.1,Pg_S6455.10,XLOC_455482,Pg_S0001.1
GO:1901615	organic hydroxy compound metabolic process	biological_process	0.0012302	0.035911	12	2287	85	45598	Pg_S0473.6,Pg_S8208.2,Pg_S0509.13,Pg_S1785.10,Pg_S0068.11,Pg_S1170.15,Pg_S3341.13,Pg_S8395.1,Pg_S3064.5,Pg_S3285.5,Pg_S4870.15,Pg_S1735.14
GO:0009141	nucleoside triphosphate metabolic process	biological_process	0.0012361	0.035911	24	2287	244	45598	Pg_S1813.13,Pg_S0516.25,Pg_S1214.13,Pg_S0400.26,XLOC_057560,XLOC_269153,Pg_S0812.14,Pg_S0142.32,Pg_S0520.7,Pg_S2606.7,Pg_S3793.16,Pg_S1740.29,Pg_S3090.2,Pg_S0111.6,XLOC_161413,Pg_S3058.2,Pg_S2105.1,Pg_S1214.14,Pg_S5910.11,Pg_S5272.2,Pg_S0941.6,Pg_S1061.11,Pg_S5690.1,Pg_S1307.3
GO:0051273	beta-glucan metabolic process	biological_process	0.0013377	0.038614	20	2287	184	45598	Pg_S2847.5,Pg_S0426.4,Pg_S6455.10,Pg_S0590.1,Pg_S0001.1,XLOC_455482,XLOC_235158,Pg_S4114.9,Pg_S5993.1,Pg_S0012.16,Pg_S1035.9,Pg_S1993.32,Pg_S1189.4,Pg_S0755.1,XLOC_455483,Pg_S3171.16,Pg_S5863.1,Pg_S2290.6,Pg_S0684.12,Pg_S2720.6
GO:0044238	primary metabolic process	biological_process	0.0013658	0.039175	1036	2287	19120	45598	Pg_S6276.3,Pg_S1220.10,Pg_S3414.17,Pg_S1398.1,Pg_S1354.33,Pg_S2631.6,Pg_S3086.8,Pg_S0363.19,Pg_S2031.4,Pg_S1033.3,Pg_S1632.12,Pg_S3719.8,Pg_S0234.15,Pg_S0189.6,XLOC_297171,Pg_S2440.19,Pg_S0090.10,Pg_S1799.22,Pg_S0817.6,Pg_S2693.15,Pg_S3759.1,Pg_S0741.61,Pg_S4288.6,Pg_S0439.31,Pg_S3845.2,Pg_S3161.7,Pg_S0978.50,Pg_S3085.11,Pg_S0318.12,Pg_S1760.1,Pg_S8185.3,Pg_S3527.15,Pg_S1346.12,Pg_S3058.2,Pg_S650…
GO:0009312	oligosaccharide biosynthetic process	biological_process	0.0013997	0.039896	18	2287	159	45598	Pg_S7900.2,Pg_S5206.15,Pg_S0288.34,Pg_S4766.9,Pg_S1749.20,Pg_S0181.8,Pg_S3327.1,Pg_S2229.17,Pg_S0472.1,Pg_S1671.24,Pg_S1110.9,Pg_S1203.8,Pg_S5981.1,Pg_S1145.9,Pg_S3582.11,Pg_S0477.1,Pg_S4665.8,Pg_S2432.6
GO:0016161	beta-amylase activity	molecular_function	0.0014597	0.041345	6	2287	25	45598	Pg_S1368.2,Pg_S4484.10,Pg_S3759.1,Pg_S1798.6,Pg_S1255.25,Pg_S0399.47
GO:0044264	cellular polysaccharide metabolic process	biological_process	0.0015011	0.042254	27	2287	286	45598	Pg_S0426.4,Pg_S8559.1,Pg_S2847.5,Pg_S6455.10,Pg_S0590.1,XLOC_455482,Pg_S0290.6,Pg_S0001.1,XLOC_235158,Pg_S4114.9,Pg_S0012.16,Pg_S5993.1,Pg_S0755.1,Pg_S1993.32,Pg_S1189.4,Pg_S1035.9,XLOC_455483,Pg_S3171.16,Pg_S3718.1,Pg_S1858.19,Pg_S5863.1,Pg_S6370.2,XLOC_029186,Pg_S2290.6,Pg_S0358.18,Pg_S2720.6,Pg_S0684.12
GO:0006066	alcohol metabolic process	biological_process	0.0015246	0.042652	11	2287	75	45598	Pg_S0068.11,Pg_S1170.15,Pg_S1785.10,Pg_S0509.13,Pg_S0473.6,Pg_S8208.2,Pg_S1735.14,Pg_S3064.5,Pg_S3285.5,Pg_S3341.13,Pg_S8395.1
GO:0019725	cellular homeostasis	biological_process	0.0016298	0.045314	36	2287	433	45598	Pg_S4412.6,Pg_S2600.2,Pg_S0661.5,Pg_S0085.70,Pg_S1726.2,Pg_S1227.37,Pg_S2468.11,Pg_S4320.2,Pg_S2858.3,Pg_S0388.2,Pg_S8430.1,Pg_S1286.12,Pg_S2472.21,Pg_S0414.4,Pg_S4579.1,Pg_S4601.3,XLOC_241369,Pg_S8874.2,Pg_S1862.9,Pg_S0503.10,Pg_S2813.17,Pg_S0277.37,Pg_S7114.5,Pg_S0908.29,Pg_S0219.21,Pg_S0575.30,Pg_S2208.10,Pg_S2190.17,Pg_S5287.7,Pg_S1746.28,Pg_S6540.1,Pg_S1335.38,XLOC_528729,Pg_S3140.3,XLOC_439…
GO:0009250	glucan biosynthetic process	biological_process	0.0017242	0.047646	20	2287	188	45598	Pg_S0590.1,Pg_S6455.10,Pg_S2847.5,Pg_S0426.4,Pg_S0001.1,XLOC_455482,XLOC_235158,Pg_S4114.9,Pg_S1189.4,Pg_S1035.9,Pg_S1993.32,Pg_S0755.1,Pg_S5993.1,Pg_S0012.16,Pg_S3171.16,XLOC_455483,Pg_S2290.6,Pg_S5863.1,Pg_S0684.12,Pg_S2720.6
GO:0006022	aminoglycan metabolic process	biological_process	0.0017362	0.047687	11	2287	78	45598	XLOC_230567,XLOC_230519,Pg_S2935.1,Pg_S6113.2,Pg_S0491.15,Pg_S1220.6,Pg_S6571.5,Pg_S2323.1,Pg_S5473.2,Pg_S2233.1,Pg_S1345.5
GO:0030243	cellulose metabolic process	biological_process	0.0018514	0.050546	16	2287	138	45598	XLOC_455483,Pg_S2290.6,Pg_S5863.1,Pg_S0684.12,Pg_S0590.1,Pg_S6455.10,Pg_S2847.5,Pg_S0426.4,Pg_S0001.1,XLOC_455482,XLOC_235158,Pg_S4114.9,Pg_S1035.9,Pg_S1189.4,Pg_S1993.32,Pg_S0012.16
GO:0009119	ribonucleoside metabolic process	biological_process	0.0020426	0.054549	31	2287	357	45598	Pg_S2606.7,Pg_S0520.7,Pg_S1336.15,Pg_S0587.1,Pg_S3793.16,Pg_S0812.14,Pg_S0142.32,Pg_S0126.10,XLOC_269153,XLOC_057560,Pg_S0810.2,Pg_S1813.13,Pg_S0400.26,Pg_S3959.3,Pg_S1214.13,Pg_S0516.25,Pg_S0941.6,Pg_S1061.11,Pg_S5690.1,Pg_S1295.30,Pg_S1307.3,Pg_S0913.16,Pg_S1214.14,Pg_S5910.11,Pg_S5272.2,Pg_S3058.2,XLOC_161413,Pg_S2105.1,Pg_S3090.2,Pg_S1740.29,Pg_S0111.6
GO:0004375	glycine dehydrogenase (decarboxylating) activity	molecular_function	0.0020775	0.054549	4	2287	11	45598	Pg_S4752.8,Pg_S3645.2,Pg_S4278.2,Pg_S4129.6
GO:0006546	glycine catabolic process	biological_process	0.0020775	0.054549	4	2287	11	45598	Pg_S4129.6,Pg_S4278.2,Pg_S3645.2,Pg_S4752.8
GO:0009071	serine family amino acid catabolic process	biological_process	0.0020775	0.054549	4	2287	11	45598	Pg_S4129.6,Pg_S4278.2,Pg_S3645.2,Pg_S4752.8
GO:0016642	oxidoreductase activity, acting on the CH-NH2 group of donors, disulfide as acceptor	molecular_function	0.0020775	0.054549	4	2287	11	45598	Pg_S4752.8,Pg_S3645.2,Pg_S4129.6,Pg_S4278.2
GO:0019751	polyol metabolic process	biological_process	0.0020782	0.054549	7	2287	36	45598	Pg_S3285.5,Pg_S1785.10,Pg_S3064.5,Pg_S0068.11,Pg_S8208.2,Pg_S0473.6,Pg_S0509.13
GO:0000272	polysaccharide catabolic process	biological_process	0.0020823	0.054549	8	2287	46	45598	Pg_S0399.47,Pg_S0227.6,Pg_S1798.6,Pg_S1255.25,Pg_S4484.10,Pg_S1368.2,Pg_S3759.1,Pg_S4442.9
GO:0006665	sphingolipid metabolic process	biological_process	0.0021692	0.056499	6	2287	26	45598	XLOC_262060,XLOC_440369,Pg_S6673.2,Pg_S6673.1,Pg_S2773.17,Pg_S1500.29
GO:0003840	gamma-glutamyltransferase activity	molecular_function	0.0022192	0.057171	4	2287	12	45598	Pg_S6469.7,Pg_S3579.4,Pg_S7858.1,Pg_S0602.22
GO:0008521	acetyl-CoA transporter activity	molecular_function	0.0022329	0.057171	3	2287	6	45598	Pg_S4549.5,Pg_S0406.2,XLOC_403612
GO:0051185	coenzyme transporter activity	molecular_function	0.0022329	0.057171	3	2287	6	45598	Pg_S4549.5,Pg_S0406.2,XLOC_403612
GO:0009654	oxygen evolving complex	cellular_component	0.0022772	0.05798	9	2287	60	45598	Pg_S0148.7,Pg_S5713.2,XLOC_463387,Pg_S0343.7,Pg_S0803.2,Pg_S6159.3,Pg_S0483.4,Pg_S0989.5,Pg_S4412.8
GO:0042592	homeostatic process	biological_process	0.002352	0.059548	42	2287	536	45598	Pg_S1335.38,Pg_S6540.1,Pg_S0266.55,Pg_S1746.28,Pg_S5287.7,Pg_S5076.1,Pg_S2208.10,Pg_S2190.17,Pg_S0575.30,Pg_S0219.21,Pg_S0908.29,XLOC_439267,Pg_S2142.1,Pg_S3140.3,XLOC_528729,Pg_S0978.1,Pg_S1862.9,Pg_S8874.2,XLOC_241369,Pg_S4601.3,Pg_S0414.4,Pg_S4579.1,Pg_S2472.21,Pg_S1286.12,Pg_S0277.37,Pg_S7114.5,Pg_S2813.17,Pg_S0503.10,Pg_S2468.11,Pg_S0431.8,Pg_S1227.37,Pg_S8430.1,Pg_S0388.2,Pg_S2858.3,Pg_S088…
GO:0042278	purine nucleoside metabolic process	biological_process	0.0024163	0.060501	30	2287	346	45598	Pg_S0400.26,Pg_S3959.3,Pg_S0516.25,Pg_S1214.13,Pg_S1813.13,Pg_S0810.2,XLOC_269153,XLOC_057560,Pg_S0126.10,Pg_S0812.14,Pg_S0142.32,Pg_S0587.1,Pg_S3793.16,Pg_S2606.7,Pg_S0520.7,Pg_S0111.6,Pg_S3090.2,Pg_S1740.29,Pg_S2105.1,Pg_S3058.2,XLOC_161413,Pg_S5910.11,Pg_S5272.2,Pg_S1214.14,Pg_S1307.3,Pg_S1295.30,Pg_S0913.16,Pg_S0941.6,Pg_S1061.11,Pg_S5690.1
GO:0046128	purine ribonucleoside metabolic process	biological_process	0.0024163	0.060501	30	2287	346	45598	Pg_S0913.16,Pg_S1307.3,Pg_S1295.30,Pg_S1061.11,Pg_S0941.6,Pg_S5690.1,Pg_S5910.11,Pg_S5272.2,Pg_S1214.14,Pg_S2105.1,XLOC_161413,Pg_S3058.2,Pg_S0111.6,Pg_S1740.29,Pg_S3090.2,Pg_S3793.16,Pg_S0587.1,Pg_S0520.7,Pg_S2606.7,Pg_S0126.10,Pg_S0142.32,Pg_S0812.14,XLOC_057560,XLOC_269153,Pg_S0516.25,Pg_S3959.3,Pg_S1214.13,Pg_S0400.26,Pg_S0810.2,Pg_S1813.13
GO:0016703	oxidoreductase activity, acting on single donors with incorporation of molecular oxygen, incorporation of one atom of oxygen (internal monooxygenases or internal mixed function oxidases)	molecular_function	0.0024695	0.061291	8	2287	48	45598	Pg_S1439.10,Pg_S4994.7,Pg_S2606.4,Pg_S0108.24,Pg_S1465.27,Pg_S0760.23,Pg_S0817.16,Pg_S1771.9
GO:1901605	alpha-amino acid metabolic process	biological_process	0.0024749	0.061291	39	2287	470	45598	Pg_S2524.23,Pg_S1497.5,Pg_S4206.2,Pg_S6601.1,Pg_S4362.9,Pg_S0108.24,Pg_S1290.11,Pg_S3645.2,Pg_S1439.10,Pg_S0741.47,Pg_S1728.16,Pg_S2238.4,Pg_S6848.2,XLOC_212995,Pg_S0889.28,Pg_S1240.42,Pg_S4278.2,XLOC_519693,Pg_S3083.16,Pg_S0536.6,Pg_S4752.8,Pg_S4994.7,Pg_S1465.27,Pg_S3615.10,Pg_S2805.19,Pg_S3083.17,Pg_S1501.17,Pg_S5158.9,Pg_S4129.6,Pg_S1771.9,Pg_S1671.4,Pg_S3277.10,Pg_S1014.4,Pg_S1501.43,Pg_S073…
GO:1901135	carbohydrate derivative metabolic process	biological_process	0.0024896	0.06132	78	2287	1106	45598	Pg_S0219.37,Pg_S0189.6,Pg_S4994.7,Pg_S2612.5,Pg_S4339.13,Pg_S3073.6,Pg_S0913.16,XLOC_230519,Pg_S0718.2,XLOC_057560,Pg_S1813.13,Pg_S0975.15,Pg_S0400.26,Pg_S1345.5,Pg_S1033.3,Pg_S3793.16,Pg_S2935.1,Pg_S5101.8,Pg_S3058.2,XLOC_161413,Pg_S0358.18,Pg_S1516.5,Pg_S0111.6,Pg_S2233.1,Pg_S6370.2,Pg_S1061.11,Pg_S1295.30,Pg_S1214.14,Pg_S5272.2,Pg_S2323.1,XLOC_269153,Pg_S4375.11,Pg_S4604.8,Pg_S3138.9,Pg_S0516.…
GO:0006520	cellular amino acid metabolic process	biological_process	0.0025875	0.063386	72	2287	989	45598	Pg_S1728.16,Pg_S0810.2,XLOC_212995,Pg_S1415.9,Pg_S0602.22,Pg_S2238.4,Pg_S6601.1,Pg_S0032.8,Pg_S1290.11,Pg_S3579.4,Pg_S0741.47,Pg_S0061.73,Pg_S3645.2,Pg_S1439.10,Pg_S6933.3,Pg_S0108.24,Pg_S8047.1,Pg_S0043.2,Pg_S1501.43,Pg_S5158.9,Pg_S4129.6,Pg_S1501.17,Pg_S3083.17,Pg_S1671.4,Pg_S1050.14,Pg_S1451.9,Pg_S0682.21,Pg_S4278.2,Pg_S3017.6,Pg_S0302.33,Pg_S1465.27,Pg_S1330.14,Pg_S0889.28,Pg_S3703.5,Pg_S1240…
GO:0016620	oxidoreductase activity, acting on the aldehyde or oxo group of donors, NAD or NADP as acceptor	molecular_function	0.002752	0.067054	14	2287	116	45598	Pg_S0810.66,Pg_S0476.47,Pg_S2606.4,Pg_S5466.9,Pg_S6814.2,Pg_S0497.8,Pg_S1050.14,Pg_S5158.9,Pg_S6308.5,Pg_S6679.6,Pg_S4362.9,Pg_S6601.1,Pg_S0276.10,Pg_S7216.2
GO:0016854	racemase and epimerase activity	molecular_function	0.0028042	0.067962	8	2287	49	45598	Pg_S0108.24,Pg_S0361.32,Pg_S4994.7,Pg_S3567.2,Pg_S1439.10,XLOC_400555,Pg_S5442.3,Pg_S0488.46
GO:0008907	integrase activity	molecular_function	0.0028571	0.068875	2	2287	2	45598	XLOC_394694,XLOC_394650
GO:0042132	fructose 1,6-bisphosphate 1-phosphatase activity	molecular_function	0.0030557	0.072237	6	2287	29	45598	Pg_S1888.7,Pg_S1227.8,Pg_S3064.5,Pg_S2097.13,Pg_S1227.9,Pg_S9236.1
GO:0006480	N-terminal protein amino acid methylation	biological_process	0.0030851	0.072237	5	2287	20	45598	Pg_S1110.9,Pg_S0219.8,Pg_S3582.11,Pg_S1203.8,Pg_S2438.5
GO:0031365	N-terminal protein amino acid modification	biological_process	0.0030851	0.072237	5	2287	20	45598	Pg_S2438.5,Pg_S1203.8,Pg_S3582.11,Pg_S0219.8,Pg_S1110.9
GO:0046165	alcohol biosynthetic process	biological_process	0.0030865	0.072237	4	2287	12	45598	Pg_S1785.10,Pg_S3285.5,Pg_S0509.13,Pg_S0473.6
GO:1901617	organic hydroxy compound biosynthetic process	biological_process	0.0030865	0.072237	4	2287	12	45598	Pg_S3285.5,Pg_S1785.10,Pg_S0509.13,Pg_S0473.6
GO:0004645	phosphorylase activity	molecular_function	0.0031082	0.072237	4	2287	12	45598	Pg_S0808.11,Pg_S2289.15,Pg_S0500.16,Pg_S1242.3
GO:0008184	glycogen phosphorylase activity	molecular_function	0.0031082	0.072237	4	2287	12	45598	Pg_S2289.15,Pg_S0500.16,Pg_S0808.11,Pg_S1242.3
GO:0008374	O-acyltransferase activity	molecular_function	0.0031969	0.07392	13	2287	106	45598	Pg_S1170.15,Pg_S0826.1,Pg_S7851.1,Pg_S1501.17,Pg_S0713.3,Pg_S5633.3,Pg_S1501.43,Pg_S1735.14,Pg_S3615.10,Pg_S2238.4,Pg_S8395.1,Pg_S3341.13,Pg_S1516.5
GO:0006163	purine nucleotide metabolic process	biological_process	0.0032802	0.07546	33	2287	396	45598	XLOC_057560,Pg_S1214.13,Pg_S3959.3,Pg_S0400.26,Pg_S1813.13,Pg_S3793.16,Pg_S0587.1,Pg_S0520.7,Pg_S0126.10,Pg_S0189.6,Pg_S3090.2,Pg_S0913.16,Pg_S1307.3,Pg_S5690.1,Pg_S5910.11,XLOC_269153,Pg_S5119.1,Pg_S0516.25,Pg_S2606.7,Pg_S0590.1,Pg_S0142.32,Pg_S0812.14,Pg_S2105.1,Pg_S4399.8,XLOC_161413,Pg_S3058.2,Pg_S0111.6,Pg_S1740.29,Pg_S1295.30,Pg_S0941.6,Pg_S1061.11,Pg_S5272.2,Pg_S1214.14
GO:0042440	pigment metabolic process	biological_process	0.0033275	0.076164	25	2287	275	45598	Pg_S1940.1,Pg_S0213.51,Pg_S4155.1,Pg_S0856.10,Pg_S1034.41,Pg_S0315.1,Pg_S4083.1,Pg_S0245.15,Pg_S2093.20,Pg_S2673.5,Pg_S1645.6,Pg_S2606.7,Pg_S3063.1,Pg_S5287.7,Pg_S1347.19,Pg_S4604.7,Pg_S6308.10,Pg_S0536.6,Pg_S4206.2,Pg_S1518.26,Pg_S4870.15,Pg_S0442.55,Pg_S0341.6,Pg_S0925.47,Pg_S3064.5
GO:0006743	ubiquinone metabolic process	biological_process	0.0034157	0.0774	6	2287	28	45598	Pg_S1150.7,Pg_S3048.8,Pg_S6550.2,Pg_S1815.23,Pg_S0093.26,Pg_S0093.27
GO:0006744	ubiquinone biosynthetic process	biological_process	0.0034157	0.0774	6	2287	28	45598	Pg_S0093.26,Pg_S0093.27,Pg_S1815.23,Pg_S6550.2,Pg_S3048.8,Pg_S1150.7
GO:0009150	purine ribonucleotide metabolic process	biological_process	0.0034337	0.077421	31	2287	367	45598	Pg_S0941.6,Pg_S5690.1,Pg_S1061.11,Pg_S0913.16,Pg_S1295.30,Pg_S1307.3,Pg_S1214.14,Pg_S5910.11,Pg_S5272.2,XLOC_161413,Pg_S3058.2,Pg_S4399.8,Pg_S2105.1,Pg_S1740.29,Pg_S3090.2,Pg_S0111.6,Pg_S0520.7,Pg_S2606.7,Pg_S3793.16,Pg_S0587.1,Pg_S0590.1,Pg_S0812.14,Pg_S0142.32,Pg_S0126.10,XLOC_057560,XLOC_269153,Pg_S1813.13,Pg_S3959.3,Pg_S0516.25,Pg_S1214.13,Pg_S0400.26
GO:0008238	exopeptidase activity	molecular_function	0.0034743	0.077949	24	2287	252	45598	Pg_S0720.3,Pg_S5743.7,Pg_S0277.44,Pg_S3287.13,Pg_S2924.5,Pg_S0450.15,Pg_S0050.2,Pg_S0547.1,Pg_S0234.15,Pg_S1963.1,Pg_S6432.6,Pg_S3565.5,Pg_S8178.1,Pg_S4501.1,Pg_S6641.1,Pg_S2680.1,Pg_S5217.1,Pg_S1038.27,Pg_S6571.5,Pg_S1305.4,Pg_S6113.2,Pg_S0851.2,Pg_S5168.10,Pg_S1354.33
GO:0009259	ribonucleotide metabolic process	biological_process	0.0035464	0.078785	31	2287	368	45598	Pg_S0111.6,Pg_S3090.2,Pg_S1740.29,Pg_S2105.1,Pg_S4399.8,XLOC_161413,Pg_S3058.2,Pg_S5272.2,Pg_S5910.11,Pg_S1214.14,Pg_S1295.30,Pg_S1307.3,Pg_S0913.16,Pg_S5690.1,Pg_S0941.6,Pg_S1061.11,Pg_S0400.26,Pg_S1214.13,Pg_S0516.25,Pg_S3959.3,Pg_S1813.13,XLOC_269153,XLOC_057560,Pg_S0126.10,Pg_S0812.14,Pg_S0142.32,Pg_S0590.1,Pg_S0587.1,Pg_S3793.16,Pg_S2606.7,Pg_S0520.7
GO:0019693	ribose phosphate metabolic process	biological_process	0.0035464	0.078785	31	2287	368	45598	Pg_S0941.6,Pg_S1061.11,Pg_S5690.1,Pg_S1307.3,Pg_S1295.30,Pg_S0913.16,Pg_S1214.14,Pg_S5910.11,Pg_S5272.2,Pg_S3058.2,XLOC_161413,Pg_S4399.8,Pg_S2105.1,Pg_S3090.2,Pg_S1740.29,Pg_S0111.6,Pg_S2606.7,Pg_S0520.7,Pg_S0587.1,Pg_S3793.16,Pg_S0142.32,Pg_S0812.14,Pg_S0590.1,Pg_S0126.10,XLOC_269153,XLOC_057560,Pg_S1813.13,Pg_S0400.26,Pg_S1214.13,Pg_S3959.3,Pg_S0516.25
GO:0006081	cellular aldehyde metabolic process	biological_process	0.0038216	0.084305	4	2287	13	45598	Pg_S4375.11,Pg_S4604.8,Pg_S4604.9,Pg_S1615.19
GO:0009116	nucleoside metabolic process	biological_process	0.0038321	0.084305	34	2287	416	45598	Pg_S0812.14,Pg_S0142.32,Pg_S2606.7,Pg_S1336.15,Pg_S1637.26,Pg_S3138.9,Pg_S0810.2,Pg_S0516.25,XLOC_269153,Pg_S1214.14,Pg_S5272.2,Pg_S1061.11,Pg_S0941.6,Pg_S1295.30,Pg_S1740.29,Pg_S0111.6,Pg_S3058.2,XLOC_161413,Pg_S2105.1,Pg_S0126.10,Pg_S0520.7,Pg_S0587.1,Pg_S3793.16,Pg_S1813.13,Pg_S0400.26,Pg_S1214.13,Pg_S3959.3,XLOC_057560,Pg_S5910.11,Pg_S5690.1,Pg_S1307.3,Pg_S0913.16,Pg_S3090.2,Pg_S0189.6
GO:0035304	regulation of protein dephosphorylation	biological_process	0.0039712	0.085458	2	2287	3	45598	Pg_S2207.4,Pg_S3887.24
GO:0035306	positive regulation of dephosphorylation	biological_process	0.0039712	0.085458	2	2287	3	45598	Pg_S2207.4,Pg_S3887.24
GO:0035307	positive regulation of protein dephosphorylation	biological_process	0.0039712	0.085458	2	2287	3	45598	Pg_S3887.24,Pg_S2207.4
GO:0071595	Nem1-Spo7 phosphatase complex	cellular_component	0.0039712	0.085458	2	2287	3	45598	Pg_S3887.24,Pg_S2207.4
GO:1901657	glycosyl compound metabolic process	biological_process	0.0039787	0.085458	34	2287	417	45598	Pg_S2606.7,Pg_S1336.15,Pg_S0142.32,Pg_S0812.14,XLOC_269153,Pg_S1637.26,Pg_S0810.2,Pg_S3138.9,Pg_S0516.25,Pg_S0941.6,Pg_S1061.11,Pg_S1295.30,Pg_S1214.14,Pg_S5272.2,XLOC_161413,Pg_S3058.2,Pg_S2105.1,Pg_S1740.29,Pg_S0111.6,Pg_S0520.7,Pg_S0587.1,Pg_S3793.16,Pg_S0126.10,XLOC_057560,Pg_S1813.13,Pg_S0400.26,Pg_S1214.13,Pg_S3959.3,Pg_S5690.1,Pg_S1307.3,Pg_S0913.16,Pg_S5910.11,Pg_S0189.6,Pg_S3090.2
GO:0034220	ion transmembrane transport	biological_process	0.0039982	0.085471	52	2287	702	45598	XLOC_269153,Pg_S5850.4,Pg_S0266.11,Pg_S0516.25,Pg_S2606.7,Pg_S3161.7,Pg_S0142.32,Pg_S1164.3,Pg_S7852.1,XLOC_016914,Pg_S0384.25,Pg_S3058.2,Pg_S0762.14,Pg_S1346.12,Pg_S7453.5,Pg_S2105.1,Pg_S1740.29,Pg_S2946.10,Pg_S1862.9,Pg_S4621.2,Pg_S0595.28,Pg_S0111.6,Pg_S4800.12,Pg_S1214.14,Pg_S5272.2,Pg_S3085.12,XLOC_057560,Pg_S2631.1,Pg_S1813.13,Pg_S0400.26,Pg_S3414.17,Pg_S0204.1,Pg_S1066.2,Pg_S0804.28,Pg_S45…
GO:0071949	FAD binding	molecular_function	0.004074	0.086681	18	2287	174	45598	Pg_S5872.6,Pg_S6308.10,Pg_S3063.1,Pg_S5287.7,Pg_S0245.15,Pg_S1185.1,Pg_S2606.7,Pg_S0883.13,Pg_S2673.5,Pg_S3582.11,Pg_S1110.9,Pg_S3064.5,Pg_S1652.19,Pg_S1518.26,Pg_S4990.3,Pg_S3767.14,Pg_S4206.2,Pg_S0536.6
GO:0006073	cellular glucan metabolic process	biological_process	0.004379	0.092305	23	2287	251	45598	XLOC_455483,Pg_S3171.16,Pg_S3718.1,Pg_S1858.19,Pg_S5863.1,XLOC_029186,Pg_S2290.6,Pg_S2720.6,Pg_S0684.12,Pg_S0426.4,Pg_S2847.5,Pg_S6455.10,Pg_S0590.1,XLOC_455482,Pg_S0001.1,XLOC_235158,Pg_S4114.9,Pg_S0012.16,Pg_S5993.1,Pg_S0755.1,Pg_S1189.4,Pg_S1993.32,Pg_S1035.9
GO:0044042	glucan metabolic process	biological_process	0.004379	0.092305	23	2287	251	45598	Pg_S3171.16,XLOC_455483,Pg_S1858.19,Pg_S3718.1,XLOC_029186,Pg_S2290.6,Pg_S5863.1,Pg_S0684.12,Pg_S2720.6,Pg_S6455.10,Pg_S0590.1,Pg_S0426.4,Pg_S2847.5,XLOC_455482,Pg_S0001.1,XLOC_235158,Pg_S4114.9,Pg_S0755.1,Pg_S1035.9,Pg_S1993.32,Pg_S1189.4,Pg_S0012.16,Pg_S5993.1
GO:0006749	glutathione metabolic process	biological_process	0.0044567	0.093509	5	2287	22	45598	Pg_S0602.22,Pg_S0199.5,Pg_S7858.1,Pg_S3579.4,Pg_S6469.7
GO:0070567	cytidylyltransferase activity	molecular_function	0.0045398	0.094813	4	2287	14	45598	Pg_S2097.13,Pg_S1227.8,Pg_S0544.32,Pg_S0148.25
GO:0010333	terpene synthase activity	molecular_function	0.0047245	0.098219	10	2287	75	45598	Pg_S0445.3,Pg_S4484.21,Pg_S4412.14,Pg_S0575.5,Pg_S0554.6,Pg_S6491.1,Pg_S6548.3,Pg_S2623.12,Pg_S3275.5,Pg_S0426.46
GO:0072521	purine-containing compound metabolic process	biological_process	0.0048367	0.10009	34	2287	425	45598	Pg_S5910.11,Pg_S5690.1,Pg_S0913.16,Pg_S1307.3,Pg_S3090.2,Pg_S0189.6,Pg_S0126.10,Pg_S0520.7,Pg_S3793.16,Pg_S0587.1,Pg_S1813.13,Pg_S1214.13,Pg_S3959.3,Pg_S0400.26,XLOC_057560,Pg_S1214.14,Pg_S5272.2,Pg_S0941.6,Pg_S1061.11,Pg_S1295.30,Pg_S1740.29,Pg_S0111.6,XLOC_161413,Pg_S3058.2,Pg_S4399.8,Pg_S2105.1,Pg_S0590.1,Pg_S0812.14,Pg_S0142.32,Pg_S2606.7,Pg_S0810.2,Pg_S0516.25,XLOC_269153,Pg_S5119.1
GO:0004061	arylformamidase activity	molecular_function	0.0050571	0.10418	3	2287	7	45598	Pg_S1240.42,Pg_S3083.17,Pg_S3083.16
GO:0009117	nucleotide metabolic process	biological_process	0.0052744	0.10816	41	2287	534	45598	XLOC_057560,Pg_S0400.26,Pg_S1214.13,Pg_S3887.15,Pg_S3959.3,Pg_S1813.13,Pg_S0587.1,Pg_S3793.16,Pg_S3277.10,Pg_S0520.7,Pg_S5101.8,Pg_S0126.10,Pg_S4660.4,Pg_S0189.6,Pg_S3090.2,Pg_S1307.3,Pg_S0913.16,Pg_S5690.1,Pg_S5910.11,Pg_S0718.2,Pg_S5119.1,XLOC_269153,Pg_S2145.36,Pg_S0516.25,XLOC_212995,Pg_S3759.20,Pg_S2606.7,Pg_S0812.14,Pg_S0142.32,Pg_S0590.1,Pg_S4399.8,Pg_S2105.1,Pg_S3058.2,XLOC_161413,Pg_S011…
GO:0004506	squalene monooxygenase activity	molecular_function	0.0053536	0.10929	7	2287	43	45598	Pg_S4990.3,Pg_S5872.6,Pg_S3767.14,Pg_S3064.5,Pg_S6308.10,Pg_S2606.7,Pg_S2826.5
GO:0006790	sulfur compound metabolic process	biological_process	0.0055359	0.11251	23	2287	251	45598	Pg_S4009.10,Pg_S2238.4,Pg_S0602.22,XLOC_060442,Pg_S1845.6,Pg_S0810.2,Pg_S3703.5,Pg_S1771.9,Pg_S1501.17,Pg_S6469.7,Pg_S0736.2,Pg_S1501.43,Pg_S3615.10,Pg_S1465.27,Pg_S1774.28,Pg_S2233.1,Pg_S3579.4,Pg_S0519.50,Pg_S7858.1,Pg_S5743.6,Pg_S0199.5,Pg_S2003.17,Pg_S1029.17
GO:0045263	proton-transporting ATP synthase complex, coupling factor F(o)	cellular_component	0.0060423	0.12225	12	2287	106	45598	Pg_S1740.29,Pg_S3090.2,Pg_S0111.6,Pg_S0400.26,XLOC_057560,XLOC_269153,Pg_S1214.14,Pg_S5272.2,Pg_S5910.11,Pg_S0520.7,Pg_S2606.7,Pg_S3793.16
GO:0071554	cell wall organization or biogenesis	biological_process	0.0060901	0.12267	22	2287	253	45598	Pg_S7123.1,Pg_S2323.1,Pg_S0765.23,Pg_S1671.32,Pg_S0227.6,Pg_S3904.13,Pg_S1345.5,XLOC_230567,Pg_S0808.38,Pg_S2935.1,Pg_S6113.2,Pg_S1220.6,Pg_S6571.5,Pg_S5473.2,Pg_S2307.28,Pg_S1145.17,Pg_S0213.45,XLOC_230519,Pg_S1692.9,Pg_S0491.15,Pg_S1671.33,Pg_S5470.6
GO:0016903	oxidoreductase activity, acting on the aldehyde or oxo group of donors	molecular_function	0.0062347	0.12503	17	2287	166	45598	Pg_S0810.66,Pg_S6814.2,Pg_S2606.4,Pg_S2229.10,Pg_S1050.14,Pg_S6308.5,Pg_S5158.9,Pg_S1551.6,Pg_S7216.2,Pg_S0276.10,Pg_S0476.47,Pg_S5466.9,Pg_S0497.8,Pg_S1908.21,Pg_S6679.6,Pg_S6601.1,Pg_S4362.9
GO:0046912	transferase activity, transferring acyl groups, acyl groups converted into alkyl on transfer	molecular_function	0.0062983	0.12521	9	2287	65	45598	Pg_S1615.19,Pg_S3009.14,Pg_S3458.1,Pg_S2971.19,Pg_S3394.17,Pg_S0849.33,Pg_S6896.2,Pg_S6647.3,Pg_S4766.9
GO:0016702	oxidoreductase activity, acting on single donors with incorporation of molecular oxygen, incorporation of two atoms of oxygen	molecular_function	0.0062991	0.12521	12	2287	101	45598	XLOC_411558,Pg_S1275.6,Pg_S5278.3,Pg_S2453.5,Pg_S3560.3,Pg_S0318.12,Pg_S8898.2,Pg_S3059.1,Pg_S5902.4,Pg_S1679.47,Pg_S1641.13,Pg_S3622.8
GO:0006090	pyruvate metabolic process	biological_process	0.0067959	0.12995	3	2287	8	45598	Pg_S4604.9,Pg_S4604.8,Pg_S4375.11
GO:0009240	isopentenyl diphosphate biosynthetic process	biological_process	0.0067959	0.12995	3	2287	8	45598	Pg_S4604.9,Pg_S4375.11,Pg_S4604.8
GO:0016726	oxidoreductase activity, acting on CH or CH2 groups, NAD or NADP as acceptor	molecular_function	0.0067959	0.12995	3	2287	8	45598	Pg_S4375.11,Pg_S4604.8,Pg_S4604.9
GO:0019288	isopentenyl diphosphate biosynthetic process, mevalonate-independent pathway	biological_process	0.0067959	0.12995	3	2287	8	45598	Pg_S4375.11,Pg_S4604.8,Pg_S4604.9
GO:0019682	glyceraldehyde-3-phosphate metabolic process	biological_process	0.0067959	0.12995	3	2287	8	45598	Pg_S4375.11,Pg_S4604.8,Pg_S4604.9
GO:0046490	isopentenyl diphosphate metabolic process	biological_process	0.0067959	0.12995	3	2287	8	45598	Pg_S4604.8,Pg_S4375.11,Pg_S4604.9
GO:0050992	dimethylallyl diphosphate biosynthetic process	biological_process	0.0067959	0.12995	3	2287	8	45598	Pg_S4604.8,Pg_S4375.11,Pg_S4604.9
GO:0050993	dimethylallyl diphosphate metabolic process	biological_process	0.0067959	0.12995	3	2287	8	45598	Pg_S4604.8,Pg_S4375.11,Pg_S4604.9
GO:0051745	4-hydroxy-3-methylbut-2-en-1-yl diphosphate reductase activity	molecular_function	0.0067959	0.12995	3	2287	8	45598	Pg_S4604.9,Pg_S4375.11,Pg_S4604.8
GO:0009512	cytochrome b6f complex	cellular_component	0.0068818	0.13104	5	2287	25	45598	Pg_S2898.7,Pg_S0925.31,XLOC_519693,Pg_S0883.13,Pg_S6588.6
GO:0006544	glycine metabolic process	biological_process	0.0073009	0.13769	4	2287	15	45598	Pg_S3645.2,Pg_S4752.8,Pg_S4278.2,Pg_S4129.6
GO:0003857	3-hydroxyacyl-CoA dehydrogenase activity	molecular_function	0.0073422	0.13769	12	2287	106	45598	Pg_S3582.11,Pg_S6420.5,Pg_S2606.7,Pg_S3806.5,Pg_S5287.7,Pg_S1451.9,Pg_S1518.26,Pg_S0061.73,Pg_S6308.10,Pg_S0189.6,Pg_S3064.5,Pg_S1110.9
GO:0006753	nucleoside phosphate metabolic process	biological_process	0.0075013	0.13769	41	2287	546	45598	Pg_S0520.7,Pg_S3277.10,Pg_S3793.16,Pg_S0587.1,Pg_S4660.4,Pg_S0126.10,Pg_S5101.8,XLOC_057560,Pg_S1813.13,Pg_S3887.15,Pg_S3959.3,Pg_S1214.13,Pg_S0400.26,Pg_S5690.1,Pg_S0913.16,Pg_S1307.3,Pg_S0718.2,Pg_S5910.11,Pg_S0189.6,Pg_S3090.2,Pg_S2606.7,Pg_S0590.1,Pg_S0142.32,Pg_S0812.14,Pg_S2145.36,XLOC_269153,Pg_S5119.1,XLOC_212995,Pg_S3759.20,Pg_S0516.25,Pg_S0941.6,Pg_S1061.11,Pg_S1295.30,Pg_S1214.14,Pg_S5…
GO:0006569	tryptophan catabolic process	biological_process	0.0075345	0.13769	3	2287	8	45598	Pg_S3083.17,Pg_S3083.16,Pg_S1240.42
GO:0009310	amine catabolic process	biological_process	0.0075345	0.13769	3	2287	8	45598	Pg_S3083.16,Pg_S3083.17,Pg_S1240.42
GO:0019441	tryptophan catabolic process to kynurenine	biological_process	0.0075345	0.13769	3	2287	8	45598	Pg_S1240.42,Pg_S3083.16,Pg_S3083.17
GO:0042402	cellular biogenic amine catabolic process	biological_process	0.0075345	0.13769	3	2287	8	45598	Pg_S3083.16,Pg_S3083.17,Pg_S1240.42
GO:0042436	indole-containing compound catabolic process	biological_process	0.0075345	0.13769	3	2287	8	45598	Pg_S1240.42,Pg_S3083.17,Pg_S3083.16
GO:0046218	indolalkylamine catabolic process	biological_process	0.0075345	0.13769	3	2287	8	45598	Pg_S3083.17,Pg_S3083.16,Pg_S1240.42
GO:0070189	kynurenine metabolic process	biological_process	0.0075345	0.13769	3	2287	8	45598	Pg_S1240.42,Pg_S3083.17,Pg_S3083.16
GO:0009063	cellular amino acid catabolic process	biological_process	0.0077252	0.14061	8	2287	56	45598	Pg_S3703.5,Pg_S3645.2,Pg_S1240.42,Pg_S4278.2,Pg_S3083.17,Pg_S4129.6,Pg_S3083.16,Pg_S4752.8
GO:0005788	endoplasmic reticulum lumen	cellular_component	0.0078321	0.14171	3	2287	8	45598	Pg_S7822.1,Pg_S0388.2,Pg_S8430.1
GO:0010035	response to inorganic substance	biological_process	0.0078485	0.14171	9	2287	74	45598	Pg_S5069.1,Pg_S4162.1,Pg_S1973.24,Pg_S3109.14,Pg_S0708.2,Pg_S1715.16,Pg_S3965.5,Pg_S4601.6,Pg_S1029.17
GO:0009496	plastoquinol--plastocyanin reductase activity	molecular_function	0.0080386	0.144	2	2287	3	45598	Pg_S2145.35,Pg_S4660.3
GO:0052880	oxidoreductase activity, acting on diphenols and related substances as donors, with copper protein as acceptor	molecular_function	0.0080386	0.144	2	2287	3	45598	Pg_S2145.35,Pg_S4660.3
GO:0006818	hydrogen transport	biological_process	0.0087737	0.15463	37	2287	482	45598	Pg_S1475.5,Pg_S3793.16,Pg_S0520.7,Pg_S2631.1,Pg_S3085.12,XLOC_057560,Pg_S0204.1,Pg_S0400.26,Pg_S1214.13,Pg_S1066.2,Pg_S1813.13,Pg_S1307.3,Pg_S5690.1,XLOC_519693,Pg_S1670.1,Pg_S5910.11,Pg_S0265.17,Pg_S3058.1,Pg_S3090.2,Pg_S2606.7,Pg_S0142.32,Pg_S7852.1,XLOC_269153,Pg_S0516.25,Pg_S5850.4,Pg_S3876.10,Pg_S1061.11,Pg_S0941.6,Pg_S5272.2,Pg_S1214.14,Pg_S2105.1,Pg_S7453.5,Pg_S1346.12,Pg_S3058.2,Pg_S0111.…
GO:0015992	proton transport	biological_process	0.0087737	0.15463	37	2287	482	45598	Pg_S0941.6,Pg_S1061.11,Pg_S5272.2,Pg_S1214.14,Pg_S2105.1,Pg_S7453.5,Pg_S1346.12,Pg_S3058.2,Pg_S0111.6,Pg_S2946.10,Pg_S1740.29,Pg_S2606.7,Pg_S0142.32,Pg_S7852.1,XLOC_269153,Pg_S0516.25,Pg_S5850.4,Pg_S3876.10,Pg_S1307.3,Pg_S5690.1,XLOC_519693,Pg_S1670.1,Pg_S5910.11,Pg_S0265.17,Pg_S3058.1,Pg_S3090.2,Pg_S1475.5,Pg_S3793.16,Pg_S0520.7,Pg_S2631.1,XLOC_057560,Pg_S3085.12,Pg_S0204.1,Pg_S0400.26,Pg_S1214.…
GO:0019203	carbohydrate phosphatase activity	molecular_function	0.0087953	0.15463	6	2287	36	45598	Pg_S9236.1,Pg_S1227.9,Pg_S1888.7,Pg_S1227.8,Pg_S2097.13,Pg_S3064.5
GO:0050308	sugar-phosphatase activity	molecular_function	0.0087953	0.15463	6	2287	36	45598	Pg_S1227.9,Pg_S9236.1,Pg_S3064.5,Pg_S1227.8,Pg_S2097.13,Pg_S1888.7
GO:0046148	pigment biosynthetic process	biological_process	0.0088027	0.15463	18	2287	187	45598	Pg_S5287.7,Pg_S3063.1,Pg_S6308.10,Pg_S4604.7,Pg_S0856.10,Pg_S1034.41,Pg_S1940.1,Pg_S0213.51,Pg_S2673.5,Pg_S2606.7,Pg_S0315.1,Pg_S0245.15,Pg_S1518.26,Pg_S0925.47,Pg_S3064.5,Pg_S0442.55,Pg_S0536.6,Pg_S4206.2
GO:0016709	oxidoreductase activity, acting on paired donors, with incorporation or reduction of molecular oxygen, NAD(P)H as one donor, and incorporation of one atom of oxygen	molecular_function	0.0089731	0.15701	12	2287	110	45598	Pg_S6308.10,Pg_S3064.5,Pg_S5872.6,Pg_S1110.9,Pg_S3322.9,Pg_S2606.7,Pg_S3767.14,Pg_S4990.3,Pg_S2826.5,Pg_S0536.6,Pg_S4206.2,Pg_S3582.11
GO:0004869	cysteine-type endopeptidase inhibitor activity	molecular_function	0.0090305	0.15741	3	2287	10	45598	Pg_S0669.3,Pg_S2706.24,Pg_S5990.3
GO:0035303	regulation of dephosphorylation	biological_process	0.0091434	0.15877	4	2287	17	45598	Pg_S3887.24,Pg_S2207.4,Pg_S3226.14,Pg_S0961.53
GO:0030259	lipid glycosylation	biological_process	0.0099428	0.17199	7	2287	50	45598	Pg_S5521.1,Pg_S2693.15,Pg_S6441.11,Pg_S0247.24,XLOC_296732,Pg_S3086.8,Pg_S5370.5
GO:0016838	carbon-oxygen lyase activity, acting on phosphates	molecular_function	0.010095	0.17333	10	2287	83	45598	Pg_S0426.46,Pg_S2623.12,Pg_S3275.5,Pg_S6548.3,Pg_S6491.1,Pg_S0554.6,Pg_S4484.21,Pg_S0575.5,Pg_S4412.14,Pg_S0445.3
GO:0009620	response to fungus	biological_process	0.010135	0.17333	4	2287	17	45598	Pg_S4954.1,XLOC_335089,XLOC_335059,XLOC_495903
GO:0050832	defense response to fungus	biological_process	0.010135	0.17333	4	2287	17	45598	XLOC_495903,XLOC_335059,XLOC_335089,Pg_S4954.1
GO:0016469	proton-transporting two-sector ATPase complex	cellular_component	0.011497	0.19589	33	2287	427	45598	Pg_S5850.4,Pg_S0516.25,XLOC_269153,Pg_S0812.14,Pg_S0142.32,Pg_S7852.1,Pg_S2606.7,Pg_S1740.29,Pg_S2946.10,Pg_S0111.6,Pg_S1346.12,Pg_S3058.2,Pg_S2105.1,Pg_S7453.5,Pg_S1214.14,Pg_S5272.2,Pg_S0400.26,Pg_S0204.1,Pg_S1066.2,Pg_S3085.12,XLOC_057560,Pg_S2631.1,Pg_S0520.7,Pg_S1475.5,Pg_S3793.16,Pg_S3090.2,Pg_S3058.1,Pg_S0265.17,Pg_S5910.11,Pg_S1670.1,Pg_S5690.1,XLOC_519693,Pg_S1307.3
GO:0004097	catechol oxidase activity	molecular_function	0.011691	0.19687	3	2287	11	45598	Pg_S2069.15,Pg_S3831.13,Pg_S7486.1
GO:0006537	glutamate biosynthetic process	biological_process	0.011706	0.19687	5	2287	27	45598	Pg_S0536.6,Pg_S4206.2,Pg_S0741.47,Pg_S1465.27,Pg_S1771.9
GO:0043650	dicarboxylic acid biosynthetic process	biological_process	0.011706	0.19687	5	2287	27	45598	Pg_S1771.9,Pg_S1465.27,Pg_S0741.47,Pg_S0536.6,Pg_S4206.2
GO:0044425	membrane part	cellular_component	0.011729	0.19687	346	2287	6054	45598	Pg_S6395.5,Pg_S0472.25,XLOC_296087,Pg_S2207.4,Pg_S0783.4,Pg_S1038.6,Pg_S2871.29,XLOC_310525,Pg_S0431.57,Pg_S5610.1,Pg_S0292.13,Pg_S0500.11,Pg_S3751.11,XLOC_403612,Pg_S0234.20,Pg_S5335.1,Pg_S2438.13,Pg_S1051.10,Pg_S4586.9,Pg_S0431.8,Pg_S4009.10,Pg_S3171.16,Pg_S4206.2,Pg_S0079.14,Pg_S3294.1,Pg_S5272.2,Pg_S2038.20,Pg_S0338.10,Pg_S2946.10,Pg_S0374.54,Pg_S1528.26,XLOC_241369,Pg_S2233.1,Pg_S0111.6,Pg_S…
GO:0018189	pyrroloquinoline quinone biosynthetic process	biological_process	0.012035	0.20019	2	2287	4	45598	XLOC_122049,Pg_S4321.14
GO:0018212	peptidyl-tyrosine modification	biological_process	0.012035	0.20019	2	2287	4	45598	XLOC_122049,Pg_S4321.14
GO:0009415	response to water stimulus	biological_process	0.012059	0.20019	5	2287	31	45598	Pg_S5069.1,Pg_S1973.24,Pg_S3109.14,Pg_S1715.16,Pg_S4601.6
GO:0009607	response to biotic stimulus	biological_process	0.012298	0.20341	30	2287	397	45598	Pg_S3372.1,Pg_S3669.6,Pg_S1347.5,Pg_S4637.14,Pg_S5089.13,Pg_S4510.11,XLOC_456456,Pg_S3866.4,Pg_S6183.7,Pg_S4954.1,XLOC_495903,Pg_S6023.1,XLOC_335059,Pg_S4083.19,Pg_S1390.15,Pg_S4142.10,Pg_S0363.19,Pg_S4198.14,Pg_S1475.5,Pg_S6183.8,Pg_S4083.22,Pg_S3414.12,XLOC_055994,Pg_S4083.21,Pg_S4083.18,Pg_S1347.4,Pg_S6363.5,Pg_S1725.5,Pg_S1924.21,XLOC_335089
GO:0006979	response to oxidative stress	biological_process	0.012991	0.21409	20	2287	233	45598	Pg_S4066.7,Pg_S3754.1,Pg_S0664.4,Pg_S2468.20,Pg_S0406.2,Pg_S1108.18,Pg_S4698.2,Pg_S2668.6,Pg_S3535.7,Pg_S7580.3,Pg_S2116.17,Pg_S3411.12,Pg_S5079.14,Pg_S0252.43,Pg_S1766.14,Pg_S3296.1,Pg_S2971.15,Pg_S1726.2,Pg_S2148.19,Pg_S4571.4
GO:1901606	alpha-amino acid catabolic process	biological_process	0.013411	0.21923	7	2287	50	45598	Pg_S3083.16,Pg_S3083.17,Pg_S4278.2,Pg_S4129.6,Pg_S4752.8,Pg_S3645.2,Pg_S1240.42
GO:0004026	alcohol O-acetyltransferase activity	molecular_function	0.013448	0.21923	4	2287	18	45598	Pg_S8395.1,Pg_S3341.13,Pg_S1170.15,Pg_S1735.14
GO:0034318	alcohol O-acyltransferase activity	molecular_function	0.013448	0.21923	4	2287	18	45598	Pg_S1735.14,Pg_S1170.15,Pg_S8395.1,Pg_S3341.13
GO:0019684	photosynthesis, light reaction	biological_process	0.013908	0.22592	9	2287	78	45598	Pg_S0052.31,Pg_S0125.2,Pg_S0429.2,XLOC_296087,Pg_S2592.5,Pg_S2159.13,XLOC_153289,Pg_S1555.3,Pg_S2231.2
GO:0043565	sequence-specific DNA binding	molecular_function	0.014207	0.22995	62	2287	935	45598	Pg_S2162.13,Pg_S4883.15,Pg_S4627.7,Pg_S0804.31,Pg_S1876.8,XLOC_375417,Pg_S2569.13,Pg_S5863.11,Pg_S3578.15,XLOC_219209,Pg_S1957.36,Pg_S6487.2,Pg_S5850.4,Pg_S4351.2,Pg_S0151.6,Pg_S4390.1,Pg_S0266.76,Pg_S8179.1,Pg_S7088.4,Pg_S1346.12,Pg_S5167.2,Pg_S2848.4,Pg_S7453.5,XLOC_259949,XLOC_118966,Pg_S6501.3,Pg_S4825.6,Pg_S0883.13,Pg_S3761.22,Pg_S5042.5,Pg_S1613.20,Pg_S0571.4,Pg_S1774.17,Pg_S5849.1,Pg_S2971…
GO:0016855	racemase and epimerase activity, acting on amino acids and derivatives	molecular_function	0.014772	0.23739	3	2287	11	45598	Pg_S3567.2,Pg_S5442.3,Pg_S0488.46
GO:0036361	racemase activity, acting on amino acids and derivatives	molecular_function	0.014772	0.23739	3	2287	11	45598	Pg_S5442.3,Pg_S0488.46,Pg_S3567.2
GO:0006733	oxidoreduction coenzyme metabolic process	biological_process	0.014969	0.23843	10	2287	88	45598	Pg_S3048.8,Pg_S0093.26,Pg_S0093.27,Pg_S4660.4,Pg_S1150.7,Pg_S2145.36,Pg_S1815.23,Pg_S6550.2,Pg_S3759.20,Pg_S3887.15
GO:0042537	benzene-containing compound metabolic process	biological_process	0.014978	0.23843	3	2287	10	45598	Pg_S3083.17,Pg_S3083.16,Pg_S1240.42
GO:0004650	polygalacturonase activity	molecular_function	0.015107	0.23843	10	2287	89	45598	Pg_S0682.47,Pg_S4369.1,Pg_S2805.2,Pg_S1410.17,Pg_S7699.9,Pg_S0232.32,Pg_S0297.40,Pg_S1560.11,Pg_S3132.21,Pg_S1300.10
GO:0016108	tetraterpenoid metabolic process	biological_process	0.015204	0.23843	11	2287	102	45598	Pg_S3063.1,Pg_S1518.26,Pg_S5287.7,Pg_S6308.10,Pg_S3064.5,Pg_S0213.51,Pg_S1034.41,Pg_S0245.15,Pg_S0315.1,Pg_S2606.7,Pg_S2673.5
GO:0016109	tetraterpenoid biosynthetic process	biological_process	0.015204	0.23843	11	2287	102	45598	Pg_S0213.51,Pg_S1034.41,Pg_S0245.15,Pg_S0315.1,Pg_S2673.5,Pg_S2606.7,Pg_S1518.26,Pg_S3063.1,Pg_S5287.7,Pg_S3064.5,Pg_S6308.10
GO:0016116	carotenoid metabolic process	biological_process	0.015204	0.23843	11	2287	102	45598	Pg_S0213.51,Pg_S1034.41,Pg_S0315.1,Pg_S0245.15,Pg_S2606.7,Pg_S2673.5,Pg_S3063.1,Pg_S1518.26,Pg_S5287.7,Pg_S6308.10,Pg_S3064.5
GO:0016117	carotenoid biosynthetic process	biological_process	0.015204	0.23843	11	2287	102	45598	Pg_S1034.41,Pg_S0213.51,Pg_S2673.5,Pg_S2606.7,Pg_S0245.15,Pg_S0315.1,Pg_S5287.7,Pg_S1518.26,Pg_S3063.1,Pg_S3064.5,Pg_S6308.10
GO:0055086	nucleobase-containing small molecule metabolic process	biological_process	0.015612	0.24398	45	2287	641	45598	Pg_S0587.1,Pg_S3793.16,Pg_S3277.10,Pg_S0520.7,Pg_S5101.8,Pg_S0126.10,Pg_S4660.4,XLOC_057560,Pg_S0400.26,Pg_S3887.15,Pg_S1214.13,Pg_S3959.3,Pg_S1813.13,Pg_S1307.3,Pg_S0913.16,Pg_S5690.1,Pg_S0718.2,Pg_S5910.11,Pg_S0189.6,Pg_S3090.2,Pg_S2606.7,Pg_S1336.15,Pg_S0812.14,Pg_S0142.32,Pg_S0590.1,Pg_S5119.1,XLOC_269153,Pg_S2145.36,Pg_S0516.25,Pg_S1637.26,XLOC_212995,Pg_S3138.9,Pg_S3759.20,Pg_S0810.2,Pg_S12…
GO:0018580	nitronate monooxygenase activity	molecular_function	0.016197	0.25225	5	2287	31	45598	Pg_S4994.7,Pg_S0108.24,Pg_S1465.27,Pg_S1771.9,Pg_S1439.10
GO:0045259	proton-transporting ATP synthase complex	cellular_component	0.016557	0.25697	15	2287	164	45598	Pg_S0111.6,Pg_S0400.26,Pg_S1740.29,Pg_S3090.2,Pg_S2105.1,XLOC_057560,XLOC_269153,Pg_S5910.11,Pg_S5272.2,Pg_S1214.14,Pg_S0142.32,Pg_S0812.14,Pg_S3793.16,Pg_S0520.7,Pg_S2606.7
GO:0015985	energy coupled proton transport, down electrochemical gradient	biological_process	0.016872	0.26007	15	2287	164	45598	XLOC_057560,XLOC_269153,Pg_S2105.1,Pg_S1813.13,Pg_S1740.29,Pg_S3090.2,Pg_S0111.6,Pg_S0400.26,Pg_S0520.7,Pg_S2606.7,Pg_S3793.16,Pg_S1214.14,Pg_S0142.32,Pg_S5272.2,Pg_S5910.11
GO:0015986	ATP synthesis coupled proton transport	biological_process	0.016872	0.26007	15	2287	164	45598	Pg_S0111.6,Pg_S0400.26,Pg_S1740.29,Pg_S1813.13,Pg_S3090.2,Pg_S2105.1,XLOC_057560,XLOC_269153,Pg_S5910.11,Pg_S5272.2,Pg_S1214.14,Pg_S0142.32,Pg_S3793.16,Pg_S0520.7,Pg_S2606.7
GO:0016748	succinyltransferase activity	molecular_function	0.016955	0.26047	4	2287	20	45598	Pg_S1501.17,Pg_S2238.4,Pg_S3615.10,Pg_S1501.43
GO:0022900	electron transport chain	biological_process	0.017302	0.26491	17	2287	189	45598	XLOC_419978,XLOC_296087,Pg_S2592.5,Pg_S2231.2,Pg_S1935.18,Pg_S0052.31,Pg_S0061.73,Pg_S3046.7,Pg_S6406.13,Pg_S4665.8,Pg_S2159.18,XLOC_216227,Pg_S2159.13,Pg_S1555.3,Pg_S5402.10,Pg_S0125.2,Pg_S0429.2
GO:0016559	peroxisome fission	biological_process	0.018029	0.27511	3	2287	13	45598	Pg_S7323.3,Pg_S1700.14,Pg_S3876.10
GO:0015930	glutamate synthase activity	molecular_function	0.018103	0.27532	5	2287	31	45598	Pg_S1465.27,Pg_S1771.9,Pg_S4206.2,Pg_S0536.6,Pg_S0741.47
GO:0016682	oxidoreductase activity, acting on diphenols and related substances as donors, oxygen as acceptor	molecular_function	0.018295	0.2773	5	2287	31	45598	Pg_S3831.13,Pg_S7486.1,XLOC_419978,Pg_S2069.15,Pg_S1150.7
GO:0009507	chloroplast	cellular_component	0.019807	0.29822	7	2287	58	45598	Pg_S1171.12,Pg_S4765.13,Pg_S1847.22,XLOC_057560,Pg_S2053.1,Pg_S0388.18,XLOC_416300
GO:0009536	plastid	cellular_component	0.019807	0.29822	7	2287	58	45598	Pg_S2053.1,XLOC_057560,Pg_S0388.18,XLOC_416300,Pg_S1171.12,Pg_S4765.13,Pg_S1847.22
GO:0004521	endoribonuclease activity	molecular_function	0.020043	0.29992	16	2287	178	45598	Pg_S0035.15,Pg_S0091.2,Pg_S6388.9,Pg_S7439.1,Pg_S3087.2,Pg_S6455.2,Pg_S8361.1,Pg_S3660.9,Pg_S8361.2,Pg_S2185.1,Pg_S0536.6,Pg_S4206.2,Pg_S0722.1,Pg_S3087.1,Pg_S0939.10,Pg_S3169.2
GO:0009877	nodulation	biological_process	0.020052	0.29992	8	2287	65	45598	Pg_S6389.3,Pg_S3582.11,Pg_S1203.8,Pg_S5104.2,Pg_S4665.8,Pg_S4766.9,Pg_S1110.9,Pg_S0247.32
GO:0008171	O-methyltransferase activity	molecular_function	0.020576	0.30479	14	2287	149	45598	Pg_S3854.1,Pg_S0219.8,Pg_S5312.2,Pg_S2438.5,Pg_S3527.15,Pg_S1110.9,Pg_S5719.2,Pg_S1446.8,Pg_S8510.3,Pg_S5719.3,Pg_S3582.11,Pg_S5312.8,Pg_S1203.8,Pg_S5731.2
GO:0006772	thiamine metabolic process	biological_process	0.020714	0.30479	5	2287	30	45598	Pg_S1465.27,Pg_S2003.17,Pg_S1771.9,Pg_S1029.17,Pg_S5743.6
GO:0009228	thiamine biosynthetic process	biological_process	0.020714	0.30479	5	2287	30	45598	Pg_S2003.17,Pg_S1771.9,Pg_S1465.27,Pg_S1029.17,Pg_S5743.6
GO:0042723	thiamine-containing compound metabolic process	biological_process	0.020714	0.30479	5	2287	30	45598	Pg_S1029.17,Pg_S5743.6,Pg_S1465.27,Pg_S1771.9,Pg_S2003.17
GO:0042724	thiamine-containing compound biosynthetic process	biological_process	0.020714	0.30479	5	2287	30	45598	Pg_S1029.17,Pg_S5743.6,Pg_S1465.27,Pg_S2003.17,Pg_S1771.9
GO:0051186	cofactor metabolic process	biological_process	0.021622	0.31712	43	2287	616	45598	Pg_S4660.4,Pg_S0093.27,Pg_S0856.10,Pg_S0126.10,Pg_S4321.14,Pg_S1645.6,Pg_S0587.1,Pg_S1451.9,Pg_S1347.19,Pg_S3959.3,Pg_S3887.15,Pg_S2606.4,Pg_S4604.7,Pg_S1815.23,Pg_S6550.2,Pg_S0093.26,Pg_S0536.6,Pg_S2871.29,Pg_S0913.16,Pg_S1480.49,Pg_S0519.50,Pg_S1774.28,Pg_S4994.7,Pg_S3064.5,Pg_S0442.55,Pg_S1940.1,Pg_S4155.1,Pg_S2093.20,Pg_S3048.8,Pg_S4083.1,Pg_S5287.7,Pg_S3759.20,Pg_S0810.2,XLOC_122049,Pg_S1150…
GO:0004421	hydroxymethylglutaryl-CoA synthase activity	molecular_function	0.021829	0.31913	3	2287	12	45598	Pg_S0849.33,Pg_S6896.2,Pg_S6647.3
GO:0072350	tricarboxylic acid metabolic process	biological_process	0.022836	0.3317	3	2287	13	45598	Pg_S4321.14,XLOC_297706,XLOC_122049
GO:0072351	tricarboxylic acid biosynthetic process	biological_process	0.022836	0.3317	3	2287	13	45598	Pg_S4321.14,XLOC_297706,XLOC_122049
GO:0016832	aldehyde-lyase activity	molecular_function	0.023235	0.33642	6	2287	46	45598	Pg_S5925.5,Pg_S0587.1,Pg_S0082.2,Pg_S5183.4,Pg_S1661.18,Pg_S3806.1
GO:0016820	hydrolase activity, acting on acid anhydrides, catalyzing transmembrane movement of substances	molecular_function	0.023417	0.33798	30	2287	390	45598	Pg_S1049.47,Pg_S7852.1,Pg_S0142.32,Pg_S2745.4,Pg_S0400.8,Pg_S0516.25,Pg_S1845.6,Pg_S1334.14,Pg_S4604.8,Pg_S2631.1,Pg_S6848.2,Pg_S4009.10,XLOC_250116,Pg_S3085.12,Pg_S1670.1,Pg_S1768.1,Pg_S3669.7,Pg_S0265.17,Pg_S2871.29,Pg_S1307.3,Pg_S0403.9,Pg_S2917.15,XLOC_519693,Pg_S5690.1,Pg_S1774.28,Pg_S3058.1,Pg_S0519.50,Pg_S2105.1,Pg_S4870.15,Pg_S3058.2
GO:0009086	methionine biosynthetic process	biological_process	0.023883	0.34362	4	2287	22	45598	Pg_S3615.10,Pg_S1501.17,Pg_S2238.4,Pg_S1501.43
GO:0006754	ATP biosynthetic process	biological_process	0.02433	0.34797	16	2287	187	45598	Pg_S0142.32,Pg_S0812.14,Pg_S3793.16,Pg_S0520.7,Pg_S2606.7,Pg_S0400.26,Pg_S1813.13,XLOC_057560,XLOC_269153,Pg_S5910.11,Pg_S5272.2,Pg_S1214.14,Pg_S0111.6,Pg_S1740.29,Pg_S3090.2,Pg_S2105.1
GO:0009142	nucleoside triphosphate biosynthetic process	biological_process	0.02457	0.34797	17	2287	202	45598	XLOC_161413,Pg_S2105.1,Pg_S1740.29,Pg_S3090.2,Pg_S0111.6,Pg_S1214.14,Pg_S5910.11,Pg_S5272.2,XLOC_057560,XLOC_269153,Pg_S1813.13,Pg_S0400.26,Pg_S0520.7,Pg_S2606.7,Pg_S3793.16,Pg_S0142.32,Pg_S0812.14
GO:0009145	purine nucleoside triphosphate biosynthetic process	biological_process	0.02457	0.34797	17	2287	202	45598	Pg_S0142.32,Pg_S0812.14,Pg_S3793.16,Pg_S2606.7,Pg_S0520.7,Pg_S0400.26,Pg_S1813.13,XLOC_269153,XLOC_057560,Pg_S5910.11,Pg_S5272.2,Pg_S1214.14,Pg_S0111.6,Pg_S3090.2,Pg_S1740.29,Pg_S2105.1,XLOC_161413
GO:0009201	ribonucleoside triphosphate biosynthetic process	biological_process	0.02457	0.34797	17	2287	202	45598	XLOC_057560,XLOC_269153,Pg_S0400.26,Pg_S1813.13,Pg_S3793.16,Pg_S0520.7,Pg_S2606.7,Pg_S0812.14,Pg_S0142.32,Pg_S2105.1,XLOC_161413,Pg_S0111.6,Pg_S1740.29,Pg_S3090.2,Pg_S5910.11,Pg_S5272.2,Pg_S1214.14
GO:0009206	purine ribonucleoside triphosphate biosynthetic process	biological_process	0.02457	0.34797	17	2287	202	45598	Pg_S3793.16,Pg_S2606.7,Pg_S0520.7,Pg_S0812.14,Pg_S0142.32,XLOC_269153,XLOC_057560,Pg_S0400.26,Pg_S1813.13,Pg_S5272.2,Pg_S5910.11,Pg_S1214.14,Pg_S2105.1,XLOC_161413,Pg_S0111.6,Pg_S3090.2,Pg_S1740.29
GO:0016740	transferase activity	molecular_function	0.025196	0.35573	459	2287	8274	45598	Pg_S0012.16,Pg_S4024.2,Pg_S2145.36,Pg_S5719.3,Pg_S2238.4,Pg_S4272.8,Pg_S2438.5,Pg_S4929.11,Pg_S4377.5,Pg_S2505.7,Pg_S1960.34,Pg_S2428.28,XLOC_040540,Pg_S0590.1,Pg_S1844.22,Pg_S2053.2,XLOC_475389,Pg_S2891.3,Pg_S3579.4,Pg_S0804.18,Pg_S6606.8,Pg_S0826.1,XLOC_051761,Pg_S0713.3,Pg_S7232.1,XLOC_455483,Pg_S1261.1,Pg_S0288.2,Pg_S3736.6,Pg_S0679.1,Pg_S2182.5,Pg_S4665.8,XLOC_455482,Pg_S0290.12,Pg_S6896.2,P…
GO:0004601	peroxidase activity	molecular_function	0.025531	0.35823	19	2287	232	45598	Pg_S2116.17,Pg_S3535.7,Pg_S7580.3,Pg_S2668.6,Pg_S2148.19,Pg_S4571.4,Pg_S3296.1,Pg_S2971.15,Pg_S5079.14,Pg_S0252.43,Pg_S1766.14,Pg_S3411.12,Pg_S2468.20,Pg_S0664.4,Pg_S0406.2,Pg_S4066.7,Pg_S3754.1,Pg_S4698.2,Pg_S0883.13
GO:0016684	oxidoreductase activity, acting on peroxide as acceptor	molecular_function	0.025531	0.35823	19	2287	232	45598	Pg_S3411.12,Pg_S5079.14,Pg_S0252.43,Pg_S1766.14,Pg_S2971.15,Pg_S3296.1,Pg_S4571.4,Pg_S2148.19,Pg_S2668.6,Pg_S7580.3,Pg_S3535.7,Pg_S2116.17,Pg_S0883.13,Pg_S4698.2,Pg_S4066.7,Pg_S3754.1,Pg_S0406.2,Pg_S0664.4,Pg_S2468.20
GO:0004810	tRNA adenylyltransferase activity	molecular_function	0.025736	0.35998	3	2287	13	45598	Pg_S2097.13,Pg_S1227.8,Pg_S0442.55
GO:0006536	glutamate metabolic process	biological_process	0.026181	0.36402	5	2287	33	45598	Pg_S4206.2,Pg_S0536.6,Pg_S0741.47,Pg_S1465.27,Pg_S1771.9
GO:0006555	methionine metabolic process	biological_process	0.026185	0.36402	5	2287	33	45598	Pg_S1501.43,Pg_S0736.2,Pg_S3615.10,Pg_S1501.17,Pg_S2238.4
GO:0004609	phosphatidylserine decarboxylase activity	molecular_function	0.02692	0.37297	2	2287	5	45598	Pg_S0406.5,Pg_S3138.9
GO:0016020	membrane	cellular_component	0.026993	0.37297	529	2287	9629	45598	Pg_S2241.10,Pg_S0265.17,XLOC_283341,Pg_S0050.2,Pg_S3887.24,Pg_S2946.27,Pg_S1774.28,Pg_S2292.17,Pg_S1903.4,Pg_S5818.4,Pg_S6261.1,Pg_S3083.17,XLOC_161250,Pg_S1700.14,Pg_S1084.7,Pg_S4114.9,Pg_S5832.7,Pg_S4656.5,Pg_S0343.7,Pg_S1302.39,Pg_S0403.65,Pg_S2290.6,Pg_S1740.29,Pg_S2015.26,XLOC_536197,Pg_S0804.19,Pg_S1493.12,XLOC_153289,Pg_S0142.32,Pg_S1171.12,Pg_S2569.13,Pg_S1334.14,Pg_S4460.18,Pg_S6304.6,Pg…
GO:0016638	oxidoreductase activity, acting on the CH-NH2 group of donors	molecular_function	0.027312	0.37623	11	2287	110	45598	Pg_S0741.47,Pg_S3645.2,Pg_S4604.8,Pg_S1465.27,Pg_S4752.8,Pg_S0536.6,Pg_S4206.2,Pg_S1698.3,Pg_S1771.9,Pg_S4129.6,Pg_S4278.2
GO:0006950	response to stress	biological_process	0.027941	0.38373	133	2287	2238	45598	XLOC_055994,Pg_S4066.7,Pg_S7547.2,Pg_S3277.2,Pg_S1725.5,Pg_S8587.2,Pg_S1924.21,XLOC_444441,Pg_S2858.3,Pg_S6388.9,Pg_S3866.4,XLOC_456456,Pg_S1941.17,Pg_S4412.6,Pg_S0883.9,Pg_S1804.10,Pg_S0434.1,Pg_S1766.14,Pg_S0252.43,Pg_S0680.9,Pg_S1296.15,Pg_S1104.11,XLOC_335089,Pg_S4198.14,Pg_S0121.52,Pg_S0978.1,Pg_S5127.10,Pg_S6370.2,Pg_S0475.7,Pg_S3071.8,Pg_S4954.1,Pg_S2971.15,Pg_S0354.6,XLOC_208217,Pg_S3296.…
GO:0006575	cellular modified amino acid metabolic process	biological_process	0.028849	0.39499	14	2287	156	45598	Pg_S3703.5,Pg_S7858.1,Pg_S1451.9,Pg_S0810.2,Pg_S3579.4,Pg_S1240.42,XLOC_251905,Pg_S0602.22,Pg_S2606.4,Pg_S6848.2,Pg_S6469.7,Pg_S3083.17,Pg_S0199.5,Pg_S3083.16
GO:0009772	photosynthetic electron transport in photosystem II	biological_process	0.029127	0.3976	2	2287	6	45598	Pg_S2231.2,Pg_S0429.2
GO:0004620	phospholipase activity	molecular_function	0.029648	0.4035	5	2287	33	45598	Pg_S2618.9,Pg_S4994.6,Pg_S3684.2,Pg_S0679.6,Pg_S3261.5
GO:0046332	SMAD binding	molecular_function	0.030233	0.41022	3	2287	13	45598	Pg_S2455.14,XLOC_504624,Pg_S3733.3
GO:0070972	protein localization to endoplasmic reticulum	biological_process	0.03108	0.42046	15	2287	166	45598	Pg_S0292.13,Pg_S0143.1,Pg_S0808.7,Pg_S5949.7,Pg_S0519.50,XLOC_060442,Pg_S1774.28,Pg_S2977.1,Pg_S1242.42,Pg_S5042.5,Pg_S0631.1,Pg_S0234.20,Pg_S2569.13,Pg_S1774.17,Pg_S1145.9
GO:0042126	nitrate metabolic process	biological_process	0.031473	0.422	3	2287	13	45598	Pg_S5674.2,Pg_S4115.4,Pg_S6270.4
GO:0042128	nitrate assimilation	biological_process	0.031473	0.422	3	2287	13	45598	Pg_S6270.4,Pg_S4115.4,Pg_S5674.2
GO:2001057	reactive nitrogen species metabolic process	biological_process	0.031473	0.422	3	2287	13	45598	Pg_S4115.4,Pg_S6270.4,Pg_S5674.2
GO:0016743	carboxyl- or carbamoyltransferase activity	molecular_function	0.031915	0.42418	4	2287	23	45598	Pg_S8449.1,Pg_S2762.11,Pg_S8047.1,Pg_S0032.8
GO:0005024	transforming growth factor beta-activated receptor activity	molecular_function	0.031916	0.42418	2	2287	6	45598	Pg_S3414.7,Pg_S6328.12
GO:0005026	transforming growth factor beta receptor activity, type II	molecular_function	0.031916	0.42418	2	2287	6	45598	Pg_S3414.7,Pg_S6328.12
GO:0016437	tRNA cytidylyltransferase activity	molecular_function	0.032493	0.43058	2	2287	6	45598	Pg_S2097.13,Pg_S1227.8
GO:0001772	immunological synapse	cellular_component	0.033002	0.43478	3	2287	14	45598	Pg_S2983.13,Pg_S0360.8,Pg_S1124.21
GO:0097197	tetraspanin-enriched microdomain	cellular_component	0.033002	0.43478	3	2287	14	45598	Pg_S2983.13,Pg_S1124.21,Pg_S0360.8
GO:0042651	thylakoid membrane	cellular_component	0.033328	0.4378	5	2287	37	45598	Pg_S0989.5,Pg_S2799.2,Pg_S4660.3,Pg_S2145.35,Pg_S0343.7
GO:0044272	sulfur compound biosynthetic process	biological_process	0.033589	0.4387	12	2287	130	45598	Pg_S1029.17,Pg_S1501.43,Pg_S0199.5,Pg_S2003.17,Pg_S1771.9,Pg_S1501.17,Pg_S2233.1,Pg_S0810.2,Pg_S5743.6,Pg_S3615.10,Pg_S1465.27,Pg_S2238.4
GO:0004867	serine-type endopeptidase inhibitor activity	molecular_function	0.03359	0.4387	7	2287	59	45598	XLOC_106673,XLOC_528539,Pg_S5863.6,XLOC_287858,XLOC_105431,Pg_S3140.3,Pg_S3369.2
GO:0016054	organic acid catabolic process	biological_process	0.034676	0.45029	8	2287	73	45598	Pg_S4752.8,Pg_S3083.17,Pg_S4278.2,Pg_S4129.6,Pg_S3083.16,Pg_S3703.5,Pg_S3645.2,Pg_S1240.42
GO:0046395	carboxylic acid catabolic process	biological_process	0.034676	0.45029	8	2287	73	45598	Pg_S3703.5,Pg_S1240.42,Pg_S3645.2,Pg_S4752.8,Pg_S4129.6,Pg_S4278.2,Pg_S3083.17,Pg_S3083.16
GO:0001848	complement binding	molecular_function	0.035314	0.45726	2	2287	6	45598	Pg_S1505.2,Pg_S0888.17
GO:0051188	cofactor biosynthetic process	biological_process	0.035984	0.46461	33	2287	459	45598	Pg_S5287.7,Pg_S0810.2,Pg_S3759.20,Pg_S1150.7,Pg_S2145.36,XLOC_122049,Pg_S6848.2,Pg_S1940.1,Pg_S3048.8,Pg_S1439.10,Pg_S0108.24,Pg_S0925.47,Pg_S4206.2,Pg_S1451.9,Pg_S3887.15,Pg_S2606.4,Pg_S6550.2,Pg_S4604.7,Pg_S1815.23,Pg_S0856.10,Pg_S0093.27,Pg_S4660.4,Pg_S4321.14,Pg_S0587.1,Pg_S1480.49,Pg_S1774.28,Pg_S0519.50,Pg_S3064.5,Pg_S4994.7,Pg_S0442.55,Pg_S0536.6,Pg_S0093.26,Pg_S2871.29
GO:0008194	UDP-glycosyltransferase activity	molecular_function	0.036364	0.46819	29	2287	395	45598	Pg_S3171.16,XLOC_455483,Pg_S2762.11,Pg_S2290.6,Pg_S3448.12,Pg_S5863.1,Pg_S1304.4,Pg_S5794.4,Pg_S2720.6,Pg_S0684.12,Pg_S0590.1,Pg_S6455.10,Pg_S8559.1,Pg_S2847.5,Pg_S0426.4,Pg_S0001.1,XLOC_455482,Pg_S4114.9,XLOC_235158,XLOC_251905,Pg_S1141.3,Pg_S1220.10,Pg_S1189.4,Pg_S1035.9,Pg_S7218.2,Pg_S1993.32,Pg_S0755.1,Pg_S5993.1,Pg_S0012.16
GO:0004661	protein geranylgeranyltransferase activity	molecular_function	0.036678	0.46956	2	2287	7	45598	XLOC_174936,XLOC_445671
GO:0004663	Rab geranylgeranyltransferase activity	molecular_function	0.036678	0.46956	2	2287	7	45598	XLOC_445671,XLOC_174936
GO:0009084	glutamine family amino acid biosynthetic process	biological_process	0.036785	0.4696	7	2287	60	45598	Pg_S4206.2,Pg_S0536.6,Pg_S0741.47,Pg_S2524.23,Pg_S1465.27,Pg_S1771.9,Pg_S2805.19
GO:0009067	aspartate family amino acid biosynthetic process	biological_process	0.03723	0.47395	10	2287	100	45598	Pg_S1501.43,Pg_S6601.1,Pg_S4362.9,Pg_S1501.17,Pg_S5158.9,Pg_S1014.4,Pg_S0889.28,Pg_S2238.4,Pg_S3615.10,Pg_S4851.12
GO:0000808	origin recognition complex	cellular_component	0.037648	0.47793	6	2287	49	45598	Pg_S4272.8,Pg_S1726.2,Pg_S6640.4,Pg_S3161.7,Pg_S1979.4,Pg_S1108.18
GO:0008653	lipopolysaccharide metabolic process	biological_process	0.038623	0.48422	4	2287	25	45598	Pg_S0358.18,Pg_S0290.6,Pg_S8559.1,Pg_S6370.2
GO:0009103	lipopolysaccharide biosynthetic process	biological_process	0.038623	0.48422	4	2287	25	45598	Pg_S0290.6,Pg_S0358.18,Pg_S6370.2,Pg_S8559.1
GO:0004407	histone deacetylase activity	molecular_function	0.039212	0.48422	2	2287	6	45598	Pg_S3535.2,Pg_S1703.39
GO:0006342	chromatin silencing	biological_process	0.039212	0.48422	2	2287	6	45598	Pg_S1703.39,Pg_S3535.2
GO:0006476	protein deacetylation	biological_process	0.039212	0.48422	2	2287	6	45598	Pg_S1703.39,Pg_S3535.2
GO:0017136	NAD-dependent histone deacetylase activity	molecular_function	0.039212	0.48422	2	2287	6	45598	Pg_S1703.39,Pg_S3535.2
GO:0033558	protein deacetylase activity	molecular_function	0.039212	0.48422	2	2287	6	45598	Pg_S1703.39,Pg_S3535.2
GO:0034979	NAD-dependent protein deacetylase activity	molecular_function	0.039212	0.48422	2	2287	6	45598	Pg_S1703.39,Pg_S3535.2
GO:0035601	protein deacylation	biological_process	0.039212	0.48422	2	2287	6	45598	Pg_S1703.39,Pg_S3535.2
GO:0045814	negative regulation of gene expression, epigenetic	biological_process	0.039212	0.48422	2	2287	6	45598	Pg_S1703.39,Pg_S3535.2
GO:0043230	extracellular organelle	cellular_component	0.039549	0.48665	1	2287	1	45598	Pg_S1390.21
GO:0045005	maintenance of fidelity involved in DNA-dependent DNA replication	biological_process	0.039731	0.48665	2	2287	6	45598	Pg_S6370.2,Pg_S0290.6
GO:0048478	replication fork protection	biological_process	0.039731	0.48665	2	2287	6	45598	Pg_S6370.2,Pg_S0290.6
GO:0006783	heme biosynthetic process	biological_process	0.040364	0.49178	9	2287	87	45598	Pg_S4206.2,Pg_S0536.6,Pg_S0856.10,Pg_S1940.1,Pg_S5287.7,Pg_S3064.5,Pg_S0925.47,Pg_S4604.7,Pg_S0442.55
GO:0016857	racemase and epimerase activity, acting on carbohydrates and derivatives	molecular_function	0.040367	0.49178	5	2287	38	45598	Pg_S1439.10,XLOC_400555,Pg_S0108.24,Pg_S0361.32,Pg_S4994.7
GO:0006915	apoptotic process	biological_process	0.041236	0.49969	12	2287	137	45598	Pg_S4637.14,Pg_S4588.5,Pg_S1464.20,Pg_S5049.1,Pg_S6185.8,Pg_S1879.25,Pg_S3064.5,Pg_S0755.1,Pg_S0230.13,XLOC_173432,Pg_S2720.6,Pg_S7494.3
GO:0012501	programmed cell death	biological_process	0.041236	0.49969	12	2287	137	45598	Pg_S0230.13,Pg_S3064.5,Pg_S0755.1,Pg_S2720.6,Pg_S7494.3,XLOC_173432,Pg_S1464.20,Pg_S5049.1,Pg_S6185.8,Pg_S1879.25,Pg_S4637.14,Pg_S4588.5
GO:0009108	coenzyme biosynthetic process	biological_process	0.041994	0.50751	24	2287	322	45598	Pg_S6550.2,Pg_S6848.2,Pg_S1815.23,Pg_S1150.7,Pg_S2606.4,Pg_S2145.36,XLOC_122049,Pg_S3887.15,Pg_S0810.2,Pg_S3759.20,Pg_S1451.9,Pg_S3048.8,Pg_S0587.1,Pg_S4321.14,Pg_S4660.4,Pg_S0093.27,Pg_S0108.24,Pg_S4994.7,Pg_S1774.28,Pg_S1439.10,Pg_S0519.50,Pg_S1480.49,Pg_S2871.29,Pg_S0093.26
GO:0005779	integral to peroxisomal membrane	cellular_component	0.042219	0.50752	4	2287	28	45598	Pg_S3876.10,Pg_S1862.9,Pg_S7323.3,Pg_S1700.14
GO:0031231	intrinsic to peroxisomal membrane	cellular_component	0.042219	0.50752	4	2287	28	45598	Pg_S1862.9,Pg_S3876.10,Pg_S7323.3,Pg_S1700.14
GO:0006644	phospholipid metabolic process	biological_process	0.042862	0.51388	26	2287	348	45598	Pg_S4924.3,Pg_S4590.8,Pg_S1033.3,Pg_S0406.5,Pg_S5633.3,Pg_S9236.1,Pg_S4375.11,Pg_S4604.8,Pg_S3104.9,Pg_S0975.15,Pg_S3138.9,Pg_S4255.1,Pg_S1749.20,Pg_S0826.1,Pg_S1785.10,Pg_S1888.7,Pg_S4604.9,Pg_S0509.13,Pg_S0473.6,Pg_S6941.8,Pg_S2612.5,Pg_S3285.5,Pg_S0219.37,Pg_S8874.2,Pg_S1516.5,Pg_S1902.3
GO:0015725	gluconate transport	biological_process	0.043936	0.52399	1	2287	1	45598	Pg_S2124.27
GO:0035429	gluconate transmembrane transport	biological_process	0.043936	0.52399	1	2287	1	45598	Pg_S2124.27
GO:0033178	proton-transporting two-sector ATPase complex, catalytic domain	cellular_component	0.04506	0.53599	14	2287	165	45598	Pg_S1670.1,Pg_S0265.17,Pg_S0812.14,Pg_S0142.32,Pg_S7852.1,Pg_S1307.3,Pg_S5690.1,XLOC_519693,Pg_S3058.1,Pg_S0516.25,Pg_S2631.1,Pg_S2105.1,Pg_S3058.2,Pg_S3085.12
GO:0005125	cytokine activity	molecular_function	0.045444	0.53744	5	2287	38	45598	Pg_S1051.12,Pg_S1647.4,Pg_S3048.8,Pg_S0249.12,XLOC_509624
GO:0051536	iron-sulfur cluster binding	molecular_function	0.045538	0.53744	20	2287	258	45598	Pg_S3887.15,Pg_S3959.3,Pg_S1915.15,Pg_S4660.3,Pg_S3759.20,Pg_S0082.2,XLOC_436399,XLOC_125939,Pg_S0817.16,Pg_S2973.18,Pg_S3765.2,Pg_S5743.6,Pg_S0760.23,Pg_S4405.5,Pg_S1855.1,Pg_S3806.1,Pg_S1029.17,Pg_S0564.18,Pg_S2145.35,Pg_S4339.13
GO:0051540	metal cluster binding	molecular_function	0.045538	0.53744	20	2287	258	45598	Pg_S5743.6,Pg_S1855.1,Pg_S4405.5,Pg_S0760.23,Pg_S0564.18,Pg_S1029.17,Pg_S3806.1,Pg_S4339.13,Pg_S2145.35,Pg_S3759.20,Pg_S4660.3,Pg_S3959.3,Pg_S3887.15,Pg_S1915.15,Pg_S0082.2,XLOC_125939,XLOC_436399,Pg_S2973.18,Pg_S3765.2,Pg_S0817.16
GO:0030258	lipid modification	biological_process	0.046068	0.54228	9	2287	94	45598	XLOC_296732,Pg_S5370.5,Pg_S5521.1,Pg_S0247.24,Pg_S6441.11,Pg_S1888.7,Pg_S3086.8,Pg_S2693.15,Pg_S9236.1
GO:0004611	phosphoenolpyruvate carboxykinase activity	molecular_function	0.046439	0.54442	5	2287	38	45598	Pg_S0051.3,Pg_S8684.1,Pg_S3346.6,Pg_S2692.25,Pg_S2148.7
GO:0016413	O-acetyltransferase activity	molecular_function	0.04683	0.54442	4	2287	27	45598	Pg_S3341.13,Pg_S8395.1,Pg_S1735.14,Pg_S1170.15
GO:1901607	alpha-amino acid biosynthetic process	biological_process	0.046989	0.54442	25	2287	339	45598	Pg_S1501.43,Pg_S7119.2,Pg_S1501.17,Pg_S1728.16,Pg_S5158.9,Pg_S1771.9,Pg_S1014.4,Pg_S1451.9,Pg_S0889.28,Pg_S2238.4,Pg_S2606.4,Pg_S6848.2,Pg_S4851.12,Pg_S4206.2,Pg_S0536.6,Pg_S6601.1,Pg_S4362.9,Pg_S2524.23,Pg_S1439.10,Pg_S0741.47,Pg_S4994.7,Pg_S1465.27,Pg_S3615.10,Pg_S0108.24,Pg_S2805.19
GO:0051213	dioxygenase activity	molecular_function	0.047411	0.54442	12	2287	133	45598	XLOC_411558,Pg_S1275.6,Pg_S5278.3,Pg_S2453.5,Pg_S0318.12,Pg_S3560.3,Pg_S8898.2,Pg_S3059.1,Pg_S5902.4,Pg_S1679.47,Pg_S3622.8,Pg_S1641.13
GO:0005747	mitochondrial respiratory chain complex I	cellular_component	0.047423	0.54442	5	2287	38	45598	Pg_S1275.6,Pg_S3248.1,Pg_S6962.2,Pg_S1189.4,Pg_S1035.9
GO:0030964	NADH dehydrogenase complex	cellular_component	0.047423	0.54442	5	2287	38	45598	Pg_S6962.2,Pg_S3248.1,Pg_S1275.6,Pg_S1189.4,Pg_S1035.9
GO:0045271	respiratory chain complex I	cellular_component	0.047423	0.54442	5	2287	38	45598	Pg_S1189.4,Pg_S1035.9,Pg_S1275.6,Pg_S3248.1,Pg_S6962.2
GO:0031300	intrinsic to organelle membrane	cellular_component	0.047426	0.54442	13	2287	156	45598	Pg_S1915.32,Pg_S6261.1,Pg_S5335.1,Pg_S2569.13,Pg_S0050.2,Pg_S3991.17,Pg_S1700.14,Pg_S7323.3,Pg_S3876.10,Pg_S3138.9,Pg_S8874.2,Pg_S1862.9,Pg_S2815.1
GO:0031301	integral to organelle membrane	cellular_component	0.047426	0.54442	13	2287	156	45598	Pg_S0050.2,Pg_S2569.13,Pg_S5335.1,Pg_S6261.1,Pg_S1915.32,Pg_S2815.1,Pg_S8874.2,Pg_S1862.9,Pg_S3138.9,Pg_S3876.10,Pg_S3991.17,Pg_S1700.14,Pg_S7323.3
GO:0006732	coenzyme metabolic process	biological_process	0.04745	0.54442	28	2287	397	45598	Pg_S0093.27,Pg_S4660.4,Pg_S0126.10,Pg_S4321.14,Pg_S0587.1,Pg_S3048.8,Pg_S1451.9,Pg_S0810.2,Pg_S3759.20,Pg_S3959.3,Pg_S3887.15,XLOC_122049,Pg_S1150.7,Pg_S2606.4,Pg_S2145.36,Pg_S6848.2,Pg_S1815.23,Pg_S6550.2,Pg_S0093.26,Pg_S2871.29,Pg_S1295.30,Pg_S0913.16,Pg_S1480.49,Pg_S1439.10,Pg_S0519.50,Pg_S1774.28,Pg_S4994.7,Pg_S0108.24
GO:0051537	2 iron, 2 sulfur cluster binding	molecular_function	0.04776	0.54658	7	2287	64	45598	Pg_S2145.35,Pg_S0817.16,Pg_S0082.2,Pg_S0760.23,Pg_S4660.3,Pg_S3806.1,Pg_S3959.3
GO:0006611	protein export from nucleus	biological_process	0.048787	0.55553	2	2287	7	45598	Pg_S5910.5,Pg_S0164.14
GO:0006998	nuclear envelope organization	biological_process	0.048787	0.55553	2	2287	7	45598	Pg_S5910.5,Pg_S0164.14
GO:0004425	indole-3-glycerol-phosphate synthase activity	molecular_function	0.049306	0.56003	3	2287	18	45598	Pg_S0108.24,Pg_S4994.7,Pg_S1439.10
GO:0016597	amino acid binding	molecular_function	0.049574	0.5614	12	2287	136	45598	Pg_S0409.23,Pg_S1604.4,Pg_S0096.10,Pg_S2762.11,Pg_S1501.33,Pg_S0708.12,Pg_S0213.51,Pg_S2973.10,Pg_S3176.3,Pg_S0032.8,Pg_S3068.3,Pg_S2190.5
GO:0030246	carbohydrate binding	molecular_function	0.049673	0.5614	21	2287	280	45598	Pg_S2803.16,Pg_S1973.14,Pg_S4812.3,Pg_S0247.57,Pg_S5690.3,Pg_S1793.3,Pg_S4919.3,Pg_S4601.14,Pg_S0889.37,Pg_S1135.37,Pg_S4468.25,Pg_S3062.5,XLOC_134415,Pg_S4250.2,Pg_S3698.4,Pg_S6030.10,Pg_S1570.5,Pg_S3783.16,Pg_S3086.3,Pg_S2124.27,Pg_S1715.8
GO:0009074	aromatic amino acid family catabolic process	biological_process	0.049885	0.56239	3	2287	16	45598	Pg_S3083.17,Pg_S3083.16,Pg_S1240.42
GO:0007031	peroxisome organization	biological_process	0.051101	0.57466	5	2287	42	45598	Pg_S1108.18,Pg_S1700.14,Pg_S7323.3,Pg_S3876.10,Pg_S1862.9
GO:0009165	nucleotide biosynthetic process	biological_process	0.051975	0.5816	28	2287	396	45598	Pg_S2145.36,XLOC_057560,Pg_S5119.1,XLOC_269153,XLOC_212995,Pg_S1813.13,Pg_S3759.20,Pg_S3887.15,Pg_S0400.26,Pg_S0520.7,Pg_S2606.7,Pg_S3793.16,Pg_S3277.10,Pg_S0587.1,Pg_S0590.1,Pg_S4660.4,Pg_S0142.32,Pg_S0812.14,XLOC_161413,Pg_S4399.8,Pg_S2105.1,Pg_S1740.29,Pg_S3090.2,Pg_S0111.6,Pg_S1214.14,Pg_S5272.2,Pg_S5910.11,Pg_S0718.2
GO:1901293	nucleoside phosphate biosynthetic process	biological_process	0.051975	0.5816	28	2287	396	45598	Pg_S0590.1,Pg_S0142.32,Pg_S4660.4,Pg_S0812.14,Pg_S3793.16,Pg_S3277.10,Pg_S0587.1,Pg_S0520.7,Pg_S2606.7,Pg_S3887.15,Pg_S0400.26,Pg_S1813.13,XLOC_212995,Pg_S3759.20,XLOC_057560,Pg_S2145.36,Pg_S5119.1,XLOC_269153,Pg_S5910.11,Pg_S0718.2,Pg_S5272.2,Pg_S1214.14,Pg_S0111.6,Pg_S1740.29,Pg_S3090.2,Pg_S4399.8,Pg_S2105.1,XLOC_161413
GO:0006612	protein targeting to membrane	biological_process	0.054369	0.6069	13	2287	150	45598	Pg_S5042.5,Pg_S0631.1,Pg_S2977.1,Pg_S1242.42,Pg_S1774.17,Pg_S2569.13,Pg_S5949.7,Pg_S0143.1,Pg_S0808.7,Pg_S1862.9,Pg_S0519.50,XLOC_060442,Pg_S1774.28
GO:0008107	galactoside 2-alpha-L-fucosyltransferase activity	molecular_function	0.054766	0.60714	3	2287	17	45598	Pg_S1145.17,Pg_S1671.32,Pg_S1671.33
GO:0031127	alpha-(1,2)-fucosyltransferase activity	molecular_function	0.054766	0.60714	3	2287	17	45598	Pg_S1145.17,Pg_S1671.32,Pg_S1671.33
GO:0008417	fucosyltransferase activity	molecular_function	0.054793	0.60714	4	2287	28	45598	Pg_S4339.13,Pg_S1671.32,Pg_S1145.17,Pg_S1671.33
GO:0005665	DNA-directed RNA polymerase II, core complex	cellular_component	0.055166	0.60979	2	2287	8	45598	Pg_S3645.2,Pg_S4129.6
GO:0004616	phosphogluconate dehydrogenase (decarboxylating) activity	molecular_function	0.055861	0.61597	9	2287	96	45598	Pg_S6308.10,Pg_S3064.5,Pg_S2176.4,Pg_S3806.5,Pg_S2631.6,Pg_S0981.31,Pg_S0358.22,Pg_S0121.20,Pg_S0213.51
GO:0016853	isomerase activity	molecular_function	0.056274	0.61902	36	2287	534	45598	Pg_S5575.3,Pg_S0488.46,Pg_S0783.13,Pg_S2061.18,Pg_S3145.1,Pg_S2826.5,Pg_S0473.6,Pg_S5677.7,Pg_S3178.12,Pg_S0458.10,Pg_S1439.10,Pg_S3058.2,Pg_S0108.24,Pg_S5442.3,Pg_S8118.1,Pg_S0917.35,Pg_S0388.18,XLOC_400555,Pg_S7244.2,Pg_S2017.13,Pg_S6276.3,Pg_S0361.32,Pg_S3085.12,Pg_S0536.6,Pg_S0509.13,Pg_S0718.2,Pg_S1785.10,Pg_S5690.1,Pg_S4990.3,Pg_S5486.5,Pg_S3058.1,Pg_S5560.4,Pg_S3285.5,Pg_S4994.7,Pg_S7514.3…
GO:0010277	chlorophyllide a oxygenase [overall] activity	molecular_function	0.056823	0.62354	3	2287	17	45598	Pg_S0817.16,Pg_S0760.23,Pg_S2606.4
GO:0015672	monovalent inorganic cation transport	biological_process	0.057302	0.62552	57	2287	910	45598	Pg_S1740.29,Pg_S0753.13,Pg_S2946.10,Pg_S0595.28,Pg_S0111.6,Pg_S1346.12,Pg_S3058.2,Pg_S0762.14,Pg_S2105.1,Pg_S7453.5,Pg_S1214.14,Pg_S1029.17,Pg_S5272.2,Pg_S0941.6,Pg_S1061.11,Pg_S4800.12,Pg_S0266.11,Pg_S3876.10,Pg_S5850.4,Pg_S1434.7,Pg_S0516.25,XLOC_269153,Pg_S3991.17,Pg_S6848.2,Pg_S7852.1,Pg_S0402.10,Pg_S0142.32,Pg_S0213.51,Pg_S2606.7,Pg_S3090.2,Pg_S3169.2,Pg_S3058.1,Pg_S2946.27,Pg_S3064.5,Pg_S10…
GO:0005778	peroxisomal membrane	cellular_component	0.057693	0.62552	4	2287	31	45598	Pg_S1862.9,Pg_S3876.10,Pg_S1700.14,Pg_S7323.3
GO:0031903	microbody membrane	cellular_component	0.057693	0.62552	4	2287	31	45598	Pg_S3876.10,Pg_S1862.9,Pg_S1700.14,Pg_S7323.3
GO:0044438	microbody part	cellular_component	0.057693	0.62552	4	2287	31	45598	Pg_S7323.3,Pg_S1700.14,Pg_S1862.9,Pg_S3876.10
GO:0044439	peroxisomal part	cellular_component	0.057693	0.62552	4	2287	31	45598	Pg_S7323.3,Pg_S1700.14,Pg_S1862.9,Pg_S3876.10
GO:0018144	RNA-protein covalent cross-linking	biological_process	0.058097	0.6284	2	2287	8	45598	Pg_S3025.6,Pg_S5613.1
GO:0043648	dicarboxylic acid metabolic process	biological_process	0.058283	0.6289	9	2287	94	45598	Pg_S4362.9,Pg_S6601.1,Pg_S0536.6,Pg_S4206.2,Pg_S1771.9,Pg_S5158.9,Pg_S0741.47,Pg_S0889.28,Pg_S1465.27
GO:0005234	extracellular-glutamate-gated ion channel activity	molecular_function	0.058637	0.63122	4	2287	28	45598	Pg_S0108.22,Pg_S1749.20,Pg_S1979.4,Pg_S1084.7
GO:0000096	sulfur amino acid metabolic process	biological_process	0.059559	0.63963	6	2287	55	45598	Pg_S0736.2,Pg_S3703.5,Pg_S1501.43,Pg_S3615.10,Pg_S1501.17,Pg_S2238.4
GO:0044282	small molecule catabolic process	biological_process	0.059985	0.64116	8	2287	81	45598	Pg_S4752.8,Pg_S3083.16,Pg_S4278.2,Pg_S3083.17,Pg_S4129.6,Pg_S3645.2,Pg_S1240.42,Pg_S3703.5
GO:0044712	single-organism catabolic process	biological_process	0.059985	0.64116	8	2287	81	45598	Pg_S4752.8,Pg_S3083.16,Pg_S3083.17,Pg_S4278.2,Pg_S4129.6,Pg_S3645.2,Pg_S1240.42,Pg_S3703.5
GO:0003688	DNA replication origin binding	molecular_function	0.060442	0.64453	3	2287	18	45598	Pg_S1774.17,Pg_S5042.5,Pg_S4351.2
GO:0000097	sulfur amino acid biosynthetic process	biological_process	0.060838	0.64723	4	2287	30	45598	Pg_S1501.43,Pg_S3615.10,Pg_S1501.17,Pg_S2238.4
GO:0008061	chitin binding	molecular_function	0.061218	0.64726	4	2287	30	45598	Pg_S1345.5,XLOC_230519,Pg_S2323.1,XLOC_230567
GO:0009066	aspartate family amino acid metabolic process	biological_process	0.061367	0.64726	11	2287	125	45598	Pg_S0889.28,Pg_S3615.10,Pg_S2238.4,Pg_S4851.12,Pg_S1501.43,Pg_S4362.9,Pg_S6601.1,Pg_S0736.2,Pg_S5158.9,Pg_S1501.17,Pg_S1014.4
GO:0006614	SRP-dependent cotranslational protein targeting to membrane	biological_process	0.061555	0.64726	12	2287	138	45598	Pg_S1774.17,Pg_S2569.13,Pg_S5042.5,Pg_S0631.1,Pg_S2977.1,Pg_S1242.42,Pg_S0519.50,XLOC_060442,Pg_S1774.28,Pg_S5949.7,Pg_S0808.7,Pg_S0143.1
GO:0045047	protein targeting to ER	biological_process	0.061555	0.64726	12	2287	138	45598	XLOC_060442,Pg_S0519.50,Pg_S1774.28,Pg_S0808.7,Pg_S0143.1,Pg_S5949.7,Pg_S2569.13,Pg_S1774.17,Pg_S2977.1,Pg_S1242.42,Pg_S5042.5,Pg_S0631.1
GO:0072599	establishment of protein localization to endoplasmic reticulum	biological_process	0.061555	0.64726	12	2287	138	45598	Pg_S0631.1,Pg_S5042.5,Pg_S1242.42,Pg_S2977.1,Pg_S1774.17,Pg_S2569.13,Pg_S5949.7,Pg_S0143.1,Pg_S0808.7,Pg_S1774.28,XLOC_060442,Pg_S0519.50
GO:0050518	2-C-methyl-D-erythritol 4-phosphate cytidylyltransferase activity	molecular_function	0.062015	0.65059	2	2287	8	45598	Pg_S0148.25,Pg_S0544.32
GO:0031965	nuclear membrane	cellular_component	0.062546	0.65312	3	2287	19	45598	Pg_S5910.5,Pg_S3876.10,Pg_S0164.14
GO:0042451	purine nucleoside biosynthetic process	biological_process	0.062689	0.65312	19	2287	261	45598	Pg_S0812.14,Pg_S0142.32,Pg_S2606.7,Pg_S0520.7,Pg_S0587.1,Pg_S3793.16,Pg_S0810.2,Pg_S1813.13,Pg_S0400.26,XLOC_269153,XLOC_057560,Pg_S1214.14,Pg_S5272.2,Pg_S5910.11,Pg_S3090.2,Pg_S1740.29,Pg_S0111.6,XLOC_161413,Pg_S2105.1
GO:0046129	purine ribonucleoside biosynthetic process	biological_process	0.062689	0.65312	19	2287	261	45598	Pg_S5910.11,Pg_S5272.2,Pg_S1214.14,Pg_S2105.1,XLOC_161413,Pg_S0111.6,Pg_S3090.2,Pg_S1740.29,Pg_S0587.1,Pg_S3793.16,Pg_S2606.7,Pg_S0520.7,Pg_S0142.32,Pg_S0812.14,XLOC_269153,XLOC_057560,Pg_S0400.26,Pg_S0810.2,Pg_S1813.13
GO:0005905	coated pit	cellular_component	0.06428	0.65647	3	2287	18	45598	Pg_S0577.13,Pg_S5782.5,Pg_S4135.19
GO:0012510	trans-Golgi network transport vesicle membrane	cellular_component	0.06428	0.65647	3	2287	18	45598	Pg_S0577.13,Pg_S4135.19,Pg_S5782.5
GO:0030125	clathrin vesicle coat	cellular_component	0.06428	0.65647	3	2287	18	45598	Pg_S0577.13,Pg_S4135.19,Pg_S5782.5
GO:0030130	clathrin coat of trans-Golgi network vesicle	cellular_component	0.06428	0.65647	3	2287	18	45598	Pg_S5782.5,Pg_S4135.19,Pg_S0577.13
GO:0030132	clathrin coat of coated pit	cellular_component	0.06428	0.65647	3	2287	18	45598	Pg_S5782.5,Pg_S4135.19,Pg_S0577.13
GO:0030136	clathrin-coated vesicle	cellular_component	0.06428	0.65647	3	2287	18	45598	Pg_S0577.13,Pg_S4135.19,Pg_S5782.5
GO:0030140	trans-Golgi network transport vesicle	cellular_component	0.06428	0.65647	3	2287	18	45598	Pg_S0577.13,Pg_S4135.19,Pg_S5782.5
GO:0030665	clathrin-coated vesicle membrane	cellular_component	0.06428	0.65647	3	2287	18	45598	Pg_S5782.5,Pg_S4135.19,Pg_S0577.13
GO:0042168	heme metabolic process	biological_process	0.064314	0.65647	9	2287	95	45598	Pg_S5287.7,Pg_S0925.47,Pg_S3064.5,Pg_S0442.55,Pg_S4604.7,Pg_S0536.6,Pg_S0856.10,Pg_S4206.2,Pg_S1940.1
GO:1901566	organonitrogen compound biosynthetic process	biological_process	0.064648	0.6584	82	2287	1355	45598	Pg_S2145.36,XLOC_122049,Pg_S5119.1,Pg_S2238.4,Pg_S5287.7,XLOC_212995,Pg_S0810.2,Pg_S1728.16,Pg_S2606.7,Pg_S0590.1,Pg_S0142.32,Pg_S1940.1,Pg_S0108.24,Pg_S0925.47,Pg_S2105.1,Pg_S4399.8,Pg_S1372.12,Pg_S1740.29,Pg_S0741.47,Pg_S1439.10,Pg_S1029.17,Pg_S6601.1,Pg_S3346.6,Pg_S1451.9,Pg_S5158.9,Pg_S0520.7,Pg_S1501.17,Pg_S1050.14,Pg_S0587.1,Pg_S0856.10,Pg_S4660.4,Pg_S1501.43,Pg_S4321.14,Pg_S1465.27,Pg_S306…
GO:0004540	ribonuclease activity	molecular_function	0.064843	0.6589	19	2287	253	45598	Pg_S3169.2,Pg_S0939.10,Pg_S3087.1,Pg_S4206.2,Pg_S0722.1,Pg_S0536.6,Pg_S2185.1,Pg_S8361.2,Pg_S2665.6,Pg_S0186.8,Pg_S3660.9,Pg_S8361.1,Pg_S6455.2,Pg_S0981.26,Pg_S3087.2,Pg_S7439.1,Pg_S0091.2,Pg_S6388.9,Pg_S0035.15
GO:0004420	hydroxymethylglutaryl-CoA reductase (NADPH) activity	molecular_function	0.065574	0.66484	4	2287	32	45598	Pg_S3959.3,Pg_S0126.10,Pg_S0913.16,Pg_S1295.30
GO:0016627	oxidoreductase activity, acting on the CH-CH group of donors	molecular_function	0.066358	0.67128	20	2287	266	45598	Pg_S4624.11,Pg_S1771.9,Pg_S5158.9,Pg_S5287.7,Pg_S0889.28,Pg_S4604.7,Pg_S4362.9,Pg_S6601.1,Pg_S0536.6,Pg_S4206.2,Pg_S3027.7,Pg_S1439.10,Pg_S0442.55,Pg_S1885.25,Pg_S1465.27,Pg_S3554.11,Pg_S0108.24,Pg_S0925.47,Pg_S4994.7,Pg_S3064.5
GO:0065008	regulation of biological quality	biological_process	0.066586	0.67209	68	2287	1121	45598	Pg_S6485.2,Pg_S2468.11,XLOC_055994,Pg_S0431.8,Pg_S2438.13,Pg_S1145.9,Pg_S0388.2,Pg_S0234.20,Pg_S2858.3,Pg_S4320.2,Pg_S0883.13,Pg_S4237.7,Pg_S4412.6,Pg_S0292.13,XLOC_158310,Pg_S6540.1,Pg_S0266.55,Pg_S5850.4,Pg_S5076.1,Pg_S2190.17,Pg_S2208.10,Pg_S0219.21,Pg_S0575.30,Pg_S0908.29,Pg_S2143.13,XLOC_439267,Pg_S2142.1,Pg_S0087.7,XLOC_385047,Pg_S2898.9,XLOC_528729,Pg_S0978.1,Pg_S8874.2,Pg_S1862.9,XLOC_241…
GO:0006518	peptide metabolic process	biological_process	0.066958	0.67434	8	2287	83	45598	Pg_S6469.7,Pg_S0327.40,Pg_S6896.2,Pg_S6647.3,Pg_S0199.5,Pg_S7858.1,Pg_S3579.4,Pg_S0602.22
GO:0006811	ion transport	biological_process	0.067192	0.6752	130	2287	2248	45598	Pg_S0333.8,Pg_S1214.14,Pg_S1061.11,Pg_S0164.31,Pg_S3474.11,XLOC_066742,Pg_S0121.52,Pg_S2292.19,XLOC_203054,Pg_S3071.8,Pg_S7852.1,Pg_S5951.3,Pg_S5850.4,Pg_S6607.6,Pg_S2056.4,Pg_S0516.25,Pg_S1434.7,XLOC_269153,Pg_S6848.2,Pg_S1736.9,XLOC_519693,XLOC_329038,Pg_S1066.21,Pg_S2229.17,XLOC_506370,Pg_S3187.4,Pg_S4624.11,XLOC_055994,Pg_S0400.26,Pg_S2848.3,Pg_S0804.28,XLOC_057560,Pg_S1029.17,Pg_S5653.4,Pg_S…
GO:0003333	amino acid transmembrane transport	biological_process	0.067441	0.6762	8	2287	86	45598	Pg_S6136.5,XLOC_506370,Pg_S1164.3,XLOC_016914,Pg_S1658.22,Pg_S0384.25,Pg_S0358.22,Pg_S3161.7
GO:0019213	deacetylase activity	molecular_function	0.068427	0.68362	2	2287	8	45598	Pg_S1703.39,Pg_S3535.2
GO:0004779	sulfate adenylyltransferase activity	molecular_function	0.068633	0.68362	2	2287	8	45598	Pg_S0682.30,Pg_S3650.10
GO:0004781	sulfate adenylyltransferase (ATP) activity	molecular_function	0.068633	0.68362	2	2287	8	45598	Pg_S3650.10,Pg_S0682.30
GO:0009152	purine ribonucleotide biosynthetic process	biological_process	0.069691	0.69263	20	2287	279	45598	Pg_S0590.1,Pg_S0812.14,Pg_S0142.32,Pg_S0520.7,Pg_S2606.7,Pg_S3793.16,Pg_S0587.1,Pg_S1813.13,Pg_S0400.26,XLOC_057560,XLOC_269153,Pg_S1214.14,Pg_S5910.11,Pg_S5272.2,Pg_S1740.29,Pg_S3090.2,Pg_S0111.6,XLOC_161413,Pg_S4399.8,Pg_S2105.1
GO:0030151	molybdenum ion binding	molecular_function	0.070788	0.69984	3	2287	18	45598	Pg_S4115.4,Pg_S6270.4,Pg_S5674.2
GO:0009260	ribonucleotide biosynthetic process	biological_process	0.07129	0.69984	20	2287	280	45598	XLOC_269153,XLOC_057560,Pg_S1813.13,Pg_S0400.26,Pg_S2606.7,Pg_S0520.7,Pg_S0587.1,Pg_S3793.16,Pg_S0142.32,Pg_S0812.14,Pg_S0590.1,XLOC_161413,Pg_S4399.8,Pg_S2105.1,Pg_S3090.2,Pg_S1740.29,Pg_S0111.6,Pg_S1214.14,Pg_S5910.11,Pg_S5272.2
GO:0046390	ribose phosphate biosynthetic process	biological_process	0.07129	0.69984	20	2287	280	45598	Pg_S1214.14,Pg_S5910.11,Pg_S5272.2,Pg_S1740.29,Pg_S3090.2,Pg_S0111.6,XLOC_161413,Pg_S4399.8,Pg_S2105.1,Pg_S0590.1,Pg_S0142.32,Pg_S0812.14,Pg_S0520.7,Pg_S2606.7,Pg_S3793.16,Pg_S0587.1,Pg_S1813.13,Pg_S0400.26,XLOC_057560,XLOC_269153
GO:0097367	carbohydrate derivative binding	molecular_function	0.071338	0.69984	5	2287	44	45598	Pg_S1345.5,Pg_S2323.1,XLOC_230567,Pg_S6673.2,XLOC_230519
GO:0004127	cytidylate kinase activity	molecular_function	0.071361	0.69984	6	2287	55	45598	Pg_S1334.14,Pg_S5320.6,Pg_S8185.3,Pg_S0587.1,Pg_S0190.13,Pg_S6123.11
GO:0031406	carboxylic acid binding	molecular_function	0.071479	0.69984	12	2287	144	45598	Pg_S2190.5,Pg_S3068.3,Pg_S2973.10,Pg_S3176.3,Pg_S0032.8,Pg_S0409.23,Pg_S0096.10,Pg_S1604.4,Pg_S2762.11,Pg_S0708.12,Pg_S1501.33,Pg_S0213.51
GO:0006568	tryptophan metabolic process	biological_process	0.071806	0.69984	3	2287	18	45598	Pg_S3083.17,Pg_S3083.16,Pg_S1240.42
GO:0006586	indolalkylamine metabolic process	biological_process	0.071806	0.69984	3	2287	18	45598	Pg_S3083.17,Pg_S3083.16,Pg_S1240.42
GO:0042430	indole-containing compound metabolic process	biological_process	0.071806	0.69984	3	2287	18	45598	Pg_S3083.17,Pg_S3083.16,Pg_S1240.42
GO:0008652	cellular amino acid biosynthetic process	biological_process	0.072382	0.70394	31	2287	457	45598	Pg_S7119.2,Pg_S1501.43,Pg_S1014.4,Pg_S1050.14,Pg_S1771.9,Pg_S5158.9,Pg_S1501.17,Pg_S1728.16,XLOC_251905,Pg_S1451.9,Pg_S0810.2,Pg_S0889.28,XLOC_055994,Pg_S4851.12,Pg_S6848.2,Pg_S2606.4,Pg_S2238.4,Pg_S4362.9,Pg_S6601.1,Pg_S0536.6,Pg_S4206.2,Pg_S0199.5,Pg_S2524.23,Pg_S0741.47,Pg_S1439.10,Pg_S0497.8,Pg_S2805.19,Pg_S3615.10,Pg_S1465.27,Pg_S0108.24,Pg_S4994.7
GO:0006164	purine nucleotide biosynthetic process	biological_process	0.072555	0.70411	21	2287	296	45598	XLOC_057560,Pg_S5119.1,XLOC_269153,Pg_S0400.26,Pg_S1813.13,Pg_S3793.16,Pg_S0587.1,Pg_S0520.7,Pg_S2606.7,Pg_S0590.1,Pg_S0812.14,Pg_S0142.32,Pg_S4399.8,Pg_S2105.1,XLOC_161413,Pg_S0111.6,Pg_S1740.29,Pg_S3090.2,Pg_S5910.11,Pg_S5272.2,Pg_S1214.14
GO:0090407	organophosphate biosynthetic process	biological_process	0.073243	0.70917	45	2287	704	45598	Pg_S0718.2,Pg_S5910.11,Pg_S0509.13,Pg_S4604.9,Pg_S1785.10,Pg_S2871.29,Pg_S1749.20,Pg_S3090.2,Pg_S0519.50,Pg_S1774.28,Pg_S4994.7,Pg_S0219.37,Pg_S3285.5,Pg_S4660.4,Pg_S0406.5,Pg_S0520.7,Pg_S0587.1,Pg_S3277.10,Pg_S3793.16,Pg_S1813.13,Pg_S0400.26,Pg_S3887.15,XLOC_057560,Pg_S0473.6,Pg_S1214.14,Pg_S5272.2,Pg_S1740.29,Pg_S1439.10,Pg_S0111.6,Pg_S0108.24,XLOC_161413,Pg_S2105.1,Pg_S4399.8,Pg_S0142.32,Pg_S0…
GO:0006597	spermine biosynthetic process	biological_process	0.073546	0.70917	3	2287	22	45598	Pg_S1563.32,Pg_S1372.12,Pg_S1290.8
GO:0008215	spermine metabolic process	biological_process	0.073546	0.70917	3	2287	22	45598	Pg_S1290.8,Pg_S1563.32,Pg_S1372.12
GO:0009636	response to toxic substance	biological_process	0.075338	0.7249	6	2287	58	45598	Pg_S0213.21,Pg_S0905.29,Pg_S0455.11,Pg_S4162.1,Pg_S0708.2,Pg_S1468.5
GO:0006643	membrane lipid metabolic process	biological_process	0.076128	0.73096	18	2287	240	45598	Pg_S1749.20,Pg_S6673.2,Pg_S4255.1,Pg_S0826.1,Pg_S0298.15,Pg_S0219.37,XLOC_262060,Pg_S2612.5,Pg_S1516.5,Pg_S1500.29,Pg_S4590.8,Pg_S1033.3,XLOC_440369,Pg_S5633.3,Pg_S5924.9,Pg_S6673.1,Pg_S2773.17,Pg_S0975.15
GO:0006865	amino acid transport	biological_process	0.076969	0.73747	9	2287	103	45598	Pg_S3161.7,Pg_S0358.22,Pg_S1658.22,Pg_S0384.25,Pg_S2223.14,Pg_S1164.3,XLOC_016914,XLOC_506370,Pg_S6136.5
GO:0009163	nucleoside biosynthetic process	biological_process	0.077639	0.74075	19	2287	268	45598	XLOC_161413,Pg_S2105.1,Pg_S3090.2,Pg_S1740.29,Pg_S0111.6,Pg_S1214.14,Pg_S5272.2,Pg_S5910.11,XLOC_269153,XLOC_057560,Pg_S0810.2,Pg_S1813.13,Pg_S0400.26,Pg_S2606.7,Pg_S0520.7,Pg_S0587.1,Pg_S3793.16,Pg_S0812.14,Pg_S0142.32
GO:0042455	ribonucleoside biosynthetic process	biological_process	0.077639	0.74075	19	2287	268	45598	XLOC_057560,XLOC_269153,Pg_S0400.26,Pg_S1813.13,Pg_S0810.2,Pg_S3793.16,Pg_S0587.1,Pg_S0520.7,Pg_S2606.7,Pg_S0812.14,Pg_S0142.32,Pg_S2105.1,XLOC_161413,Pg_S0111.6,Pg_S1740.29,Pg_S3090.2,Pg_S5910.11,Pg_S5272.2,Pg_S1214.14
GO:0033177	proton-transporting two-sector ATPase complex, proton-transporting domain	cellular_component	0.078247	0.74499	19	2287	265	45598	Pg_S5910.11,Pg_S5272.2,Pg_S1214.14,Pg_S0111.6,Pg_S3090.2,Pg_S2946.10,Pg_S1740.29,Pg_S7453.5,Pg_S1346.12,Pg_S1475.5,Pg_S3793.16,Pg_S2606.7,Pg_S0520.7,Pg_S0400.26,Pg_S0204.1,Pg_S1066.2,Pg_S5850.4,XLOC_269153,XLOC_057560
GO:0006948	induction by virus of host cell-cell fusion	biological_process	0.078891	0.74955	2	2287	9	45598	Pg_S7088.4,Pg_S6485.2
GO:0043666	regulation of phosphoprotein phosphatase activity	biological_process	0.079447	0.75325	2	2287	9	45598	Pg_S0961.53,Pg_S3226.14
GO:1901659	glycosyl compound biosynthetic process	biological_process	0.079889	0.75586	19	2287	269	45598	Pg_S0812.14,Pg_S0142.32,Pg_S0520.7,Pg_S2606.7,Pg_S3793.16,Pg_S0587.1,Pg_S0810.2,Pg_S1813.13,Pg_S0400.26,XLOC_057560,XLOC_269153,Pg_S1214.14,Pg_S5910.11,Pg_S5272.2,Pg_S1740.29,Pg_S3090.2,Pg_S0111.6,XLOC_161413,Pg_S2105.1
GO:0008987	quinolinate synthetase A activity	molecular_function	0.080192	0.75715	2	2287	9	45598	Pg_S3887.15,Pg_S3759.20
GO:0008272	sulfate transport	biological_process	0.081341	0.76481	5	2287	44	45598	Pg_S6395.5,Pg_S2292.19,XLOC_329038,Pg_S0433.4,Pg_S3474.11
GO:0015116	sulfate transmembrane transporter activity	molecular_function	0.081341	0.76481	5	2287	44	45598	Pg_S6395.5,Pg_S2292.19,XLOC_329038,Pg_S0433.4,Pg_S3474.11
GO:0009058	biosynthetic process	biological_process	0.083053	0.77929	534	2287	10065	45598	Pg_S0741.47,Pg_S1410.2,Pg_S0684.12,Pg_S0266.76,Pg_S4390.1,Pg_S6601.1,Pg_S3318.3,Pg_S2608.14,Pg_S6039.3,Pg_S5287.7,Pg_S6640.4,Pg_S5924.9,Pg_S0637.14,Pg_S1940.1,Pg_S0426.4,Pg_S3582.11,Pg_S0519.50,Pg_S8185.2,Pg_S8528.2,Pg_S2229.10,Pg_S2744.3,Pg_S4660.4,Pg_S0290.6,Pg_S5466.10,Pg_S2673.5,Pg_S0111.6,Pg_S2768.18,Pg_S1908.21,Pg_S2946.10,Pg_S2720.6,Pg_S2472.21,Pg_S0575.51,Pg_S2891.21,Pg_S3027.11,Pg_S3535.…
GO:0004066	asparagine synthase (glutamine-hydrolyzing) activity	molecular_function	0.085142	0.79531	2	2287	9	45598	Pg_S1014.4,Pg_S4851.12
GO:0006613	cotranslational protein targeting to membrane	biological_process	0.08525	0.79531	12	2287	146	45598	Pg_S5949.7,Pg_S0808.7,Pg_S0143.1,Pg_S1774.28,XLOC_060442,Pg_S0519.50,Pg_S0631.1,Pg_S5042.5,Pg_S1242.42,Pg_S2977.1,Pg_S1774.17,Pg_S2569.13
GO:0046434	organophosphate catabolic process	biological_process	0.085287	0.79531	8	2287	88	45598	Pg_S5101.8,Pg_S6332.1,Pg_S3073.6,Pg_S2606.7,Pg_S0189.6,Pg_S6308.10,Pg_S3064.5,Pg_S3326.7
GO:0004629	phospholipase C activity	molecular_function	0.086634	0.80592	3	2287	20	45598	Pg_S3684.2,Pg_S4994.6,Pg_S2618.9
GO:0004198	calcium-dependent cysteine-type endopeptidase activity	molecular_function	0.08678	0.80592	2	2287	10	45598	XLOC_402038,Pg_S1844.10
GO:0019062	viral attachment to host cell	biological_process	0.087343	0.80784	4	2287	34	45598	Pg_S2664.2,Pg_S0241.17,Pg_S1464.20,Pg_S5135.1
GO:0044650	adhesion of symbiont to host cell	biological_process	0.087343	0.80784	4	2287	34	45598	Pg_S5135.1,Pg_S0241.17,Pg_S2664.2,Pg_S1464.20
GO:0045502	dynein binding	molecular_function	0.088041	0.81102	11	2287	140	45598	Pg_S3090.2,Pg_S0111.6,Pg_S7088.4,Pg_S1346.12,Pg_S7453.5,Pg_S2569.13,Pg_S1214.14,Pg_S3669.6,Pg_S5272.2,Pg_S0520.7,Pg_S3761.22
GO:0072594	establishment of protein localization to organelle	biological_process	0.088239	0.81102	17	2287	223	45598	Pg_S2977.1,Pg_S0631.1,Pg_S0519.50,Pg_S1862.9,Pg_S1019.3,Pg_S1774.28,Pg_S0808.7,Pg_S6474.6,XLOC_288703,Pg_S2569.13,Pg_S1774.17,Pg_S1242.42,Pg_S1108.18,Pg_S5042.5,XLOC_060442,Pg_S0143.1,Pg_S5949.7
GO:0018143	nucleic acid-protein covalent cross-linking	biological_process	0.089055	0.81102	2	2287	10	45598	Pg_S5613.1,Pg_S3025.6
GO:0048038	quinone binding	molecular_function	0.089079	0.81102	5	2287	48	45598	Pg_S1698.3,Pg_S4604.8,XLOC_057560,Pg_S0992.31,Pg_S0034.1
GO:0019015	viral genome	cellular_component	0.089242	0.81102	1	2287	2	45598	Pg_S3915.2
GO:0015716	organic phosphonate transport	biological_process	0.089449	0.81102	1	2287	2	45598	Pg_S6332.1
GO:0019700	organic phosphonate catabolic process	biological_process	0.089449	0.81102	1	2287	2	45598	Pg_S6332.1
GO:0042916	alkylphosphonate transport	biological_process	0.089449	0.81102	1	2287	2	45598	Pg_S6332.1
GO:0008219	cell death	biological_process	0.089817	0.81102	12	2287	156	45598	Pg_S4588.5,Pg_S4637.14,Pg_S6185.8,Pg_S5049.1,Pg_S1879.25,Pg_S1464.20,Pg_S2720.6,Pg_S7494.3,XLOC_173432,Pg_S0230.13,Pg_S0755.1,Pg_S3064.5
GO:0016265	death	biological_process	0.089817	0.81102	12	2287	156	45598	Pg_S5049.1,Pg_S1879.25,Pg_S6185.8,Pg_S1464.20,Pg_S2720.6,Pg_S7494.3,XLOC_173432,Pg_S0230.13,Pg_S0755.1,Pg_S3064.5,Pg_S4588.5,Pg_S4637.14
GO:0004784	superoxide dismutase activity	molecular_function	0.089834	0.81102	3	2287	22	45598	Pg_S3429.20,Pg_S1480.49,Pg_S0810.67
GO:0016721	oxidoreductase activity, acting on superoxide radicals as acceptor	molecular_function	0.089834	0.81102	3	2287	22	45598	Pg_S0810.67,Pg_S1480.49,Pg_S3429.20
GO:0016538	cyclin-dependent protein serine/threonine kinase regulator activity	molecular_function	0.090224	0.81291	4	2287	36	45598	Pg_S7221.6,Pg_S1106.22,Pg_S1915.3,Pg_S1626.3
GO:0009308	amine metabolic process	biological_process	0.090798	0.81646	16	2287	214	45598	XLOC_297706,Pg_S2207.29,Pg_S0808.7,Pg_S1372.12,Pg_S1290.8,Pg_S1563.32,Pg_S3083.16,Pg_S1698.3,Pg_S7730.6,Pg_S1768.1,XLOC_295626,Pg_S4604.8,Pg_S1240.42,Pg_S1242.42,Pg_S3083.17,Pg_S2745.4
GO:0072522	purine-containing compound biosynthetic process	biological_process	0.09131	0.81944	22	2287	325	45598	Pg_S0812.14,Pg_S0142.32,Pg_S0590.1,Pg_S2606.7,Pg_S0520.7,Pg_S0587.1,Pg_S3793.16,Pg_S1813.13,Pg_S0810.2,Pg_S0400.26,XLOC_269153,Pg_S5119.1,XLOC_057560,Pg_S1214.14,Pg_S5910.11,Pg_S5272.2,Pg_S3090.2,Pg_S1740.29,Pg_S0111.6,XLOC_161413,Pg_S2105.1,Pg_S4399.8
GO:0016788	hydrolase activity, acting on ester bonds	molecular_function	0.091754	0.82179	104	2287	1790	45598	Pg_S0930.37,Pg_S0061.82,Pg_S4036.11,Pg_S0259.1,Pg_S4255.1,Pg_S0826.1,Pg_S1888.7,Pg_S1227.8,Pg_S0151.5,Pg_S3332.15,Pg_S1615.12,Pg_S2565.6,Pg_S0341.6,Pg_S2241.28,Pg_S3087.1,Pg_S5633.3,Pg_S9236.1,Pg_S3261.5,Pg_S0981.26,Pg_S1227.9,Pg_S0091.2,Pg_S4590.8,Pg_S2093.20,Pg_S0318.32,Pg_S1335.38,Pg_S6085.1,Pg_S0724.59,Pg_S4888.12,Pg_S3414.7,Pg_S3260.5,Pg_S2185.1,Pg_S0679.6,Pg_S3169.2,Pg_S1526.5,Pg_S0095.13,P…
GO:0004325	ferrochelatase activity	molecular_function	0.093018	0.83147	2	2287	10	45598	Pg_S1940.1,Pg_S0856.10
GO:0016157	sucrose synthase activity	molecular_function	0.094451	0.841	5	2287	46	45598	Pg_S1141.3,Pg_S1220.10,Pg_S2762.11,Pg_S7218.2,Pg_S5794.4
GO:0019054	modulation by virus of host process	biological_process	0.094858	0.841	3	2287	22	45598	Pg_S7088.4,Pg_S7494.3,Pg_S6485.2
GO:0044068	modulation by symbiont of host cellular process	biological_process	0.094858	0.841	3	2287	22	45598	Pg_S6485.2,Pg_S7088.4,Pg_S7494.3
GO:0072348	sulfur compound transport	biological_process	0.095012	0.841	5	2287	46	45598	Pg_S2292.19,XLOC_329038,Pg_S6395.5,Pg_S3474.11,Pg_S0433.4
GO:1901682	sulfur compound transmembrane transporter activity	molecular_function	0.095012	0.841	5	2287	46	45598	Pg_S3474.11,Pg_S0433.4,Pg_S2292.19,XLOC_329038,Pg_S6395.5
GO:0015232	heme transporter activity	molecular_function	0.095643	0.84494	2	2287	11	45598	Pg_S0845.13,Pg_S4028.7
GO:0009725	response to hormone stimulus	biological_process	0.097955	0.86368	13	2287	191	45598	Pg_S0992.27,Pg_S3414.7,Pg_S4399.8,Pg_S0992.28,Pg_S3639.2,Pg_S2596.2,Pg_S1562.24,Pg_S2472.21,Pg_S1444.37,Pg_S0992.25,Pg_S5887.6,Pg_S0992.31,Pg_S0740.18
GO:0008108	UDP-glucose:hexose-1-phosphate uridylyltransferase activity	molecular_function	0.099283	0.86907	2	2287	11	45598	Pg_S2369.7,Pg_S0662.34
GO:0003724	RNA helicase activity	molecular_function	0.099569	0.86907	24	2287	344	45598	Pg_S4601.3,Pg_S7126.4,Pg_S0808.7,Pg_S3726.9,Pg_S3338.26,Pg_S2871.29,Pg_S1307.3,Pg_S0631.1,Pg_S2917.15,Pg_S6123.11,Pg_S0516.25,Pg_S0439.31,Pg_S4601.2,Pg_S5949.7,Pg_S1334.14,Pg_S8587.2,Pg_S0143.1,Pg_S1104.11,Pg_S1774.17,Pg_S0142.32,Pg_S5042.5,Pg_S0271.2,Pg_S1242.42,Pg_S2588.14
GO:0005664	nuclear origin of replication recognition complex	cellular_component	0.09982	0.86907	4	2287	35	45598	Pg_S4272.8,Pg_S6640.4,Pg_S3161.7,Pg_S1979.4
GO:0004651	polynucleotide 5'-phosphatase activity	molecular_function	0.10036	0.86907	1	2287	2	45598	Pg_S0333.8
GO:0019204	nucleotide phosphatase activity	molecular_function	0.10036	0.86907	1	2287	2	45598	Pg_S0333.8
GO:0015097	mercury ion transmembrane transporter activity	molecular_function	0.10051	0.86907	2	2287	11	45598	Pg_S0708.2,Pg_S4162.1
GO:0015694	mercury ion transport	biological_process	0.10051	0.86907	2	2287	11	45598	Pg_S0708.2,Pg_S4162.1
GO:0046689	response to mercury ion	biological_process	0.10051	0.86907	2	2287	11	45598	Pg_S4162.1,Pg_S0708.2
GO:0050787	detoxification of mercury ion	biological_process	0.10051	0.86907	2	2287	11	45598	Pg_S4162.1,Pg_S0708.2
GO:0006072	glycerol-3-phosphate metabolic process	biological_process	0.10071	0.86907	5	2287	47	45598	Pg_S3073.6,Pg_S2606.7,Pg_S6308.10,Pg_S3064.5,Pg_S3326.7
GO:0046168	glycerol-3-phosphate catabolic process	biological_process	0.10071	0.86907	5	2287	47	45598	Pg_S3326.7,Pg_S6308.10,Pg_S2606.7,Pg_S3064.5,Pg_S3073.6
GO:0019898	extrinsic to membrane	cellular_component	0.10087	0.86907	11	2287	141	45598	Pg_S5713.2,Pg_S2971.33,Pg_S5529.11,Pg_S0148.7,XLOC_463387,Pg_S0803.2,Pg_S0343.7,Pg_S4412.8,Pg_S0472.25,Pg_S0483.4,Pg_S6159.3
GO:0050853	B cell receptor signaling pathway	biological_process	0.1013	0.86949	2	2287	11	45598	Pg_S2891.3,XLOC_411558
GO:0019354	siroheme biosynthetic process	biological_process	0.10168	0.86949	7	2287	75	45598	Pg_S0442.55,Pg_S4604.7,Pg_S0925.47,Pg_S3064.5,Pg_S4206.2,Pg_S5287.7,Pg_S0536.6
GO:0043115	precorrin-2 dehydrogenase activity	molecular_function	0.10168	0.86949	7	2287	75	45598	Pg_S5287.7,Pg_S0536.6,Pg_S4206.2,Pg_S3064.5,Pg_S0925.47,Pg_S0442.55,Pg_S4604.7
GO:0046156	siroheme metabolic process	biological_process	0.10168	0.86949	7	2287	75	45598	Pg_S3064.5,Pg_S0925.47,Pg_S4604.7,Pg_S0442.55,Pg_S0536.6,Pg_S5287.7,Pg_S4206.2
GO:0006625	protein targeting to peroxisome	biological_process	0.10299	0.8741	2	2287	11	45598	Pg_S1108.18,Pg_S1862.9
GO:0043574	peroxisomal transport	biological_process	0.10299	0.8741	2	2287	11	45598	Pg_S1108.18,Pg_S1862.9
GO:0072662	protein localization to peroxisome	biological_process	0.10299	0.8741	2	2287	11	45598	Pg_S1862.9,Pg_S1108.18
GO:0072663	establishment of protein localization to peroxisome	biological_process	0.10299	0.8741	2	2287	11	45598	Pg_S1862.9,Pg_S1108.18
GO:0072525	pyridine-containing compound biosynthetic process	biological_process	0.10389	0.87684	7	2287	81	45598	Pg_S4994.7,Pg_S0108.24,Pg_S2145.36,Pg_S4660.4,Pg_S3759.20,Pg_S1439.10,Pg_S3887.15
GO:0005996	monosaccharide metabolic process	biological_process	0.10424	0.87684	25	2287	371	45598	Pg_S2369.7,Pg_S7126.4,Pg_S3064.5,Pg_S1815.15,Pg_S1661.18,Pg_S2891.3,Pg_S0102.44,Pg_S0431.44,Pg_S1097.9,Pg_S7804.2,Pg_S6123.7,Pg_S2538.10,Pg_S3726.9,Pg_S0426.36,Pg_S5183.4,Pg_S1531.24,Pg_S3346.6,Pg_S0402.52,XLOC_060442,Pg_S0662.34,Pg_S5158.12,Pg_S4497.14,Pg_S0857.29,Pg_S0587.1,Pg_S0051.3
GO:0016833	oxo-acid-lyase activity	molecular_function	0.10442	0.87684	3	2287	22	45598	Pg_S0093.27,Pg_S0093.26,Pg_S1815.23
GO:0044406	adhesion to host	biological_process	0.10467	0.87684	4	2287	36	45598	Pg_S5135.1,Pg_S2664.2,Pg_S0241.17,Pg_S1464.20
GO:0051825	adhesion to other organism involved in symbiotic interaction	biological_process	0.10467	0.87684	4	2287	36	45598	Pg_S1464.20,Pg_S2664.2,Pg_S0241.17,Pg_S5135.1
GO:0003674	molecular_function	molecular_function	0.10486	0.87684	2008	2287	39501	45598	Pg_S1798.6,Pg_S0358.6,Pg_S1887.6,XLOC_445671,Pg_S1414.19,Pg_S1110.9,XLOC_296732,Pg_S2369.7,Pg_S1029.17,Pg_S0734.13,Pg_S2289.20,Pg_S5234.11,Pg_S1106.22,Pg_S5653.4,Pg_S0032.3,Pg_S2208.11,Pg_S1286.25,Pg_S2907.5,Pg_S0889.2,Pg_S0266.11,Pg_S0429.2,Pg_S0818.5,Pg_S1389.16,XLOC_125939,Pg_S6455.10,Pg_S0804.31,Pg_S1898.11,Pg_S1106.34,XLOC_518807,Pg_S0315.1,Pg_S0181.8,Pg_S3720.2,Pg_S3169.2,XLOC_290729,Pg_S58…
GO:0015988	energy coupled proton transmembrane transport, against electrochemical gradient	biological_process	0.10487	0.87684	19	2287	270	45598	Pg_S0204.1,Pg_S0516.25,Pg_S1066.2,Pg_S5850.4,Pg_S2631.1,Pg_S3085.12,Pg_S7852.1,Pg_S1475.5,Pg_S3058.1,Pg_S2946.10,Pg_S7453.5,Pg_S2105.1,Pg_S3058.2,Pg_S1346.12,Pg_S1670.1,Pg_S0265.17,Pg_S1307.3,Pg_S5690.1,XLOC_519693
GO:0015991	ATP hydrolysis coupled proton transport	biological_process	0.10487	0.87684	19	2287	270	45598	Pg_S2631.1,Pg_S3085.12,Pg_S0204.1,Pg_S1066.2,Pg_S0516.25,Pg_S5850.4,Pg_S1475.5,Pg_S7852.1,Pg_S2105.1,Pg_S7453.5,Pg_S1346.12,Pg_S3058.2,Pg_S3058.1,Pg_S2946.10,Pg_S1307.3,Pg_S5690.1,XLOC_519693,Pg_S1670.1,Pg_S0265.17
GO:0006013	mannose metabolic process	biological_process	0.10507	0.87695	3	2287	21	45598	Pg_S1097.9,Pg_S2538.10,Pg_S0102.44
GO:0009372	quorum sensing	biological_process	0.10702	0.88769	3	2287	23	45598	XLOC_158310,Pg_S0431.8,Pg_S5076.1
GO:0048872	homeostasis of number of cells	biological_process	0.10702	0.88769	3	2287	23	45598	Pg_S0431.8,XLOC_158310,Pg_S5076.1
GO:0048874	homeostasis of number of cells in a free-living population	biological_process	0.10702	0.88769	3	2287	23	45598	Pg_S5076.1,Pg_S0431.8,XLOC_158310
GO:0033313	meiotic cell cycle checkpoint	biological_process	0.10847	0.88769	1	2287	2	45598	Pg_S1615.12
GO:0040020	regulation of meiosis	biological_process	0.10847	0.88769	1	2287	2	45598	Pg_S1615.12
GO:0045835	negative regulation of meiosis	biological_process	0.10847	0.88769	1	2287	2	45598	Pg_S1615.12
GO:0051445	regulation of meiotic cell cycle	biological_process	0.10847	0.88769	1	2287	2	45598	Pg_S1615.12
GO:0051598	meiotic recombination checkpoint	biological_process	0.10847	0.88769	1	2287	2	45598	Pg_S1615.12
GO:2000241	regulation of reproductive process	biological_process	0.10847	0.88769	1	2287	2	45598	Pg_S1615.12
GO:2000242	negative regulation of reproductive process	biological_process	0.10847	0.88769	1	2287	2	45598	Pg_S1615.12
GO:0016011	dystroglycan complex	cellular_component	0.10894	0.88769	3	2287	23	45598	Pg_S6606.8,Pg_S5076.1,Pg_S8047.1
GO:0016012	sarcoglycan complex	cellular_component	0.10894	0.88769	3	2287	23	45598	Pg_S8047.1,Pg_S5076.1,Pg_S6606.8
GO:0010038	response to metal ion	biological_process	0.10903	0.88769	4	2287	37	45598	Pg_S1029.17,Pg_S4162.1,Pg_S3965.5,Pg_S0708.2
GO:0016679	oxidoreductase activity, acting on diphenols and related substances as donors	molecular_function	0.10981	0.88769	7	2287	80	45598	XLOC_419978,Pg_S2069.15,Pg_S1150.7,Pg_S2145.35,Pg_S4660.3,Pg_S3831.13,Pg_S7486.1
GO:0009309	amine biosynthetic process	biological_process	0.10984	0.88769	4	2287	39	45598	Pg_S1563.32,XLOC_297706,Pg_S1372.12,Pg_S1290.8
GO:0042401	cellular biogenic amine biosynthetic process	biological_process	0.10984	0.88769	4	2287	39	45598	Pg_S1372.12,Pg_S1563.32,XLOC_297706,Pg_S1290.8
GO:0007128	meiotic prophase I	biological_process	0.10988	0.88769	2	2287	12	45598	Pg_S1615.12,Pg_S4825.6
GO:0051324	prophase	biological_process	0.10988	0.88769	2	2287	12	45598	Pg_S1615.12,Pg_S4825.6
GO:0016811	hydrolase activity, acting on carbon-nitrogen (but not peptide) bonds, in linear amides	molecular_function	0.1117	0.90076	6	2287	63	45598	Pg_S3535.2,Pg_S1240.42,Pg_S2773.17,Pg_S3083.17,Pg_S3083.16,Pg_S1703.39
GO:0004861	cyclin-dependent protein serine/threonine kinase inhibitor activity	molecular_function	0.11325	0.9116	3	2287	25	45598	Pg_S7221.6,Pg_S1106.22,Pg_S1915.3
GO:0004332	fructose-bisphosphate aldolase activity	molecular_function	0.11387	0.91502	3	2287	24	45598	Pg_S1661.18,Pg_S5183.4,Pg_S0587.1
GO:0042221	response to chemical stimulus	biological_process	0.11528	0.92078	37	2287	614	45598	Pg_S3109.14,Pg_S0455.11,Pg_S4162.1,Pg_S0992.28,Pg_S1108.18,Pg_S3163.22,Pg_S0798.2,Pg_S5887.6,XLOC_307799,Pg_S3965.5,Pg_S4601.6,Pg_S1726.2,Pg_S3414.7,Pg_S1973.24,Pg_S5069.1,Pg_S3639.2,Pg_S1715.16,Pg_S1468.5,Pg_S1562.24,Pg_S3414.12,Pg_S0992.31,Pg_S1444.37,Pg_S0992.25,Pg_S1493.12,Pg_S0992.27,Pg_S1963.17,Pg_S4399.8,Pg_S0708.2,Pg_S2472.21,Pg_S2596.2,Pg_S0439.36,Pg_S4255.1,Pg_S0740.18,Pg_S0213.21,Pg_S0…
GO:0008156	negative regulation of DNA replication	biological_process	0.1156	0.92078	2	2287	11	45598	Pg_S6370.2,Pg_S0290.6
GO:0051053	negative regulation of DNA metabolic process	biological_process	0.1156	0.92078	2	2287	11	45598	Pg_S0290.6,Pg_S6370.2
GO:0090329	regulation of DNA-dependent DNA replication	biological_process	0.1156	0.92078	2	2287	11	45598	Pg_S6370.2,Pg_S0290.6
GO:2000104	negative regulation of DNA-dependent DNA replication	biological_process	0.1156	0.92078	2	2287	11	45598	Pg_S6370.2,Pg_S0290.6
GO:0008964	phosphoenolpyruvate carboxylase activity	molecular_function	0.11592	0.92164	3	2287	22	45598	Pg_S8684.1,Pg_S2692.25,Pg_S2148.7
GO:0006050	mannosamine metabolic process	biological_process	0.11689	0.92448	3	2287	25	45598	Pg_S1439.10,Pg_S4994.7,Pg_S0108.24
GO:0006051	N-acetylmannosamine metabolic process	biological_process	0.11689	0.92448	3	2287	25	45598	Pg_S0108.24,Pg_S4994.7,Pg_S1439.10
GO:0047465	N-acylglucosamine-6-phosphate 2-epimerase activity	molecular_function	0.11689	0.92448	3	2287	25	45598	Pg_S1439.10,Pg_S4994.7,Pg_S0108.24
GO:0019042	viral latency	biological_process	0.1176	0.92673	2	2287	11	45598	Pg_S4010.16,Pg_S3332.9
GO:0015996	chlorophyll catabolic process	biological_process	0.11778	0.92673	6	2287	72	45598	Pg_S4155.1,Pg_S1347.19,Pg_S4083.1,Pg_S2093.20,Pg_S0341.6,Pg_S1645.6
GO:0047746	chlorophyllase activity	molecular_function	0.11778	0.92673	6	2287	72	45598	Pg_S4155.1,Pg_S1347.19,Pg_S4083.1,Pg_S2093.20,Pg_S0341.6,Pg_S1645.6
GO:0006778	porphyrin-containing compound metabolic process	biological_process	0.11905	0.93508	15	2287	211	45598	Pg_S4083.1,Pg_S2093.20,Pg_S1645.6,Pg_S4155.1,Pg_S1940.1,Pg_S0856.10,Pg_S0536.6,Pg_S4206.2,Pg_S0442.55,Pg_S4604.7,Pg_S0341.6,Pg_S0925.47,Pg_S3064.5,Pg_S5287.7,Pg_S1347.19
GO:0009628	response to abiotic stimulus	biological_process	0.12028	0.93804	5	2287	54	45598	Pg_S4601.6,Pg_S3109.14,Pg_S1973.24,Pg_S5069.1,Pg_S1715.16
GO:0015103	inorganic anion transmembrane transporter activity	molecular_function	0.12032	0.93804	8	2287	95	45598	Pg_S2292.19,XLOC_329038,Pg_S0433.4,Pg_S1338.1,Pg_S6395.5,Pg_S0896.24,Pg_S3474.11,Pg_S4624.11
GO:0004864	protein phosphatase inhibitor activity	molecular_function	0.12048	0.93804	2	2287	12	45598	Pg_S0961.53,Pg_S3226.14
GO:0019212	phosphatase inhibitor activity	molecular_function	0.12048	0.93804	2	2287	12	45598	Pg_S0961.53,Pg_S3226.14
GO:0042626	ATPase activity, coupled to transmembrane movement of substances	molecular_function	0.12067	0.93804	19	2287	273	45598	Pg_S3669.7,Pg_S1768.1,Pg_S2917.15,Pg_S0403.9,Pg_S2871.29,Pg_S1774.28,Pg_S0519.50,Pg_S2105.1,Pg_S4870.15,Pg_S0142.32,Pg_S1049.47,Pg_S2745.4,Pg_S0400.8,Pg_S1845.6,XLOC_250116,Pg_S4009.10,Pg_S1334.14,Pg_S4604.8,Pg_S6848.2
GO:0043492	ATPase activity, coupled to movement of substances	molecular_function	0.12067	0.93804	19	2287	273	45598	Pg_S3669.7,Pg_S1768.1,Pg_S2917.15,Pg_S2871.29,Pg_S0403.9,Pg_S1774.28,Pg_S0519.50,Pg_S4870.15,Pg_S2105.1,Pg_S0142.32,Pg_S1049.47,Pg_S2745.4,Pg_S0400.8,Pg_S1845.6,XLOC_250116,Pg_S4009.10,Pg_S4604.8,Pg_S1334.14,Pg_S6848.2
GO:0019566	arabinose metabolic process	biological_process	0.12162	0.94219	2	2287	11	45598	Pg_S0402.52,Pg_S0431.44
GO:0046373	L-arabinose metabolic process	biological_process	0.12162	0.94219	2	2287	11	45598	Pg_S0402.52,Pg_S0431.44
GO:0016628	oxidoreductase activity, acting on the CH-CH group of donors, NAD or NADP as acceptor	molecular_function	0.12218	0.94492	11	2287	141	45598	Pg_S5158.9,Pg_S4362.9,Pg_S6601.1,Pg_S0536.6,Pg_S4206.2,Pg_S0442.55,Pg_S4604.7,Pg_S3064.5,Pg_S0925.47,Pg_S0889.28,Pg_S5287.7
GO:0043603	cellular amide metabolic process	biological_process	0.12486	0.96398	10	2287	125	45598	Pg_S1014.4,Pg_S0199.5,Pg_S6647.3,Pg_S6896.2,Pg_S0327.40,Pg_S6469.7,Pg_S4851.12,Pg_S0602.22,Pg_S3579.4,Pg_S7858.1
GO:0030291	protein serine/threonine kinase inhibitor activity	molecular_function	0.12554	0.96763	3	2287	26	45598	Pg_S1106.22,Pg_S7221.6,Pg_S1915.3
GO:0016307	phosphatidylinositol phosphate kinase activity	molecular_function	0.12687	0.97622	4	2287	36	45598	Pg_S8874.2,Pg_S1902.3,Pg_S6941.8,Pg_S3104.9
GO:0002115	store-operated calcium entry	biological_process	0.12816	0.97785	2	2287	13	45598	Pg_S1915.32,Pg_S6261.1
GO:0010959	regulation of metal ion transport	biological_process	0.12816	0.97785	2	2287	13	45598	Pg_S1915.32,Pg_S6261.1
GO:0043269	regulation of ion transport	biological_process	0.12816	0.97785	2	2287	13	45598	Pg_S6261.1,Pg_S1915.32
GO:0051924	regulation of calcium ion transport	biological_process	0.12816	0.97785	2	2287	13	45598	Pg_S1915.32,Pg_S6261.1
GO:2001256	regulation of store-operated calcium entry	biological_process	0.12816	0.97785	2	2287	13	45598	Pg_S6261.1,Pg_S1915.32
GO:0004519	endonuclease activity	molecular_function	0.12873	0.98	23	2287	348	45598	Pg_S3087.2,Pg_S7439.1,Pg_S6388.9,Pg_S0091.2,Pg_S0318.32,Pg_S0035.15,Pg_S1501.33,Pg_S6455.2,Pg_S1038.11,Pg_S8186.2,XLOC_272971,Pg_S8361.1,Pg_S8361.2,Pg_S3660.9,Pg_S2185.1,Pg_S3260.5,Pg_S0722.1,Pg_S4206.2,Pg_S0536.6,Pg_S3087.1,Pg_S0151.5,Pg_S3169.2,Pg_S0939.10
GO:0004612	phosphoenolpyruvate carboxykinase (ATP) activity	molecular_function	0.12888	0.98	2	2287	12	45598	Pg_S0051.3,Pg_S3346.6
GO:0000156	phosphorelay response regulator activity	molecular_function	0.12928	0.98098	2	2287	12	45598	Pg_S5158.12,Pg_S2891.3
GO:0005231	excitatory extracellular ligand-gated ion channel activity	molecular_function	0.12944	0.98098	4	2287	37	45598	Pg_S1979.4,Pg_S1749.20,Pg_S0108.22,Pg_S1084.7
GO:0008076	voltage-gated potassium channel complex	cellular_component	0.13172	0.99491	1	2287	3	45598	Pg_S3169.2
GO:0034705	potassium channel complex	cellular_component	0.13172	0.99491	1	2287	3	45598	Pg_S3169.2
GO:0004014	adenosylmethionine decarboxylase activity	molecular_function	0.13354	1	3	2287	28	45598	Pg_S1372.12,Pg_S1563.32,Pg_S1290.8
GO:0008216	spermidine metabolic process	biological_process	0.13354	1	3	2287	28	45598	Pg_S1372.12,Pg_S1563.32,Pg_S1290.8
GO:0008295	spermidine biosynthetic process	biological_process	0.13354	1	3	2287	28	45598	Pg_S1563.32,Pg_S1372.12,Pg_S1290.8
GO:0006812	cation transport	biological_process	0.13364	1	96	2287	1689	45598	Pg_S1066.21,Pg_S1703.17,XLOC_519693,Pg_S1915.32,Pg_S0403.9,Pg_S1670.1,Pg_S4671.2,Pg_S1736.9,Pg_S4278.4,XLOC_057560,Pg_S3085.12,Pg_S3109.14,XLOC_055994,Pg_S1813.13,Pg_S0400.26,Pg_S3414.17,Pg_S1915.8,Pg_S2848.3,Pg_S4586.9,Pg_S3187.4,Pg_S3793.16,Pg_S3751.11,Pg_S1346.12,Pg_S3058.2,Pg_S7453.5,Pg_S2946.10,Pg_S0121.52,Pg_S1862.9,Pg_S0595.28,Pg_S0111.6,Pg_S0164.31,Pg_S1061.11,Pg_S2038.20,Pg_S4800.12,XLOC…
GO:0046556	alpha-N-arabinofuranosidase activity	molecular_function	0.13403	1	2	2287	12	45598	Pg_S0402.52,Pg_S0431.44
GO:0042546	cell wall biogenesis	biological_process	0.13506	1	5	2287	54	45598	Pg_S0808.38,Pg_S1671.32,Pg_S1145.17,Pg_S2307.28,Pg_S1671.33
GO:0009617	response to bacterium	biological_process	0.13609	1	10	2287	132	45598	XLOC_335089,Pg_S4954.1,XLOC_055994,Pg_S3866.4,Pg_S5089.13,Pg_S1475.5,Pg_S0363.19,Pg_S1390.15,XLOC_495903,XLOC_335059
GO:0042742	defense response to bacterium	biological_process	0.13609	1	10	2287	132	45598	XLOC_335059,XLOC_495903,Pg_S1390.15,Pg_S0363.19,Pg_S1475.5,Pg_S5089.13,Pg_S3866.4,XLOC_055994,Pg_S4954.1,XLOC_335089
GO:0006213	pyrimidine nucleoside metabolic process	biological_process	0.13661	1	3	2287	25	45598	XLOC_161413,Pg_S1336.15,Pg_S3138.9
GO:0016755	transferase activity, transferring amino-acyl groups	molecular_function	0.13671	1	6	2287	69	45598	XLOC_208527,Pg_S0602.22,Pg_S6469.7,Pg_S3579.4,Pg_S6430.3,Pg_S7858.1
GO:0019634	organic phosphonate metabolic process	biological_process	0.13813	1	1	2287	3	45598	Pg_S6332.1
GO:0046149	pigment catabolic process	biological_process	0.13842	1	6	2287	75	45598	Pg_S4155.1,Pg_S1347.19,Pg_S4083.1,Pg_S0341.6,Pg_S2093.20,Pg_S1645.6
GO:0007224	smoothened signaling pathway	biological_process	0.1387	1	3	2287	25	45598	Pg_S2631.6,Pg_S6254.1,XLOC_520044
GO:0004557	alpha-galactosidase activity	molecular_function	0.13883	1	2	2287	12	45598	Pg_S2120.9,Pg_S0039.1
GO:0016052	carbohydrate catabolic process	biological_process	0.13938	1	19	2287	285	45598	Pg_S4442.9,Pg_S0587.1,Pg_S5158.12,Pg_S1368.2,Pg_S0857.29,Pg_S0227.6,Pg_S1255.25,Pg_S0399.47,Pg_S0426.36,Pg_S5183.4,Pg_S3759.1,Pg_S1531.24,Pg_S7804.2,Pg_S6123.7,Pg_S1661.18,Pg_S2891.3,Pg_S4484.10,Pg_S1798.6,Pg_S1815.15
GO:0006528	asparagine metabolic process	biological_process	0.13941	1	2	2287	12	45598	Pg_S4851.12,Pg_S1014.4
GO:0006529	asparagine biosynthetic process	biological_process	0.13941	1	2	2287	12	45598	Pg_S4851.12,Pg_S1014.4
GO:0010383	cell wall polysaccharide metabolic process	biological_process	0.13981	1	1	2287	3	45598	Pg_S0227.6
GO:0010410	hemicellulose metabolic process	biological_process	0.13981	1	1	2287	3	45598	Pg_S0227.6
GO:0045491	xylan metabolic process	biological_process	0.13981	1	1	2287	3	45598	Pg_S0227.6
GO:0045493	xylan catabolic process	biological_process	0.13981	1	1	2287	3	45598	Pg_S0227.6
GO:0046559	alpha-glucuronidase activity	molecular_function	0.13981	1	1	2287	3	45598	Pg_S0227.6
GO:0009690	cytokinin metabolic process	biological_process	0.13996	1	3	2287	26	45598	Pg_S7730.6,XLOC_295626,Pg_S2207.29
GO:0010817	regulation of hormone levels	biological_process	0.13996	1	3	2287	26	45598	Pg_S2207.29,XLOC_295626,Pg_S7730.6
GO:0019139	cytokinin dehydrogenase activity	molecular_function	0.13996	1	3	2287	26	45598	Pg_S2207.29,Pg_S7730.6,XLOC_295626
GO:0034754	cellular hormone metabolic process	biological_process	0.13996	1	3	2287	26	45598	Pg_S2207.29,XLOC_295626,Pg_S7730.6
GO:0042445	hormone metabolic process	biological_process	0.13996	1	3	2287	26	45598	Pg_S7730.6,XLOC_295626,Pg_S2207.29
GO:0010033	response to organic substance	biological_process	0.14126	1	15	2287	238	45598	XLOC_307799,Pg_S1963.17,Pg_S4399.8,Pg_S3414.7,Pg_S0992.27,Pg_S2596.2,Pg_S1562.24,Pg_S2472.21,Pg_S3639.2,Pg_S0992.28,Pg_S0992.25,Pg_S1444.37,Pg_S5887.6,Pg_S0740.18,Pg_S0992.31
GO:0015698	inorganic anion transport	biological_process	0.14191	1	12	2287	169	45598	Pg_S0896.24,Pg_S8559.1,Pg_S6395.5,Pg_S3187.4,Pg_S4624.11,Pg_S3474.11,Pg_S5925.5,XLOC_329038,Pg_S1434.7,Pg_S2292.19,Pg_S1338.1,Pg_S0433.4
GO:0005985	sucrose metabolic process	biological_process	0.14268	1	5	2287	53	45598	Pg_S2762.11,Pg_S1220.10,Pg_S1141.3,Pg_S5794.4,Pg_S7218.2
GO:0009719	response to endogenous stimulus	biological_process	0.1434	1	13	2287	203	45598	Pg_S1562.24,Pg_S2472.21,Pg_S2596.2,Pg_S0992.28,Pg_S3639.2,Pg_S4399.8,Pg_S0992.27,Pg_S3414.7,Pg_S0740.18,Pg_S0992.31,Pg_S5887.6,Pg_S0992.25,Pg_S1444.37
GO:0052646	alditol phosphate metabolic process	biological_process	0.14535	1	5	2287	53	45598	Pg_S3326.7,Pg_S6308.10,Pg_S2606.7,Pg_S3064.5,Pg_S3073.6
GO:0042803	protein homodimerization activity	molecular_function	0.14616	1	13	2287	188	45598	Pg_S1214.14,Pg_S2569.13,Pg_S3669.6,Pg_S5272.2,Pg_S0956.17,Pg_S0520.7,Pg_S3761.22,Pg_S2435.5,Pg_S3090.2,Pg_S0111.6,Pg_S1346.12,Pg_S7088.4,Pg_S7453.5
GO:0008009	chemokine activity	molecular_function	0.14688	1	2	2287	13	45598	Pg_S0249.12,Pg_S1647.4
GO:0042379	chemokine receptor binding	molecular_function	0.14688	1	2	2287	13	45598	Pg_S0249.12,Pg_S1647.4
GO:0044706	multi-multicellular organism process	biological_process	0.14704	1	10	2287	134	45598	Pg_S0516.15,Pg_S2392.18,Pg_S1302.39,Pg_S1702.3,Pg_S5402.10,Pg_S6304.6,Pg_S1122.5,Pg_S1819.15,Pg_S3377.4,Pg_S2753.1
GO:0046677	response to antibiotic	biological_process	0.1476	1	4	2287	39	45598	Pg_S0905.29,Pg_S0213.21,Pg_S1468.5,Pg_S0455.11
GO:0008998	ribonucleoside-triphosphate reductase activity	molecular_function	0.14987	1	1	2287	4	45598	Pg_S0420.8
GO:0009427	bacterial-type flagellum basal body, distal rod, L ring	cellular_component	0.15083	1	1	2287	3	45598	Pg_S1306.5
GO:0017150	tRNA dihydrouridine synthase activity	molecular_function	0.15132	1	3	2287	28	45598	Pg_S0108.24,Pg_S4994.7,Pg_S1439.10
GO:0016791	phosphatase activity	molecular_function	0.15188	1	20	2287	303	45598	Pg_S3275.5,Pg_S1227.9,Pg_S1399.3,Pg_S5101.8,Pg_S9236.1,Pg_S4888.12,Pg_S3414.7,Pg_S5458.7,Pg_S0895.13,Pg_S1227.8,Pg_S1888.7,Pg_S0333.8,Pg_S2932.13,Pg_S2097.13,Pg_S2330.27,Pg_S3064.5,Pg_S4748.1,Pg_S2241.28,Pg_S1903.27,Pg_S1526.5
GO:0005215	transporter activity	molecular_function	0.15305	1	175	2287	3187	45598	Pg_S5290.5,Pg_S2631.1,Pg_S4162.1,Pg_S1779.7,Pg_S2176.4,Pg_S1084.7,Pg_S0204.1,XLOC_500410,Pg_S1108.18,Pg_S0520.7,Pg_S3083.17,Pg_S8559.1,Pg_S2946.27,Pg_S1774.28,Pg_S3169.2,Pg_S3090.2,XLOC_535683,Pg_S0108.22,Pg_S1749.20,Pg_S5925.5,Pg_S2241.10,Pg_S2124.27,Pg_S0265.17,Pg_S1726.2,XLOC_283341,Pg_S1334.14,Pg_S0433.4,Pg_S0406.2,Pg_S0266.11,Pg_S3876.10,Pg_S1898.11,Pg_S2606.7,Pg_S2946.4,XLOC_040540,Pg_S1493…
GO:1901575	organic substance catabolic process	biological_process	0.15316	1	67	2287	1156	45598	Pg_S2631.6,Pg_S2935.1,Pg_S1645.6,Pg_S5101.8,Pg_S4442.9,Pg_S0234.20,Pg_S1887.9,Pg_S1345.5,Pg_S0186.8,Pg_S2665.6,Pg_S0227.6,Pg_S1255.25,Pg_S0857.29,Pg_S3083.16,Pg_S7471.1,XLOC_230519,Pg_S3073.6,Pg_S1774.5,Pg_S4752.8,Pg_S0426.36,Pg_S3759.1,XLOC_307799,Pg_S3684.2,Pg_S0189.6,Pg_S4484.10,Pg_S4083.1,Pg_S4155.1,Pg_S6571.5,Pg_S6430.3,Pg_S1220.6,Pg_S2323.1,Pg_S1240.42,Pg_S3703.5,Pg_S6332.1,Pg_S6123.7,Pg_S1…
GO:1901700	response to oxygen-containing compound	biological_process	0.1533	1	5	2287	60	45598	Pg_S4601.6,Pg_S1973.24,Pg_S3109.14,Pg_S5069.1,Pg_S1715.16
GO:0008017	microtubule binding	molecular_function	0.15332	1	23	2287	351	45598	Pg_S5850.4,Pg_S0638.21,Pg_S1671.32,Pg_S0204.1,Pg_S6276.3,Pg_S7167.2,Pg_S0741.61,Pg_S0923.5,Pg_S3730.2,Pg_S0227.2,Pg_S5104.2,Pg_S1145.17,Pg_S1845.24,Pg_S0358.18,Pg_S0988.29,Pg_S1013.3,Pg_S0085.70,Pg_S1671.33,Pg_S1678.29,Pg_S1514.2,Pg_S3669.6,Pg_S3027.7,Pg_S1637.2
GO:0006284	base-excision repair	biological_process	0.15409	1	6	2287	68	45598	Pg_S0121.52,Pg_S6467.1,Pg_S3765.2,Pg_S3277.2,Pg_S6388.9,Pg_S1915.24
GO:0046700	heterocycle catabolic process	biological_process	0.15532	1	16	2287	241	45598	Pg_S0189.6,Pg_S0341.6,Pg_S7471.1,Pg_S3083.16,Pg_S1347.19,Pg_S0186.8,Pg_S1240.42,Pg_S2665.6,Pg_S3083.17,Pg_S1645.6,Pg_S1336.15,Pg_S2093.20,Pg_S4083.1,Pg_S0981.26,Pg_S5101.8,Pg_S4155.1
GO:0009820	alkaloid metabolic process	biological_process	0.15534	1	1	2287	3	45598	Pg_S3650.10
GO:0050364	tryptophan dimethylallyltransferase activity	molecular_function	0.15534	1	1	2287	3	45598	Pg_S3650.10
GO:0000160	phosphorelay signal transduction system	biological_process	0.15674	1	14	2287	199	45598	Pg_S2891.3,Pg_S5158.12,Pg_S4481.11,Pg_S1844.26,Pg_S2138.6,Pg_S2061.10,Pg_S1957.7,Pg_S5207.1,Pg_S5234.11,Pg_S0981.26,Pg_S0798.2,Pg_S0219.17,Pg_S0095.3,Pg_S0874.4
GO:0015095	magnesium ion transmembrane transporter activity	molecular_function	0.1568	1	4	2287	40	45598	Pg_S4861.12,Pg_S0519.23,Pg_S2365.1,Pg_S5410.5
GO:0015693	magnesium ion transport	biological_process	0.1568	1	4	2287	40	45598	Pg_S5410.5,Pg_S2365.1,Pg_S0519.23,Pg_S4861.12
GO:0019318	hexose metabolic process	biological_process	0.15703	1	23	2287	357	45598	Pg_S6123.7,Pg_S7804.2,Pg_S1097.9,Pg_S1531.24,Pg_S5183.4,Pg_S0426.36,Pg_S2538.10,Pg_S3726.9,Pg_S1815.15,Pg_S3064.5,Pg_S2369.7,Pg_S7126.4,Pg_S0102.44,Pg_S2891.3,Pg_S1661.18,Pg_S0587.1,Pg_S0051.3,Pg_S3346.6,Pg_S4497.14,Pg_S0857.29,Pg_S0662.34,XLOC_060442,Pg_S5158.12
GO:0008948	oxaloacetate decarboxylase activity	molecular_function	0.15793	1	5	2287	59	45598	Pg_S4800.12,Pg_S4586.9,Pg_S1066.21,Pg_S3414.17,Pg_S0595.28
GO:0035725	sodium ion transmembrane transport	biological_process	0.15793	1	5	2287	59	45598	Pg_S4586.9,Pg_S1066.21,Pg_S4800.12,Pg_S3414.17,Pg_S0595.28
GO:0071436	sodium ion export	biological_process	0.15793	1	5	2287	59	45598	Pg_S3414.17,Pg_S0595.28,Pg_S4586.9,Pg_S1066.21,Pg_S4800.12
GO:0019359	nicotinamide nucleotide biosynthetic process	biological_process	0.15879	1	4	2287	39	45598	Pg_S2145.36,Pg_S3887.15,Pg_S4660.4,Pg_S3759.20
GO:0019363	pyridine nucleotide biosynthetic process	biological_process	0.15879	1	4	2287	39	45598	Pg_S3759.20,Pg_S4660.4,Pg_S3887.15,Pg_S2145.36
GO:0006595	polyamine metabolic process	biological_process	0.16004	1	3	2287	30	45598	Pg_S1290.8,Pg_S1372.12,Pg_S1563.32
GO:0006596	polyamine biosynthetic process	biological_process	0.16004	1	3	2287	30	45598	Pg_S1563.32,Pg_S1372.12,Pg_S1290.8
GO:0004675	transmembrane receptor protein serine/threonine kinase activity	molecular_function	0.16256	1	2	2287	14	45598	Pg_S3414.7,Pg_S6328.12
GO:0004556	alpha-amylase activity	molecular_function	0.16277	1	2	2287	14	45598	Pg_S3346.16,Pg_S1812.13
GO:0019220	regulation of phosphate metabolic process	biological_process	0.16449	1	6	2287	74	45598	Pg_S2526.4,Pg_S3887.24,Pg_S0189.6,Pg_S3226.14,Pg_S2207.4,Pg_S0961.53
GO:0051174	regulation of phosphorus metabolic process	biological_process	0.16449	1	6	2287	74	45598	Pg_S3887.24,Pg_S2526.4,Pg_S0189.6,Pg_S3226.14,Pg_S2207.4,Pg_S0961.53
GO:0004618	phosphoglycerate kinase activity	molecular_function	0.16539	1	2	2287	15	45598	Pg_S2891.3,Pg_S5158.12
GO:0016774	phosphotransferase activity, carboxyl group as acceptor	molecular_function	0.16539	1	2	2287	15	45598	Pg_S2891.3,Pg_S5158.12
GO:0072527	pyrimidine-containing compound metabolic process	biological_process	0.16543	1	10	2287	135	45598	Pg_S1771.9,Pg_S3277.10,Pg_S2003.17,Pg_S1336.15,Pg_S1029.17,XLOC_161413,Pg_S1465.27,Pg_S5743.6,XLOC_212995,Pg_S3138.9
GO:0007129	synapsis	biological_process	0.16558	1	2	2287	16	45598	Pg_S4369.16,Pg_S4825.6
GO:0007130	synaptonemal complex assembly	biological_process	0.16558	1	2	2287	16	45598	Pg_S4825.6,Pg_S4369.16
GO:0070192	chromosome organization involved in meiosis	biological_process	0.16558	1	2	2287	16	45598	Pg_S4825.6,Pg_S4369.16
GO:0070193	synaptonemal complex organization	biological_process	0.16558	1	2	2287	16	45598	Pg_S4369.16,Pg_S4825.6
GO:0005777	peroxisome	cellular_component	0.16584	1	5	2287	59	45598	Pg_S3876.10,Pg_S1862.9,Pg_S1108.18,Pg_S1700.14,Pg_S7323.3
GO:0042579	microbody	cellular_component	0.16584	1	5	2287	59	45598	Pg_S1862.9,Pg_S3876.10,Pg_S1108.18,Pg_S1700.14,Pg_S7323.3
GO:0009289	pilus	cellular_component	0.16667	1	2	2287	15	45598	Pg_S3672.11,Pg_S1390.21
GO:0003942	N-acetyl-gamma-glutamyl-phosphate reductase activity	molecular_function	0.16757	1	2	2287	14	45598	Pg_S1050.14,Pg_S0497.8
GO:0006576	cellular biogenic amine metabolic process	biological_process	0.16871	1	11	2287	152	45598	Pg_S2745.4,Pg_S3083.16,Pg_S3083.17,Pg_S1242.42,Pg_S1563.32,Pg_S1768.1,Pg_S1372.12,Pg_S0808.7,XLOC_297706,Pg_S1290.8,Pg_S1240.42
GO:0044106	cellular amine metabolic process	biological_process	0.16871	1	11	2287	152	45598	Pg_S3083.17,Pg_S1242.42,Pg_S1563.32,Pg_S2745.4,Pg_S3083.16,Pg_S1768.1,Pg_S0808.7,XLOC_297706,Pg_S1372.12,Pg_S1240.42,Pg_S1290.8
GO:0010562	positive regulation of phosphorus metabolic process	biological_process	0.16982	1	2	2287	15	45598	Pg_S3887.24,Pg_S2207.4
GO:0031401	positive regulation of protein modification process	biological_process	0.16982	1	2	2287	15	45598	Pg_S3887.24,Pg_S2207.4
GO:0045937	positive regulation of phosphate metabolic process	biological_process	0.16982	1	2	2287	15	45598	Pg_S3887.24,Pg_S2207.4
GO:0010921	regulation of phosphatase activity	biological_process	0.17036	1	2	2287	14	45598	Pg_S0961.53,Pg_S3226.14
GO:0004367	glycerol-3-phosphate dehydrogenase [NAD+] activity	molecular_function	0.17257	1	2	2287	14	45598	Pg_S0620.2,Pg_S3073.6
GO:0006997	nucleus organization	biological_process	0.1729	1	2	2287	14	45598	Pg_S5910.5,Pg_S0164.14
GO:0009856	pollination	biological_process	0.1734	1	9	2287	123	45598	Pg_S1302.39,Pg_S2392.18,Pg_S0516.15,Pg_S3377.4,Pg_S1819.15,Pg_S2753.1,Pg_S1702.3,Pg_S1122.5,Pg_S6304.6
GO:0009875	pollen-pistil interaction	biological_process	0.1734	1	9	2287	123	45598	Pg_S1702.3,Pg_S1122.5,Pg_S6304.6,Pg_S3377.4,Pg_S1819.15,Pg_S2753.1,Pg_S0516.15,Pg_S2392.18,Pg_S1302.39
GO:0048544	recognition of pollen	biological_process	0.1734	1	9	2287	123	45598	Pg_S0516.15,Pg_S2392.18,Pg_S1302.39,Pg_S1122.5,Pg_S6304.6,Pg_S1702.3,Pg_S2753.1,Pg_S3377.4,Pg_S1819.15
GO:0044703	multi-organism reproductive process	biological_process	0.17524	1	10	2287	140	45598	Pg_S1302.39,Pg_S0516.15,Pg_S2392.18,Pg_S2753.1,Pg_S1819.15,Pg_S3377.4,Pg_S5402.10,Pg_S6304.6,Pg_S1122.5,Pg_S1702.3
GO:0006787	porphyrin-containing compound catabolic process	biological_process	0.17604	1	6	2287	80	45598	Pg_S1347.19,Pg_S4155.1,Pg_S1645.6,Pg_S0341.6,Pg_S2093.20,Pg_S4083.1
GO:0033015	tetrapyrrole catabolic process	biological_process	0.17604	1	6	2287	80	45598	Pg_S1347.19,Pg_S4155.1,Pg_S0341.6,Pg_S2093.20,Pg_S1645.6,Pg_S4083.1
GO:0051187	cofactor catabolic process	biological_process	0.17604	1	6	2287	80	45598	Pg_S4083.1,Pg_S0341.6,Pg_S2093.20,Pg_S1645.6,Pg_S4155.1,Pg_S1347.19
GO:0044270	cellular nitrogen compound catabolic process	biological_process	0.17679	1	16	2287	246	45598	Pg_S3083.16,Pg_S7471.1,Pg_S0341.6,Pg_S0189.6,Pg_S4155.1,Pg_S5101.8,Pg_S0981.26,Pg_S4083.1,Pg_S2093.20,Pg_S1336.15,Pg_S3083.17,Pg_S1645.6,Pg_S0186.8,Pg_S2665.6,Pg_S1240.42,Pg_S1347.19
GO:0005544	calcium-dependent phospholipid binding	molecular_function	0.17818	1	3	2287	28	45598	Pg_S2455.26,Pg_S7822.1,Pg_S6471.8
GO:0004126	cytidine deaminase activity	molecular_function	0.17878	1	1	2287	4	45598	Pg_S1336.15
GO:0006216	cytidine catabolic process	biological_process	0.17878	1	1	2287	4	45598	Pg_S1336.15
GO:0009972	cytidine deamination	biological_process	0.17878	1	1	2287	4	45598	Pg_S1336.15
GO:0046087	cytidine metabolic process	biological_process	0.17878	1	1	2287	4	45598	Pg_S1336.15
GO:0046133	pyrimidine ribonucleoside catabolic process	biological_process	0.17878	1	1	2287	4	45598	Pg_S1336.15
GO:0046135	pyrimidine nucleoside catabolic process	biological_process	0.17878	1	1	2287	4	45598	Pg_S1336.15
GO:0072529	pyrimidine-containing compound catabolic process	biological_process	0.17878	1	1	2287	4	45598	Pg_S1336.15
GO:0007423	sensory organ development	biological_process	0.17888	1	1	2287	4	45598	Pg_S1507.32
GO:0008827	cytochrome o ubiquinol oxidase activity	molecular_function	0.17932	1	1	2287	4	45598	XLOC_419978
GO:0009790	embryo development	biological_process	0.18064	1	3	2287	31	45598	XLOC_235749,XLOC_235829,Pg_S1464.16
GO:0051087	chaperone binding	molecular_function	0.18086	1	7	2287	93	45598	Pg_S4723.1,Pg_S0956.17,Pg_S4010.16,Pg_S2435.5,Pg_S5143.4,Pg_S1885.42,Pg_S3332.9
GO:0019201	nucleotide kinase activity	molecular_function	0.183	1	7	2287	88	45598	Pg_S0587.1,Pg_S8185.3,Pg_S1334.14,Pg_S5320.6,Pg_S2623.12,Pg_S6123.11,Pg_S0190.13
GO:0004531	deoxyribonuclease II activity	molecular_function	0.18316	1	1	2287	4	45598	Pg_S0318.32
GO:0016889	endodeoxyribonuclease activity, producing 3'-phosphomonoesters	molecular_function	0.18316	1	1	2287	4	45598	Pg_S0318.32
GO:0017022	myosin binding	molecular_function	0.18338	1	1	2287	4	45598	XLOC_070574
GO:0071941	nitrogen cycle metabolic process	biological_process	0.18401	1	3	2287	27	45598	Pg_S5674.2,Pg_S6270.4,Pg_S4115.4
GO:0016010	dystrophin-associated glycoprotein complex	cellular_component	0.18658	1	3	2287	29	45598	Pg_S8047.1,Pg_S5076.1,Pg_S6606.8
GO:0010833	telomere maintenance via telomere lengthening	biological_process	0.18862	1	1	2287	4	45598	Pg_S0883.13
GO:0006012	galactose metabolic process	biological_process	0.19028	1	2	2287	16	45598	Pg_S0662.34,Pg_S2369.7
GO:0030173	integral to Golgi membrane	cellular_component	0.19145	1	3	2287	30	45598	Pg_S2815.1,Pg_S2569.13,Pg_S5335.1
GO:0031228	intrinsic to Golgi membrane	cellular_component	0.19145	1	3	2287	30	45598	Pg_S2815.1,Pg_S2569.13,Pg_S5335.1
GO:0006779	porphyrin-containing compound biosynthetic process	biological_process	0.1915	1	9	2287	121	45598	Pg_S1940.1,Pg_S0536.6,Pg_S0856.10,Pg_S4206.2,Pg_S4604.7,Pg_S0442.55,Pg_S0925.47,Pg_S3064.5,Pg_S5287.7
GO:0006621	protein retention in ER lumen	biological_process	0.19214	1	3	2287	28	45598	Pg_S1145.9,Pg_S0234.20,Pg_S0292.13
GO:0035437	maintenance of protein localization in endoplasmic reticulum	biological_process	0.19214	1	3	2287	28	45598	Pg_S0234.20,Pg_S1145.9,Pg_S0292.13
GO:0046923	ER retention sequence binding	molecular_function	0.19214	1	3	2287	28	45598	Pg_S0292.13,Pg_S0234.20,Pg_S1145.9
GO:0072595	maintenance of protein localization in organelle	biological_process	0.19214	1	3	2287	28	45598	Pg_S1145.9,Pg_S0234.20,Pg_S0292.13
GO:0009435	NAD biosynthetic process	biological_process	0.19303	1	2	2287	15	45598	Pg_S3887.15,Pg_S3759.20
GO:0019674	NAD metabolic process	biological_process	0.19303	1	2	2287	15	45598	Pg_S3759.20,Pg_S3887.15
GO:0015936	coenzyme A metabolic process	biological_process	0.19311	1	5	2287	61	45598	Pg_S0126.10,Pg_S3959.3,Pg_S1295.30,Pg_S0587.1,Pg_S0913.16
GO:0006275	regulation of DNA replication	biological_process	0.19338	1	4	2287	45	45598	Pg_S6370.2,Pg_S5743.10,Pg_S3058.2,Pg_S0290.6
GO:0008488	gamma-glutamyl carboxylase activity	molecular_function	0.19423	1	1	2287	4	45598	Pg_S1444.6
GO:0017187	peptidyl-glutamic acid carboxylation	biological_process	0.19423	1	1	2287	4	45598	Pg_S1444.6
GO:0018200	peptidyl-glutamic acid modification	biological_process	0.19423	1	1	2287	4	45598	Pg_S1444.6
GO:0018214	protein carboxylation	biological_process	0.19423	1	1	2287	4	45598	Pg_S1444.6
GO:1901361	organic cyclic compound catabolic process	biological_process	0.19661	1	16	2287	251	45598	Pg_S0981.26,Pg_S4155.1,Pg_S5101.8,Pg_S1336.15,Pg_S2093.20,Pg_S1645.6,Pg_S3083.17,Pg_S4083.1,Pg_S1347.19,Pg_S1240.42,Pg_S2665.6,Pg_S0186.8,Pg_S3083.16,Pg_S7471.1,Pg_S0341.6,Pg_S0189.6
GO:0015994	chlorophyll metabolic process	biological_process	0.19697	1	6	2287	83	45598	Pg_S4155.1,Pg_S1347.19,Pg_S4083.1,Pg_S0341.6,Pg_S2093.20,Pg_S1645.6
GO:0015631	tubulin binding	molecular_function	0.19758	1	26	2287	420	45598	Pg_S5104.2,Pg_S0227.2,Pg_S5593.1,Pg_S7167.2,XLOC_509624,Pg_S0575.5,Pg_S0923.5,Pg_S3730.2,Pg_S0741.61,Pg_S0638.21,Pg_S5850.4,Pg_S1671.32,Pg_S0204.1,Pg_S6276.3,Pg_S3027.7,Pg_S1637.2,Pg_S1013.3,Pg_S0085.70,Pg_S1671.33,Pg_S1678.29,Pg_S3669.6,Pg_S1514.2,Pg_S0358.18,Pg_S0988.29,Pg_S1145.17,Pg_S1845.24
GO:0015919	peroxisomal membrane transport	biological_process	0.1995	1	1	2287	4	45598	Pg_S1862.9
GO:0045046	protein import into peroxisome membrane	biological_process	0.1995	1	1	2287	4	45598	Pg_S1862.9
GO:0004499	N,N-dimethylaniline monooxygenase activity	molecular_function	0.19983	1	5	2287	62	45598	Pg_S0536.6,Pg_S4206.2,Pg_S3582.11,Pg_S3322.9,Pg_S1110.9
GO:0008661	1-deoxy-D-xylulose-5-phosphate synthase activity	molecular_function	0.20064	1	3	2287	29	45598	Pg_S1551.6,Pg_S1908.21,Pg_S2229.10
GO:0016744	transferase activity, transferring aldehyde or ketonic groups	molecular_function	0.20064	1	3	2287	29	45598	Pg_S1551.6,Pg_S1908.21,Pg_S2229.10
GO:0031399	regulation of protein modification process	biological_process	0.20333	1	3	2287	32	45598	Pg_S2207.4,Pg_S2526.4,Pg_S3887.24
GO:0008037	cell recognition	biological_process	0.20346	1	9	2287	128	45598	Pg_S1819.15,Pg_S3377.4,Pg_S2753.1,Pg_S1702.3,Pg_S6304.6,Pg_S1122.5,Pg_S1302.39,Pg_S2392.18,Pg_S0516.15
GO:0004535	poly(A)-specific ribonuclease activity	molecular_function	0.20524	1	3	2287	29	45598	Pg_S0186.8,Pg_S2665.6,Pg_S0981.26
GO:0000148	1,3-beta-D-glucan synthase complex	cellular_component	0.20601	1	4	2287	44	45598	Pg_S3171.16,Pg_S2720.6,Pg_S5993.1,Pg_S0755.1
GO:0003843	1,3-beta-D-glucan synthase activity	molecular_function	0.20601	1	4	2287	44	45598	Pg_S2720.6,Pg_S5993.1,Pg_S0755.1,Pg_S3171.16
GO:0006074	(1->3)-beta-D-glucan metabolic process	biological_process	0.20601	1	4	2287	44	45598	Pg_S5993.1,Pg_S2720.6,Pg_S0755.1,Pg_S3171.16
GO:0006075	(1->3)-beta-D-glucan biosynthetic process	biological_process	0.20601	1	4	2287	44	45598	Pg_S2720.6,Pg_S5993.1,Pg_S0755.1,Pg_S3171.16
GO:0007050	cell cycle arrest	biological_process	0.20724	1	3	2287	33	45598	Pg_S1106.22,Pg_S7221.6,Pg_S1915.3
GO:0055036	virion membrane	cellular_component	0.2081	1	2	2287	17	45598	Pg_S5217.1,Pg_S3876.10
GO:0015128	gluconate transmembrane transporter activity	molecular_function	0.20862	1	1	2287	5	45598	Pg_S2124.27
GO:0042873	aldonate transport	biological_process	0.20862	1	1	2287	5	45598	Pg_S2124.27
GO:0042879	aldonate transmembrane transporter activity	molecular_function	0.20862	1	1	2287	5	45598	Pg_S2124.27
GO:0004089	carbonate dehydratase activity	molecular_function	0.20976	1	2	2287	16	45598	Pg_S1314.19,Pg_S2611.4
GO:0001071	nucleic acid binding transcription factor activity	molecular_function	0.2105	1	94	2287	1761	45598	Pg_S2440.19,Pg_S0423.22,Pg_S1615.29,Pg_S0967.45,Pg_S4369.9,Pg_S1799.22,Pg_S3669.6,Pg_S7278.9,Pg_S1398.1,Pg_S4871.3,XLOC_235829,Pg_S1990.1,Pg_S1808.4,Pg_S1544.19,Pg_S0736.2,Pg_S8449.1,Pg_S2655.1,Pg_S5335.1,Pg_S3761.22,Pg_S4825.6,Pg_S6501.3,XLOC_118966,XLOC_259949,Pg_S3750.5,Pg_S7453.5,Pg_S3527.15,Pg_S5167.2,Pg_S2848.4,Pg_S8179.1,Pg_S1346.12,Pg_S0575.51,Pg_S2455.26,Pg_S4435.2,Pg_S5850.4,Pg_S3730.2,…
GO:0003700	sequence-specific DNA binding transcription factor activity	molecular_function	0.2105	1	94	2287	1761	45598	XLOC_058044,Pg_S0204.1,Pg_S5075.11,Pg_S0747.21,Pg_S2182.5,Pg_S2971.7,Pg_S0085.79,Pg_S0612.11,Pg_S1544.5,XLOC_382006,Pg_S3178.10,XLOC_295626,Pg_S2971.33,Pg_S5849.1,Pg_S5887.6,Pg_S1613.20,Pg_S0571.4,Pg_S1108.18,Pg_S6850.1,Pg_S2815.1,Pg_S0812.41,Pg_S2468.1,Pg_S3610.7,Pg_S1507.32,Pg_S0662.38,Pg_S1149.5,Pg_S5541.2,Pg_S7044.2,Pg_S1813.6,Pg_S3578.15,Pg_S5863.11,Pg_S2569.13,Pg_S4369.16,Pg_S0315.1,Pg_S033…
GO:0016651	oxidoreductase activity, acting on NAD(P)H	molecular_function	0.21236	1	19	2287	311	45598	Pg_S4072.17,Pg_S2231.2,Pg_S1745.2,XLOC_491935,Pg_S0034.1,Pg_S8652.1,Pg_S3055.8,Pg_S5145.8,Pg_S2156.8,Pg_S0992.31,Pg_S5402.10,Pg_S5168.10,Pg_S2208.10,Pg_S2190.17,XLOC_057560,XLOC_256637,XLOC_182455,XLOC_251905,XLOC_194954
GO:0007267	cell-cell signaling	biological_process	0.21286	1	3	2287	31	45598	Pg_S4671.2,Pg_S4623.5,Pg_S2782.6
GO:0016779	nucleotidyltransferase activity	molecular_function	0.21364	1	61	2287	1067	45598	Pg_S0213.21,Pg_S3025.6,Pg_S1261.1,Pg_S0333.8,Pg_S1029.17,Pg_S1227.8,Pg_S1847.22,Pg_S0620.2,Pg_S2160.32,Pg_S2768.18,Pg_S1679.47,XLOC_241369,Pg_S4579.1,Pg_S2369.7,XLOC_475389,Pg_S0266.61,Pg_S0318.12,XLOC_490853,XLOC_125939,Pg_S0671.1,Pg_S1703.39,XLOC_235749,Pg_S0148.25,Pg_S2035.27,Pg_S0978.50,Pg_S0106.30,Pg_S0588.18,Pg_S1960.34,Pg_S1954.10,Pg_S3890.8,Pg_S3535.2,Pg_S3730.2,Pg_S0935.6,Pg_S3145.1,Pg_S…
GO:0034599	cellular response to oxidative stress	biological_process	0.21559	1	2	2287	18	45598	Pg_S1108.18,Pg_S1726.2
GO:0042301	phosphate ion binding	molecular_function	0.21566	1	2	2287	17	45598	XLOC_048258,Pg_S0087.7
GO:0019199	transmembrane receptor protein kinase activity	molecular_function	0.21665	1	2	2287	17	45598	Pg_S3414.7,Pg_S6328.12
GO:0042623	ATPase activity, coupled	molecular_function	0.21668	1	29	2287	478	45598	Pg_S0142.32,Pg_S8118.1,Pg_S1049.47,Pg_S5042.5,Pg_S2745.4,Pg_S0266.55,Pg_S0400.8,Pg_S1845.6,Pg_S6276.3,Pg_S4009.10,XLOC_250116,Pg_S1334.14,Pg_S4604.8,Pg_S6848.2,Pg_S3669.7,Pg_S5275.1,Pg_S1768.1,Pg_S2917.15,Pg_S1935.37,Pg_S0219.17,Pg_S0050.7,Pg_S4990.3,Pg_S2871.29,Pg_S0403.9,Pg_S1774.28,Pg_S0978.1,Pg_S0519.50,Pg_S4870.15,Pg_S2105.1
GO:0006820	anion transport	biological_process	0.21668	1	27	2287	458	45598	Pg_S1434.7,Pg_S1338.1,Pg_S0433.4,Pg_S8559.1,Pg_S1658.22,Pg_S0384.25,Pg_S2223.14,Pg_S0889.68,XLOC_016914,Pg_S1164.3,Pg_S3161.7,Pg_S4624.11,Pg_S3187.4,Pg_S0358.22,XLOC_203054,Pg_S2292.19,Pg_S6136.5,XLOC_329038,XLOC_506370,Pg_S1507.32,Pg_S0096.36,Pg_S0896.24,Pg_S6395.5,Pg_S2124.27,Pg_S3474.11,Pg_S4656.5,Pg_S5925.5
GO:0072524	pyridine-containing compound metabolic process	biological_process	0.21672	1	7	2287	102	45598	Pg_S2145.36,Pg_S0108.24,Pg_S4994.7,Pg_S3759.20,Pg_S4660.4,Pg_S3887.15,Pg_S1439.10
GO:0006801	superoxide metabolic process	biological_process	0.21676	1	3	2287	31	45598	Pg_S3429.20,Pg_S1480.49,Pg_S0810.67
GO:0072593	reactive oxygen species metabolic process	biological_process	0.21676	1	3	2287	31	45598	Pg_S0810.67,Pg_S1480.49,Pg_S3429.20
GO:0004888	transmembrane signaling receptor activity	molecular_function	0.21721	1	13	2287	198	45598	Pg_S3414.7,Pg_S1979.4,Pg_S1066.21,Pg_S0708.2,Pg_S1084.7,XLOC_055994,Pg_S1749.20,Pg_S0108.22,Pg_S1108.18,Pg_S6328.12,Pg_S3303.1,Pg_S1736.9,Pg_S1726.2
GO:0000105	histidine biosynthetic process	biological_process	0.21727	1	6	2287	79	45598	Pg_S1771.9,Pg_S0108.24,Pg_S1465.27,Pg_S4994.7,Pg_S7119.2,Pg_S1439.10
GO:0009913	epidermal cell differentiation	biological_process	0.22	1	1	2287	5	45598	XLOC_293602
GO:0030216	keratinocyte differentiation	biological_process	0.22	1	1	2287	5	45598	XLOC_293602
GO:0045786	negative regulation of cell cycle	biological_process	0.22092	1	5	2287	66	45598	Pg_S1915.3,Pg_S7221.6,Pg_S1106.22,Pg_S4553.1,Pg_S0810.67
GO:0004743	pyruvate kinase activity	molecular_function	0.22269	1	5	2287	62	45598	Pg_S0426.36,Pg_S0857.29,Pg_S7804.2,Pg_S6123.7,Pg_S1815.15
GO:0005746	mitochondrial respiratory chain	cellular_component	0.2233	1	6	2287	78	45598	Pg_S1275.6,Pg_S3248.1,Pg_S6962.2,Pg_S1035.9,Pg_S6406.13,Pg_S1189.4
GO:0030170	pyridoxal phosphate binding	molecular_function	0.22355	1	14	2287	215	45598	Pg_S2946.27,Pg_S0232.15,Pg_S0043.2,Pg_S5750.5,Pg_S0493.25,Pg_S3645.2,Pg_S0682.21,Pg_S2951.7,Pg_S3017.6,Pg_S4129.6,Pg_S0302.33,Pg_S2455.14,Pg_S4836.10,Pg_S6179.2
GO:0051015	actin filament binding	molecular_function	0.22478	1	2	2287	18	45598	Pg_S3035.17,Pg_S3035.18
GO:0046488	phosphatidylinositol metabolic process	biological_process	0.2272	1	15	2287	232	45598	Pg_S0975.15,Pg_S8874.2,Pg_S1902.3,Pg_S1516.5,Pg_S2612.5,Pg_S0219.37,Pg_S3104.9,Pg_S9236.1,Pg_S5633.3,Pg_S6941.8,Pg_S4255.1,Pg_S0826.1,Pg_S1033.3,Pg_S4590.8,Pg_S1888.7
GO:0070070	proton-transporting V-type ATPase complex assembly	biological_process	0.22786	1	2	2287	18	45598	Pg_S1004.2,XLOC_369655
GO:0070072	vacuolar proton-transporting V-type ATPase complex assembly	biological_process	0.22786	1	2	2287	18	45598	XLOC_369655,Pg_S1004.2
GO:0019439	aromatic compound catabolic process	biological_process	0.2279	1	16	2287	258	45598	Pg_S2665.6,Pg_S0186.8,Pg_S1240.42,Pg_S1347.19,Pg_S4083.1,Pg_S1336.15,Pg_S2093.20,Pg_S1645.6,Pg_S3083.17,Pg_S5101.8,Pg_S4155.1,Pg_S0981.26,Pg_S0341.6,Pg_S0189.6,Pg_S7471.1,Pg_S3083.16
GO:0002429	immune response-activating cell surface receptor signaling pathway	biological_process	0.22838	1	2	2287	19	45598	XLOC_411558,Pg_S2891.3
GO:0002757	immune response-activating signal transduction	biological_process	0.22838	1	2	2287	19	45598	Pg_S2891.3,XLOC_411558
GO:0002768	immune response-regulating cell surface receptor signaling pathway	biological_process	0.22838	1	2	2287	19	45598	Pg_S2891.3,XLOC_411558
GO:0050851	antigen receptor-mediated signaling pathway	biological_process	0.22838	1	2	2287	19	45598	XLOC_411558,Pg_S2891.3
GO:0004435	phosphatidylinositol phospholipase C activity	molecular_function	0.22877	1	2	2287	17	45598	Pg_S2618.9,Pg_S4994.6
GO:0005315	inorganic phosphate transmembrane transporter activity	molecular_function	0.22991	1	2	2287	18	45598	Pg_S8559.1,Pg_S5925.5
GO:1901677	phosphate transmembrane transporter activity	molecular_function	0.22991	1	2	2287	18	45598	Pg_S8559.1,Pg_S5925.5
GO:0004970	ionotropic glutamate receptor activity	molecular_function	0.23013	1	4	2287	47	45598	Pg_S1084.7,Pg_S1979.4,Pg_S0108.22,Pg_S1749.20
GO:0008066	glutamate receptor activity	molecular_function	0.23013	1	4	2287	47	45598	Pg_S1084.7,Pg_S1979.4,Pg_S0108.22,Pg_S1749.20
GO:0030176	integral to endoplasmic reticulum membrane	cellular_component	0.2302	1	6	2287	82	45598	Pg_S1862.9,Pg_S8874.2,Pg_S3138.9,Pg_S6261.1,Pg_S3991.17,Pg_S1915.32
GO:0031227	intrinsic to endoplasmic reticulum membrane	cellular_component	0.2302	1	6	2287	82	45598	Pg_S3991.17,Pg_S6261.1,Pg_S1915.32,Pg_S8874.2,Pg_S1862.9,Pg_S3138.9
GO:0070566	adenylyltransferase activity	molecular_function	0.23142	1	6	2287	77	45598	Pg_S3650.10,Pg_S0747.36,Pg_S1227.8,Pg_S2097.13,Pg_S0442.55,Pg_S0682.30
GO:0006071	glycerol metabolic process	biological_process	0.23201	1	1	2287	5	45598	Pg_S3064.5
GO:0006547	histidine metabolic process	biological_process	0.23235	1	6	2287	81	45598	Pg_S4994.7,Pg_S1465.27,Pg_S0108.24,Pg_S1771.9,Pg_S1439.10,Pg_S7119.2
GO:0052803	imidazole-containing compound metabolic process	biological_process	0.23235	1	6	2287	81	45598	Pg_S4994.7,Pg_S0108.24,Pg_S1465.27,Pg_S1771.9,Pg_S1439.10,Pg_S7119.2
GO:0016868	intramolecular transferase activity, phosphotransferases	molecular_function	0.23267	1	4	2287	48	45598	Pg_S0458.10,Pg_S0718.2,Pg_S0917.35,Pg_S2017.13
GO:0034219	carbohydrate transmembrane transport	biological_process	0.23311	1	1	2287	5	45598	Pg_S2124.27
GO:0006094	gluconeogenesis	biological_process	0.23323	1	3	2287	33	45598	Pg_S3064.5,Pg_S3346.6,Pg_S0051.3
GO:0019319	hexose biosynthetic process	biological_process	0.23323	1	3	2287	33	45598	Pg_S3346.6,Pg_S3064.5,Pg_S0051.3
GO:0046364	monosaccharide biosynthetic process	biological_process	0.23323	1	3	2287	33	45598	Pg_S0051.3,Pg_S3346.6,Pg_S3064.5
GO:0015399	primary active transmembrane transporter activity	molecular_function	0.23363	1	19	2287	303	45598	Pg_S2745.4,Pg_S0142.32,Pg_S1049.47,XLOC_250116,Pg_S4009.10,Pg_S6848.2,Pg_S1334.14,Pg_S4604.8,Pg_S1845.6,Pg_S0400.8,Pg_S2917.15,Pg_S2871.29,Pg_S0403.9,Pg_S3669.7,Pg_S1768.1,Pg_S4870.15,Pg_S2105.1,Pg_S0519.50,Pg_S1774.28
GO:0015405	P-P-bond-hydrolysis-driven transmembrane transporter activity	molecular_function	0.23363	1	19	2287	303	45598	Pg_S0519.50,Pg_S1774.28,Pg_S4870.15,Pg_S2105.1,Pg_S1768.1,Pg_S3669.7,Pg_S2871.29,Pg_S0403.9,Pg_S2917.15,Pg_S1845.6,Pg_S0400.8,Pg_S6848.2,Pg_S4604.8,Pg_S1334.14,Pg_S4009.10,XLOC_250116,Pg_S1049.47,Pg_S0142.32,Pg_S2745.4
GO:0019901	protein kinase binding	molecular_function	0.23495	1	5	2287	67	45598	Pg_S2468.1,Pg_S3610.7,Pg_S5143.4,Pg_S4723.1,Pg_S2526.4
GO:0042611	MHC protein complex	cellular_component	0.23643	1	1	2287	5	45598	XLOC_092513
GO:0042613	MHC class II protein complex	cellular_component	0.23643	1	1	2287	5	45598	XLOC_092513
GO:0004474	malate synthase activity	molecular_function	0.23847	1	1	2287	5	45598	Pg_S1615.19
GO:0006097	glyoxylate cycle	biological_process	0.23847	1	1	2287	5	45598	Pg_S1615.19
GO:0046487	glyoxylate metabolic process	biological_process	0.23847	1	1	2287	5	45598	Pg_S1615.19
GO:0000098	sulfur amino acid catabolic process	biological_process	0.23979	1	1	2287	5	45598	Pg_S3703.5
GO:0030328	prenylcysteine catabolic process	biological_process	0.23979	1	1	2287	5	45598	Pg_S3703.5
GO:0030329	prenylcysteine metabolic process	biological_process	0.23979	1	1	2287	5	45598	Pg_S3703.5
GO:0042219	cellular modified amino acid catabolic process	biological_process	0.23979	1	1	2287	5	45598	Pg_S3703.5
GO:0044273	sulfur compound catabolic process	biological_process	0.23979	1	1	2287	5	45598	Pg_S3703.5
GO:0031099	regeneration	biological_process	0.24022	1	1	2287	5	45598	Pg_S4994.6
GO:0042246	tissue regeneration	biological_process	0.24022	1	1	2287	5	45598	Pg_S4994.6
GO:0048589	developmental growth	biological_process	0.24022	1	1	2287	5	45598	Pg_S4994.6
GO:0006091	generation of precursor metabolites and energy	biological_process	0.2414	1	35	2287	605	45598	Pg_S7804.2,XLOC_296087,Pg_S2592.5,Pg_S5183.4,Pg_S0426.36,Pg_S1815.15,Pg_S0052.31,Pg_S1935.18,XLOC_216227,Pg_S4665.8,Pg_S1050.14,Pg_S0587.1,Pg_S6406.13,Pg_S1555.3,Pg_S0857.29,Pg_S6123.7,XLOC_419978,Pg_S2231.2,Pg_S1531.24,Pg_S2692.25,Pg_S2148.7,Pg_S1661.18,Pg_S2891.3,Pg_S0061.73,Pg_S0497.8,Pg_S9207.1,Pg_S2159.18,Pg_S3046.7,XLOC_153289,Pg_S5402.10,Pg_S2159.13,Pg_S0125.2,Pg_S5158.12,Pg_S0429.2,Pg_S86…
GO:0046422	violaxanthin de-epoxidase activity	molecular_function	0.24181	1	1	2287	5	45598	Pg_S4765.13
GO:0009426	bacterial-type flagellum basal body, distal rod	cellular_component	0.24275	1	1	2287	5	45598	Pg_S1306.5
GO:0030694	bacterial-type flagellum basal body, rod	cellular_component	0.24275	1	1	2287	5	45598	Pg_S1306.5
GO:0042578	phosphoric ester hydrolase activity	molecular_function	0.24634	1	24	2287	397	45598	Pg_S4748.1,Pg_S2241.28,Pg_S3684.2,Pg_S2097.13,Pg_S2330.27,Pg_S3064.5,Pg_S1903.27,Pg_S1526.5,Pg_S1888.7,Pg_S1227.8,Pg_S0895.13,Pg_S2932.13,Pg_S0333.8,Pg_S0930.37,Pg_S4994.6,Pg_S3414.7,Pg_S2618.9,Pg_S4888.12,Pg_S5458.7,Pg_S3275.5,Pg_S1227.9,Pg_S1399.3,Pg_S9236.1,Pg_S5101.8
GO:1901576	organic substance biosynthetic process	biological_process	0.24707	1	501	2287	9689	45598	XLOC_235749,Pg_S0033.1,Pg_S0001.1,XLOC_293602,Pg_S2162.13,Pg_S2847.5,Pg_S4375.11,Pg_S3730.2,Pg_S1562.24,Pg_S1035.9,XLOC_252704,Pg_S1104.11,Pg_S4151.11,Pg_S3703.5,Pg_S5850.4,XLOC_235158,Pg_S3759.20,Pg_S0740.18,Pg_S2416.6,Pg_S5712.7,Pg_S0096.29,Pg_S4954.1,XLOC_422284,Pg_S0304.12,Pg_S0266.61,XLOC_161413,Pg_S2145.20,Pg_S2160.32,Pg_S4501.1,XLOC_203054,Pg_S1815.32,Pg_S2061.24,Pg_S1679.47,Pg_S0500.16,Pg…
GO:0019050	suppression by virus of host apoptotic process	biological_process	0.24767	1	1	2287	6	45598	Pg_S7494.3
GO:0033668	negative regulation by symbiont of host apoptotic process	biological_process	0.24767	1	1	2287	6	45598	Pg_S7494.3
GO:0039526	modulation by virus of host apoptotic process	biological_process	0.24767	1	1	2287	6	45598	Pg_S7494.3
GO:0044531	modulation of programmed cell death in other organism	biological_process	0.24767	1	1	2287	6	45598	Pg_S7494.3
GO:0044532	modulation of apoptotic process in other organism	biological_process	0.24767	1	1	2287	6	45598	Pg_S7494.3
GO:0052040	modulation by symbiont of host programmed cell death	biological_process	0.24767	1	1	2287	6	45598	Pg_S7494.3
GO:0052041	negative regulation by symbiont of host programmed cell death	biological_process	0.24767	1	1	2287	6	45598	Pg_S7494.3
GO:0052150	modulation by symbiont of host apoptotic process	biological_process	0.24767	1	1	2287	6	45598	Pg_S7494.3
GO:0052248	modulation of programmed cell death in other organism involved in symbiotic interaction	biological_process	0.24767	1	1	2287	6	45598	Pg_S7494.3
GO:0052433	modulation by organism of apoptotic process in other organism involved in symbiotic interaction	biological_process	0.24767	1	1	2287	6	45598	Pg_S7494.3
GO:0052490	negative regulation by organism of programmed cell death in other organism involved in symbiotic interaction	biological_process	0.24767	1	1	2287	6	45598	Pg_S7494.3
GO:0043154	negative regulation of cysteine-type endopeptidase activity involved in apoptotic process	biological_process	0.24768	1	1	2287	5	45598	Pg_S5049.1
GO:2000117	negative regulation of cysteine-type endopeptidase activity	biological_process	0.24768	1	1	2287	5	45598	Pg_S5049.1
GO:0002253	activation of immune response	biological_process	0.24849	1	2	2287	20	45598	Pg_S2891.3,XLOC_411558
GO:0016298	lipase activity	molecular_function	0.24875	1	5	2287	64	45598	Pg_S3261.5,Pg_S2618.9,Pg_S3684.2,Pg_S4994.6,Pg_S0679.6
GO:0016765	transferase activity, transferring alkyl or aryl (other than methyl) groups	molecular_function	0.24892	1	12	2287	193	45598	Pg_S1389.43,Pg_S3650.10,Pg_S4377.5,Pg_S1771.9,Pg_S1410.2,Pg_S1530.3,Pg_S0472.33,Pg_S0810.2,XLOC_445671,XLOC_174936,XLOC_297706,Pg_S1465.27
GO:0004807	triose-phosphate isomerase activity	molecular_function	0.24986	1	2	2287	19	45598	Pg_S5677.7,Pg_S2061.18
GO:0004312	fatty acid synthase activity	molecular_function	0.25004	1	4	2287	54	45598	Pg_S4380.10,Pg_S1144.15,Pg_S5727.6,Pg_S6041.4
GO:0004315	3-oxoacyl-[acyl-carrier-protein] synthase activity	molecular_function	0.25004	1	4	2287	54	45598	Pg_S5727.6,Pg_S6041.4,Pg_S4380.10,Pg_S1144.15
GO:0004659	prenyltransferase activity	molecular_function	0.25036	1	7	2287	102	45598	XLOC_445671,XLOC_174936,Pg_S4377.5,Pg_S1410.2,Pg_S1530.3,Pg_S1389.43,Pg_S0472.33
GO:0031361	integral to thylakoid membrane	cellular_component	0.25197	1	1	2287	6	45598	Pg_S2799.2
GO:0003905	alkylbase DNA N-glycosylase activity	molecular_function	0.25202	1	3	2287	33	45598	Pg_S6467.1,Pg_S3277.2,Pg_S0121.52
GO:0046131	pyrimidine ribonucleoside metabolic process	biological_process	0.25214	1	2	2287	19	45598	XLOC_161413,Pg_S1336.15
GO:0002685	regulation of leukocyte migration	biological_process	0.2532	1	1	2287	6	45598	XLOC_411558
GO:0050854	regulation of antigen receptor-mediated signaling pathway	biological_process	0.2532	1	1	2287	6	45598	XLOC_411558
GO:0050855	regulation of B cell receptor signaling pathway	biological_process	0.2532	1	1	2287	6	45598	XLOC_411558
GO:0050900	leukocyte migration	biological_process	0.2532	1	1	2287	6	45598	XLOC_411558
GO:0072676	lymphocyte migration	biological_process	0.2532	1	1	2287	6	45598	XLOC_411558
GO:2000401	regulation of lymphocyte migration	biological_process	0.2532	1	1	2287	6	45598	XLOC_411558
GO:0030234	enzyme regulator activity	molecular_function	0.25383	1	44	2287	794	45598	Pg_S1286.18,Pg_S2009.6,Pg_S1626.3,Pg_S2706.24,Pg_S7123.1,Pg_S2435.5,Pg_S1915.3,Pg_S4028.9,Pg_S0981.26,Pg_S3140.3,Pg_S0961.53,Pg_S0241.11,XLOC_106673,Pg_S3226.14,Pg_S1862.9,Pg_S8874.2,Pg_S0996.9,Pg_S4255.1,Pg_S0956.17,Pg_S0905.29,Pg_S7221.6,Pg_S0845.16,Pg_S1106.22,Pg_S0765.23,XLOC_382006,XLOC_287858,Pg_S3904.13,Pg_S3643.4,XLOC_208705,XLOC_528539,Pg_S8915.2,Pg_S3369.2,Pg_S0234.20,Pg_S2009.7,XLOC_10…
GO:0044459	plasma membrane part	cellular_component	0.25483	1	20	2287	328	45598	Pg_S3171.16,XLOC_194106,Pg_S3169.2,Pg_S4217.14,Pg_S0360.8,Pg_S6606.8,Pg_S2720.6,Pg_S6153.1,Pg_S8047.1,Pg_S0126.2,Pg_S4135.19,Pg_S1124.21,Pg_S2484.29,Pg_S5993.1,Pg_S5076.1,Pg_S2983.13,Pg_S0577.13,XLOC_092513,Pg_S0755.1,Pg_S5782.5
GO:0001533	cornified envelope	cellular_component	0.25579	1	1	2287	6	45598	XLOC_293602
GO:0019900	kinase binding	molecular_function	0.256	1	5	2287	69	45598	Pg_S4723.1,Pg_S2526.4,Pg_S2468.1,Pg_S3610.7,Pg_S5143.4
GO:0046486	glycerolipid metabolic process	biological_process	0.25601	1	17	2287	274	45598	Pg_S3104.9,Pg_S0975.15,Pg_S4924.3,Pg_S1033.3,Pg_S4590.8,Pg_S9236.1,Pg_S5633.3,Pg_S2612.5,Pg_S0219.37,Pg_S8874.2,Pg_S1902.3,Pg_S1516.5,Pg_S4255.1,Pg_S0826.1,Pg_S7851.1,Pg_S1888.7,Pg_S6941.8
GO:0008509	anion transmembrane transporter activity	molecular_function	0.25736	1	13	2287	211	45598	Pg_S1507.32,Pg_S0433.4,Pg_S1338.1,Pg_S2292.19,Pg_S1434.7,XLOC_329038,Pg_S3474.11,Pg_S4624.11,Pg_S3187.4,Pg_S6395.5,Pg_S2124.27,Pg_S0384.25,Pg_S0896.24
GO:0006650	glycerophospholipid metabolic process	biological_process	0.25804	1	16	2287	256	45598	Pg_S3104.9,Pg_S0975.15,Pg_S4590.8,Pg_S1033.3,Pg_S4924.3,Pg_S5633.3,Pg_S9236.1,Pg_S0219.37,Pg_S2612.5,Pg_S1516.5,Pg_S1902.3,Pg_S8874.2,Pg_S1888.7,Pg_S0826.1,Pg_S4255.1,Pg_S6941.8
GO:0004016	adenylate cyclase activity	molecular_function	0.25862	1	1	2287	6	45598	Pg_S0590.1
GO:0006171	cAMP biosynthetic process	biological_process	0.25862	1	1	2287	6	45598	Pg_S0590.1
GO:0007205	protein kinase C-activating G-protein coupled receptor signaling pathway	biological_process	0.2598	1	2	2287	18	45598	Pg_S2145.36,Pg_S4660.4
GO:0005509	calcium ion binding	molecular_function	0.2604	1	33	2287	582	45598	Pg_S0917.42,XLOC_440369,Pg_S0483.4,Pg_S6159.3,Pg_S0987.19,Pg_S4812.3,Pg_S0288.18,Pg_S7537.1,Pg_S6673.1,Pg_S3138.9,Pg_S3351.4,Pg_S3346.16,Pg_S2455.26,Pg_S0343.7,Pg_S0148.7,Pg_S1528.26,XLOC_134415,Pg_S1500.29,XLOC_463387,Pg_S0571.4,Pg_S0803.2,Pg_S0406.5,Pg_S0093.25,Pg_S7822.1,Pg_S1678.57,Pg_S1812.13,Pg_S6471.8,Pg_S4752.7,Pg_S5980.4,Pg_S4412.8,Pg_S4591.2,Pg_S0442.55,Pg_S5713.2
GO:0010941	regulation of cell death	biological_process	0.2636	1	6	2287	87	45598	Pg_S0230.13,Pg_S7494.3,Pg_S4588.5,Pg_S1464.20,Pg_S6185.8,Pg_S5049.1
GO:0042981	regulation of apoptotic process	biological_process	0.2636	1	6	2287	87	45598	Pg_S7494.3,Pg_S4588.5,Pg_S0230.13,Pg_S5049.1,Pg_S6185.8,Pg_S1464.20
GO:0043067	regulation of programmed cell death	biological_process	0.2636	1	6	2287	87	45598	Pg_S5049.1,Pg_S6185.8,Pg_S1464.20,Pg_S7494.3,Pg_S4588.5,Pg_S0230.13
GO:0006099	tricarboxylic acid cycle	biological_process	0.26456	1	3	2287	34	45598	Pg_S8684.1,Pg_S2148.7,Pg_S2692.25
GO:0043169	cation binding	molecular_function	0.26485	1	341	2287	6592	45598	XLOC_516134,Pg_S1106.34,Pg_S0142.32,Pg_S0981.26,Pg_S1171.12,Pg_S0987.19,Pg_S0288.18,Pg_S4888.12,XLOC_445249,Pg_S4420.17,Pg_S1389.16,Pg_S1306.5,Pg_S0818.5,Pg_S7219.8,Pg_S3351.4,Pg_S0343.7,Pg_S1097.9,Pg_S0566.1,Pg_S0032.3,Pg_S5653.4,Pg_S5702.13,XLOC_445671,Pg_S5902.4,Pg_S2973.29,Pg_S4733.5,Pg_S1526.1,Pg_S0520.7,Pg_S0068.11,Pg_S2623.12,Pg_S0803.2,Pg_S0575.5,Pg_S5530.1,Pg_S5025.6,Pg_S1812.13,Pg_S1650…
GO:0016073	snRNA metabolic process	biological_process	0.26492	1	1	2287	6	45598	Pg_S0106.28
GO:0016180	snRNA processing	biological_process	0.26492	1	1	2287	6	45598	Pg_S0106.28
GO:0034472	snRNA 3'-end processing	biological_process	0.26492	1	1	2287	6	45598	Pg_S0106.28
GO:0034477	U6 snRNA 3'-end processing	biological_process	0.26492	1	1	2287	6	45598	Pg_S0106.28
GO:0043628	ncRNA 3'-end processing	biological_process	0.26492	1	1	2287	6	45598	Pg_S0106.28
GO:0004555	alpha,alpha-trehalase activity	molecular_function	0.2656	1	2	2287	20	45598	XLOC_256637,Pg_S0753.40
GO:0015927	trehalase activity	molecular_function	0.2656	1	2	2287	20	45598	Pg_S0753.40,XLOC_256637
GO:0003747	translation release factor activity	molecular_function	0.26611	1	4	2287	51	45598	Pg_S4533.13,Pg_S6962.2,Pg_S6487.2,Pg_S4024.2
GO:0008079	translation termination factor activity	molecular_function	0.26611	1	4	2287	51	45598	Pg_S6962.2,Pg_S6487.2,Pg_S4024.2,Pg_S4533.13
GO:0004308	exo-alpha-sialidase activity	molecular_function	0.26762	1	1	2287	6	45598	Pg_S0358.6
GO:0016997	alpha-sialidase activity	molecular_function	0.26762	1	1	2287	6	45598	Pg_S0358.6
GO:0052855	ADP-dependent NAD(P)H-hydrate dehydratase activity	molecular_function	0.27053	1	1	2287	6	45598	Pg_S1725.1
GO:0008408	3'-5' exonuclease activity	molecular_function	0.27098	1	7	2287	99	45598	Pg_S2160.32,Pg_S2665.6,Pg_S0186.8,Pg_S0981.26,Pg_S5180.2,Pg_S8535.1,Pg_S0506.10
GO:0008914	leucyltransferase activity	molecular_function	0.27107	1	1	2287	7	45598	Pg_S6430.3
GO:0019400	alditol metabolic process	biological_process	0.27123	1	1	2287	6	45598	Pg_S3064.5
GO:0004789	thiamine-phosphate diphosphorylase activity	molecular_function	0.27149	1	2	2287	19	45598	Pg_S1771.9,Pg_S1465.27
GO:0010181	FMN binding	molecular_function	0.27285	1	5	2287	68	45598	Pg_S2782.6,Pg_S6797.1,Pg_S7205.11,Pg_S1960.9,Pg_S1500.34
GO:0042822	pyridoxal phosphate metabolic process	biological_process	0.27311	1	3	2287	41	45598	Pg_S1439.10,Pg_S4994.7,Pg_S0108.24
GO:0042823	pyridoxal phosphate biosynthetic process	biological_process	0.27311	1	3	2287	41	45598	Pg_S1439.10,Pg_S0108.24,Pg_S4994.7
GO:0003796	lysozyme activity	molecular_function	0.27347	1	1	2287	7	45598	Pg_S1304.4
GO:0044765	single-organism transport	biological_process	0.27515	1	238	2287	4490	45598	Pg_S7453.1,XLOC_208705,Pg_S5832.7,Pg_S0204.1,Pg_S1214.13,Pg_S2176.4,Pg_S1346.16,Pg_S2971.33,Pg_S0143.1,Pg_S4898.14,Pg_S7167.2,Pg_S6308.10,Pg_S0274.14,Pg_S4162.1,Pg_S2631.1,Pg_S1712.9,Pg_S0126.2,Pg_S1658.22,Pg_S8559.1,Pg_S1242.42,Pg_S0520.7,Pg_S1108.18,Pg_S6261.1,Pg_S3090.2,Pg_S6850.1,Pg_S1774.28,Pg_S2815.1,Pg_S3169.2,Pg_S2946.27,Pg_S0265.17,Pg_S1726.2,XLOC_283341,Pg_S2124.27,Pg_S1650.4,Pg_S5925.5…
GO:0009878	nodule morphogenesis	biological_process	0.27529	1	2	2287	20	45598	Pg_S0247.32,Pg_S5104.2
GO:0009886	post-embryonic morphogenesis	biological_process	0.27529	1	2	2287	20	45598	Pg_S5104.2,Pg_S0247.32
GO:0044111	development involved in symbiotic interaction	biological_process	0.27529	1	2	2287	20	45598	Pg_S0247.32,Pg_S5104.2
GO:0019074	viral RNA genome packaging	biological_process	0.27607	1	1	2287	6	45598	Pg_S0769.6
GO:0009264	deoxyribonucleotide catabolic process	biological_process	0.27608	1	1	2287	6	45598	Pg_S5101.8
GO:0043047	single-stranded telomeric DNA binding	molecular_function	0.27625	1	1	2287	6	45598	Pg_S0883.13
GO:0000782	telomere cap complex	cellular_component	0.27664	1	1	2287	6	45598	Pg_S0883.13
GO:0000783	nuclear telomere cap complex	cellular_component	0.27664	1	1	2287	6	45598	Pg_S0883.13
GO:0070188	Stn1-Ten1 complex	cellular_component	0.27664	1	1	2287	6	45598	Pg_S0883.13
GO:0009832	plant-type cell wall biogenesis	biological_process	0.27752	1	2	2287	21	45598	Pg_S2307.28,Pg_S0808.38
GO:0010215	cellulose microfibril organization	biological_process	0.27752	1	2	2287	21	45598	Pg_S2307.28,Pg_S0808.38
GO:0070726	cell wall assembly	biological_process	0.27752	1	2	2287	21	45598	Pg_S2307.28,Pg_S0808.38
GO:0071668	plant-type cell wall assembly	biological_process	0.27752	1	2	2287	21	45598	Pg_S2307.28,Pg_S0808.38
GO:0016843	amine-lyase activity	molecular_function	0.27956	1	2	2287	21	45598	Pg_S5978.4,Pg_S0252.23
GO:0016844	strictosidine synthase activity	molecular_function	0.27956	1	2	2287	21	45598	Pg_S5978.4,Pg_S0252.23
GO:0004197	cysteine-type endopeptidase activity	molecular_function	0.27984	1	13	2287	214	45598	Pg_S2435.8,Pg_S6681.2,Pg_S0753.13,Pg_S1354.33,Pg_S4888.12,Pg_S2225.1,Pg_S1414.19,Pg_S0032.3,Pg_S1844.10,Pg_S0671.1,XLOC_402038,Pg_S4072.17,XLOC_403008
GO:0004860	protein kinase inhibitor activity	molecular_function	0.28066	1	3	2287	38	45598	Pg_S1915.3,Pg_S7221.6,Pg_S1106.22
GO:0019210	kinase inhibitor activity	molecular_function	0.28066	1	3	2287	38	45598	Pg_S7221.6,Pg_S1106.22,Pg_S1915.3
GO:0032957	inositol trisphosphate metabolic process	biological_process	0.28151	1	2	2287	21	45598	Pg_S0068.11,Pg_S8208.2
GO:0043647	inositol phosphate metabolic process	biological_process	0.28151	1	2	2287	21	45598	Pg_S0068.11,Pg_S8208.2
GO:0047325	inositol tetrakisphosphate 1-kinase activity	molecular_function	0.28151	1	2	2287	21	45598	Pg_S8208.2,Pg_S0068.11
GO:0051765	inositol tetrakisphosphate kinase activity	molecular_function	0.28151	1	2	2287	21	45598	Pg_S0068.11,Pg_S8208.2
GO:0052725	inositol-1,3,4-trisphosphate 6-kinase activity	molecular_function	0.28151	1	2	2287	21	45598	Pg_S0068.11,Pg_S8208.2
GO:0052726	inositol-1,3,4-trisphosphate 5-kinase activity	molecular_function	0.28151	1	2	2287	21	45598	Pg_S8208.2,Pg_S0068.11
GO:0016884	carbon-nitrogen ligase activity, with glutamine as amido-N-donor	molecular_function	0.28152	1	2	2287	19	45598	Pg_S4851.12,Pg_S1014.4
GO:0008318	protein prenyltransferase activity	molecular_function	0.28292	1	3	2287	37	45598	XLOC_174936,XLOC_445671,Pg_S1530.3
GO:0008242	omega peptidase activity	molecular_function	0.28359	1	2	2287	20	45598	Pg_S1354.33,Pg_S5743.7
GO:0004399	histidinol dehydrogenase activity	molecular_function	0.28412	1	1	2287	6	45598	Pg_S7119.2
GO:0070071	proton-transporting two-sector ATPase complex assembly	biological_process	0.28471	1	2	2287	21	45598	Pg_S1004.2,XLOC_369655
GO:0009425	bacterial-type flagellum basal body	cellular_component	0.28501	1	1	2287	6	45598	Pg_S1306.5
GO:0008028	monocarboxylic acid transmembrane transporter activity	molecular_function	0.28502	1	1	2287	7	45598	Pg_S2124.27
GO:0007127	meiosis I	biological_process	0.2863	1	3	2287	38	45598	Pg_S4825.6,Pg_S1615.12,Pg_S4369.16
GO:0006265	DNA topological change	biological_process	0.28641	1	6	2287	86	45598	Pg_S4990.3,Pg_S7514.3,Pg_S3145.1,Pg_S6276.3,Pg_S8118.1,Pg_S0536.6
GO:0016668	oxidoreductase activity, acting on a sulfur group of donors, NAD(P) as acceptor	molecular_function	0.28708	1	7	2287	110	45598	XLOC_491935,XLOC_194954,XLOC_182455,XLOC_251905,Pg_S2156.8,Pg_S2190.17,Pg_S2208.10
GO:0047134	protein-disulfide reductase activity	molecular_function	0.28708	1	7	2287	110	45598	Pg_S2208.10,Pg_S2190.17,Pg_S2156.8,XLOC_491935,XLOC_194954,XLOC_182455,XLOC_251905
GO:0070469	respiratory chain	cellular_component	0.28801	1	6	2287	85	45598	Pg_S1035.9,Pg_S6406.13,Pg_S1189.4,Pg_S1275.6,Pg_S6962.2,Pg_S3248.1
GO:0019321	pentose metabolic process	biological_process	0.28812	1	2	2287	22	45598	Pg_S0402.52,Pg_S0431.44
GO:0042816	vitamin B6 metabolic process	biological_process	0.28848	1	3	2287	42	45598	Pg_S4994.7,Pg_S0108.24,Pg_S1439.10
GO:0042819	vitamin B6 biosynthetic process	biological_process	0.28848	1	3	2287	42	45598	Pg_S1439.10,Pg_S4994.7,Pg_S0108.24
GO:0008677	2-dehydropantoate 2-reductase activity	molecular_function	0.28895	1	5	2287	69	45598	Pg_S3064.5,Pg_S6308.10,Pg_S2606.7,Pg_S0358.22,Pg_S1110.9
GO:0004356	glutamate-ammonia ligase activity	molecular_function	0.28941	1	3	2287	37	45598	Pg_S2207.29,Pg_S2524.23,Pg_S2805.19
GO:0002764	immune response-regulating signaling pathway	biological_process	0.28969	1	2	2287	22	45598	XLOC_411558,Pg_S2891.3
GO:0007091	metaphase/anaphase transition of mitotic cell cycle	biological_process	0.29009	1	4	2287	54	45598	Pg_S1887.9,Pg_S4553.1,Pg_S6577.5,Pg_S0810.67
GO:0030071	regulation of mitotic metaphase/anaphase transition	biological_process	0.29009	1	4	2287	54	45598	Pg_S1887.9,Pg_S6577.5,Pg_S0810.67,Pg_S4553.1
GO:0044784	metaphase/anaphase transition of cell cycle	biological_process	0.29009	1	4	2287	54	45598	Pg_S1887.9,Pg_S0810.67,Pg_S6577.5,Pg_S4553.1
GO:1902099	regulation of metaphase/anaphase transition of cell cycle	biological_process	0.29009	1	4	2287	54	45598	Pg_S6577.5,Pg_S0810.67,Pg_S4553.1,Pg_S1887.9
GO:0002684	positive regulation of immune system process	biological_process	0.29058	1	2	2287	22	45598	Pg_S2891.3,XLOC_411558
GO:0050778	positive regulation of immune response	biological_process	0.29058	1	2	2287	22	45598	Pg_S2891.3,XLOC_411558
GO:0047487	oligogalacturonide lyase activity	molecular_function	0.29127	1	1	2287	7	45598	Pg_S4442.9
GO:0016558	protein import into peroxisome matrix	biological_process	0.29211	1	1	2287	7	45598	Pg_S1108.18
GO:0016560	protein import into peroxisome matrix, docking	biological_process	0.29211	1	1	2287	7	45598	Pg_S1108.18
GO:0008284	positive regulation of cell proliferation	biological_process	0.29247	1	1	2287	7	45598	Pg_S2858.3
GO:0016645	oxidoreductase activity, acting on the CH-NH group of donors	molecular_function	0.29498	1	7	2287	104	45598	Pg_S0439.36,Pg_S1451.9,Pg_S7730.6,XLOC_295626,Pg_S6848.2,Pg_S2207.29,Pg_S2606.4
GO:0016149	translation release factor activity, codon specific	molecular_function	0.29567	1	3	2287	37	45598	Pg_S4533.13,Pg_S6487.2,Pg_S6962.2
GO:0030198	extracellular matrix organization	biological_process	0.29647	1	2	2287	22	45598	Pg_S2307.28,Pg_S0808.38
GO:0043062	extracellular structure organization	biological_process	0.29647	1	2	2287	22	45598	Pg_S0808.38,Pg_S2307.28
GO:0072528	pyrimidine-containing compound biosynthetic process	biological_process	0.29692	1	8	2287	121	45598	Pg_S3277.10,Pg_S2003.17,Pg_S1771.9,Pg_S1029.17,Pg_S1465.27,XLOC_161413,XLOC_212995,Pg_S5743.6
GO:0005057	receptor signaling protein activity	molecular_function	0.29791	1	1	2287	7	45598	XLOC_518807
GO:0016055	Wnt receptor signaling pathway	biological_process	0.298	1	4	2287	55	45598	Pg_S2605.4,Pg_S4206.2,Pg_S2468.11,Pg_S0536.6
GO:0015556	C4-dicarboxylate transmembrane transporter activity	molecular_function	0.29899	1	1	2287	7	45598	Pg_S1507.32
GO:0017148	negative regulation of translation	biological_process	0.29959	1	2	2287	24	45598	Pg_S5370.5,Pg_S0765.9
GO:0040029	regulation of gene expression, epigenetic	biological_process	0.30052	1	3	2287	37	45598	Pg_S3535.2,XLOC_493702,Pg_S1703.39
GO:0004143	diacylglycerol kinase activity	molecular_function	0.30065	1	2	2287	20	45598	Pg_S4660.4,Pg_S2145.36
GO:0031224	intrinsic to membrane	cellular_component	0.30095	1	251	2287	4777	45598	XLOC_060527,Pg_S4995.10,Pg_S1715.8,Pg_S3390.2,Pg_S4692.13,XLOC_158310,Pg_S1768.1,Pg_S0454.1,Pg_S6673.2,Pg_S0680.9,Pg_S1530.3,Pg_S4217.14,Pg_S0439.76,XLOC_329038,Pg_S1855.1,Pg_S1066.21,Pg_S1979.4,Pg_S1389.43,Pg_S1145.9,Pg_S4624.11,Pg_S2549.15,XLOC_055994,Pg_S7147.6,XLOC_235829,Pg_S0804.28,Pg_S2848.3,Pg_S0400.8,Pg_S0662.34,Pg_S4851.12,Pg_S2826.5,Pg_S0333.8,Pg_S6290.1,Pg_S2799.2,XLOC_355361,XLOC_194…
GO:0031304	intrinsic to mitochondrial inner membrane	cellular_component	0.3016	1	1	2287	7	45598	Pg_S0050.2
GO:0031305	integral to mitochondrial inner membrane	cellular_component	0.3016	1	1	2287	7	45598	Pg_S0050.2
GO:0032592	integral to mitochondrial membrane	cellular_component	0.3016	1	1	2287	7	45598	Pg_S0050.2
GO:0009968	negative regulation of signal transduction	biological_process	0.30379	1	1	2287	7	45598	Pg_S1237.36
GO:0010648	negative regulation of cell communication	biological_process	0.30379	1	1	2287	7	45598	Pg_S1237.36
GO:0023057	negative regulation of signaling	biological_process	0.30379	1	1	2287	7	45598	Pg_S1237.36
GO:0016021	integral to membrane	cellular_component	0.30645	1	248	2287	4722	45598	Pg_S7520.2,XLOC_440369,XLOC_235749,Pg_S1049.47,Pg_S0845.13,Pg_S6120.1,Pg_S2208.10,Pg_S1555.4,Pg_S5076.1,Pg_S5872.6,Pg_S6848.2,Pg_S0812.27,XLOC_396930,Pg_S2266.3,Pg_S2484.29,Pg_S5303.3,Pg_S0741.12,Pg_S0928.1,XLOC_194106,Pg_S0266.47,Pg_S3474.11,Pg_S0741.10,Pg_S2826.5,Pg_S6290.1,Pg_S0333.8,XLOC_355361,Pg_S2799.2,Pg_S2035.10,Pg_S0121.52,Pg_S0804.29,Pg_S2292.19,Pg_S5127.10,Pg_S4021.6,XLOC_134415,Pg_S0…
GO:0046834	lipid phosphorylation	biological_process	0.307	1	2	2287	21	45598	Pg_S1888.7,Pg_S9236.1
GO:0046854	phosphatidylinositol phosphorylation	biological_process	0.307	1	2	2287	21	45598	Pg_S9236.1,Pg_S1888.7
GO:0006582	melanin metabolic process	biological_process	0.30868	1	1	2287	8	45598	Pg_S4870.15
GO:0030411	scytalone dehydratase activity	molecular_function	0.30868	1	1	2287	8	45598	Pg_S4870.15
GO:0007249	I-kappaB kinase/NF-kappaB cascade	biological_process	0.30894	1	1	2287	7	45598	XLOC_235829
GO:0043122	regulation of I-kappaB kinase/NF-kappaB cascade	biological_process	0.30894	1	1	2287	7	45598	XLOC_235829
GO:0043123	positive regulation of I-kappaB kinase/NF-kappaB cascade	biological_process	0.30894	1	1	2287	7	45598	XLOC_235829
GO:0000981	sequence-specific DNA binding RNA polymerase II transcription factor activity	molecular_function	0.3095	1	3	2287	39	45598	Pg_S8449.1,XLOC_058044,Pg_S3527.15
GO:0008170	N-methyltransferase activity	molecular_function	0.31182	1	8	2287	122	45598	Pg_S3582.11,Pg_S1203.8,Pg_S4028.7,XLOC_493702,XLOC_422599,Pg_S2061.10,Pg_S1110.9,Pg_S0845.13
GO:0040007	growth	biological_process	0.31194	1	4	2287	55	45598	Pg_S0808.38,Pg_S4994.6,Pg_S2307.28,XLOC_208217
GO:0005845	mRNA cap binding complex	cellular_component	0.31224	1	1	2287	7	45598	Pg_S5370.5
GO:0034518	RNA cap binding complex	cellular_component	0.31224	1	1	2287	7	45598	Pg_S5370.5
GO:0007219	Notch signaling pathway	biological_process	0.31268	1	2	2287	22	45598	Pg_S1507.32,Pg_S6355.9
GO:0004719	protein-L-isoaspartate (D-aspartate) O-methyltransferase activity	molecular_function	0.31407	1	5	2287	72	45598	Pg_S3582.11,Pg_S3854.1,Pg_S1203.8,Pg_S1110.9,Pg_S3527.15
GO:1901362	organic cyclic compound biosynthetic process	biological_process	0.31497	1	304	2287	5905	45598	Pg_S2706.8,Pg_S3761.22,Pg_S4604.7,Pg_S0222.2,XLOC_057560,Pg_S4871.3,Pg_S1990.1,XLOC_060527,Pg_S0536.6,Pg_S1615.29,Pg_S7514.3,Pg_S1066.21,Pg_S4994.7,XLOC_297706,Pg_S2924.15,XLOC_235749,Pg_S0033.1,XLOC_293602,Pg_S2162.13,Pg_S3730.2,Pg_S1562.24,XLOC_252704,Pg_S1104.11,Pg_S5850.4,Pg_S3759.20,Pg_S2416.6,XLOC_161413,Pg_S2145.20,Pg_S1815.32,Pg_S4501.1,Pg_S2061.24,Pg_S1108.18,Pg_S1242.42,Pg_S8559.1,Pg_S0…
GO:0044003	modification by symbiont of host morphology or physiology	biological_process	0.31852	1	9	2287	141	45598	Pg_S6485.2,XLOC_055994,Pg_S7494.3,Pg_S7088.4,Pg_S2438.13,Pg_S2143.13,Pg_S0079.14,XLOC_385047,XLOC_406928
GO:0031647	regulation of protein stability	biological_process	0.31939	1	2	2287	22	45598	XLOC_048258,Pg_S0087.7
GO:0050821	protein stabilization	biological_process	0.31939	1	2	2287	22	45598	XLOC_048258,Pg_S0087.7
GO:0032269	negative regulation of cellular protein metabolic process	biological_process	0.32042	1	2	2287	25	45598	Pg_S0765.9,Pg_S5370.5
GO:0051248	negative regulation of protein metabolic process	biological_process	0.32042	1	2	2287	25	45598	Pg_S0765.9,Pg_S5370.5
GO:0019013	viral nucleocapsid	cellular_component	0.32091	1	5	2287	74	45598	Pg_S8047.1,Pg_S1499.2,Pg_S3578.15,Pg_S0769.6,Pg_S8449.1
GO:0000279	M phase	biological_process	0.32152	1	4	2287	58	45598	Pg_S5850.4,Pg_S0204.1,Pg_S4825.6,Pg_S1615.12
GO:0022403	cell cycle phase	biological_process	0.32152	1	4	2287	58	45598	Pg_S5850.4,Pg_S0204.1,Pg_S4825.6,Pg_S1615.12
GO:0035091	phosphatidylinositol binding	molecular_function	0.32304	1	4	2287	53	45598	Pg_S2929.9,Pg_S0266.37,Pg_S2798.13,Pg_S0762.36
GO:0007131	reciprocal meiotic recombination	biological_process	0.32417	1	2	2287	23	45598	Pg_S1615.12,Pg_S4369.16
GO:0035825	reciprocal DNA recombination	biological_process	0.32417	1	2	2287	23	45598	Pg_S1615.12,Pg_S4369.16
GO:0019104	DNA N-glycosylase activity	molecular_function	0.3256	1	3	2287	38	45598	Pg_S0121.52,Pg_S3277.2,Pg_S6467.1
GO:0038023	signaling receptor activity	molecular_function	0.32698	1	20	2287	346	45598	Pg_S1084.7,XLOC_058044,XLOC_055994,Pg_S3414.7,Pg_S8449.1,Pg_S0798.2,Pg_S0981.26,Pg_S1108.18,Pg_S3303.1,Pg_S1979.4,Pg_S0708.2,Pg_S1066.21,Pg_S1957.7,Pg_S1736.9,Pg_S1726.2,Pg_S5234.11,Pg_S1671.9,Pg_S1749.20,Pg_S0108.22,Pg_S6328.12
GO:0045926	negative regulation of growth	biological_process	0.32718	1	1	2287	8	45598	XLOC_208217
GO:0015849	organic acid transport	biological_process	0.32742	1	15	2287	261	45598	XLOC_203054,Pg_S6136.5,XLOC_506370,Pg_S1507.32,Pg_S0096.36,Pg_S1658.22,Pg_S0384.25,Pg_S2223.14,Pg_S0889.68,Pg_S2124.27,XLOC_016914,Pg_S1164.3,Pg_S3161.7,Pg_S4656.5,Pg_S0358.22
GO:0046942	carboxylic acid transport	biological_process	0.32742	1	15	2287	261	45598	Pg_S1164.3,Pg_S2124.27,XLOC_016914,Pg_S1658.22,Pg_S0384.25,Pg_S2223.14,Pg_S0889.68,Pg_S0358.22,Pg_S4656.5,Pg_S3161.7,Pg_S6136.5,XLOC_203054,Pg_S0096.36,Pg_S1507.32,XLOC_506370
GO:0046872	metal ion binding	molecular_function	0.32839	1	335	2287	6536	45598	Pg_S3214.9,Pg_S1066.21,Pg_S5713.2,Pg_S0247.32,Pg_S0164.14,XLOC_506370,Pg_S1885.25,Pg_S5674.2,Pg_S0426.36,Pg_S4412.8,Pg_S1189.4,Pg_S1583.39,Pg_S2665.6,Pg_S0186.8,Pg_S1314.19,Pg_S0093.27,Pg_S0093.25,Pg_S0304.12,Pg_S0288.39,Pg_S3226.14,Pg_S0148.7,XLOC_422284,Pg_S1679.47,Pg_S0637.4,Pg_S0741.7,Pg_S0164.31,Pg_S3972.20,Pg_S0096.29,Pg_S1678.29,XLOC_252704,Pg_S4375.11,XLOC_136848,XLOC_235158,Pg_S6607.6,Pg…
GO:0010393	galacturonan metabolic process	biological_process	0.32917	1	1	2287	8	45598	Pg_S4442.9
GO:0045488	pectin metabolic process	biological_process	0.32917	1	1	2287	8	45598	Pg_S4442.9
GO:0045490	pectin catabolic process	biological_process	0.32917	1	1	2287	8	45598	Pg_S4442.9
GO:0015718	monocarboxylic acid transport	biological_process	0.33142	1	3	2287	40	45598	Pg_S2124.27,XLOC_203054,Pg_S0096.36
GO:0004930	G-protein coupled receptor activity	molecular_function	0.33158	1	6	2287	94	45598	Pg_S1108.18,Pg_S1066.21,Pg_S0708.2,Pg_S1736.9,Pg_S1726.2,XLOC_055994
GO:0006869	lipid transport	biological_process	0.33223	1	6	2287	93	45598	Pg_S1650.4,Pg_S1728.16,Pg_S7167.2,Pg_S3071.8,Pg_S2056.4,Pg_S0073.19
GO:0006508	proteolysis	biological_process	0.33248	1	87	2287	1617	45598	Pg_S1305.4,Pg_S6113.2,Pg_S2410.1,Pg_S0851.2,Pg_S8698.2,Pg_S0804.52,Pg_S2435.10,Pg_S5042.7,Pg_S0785.55,Pg_S5217.1,Pg_S1552.29,Pg_S5706.4,Pg_S6981.1,Pg_S1779.7,Pg_S0547.1,Pg_S0050.2,Pg_S0709.1,Pg_S2755.6,Pg_S2435.8,Pg_S1963.1,Pg_S2225.1,Pg_S0981.18,Pg_S7566.2,XLOC_208527,Pg_S2093.20,Pg_S4590.8,XLOC_520619,Pg_S0213.81,Pg_S0823.2,Pg_S2608.6,Pg_S0637.28,Pg_S0032.3,XLOC_301404,Pg_S2160.23,Pg_S4072.17,P…
GO:0051336	regulation of hydrolase activity	biological_process	0.3331	1	4	2287	57	45598	Pg_S0961.53,Pg_S3226.14,Pg_S0189.6,Pg_S5049.1
GO:0005618	cell wall	cellular_component	0.33465	1	12	2287	216	45598	Pg_S3718.1,Pg_S1749.20,Pg_S1692.9,Pg_S1348.5,Pg_S1858.19,Pg_S0213.45,Pg_S5470.6,Pg_S2608.6,Pg_S0765.23,Pg_S7123.1,Pg_S3904.13,XLOC_029186
GO:0016211	ammonia ligase activity	molecular_function	0.335	1	3	2287	40	45598	Pg_S2524.23,Pg_S2207.29,Pg_S2805.19
GO:0016880	acid-ammonia (or amide) ligase activity	molecular_function	0.335	1	3	2287	40	45598	Pg_S2524.23,Pg_S2207.29,Pg_S2805.19
GO:0051052	regulation of DNA metabolic process	biological_process	0.33597	1	4	2287	58	45598	Pg_S6370.2,Pg_S5743.10,Pg_S0290.6,Pg_S3058.2
GO:0009306	protein secretion	biological_process	0.33635	1	5	2287	76	45598	Pg_S4586.9,Pg_S7822.1,Pg_S6378.9,Pg_S0388.2,Pg_S8430.1
GO:0020002	host cell plasma membrane	cellular_component	0.33649	1	1	2287	8	45598	Pg_S5495.8
GO:0044156	host cell junction	cellular_component	0.33649	1	1	2287	8	45598	Pg_S5495.8
GO:0008033	tRNA processing	biological_process	0.3377	1	26	2287	458	45598	Pg_S3063.1,Pg_S5287.7,Pg_S0082.5,Pg_S6308.10,Pg_S3582.11,Pg_S1034.41,Pg_S1203.8,Pg_S2631.6,Pg_S1185.1,Pg_S0245.15,Pg_S2606.7,Pg_S2673.5,Pg_S0883.13,Pg_S1439.10,Pg_S1518.26,Pg_S3796.7,XLOC_422599,Pg_S1110.9,Pg_S3527.15,Pg_S4994.7,Pg_S3064.5,Pg_S0108.24,Pg_S4206.2,Pg_S0536.6,Pg_S3028.7,Pg_S3767.14
GO:0007088	regulation of mitosis	biological_process	0.3381	1	4	2287	58	45598	Pg_S4553.1,Pg_S0810.67,Pg_S6577.5,Pg_S1887.9
GO:0051783	regulation of nuclear division	biological_process	0.3381	1	4	2287	58	45598	Pg_S1887.9,Pg_S4553.1,Pg_S0810.67,Pg_S6577.5
GO:0006729	tetrahydrobiopterin biosynthetic process	biological_process	0.33821	1	1	2287	8	45598	Pg_S1480.49
GO:0008124	4-alpha-hydroxytetrahydrobiopterin dehydratase activity	molecular_function	0.33821	1	1	2287	8	45598	Pg_S1480.49
GO:0046146	tetrahydrobiopterin metabolic process	biological_process	0.33821	1	1	2287	8	45598	Pg_S1480.49
GO:0009055	electron carrier activity	molecular_function	0.33879	1	22	2287	411	45598	Pg_S0908.29,Pg_S2676.2,Pg_S1199.14,Pg_S4128.18,Pg_S0429.2,Pg_S4665.8,Pg_S2159.18,Pg_S7499.3,Pg_S0883.13,Pg_S3948.8,Pg_S8430.1,Pg_S0388.2,Pg_S0061.73,Pg_S1106.10,Pg_S0503.10,Pg_S3028.7,XLOC_519693,Pg_S2231.2,Pg_S2799.2,Pg_S0022.42,Pg_S7114.5,Pg_S0564.18
GO:0009405	pathogenesis	biological_process	0.33882	1	26	2287	464	45598	Pg_S2745.4,XLOC_403008,Pg_S1348.5,Pg_S4063.14,Pg_S7566.2,Pg_S6053.13,Pg_S2608.6,Pg_S3414.7,Pg_S5076.1,Pg_S1390.21,Pg_S5135.1,Pg_S3327.3,Pg_S1366.5,Pg_S0472.33,Pg_S0431.8,Pg_S3027.11,XLOC_158310,XLOC_070574,Pg_S2941.2,Pg_S1768.1,Pg_S1726.2,Pg_S0967.8,Pg_S3610.7,Pg_S3767.22,Pg_S1450.7,Pg_S1464.20
GO:0030507	spectrin binding	molecular_function	0.33976	1	1	2287	8	45598	Pg_S1713.21
GO:0051817	modification of morphology or physiology of other organism involved in symbiotic interaction	biological_process	0.34018	1	9	2287	144	45598	XLOC_385047,Pg_S0079.14,Pg_S2143.13,Pg_S2438.13,XLOC_406928,XLOC_055994,Pg_S6485.2,Pg_S7088.4,Pg_S7494.3
GO:0003883	CTP synthase activity	molecular_function	0.34033	1	2	2287	23	45598	XLOC_212995,Pg_S3277.10
GO:0016646	oxidoreductase activity, acting on the CH-NH group of donors, NAD or NADP as acceptor	molecular_function	0.3413	1	4	2287	57	45598	Pg_S1451.9,Pg_S0439.36,Pg_S2606.4,Pg_S6848.2
GO:0003774	motor activity	molecular_function	0.3416	1	21	2287	356	45598	XLOC_351575,Pg_S0227.2,Pg_S5104.2,Pg_S1306.5,Pg_S0810.67,Pg_S0590.12,Pg_S0638.21,Pg_S3414.12,Pg_S3730.2,Pg_S0923.5,Pg_S7167.2,Pg_S1678.29,Pg_S1514.2,Pg_S0085.70,Pg_S4990.3,Pg_S1637.2,Pg_S3027.7,Pg_S1845.24,Pg_S4553.1,Pg_S1979.18,Pg_S0988.29
GO:0016799	hydrolase activity, hydrolyzing N-glycosyl compounds	molecular_function	0.34282	1	4	2287	58	45598	Pg_S0765.9,Pg_S0121.52,Pg_S6467.1,Pg_S3277.2
GO:1901505	carbohydrate derivative transporter activity	molecular_function	0.34288	1	3	2287	41	45598	Pg_S0073.19,Pg_S2946.4,Pg_S4995.10
GO:0001897	cytolysis by symbiont of host cells	biological_process	0.34407	1	2	2287	23	45598	XLOC_385047,XLOC_055994
GO:0001907	killing by symbiont of host cells	biological_process	0.34407	1	2	2287	23	45598	XLOC_055994,XLOC_385047
GO:0019836	hemolysis by symbiont of host erythrocytes	biological_process	0.34407	1	2	2287	23	45598	XLOC_385047,XLOC_055994
GO:0044004	disruption by symbiont of host cell	biological_process	0.34407	1	2	2287	23	45598	XLOC_055994,XLOC_385047
GO:0008839	4-hydroxy-tetrahydrodipicolinate reductase	molecular_function	0.34476	1	4	2287	56	45598	Pg_S5158.9,Pg_S0889.28,Pg_S4362.9,Pg_S6601.1
GO:0043066	negative regulation of apoptotic process	biological_process	0.34512	1	2	2287	24	45598	Pg_S5049.1,Pg_S7494.3
GO:0043069	negative regulation of programmed cell death	biological_process	0.34512	1	2	2287	24	45598	Pg_S5049.1,Pg_S7494.3
GO:0060548	negative regulation of cell death	biological_process	0.34512	1	2	2287	24	45598	Pg_S7494.3,Pg_S5049.1
GO:0016624	oxidoreductase activity, acting on the aldehyde or oxo group of donors, disulfide as acceptor	molecular_function	0.34593	1	3	2287	39	45598	Pg_S2229.10,Pg_S1908.21,Pg_S1551.6
GO:0033865	nucleoside bisphosphate metabolic process	biological_process	0.3461	1	5	2287	76	45598	Pg_S0913.16,Pg_S1295.30,Pg_S0587.1,Pg_S3959.3,Pg_S0126.10
GO:0033875	ribonucleoside bisphosphate metabolic process	biological_process	0.3461	1	5	2287	76	45598	Pg_S0913.16,Pg_S0587.1,Pg_S1295.30,Pg_S3959.3,Pg_S0126.10
GO:0034032	purine nucleoside bisphosphate metabolic process	biological_process	0.3461	1	5	2287	76	45598	Pg_S3959.3,Pg_S0126.10,Pg_S0913.16,Pg_S1295.30,Pg_S0587.1
GO:0042559	pteridine-containing compound biosynthetic process	biological_process	0.34669	1	4	2287	58	45598	Pg_S1451.9,Pg_S1480.49,Pg_S6848.2,Pg_S2606.4
GO:0004560	alpha-L-fucosidase activity	molecular_function	0.34683	1	1	2287	8	45598	Pg_S2784.14
GO:0015928	fucosidase activity	molecular_function	0.34683	1	1	2287	8	45598	Pg_S2784.14
GO:0019205	nucleobase-containing compound kinase activity	molecular_function	0.3475	1	8	2287	127	45598	Pg_S2623.12,Pg_S0587.1,Pg_S0190.13,Pg_S5320.6,Pg_S1334.14,Pg_S8185.3,XLOC_161413,Pg_S6123.11
GO:0033130	acetylcholine receptor binding	molecular_function	0.34819	1	1	2287	8	45598	Pg_S4623.5
GO:0043495	protein anchor	molecular_function	0.34819	1	1	2287	8	45598	Pg_S4623.5
GO:0009733	response to auxin stimulus	biological_process	0.34819	1	5	2287	101	45598	Pg_S0992.28,Pg_S0992.31,Pg_S0992.27,Pg_S4399.8,Pg_S0992.25
GO:0019882	antigen processing and presentation	biological_process	0.35006	1	2	2287	24	45598	Pg_S0967.45,XLOC_092513
GO:0042720	mitochondrial inner membrane peptidase complex	cellular_component	0.35056	1	1	2287	8	45598	Pg_S0232.24
GO:0015711	organic anion transport	biological_process	0.35099	1	15	2287	265	45598	XLOC_506370,Pg_S1507.32,Pg_S0096.36,Pg_S6136.5,XLOC_203054,Pg_S3161.7,Pg_S4656.5,Pg_S0358.22,Pg_S1658.22,Pg_S0384.25,Pg_S2223.14,Pg_S0889.68,Pg_S2124.27,XLOC_016914,Pg_S1164.3
GO:0004602	glutathione peroxidase activity	molecular_function	0.35157	1	3	2287	41	45598	Pg_S0252.43,Pg_S3535.7,Pg_S4571.4
GO:0004488	methylenetetrahydrofolate dehydrogenase (NADP+) activity	molecular_function	0.35202	1	3	2287	41	45598	Pg_S1451.9,Pg_S2606.4,Pg_S6848.2
GO:0005247	voltage-gated chloride channel activity	molecular_function	0.35217	1	2	2287	23	45598	Pg_S1338.1,Pg_S0896.24
GO:0005254	chloride channel activity	molecular_function	0.35217	1	2	2287	23	45598	Pg_S0896.24,Pg_S1338.1
GO:0008308	voltage-gated anion channel activity	molecular_function	0.35217	1	2	2287	23	45598	Pg_S0896.24,Pg_S1338.1
GO:0015108	chloride transmembrane transporter activity	molecular_function	0.35217	1	2	2287	23	45598	Pg_S0896.24,Pg_S1338.1
GO:0030118	clathrin coat	cellular_component	0.3523	1	4	2287	57	45598	Pg_S0577.13,Pg_S5782.5,Pg_S4135.19,Pg_S1960.9
GO:0016849	phosphorus-oxygen lyase activity	molecular_function	0.35353	1	3	2287	40	45598	Pg_S7699.3,Pg_S0590.1,Pg_S4924.3
GO:0042162	telomeric DNA binding	molecular_function	0.35399	1	1	2287	8	45598	Pg_S0883.13
GO:0005798	Golgi-associated vesicle	cellular_component	0.35421	1	3	2287	40	45598	Pg_S4135.19,Pg_S5782.5,Pg_S0577.13
GO:0030660	Golgi-associated vesicle membrane	cellular_component	0.35421	1	3	2287	40	45598	Pg_S0577.13,Pg_S4135.19,Pg_S5782.5
GO:0030955	potassium ion binding	molecular_function	0.35437	1	5	2287	76	45598	Pg_S6123.7,Pg_S1815.15,Pg_S7804.2,Pg_S0426.36,Pg_S0857.29
GO:0031420	alkali metal ion binding	molecular_function	0.35437	1	5	2287	76	45598	Pg_S6123.7,Pg_S1815.15,Pg_S7804.2,Pg_S0426.36,Pg_S0857.29
GO:0019362	pyridine nucleotide metabolic process	biological_process	0.35458	1	4	2287	60	45598	Pg_S3887.15,Pg_S3759.20,Pg_S4660.4,Pg_S2145.36
GO:0046496	nicotinamide nucleotide metabolic process	biological_process	0.35458	1	4	2287	60	45598	Pg_S2145.36,Pg_S3887.15,Pg_S4660.4,Pg_S3759.20
GO:0016835	carbon-oxygen lyase activity	molecular_function	0.35512	1	20	2287	353	45598	Pg_S4870.15,Pg_S6491.1,Pg_S1480.49,Pg_S6548.3,Pg_S0426.46,Pg_S1531.24,Pg_S3086.3,Pg_S4484.21,Pg_S0575.5,Pg_S4412.14,Pg_S0445.3,Pg_S2611.4,Pg_S0554.6,Pg_S2623.12,Pg_S3275.5,Pg_S0883.13,Pg_S1728.16,Pg_S4442.9,Pg_S1725.1,Pg_S1314.19
GO:0043190	ATP-binding cassette (ABC) transporter complex	cellular_component	0.35517	1	1	2287	8	45598	Pg_S5818.4
GO:0019072	viral genome packaging	biological_process	0.35753	1	2	2287	25	45598	Pg_S2031.4,Pg_S0769.6
GO:0005770	late endosome	cellular_component	0.35886	1	1	2287	8	45598	Pg_S5049.1
GO:0031902	late endosome membrane	cellular_component	0.35886	1	1	2287	8	45598	Pg_S5049.1
GO:0045121	membrane raft	cellular_component	0.35886	1	1	2287	8	45598	Pg_S5049.1
GO:0071986	Ragulator complex	cellular_component	0.35886	1	1	2287	8	45598	Pg_S5049.1
GO:0019087	transformation of host cell by virus	biological_process	0.35907	1	4	2287	57	45598	Pg_S2438.13,Pg_S2143.13,Pg_S0079.14,XLOC_406928
GO:0009110	vitamin biosynthetic process	biological_process	0.3597	1	13	2287	227	45598	Pg_S1029.17,Pg_S1501.17,Pg_S0747.36,Pg_S4380.15,Pg_S1771.9,Pg_S2003.17,Pg_S5743.6,Pg_S1439.10,Pg_S4994.7,Pg_S0108.24,Pg_S1465.27,Pg_S3615.10,Pg_S3346.6
GO:0042364	water-soluble vitamin biosynthetic process	biological_process	0.3597	1	13	2287	227	45598	Pg_S1465.27,Pg_S3615.10,Pg_S0108.24,Pg_S4994.7,Pg_S3346.6,Pg_S5743.6,Pg_S1439.10,Pg_S0747.36,Pg_S1501.17,Pg_S2003.17,Pg_S4380.15,Pg_S1771.9,Pg_S1029.17
GO:0001664	G-protein coupled receptor binding	molecular_function	0.35999	1	2	2287	24	45598	Pg_S0249.12,Pg_S1647.4
GO:0000139	Golgi membrane	cellular_component	0.36234	1	7	2287	112	45598	Pg_S5782.5,Pg_S4135.19,Pg_S0577.13,Pg_S0718.8,Pg_S2815.1,Pg_S5335.1,Pg_S2569.13
GO:0051766	inositol trisphosphate kinase activity	molecular_function	0.36258	1	2	2287	26	45598	Pg_S0068.11,Pg_S8208.2
GO:0006006	glucose metabolic process	biological_process	0.36269	1	15	2287	264	45598	Pg_S7804.2,Pg_S0587.1,Pg_S6123.7,Pg_S0051.3,Pg_S5183.4,Pg_S0426.36,Pg_S1531.24,Pg_S3346.6,Pg_S1815.15,Pg_S3064.5,Pg_S2891.3,Pg_S1661.18,Pg_S5158.12,Pg_S4497.14,Pg_S0857.29
GO:0007166	cell surface receptor signaling pathway	biological_process	0.36281	1	30	2287	542	45598	Pg_S1507.32,Pg_S1066.21,Pg_S0708.2,Pg_S7126.4,Pg_S1963.17,Pg_S2891.3,Pg_S1774.28,Pg_S0519.50,Pg_S0536.6,Pg_S6355.9,Pg_S1726.2,Pg_S4206.2,Pg_S1736.9,XLOC_520044,Pg_S4675.1,Pg_S3726.9,Pg_S4671.2,Pg_S4009.10,Pg_S2145.36,Pg_S6254.1,Pg_S2468.11,XLOC_055994,Pg_S0400.8,Pg_S2605.4,Pg_S2631.6,XLOC_411558,Pg_S1804.3,Pg_S1108.18,Pg_S4660.4,Pg_S1774.17
GO:0000175	3'-5'-exoribonuclease activity	molecular_function	0.36412	1	3	2287	40	45598	Pg_S0981.26,Pg_S2665.6,Pg_S0186.8
GO:0004357	glutamate-cysteine ligase activity	molecular_function	0.36655	1	1	2287	8	45598	XLOC_251905
GO:0016837	carbon-oxygen lyase activity, acting on polysaccharides	molecular_function	0.36673	1	2	2287	25	45598	Pg_S3086.3,Pg_S4442.9
GO:0008654	phospholipid biosynthetic process	biological_process	0.36758	1	11	2287	185	45598	Pg_S4604.8,Pg_S4375.11,Pg_S0219.37,Pg_S3285.5,Pg_S3138.9,Pg_S1749.20,Pg_S4604.9,Pg_S1785.10,Pg_S0509.13,Pg_S0406.5,Pg_S0473.6
GO:0030410	nicotianamine synthase activity	molecular_function	0.36848	1	1	2287	9	45598	XLOC_297706
GO:0030417	nicotianamine metabolic process	biological_process	0.36848	1	1	2287	9	45598	XLOC_297706
GO:0030418	nicotianamine biosynthetic process	biological_process	0.36848	1	1	2287	9	45598	XLOC_297706
GO:0010558	negative regulation of macromolecule biosynthetic process	biological_process	0.36994	1	6	2287	101	45598	Pg_S5370.5,Pg_S0290.6,Pg_S1703.39,Pg_S0765.9,Pg_S3535.2,Pg_S6370.2
GO:0031327	negative regulation of cellular biosynthetic process	biological_process	0.36994	1	6	2287	101	45598	Pg_S6370.2,Pg_S3535.2,Pg_S0765.9,Pg_S5370.5,Pg_S1703.39,Pg_S0290.6
GO:2000113	negative regulation of cellular macromolecule biosynthetic process	biological_process	0.36994	1	6	2287	101	45598	Pg_S0290.6,Pg_S5370.5,Pg_S1703.39,Pg_S3535.2,Pg_S0765.9,Pg_S6370.2
GO:0006766	vitamin metabolic process	biological_process	0.37229	1	13	2287	229	45598	Pg_S1439.10,Pg_S5743.6,Pg_S3346.6,Pg_S4994.7,Pg_S0108.24,Pg_S1465.27,Pg_S3615.10,Pg_S1029.17,Pg_S1771.9,Pg_S4380.15,Pg_S2003.17,Pg_S1501.17,Pg_S0747.36
GO:0006767	water-soluble vitamin metabolic process	biological_process	0.37229	1	13	2287	229	45598	Pg_S1465.27,Pg_S3615.10,Pg_S0108.24,Pg_S4994.7,Pg_S3346.6,Pg_S5743.6,Pg_S1439.10,Pg_S1501.17,Pg_S0747.36,Pg_S2003.17,Pg_S4380.15,Pg_S1771.9,Pg_S1029.17
GO:0010876	lipid localization	biological_process	0.37231	1	6	2287	97	45598	Pg_S2056.4,Pg_S0073.19,Pg_S1728.16,Pg_S1650.4,Pg_S7167.2,Pg_S3071.8
GO:0035821	modification of morphology or physiology of other organism	biological_process	0.37233	1	9	2287	149	45598	Pg_S2143.13,Pg_S2438.13,XLOC_385047,Pg_S0079.14,XLOC_406928,Pg_S6485.2,XLOC_055994,Pg_S7494.3,Pg_S7088.4
GO:0004715	non-membrane spanning protein tyrosine kinase activity	molecular_function	0.37429	1	1	2287	9	45598	Pg_S3669.6
GO:0016278	lysine N-methyltransferase activity	molecular_function	0.37465	1	5	2287	77	45598	Pg_S1203.8,Pg_S4028.7,Pg_S3582.11,Pg_S0845.13,Pg_S1110.9
GO:0016279	protein-lysine N-methyltransferase activity	molecular_function	0.37465	1	5	2287	77	45598	Pg_S1110.9,Pg_S0845.13,Pg_S3582.11,Pg_S4028.7,Pg_S1203.8
GO:0018024	histone-lysine N-methyltransferase activity	molecular_function	0.37465	1	5	2287	77	45598	Pg_S0845.13,Pg_S1110.9,Pg_S4028.7,Pg_S1203.8,Pg_S3582.11
GO:0042054	histone methyltransferase activity	molecular_function	0.37465	1	5	2287	77	45598	Pg_S1203.8,Pg_S4028.7,Pg_S3582.11,Pg_S0845.13,Pg_S1110.9
GO:0046058	cAMP metabolic process	biological_process	0.37593	1	1	2287	9	45598	Pg_S0590.1
GO:0003951	NAD+ kinase activity	molecular_function	0.37669	1	2	2287	24	45598	Pg_S2145.36,Pg_S4660.4
GO:0006741	NADP biosynthetic process	biological_process	0.37669	1	2	2287	24	45598	Pg_S2145.36,Pg_S4660.4
GO:0000795	synaptonemal complex	cellular_component	0.37716	1	1	2287	10	45598	Pg_S4825.6
GO:0043234	protein complex	cellular_component	0.3782	1	214	2287	4125	45598	Pg_S0520.7,Pg_S8915.2,Pg_S4135.19,Pg_S0803.2,Pg_S6261.1,Pg_S1108.18,Pg_S6896.2,Pg_S1758.10,XLOC_161250,Pg_S4435.6,Pg_S3771.4,Pg_S1240.22,Pg_S2631.1,Pg_S4412.14,Pg_S1451.9,XLOC_359260,Pg_S0204.1,Pg_S2592.5,Pg_S0327.40,Pg_S3887.24,Pg_S1726.2,Pg_S0265.17,Pg_S6478.2,Pg_S5818.4,Pg_S3090.2,Pg_S1183.12,Pg_S6588.6,Pg_S3169.2,Pg_S1793.3,Pg_S2606.7,XLOC_122050,Pg_S4429.8,Pg_S4924.3,Pg_S2569.13,Pg_S1171.12,…
GO:0006873	cellular ion homeostasis	biological_process	0.37827	1	7	2287	121	45598	Pg_S2472.21,XLOC_528729,Pg_S1286.12,XLOC_241369,Pg_S1726.2,Pg_S1862.9,Pg_S8874.2
GO:0006875	cellular metal ion homeostasis	biological_process	0.37827	1	7	2287	121	45598	Pg_S2472.21,XLOC_528729,Pg_S1286.12,Pg_S1862.9,Pg_S8874.2,Pg_S1726.2,XLOC_241369
GO:0030003	cellular cation homeostasis	biological_process	0.37827	1	7	2287	121	45598	XLOC_528729,Pg_S2472.21,Pg_S1286.12,Pg_S8874.2,Pg_S1862.9,Pg_S1726.2,XLOC_241369
GO:0055065	metal ion homeostasis	biological_process	0.37827	1	7	2287	121	45598	Pg_S1286.12,XLOC_528729,Pg_S2472.21,Pg_S8874.2,Pg_S1862.9,Pg_S1726.2,XLOC_241369
GO:0000346	transcription export complex	cellular_component	0.37878	1	2	2287	27	45598	Pg_S0818.5,Pg_S1183.12
GO:0000445	THO complex part of transcription export complex	cellular_component	0.37878	1	2	2287	27	45598	Pg_S1183.12,Pg_S0818.5
GO:0009085	lysine biosynthetic process	biological_process	0.37979	1	4	2287	59	45598	Pg_S0889.28,Pg_S4362.9,Pg_S6601.1,Pg_S5158.9
GO:0009089	lysine biosynthetic process via diaminopimelate	biological_process	0.37979	1	4	2287	59	45598	Pg_S5158.9,Pg_S0889.28,Pg_S6601.1,Pg_S4362.9
GO:0046451	diaminopimelate metabolic process	biological_process	0.37979	1	4	2287	59	45598	Pg_S0889.28,Pg_S4362.9,Pg_S6601.1,Pg_S5158.9
GO:0031324	negative regulation of cellular metabolic process	biological_process	0.37996	1	6	2287	102	45598	Pg_S6370.2,Pg_S3535.2,Pg_S0765.9,Pg_S5370.5,Pg_S0290.6,Pg_S1703.39
GO:0044432	endoplasmic reticulum part	cellular_component	0.38114	1	19	2287	339	45598	Pg_S7822.1,Pg_S3991.17,Pg_S3205.8,Pg_S3138.9,Pg_S2324.1,Pg_S6896.2,Pg_S6261.1,Pg_S1108.18,XLOC_173093,Pg_S0388.2,Pg_S3751.11,Pg_S8430.1,Pg_S3767.22,Pg_S8874.2,Pg_S1862.9,Pg_S0327.40,Pg_S1915.32,Pg_S6647.3,Pg_S1726.2
GO:0005337	nucleoside transmembrane transporter activity	molecular_function	0.3829	1	2	2287	27	45598	Pg_S4995.10,Pg_S2946.4
GO:0018958	phenol-containing compound metabolic process	biological_process	0.38362	1	1	2287	10	45598	Pg_S4870.15
GO:0031225	anchored to membrane	cellular_component	0.38439	1	2	2287	28	45598	Pg_S0808.38,Pg_S2307.28
GO:0022857	transmembrane transporter activity	molecular_function	0.38691	1	136	2287	2599	45598	XLOC_057560,XLOC_055994,Pg_S7147.6,Pg_S0400.26,Pg_S0804.28,Pg_S0400.8,Pg_S2848.3,Pg_S3187.4,Pg_S4624.11,XLOC_456904,Pg_S1066.21,Pg_S2229.17,Pg_S1979.4,XLOC_329038,XLOC_519693,Pg_S4995.10,Pg_S1768.1,Pg_S1736.9,XLOC_269153,Pg_S6848.2,Pg_S5850.4,Pg_S2056.4,Pg_S1434.7,Pg_S0516.25,Pg_S7852.1,Pg_S1049.47,Pg_S0620.2,Pg_S2292.19,Pg_S0266.47,XLOC_066742,Pg_S3474.11,Pg_S1485.8,Pg_S0333.8,Pg_S1214.14,Pg_S26…
GO:0019079	viral genome replication	biological_process	0.38735	1	10	2287	168	45598	Pg_S0266.55,Pg_S0978.1,Pg_S5049.1,Pg_S6123.11,Pg_S0358.6,Pg_S8587.2,Pg_S2787.4,Pg_S1104.11,Pg_S3190.4,Pg_S0219.17
GO:0050801	ion homeostasis	biological_process	0.38747	1	7	2287	122	45598	Pg_S1862.9,Pg_S8874.2,Pg_S1726.2,XLOC_241369,Pg_S2472.21,XLOC_528729,Pg_S1286.12
GO:0055080	cation homeostasis	biological_process	0.38747	1	7	2287	122	45598	XLOC_241369,Pg_S1726.2,Pg_S8874.2,Pg_S1862.9,XLOC_528729,Pg_S2472.21,Pg_S1286.12
GO:0004482	mRNA (guanine-N7-)-methyltransferase activity	molecular_function	0.38756	1	1	2287	9	45598	Pg_S2061.10
GO:0043281	regulation of cysteine-type endopeptidase activity involved in apoptotic process	biological_process	0.38837	1	1	2287	9	45598	Pg_S5049.1
GO:2000116	regulation of cysteine-type endopeptidase activity	biological_process	0.38837	1	1	2287	9	45598	Pg_S5049.1
GO:0005787	signal peptidase complex	cellular_component	0.39033	1	3	2287	43	45598	Pg_S0327.40,Pg_S6896.2,Pg_S6647.3
GO:0006465	signal peptide processing	biological_process	0.39033	1	3	2287	43	45598	Pg_S0327.40,Pg_S6647.3,Pg_S6896.2
GO:0005253	anion channel activity	molecular_function	0.39066	1	2	2287	25	45598	Pg_S0896.24,Pg_S1338.1
GO:0004532	exoribonuclease activity	molecular_function	0.39116	1	3	2287	42	45598	Pg_S0186.8,Pg_S2665.6,Pg_S0981.26
GO:0016896	exoribonuclease activity, producing 5'-phosphomonoesters	molecular_function	0.39116	1	3	2287	42	45598	Pg_S0186.8,Pg_S2665.6,Pg_S0981.26
GO:0009060	aerobic respiration	biological_process	0.39137	1	3	2287	43	45598	Pg_S2148.7,Pg_S2692.25,Pg_S8684.1
GO:0044454	nuclear chromosome part	cellular_component	0.39166	1	12	2287	219	45598	Pg_S8915.2,Pg_S0883.13,Pg_S3161.7,Pg_S1563.19,Pg_S6640.4,Pg_S0402.33,Pg_S5438.4,Pg_S1979.4,Pg_S5850.4,Pg_S4237.7,Pg_S4272.8,Pg_S4825.6
GO:0004417	hydroxyethylthiazole kinase activity	molecular_function	0.39226	1	1	2287	9	45598	Pg_S2003.17
GO:0015833	peptide transport	biological_process	0.39451	1	2	2287	27	45598	Pg_S5902.4,Pg_S0164.14
GO:0006817	phosphate ion transport	biological_process	0.39539	1	2	2287	27	45598	Pg_S8559.1,Pg_S5925.5
GO:0006813	potassium ion transport	biological_process	0.39666	1	14	2287	244	45598	Pg_S0762.14,Pg_S2946.27,Pg_S6308.10,Pg_S3064.5,Pg_S6848.2,Pg_S3991.17,Pg_S0753.13,Pg_S0266.11,Pg_S1915.8,Pg_S3169.2,Pg_S2606.7,Pg_S0402.10,Pg_S1029.17,Pg_S0213.51
GO:0016459	myosin complex	cellular_component	0.39682	1	6	2287	95	45598	Pg_S1979.18,Pg_S4990.3,Pg_S0810.67,XLOC_351575,Pg_S0590.12,Pg_S4553.1
GO:0004146	dihydrofolate reductase activity	molecular_function	0.39827	1	1	2287	9	45598	Pg_S0439.36
GO:0006029	proteoglycan metabolic process	biological_process	0.39854	1	1	2287	10	45598	Pg_S2233.1
GO:0015012	heparan sulfate proteoglycan biosynthetic process	biological_process	0.39854	1	1	2287	10	45598	Pg_S2233.1
GO:0030166	proteoglycan biosynthetic process	biological_process	0.39854	1	1	2287	10	45598	Pg_S2233.1
GO:0030201	heparan sulfate proteoglycan metabolic process	biological_process	0.39854	1	1	2287	10	45598	Pg_S2233.1
GO:0005230	extracellular ligand-gated ion channel activity	molecular_function	0.3992	1	4	2287	61	45598	Pg_S1084.7,Pg_S0108.22,Pg_S1749.20,Pg_S1979.4
GO:0008685	2-C-methyl-D-erythritol 2,4-cyclodiphosphate synthase activity	molecular_function	0.39945	1	1	2287	9	45598	Pg_S7699.3
GO:0019385	methanogenesis, from acetate	biological_process	0.39959	1	1	2287	10	45598	Pg_S9207.1
GO:0051801	cytolysis in other organism involved in symbiotic interaction	biological_process	0.40013	1	2	2287	26	45598	XLOC_385047,XLOC_055994
GO:0051818	disruption of cells of other organism involved in symbiotic interaction	biological_process	0.40013	1	2	2287	26	45598	XLOC_055994,XLOC_385047
GO:0051883	killing of cells in other organism involved in symbiotic interaction	biological_process	0.40013	1	2	2287	26	45598	XLOC_385047,XLOC_055994
GO:0052331	hemolysis in other organism involved in symbiotic interaction	biological_process	0.40013	1	2	2287	26	45598	XLOC_055994,XLOC_385047
GO:0005048	signal sequence binding	molecular_function	0.40192	1	3	2287	43	45598	Pg_S0292.13,Pg_S0234.20,Pg_S1145.9
GO:0008283	cell proliferation	biological_process	0.40207	1	2	2287	29	45598	XLOC_450591,Pg_S2858.3
GO:0032978	protein insertion into membrane from inner side	biological_process	0.40236	1	1	2287	9	45598	Pg_S1019.3
GO:0032979	protein insertion into mitochondrial membrane from inner side	biological_process	0.40236	1	1	2287	9	45598	Pg_S1019.3
GO:0051204	protein insertion into mitochondrial membrane	biological_process	0.40236	1	1	2287	9	45598	Pg_S1019.3
GO:0044772	mitotic cell cycle phase transition	biological_process	0.40514	1	4	2287	64	45598	Pg_S6577.5,Pg_S0810.67,Pg_S4553.1,Pg_S1887.9
GO:1901990	regulation of mitotic cell cycle phase transition	biological_process	0.40514	1	4	2287	64	45598	Pg_S1887.9,Pg_S4553.1,Pg_S6577.5,Pg_S0810.67
GO:0006542	glutamine biosynthetic process	biological_process	0.40556	1	2	2287	26	45598	Pg_S2524.23,Pg_S2805.19
GO:0008201	heparin binding	molecular_function	0.40765	1	1	2287	10	45598	Pg_S6673.2
GO:0004559	alpha-mannosidase activity	molecular_function	0.40786	1	3	2287	43	45598	Pg_S1097.9,Pg_S2538.10,Pg_S0102.44
GO:0005516	calmodulin binding	molecular_function	0.40801	1	6	2287	99	45598	Pg_S4708.1,Pg_S1713.21,Pg_S0343.7,Pg_S5337.2,Pg_S4665.1,XLOC_444441
GO:0006874	cellular calcium ion homeostasis	biological_process	0.4094	1	5	2287	88	45598	Pg_S2472.21,XLOC_241369,Pg_S1726.2,Pg_S8874.2,Pg_S1862.9
GO:0055074	calcium ion homeostasis	biological_process	0.4094	1	5	2287	88	45598	Pg_S2472.21,Pg_S1862.9,Pg_S8874.2,XLOC_241369,Pg_S1726.2
GO:0072503	cellular divalent inorganic cation homeostasis	biological_process	0.4094	1	5	2287	88	45598	Pg_S1726.2,XLOC_241369,Pg_S8874.2,Pg_S1862.9,Pg_S2472.21
GO:0072507	divalent inorganic cation homeostasis	biological_process	0.4094	1	5	2287	88	45598	Pg_S2472.21,XLOC_241369,Pg_S1726.2,Pg_S8874.2,Pg_S1862.9
GO:0010740	positive regulation of intracellular protein kinase cascade	biological_process	0.41107	1	1	2287	10	45598	XLOC_235829
GO:0007126	meiosis	biological_process	0.41126	1	3	2287	47	45598	Pg_S4825.6,Pg_S1615.12,Pg_S4369.16
GO:0003887	DNA-directed DNA polymerase activity	molecular_function	0.41617	1	14	2287	259	45598	Pg_S0318.12,Pg_S0051.3,Pg_S0769.6,Pg_S0073.5,Pg_S6261.1,Pg_S1915.32,Pg_S0978.50,Pg_S2160.32,Pg_S0620.2,Pg_S1954.10,Pg_S1679.47,Pg_S1066.21,Pg_S8535.1,Pg_S0266.61
GO:0004427	inorganic diphosphatase activity	molecular_function	0.41652	1	3	2287	44	45598	Pg_S3615.1,XLOC_505676,XLOC_505660
GO:0016730	oxidoreductase activity, acting on iron-sulfur proteins as donors	molecular_function	0.41661	1	1	2287	10	45598	Pg_S1049.8
GO:0022904	respiratory electron transport chain	biological_process	0.41732	1	7	2287	120	45598	Pg_S5402.10,Pg_S2231.2,Pg_S1935.18,Pg_S6406.13,Pg_S4665.8,XLOC_216227,Pg_S2159.18
GO:0032780	negative regulation of ATPase activity	biological_process	0.41793	1	1	2287	11	45598	Pg_S0189.6
GO:0030545	receptor regulator activity	molecular_function	0.41894	1	1	2287	11	45598	Pg_S6053.13
GO:0030547	receptor inhibitor activity	molecular_function	0.41894	1	1	2287	11	45598	Pg_S6053.13
GO:0030548	acetylcholine receptor regulator activity	molecular_function	0.41894	1	1	2287	11	45598	Pg_S6053.13
GO:0030550	acetylcholine receptor inhibitor activity	molecular_function	0.41894	1	1	2287	11	45598	Pg_S6053.13
GO:0004363	glutathione synthase activity	molecular_function	0.41895	1	1	2287	10	45598	Pg_S0199.5
GO:0006750	glutathione biosynthetic process	biological_process	0.41895	1	1	2287	10	45598	Pg_S0199.5
GO:0019184	nonribosomal peptide biosynthetic process	biological_process	0.41895	1	1	2287	10	45598	Pg_S0199.5
GO:0004525	ribonuclease III activity	molecular_function	0.42014	1	2	2287	27	45598	Pg_S6455.2,Pg_S6388.9
GO:0019048	modulation by virus of host morphology or physiology	biological_process	0.42051	1	7	2287	118	45598	Pg_S0079.14,Pg_S2438.13,Pg_S2143.13,Pg_S6485.2,Pg_S7088.4,XLOC_406928,Pg_S7494.3
GO:0019207	kinase regulator activity	molecular_function	0.42065	1	5	2287	87	45598	Pg_S7221.6,Pg_S1106.22,Pg_S1862.9,Pg_S1626.3,Pg_S1915.3
GO:0008131	primary amine oxidase activity	molecular_function	0.42151	1	2	2287	28	45598	Pg_S1698.3,Pg_S4604.8
GO:0008174	mRNA methyltransferase activity	molecular_function	0.42174	1	1	2287	10	45598	Pg_S2061.10
GO:0003916	DNA topoisomerase activity	molecular_function	0.42218	1	6	2287	102	45598	Pg_S4990.3,Pg_S7514.3,Pg_S3145.1,Pg_S6276.3,Pg_S8118.1,Pg_S0536.6
GO:0051346	negative regulation of hydrolase activity	biological_process	0.42222	1	2	2287	28	45598	Pg_S5049.1,Pg_S0189.6
GO:0008026	ATP-dependent helicase activity	molecular_function	0.42262	1	6	2287	100	45598	Pg_S1935.37,Pg_S0219.17,Pg_S0050.7,Pg_S5042.5,Pg_S0266.55,Pg_S0978.1
GO:0070035	purine NTP-dependent helicase activity	molecular_function	0.42262	1	6	2287	100	45598	Pg_S0978.1,Pg_S0266.55,Pg_S1935.37,Pg_S5042.5,Pg_S0050.7,Pg_S0219.17
GO:0009791	post-embryonic development	biological_process	0.42567	1	2	2287	29	45598	Pg_S5104.2,Pg_S0247.32
GO:0008519	ammonium transmembrane transporter activity	molecular_function	0.4268	1	2	2287	32	45598	Pg_S3187.4,Pg_S1434.7
GO:0015101	organic cation transmembrane transporter activity	molecular_function	0.4268	1	2	2287	32	45598	Pg_S1434.7,Pg_S3187.4
GO:0015696	ammonium transport	biological_process	0.4268	1	2	2287	32	45598	Pg_S1434.7,Pg_S3187.4
GO:0003777	microtubule motor activity	molecular_function	0.42728	1	13	2287	225	45598	Pg_S5104.2,Pg_S0227.2,Pg_S0085.70,Pg_S1678.29,Pg_S1514.2,Pg_S3027.7,Pg_S1637.2,Pg_S0638.21,Pg_S1845.24,Pg_S7167.2,Pg_S0988.29,Pg_S0923.5,Pg_S3730.2
GO:0003910	DNA ligase (ATP) activity	molecular_function	0.42805	1	2	2287	27	45598	Pg_S4919.3,Pg_S0817.6
GO:0045156	electron transporter, transferring electrons within the cyclic electron transport pathway of photosynthesis activity	molecular_function	0.42824	1	2	2287	29	45598	Pg_S0429.2,Pg_S2231.2
GO:0042277	peptide binding	molecular_function	0.4302	1	3	2287	45	45598	Pg_S0292.13,Pg_S1145.9,Pg_S0234.20
GO:0006221	pyrimidine nucleotide biosynthetic process	biological_process	0.43041	1	3	2287	46	45598	XLOC_212995,Pg_S3277.10,XLOC_161413
GO:0004476	mannose-6-phosphate isomerase activity	molecular_function	0.43239	1	1	2287	11	45598	Pg_S2826.5
GO:0016226	iron-sulfur cluster assembly	biological_process	0.43301	1	3	2287	46	45598	Pg_S4405.5,Pg_S0439.36,XLOC_436399
GO:0031163	metallo-sulfur cluster assembly	biological_process	0.43301	1	3	2287	46	45598	Pg_S0439.36,XLOC_436399,Pg_S4405.5
GO:0004932	mating-type factor pheromone receptor activity	molecular_function	0.43394	1	1	2287	12	45598	Pg_S0708.2
GO:0005637	nuclear inner membrane	cellular_component	0.43491	1	1	2287	12	45598	Pg_S3876.10
GO:0005639	integral to nuclear inner membrane	cellular_component	0.43491	1	1	2287	12	45598	Pg_S3876.10
GO:0031229	intrinsic to nuclear inner membrane	cellular_component	0.43491	1	1	2287	12	45598	Pg_S3876.10
GO:0044453	nuclear membrane part	cellular_component	0.43491	1	1	2287	12	45598	Pg_S3876.10
GO:0042127	regulation of cell proliferation	biological_process	0.43649	1	1	2287	11	45598	Pg_S2858.3
GO:0042558	pteridine-containing compound metabolic process	biological_process	0.43707	1	4	2287	66	45598	Pg_S1480.49,Pg_S1451.9,Pg_S2606.4,Pg_S6848.2
GO:0043462	regulation of ATPase activity	biological_process	0.44002	1	1	2287	12	45598	Pg_S0189.6
GO:0032507	maintenance of protein location in cell	biological_process	0.44016	1	8	2287	143	45598	Pg_S0402.33,Pg_S5438.4,Pg_S0292.13,Pg_S4237.7,Pg_S5850.4,Pg_S8915.2,Pg_S0234.20,Pg_S1145.9
GO:0045185	maintenance of protein location	biological_process	0.44016	1	8	2287	143	45598	Pg_S0234.20,Pg_S1145.9,Pg_S8915.2,Pg_S5850.4,Pg_S4237.7,Pg_S0292.13,Pg_S5438.4,Pg_S0402.33
GO:0051235	maintenance of location	biological_process	0.44016	1	8	2287	143	45598	Pg_S5850.4,Pg_S4237.7,Pg_S0292.13,Pg_S0402.33,Pg_S5438.4,Pg_S0234.20,Pg_S1145.9,Pg_S8915.2
GO:0051651	maintenance of location in cell	biological_process	0.44016	1	8	2287	143	45598	Pg_S0234.20,Pg_S1145.9,Pg_S8915.2,Pg_S5850.4,Pg_S4237.7,Pg_S0292.13,Pg_S0402.33,Pg_S5438.4
GO:0005539	glycosaminoglycan binding	molecular_function	0.4407	1	1	2287	11	45598	Pg_S6673.2
GO:0006664	glycolipid metabolic process	biological_process	0.44183	1	12	2287	216	45598	Pg_S5633.3,Pg_S0826.1,Pg_S4255.1,Pg_S1749.20,Pg_S4590.8,Pg_S1033.3,Pg_S0975.15,Pg_S1516.5,Pg_S2612.5,Pg_S0298.15,Pg_S0219.37,Pg_S5924.9
GO:0046813	virion attachment, binding of host cell surface receptor	biological_process	0.44331	1	1	2287	11	45598	Pg_S0241.17
GO:0042175	nuclear outer membrane-endoplasmic reticulum membrane network	cellular_component	0.44352	1	18	2287	334	45598	Pg_S2324.1,Pg_S3138.9,Pg_S3205.8,Pg_S3991.17,Pg_S3751.11,XLOC_173093,Pg_S1108.18,Pg_S6261.1,Pg_S6896.2,Pg_S3767.22,Pg_S8874.2,Pg_S1862.9,Pg_S3887.24,Pg_S1726.2,Pg_S6647.3,Pg_S2207.4,Pg_S1915.32,Pg_S0327.40
GO:0030001	metal ion transport	biological_process	0.44394	1	55	2287	1055	45598	Pg_S5951.3,Pg_S0213.51,Pg_S0402.10,Pg_S4861.12,Pg_S4854.1,Pg_S2606.7,Pg_S1306.5,Pg_S0266.11,Pg_S2056.4,Pg_S6607.6,Pg_S6848.2,Pg_S3991.17,Pg_S0519.23,Pg_S5653.4,Pg_S1029.17,XLOC_066742,Pg_S4800.12,Pg_S2038.20,Pg_S0164.31,Pg_S0595.28,Pg_S2365.1,Pg_S1862.9,Pg_S1566.27,Pg_S0753.13,Pg_S4778.2,Pg_S0762.14,Pg_S2692.11,Pg_S0708.2,Pg_S5410.5,Pg_S3751.11,Pg_S6261.1,Pg_S1108.18,Pg_S4586.9,Pg_S1915.8,Pg_S341…
GO:0017007	protein-bilin linkage	biological_process	0.44564	1	1	2287	11	45598	Pg_S1576.18
GO:0017009	protein-phycocyanobilin linkage	biological_process	0.44564	1	1	2287	11	45598	Pg_S1576.18
GO:0006096	glycolysis	biological_process	0.44614	1	11	2287	199	45598	Pg_S0857.29,Pg_S5158.12,Pg_S2891.3,Pg_S1661.18,Pg_S1815.15,Pg_S5183.4,Pg_S0426.36,Pg_S1531.24,Pg_S6123.7,Pg_S0587.1,Pg_S7804.2
GO:0010466	negative regulation of peptidase activity	biological_process	0.44646	1	1	2287	11	45598	Pg_S5049.1
GO:0010951	negative regulation of endopeptidase activity	biological_process	0.44646	1	1	2287	11	45598	Pg_S5049.1
GO:0048523	negative regulation of cellular process	biological_process	0.44667	1	15	2287	287	45598	Pg_S1915.3,Pg_S1237.36,Pg_S1703.39,Pg_S0290.6,Pg_S1106.22,Pg_S7221.6,Pg_S1615.12,Pg_S7494.3,Pg_S5370.5,Pg_S0765.9,Pg_S4553.1,Pg_S3535.2,Pg_S5049.1,Pg_S6370.2,Pg_S0810.67
GO:0009036	Type II site-specific deoxyribonuclease activity	molecular_function	0.44684	1	3	2287	48	45598	Pg_S3260.5,Pg_S1501.33,Pg_S1038.11
GO:0015666	restriction endodeoxyribonuclease activity	molecular_function	0.44684	1	3	2287	48	45598	Pg_S1038.11,Pg_S1501.33,Pg_S3260.5
GO:0019887	protein kinase regulator activity	molecular_function	0.44757	1	4	2287	69	45598	Pg_S1915.3,Pg_S1626.3,Pg_S7221.6,Pg_S1106.22
GO:0009271	phage shock	biological_process	0.44939	1	2	2287	29	45598	Pg_S3669.6,Pg_S6023.1
GO:0044179	hemolysis in other organism	biological_process	0.44958	1	2	2287	29	45598	XLOC_385047,XLOC_055994
GO:0051715	cytolysis in other organism	biological_process	0.44958	1	2	2287	29	45598	XLOC_385047,XLOC_055994
GO:0000103	sulfate assimilation	biological_process	0.4502	1	5	2287	84	45598	Pg_S1774.28,Pg_S0519.50,Pg_S1845.6,XLOC_060442,Pg_S4009.10
GO:0004020	adenylylsulfate kinase activity	molecular_function	0.4502	1	5	2287	84	45598	Pg_S0519.50,Pg_S1845.6,XLOC_060442,Pg_S1774.28,Pg_S4009.10
GO:0007346	regulation of mitotic cell cycle	biological_process	0.45256	1	4	2287	68	45598	Pg_S1887.9,Pg_S4553.1,Pg_S6577.5,Pg_S0810.67
GO:0009057	macromolecule catabolic process	biological_process	0.45361	1	31	2287	585	45598	XLOC_307799,Pg_S5473.2,Pg_S0981.18,Pg_S4484.10,Pg_S1798.6,XLOC_230519,Pg_S7471.1,Pg_S1774.5,Pg_S3759.1,Pg_S0491.15,Pg_S0399.47,Pg_S0823.2,Pg_S1887.9,Pg_S2323.1,Pg_S1345.5,Pg_S1368.2,Pg_S0186.8,Pg_S2665.6,Pg_S0227.6,Pg_S1255.25,Pg_S2631.6,XLOC_208527,Pg_S2935.1,XLOC_230567,Pg_S4442.9,Pg_S6571.5,Pg_S6430.3,Pg_S1220.6,Pg_S2410.1,Pg_S0981.26,Pg_S6113.2
GO:0033057	multicellular organismal reproductive behavior	biological_process	0.45414	1	1	2287	11	45598	Pg_S5402.10
GO:0045297	post-mating behavior	biological_process	0.45414	1	1	2287	11	45598	Pg_S5402.10
GO:0045924	regulation of female receptivity	biological_process	0.45414	1	1	2287	11	45598	Pg_S5402.10
GO:0046008	regulation of female receptivity, post-mating	biological_process	0.45414	1	1	2287	11	45598	Pg_S5402.10
GO:0060180	female mating behavior	biological_process	0.45414	1	1	2287	11	45598	Pg_S5402.10
GO:0004879	ligand-activated sequence-specific DNA binding RNA polymerase II transcription factor activity	molecular_function	0.45498	1	2	2287	31	45598	Pg_S8449.1,XLOC_058044
GO:0004882	androgen receptor activity	molecular_function	0.45498	1	2	2287	31	45598	XLOC_058044,Pg_S8449.1
GO:0030521	androgen receptor signaling pathway	biological_process	0.45498	1	2	2287	31	45598	Pg_S8449.1,XLOC_058044
GO:0055082	cellular chemical homeostasis	biological_process	0.45753	1	7	2287	130	45598	XLOC_528729,Pg_S2472.21,Pg_S1286.12,Pg_S1726.2,XLOC_241369,Pg_S1862.9,Pg_S8874.2
GO:0006954	inflammatory response	biological_process	0.4587	1	1	2287	11	45598	Pg_S1051.12
GO:0033365	protein localization to organelle	biological_process	0.45886	1	23	2287	425	45598	Pg_S2569.13,XLOC_288703,Pg_S0234.20,Pg_S1145.9,Pg_S1774.17,Pg_S1242.42,Pg_S3761.22,Pg_S1108.18,Pg_S5042.5,XLOC_060442,Pg_S2971.33,Pg_S0143.1,Pg_S5949.7,Pg_S2977.1,XLOC_183439,Pg_S0631.1,Pg_S1019.3,Pg_S1774.28,Pg_S1862.9,Pg_S0519.50,Pg_S0292.13,Pg_S0808.7,Pg_S6474.6
GO:0010340	carboxyl-O-methyltransferase activity	molecular_function	0.45889	1	5	2287	86	45598	Pg_S3527.15,Pg_S1110.9,Pg_S1203.8,Pg_S3854.1,Pg_S3582.11
GO:0051998	protein carboxyl O-methyltransferase activity	molecular_function	0.45889	1	5	2287	86	45598	Pg_S1203.8,Pg_S3854.1,Pg_S3582.11,Pg_S3527.15,Pg_S1110.9
GO:0008158	hedgehog receptor activity	molecular_function	0.45968	1	1	2287	11	45598	Pg_S3303.1
GO:0005850	eukaryotic translation initiation factor 2 complex	cellular_component	0.46024	1	1	2287	11	45598	XLOC_249805
GO:0007268	synaptic transmission	biological_process	0.4605	1	2	2287	30	45598	Pg_S4623.5,Pg_S4671.2
GO:0019226	transmission of nerve impulse	biological_process	0.4605	1	2	2287	30	45598	Pg_S4671.2,Pg_S4623.5
GO:0035637	multicellular organismal signaling	biological_process	0.4605	1	2	2287	30	45598	Pg_S4623.5,Pg_S4671.2
GO:0000128	flocculation	biological_process	0.46104	1	1	2287	11	45598	Pg_S3650.10
GO:0007018	microtubule-based movement	biological_process	0.46193	1	13	2287	231	45598	Pg_S7167.2,Pg_S0988.29,Pg_S0923.5,Pg_S3730.2,Pg_S0638.21,Pg_S1845.24,Pg_S3027.7,Pg_S1637.2,Pg_S0085.70,Pg_S5104.2,Pg_S0227.2,Pg_S1514.2,Pg_S1678.29
GO:0071705	nitrogen compound transport	biological_process	0.46317	1	18	2287	348	45598	Pg_S1507.32,XLOC_506370,Pg_S0164.14,Pg_S5902.4,Pg_S6136.5,Pg_S4028.7,Pg_S2179.17,Pg_S0845.13,Pg_S1434.7,Pg_S0358.22,Pg_S3187.4,Pg_S3161.7,Pg_S1164.3,Pg_S5910.5,XLOC_016914,Pg_S0384.25,Pg_S1658.22,Pg_S2223.14
GO:0045158	electron transporter, transferring electrons within cytochrome b6/f complex of photosystem II activity	molecular_function	0.46331	1	1	2287	11	45598	Pg_S0883.13
GO:0009439	cyanate metabolic process	biological_process	0.46582	1	1	2287	12	45598	Pg_S2046.3
GO:0030518	intracellular steroid hormone receptor signaling pathway	biological_process	0.46706	1	2	2287	32	45598	XLOC_058044,Pg_S8449.1
GO:0030522	intracellular receptor signaling pathway	biological_process	0.46706	1	2	2287	32	45598	XLOC_058044,Pg_S8449.1
GO:0031145	anaphase-promoting complex-dependent proteasomal ubiquitin-dependent protein catabolic process	biological_process	0.46757	1	1	2287	12	45598	Pg_S1887.9
GO:0017070	U6 snRNA binding	molecular_function	0.46782	1	1	2287	11	45598	Pg_S6941.8
GO:0005785	signal recognition particle receptor complex	cellular_component	0.4687	1	1	2287	12	45598	Pg_S3751.11
GO:0008233	peptidase activity	molecular_function	0.47014	1	103	2287	1993	45598	Pg_S2410.1,Pg_S6113.2,Pg_S8698.2,Pg_S0851.2,Pg_S1305.4,Pg_S5042.7,Pg_S5217.1,Pg_S0785.55,Pg_S6896.2,Pg_S0804.52,Pg_S2435.10,Pg_S6981.1,Pg_S5706.4,Pg_S1552.29,Pg_S1779.7,Pg_S0547.1,Pg_S0050.2,Pg_S1726.2,Pg_S5743.7,Pg_S0327.40,Pg_S0709.1,Pg_S2435.8,Pg_S2755.6,Pg_S1507.32,Pg_S2225.1,Pg_S1963.1,Pg_S7566.2,Pg_S0671.1,Pg_S2093.20,Pg_S4590.8,XLOC_520619,Pg_S0637.28,Pg_S4888.12,Pg_S2608.6,Pg_S0213.81,Pg_…
GO:0050852	T cell receptor signaling pathway	biological_process	0.47025	1	1	2287	13	45598	Pg_S2891.3
GO:0030597	RNA glycosylase activity	molecular_function	0.47057	1	1	2287	14	45598	Pg_S0765.9
GO:0030598	rRNA N-glycosylase activity	molecular_function	0.47057	1	1	2287	14	45598	Pg_S0765.9
GO:0007218	neuropeptide signaling pathway	biological_process	0.47125	1	3	2287	50	45598	Pg_S1804.3,Pg_S2145.36,Pg_S4675.1
GO:0006406	mRNA export from nucleus	biological_process	0.47162	1	2	2287	31	45598	Pg_S0164.14,Pg_S5910.5
GO:0008725	DNA-3-methyladenine glycosylase activity	molecular_function	0.47207	1	2	2287	30	45598	Pg_S3277.2,Pg_S6467.1
GO:0043733	DNA-3-methylbase glycosylase activity	molecular_function	0.47207	1	2	2287	30	45598	Pg_S3277.2,Pg_S6467.1
GO:0033218	amide binding	molecular_function	0.47325	1	3	2287	48	45598	Pg_S0292.13,Pg_S1145.9,Pg_S0234.20
GO:0006816	calcium ion transport	biological_process	0.47345	1	3	2287	51	45598	Pg_S6261.1,Pg_S1915.32,XLOC_208705
GO:0052652	cyclic purine nucleotide metabolic process	biological_process	0.47395	1	1	2287	12	45598	Pg_S0590.1
GO:0016728	oxidoreductase activity, acting on CH or CH2 groups, disulfide as acceptor	molecular_function	0.47418	1	1	2287	13	45598	Pg_S0420.8
GO:0019866	organelle inner membrane	cellular_component	0.47516	1	16	2287	300	45598	Pg_S3248.1,XLOC_203054,Pg_S1019.3,Pg_S5910.11,Pg_S0050.2,Pg_S1189.4,Pg_S1035.9,XLOC_057560,Pg_S0400.26,Pg_S3876.10,Pg_S6962.2,Pg_S1275.6,Pg_S2606.7,Pg_S6406.13,Pg_S0812.14,Pg_S0232.24
GO:0008686	3,4-dihydroxy-2-butanone-4-phosphate synthase activity	molecular_function	0.47544	1	1	2287	13	45598	Pg_S4380.15
GO:0005802	trans-Golgi network	cellular_component	0.47597	1	1	2287	12	45598	Pg_S6850.1
GO:0006893	Golgi to plasma membrane transport	biological_process	0.47597	1	1	2287	12	45598	Pg_S6850.1
GO:0032386	regulation of intracellular transport	biological_process	0.47597	1	1	2287	12	45598	Pg_S6850.1
GO:0032388	positive regulation of intracellular transport	biological_process	0.47597	1	1	2287	12	45598	Pg_S6850.1
GO:0033157	regulation of intracellular protein transport	biological_process	0.47597	1	1	2287	12	45598	Pg_S6850.1
GO:0042996	regulation of Golgi to plasma membrane protein transport	biological_process	0.47597	1	1	2287	12	45598	Pg_S6850.1
GO:0042998	positive regulation of Golgi to plasma membrane protein transport	biological_process	0.47597	1	1	2287	12	45598	Pg_S6850.1
GO:0043001	Golgi to plasma membrane protein transport	biological_process	0.47597	1	1	2287	12	45598	Pg_S6850.1
GO:0051050	positive regulation of transport	biological_process	0.47597	1	1	2287	12	45598	Pg_S6850.1
GO:0051222	positive regulation of protein transport	biological_process	0.47597	1	1	2287	12	45598	Pg_S6850.1
GO:0071253	connexin binding	molecular_function	0.47597	1	1	2287	12	45598	Pg_S6850.1
GO:0090316	positive regulation of intracellular protein transport	biological_process	0.47597	1	1	2287	12	45598	Pg_S6850.1
GO:0051726	regulation of cell cycle	biological_process	0.47604	1	12	2287	235	45598	Pg_S1915.3,Pg_S0354.6,Pg_S7221.6,Pg_S2526.4,Pg_S1106.22,Pg_S0883.9,Pg_S1887.9,Pg_S1615.12,Pg_S3064.5,Pg_S0810.67,Pg_S6577.5,Pg_S4553.1
GO:0030855	epithelial cell differentiation	biological_process	0.47636	1	1	2287	12	45598	XLOC_293602
GO:0060429	epithelium development	biological_process	0.47636	1	1	2287	12	45598	XLOC_293602
GO:0006848	pyruvate transport	biological_process	0.47735	1	1	2287	12	45598	XLOC_203054
GO:0006850	mitochondrial pyruvate transport	biological_process	0.47735	1	1	2287	12	45598	XLOC_203054
GO:0015923	mannosidase activity	molecular_function	0.47752	1	3	2287	48	45598	Pg_S1097.9,Pg_S0102.44,Pg_S2538.10
GO:0031640	killing of cells of other organism	biological_process	0.47783	1	2	2287	31	45598	XLOC_385047,XLOC_055994
GO:0044364	disruption of cells of other organism	biological_process	0.47783	1	2	2287	31	45598	XLOC_055994,XLOC_385047
GO:0046983	protein dimerization activity	molecular_function	0.47799	1	48	2287	954	45598	XLOC_284224,Pg_S1446.8,Pg_S1941.17,Pg_S3090.2,Pg_S3345.6,Pg_S1879.25,Pg_S2588.3,Pg_S1604.4,Pg_S3669.6,Pg_S5910.11,Pg_S0536.73,Pg_S5540.1,Pg_S0976.5,Pg_S1993.15,XLOC_403008,Pg_S0520.7,Pg_S2973.10,Pg_S3761.22,Pg_S0201.1,Pg_S1050.14,Pg_S1038.11,Pg_S5910.5,Pg_S4435.6,Pg_S8510.3,Pg_S1346.12,Pg_S7088.4,Pg_S0096.36,Pg_S7453.5,Pg_S5719.2,Pg_S0497.8,Pg_S0111.6,Pg_S1852.20,Pg_S1388.4,Pg_S3178.12,Pg_S1214.1…
GO:0004064	arylesterase activity	molecular_function	0.47828	1	1	2287	12	45598	Pg_S1335.38
GO:0009396	folic acid-containing compound biosynthetic process	biological_process	0.47829	1	3	2287	50	45598	Pg_S2606.4,Pg_S6848.2,Pg_S1451.9
GO:0006432	phenylalanyl-tRNA aminoacylation	biological_process	0.47991	1	1	2287	12	45598	Pg_S1330.14
GO:0007094	mitotic spindle assembly checkpoint	biological_process	0.48034	1	2	2287	32	45598	Pg_S0810.67,Pg_S4553.1
GO:0031577	spindle checkpoint	biological_process	0.48034	1	2	2287	32	45598	Pg_S4553.1,Pg_S0810.67
GO:0045839	negative regulation of mitosis	biological_process	0.48034	1	2	2287	32	45598	Pg_S4553.1,Pg_S0810.67
GO:0045841	negative regulation of mitotic metaphase/anaphase transition	biological_process	0.48034	1	2	2287	32	45598	Pg_S0810.67,Pg_S4553.1
GO:0051784	negative regulation of nuclear division	biological_process	0.48034	1	2	2287	32	45598	Pg_S0810.67,Pg_S4553.1
GO:0071173	spindle assembly checkpoint	biological_process	0.48034	1	2	2287	32	45598	Pg_S0810.67,Pg_S4553.1
GO:0071174	mitotic spindle checkpoint	biological_process	0.48034	1	2	2287	32	45598	Pg_S0810.67,Pg_S4553.1
GO:1902100	negative regulation of metaphase/anaphase transition of cell cycle	biological_process	0.48034	1	2	2287	32	45598	Pg_S0810.67,Pg_S4553.1
GO:0006220	pyrimidine nucleotide metabolic process	biological_process	0.48043	1	3	2287	50	45598	XLOC_161413,Pg_S3277.10,XLOC_212995
GO:0016846	carbon-sulfur lyase activity	molecular_function	0.481	1	3	2287	49	45598	Pg_S2532.2,XLOC_067499,Pg_S4836.10
GO:0019784	NEDD8-specific protease activity	molecular_function	0.48137	1	1	2287	13	45598	Pg_S2810.28
GO:0043086	negative regulation of catalytic activity	biological_process	0.48234	1	2	2287	32	45598	Pg_S5049.1,Pg_S0189.6
GO:0044092	negative regulation of molecular function	biological_process	0.48234	1	2	2287	32	45598	Pg_S0189.6,Pg_S5049.1
GO:0006879	cellular iron ion homeostasis	biological_process	0.48299	1	2	2287	31	45598	XLOC_528729,Pg_S1286.12
GO:0055072	iron ion homeostasis	biological_process	0.48299	1	2	2287	31	45598	XLOC_528729,Pg_S1286.12
GO:0006906	vesicle fusion	biological_process	0.48371	1	1	2287	12	45598	Pg_S0718.8
GO:0048280	vesicle fusion with Golgi apparatus	biological_process	0.48371	1	1	2287	12	45598	Pg_S0718.8
GO:0042886	amide transport	biological_process	0.48435	1	2	2287	32	45598	Pg_S5902.4,Pg_S0164.14
GO:0007617	mating behavior	biological_process	0.48461	1	1	2287	12	45598	Pg_S5402.10
GO:0019098	reproductive behavior	biological_process	0.48461	1	1	2287	12	45598	Pg_S5402.10
GO:0006505	GPI anchor metabolic process	biological_process	0.48486	1	9	2287	166	45598	Pg_S5633.3,Pg_S1033.3,Pg_S4590.8,Pg_S0826.1,Pg_S4255.1,Pg_S1516.5,Pg_S0975.15,Pg_S0219.37,Pg_S2612.5
GO:0003917	DNA topoisomerase type I activity	molecular_function	0.48521	1	1	2287	12	45598	Pg_S0536.6
GO:0048285	organelle fission	biological_process	0.48551	1	10	2287	193	45598	Pg_S7323.3,Pg_S1700.14,Pg_S1887.9,Pg_S6577.5,Pg_S0204.1,Pg_S0810.67,Pg_S3876.10,Pg_S4553.1,Pg_S5850.4,Pg_S1563.19
GO:0009452	7-methylguanosine RNA capping	biological_process	0.48671	1	3	2287	48	45598	Pg_S2061.10,Pg_S1203.8,XLOC_422599
GO:0036260	RNA capping	biological_process	0.48671	1	3	2287	48	45598	XLOC_422599,Pg_S1203.8,Pg_S2061.10
GO:0008608	attachment of spindle microtubules to kinetochore	biological_process	0.48791	1	5	2287	94	45598	Pg_S4237.7,Pg_S5850.4,Pg_S0402.33,Pg_S8915.2,Pg_S5438.4
GO:0003873	6-phosphofructo-2-kinase activity	molecular_function	0.48802	1	3	2287	49	45598	Pg_S3726.9,XLOC_060442,Pg_S7126.4
GO:0006000	fructose metabolic process	biological_process	0.48802	1	3	2287	49	45598	Pg_S7126.4,XLOC_060442,Pg_S3726.9
GO:0042597	periplasmic space	cellular_component	0.48847	1	3	2287	52	45598	Pg_S1700.14,Pg_S7323.3,Pg_S0061.73
GO:0070011	peptidase activity, acting on L-amino acid peptides	molecular_function	0.48933	1	96	2287	1866	45598	Pg_S0804.52,Pg_S2435.10,Pg_S5042.7,Pg_S0785.55,Pg_S5217.1,Pg_S1305.4,Pg_S2410.1,Pg_S6113.2,Pg_S8698.2,Pg_S0851.2,Pg_S1779.7,Pg_S1552.29,Pg_S6981.1,Pg_S5706.4,Pg_S0709.1,Pg_S5743.7,Pg_S0050.2,Pg_S0547.1,Pg_S1726.2,Pg_S1963.1,Pg_S2225.1,Pg_S1507.32,Pg_S2435.8,Pg_S2755.6,Pg_S4590.8,Pg_S2093.20,Pg_S7566.2,Pg_S0671.1,Pg_S2608.6,Pg_S4888.12,Pg_S0823.2,Pg_S0213.81,Pg_S0637.28,XLOC_520619,XLOC_301404,XLO…
GO:0008918	lipopolysaccharide 3-alpha-galactosyltransferase activity	molecular_function	0.49258	1	1	2287	13	45598	Pg_S8559.1
GO:0035250	UDP-galactosyltransferase activity	molecular_function	0.49258	1	1	2287	13	45598	Pg_S8559.1
GO:0051321	meiotic cell cycle	biological_process	0.49835	1	3	2287	54	45598	Pg_S4369.16,Pg_S1615.12,Pg_S4825.6
GO:0071107	response to parathyroid hormone stimulus	biological_process	0.49924	1	1	2287	13	45598	Pg_S0740.18
GO:0060627	regulation of vesicle-mediated transport	biological_process	0.50013	1	1	2287	13	45598	Pg_S6850.1
GO:0048878	chemical homeostasis	biological_process	0.50064	1	7	2287	135	45598	Pg_S8874.2,Pg_S1862.9,XLOC_241369,Pg_S1726.2,Pg_S2472.21,XLOC_528729,Pg_S1286.12
GO:0016762	xyloglucan:xyloglucosyl transferase activity	molecular_function	0.50116	1	3	2287	57	45598	XLOC_029186,Pg_S1858.19,Pg_S3718.1
GO:0048046	apoplast	cellular_component	0.50116	1	3	2287	57	45598	XLOC_029186,Pg_S1858.19,Pg_S3718.1
GO:0051049	regulation of transport	biological_process	0.50124	1	3	2287	51	45598	Pg_S6261.1,Pg_S1915.32,Pg_S6850.1
GO:0009190	cyclic nucleotide biosynthetic process	biological_process	0.50208	1	1	2287	13	45598	Pg_S0590.1
GO:0030976	thiamine pyrophosphate binding	molecular_function	0.50271	1	4	2287	70	45598	Pg_S1908.21,Pg_S2229.10,Pg_S1551.6,Pg_S9207.1
GO:0033013	tetrapyrrole metabolic process	biological_process	0.50361	1	18	2287	349	45598	Pg_S0925.47,Pg_S3064.5,Pg_S0341.6,Pg_S3615.10,Pg_S0442.55,Pg_S4206.2,Pg_S0536.6,Pg_S1347.19,Pg_S5287.7,Pg_S3346.6,Pg_S4604.7,Pg_S0856.10,Pg_S4155.1,Pg_S1940.1,Pg_S1501.17,Pg_S1645.6,Pg_S2093.20,Pg_S4083.1
GO:0051302	regulation of cell division	biological_process	0.50585	1	2	2287	33	45598	Pg_S2061.10,Pg_S3064.5
GO:0010008	endosome membrane	cellular_component	0.50594	1	1	2287	13	45598	Pg_S5049.1
GO:0004615	phosphomannomutase activity	molecular_function	0.50781	1	1	2287	14	45598	Pg_S0718.2
GO:0009226	nucleotide-sugar biosynthetic process	biological_process	0.50781	1	1	2287	14	45598	Pg_S0718.2
GO:0009298	GDP-mannose biosynthetic process	biological_process	0.50781	1	1	2287	14	45598	Pg_S0718.2
GO:0019673	GDP-mannose metabolic process	biological_process	0.50781	1	1	2287	14	45598	Pg_S0718.2
GO:0006515	misfolded or incompletely synthesized protein catabolic process	biological_process	0.50819	1	1	2287	15	45598	XLOC_307799
GO:0031144	proteasome localization	biological_process	0.50819	1	1	2287	15	45598	XLOC_307799
GO:0034629	cellular protein complex localization	biological_process	0.50819	1	1	2287	15	45598	XLOC_307799
GO:0035966	response to topologically incorrect protein	biological_process	0.50819	1	1	2287	15	45598	XLOC_307799
GO:0035967	cellular response to topologically incorrect protein	biological_process	0.50819	1	1	2287	15	45598	XLOC_307799
GO:0051788	response to misfolded protein	biological_process	0.50819	1	1	2287	15	45598	XLOC_307799
GO:0071218	cellular response to misfolded protein	biological_process	0.50819	1	1	2287	15	45598	XLOC_307799
GO:0071630	nucleus-associated proteasomal ubiquitin-dependent protein catabolic process	biological_process	0.50819	1	1	2287	15	45598	XLOC_307799
GO:0003707	steroid hormone receptor activity	molecular_function	0.50884	1	2	2287	35	45598	Pg_S8449.1,XLOC_058044
GO:0004019	adenylosuccinate synthase activity	molecular_function	0.50922	1	1	2287	13	45598	Pg_S5119.1
GO:0005310	dicarboxylic acid transmembrane transporter activity	molecular_function	0.51023	1	1	2287	14	45598	Pg_S1507.32
GO:0051539	4 iron, 4 sulfur cluster binding	molecular_function	0.5132	1	3	2287	51	45598	Pg_S3765.2,Pg_S3759.20,Pg_S3887.15
GO:0009890	negative regulation of biosynthetic process	biological_process	0.51356	1	6	2287	116	45598	Pg_S5370.5,Pg_S1703.39,Pg_S0290.6,Pg_S0765.9,Pg_S3535.2,Pg_S6370.2
GO:0003924	GTPase activity	molecular_function	0.51412	1	48	2287	911	45598	Pg_S5042.5,Pg_S2745.4,Pg_S1242.42,Pg_S1774.17,Pg_S3751.11,Pg_S3736.6,Pg_S5918.1,Pg_S0161.27,Pg_S0143.1,Pg_S4009.10,Pg_S1845.6,Pg_S0400.8,Pg_S2871.29,Pg_S1307.3,Pg_S0804.5,Pg_S0403.9,Pg_S2917.15,Pg_S1768.1,Pg_S3726.9,Pg_S1858.12,Pg_S7126.4,Pg_S5818.1,Pg_S0519.50,Pg_S1774.28,Pg_S0605.4,Pg_S2015.26,Pg_S1049.47,Pg_S0190.13,Pg_S0142.32,Pg_S3064.27,Pg_S1116.10,Pg_S1334.14,Pg_S6725.4,Pg_S0516.25,Pg_S064…
GO:0017006	protein-tetrapyrrole linkage	biological_process	0.51637	1	1	2287	14	45598	Pg_S1576.18
GO:0009262	deoxyribonucleotide metabolic process	biological_process	0.51647	1	1	2287	14	45598	Pg_S5101.8
GO:0008252	nucleotidase activity	molecular_function	0.51671	1	1	2287	14	45598	Pg_S5101.8
GO:0008253	5'-nucleotidase activity	molecular_function	0.51671	1	1	2287	14	45598	Pg_S5101.8
GO:0001906	cell killing	biological_process	0.51679	1	2	2287	34	45598	XLOC_055994,XLOC_385047
GO:0046916	cellular transition metal ion homeostasis	biological_process	0.51741	1	2	2287	33	45598	XLOC_528729,Pg_S1286.12
GO:0055076	transition metal ion homeostasis	biological_process	0.51741	1	2	2287	33	45598	XLOC_528729,Pg_S1286.12
GO:0042030	ATPase inhibitor activity	molecular_function	0.5184	1	2	2287	34	45598	XLOC_208705,Pg_S0189.6
GO:0016311	dephosphorylation	biological_process	0.51913	1	6	2287	109	45598	Pg_S3887.24,Pg_S0961.53,Pg_S3414.7,Pg_S2241.28,Pg_S2207.4,Pg_S3226.14
GO:0030145	manganese ion binding	molecular_function	0.5196	1	2	2287	34	45598	Pg_S1171.12,Pg_S0318.32
GO:0009975	cyclase activity	molecular_function	0.52048	1	2	2287	33	45598	Pg_S4924.3,Pg_S0590.1
GO:0005743	mitochondrial inner membrane	cellular_component	0.5219	1	15	2287	288	45598	Pg_S5910.11,Pg_S0232.24,Pg_S0812.14,Pg_S0050.2,Pg_S6962.2,Pg_S1275.6,Pg_S2606.7,Pg_S6406.13,Pg_S0400.26,Pg_S1019.3,XLOC_203054,Pg_S3248.1,XLOC_057560,Pg_S1035.9,Pg_S1189.4
GO:0045333	cellular respiration	biological_process	0.52511	1	13	2287	252	45598	Pg_S2231.2,Pg_S5402.10,Pg_S4665.8,Pg_S1050.14,Pg_S9207.1,XLOC_216227,Pg_S2159.18,Pg_S6406.13,Pg_S0497.8,Pg_S8684.1,Pg_S2692.25,Pg_S1935.18,Pg_S2148.7
GO:0006338	chromatin remodeling	biological_process	0.52545	1	10	2287	203	45598	Pg_S4225.2,Pg_S2010.18,Pg_S0109.21,Pg_S1119.7,Pg_S4817.3,Pg_S6489.3,Pg_S5948.1,Pg_S4415.8,Pg_S1231.18,Pg_S0575.13
GO:0060341	regulation of cellular localization	biological_process	0.52592	1	1	2287	14	45598	Pg_S6850.1
GO:0000228	nuclear chromosome	cellular_component	0.5263	1	13	2287	259	45598	Pg_S1979.4,Pg_S6640.4,Pg_S0402.33,Pg_S6472.1,Pg_S5438.4,Pg_S4825.6,Pg_S5850.4,Pg_S4272.8,Pg_S4237.7,Pg_S3161.7,Pg_S0883.13,Pg_S8915.2,Pg_S1563.19
GO:0044249	cellular biosynthetic process	biological_process	0.52731	1	472	2287	9404	45598	Pg_S0288.34,XLOC_060527,Pg_S0536.6,Pg_S1671.24,Pg_S1066.21,Pg_S4994.7,Pg_S3285.5,Pg_S2229.17,Pg_S0472.1,XLOC_297706,Pg_S1615.29,XLOC_506370,Pg_S7514.3,Pg_S1979.4,Pg_S5750.4,Pg_S5863.1,Pg_S3761.22,Pg_S0500.16,Pg_S0093.27,Pg_S1145.9,Pg_S0222.2,XLOC_057560,Pg_S1189.4,Pg_S4604.7,Pg_S4851.12,Pg_S1990.1,XLOC_251905,Pg_S4871.3,Pg_S0740.18,Pg_S2416.6,Pg_S0096.29,Pg_S5712.7,XLOC_161413,Pg_S0266.61,Pg_S030…
GO:0008287	protein serine/threonine phosphatase complex	cellular_component	0.52823	1	2	2287	34	45598	Pg_S2207.4,Pg_S3887.24
GO:0006553	lysine metabolic process	biological_process	0.52826	1	4	2287	73	45598	Pg_S5158.9,Pg_S0889.28,Pg_S6601.1,Pg_S4362.9
GO:0006891	intra-Golgi vesicle-mediated transport	biological_process	0.52865	1	4	2287	73	45598	Pg_S6474.6,Pg_S2815.1,Pg_S2569.13,Pg_S5335.1
GO:0000784	nuclear chromosome, telomeric region	cellular_component	0.53077	1	1	2287	14	45598	Pg_S0883.13
GO:0006415	translational termination	biological_process	0.53181	1	4	2287	75	45598	Pg_S4024.2,Pg_S6487.2,Pg_S6962.2,Pg_S4533.13
GO:0019073	viral DNA genome packaging	biological_process	0.53201	1	1	2287	15	45598	Pg_S2031.4
GO:0004713	protein tyrosine kinase activity	molecular_function	0.5344	1	1	2287	15	45598	Pg_S3669.6
GO:0004872	receptor activity	molecular_function	0.53637	1	20	2287	391	45598	Pg_S1108.18,Pg_S3303.1,Pg_S8449.1,Pg_S0798.2,Pg_S0981.26,Pg_S3414.7,XLOC_058044,Pg_S1084.7,XLOC_055994,Pg_S1749.20,Pg_S1671.9,Pg_S0108.22,Pg_S6328.12,Pg_S1957.7,Pg_S1736.9,Pg_S1726.2,Pg_S5234.11,Pg_S1979.4,Pg_S0708.2,Pg_S1066.21
GO:0045934	negative regulation of nucleobase-containing compound metabolic process	biological_process	0.53659	1	4	2287	77	45598	Pg_S0290.6,Pg_S1703.39,Pg_S6370.2,Pg_S3535.2
GO:0051172	negative regulation of nitrogen compound metabolic process	biological_process	0.53659	1	4	2287	77	45598	Pg_S6370.2,Pg_S3535.2,Pg_S1703.39,Pg_S0290.6
GO:0006672	ceramide metabolic process	biological_process	0.53744	1	1	2287	14	45598	Pg_S2773.17
GO:0017089	glycolipid transporter activity	molecular_function	0.53792	1	1	2287	14	45598	Pg_S0073.19
GO:0046836	glycolipid transport	biological_process	0.53792	1	1	2287	14	45598	Pg_S0073.19
GO:0015932	nucleobase-containing compound transmembrane transporter activity	molecular_function	0.53921	1	2	2287	36	45598	Pg_S2946.4,Pg_S4995.10
GO:0000079	regulation of cyclin-dependent protein serine/threonine kinase activity	biological_process	0.53967	1	1	2287	16	45598	Pg_S2526.4
GO:0071900	regulation of protein serine/threonine kinase activity	biological_process	0.53967	1	1	2287	16	45598	Pg_S2526.4
GO:0000042	protein targeting to Golgi	biological_process	0.54133	1	1	2287	14	45598	Pg_S6474.6
GO:0000301	retrograde transport, vesicle recycling within Golgi	biological_process	0.54133	1	1	2287	14	45598	Pg_S6474.6
GO:0034067	protein localization to Golgi apparatus	biological_process	0.54133	1	1	2287	14	45598	Pg_S6474.6
GO:0072600	establishment of protein localization to Golgi	biological_process	0.54133	1	1	2287	14	45598	Pg_S6474.6
GO:0070887	cellular response to chemical stimulus	biological_process	0.54154	1	3	2287	58	45598	XLOC_307799,Pg_S1108.18,Pg_S1726.2
GO:0006405	RNA export from nucleus	biological_process	0.54273	1	2	2287	35	45598	Pg_S0164.14,Pg_S5910.5
GO:0008081	phosphoric diester hydrolase activity	molecular_function	0.54665	1	4	2287	73	45598	Pg_S0930.37,Pg_S2618.9,Pg_S4994.6,Pg_S3684.2
GO:0009166	nucleotide catabolic process	biological_process	0.54776	1	2	2287	36	45598	Pg_S5101.8,Pg_S0189.6
GO:1901292	nucleoside phosphate catabolic process	biological_process	0.54776	1	2	2287	36	45598	Pg_S0189.6,Pg_S5101.8
GO:0003689	DNA clamp loader activity	molecular_function	0.54796	1	1	2287	14	45598	Pg_S5275.1
GO:0005657	replication fork	cellular_component	0.54796	1	1	2287	14	45598	Pg_S5275.1
GO:0005663	DNA replication factor C complex	cellular_component	0.54796	1	1	2287	14	45598	Pg_S5275.1
GO:0033170	protein-DNA loading ATPase activity	molecular_function	0.54796	1	1	2287	14	45598	Pg_S5275.1
GO:0004484	mRNA guanylyltransferase activity	molecular_function	0.54882	1	1	2287	14	45598	Pg_S0333.8
GO:0048584	positive regulation of response to stimulus	biological_process	0.54925	1	3	2287	57	45598	Pg_S2891.3,XLOC_235829,XLOC_411558
GO:0004550	nucleoside diphosphate kinase activity	molecular_function	0.54927	1	1	2287	15	45598	XLOC_161413
GO:0006165	nucleoside diphosphate phosphorylation	biological_process	0.54927	1	1	2287	15	45598	XLOC_161413
GO:0006183	GTP biosynthetic process	biological_process	0.54927	1	1	2287	15	45598	XLOC_161413
GO:0006228	UTP biosynthetic process	biological_process	0.54927	1	1	2287	15	45598	XLOC_161413
GO:0006241	CTP biosynthetic process	biological_process	0.54927	1	1	2287	15	45598	XLOC_161413
GO:0009148	pyrimidine nucleoside triphosphate biosynthetic process	biological_process	0.54927	1	1	2287	15	45598	XLOC_161413
GO:0009208	pyrimidine ribonucleoside triphosphate metabolic process	biological_process	0.54927	1	1	2287	15	45598	XLOC_161413
GO:0009209	pyrimidine ribonucleoside triphosphate biosynthetic process	biological_process	0.54927	1	1	2287	15	45598	XLOC_161413
GO:0046036	CTP metabolic process	biological_process	0.54927	1	1	2287	15	45598	XLOC_161413
GO:0046051	UTP metabolic process	biological_process	0.54927	1	1	2287	15	45598	XLOC_161413
GO:0046132	pyrimidine ribonucleoside biosynthetic process	biological_process	0.54927	1	1	2287	15	45598	XLOC_161413
GO:0046134	pyrimidine nucleoside biosynthetic process	biological_process	0.54927	1	1	2287	15	45598	XLOC_161413
GO:0046939	nucleotide phosphorylation	biological_process	0.54927	1	1	2287	15	45598	XLOC_161413
GO:0004057	arginyltransferase activity	molecular_function	0.5494	1	1	2287	15	45598	XLOC_208527
GO:0016598	protein arginylation	biological_process	0.5494	1	1	2287	15	45598	XLOC_208527
GO:0034453	microtubule anchoring	biological_process	0.54971	1	5	2287	100	45598	Pg_S5438.4,Pg_S0402.33,Pg_S8915.2,Pg_S4237.7,Pg_S5850.4
GO:0052547	regulation of peptidase activity	biological_process	0.54999	1	1	2287	15	45598	Pg_S5049.1
GO:0052548	regulation of endopeptidase activity	biological_process	0.54999	1	1	2287	15	45598	Pg_S5049.1
GO:0015276	ligand-gated ion channel activity	molecular_function	0.55153	1	7	2287	141	45598	Pg_S1084.7,Pg_S1726.2,XLOC_241369,Pg_S0108.22,Pg_S1749.20,Pg_S1979.4,Pg_S2472.21
GO:0022834	ligand-gated channel activity	molecular_function	0.55153	1	7	2287	141	45598	Pg_S2472.21,Pg_S1979.4,Pg_S0108.22,Pg_S1749.20,Pg_S1726.2,XLOC_241369,Pg_S1084.7
GO:0005811	lipid particle	cellular_component	0.55207	1	2	2287	41	45598	XLOC_379120,Pg_S0783.4
GO:0012511	monolayer-surrounded lipid storage body	cellular_component	0.55207	1	2	2287	41	45598	Pg_S0783.4,XLOC_379120
GO:0006760	folic acid-containing compound metabolic process	biological_process	0.55263	1	3	2287	56	45598	Pg_S6848.2,Pg_S2606.4,Pg_S1451.9
GO:0000276	mitochondrial proton-transporting ATP synthase complex, coupling factor F(o)	cellular_component	0.55273	1	4	2287	76	45598	Pg_S5910.11,Pg_S0400.26,XLOC_057560,Pg_S2606.7
GO:0007217	tachykinin receptor signaling pathway	biological_process	0.5529	1	1	2287	15	45598	Pg_S4671.2
GO:0016592	mediator complex	cellular_component	0.55417	1	12	2287	241	45598	Pg_S1240.22,Pg_S2472.21,Pg_S3771.4,Pg_S6370.2,Pg_S0280.46,Pg_S3027.11,Pg_S0290.6,Pg_S4429.8,Pg_S1563.19,Pg_S3171.16,Pg_S2902.12,Pg_S8208.2
GO:0034755	iron ion transmembrane transport	biological_process	0.55695	1	1	2287	15	45598	Pg_S1862.9
GO:0005496	steroid binding	molecular_function	0.5584	1	2	2287	38	45598	XLOC_058044,Pg_S8449.1
GO:0051168	nuclear export	biological_process	0.55841	1	2	2287	36	45598	Pg_S0164.14,Pg_S5910.5
GO:0003919	FMN adenylyltransferase activity	molecular_function	0.5604	1	1	2287	15	45598	Pg_S0747.36
GO:0009847	spore germination	biological_process	0.56389	1	2	2287	37	45598	Pg_S6022.1,Pg_S0804.29
GO:0006892	post-Golgi vesicle-mediated transport	biological_process	0.56448	1	1	2287	16	45598	Pg_S6850.1
GO:0016810	hydrolase activity, acting on carbon-nitrogen (but not peptide) bonds	molecular_function	0.56646	1	8	2287	155	45598	Pg_S1240.42,Pg_S2773.17,Pg_S3535.2,Pg_S3083.16,XLOC_120886,Pg_S1703.39,Pg_S1336.15,Pg_S3083.17
GO:0031555	transcriptional attenuation	biological_process	0.56669	1	1	2287	16	45598	Pg_S2292.19
GO:0031556	transcriptional attenuation by ribosome	biological_process	0.56669	1	1	2287	16	45598	Pg_S2292.19
GO:0042262	DNA protection	biological_process	0.56715	1	1	2287	16	45598	Pg_S4533.13
GO:0009218	pyrimidine ribonucleotide metabolic process	biological_process	0.56735	1	1	2287	16	45598	XLOC_161413
GO:0009220	pyrimidine ribonucleotide biosynthetic process	biological_process	0.56735	1	1	2287	16	45598	XLOC_161413
GO:0004809	tRNA (guanine-N2-)-methyltransferase activity	molecular_function	0.56748	1	1	2287	15	45598	XLOC_422599
GO:0004673	protein histidine kinase activity	molecular_function	0.56869	1	7	2287	135	45598	Pg_S1700.14,Pg_S1671.9,Pg_S7323.3,Pg_S5234.11,Pg_S0981.26,Pg_S0798.2,Pg_S1957.7
GO:0016775	phosphotransferase activity, nitrogenous group as acceptor	molecular_function	0.56869	1	7	2287	135	45598	Pg_S1957.7,Pg_S0798.2,Pg_S0981.26,Pg_S5234.11,Pg_S1671.9,Pg_S1700.14,Pg_S7323.3
GO:0000347	THO complex	cellular_component	0.56989	1	2	2287	39	45598	Pg_S0818.5,Pg_S1183.12
GO:0042802	identical protein binding	molecular_function	0.57097	1	14	2287	287	45598	Pg_S0520.7,Pg_S3761.22,Pg_S2435.5,Pg_S1214.14,Pg_S2569.13,Pg_S3669.6,Pg_S5593.1,Pg_S0956.17,Pg_S5272.2,Pg_S1346.12,Pg_S7088.4,Pg_S7453.5,Pg_S3090.2,Pg_S0111.6
GO:0045261	proton-transporting ATP synthase complex, catalytic core F(1)	cellular_component	0.57152	1	3	2287	59	45598	Pg_S0142.32,Pg_S0812.14,Pg_S2105.1
GO:0032879	regulation of localization	biological_process	0.57218	1	4	2287	79	45598	Pg_S6850.1,Pg_S1915.32,Pg_S6261.1,XLOC_411558
GO:0005783	endoplasmic reticulum	cellular_component	0.57308	1	26	2287	520	45598	Pg_S7822.1,Pg_S3571.8,Pg_S3991.17,Pg_S3205.8,Pg_S3138.9,Pg_S2324.1,Pg_S6896.2,Pg_S1108.18,Pg_S6261.1,XLOC_173093,Pg_S0388.2,Pg_S3751.11,XLOC_536197,Pg_S8430.1,Pg_S1979.18,Pg_S8874.2,Pg_S0519.50,Pg_S3767.22,Pg_S1862.9,Pg_S1815.32,Pg_S0595.28,Pg_S0327.40,Pg_S1915.32,Pg_S6647.3,Pg_S1726.2,Pg_S0688.2
GO:0005942	phosphatidylinositol 3-kinase complex	cellular_component	0.5731	1	1	2287	18	45598	Pg_S1862.9
GO:0005944	1-phosphatidylinositol-4-phosphate 3-kinase, class IB complex	cellular_component	0.5731	1	1	2287	18	45598	Pg_S1862.9
GO:0035014	phosphatidylinositol 3-kinase regulator activity	molecular_function	0.5731	1	1	2287	18	45598	Pg_S1862.9
GO:0046935	1-phosphatidylinositol-3-kinase regulator activity	molecular_function	0.5731	1	1	2287	18	45598	Pg_S1862.9
GO:0006777	Mo-molybdopterin cofactor biosynthetic process	biological_process	0.57332	1	3	2287	57	45598	Pg_S2871.29,Pg_S0519.50,Pg_S1774.28
GO:0019720	Mo-molybdopterin cofactor metabolic process	biological_process	0.57332	1	3	2287	57	45598	Pg_S0519.50,Pg_S1774.28,Pg_S2871.29
GO:0072686	mitotic spindle	cellular_component	0.57388	1	5	2287	105	45598	Pg_S4237.7,Pg_S1563.19,Pg_S8915.2,Pg_S0402.33,Pg_S5438.4
GO:0034061	DNA polymerase activity	molecular_function	0.57399	1	16	2287	327	45598	Pg_S0051.3,Pg_S0318.12,Pg_S0978.50,Pg_S6261.1,Pg_S1954.10,Pg_S8535.1,Pg_S0073.5,Pg_S1029.17,Pg_S0769.6,Pg_S1915.32,Pg_S1679.47,Pg_S0620.2,Pg_S2160.32,Pg_S0266.61,Pg_S1066.21,Pg_S4579.1
GO:0004664	prephenate dehydratase activity	molecular_function	0.57456	1	1	2287	16	45598	Pg_S1728.16
GO:0009094	L-phenylalanine biosynthetic process	biological_process	0.57456	1	1	2287	16	45598	Pg_S1728.16
GO:1902223	erythrose 4-phosphate/phosphoenolpyruvate family amino acid biosynthetic process	biological_process	0.57456	1	1	2287	16	45598	Pg_S1728.16
GO:0004096	catalase activity	molecular_function	0.57543	1	1	2287	16	45598	Pg_S0883.13
GO:0048585	negative regulation of response to stimulus	biological_process	0.57587	1	1	2287	16	45598	Pg_S1237.36
GO:0003909	DNA ligase activity	molecular_function	0.5761	1	2	2287	36	45598	Pg_S0817.6,Pg_S4919.3
GO:0034470	ncRNA processing	biological_process	0.57629	1	34	2287	672	45598	Pg_S0106.28,Pg_S0082.5,Pg_S0536.73,Pg_S6308.10,Pg_S0245.15,Pg_S2631.6,Pg_S2673.5,Pg_S0883.13,Pg_S1203.8,Pg_S1034.41,Pg_S4994.7,Pg_S3064.5,Pg_S2588.3,XLOC_422599,Pg_S3028.7,Pg_S3122.1,Pg_S3767.14,Pg_S0536.6,Pg_S3063.1,Pg_S1416.1,Pg_S5287.7,Pg_S1185.1,Pg_S2606.7,Pg_S3582.11,Pg_S1844.22,Pg_S3527.15,Pg_S1110.9,Pg_S0108.24,Pg_S1518.26,Pg_S3854.1,Pg_S1439.10,Pg_S3796.7,Pg_S3669.7,Pg_S4206.2
GO:0005768	endosome	cellular_component	0.5772	1	1	2287	16	45598	Pg_S5049.1
GO:0044440	endosomal part	cellular_component	0.5772	1	1	2287	16	45598	Pg_S5049.1
GO:0009225	nucleotide-sugar metabolic process	biological_process	0.57733	1	1	2287	17	45598	Pg_S0718.2
GO:0016655	oxidoreductase activity, acting on NAD(P)H, quinone or similar compound as acceptor	molecular_function	0.57882	1	6	2287	122	45598	Pg_S4072.17,Pg_S5145.8,Pg_S8652.1,Pg_S5168.10,Pg_S3055.8,Pg_S1745.2
GO:0003918	DNA topoisomerase type II (ATP-hydrolyzing) activity	molecular_function	0.58026	1	3	2287	59	45598	Pg_S6276.3,Pg_S8118.1,Pg_S4990.3
GO:0061505	DNA topoisomerase II activity	molecular_function	0.58026	1	3	2287	59	45598	Pg_S6276.3,Pg_S8118.1,Pg_S4990.3
GO:0006821	chloride transport	biological_process	0.58047	1	2	2287	36	45598	Pg_S0896.24,Pg_S1338.1
GO:0009664	plant-type cell wall organization	biological_process	0.58054	1	2	2287	41	45598	Pg_S0808.38,Pg_S2307.28
GO:0071669	plant-type cell wall organization or biogenesis	biological_process	0.58054	1	2	2287	41	45598	Pg_S0808.38,Pg_S2307.28
GO:0043604	amide biosynthetic process	biological_process	0.58078	1	3	2287	56	45598	Pg_S0199.5,Pg_S4851.12,Pg_S1014.4
GO:0009187	cyclic nucleotide metabolic process	biological_process	0.58088	1	1	2287	16	45598	Pg_S0590.1
GO:0000781	chromosome, telomeric region	cellular_component	0.58117	1	1	2287	16	45598	Pg_S0883.13
GO:0032270	positive regulation of cellular protein metabolic process	biological_process	0.58166	1	2	2287	39	45598	Pg_S2207.4,Pg_S3887.24
GO:0051247	positive regulation of protein metabolic process	biological_process	0.58166	1	2	2287	39	45598	Pg_S2207.4,Pg_S3887.24
GO:0015721	bile acid and bile salt transport	biological_process	0.58196	1	1	2287	16	45598	Pg_S0096.36
GO:0046982	protein heterodimerization activity	molecular_function	0.58196	1	1	2287	16	45598	Pg_S0096.36
GO:0044271	cellular nitrogen compound biosynthetic process	biological_process	0.5838	1	279	2287	5633	45598	Pg_S3346.6,Pg_S1544.5,Pg_S6123.11,Pg_S1124.21,Pg_S0587.1,Pg_S1613.20,Pg_S1501.17,Pg_S4129.6,Pg_S4321.14,Pg_S0051.3,Pg_S6300.6,Pg_S7323.3,Pg_S1507.32,Pg_S0662.38,Pg_S1149.5,Pg_S0708.24,Pg_S5274.15,Pg_S3145.1,Pg_S3414.7,Pg_S0935.6,Pg_S3639.2,Pg_S7044.2,Pg_S1954.10,XLOC_212995,Pg_S0334.11,Pg_S4627.7,Pg_S4883.15,Pg_S1867.6,Pg_S1372.12,Pg_S0925.47,Pg_S3721.1,Pg_S3664.2,Pg_S0151.6,Pg_S8208.2,Pg_S1544.1…
GO:0006402	mRNA catabolic process	biological_process	0.58474	1	4	2287	78	45598	Pg_S0186.8,Pg_S2665.6,Pg_S0981.26,Pg_S7471.1
GO:0031503	protein complex localization	biological_process	0.5848	1	1	2287	18	45598	XLOC_307799
GO:0004345	glucose-6-phosphate dehydrogenase activity	molecular_function	0.58508	1	1	2287	16	45598	Pg_S4497.14
GO:0006007	glucose catabolic process	biological_process	0.58514	1	11	2287	224	45598	Pg_S1531.24,Pg_S5183.4,Pg_S0426.36,Pg_S6123.7,Pg_S0587.1,Pg_S7804.2,Pg_S0857.29,Pg_S5158.12,Pg_S2891.3,Pg_S1661.18,Pg_S1815.15
GO:0019320	hexose catabolic process	biological_process	0.58514	1	11	2287	224	45598	Pg_S1531.24,Pg_S5183.4,Pg_S0426.36,Pg_S7804.2,Pg_S0587.1,Pg_S6123.7,Pg_S1661.18,Pg_S2891.3,Pg_S5158.12,Pg_S0857.29,Pg_S1815.15
GO:0000778	condensed nuclear chromosome kinetochore	cellular_component	0.58612	1	6	2287	127	45598	Pg_S1563.19,Pg_S4237.7,Pg_S5850.4,Pg_S8915.2,Pg_S0402.33,Pg_S5438.4
GO:0000780	condensed nuclear chromosome, centromeric region	cellular_component	0.58612	1	6	2287	127	45598	Pg_S5850.4,Pg_S4237.7,Pg_S1563.19,Pg_S5438.4,Pg_S0402.33,Pg_S8915.2
GO:0000942	condensed nuclear chromosome outer kinetochore	cellular_component	0.58612	1	6	2287	127	45598	Pg_S1563.19,Pg_S5850.4,Pg_S4237.7,Pg_S0402.33,Pg_S5438.4,Pg_S8915.2
GO:0042729	DASH complex	cellular_component	0.58612	1	6	2287	127	45598	Pg_S0402.33,Pg_S8915.2,Pg_S5438.4,Pg_S4237.7,Pg_S5850.4,Pg_S1563.19
GO:0019236	response to pheromone	biological_process	0.58688	1	1	2287	17	45598	Pg_S1963.17
GO:0008649	rRNA methyltransferase activity	molecular_function	0.58714	1	2	2287	37	45598	Pg_S1844.22,Pg_S3854.1
GO:0009072	aromatic amino acid family metabolic process	biological_process	0.58785	1	4	2287	78	45598	Pg_S3083.16,Pg_S3083.17,Pg_S1728.16,Pg_S1240.42
GO:0007618	mating	biological_process	0.58915	1	1	2287	17	45598	Pg_S5402.10
GO:0009279	cell outer membrane	cellular_component	0.59014	1	1	2287	16	45598	Pg_S0709.1
GO:0009916	alternative oxidase activity	molecular_function	0.59026	1	1	2287	16	45598	Pg_S1150.7
GO:0051382	kinetochore assembly	biological_process	0.5916	1	3	2287	62	45598	Pg_S6085.1,Pg_S2569.13,Pg_S4435.6
GO:0051383	kinetochore organization	biological_process	0.5916	1	3	2287	62	45598	Pg_S2569.13,Pg_S6085.1,Pg_S4435.6
GO:0046365	monosaccharide catabolic process	biological_process	0.5917	1	11	2287	225	45598	Pg_S2891.3,Pg_S1661.18,Pg_S5158.12,Pg_S0857.29,Pg_S1815.15,Pg_S5183.4,Pg_S0426.36,Pg_S1531.24,Pg_S7804.2,Pg_S0587.1,Pg_S6123.7
GO:0003950	NAD+ ADP-ribosyltransferase activity	molecular_function	0.59283	1	3	2287	58	45598	Pg_S0935.6,Pg_S7431.4,Pg_S1410.22
GO:0016670	oxidoreductase activity, acting on a sulfur group of donors, oxygen as acceptor	molecular_function	0.59355	1	2	2287	38	45598	Pg_S6304.6,Pg_S3703.5
GO:0051260	protein homooligomerization	biological_process	0.59566	1	1	2287	18	45598	XLOC_255418
GO:0044770	cell cycle phase transition	biological_process	0.598	1	5	2287	104	45598	Pg_S1887.9,Pg_S1615.12,Pg_S0810.67,Pg_S6577.5,Pg_S4553.1
GO:1901987	regulation of cell cycle phase transition	biological_process	0.598	1	5	2287	104	45598	Pg_S1887.9,Pg_S1615.12,Pg_S0810.67,Pg_S6577.5,Pg_S4553.1
GO:0006119	oxidative phosphorylation	biological_process	0.59891	1	4	2287	80	45598	Pg_S5402.10,Pg_S2231.2,Pg_S1935.18,Pg_S6406.13
GO:0042773	ATP synthesis coupled electron transport	biological_process	0.59891	1	4	2287	80	45598	Pg_S2231.2,Pg_S5402.10,Pg_S6406.13,Pg_S1935.18
GO:0016503	pheromone receptor activity	molecular_function	0.60063	1	1	2287	19	45598	Pg_S0708.2
GO:0016866	intramolecular transferase activity	molecular_function	0.60119	1	6	2287	121	45598	Pg_S0917.35,Pg_S2017.13,Pg_S7244.2,Pg_S5486.5,Pg_S0458.10,Pg_S0718.2
GO:0008094	DNA-dependent ATPase activity	molecular_function	0.60121	1	7	2287	141	45598	Pg_S8118.1,Pg_S5275.1,Pg_S6276.3,Pg_S1935.37,Pg_S0050.7,Pg_S4990.3,Pg_S5042.5
GO:0008199	ferric iron binding	molecular_function	0.60287	1	2	2287	39	45598	XLOC_528729,Pg_S1286.12
GO:0016458	gene silencing	biological_process	0.60412	1	2	2287	38	45598	Pg_S1703.39,Pg_S3535.2
GO:0006370	7-methylguanosine mRNA capping	biological_process	0.61005	1	1	2287	17	45598	Pg_S2061.10
GO:0016423	tRNA (guanine) methyltransferase activity	molecular_function	0.61168	1	3	2287	59	45598	XLOC_422599,Pg_S1203.8,Pg_S3582.11
GO:0032993	protein-DNA complex	cellular_component	0.61283	1	3	2287	64	45598	Pg_S1291.1,Pg_S0883.13,XLOC_120886
GO:0042398	cellular modified amino acid biosynthetic process	biological_process	0.61403	1	6	2287	125	45598	Pg_S2606.4,Pg_S0199.5,Pg_S6848.2,Pg_S0810.2,Pg_S1451.9,XLOC_251905
GO:0006401	RNA catabolic process	biological_process	0.61419	1	4	2287	81	45598	Pg_S7471.1,Pg_S0186.8,Pg_S2665.6,Pg_S0981.26
GO:0007093	mitotic cell cycle checkpoint	biological_process	0.61426	1	2	2287	41	45598	Pg_S4553.1,Pg_S0810.67
GO:0033644	host cell membrane	cellular_component	0.61447	1	4	2287	82	45598	Pg_S3876.10,Pg_S5495.8,Pg_S4010.16,Pg_S3332.9
GO:0004520	endodeoxyribonuclease activity	molecular_function	0.61579	1	4	2287	83	45598	Pg_S1501.33,Pg_S3260.5,Pg_S1038.11,Pg_S0318.32
GO:0005885	Arp2/3 protein complex	cellular_component	0.61583	1	1	2287	17	45598	Pg_S0298.15
GO:0007586	digestion	biological_process	0.61648	1	1	2287	18	45598	Pg_S0234.20
GO:0047396	glycosylphosphatidylinositol diacylglycerol-lyase activity	molecular_function	0.61698	1	1	2287	18	45598	Pg_S4924.3
GO:0008134	transcription factor binding	molecular_function	0.6171	1	19	2287	382	45598	Pg_S7453.5,Pg_S0808.7,Pg_S1346.12,Pg_S7088.4,Pg_S0111.6,Pg_S3090.2,Pg_S5272.2,Pg_S1768.1,Pg_S3669.6,Pg_S1214.14,Pg_S8587.2,Pg_S0710.16,Pg_S1104.11,Pg_S6123.11,Pg_S2745.4,Pg_S3761.22,Pg_S1242.42,Pg_S0520.7,Pg_S2569.13
GO:0001871	pattern binding	molecular_function	0.61855	1	4	2287	83	45598	Pg_S4812.3,Pg_S1570.5,XLOC_134415,Pg_S2124.27
GO:0030247	polysaccharide binding	molecular_function	0.61855	1	4	2287	83	45598	Pg_S1570.5,Pg_S4812.3,Pg_S2124.27,XLOC_134415
GO:0004826	phenylalanine-tRNA ligase activity	molecular_function	0.61924	1	1	2287	18	45598	Pg_S1330.14
GO:0008092	cytoskeletal protein binding	molecular_function	0.62115	1	38	2287	775	45598	XLOC_509624,Pg_S0741.61,Pg_S3730.2,Pg_S5850.4,Pg_S1671.32,Pg_S4155.1,XLOC_039280,Pg_S5593.1,Pg_S0358.18,Pg_S0988.29,Pg_S1145.17,Pg_S3035.17,XLOC_070574,Pg_S1678.29,Pg_S1514.2,Pg_S0575.5,Pg_S0923.5,Pg_S5529.11,Pg_S2971.33,Pg_S7167.2,Pg_S0204.1,Pg_S6276.3,Pg_S0638.21,Pg_S0245.1,Pg_S0388.18,Pg_S0227.2,Pg_S5104.2,Pg_S1845.24,Pg_S1713.21,Pg_S1637.2,Pg_S3027.7,Pg_S0472.25,Pg_S1671.33,Pg_S3669.6,Pg_S029…
GO:0044218	other organism cell membrane	cellular_component	0.62128	1	4	2287	83	45598	Pg_S3332.9,Pg_S4010.16,Pg_S5495.8,Pg_S3876.10
GO:0044279	other organism membrane	cellular_component	0.62128	1	4	2287	83	45598	Pg_S3332.9,Pg_S3876.10,Pg_S5495.8,Pg_S4010.16
GO:0006479	protein methylation	biological_process	0.62135	1	5	2287	101	45598	Pg_S1110.9,Pg_S0219.8,Pg_S3582.11,Pg_S2438.5,Pg_S1203.8
GO:0008213	protein alkylation	biological_process	0.62135	1	5	2287	101	45598	Pg_S3582.11,Pg_S0219.8,Pg_S1203.8,Pg_S2438.5,Pg_S1110.9
GO:0044743	intracellular protein transmembrane import	biological_process	0.62154	1	3	2287	59	45598	Pg_S1108.18,Pg_S1862.9,XLOC_288703
GO:0065002	intracellular protein transmembrane transport	biological_process	0.62154	1	3	2287	59	45598	XLOC_288703,Pg_S1862.9,Pg_S1108.18
GO:0001076	RNA polymerase II transcription factor binding transcription factor activity	molecular_function	0.6243	1	11	2287	232	45598	Pg_S4429.8,Pg_S0290.6,Pg_S8208.2,Pg_S3171.16,Pg_S1563.19,Pg_S3771.4,Pg_S2472.21,Pg_S1240.22,Pg_S0280.46,Pg_S3027.11,Pg_S6370.2
GO:0001104	RNA polymerase II transcription cofactor activity	molecular_function	0.6243	1	11	2287	232	45598	Pg_S1240.22,Pg_S2472.21,Pg_S3771.4,Pg_S6370.2,Pg_S0280.46,Pg_S3027.11,Pg_S0290.6,Pg_S4429.8,Pg_S1563.19,Pg_S3171.16,Pg_S8208.2
GO:0030312	external encapsulating structure	cellular_component	0.62613	1	13	2287	286	45598	Pg_S5470.6,Pg_S1858.19,Pg_S1348.5,Pg_S0213.45,Pg_S0709.1,Pg_S1749.20,Pg_S3718.1,Pg_S1692.9,XLOC_029186,Pg_S3904.13,Pg_S7123.1,Pg_S2608.6,Pg_S0765.23
GO:0009164	nucleoside catabolic process	biological_process	0.62613	1	1	2287	19	45598	Pg_S1336.15
GO:0042454	ribonucleoside catabolic process	biological_process	0.62613	1	1	2287	19	45598	Pg_S1336.15
GO:1901658	glycosyl compound catabolic process	biological_process	0.62613	1	1	2287	19	45598	Pg_S1336.15
GO:0050661	NADP binding	molecular_function	0.62747	1	6	2287	127	45598	Pg_S3322.9,Pg_S1110.9,Pg_S0536.6,Pg_S4497.14,Pg_S4206.2,Pg_S3582.11
GO:0004814	arginine-tRNA ligase activity	molecular_function	0.62809	1	1	2287	20	45598	Pg_S0061.73
GO:0006420	arginyl-tRNA aminoacylation	biological_process	0.62809	1	1	2287	20	45598	Pg_S0061.73
GO:1901991	negative regulation of mitotic cell cycle phase transition	biological_process	0.62847	1	2	2287	42	45598	Pg_S0810.67,Pg_S4553.1
GO:0009147	pyrimidine nucleoside triphosphate metabolic process	biological_process	0.62895	1	1	2287	19	45598	XLOC_161413
GO:0042287	MHC protein binding	molecular_function	0.62928	1	1	2287	19	45598	Pg_S0967.45
GO:0042289	MHC class II protein binding	molecular_function	0.62928	1	1	2287	19	45598	Pg_S0967.45
GO:0005886	plasma membrane	cellular_component	0.62998	1	27	2287	556	45598	Pg_S3169.2,Pg_S4217.14,Pg_S0360.8,Pg_S6606.8,Pg_S2720.6,Pg_S6153.1,Pg_S0096.36,Pg_S8047.1,Pg_S1745.2,Pg_S3171.16,Pg_S4656.5,XLOC_194106,Pg_S2484.29,Pg_S1124.21,Pg_S0022.6,Pg_S5993.1,Pg_S2035.29,XLOC_119620,Pg_S5076.1,XLOC_092513,Pg_S2983.13,Pg_S0577.13,Pg_S0755.1,Pg_S5782.5,Pg_S0889.68,Pg_S0126.2,Pg_S4135.19
GO:0008176	tRNA (guanine-N7-)-methyltransferase activity	molecular_function	0.6303	1	2	2287	40	45598	Pg_S1203.8,Pg_S3582.11
GO:0017069	snRNA binding	molecular_function	0.63062	1	1	2287	18	45598	Pg_S6941.8
GO:0005789	endoplasmic reticulum membrane	cellular_component	0.63082	1	16	2287	331	45598	Pg_S3991.17,Pg_S2324.1,Pg_S3138.9,Pg_S3205.8,XLOC_173093,Pg_S6896.2,Pg_S6261.1,Pg_S1108.18,Pg_S3751.11,Pg_S3767.22,Pg_S1862.9,Pg_S8874.2,Pg_S6647.3,Pg_S1915.32,Pg_S0327.40,Pg_S1726.2
GO:0005126	cytokine receptor binding	molecular_function	0.63085	1	4	2287	84	45598	Pg_S2241.28,Pg_S1647.4,Pg_S0249.12,Pg_S5104.2
GO:0016049	cell growth	biological_process	0.63191	1	2	2287	41	45598	Pg_S0808.38,Pg_S2307.28
GO:0008312	7S RNA binding	molecular_function	0.63286	1	2	2287	41	45598	Pg_S2977.1,Pg_S2569.13
GO:0048500	signal recognition particle	cellular_component	0.63286	1	2	2287	41	45598	Pg_S2569.13,Pg_S2977.1
GO:0034655	nucleobase-containing compound catabolic process	biological_process	0.63381	1	7	2287	147	45598	Pg_S7471.1,Pg_S1336.15,Pg_S0189.6,Pg_S2665.6,Pg_S0186.8,Pg_S5101.8,Pg_S0981.26
GO:0009888	tissue development	biological_process	0.63553	1	2	2287	42	45598	XLOC_293602,Pg_S4994.6
GO:0006793	phosphorus metabolic process	biological_process	0.63596	1	200	2287	3970	45598	Pg_S3226.14,Pg_S6947.1,XLOC_161413,XLOC_134415,Pg_S4910.6,Pg_S3068.3,Pg_S6332.1,Pg_S1295.30,Pg_S2871.7,Pg_S1061.11,Pg_S6030.10,Pg_S5991.3,Pg_S1214.14,Pg_S3615.1,Pg_S4375.11,XLOC_269153,Pg_S1352.9,Pg_S0516.25,XLOC_437925,Pg_S3759.20,XLOC_181345,Pg_S0812.14,Pg_S1330.14,Pg_S0786.26,Pg_S4994.7,Pg_S2190.5,Pg_S1647.4,Pg_S3285.5,Pg_S3866.4,Pg_S1978.1,Pg_S6673.2,Pg_S0426.30,Pg_S0913.16,Pg_S0247.38,XLOC_5…
GO:0008175	tRNA methyltransferase activity	molecular_function	0.63742	1	4	2287	83	45598	XLOC_422599,Pg_S1203.8,Pg_S3582.11,Pg_S3527.15
GO:0043015	gamma-tubulin binding	molecular_function	0.63807	1	1	2287	19	45598	Pg_S5593.1
GO:0000090	mitotic anaphase	biological_process	0.63832	1	2	2287	43	45598	Pg_S5850.4,Pg_S0204.1
GO:0051322	anaphase	biological_process	0.63832	1	2	2287	43	45598	Pg_S5850.4,Pg_S0204.1
GO:0050151	oleate hydratase activity	molecular_function	0.63965	1	1	2287	18	45598	Pg_S0883.13
GO:0010627	regulation of intracellular protein kinase cascade	biological_process	0.64123	1	1	2287	19	45598	XLOC_235829
GO:0006457	protein folding	biological_process	0.64305	1	18	2287	377	45598	Pg_S0956.17,Pg_S4036.11,Pg_S5975.2,Pg_S0688.2,Pg_S1345.7,Pg_S3178.12,Pg_S1664.1,Pg_S4412.6,Pg_S0741.8,Pg_S5575.3,Pg_S2435.5,Pg_S0388.18,Pg_S5049.1,Pg_S0509.8,Pg_S2323.2,Pg_S0472.33,Pg_S3806.2,Pg_S4994.6
GO:1901681	sulfur compound binding	molecular_function	0.64382	1	5	2287	104	45598	Pg_S1551.6,Pg_S1908.21,Pg_S2229.10,Pg_S9207.1,Pg_S6673.2
GO:0071203	WASH complex	cellular_component	0.64477	1	1	2287	20	45598	Pg_S1939.6
GO:0004140	dephospho-CoA kinase activity	molecular_function	0.64646	1	1	2287	19	45598	Pg_S0587.1
GO:0004518	nuclease activity	molecular_function	0.64709	1	33	2287	673	45598	Pg_S3169.2,Pg_S3090.2,Pg_S0939.10,Pg_S3260.5,Pg_S0722.1,Pg_S0536.6,Pg_S2185.1,Pg_S8361.2,Pg_S0186.8,Pg_S2665.6,Pg_S0106.28,Pg_S8361.1,Pg_S6455.2,Pg_S1038.11,Pg_S7439.1,Pg_S6388.9,Pg_S0035.15,Pg_S0506.10,Pg_S2160.32,Pg_S0151.5,Pg_S3087.1,Pg_S4206.2,Pg_S3660.9,Pg_S6085.1,XLOC_272971,Pg_S8186.2,Pg_S8535.1,Pg_S1501.33,Pg_S5180.2,Pg_S0981.26,Pg_S3087.2,Pg_S0091.2,Pg_S0318.32
GO:0016485	protein processing	biological_process	0.6473	1	5	2287	105	45598	Pg_S6896.2,Pg_S6647.3,Pg_S0234.28,Pg_S0662.38,Pg_S0327.40
GO:0051604	protein maturation	biological_process	0.6473	1	5	2287	105	45598	Pg_S0234.28,Pg_S0662.38,Pg_S6896.2,Pg_S6647.3,Pg_S0327.40
GO:0030599	pectinesterase activity	molecular_function	0.64837	1	6	2287	138	45598	Pg_S5470.6,Pg_S3904.13,Pg_S0213.45,Pg_S7123.1,Pg_S1692.9,Pg_S0765.23
GO:0042545	cell wall modification	biological_process	0.64837	1	6	2287	138	45598	Pg_S1692.9,Pg_S0765.23,Pg_S7123.1,Pg_S0213.45,Pg_S3904.13,Pg_S5470.6
GO:0051861	glycolipid binding	molecular_function	0.64842	1	1	2287	19	45598	Pg_S0073.19
GO:0006796	phosphate-containing compound metabolic process	biological_process	0.64998	1	199	2287	3960	45598	Pg_S1570.5,Pg_S6717.7,Pg_S2791.1,Pg_S5272.2,Pg_S3058.2,Pg_S1795.1,Pg_S1870.1,Pg_S0961.53,Pg_S1516.5,Pg_S8874.2,Pg_S1852.20,Pg_S0111.6,Pg_S3377.4,Pg_S3048.8,Pg_S1883.4,XLOC_490853,Pg_S1717.12,Pg_S2983.13,Pg_S0420.18,Pg_S3104.9,Pg_S4604.8,Pg_S3138.9,Pg_S0241.17,Pg_S6081.4,Pg_S2207.4,Pg_S1785.10,Pg_S2871.29,Pg_S3073.6,Pg_S6328.12,Pg_S1293.13,Pg_S3163.2,Pg_S0718.2,Pg_S3669.6,Pg_S0509.13,Pg_S0219.37,P…
GO:0015078	hydrogen ion transmembrane transporter activity	molecular_function	0.65009	1	29	2287	614	45598	Pg_S0520.7,Pg_S2606.7,Pg_S3793.16,Pg_S1475.5,Pg_S0142.32,XLOC_456904,XLOC_057560,XLOC_269153,Pg_S3991.17,Pg_S3876.10,Pg_S1813.13,Pg_S5850.4,Pg_S1066.2,Pg_S2848.3,Pg_S0204.1,Pg_S0400.26,Pg_S1651.6,XLOC_535683,Pg_S1214.14,Pg_S0333.8,Pg_S5272.2,Pg_S5910.11,Pg_S1346.12,Pg_S7453.5,Pg_S2105.1,Pg_S2946.10,Pg_S1740.29,Pg_S3090.2,Pg_S0111.6
GO:0022414	reproductive process	biological_process	0.65026	1	13	2287	276	45598	Pg_S1615.12,Pg_S1302.39,Pg_S0516.15,Pg_S2392.18,XLOC_120886,Pg_S4369.16,Pg_S2753.1,Pg_S1819.15,Pg_S3377.4,Pg_S6304.6,Pg_S5402.10,Pg_S1122.5,Pg_S1702.3
GO:0050896	response to stimulus	biological_process	0.65032	1	240	2287	4843	45598	Pg_S1879.25,Pg_S3535.7,Pg_S4510.11,XLOC_307799,Pg_S6183.7,Pg_S4671.2,Pg_S4675.1,Pg_S3669.6,Pg_S0817.6,Pg_S3338.26,Pg_S4571.4,Pg_S3372.1,Pg_S0403.9,Pg_S3965.5,Pg_S0095.3,Pg_S4083.18,Pg_S4665.1,XLOC_287858,Pg_S3109.14,Pg_S4994.6,Pg_S1051.12,Pg_S4009.10,Pg_S0992.28,Pg_S8898.2,Pg_S8449.1,Pg_S0227.2,Pg_S5104.2,Pg_S5910.5,Pg_S2631.6,XLOC_411558,Pg_S5042.5,Pg_S0363.19,Pg_S0271.2,Pg_S5312.2,Pg_S0439.36,P…
GO:0006260	DNA replication	biological_process	0.65095	1	50	2287	1031	45598	Pg_S4206.2,Pg_S1029.17,Pg_S5275.1,Pg_S0740.18,Pg_S4351.2,Pg_S1679.47,Pg_S0197.8,Pg_S2160.32,Pg_S6370.2,Pg_S5743.10,Pg_S1887.6,Pg_S3058.2,Pg_S0266.61,Pg_S1346.12,Pg_S7088.4,Pg_S7453.5,Pg_S1615.12,Pg_S5159.1,Pg_S2569.13,Pg_S0420.8,Pg_S0318.12,Pg_S0978.50,Pg_S3161.7,Pg_S5850.4,Pg_S4272.8,Pg_S4660.3,Pg_S6640.4,Pg_S8535.1,Pg_S0022.39,Pg_S1726.2,Pg_S2063.17,Pg_S0536.6,Pg_S1799.22,Pg_S2145.35,Pg_S5750.4…
GO:0006739	NADP metabolic process	biological_process	0.65219	1	2	2287	45	45598	Pg_S4660.4,Pg_S2145.36
GO:0005791	rough endoplasmic reticulum	cellular_component	0.65324	1	1	2287	20	45598	Pg_S3751.11
GO:0030867	rough endoplasmic reticulum membrane	cellular_component	0.65324	1	1	2287	20	45598	Pg_S3751.11
GO:0015629	actin cytoskeleton	cellular_component	0.65448	1	7	2287	146	45598	Pg_S0298.15,Pg_S1979.18,Pg_S4990.3,Pg_S4553.1,Pg_S0810.67,XLOC_351575,Pg_S0590.12
GO:0019748	secondary metabolic process	biological_process	0.65451	1	3	2287	66	45598	Pg_S0888.17,Pg_S1505.2,Pg_S4870.15
GO:0005635	nuclear envelope	cellular_component	0.65696	1	4	2287	87	45598	Pg_S0164.14,Pg_S4851.12,Pg_S3876.10,Pg_S5910.5
GO:0016641	oxidoreductase activity, acting on the CH-NH2 group of donors, oxygen as acceptor	molecular_function	0.65713	1	2	2287	43	45598	Pg_S4604.8,Pg_S1698.3
GO:0006470	protein dephosphorylation	biological_process	0.65882	1	4	2287	84	45598	Pg_S3414.7,Pg_S2241.28,Pg_S2207.4,Pg_S3887.24
GO:0010605	negative regulation of macromolecule metabolic process	biological_process	0.65962	1	6	2287	134	45598	Pg_S0765.9,Pg_S3535.2,Pg_S6370.2,Pg_S1703.39,Pg_S5370.5,Pg_S0290.6
GO:0046933	proton-transporting ATP synthase activity, rotational mechanism	molecular_function	0.6598	1	2	2287	44	45598	Pg_S2105.1,Pg_S0142.32
GO:1901070	guanosine-containing compound biosynthetic process	biological_process	0.6599	1	1	2287	20	45598	XLOC_161413
GO:0018130	heterocycle biosynthetic process	biological_process	0.66264	1	277	2287	5653	45598	Pg_S3615.10,Pg_S1480.49,Pg_S1518.17,Pg_S0883.9,Pg_S0967.45,Pg_S1768.1,Pg_S8587.2,XLOC_235829,Pg_S0400.26,Pg_S4706.2,Pg_S3277.10,Pg_S2655.1,Pg_S1563.19,Pg_S0736.2,Pg_S2848.4,Pg_S3248.1,Pg_S0280.46,XLOC_259949,XLOC_118966,Pg_S2292.19,Pg_S6370.2,Pg_S2455.26,Pg_S4512.12,Pg_S2003.17,Pg_S1214.14,Pg_S2826.5,Pg_S0354.6,XLOC_269153,Pg_S6848.2,Pg_S2138.6,XLOC_182455,Pg_S4435.2,Pg_S0429.23,Pg_S0812.14,Pg_S2…
GO:0019888	protein phosphatase regulator activity	molecular_function	0.66447	1	2	2287	43	45598	Pg_S0961.53,Pg_S3226.14
GO:0010564	regulation of cell cycle process	biological_process	0.66456	1	6	2287	133	45598	Pg_S4553.1,Pg_S6577.5,Pg_S0810.67,Pg_S3064.5,Pg_S1615.12,Pg_S1887.9
GO:0032324	molybdopterin cofactor biosynthetic process	biological_process	0.66512	1	3	2287	65	45598	Pg_S1774.28,Pg_S0519.50,Pg_S2871.29
GO:0043545	molybdopterin cofactor metabolic process	biological_process	0.66512	1	3	2287	65	45598	Pg_S2871.29,Pg_S0519.50,Pg_S1774.28
GO:0045735	nutrient reservoir activity	molecular_function	0.66711	1	4	2287	97	45598	Pg_S4312.9,Pg_S7857.4,Pg_S3767.22,Pg_S5278.3
GO:0090305	nucleic acid phosphodiester bond hydrolysis	biological_process	0.66711	1	1	2287	21	45598	Pg_S3260.5
GO:0006024	glycosaminoglycan biosynthetic process	biological_process	0.66726	1	1	2287	21	45598	Pg_S2233.1
GO:1901264	carbohydrate derivative transport	biological_process	0.66753	1	1	2287	20	45598	Pg_S0073.19
GO:0004674	protein serine/threonine kinase activity	molecular_function	0.66775	1	14	2287	290	45598	Pg_S0516.15,XLOC_134415,Pg_S2392.18,Pg_S0360.8,Pg_S3414.7,Pg_S6550.2,Pg_S4812.3,Pg_S2990.17,Pg_S3669.6,Pg_S6561.1,Pg_S3048.8,Pg_S6328.12,Pg_S3377.4,Pg_S0905.23
GO:0004478	methionine adenosyltransferase activity	molecular_function	0.66865	1	1	2287	24	45598	Pg_S0810.2
GO:0006556	S-adenosylmethionine biosynthetic process	biological_process	0.66865	1	1	2287	24	45598	Pg_S0810.2
GO:0046500	S-adenosylmethionine metabolic process	biological_process	0.66865	1	1	2287	24	45598	Pg_S0810.2
GO:0015980	energy derivation by oxidation of organic compounds	biological_process	0.66865	1	13	2287	279	45598	Pg_S2231.2,Pg_S5402.10,Pg_S6406.13,Pg_S9207.1,XLOC_216227,Pg_S2159.18,Pg_S4665.8,Pg_S1050.14,Pg_S8684.1,Pg_S0497.8,Pg_S1935.18,Pg_S2148.7,Pg_S2692.25
GO:0004871	signal transducer activity	molecular_function	0.66868	1	33	2287	679	45598	Pg_S5158.12,Pg_S2138.6,Pg_S3414.7,Pg_S0981.26,Pg_S3303.1,XLOC_518807,Pg_S2891.3,Pg_S0708.2,Pg_S1957.7,Pg_S5234.11,Pg_S1671.9,Pg_S0400.8,XLOC_058044,Pg_S1084.7,XLOC_235829,XLOC_055994,Pg_S4009.10,Pg_S8449.1,Pg_S1774.17,Pg_S0798.2,Pg_S1108.18,Pg_S0874.4,Pg_S1774.28,Pg_S0519.50,Pg_S7126.4,Pg_S1979.4,Pg_S1066.21,Pg_S1736.9,Pg_S3726.9,Pg_S1726.2,Pg_S6328.12,Pg_S1749.20,Pg_S0108.22
GO:0060089	molecular transducer activity	molecular_function	0.66868	1	33	2287	679	45598	Pg_S3303.1,XLOC_518807,Pg_S0981.26,Pg_S3414.7,Pg_S2138.6,Pg_S5158.12,Pg_S1671.9,Pg_S5234.11,Pg_S1957.7,Pg_S0708.2,Pg_S2891.3,Pg_S0874.4,Pg_S1108.18,Pg_S0798.2,Pg_S1774.17,Pg_S8449.1,Pg_S4009.10,XLOC_055994,XLOC_235829,Pg_S1084.7,XLOC_058044,Pg_S0400.8,Pg_S0108.22,Pg_S1749.20,Pg_S6328.12,Pg_S1726.2,Pg_S1736.9,Pg_S3726.9,Pg_S1066.21,Pg_S1979.4,Pg_S7126.4,Pg_S0519.50,Pg_S1774.28
GO:0015098	molybdate ion transmembrane transporter activity	molecular_function	0.66885	1	1	2287	22	45598	Pg_S4624.11
GO:0015689	molybdate ion transport	biological_process	0.66885	1	1	2287	22	45598	Pg_S4624.11
GO:0050830	defense response to Gram-positive bacterium	biological_process	0.67036	1	1	2287	21	45598	Pg_S1475.5
GO:0007186	G-protein coupled receptor signaling pathway	biological_process	0.67335	1	19	2287	397	45598	Pg_S1963.17,Pg_S7126.4,Pg_S1066.21,Pg_S0708.2,Pg_S0519.50,Pg_S1774.28,Pg_S4671.2,Pg_S4675.1,Pg_S3726.9,Pg_S1736.9,Pg_S1726.2,Pg_S2145.36,Pg_S4009.10,Pg_S0400.8,XLOC_055994,Pg_S1108.18,Pg_S1804.3,Pg_S1774.17,Pg_S4660.4
GO:0016840	carbon-nitrogen lyase activity	molecular_function	0.67455	1	2	2287	44	45598	Pg_S5978.4,Pg_S0252.23
GO:0043093	cytokinesis by binary fission	biological_process	0.67512	1	9	2287	200	45598	XLOC_219209,Pg_S2569.13,Pg_S4435.6,XLOC_382006,Pg_S6487.2,Pg_S7088.4,Pg_S2946.18,Pg_S3684.2,Pg_S6641.1
GO:0004252	serine-type endopeptidase activity	molecular_function	0.67555	1	15	2287	324	45598	Pg_S0234.15,Pg_S2608.6,XLOC_119620,Pg_S3326.17,Pg_S0266.76,Pg_S1552.29,Pg_S0091.13,Pg_S2569.20,Pg_S0804.52,Pg_S1348.5,Pg_S2160.23,Pg_S7566.2,XLOC_058572,Pg_S0671.1,Pg_S5168.10
GO:0033179	proton-transporting V-type ATPase, V0 domain	cellular_component	0.67558	1	6	2287	134	45598	Pg_S1346.12,Pg_S1475.5,Pg_S7453.5,Pg_S2946.10,Pg_S5850.4,Pg_S0204.1
GO:0000910	cytokinesis	biological_process	0.67715	1	12	2287	264	45598	Pg_S6487.2,XLOC_382006,Pg_S2946.18,Pg_S7088.4,Pg_S3684.2,Pg_S3064.5,Pg_S6641.1,XLOC_219209,Pg_S3669.6,Pg_S1013.3,Pg_S2569.13,Pg_S4435.6
GO:0007021	tubulin complex assembly	biological_process	0.67779	1	1	2287	22	45598	Pg_S0575.5
GO:0072668	tubulin complex biogenesis	biological_process	0.67779	1	1	2287	22	45598	Pg_S0575.5
GO:0016888	endodeoxyribonuclease activity, producing 5'-phosphomonoesters	molecular_function	0.67785	1	3	2287	67	45598	Pg_S1038.11,Pg_S1501.33,Pg_S3260.5
GO:0016426	tRNA (adenine) methyltransferase activity	molecular_function	0.67806	1	1	2287	22	45598	Pg_S3527.15
GO:0016429	tRNA (adenine-N1-)-methyltransferase activity	molecular_function	0.67806	1	1	2287	22	45598	Pg_S3527.15
GO:0044724	single-organism carbohydrate catabolic process	biological_process	0.67848	1	11	2287	240	45598	Pg_S5183.4,Pg_S1531.24,Pg_S0426.36,Pg_S0587.1,Pg_S7804.2,Pg_S6123.7,Pg_S5158.12,Pg_S1661.18,Pg_S2891.3,Pg_S0857.29,Pg_S1815.15
GO:0051301	cell division	biological_process	0.67881	1	15	2287	327	45598	XLOC_219209,Pg_S3669.6,Pg_S2569.13,Pg_S1013.3,Pg_S4435.6,Pg_S0204.1,Pg_S6641.1,Pg_S5850.4,XLOC_382006,Pg_S6487.2,Pg_S2061.10,Pg_S2946.18,Pg_S7088.4,Pg_S3064.5,Pg_S3684.2
GO:0008173	RNA methyltransferase activity	molecular_function	0.67931	1	7	2287	150	45598	Pg_S1203.8,XLOC_422599,Pg_S3582.11,Pg_S3854.1,Pg_S2061.10,Pg_S3527.15,Pg_S1844.22
GO:0009288	bacterial-type flagellum	cellular_component	0.67963	1	4	2287	89	45598	Pg_S2199.8,Pg_S0958.1,Pg_S3414.12,Pg_S1306.5
GO:0016861	intramolecular oxidoreductase activity, interconverting aldoses and ketoses	molecular_function	0.67966	1	3	2287	69	45598	Pg_S5677.7,Pg_S2826.5,Pg_S2061.18
GO:0000794	condensed nuclear chromosome	cellular_component	0.67995	1	7	2287	163	45598	Pg_S5438.4,Pg_S0402.33,Pg_S8915.2,Pg_S4237.7,Pg_S5850.4,Pg_S1563.19,Pg_S4825.6
GO:0006357	regulation of transcription from RNA polymerase II promoter	biological_process	0.68	1	12	2287	263	45598	Pg_S0290.6,Pg_S4429.8,Pg_S3171.16,Pg_S8208.2,Pg_S1563.19,Pg_S2991.9,Pg_S2472.21,Pg_S3771.4,Pg_S1240.22,Pg_S0280.46,Pg_S3027.11,Pg_S6370.2
GO:0051705	multi-organism behavior	biological_process	0.68043	1	1	2287	21	45598	Pg_S5402.10
GO:0033014	tetrapyrrole biosynthetic process	biological_process	0.68065	1	12	2287	257	45598	Pg_S5287.7,Pg_S0925.47,Pg_S3064.5,Pg_S3615.10,Pg_S0442.55,Pg_S3346.6,Pg_S4604.7,Pg_S4206.2,Pg_S0536.6,Pg_S0856.10,Pg_S1940.1,Pg_S1501.17
GO:0030838	positive regulation of actin filament polymerization	biological_process	0.68072	1	1	2287	21	45598	Pg_S0298.15
GO:0031334	positive regulation of protein complex assembly	biological_process	0.68072	1	1	2287	21	45598	Pg_S0298.15
GO:0032273	positive regulation of protein polymerization	biological_process	0.68072	1	1	2287	21	45598	Pg_S0298.15
GO:0034314	Arp2/3 complex-mediated actin nucleation	biological_process	0.68072	1	1	2287	21	45598	Pg_S0298.15
GO:0045010	actin nucleation	biological_process	0.68072	1	1	2287	21	45598	Pg_S0298.15
GO:0050776	regulation of immune response	biological_process	0.68163	1	2	2287	48	45598	XLOC_411558,Pg_S2891.3
GO:0009297	pilus assembly	biological_process	0.68319	1	1	2287	23	45598	Pg_S1679.47
GO:0043711	pilus organization	biological_process	0.68319	1	1	2287	23	45598	Pg_S1679.47
GO:0042765	GPI-anchor transamidase complex	cellular_component	0.68422	1	1	2287	22	45598	Pg_S3991.17
GO:0019438	aromatic compound biosynthetic process	biological_process	0.68486	1	270	2287	5529	45598	Pg_S1632.12,Pg_S0245.15,Pg_S3793.16,Pg_S2745.4,Pg_S1771.9,Pg_S1398.1,Pg_S1813.13,Pg_S0680.18,Pg_S1544.19,Pg_S1799.22,Pg_S3669.6,Pg_S0718.2,Pg_S7969.1,Pg_S4369.9,Pg_S7278.9,Pg_S0635.18,Pg_S1915.32,Pg_S2440.19,Pg_S5024.9,XLOC_505796,Pg_S5089.1,Pg_S6023.1,Pg_S2124.21,Pg_S2940.6,Pg_S6501.3,Pg_S1500.29,Pg_S4825.6,Pg_S3750.5,Pg_S3527.15,Pg_S5167.2,Pg_S8185.3,Pg_S7453.5,Pg_S3058.2,Pg_S1346.12,Pg_S8179.1…
GO:0000772	mating pheromone activity	molecular_function	0.68506	1	1	2287	22	45598	Pg_S0304.12
GO:0006023	aminoglycan biosynthetic process	biological_process	0.68555	1	1	2287	22	45598	Pg_S2233.1
GO:0005088	Ras guanyl-nucleotide exchange factor activity	molecular_function	0.68895	1	2	2287	49	45598	Pg_S0905.29,Pg_S0996.9
GO:0005089	Rho guanyl-nucleotide exchange factor activity	molecular_function	0.68895	1	2	2287	49	45598	Pg_S0905.29,Pg_S0996.9
GO:0008192	RNA guanylyltransferase activity	molecular_function	0.68936	1	1	2287	22	45598	Pg_S0333.8
GO:0070568	guanylyltransferase activity	molecular_function	0.68936	1	1	2287	22	45598	Pg_S0333.8
GO:0005092	GDP-dissociation inhibitor activity	molecular_function	0.69046	1	1	2287	21	45598	Pg_S0315.4
GO:0005094	Rho GDP-dissociation inhibitor activity	molecular_function	0.69046	1	1	2287	21	45598	Pg_S0315.4
GO:0045444	fat cell differentiation	biological_process	0.69162	1	1	2287	23	45598	Pg_S6120.1
GO:0051189	prosthetic group metabolic process	biological_process	0.69289	1	3	2287	68	45598	Pg_S0519.50,Pg_S1774.28,Pg_S2871.29
GO:0048610	cellular process involved in reproduction	biological_process	0.69297	1	17	2287	373	45598	Pg_S3377.4,Pg_S1819.15,Pg_S2031.4,Pg_S2753.1,Pg_S4369.16,Pg_S1702.3,Pg_S1122.5,Pg_S6485.2,Pg_S0662.38,Pg_S0769.6,Pg_S6304.6,Pg_S1302.39,Pg_S1615.12,Pg_S0442.55,Pg_S2392.18,Pg_S0516.15,Pg_S4825.6
GO:0007243	intracellular protein kinase cascade	biological_process	0.69463	1	1	2287	22	45598	XLOC_235829
GO:0019239	deaminase activity	molecular_function	0.69543	1	1	2287	23	45598	Pg_S1336.15
GO:0051707	response to other organism	biological_process	0.69554	1	13	2287	287	45598	XLOC_335089,Pg_S4954.1,Pg_S3414.12,XLOC_055994,Pg_S3866.4,Pg_S5089.13,Pg_S1475.5,Pg_S0363.19,Pg_S3669.6,Pg_S1390.15,XLOC_495903,Pg_S6023.1,XLOC_335059
GO:0016477	cell migration	biological_process	0.69558	1	1	2287	24	45598	XLOC_411558
GO:0030334	regulation of cell migration	biological_process	0.69558	1	1	2287	24	45598	XLOC_411558
GO:0031554	regulation of DNA-dependent transcription, termination	biological_process	0.69632	1	1	2287	23	45598	Pg_S2292.19
GO:0004003	ATP-dependent DNA helicase activity	molecular_function	0.6966	1	3	2287	68	45598	Pg_S5042.5,Pg_S0050.7,Pg_S1935.37
GO:0006083	acetate metabolic process	biological_process	0.69759	1	1	2287	24	45598	Pg_S9207.1
GO:0005047	signal recognition particle binding	molecular_function	0.69769	1	1	2287	23	45598	Pg_S3751.11
GO:0046961	proton-transporting ATPase activity, rotational mechanism	molecular_function	0.69781	1	2	2287	48	45598	Pg_S2105.1,Pg_S0142.32
GO:0032505	reproduction of a single-celled organism	biological_process	0.69791	1	9	2287	204	45598	Pg_S4435.6,Pg_S2569.13,XLOC_219209,Pg_S3684.2,Pg_S7088.4,Pg_S2946.18,XLOC_382006,Pg_S6487.2,Pg_S6641.1
GO:0031109	microtubule polymerization or depolymerization	biological_process	0.69844	1	2	2287	48	45598	Pg_S5850.4,Pg_S0204.1
GO:0031110	regulation of microtubule polymerization or depolymerization	biological_process	0.69844	1	2	2287	48	45598	Pg_S5850.4,Pg_S0204.1
GO:0019208	phosphatase regulator activity	molecular_function	0.69932	1	2	2287	46	45598	Pg_S0961.53,Pg_S3226.14
GO:0032465	regulation of cytokinesis	biological_process	0.70046	1	1	2287	23	45598	Pg_S3064.5
GO:0019068	virion assembly	biological_process	0.70057	1	4	2287	92	45598	Pg_S0769.6,Pg_S0442.55,Pg_S0662.38,Pg_S2031.4
GO:0003690	double-stranded DNA binding	molecular_function	0.70068	1	8	2287	188	45598	Pg_S5119.1,Pg_S7547.2,Pg_S8590.2,Pg_S2306.11,Pg_S5042.5,Pg_S2003.17,Pg_S1804.10,Pg_S4533.13
GO:0008535	respiratory chain complex IV assembly	biological_process	0.70121	1	1	2287	22	45598	Pg_S0620.2
GO:0033617	mitochondrial respiratory chain complex IV assembly	biological_process	0.70121	1	1	2287	22	45598	Pg_S0620.2
GO:0005199	structural constituent of cell wall	molecular_function	0.70271	1	1	2287	26	45598	Pg_S1749.20
GO:0008289	lipid binding	molecular_function	0.70363	1	19	2287	404	45598	XLOC_107035,Pg_S0073.19,Pg_S0266.37,Pg_S3610.7,Pg_S3071.8,Pg_S2929.9,Pg_S2545.3,Pg_S1650.4,Pg_S0034.17,Pg_S2455.26,Pg_S2798.13,Pg_S0762.36,Pg_S6471.8,Pg_S2056.4,XLOC_058044,Pg_S7822.1,Pg_S7167.2,Pg_S8449.1,Pg_S1728.16
GO:0006558	L-phenylalanine metabolic process	biological_process	0.70428	1	1	2287	23	45598	Pg_S1728.16
GO:1902221	erythrose 4-phosphate/phosphoenolpyruvate family amino acid metabolic process	biological_process	0.70428	1	1	2287	23	45598	Pg_S1728.16
GO:0004144	diacylglycerol O-acyltransferase activity	molecular_function	0.70582	1	1	2287	24	45598	Pg_S7851.1
GO:0016411	acylglycerol O-acyltransferase activity	molecular_function	0.70582	1	1	2287	24	45598	Pg_S7851.1
GO:0005217	intracellular ligand-gated ion channel activity	molecular_function	0.70631	1	3	2287	77	45598	XLOC_241369,Pg_S1726.2,Pg_S2472.21
GO:0005218	intracellular ligand-gated calcium channel activity	molecular_function	0.70631	1	3	2287	77	45598	Pg_S1726.2,XLOC_241369,Pg_S2472.21
GO:0005219	ryanodine-sensitive calcium-release channel activity	molecular_function	0.70631	1	3	2287	77	45598	Pg_S2472.21,Pg_S1726.2,XLOC_241369
GO:0015278	calcium-release channel activity	molecular_function	0.70631	1	3	2287	77	45598	Pg_S2472.21,Pg_S1726.2,XLOC_241369
GO:0005753	mitochondrial proton-transporting ATP synthase complex	cellular_component	0.70703	1	5	2287	115	45598	Pg_S5910.11,Pg_S0400.26,Pg_S0812.14,XLOC_057560,Pg_S2606.7
GO:0030150	protein import into mitochondrial matrix	biological_process	0.70753	1	1	2287	22	45598	XLOC_288703
GO:0000776	kinetochore	cellular_component	0.70806	1	10	2287	232	45598	Pg_S1563.19,Pg_S2569.13,Pg_S4435.6,Pg_S8915.2,Pg_S0204.1,Pg_S6085.1,Pg_S4237.7,Pg_S5850.4,Pg_S0402.33,Pg_S5438.4
GO:0071806	protein transmembrane transport	biological_process	0.709	1	3	2287	68	45598	XLOC_288703,Pg_S1862.9,Pg_S1108.18
GO:0008276	protein methyltransferase activity	molecular_function	0.70979	1	7	2287	157	45598	Pg_S3854.1,Pg_S3582.11,Pg_S4028.7,Pg_S1203.8,Pg_S3527.15,Pg_S1110.9,Pg_S0845.13
GO:0000155	phosphorelay sensor kinase activity	molecular_function	0.7108	1	5	2287	112	45598	Pg_S0798.2,Pg_S5234.11,Pg_S0981.26,Pg_S1957.7,Pg_S1671.9
GO:0044455	mitochondrial membrane part	cellular_component	0.71195	1	14	2287	302	45598	Pg_S2606.7,Pg_S6406.13,Pg_S6962.2,Pg_S1275.6,Pg_S0232.24,Pg_S0812.14,XLOC_288703,Pg_S0050.2,Pg_S5910.11,Pg_S1035.9,XLOC_057560,Pg_S1189.4,Pg_S3248.1,Pg_S0400.26
GO:0050840	extracellular matrix binding	molecular_function	0.71211	1	1	2287	26	45598	Pg_S2805.2
GO:0071555	cell wall organization	biological_process	0.71227	1	8	2287	193	45598	Pg_S5470.6,Pg_S0213.45,Pg_S0808.38,Pg_S1692.9,Pg_S2307.28,Pg_S3904.13,Pg_S7123.1,Pg_S0765.23
GO:0016407	acetyltransferase activity	molecular_function	0.71272	1	9	2287	210	45598	Pg_S1735.14,Pg_S0738.21,Pg_S3527.13,Pg_S8395.1,Pg_S3341.13,Pg_S1170.15,Pg_S4637.14,Pg_S0637.14,Pg_S0738.19
GO:0030983	mismatched DNA binding	molecular_function	0.71375	1	3	2287	71	45598	Pg_S5042.5,Pg_S7547.2,Pg_S1804.10
GO:0000940	condensed chromosome outer kinetochore	cellular_component	0.71511	1	7	2287	167	45598	Pg_S0204.1,Pg_S1563.19,Pg_S4237.7,Pg_S5850.4,Pg_S0402.33,Pg_S8915.2,Pg_S5438.4
GO:0008023	transcription elongation factor complex	cellular_component	0.71774	1	2	2287	53	45598	Pg_S1950.2,Pg_S4412.14
GO:0009095	aromatic amino acid family biosynthetic process, prephenate pathway	biological_process	0.72002	1	1	2287	25	45598	Pg_S1728.16
GO:0002682	regulation of immune system process	biological_process	0.72009	1	2	2287	52	45598	XLOC_411558,Pg_S2891.3
GO:1901137	carbohydrate derivative biosynthetic process	biological_process	0.72045	1	34	2287	728	45598	Pg_S2606.7,Pg_S0590.1,Pg_S0812.14,Pg_S0142.32,XLOC_269153,Pg_S5924.9,Pg_S0810.2,Pg_S2324.1,Pg_S0297.48,Pg_S1214.14,Pg_S5272.2,Pg_S0298.15,XLOC_161413,Pg_S0358.18,Pg_S4399.8,Pg_S2105.1,Pg_S1740.29,Pg_S0111.6,Pg_S2233.1,Pg_S6370.2,Pg_S0520.7,Pg_S3793.16,Pg_S0587.1,Pg_S0290.6,Pg_S8559.1,XLOC_057560,Pg_S1813.13,Pg_S0400.26,Pg_S4339.13,Pg_S1749.20,Pg_S0718.2,Pg_S5910.11,Pg_S0219.37,Pg_S3090.2
GO:0060590	ATPase regulator activity	molecular_function	0.72298	1	4	2287	97	45598	XLOC_208705,Pg_S0956.17,Pg_S0189.6,Pg_S2435.5
GO:0019082	viral protein processing	biological_process	0.72386	1	1	2287	23	45598	Pg_S0234.28
GO:0018193	peptidyl-amino acid modification	biological_process	0.72463	1	6	2287	138	45598	Pg_S4321.14,Pg_S5575.3,Pg_S1444.6,Pg_S3178.12,Pg_S0388.18,XLOC_122049
GO:0007283	spermatogenesis	biological_process	0.72697	1	2	2287	49	45598	XLOC_120886,Pg_S4369.16
GO:0048232	male gamete generation	biological_process	0.72697	1	2	2287	49	45598	Pg_S4369.16,XLOC_120886
GO:0016667	oxidoreductase activity, acting on a sulfur group of donors	molecular_function	0.72718	1	14	2287	332	45598	Pg_S0908.29,Pg_S2190.17,Pg_S2208.10,Pg_S3703.5,XLOC_194954,XLOC_251905,XLOC_182455,Pg_S2156.8,Pg_S0503.10,Pg_S0388.2,XLOC_491935,Pg_S6304.6,Pg_S8430.1,Pg_S7114.5
GO:0008013	beta-catenin binding	molecular_function	0.72786	1	1	2287	26	45598	Pg_S2902.12
GO:0051701	interaction with host	biological_process	0.72811	1	14	2287	312	45598	Pg_S2143.13,Pg_S2438.13,Pg_S5495.8,XLOC_385047,Pg_S0079.14,XLOC_406928,Pg_S2664.2,Pg_S0241.17,Pg_S6485.2,Pg_S1464.20,XLOC_055994,Pg_S7494.3,Pg_S7088.4,Pg_S5135.1
GO:0005342	organic acid transmembrane transporter activity	molecular_function	0.7282	1	3	2287	75	45598	Pg_S2124.27,Pg_S0384.25,Pg_S1507.32
GO:0046943	carboxylic acid transmembrane transporter activity	molecular_function	0.7282	1	3	2287	75	45598	Pg_S1507.32,Pg_S0384.25,Pg_S2124.27
GO:0043161	proteasomal ubiquitin-dependent protein catabolic process	biological_process	0.72877	1	2	2287	51	45598	Pg_S1887.9,XLOC_307799
GO:0032880	regulation of protein localization	biological_process	0.72912	1	1	2287	24	45598	Pg_S6850.1
GO:0051223	regulation of protein transport	biological_process	0.72912	1	1	2287	24	45598	Pg_S6850.1
GO:0070201	regulation of establishment of protein localization	biological_process	0.72912	1	1	2287	24	45598	Pg_S6850.1
GO:0000723	telomere maintenance	biological_process	0.72932	1	3	2287	75	45598	Pg_S0266.55,Pg_S0978.1,Pg_S0883.13
GO:0032200	telomere organization	biological_process	0.72932	1	3	2287	75	45598	Pg_S0883.13,Pg_S0978.1,Pg_S0266.55
GO:0060249	anatomical structure homeostasis	biological_process	0.72932	1	3	2287	75	45598	Pg_S0883.13,Pg_S0266.55,Pg_S0978.1
GO:0005216	ion channel activity	molecular_function	0.7307	1	19	2287	415	45598	Pg_S1979.4,Pg_S2229.17,Pg_S2946.27,Pg_S2472.21,Pg_S3169.2,Pg_S3327.1,Pg_S0620.2,XLOC_241369,Pg_S1893.7,Pg_S1749.20,Pg_S0108.22,Pg_S2208.11,Pg_S0896.24,Pg_S1726.2,Pg_S1338.1,Pg_S6640.4,Pg_S1084.7,Pg_S3161.7,Pg_S1906.1
GO:0022838	substrate-specific channel activity	molecular_function	0.7307	1	19	2287	415	45598	Pg_S1084.7,Pg_S1338.1,Pg_S6640.4,Pg_S1906.1,Pg_S3161.7,Pg_S0620.2,Pg_S3327.1,Pg_S3169.2,XLOC_241369,Pg_S1979.4,Pg_S2472.21,Pg_S2946.27,Pg_S2229.17,Pg_S0896.24,Pg_S1726.2,Pg_S0108.22,Pg_S1749.20,Pg_S1893.7,Pg_S2208.11
GO:0015075	ion transmembrane transporter activity	molecular_function	0.73104	1	88	2287	1838	45598	Pg_S2606.7,Pg_S1906.1,Pg_S4861.12,Pg_S0142.32,Pg_S0384.25,Pg_S6640.4,Pg_S0433.4,Pg_S0266.11,Pg_S3876.10,Pg_S1651.6,Pg_S2208.11,Pg_S0708.2,Pg_S0762.14,Pg_S2692.11,Pg_S2105.1,Pg_S4778.2,Pg_S1740.29,Pg_S3327.1,Pg_S2365.1,Pg_S4621.2,Pg_S0520.7,Pg_S1108.18,Pg_S1475.5,Pg_S5410.5,Pg_S4162.1,Pg_S0503.27,Pg_S1084.7,Pg_S0204.1,Pg_S1066.2,Pg_S1749.20,Pg_S0108.22,XLOC_535683,Pg_S1726.2,XLOC_283341,Pg_S2124.2…
GO:0043624	cellular protein complex disassembly	biological_process	0.73115	1	4	2287	97	45598	Pg_S4533.13,Pg_S4024.2,Pg_S6962.2,Pg_S6487.2
GO:0019069	viral capsid assembly	biological_process	0.73267	1	2	2287	50	45598	Pg_S0442.55,Pg_S0662.38
GO:0043241	protein complex disassembly	biological_process	0.73311	1	5	2287	120	45598	Pg_S6962.2,Pg_S6487.2,Pg_S4024.2,Pg_S2292.19,Pg_S4533.13
GO:0022836	gated channel activity	molecular_function	0.73318	1	11	2287	252	45598	XLOC_241369,Pg_S3169.2,Pg_S1084.7,Pg_S2472.21,Pg_S2946.27,Pg_S1979.4,Pg_S1338.1,Pg_S1726.2,Pg_S0896.24,Pg_S0108.22,Pg_S1749.20
GO:0022839	ion gated channel activity	molecular_function	0.73318	1	11	2287	252	45598	XLOC_241369,Pg_S1084.7,Pg_S3169.2,Pg_S2946.27,Pg_S2472.21,Pg_S1338.1,Pg_S1979.4,Pg_S1726.2,Pg_S0896.24,Pg_S0108.22,Pg_S1749.20
GO:0015886	heme transport	biological_process	0.73352	1	2	2287	52	45598	Pg_S4028.7,Pg_S0845.13
GO:0051181	cofactor transport	biological_process	0.73352	1	2	2287	52	45598	Pg_S0845.13,Pg_S4028.7
GO:1901678	iron coordination entity transport	biological_process	0.73352	1	2	2287	52	45598	Pg_S0845.13,Pg_S4028.7
GO:0043549	regulation of kinase activity	biological_process	0.73519	1	1	2287	26	45598	Pg_S2526.4
GO:0045859	regulation of protein kinase activity	biological_process	0.73519	1	1	2287	26	45598	Pg_S2526.4
GO:0051338	regulation of transferase activity	biological_process	0.73519	1	1	2287	26	45598	Pg_S2526.4
GO:0000413	protein peptidyl-prolyl isomerization	biological_process	0.73923	1	3	2287	72	45598	Pg_S0388.18,Pg_S3178.12,Pg_S5575.3
GO:0003755	peptidyl-prolyl cis-trans isomerase activity	molecular_function	0.73923	1	3	2287	72	45598	Pg_S0388.18,Pg_S3178.12,Pg_S5575.3
GO:0016859	cis-trans isomerase activity	molecular_function	0.73923	1	3	2287	72	45598	Pg_S3178.12,Pg_S0388.18,Pg_S5575.3
GO:0018208	peptidyl-proline modification	biological_process	0.73923	1	3	2287	72	45598	Pg_S5575.3,Pg_S0388.18,Pg_S3178.12
GO:0032403	protein complex binding	molecular_function	0.73975	1	8	2287	181	45598	Pg_S3726.9,Pg_S1774.17,Pg_S1774.28,Pg_S0400.8,Pg_S1862.9,Pg_S0519.50,Pg_S7126.4,Pg_S4009.10
GO:0008083	growth factor activity	molecular_function	0.74056	1	3	2287	78	45598	XLOC_450591,Pg_S1345.5,XLOC_467468
GO:0032784	regulation of DNA-dependent transcription, elongation	biological_process	0.7411	1	1	2287	26	45598	Pg_S0635.18
GO:0009982	pseudouridine synthase activity	molecular_function	0.74199	1	2	2287	49	45598	Pg_S5486.5,Pg_S7244.2
GO:0017048	Rho GTPase binding	molecular_function	0.74269	1	1	2287	26	45598	Pg_S7088.4
GO:0003995	acyl-CoA dehydrogenase activity	molecular_function	0.74334	1	1	2287	24	45598	Pg_S3027.7
GO:0008544	epidermis development	biological_process	0.74381	1	1	2287	27	45598	XLOC_293602
GO:0043588	skin development	biological_process	0.74381	1	1	2287	27	45598	XLOC_293602
GO:0016886	ligase activity, forming phosphoric ester bonds	molecular_function	0.7441	1	2	2287	50	45598	Pg_S4919.3,Pg_S0817.6
GO:0000777	condensed chromosome kinetochore	cellular_component	0.74451	1	7	2287	172	45598	Pg_S0204.1,Pg_S1563.19,Pg_S5850.4,Pg_S4237.7,Pg_S0402.33,Pg_S5438.4,Pg_S8915.2
GO:0000779	condensed chromosome, centromeric region	cellular_component	0.74451	1	7	2287	172	45598	Pg_S1563.19,Pg_S0204.1,Pg_S5850.4,Pg_S4237.7,Pg_S5438.4,Pg_S0402.33,Pg_S8915.2
GO:0006140	regulation of nucleotide metabolic process	biological_process	0.7451	1	1	2287	27	45598	Pg_S0189.6
GO:0009118	regulation of nucleoside metabolic process	biological_process	0.7451	1	1	2287	27	45598	Pg_S0189.6
GO:0030811	regulation of nucleotide catabolic process	biological_process	0.7451	1	1	2287	27	45598	Pg_S0189.6
GO:0033121	regulation of purine nucleotide catabolic process	biological_process	0.7451	1	1	2287	27	45598	Pg_S0189.6
GO:1900542	regulation of purine nucleotide metabolic process	biological_process	0.7451	1	1	2287	27	45598	Pg_S0189.6
GO:0042995	cell projection	cellular_component	0.74525	1	8	2287	190	45598	Pg_S5159.1,Pg_S3041.8,Pg_S0956.17,Pg_S3672.11,Pg_S1306.5,Pg_S7088.4,XLOC_295626,Pg_S1390.21
GO:0008250	oligosaccharyltransferase complex	cellular_component	0.74544	1	1	2287	26	45598	Pg_S2324.1
GO:0034702	ion channel complex	cellular_component	0.7457	1	1	2287	27	45598	Pg_S3169.2
GO:0034703	cation channel complex	cellular_component	0.7457	1	1	2287	27	45598	Pg_S3169.2
GO:0051270	regulation of cellular component movement	biological_process	0.747	1	1	2287	28	45598	XLOC_411558
GO:2000145	regulation of cell motility	biological_process	0.747	1	1	2287	28	45598	XLOC_411558
GO:0044431	Golgi apparatus part	cellular_component	0.74978	1	7	2287	165	45598	Pg_S5335.1,Pg_S2569.13,Pg_S2815.1,Pg_S0718.8,Pg_S4135.19,Pg_S5782.5,Pg_S0577.13
GO:0016272	prefoldin complex	cellular_component	0.75125	1	3	2287	77	45598	Pg_S4994.6,Pg_S0688.2,Pg_S4036.11
GO:0007623	circadian rhythm	biological_process	0.75175	1	1	2287	26	45598	Pg_S1852.20
GO:0009132	nucleoside diphosphate metabolic process	biological_process	0.75192	1	1	2287	27	45598	XLOC_161413
GO:0019954	asexual reproduction	biological_process	0.75247	1	10	2287	236	45598	Pg_S0635.18,XLOC_219209,Pg_S2569.13,Pg_S4435.6,XLOC_382006,Pg_S6487.2,Pg_S2946.18,Pg_S7088.4,Pg_S3684.2,Pg_S6641.1
GO:0072511	divalent inorganic cation transport	biological_process	0.75303	1	12	2287	268	45598	Pg_S5410.5,Pg_S1915.32,Pg_S2038.20,Pg_S6261.1,Pg_S0403.9,Pg_S4861.12,XLOC_208705,Pg_S2365.1,Pg_S0708.2,Pg_S2692.11,Pg_S0519.23,Pg_S4162.1
GO:0001539	ciliary or bacterial-type flagellar motility	biological_process	0.75328	1	2	2287	53	45598	Pg_S1306.5,Pg_S3414.12
GO:0071973	bacterial-type flagellar cell motility	biological_process	0.75328	1	2	2287	53	45598	Pg_S1306.5,Pg_S3414.12
GO:0009307	DNA restriction-modification system	biological_process	0.75397	1	2	2287	52	45598	Pg_S1501.33,Pg_S1038.11
GO:0044355	clearance of foreign intracellular DNA	biological_process	0.75397	1	2	2287	52	45598	Pg_S1038.11,Pg_S1501.33
GO:0004523	ribonuclease H activity	molecular_function	0.75496	1	2	2287	54	45598	Pg_S4206.2,Pg_S0536.6
GO:0015077	monovalent inorganic cation transmembrane transporter activity	molecular_function	0.75536	1	39	2287	855	45598	Pg_S0520.7,Pg_S4586.9,Pg_S3793.16,Pg_S1475.5,XLOC_456904,XLOC_057560,Pg_S1813.13,Pg_S1066.2,Pg_S2848.3,Pg_S0204.1,Pg_S3414.17,Pg_S0400.26,XLOC_535683,Pg_S5910.11,Pg_S1066.21,Pg_S2946.27,Pg_S3090.2,Pg_S3169.2,Pg_S2606.7,Pg_S0142.32,XLOC_269153,Pg_S3991.17,Pg_S3876.10,Pg_S0266.11,Pg_S5850.4,Pg_S2208.11,Pg_S1651.6,Pg_S4800.12,Pg_S1214.14,Pg_S0333.8,Pg_S5272.2,Pg_S0762.14,Pg_S1346.12,Pg_S2105.1,Pg_S7…
GO:0005750	mitochondrial respiratory chain complex III	cellular_component	0.75585	1	1	2287	26	45598	Pg_S6406.13
GO:0006122	mitochondrial electron transport, ubiquinol to cytochrome c	biological_process	0.75585	1	1	2287	26	45598	Pg_S6406.13
GO:0045275	respiratory chain complex III	cellular_component	0.75585	1	1	2287	26	45598	Pg_S6406.13
GO:0043531	ADP binding	molecular_function	0.75682	1	18	2287	397	45598	Pg_S3041.8,Pg_S1768.1,Pg_S3581.10,Pg_S0631.1,Pg_S2754.7,Pg_S2871.29,Pg_S2917.15,Pg_S6474.6,Pg_S4870.15,Pg_S1774.17,Pg_S0142.32,Pg_S5042.5,Pg_S2745.4,XLOC_060442,Pg_S8587.2,Pg_S5949.7,Pg_S0143.1,Pg_S2179.17
GO:0052689	carboxylic ester hydrolase activity	molecular_function	0.75719	1	13	2287	311	45598	Pg_S5470.6,Pg_S4155.1,Pg_S1692.9,Pg_S4083.1,Pg_S1645.6,Pg_S0213.45,Pg_S2093.20,Pg_S1335.38,Pg_S3904.13,Pg_S1347.19,Pg_S0765.23,Pg_S7123.1,Pg_S0341.6
GO:0006355	regulation of transcription, DNA-dependent	biological_process	0.75913	1	183	2287	3842	45598	Pg_S2472.21,Pg_S8179.1,Pg_S3058.2,Pg_S1346.12,Pg_S8185.3,Pg_S7453.5,Pg_S5167.2,Pg_S3527.15,Pg_S3750.5,Pg_S2946.10,Pg_S4825.6,Pg_S1862.9,Pg_S1500.29,Pg_S6501.3,Pg_S0575.51,Pg_S3171.16,Pg_S2940.6,Pg_S2983.13,Pg_S1957.36,Pg_S6487.2,Pg_S3535.2,Pg_S3027.11,Pg_S1703.39,Pg_S2124.21,Pg_S6023.1,XLOC_375417,Pg_S5312.8,XLOC_219209,Pg_S5089.1,Pg_S1446.8,XLOC_505796,Pg_S0423.22,Pg_S0431.57,Pg_S2440.19,Pg_S063…
GO:0012505	endomembrane system	cellular_component	0.75914	1	30	2287	651	45598	Pg_S5782.5,Pg_S0577.13,Pg_S3991.17,Pg_S4851.12,Pg_S3205.8,Pg_S3876.10,Pg_S3138.9,Pg_S2324.1,Pg_S4135.19,Pg_S1108.18,Pg_S6896.2,Pg_S6261.1,XLOC_173093,Pg_S5335.1,Pg_S2569.13,Pg_S3751.11,Pg_S5910.5,Pg_S0718.8,XLOC_422284,Pg_S0164.14,Pg_S3767.22,Pg_S8874.2,Pg_S1862.9,Pg_S2815.1,Pg_S0327.40,Pg_S1915.32,Pg_S2207.4,Pg_S6647.3,Pg_S1726.2,Pg_S3887.24
GO:0016742	hydroxymethyl-, formyl- and related transferase activity	molecular_function	0.75932	1	1	2287	26	45598	Pg_S1311.31
GO:0015267	channel activity	molecular_function	0.75973	1	19	2287	423	45598	Pg_S1084.7,Pg_S1338.1,Pg_S6640.4,Pg_S3161.7,Pg_S1906.1,Pg_S3169.2,Pg_S3327.1,Pg_S0620.2,XLOC_241369,Pg_S1979.4,Pg_S2229.17,Pg_S2472.21,Pg_S2946.27,Pg_S0896.24,Pg_S1726.2,Pg_S1893.7,Pg_S1749.20,Pg_S0108.22,Pg_S2208.11
GO:0022803	passive transmembrane transporter activity	molecular_function	0.75973	1	19	2287	423	45598	Pg_S3161.7,Pg_S1906.1,Pg_S6640.4,Pg_S1338.1,Pg_S1084.7,Pg_S2208.11,Pg_S1893.7,Pg_S1749.20,Pg_S0108.22,Pg_S1726.2,Pg_S0896.24,Pg_S2229.17,Pg_S2472.21,Pg_S2946.27,Pg_S1979.4,XLOC_241369,Pg_S3169.2,Pg_S3327.1,Pg_S0620.2
GO:0006120	mitochondrial electron transport, NADH to ubiquinone	biological_process	0.76087	1	1	2287	26	45598	Pg_S1935.18
GO:0005666	DNA-directed RNA polymerase III complex	cellular_component	0.76111	1	1	2287	27	45598	XLOC_241369
GO:0040012	regulation of locomotion	biological_process	0.76113	1	1	2287	29	45598	XLOC_411558
GO:0045229	external encapsulating structure organization	biological_process	0.76215	1	8	2287	202	45598	Pg_S5470.6,Pg_S1692.9,Pg_S0213.45,Pg_S0808.38,Pg_S3904.13,Pg_S2307.28,Pg_S0765.23,Pg_S7123.1
GO:0009892	negative regulation of metabolic process	biological_process	0.76234	1	6	2287	149	45598	Pg_S5370.5,Pg_S0290.6,Pg_S1703.39,Pg_S6370.2,Pg_S3535.2,Pg_S0765.9
GO:0005244	voltage-gated ion channel activity	molecular_function	0.76266	1	3	2287	77	45598	Pg_S0896.24,Pg_S3169.2,Pg_S1338.1
GO:0022832	voltage-gated channel activity	molecular_function	0.76266	1	3	2287	77	45598	Pg_S3169.2,Pg_S0896.24,Pg_S1338.1
GO:0000917	barrier septum assembly	biological_process	0.76306	1	9	2287	217	45598	XLOC_219209,Pg_S4435.6,Pg_S2569.13,Pg_S6487.2,XLOC_382006,Pg_S3684.2,Pg_S2946.18,Pg_S7088.4,Pg_S6641.1
GO:0032506	cytokinetic process	biological_process	0.76306	1	9	2287	217	45598	XLOC_219209,Pg_S2569.13,Pg_S4435.6,Pg_S6641.1,XLOC_382006,Pg_S6487.2,Pg_S2946.18,Pg_S7088.4,Pg_S3684.2
GO:0090529	cell septum assembly	biological_process	0.76306	1	9	2287	217	45598	Pg_S6487.2,XLOC_382006,Pg_S3684.2,Pg_S7088.4,Pg_S2946.18,Pg_S6641.1,XLOC_219209,Pg_S4435.6,Pg_S2569.13
GO:0097034	mitochondrial respiratory chain complex IV biogenesis	biological_process	0.7632	1	1	2287	27	45598	Pg_S0620.2
GO:0008514	organic anion transmembrane transporter activity	molecular_function	0.76345	1	3	2287	79	45598	Pg_S1507.32,Pg_S0384.25,Pg_S2124.27
GO:0006771	riboflavin metabolic process	biological_process	0.76417	1	2	2287	52	45598	Pg_S0747.36,Pg_S4380.15
GO:0009231	riboflavin biosynthetic process	biological_process	0.76417	1	2	2287	52	45598	Pg_S4380.15,Pg_S0747.36
GO:0042726	flavin-containing compound metabolic process	biological_process	0.76417	1	2	2287	52	45598	Pg_S4380.15,Pg_S0747.36
GO:0042727	flavin-containing compound biosynthetic process	biological_process	0.76417	1	2	2287	52	45598	Pg_S4380.15,Pg_S0747.36
GO:0010498	proteasomal protein catabolic process	biological_process	0.76631	1	2	2287	55	45598	Pg_S1887.9,XLOC_307799
GO:0034654	nucleobase-containing compound biosynthetic process	biological_process	0.76633	1	245	2287	5109	45598	Pg_S0151.6,Pg_S2608.14,Pg_S8208.2,Pg_S3664.2,Pg_S4390.1,Pg_S3778.3,Pg_S0266.76,Pg_S0808.7,Pg_S3721.1,Pg_S4883.15,Pg_S4627.7,Pg_S0334.11,Pg_S0637.14,Pg_S1867.6,Pg_S3639.2,Pg_S7044.2,Pg_S3414.7,Pg_S3145.1,Pg_S0935.6,XLOC_212995,Pg_S1954.10,Pg_S1149.5,Pg_S0662.38,Pg_S5274.15,Pg_S0708.24,Pg_S0849.33,Pg_S5910.11,Pg_S1507.32,Pg_S8528.2,Pg_S7323.3,Pg_S0812.41,Pg_S4129.6,Pg_S5466.10,Pg_S2673.5,Pg_S1613.2…
GO:0009360	DNA polymerase III complex	cellular_component	0.76668	1	1	2287	27	45598	Pg_S8535.1
GO:0042575	DNA polymerase complex	cellular_component	0.76668	1	1	2287	27	45598	Pg_S8535.1
GO:0048519	negative regulation of biological process	biological_process	0.76726	1	16	2287	372	45598	Pg_S1106.22,Pg_S7221.6,XLOC_208217,Pg_S1615.12,Pg_S7494.3,Pg_S4553.1,Pg_S6370.2,Pg_S1915.3,Pg_S0290.6,Pg_S1237.36,Pg_S1703.39,Pg_S5370.5,Pg_S0765.9,Pg_S3535.2,Pg_S5049.1,Pg_S0810.67
GO:0005543	phospholipid binding	molecular_function	0.76783	1	7	2287	167	45598	Pg_S0266.37,Pg_S7822.1,Pg_S2455.26,Pg_S2798.13,Pg_S0762.36,Pg_S6471.8,Pg_S2929.9
GO:0006366	transcription from RNA polymerase II promoter	biological_process	0.76805	1	19	2287	433	45598	Pg_S3027.11,Pg_S2991.9,Pg_S3771.4,Pg_S4412.14,Pg_S1240.22,Pg_S1563.19,Pg_S4129.6,Pg_S0290.6,Pg_S4429.8,Pg_S2061.24,Pg_S0280.46,Pg_S3645.2,Pg_S6370.2,Pg_S3721.1,Pg_S2472.21,Pg_S3171.16,Pg_S8208.2,Pg_S5274.15,Pg_S0662.38
GO:0042775	mitochondrial ATP synthesis coupled electron transport	biological_process	0.77119	1	2	2287	52	45598	Pg_S1935.18,Pg_S6406.13
GO:0044462	external encapsulating structure part	cellular_component	0.77132	1	1	2287	27	45598	Pg_S0709.1
GO:0000075	cell cycle checkpoint	biological_process	0.77143	1	3	2287	81	45598	Pg_S0810.67,Pg_S4553.1,Pg_S1615.12
GO:2001141	regulation of RNA biosynthetic process	biological_process	0.77163	1	183	2287	3852	45598	Pg_S3578.15,Pg_S5863.11,Pg_S2569.13,Pg_S6013.3,Pg_S1813.6,Pg_S1444.37,Pg_S0804.31,Pg_S4369.16,Pg_S4429.8,Pg_S1876.8,Pg_S0315.1,Pg_S5304.6,Pg_S2345.3,Pg_S5541.2,Pg_S0818.5,Pg_S5719.3,Pg_S2991.9,Pg_S0061.22,Pg_S0439.79,Pg_S7451.2,Pg_S0032.3,Pg_S7587.3,Pg_S5743.10,Pg_S2596.2,Pg_S1416.3,Pg_S7088.4,Pg_S1815.4,Pg_S8559.1,Pg_S1242.42,Pg_S1108.18,Pg_S2182.5,Pg_S2369.22,Pg_S0085.79,Pg_S0989.4,Pg_S0612.11,…
GO:0001932	regulation of protein phosphorylation	biological_process	0.77392	1	1	2287	29	45598	Pg_S2526.4
GO:0016151	nickel cation binding	molecular_function	0.77414	1	4	2287	109	45598	Pg_S7858.1,Pg_S7969.1,Pg_S3579.4,Pg_S3029.14
GO:0048513	organ development	biological_process	0.7743	1	2	2287	55	45598	Pg_S1507.32,XLOC_293602
GO:0008234	cysteine-type peptidase activity	molecular_function	0.77607	1	16	2287	368	45598	Pg_S4888.12,Pg_S6681.2,Pg_S1354.33,Pg_S2435.10,XLOC_403008,Pg_S1844.10,Pg_S0671.1,Pg_S2225.1,Pg_S1414.19,Pg_S2435.8,Pg_S0753.13,XLOC_402038,Pg_S4072.17,Pg_S2810.28,Pg_S0032.3,Pg_S3025.6
GO:0009966	regulation of signal transduction	biological_process	0.77715	1	5	2287	125	45598	XLOC_235829,Pg_S3226.14,Pg_S1237.36,Pg_S0961.53,XLOC_411558
GO:0044769	ATPase activity, coupled to transmembrane movement of ions, rotational mechanism	molecular_function	0.77735	1	2	2287	56	45598	Pg_S0142.32,Pg_S2105.1
GO:0016741	transferase activity, transferring one-carbon groups	molecular_function	0.77744	1	44	2287	944	45598	Pg_S0536.73,Pg_S2182.5,Pg_S0664.33,Pg_S2631.6,Pg_S8449.1,Pg_S1203.8,Pg_S2061.10,XLOC_297706,Pg_S1446.8,Pg_S1442.1,Pg_S2588.3,XLOC_422599,Pg_S1960.9,Pg_S0167.5,XLOC_493702,Pg_S2941.2,Pg_S4028.7,Pg_S0845.13,Pg_S8535.1,Pg_S5719.3,Pg_S1434.7,Pg_S0219.8,Pg_S1416.1,Pg_S2438.5,Pg_S1761.21,Pg_S2223.14,Pg_S3582.11,Pg_S5312.8,XLOC_436399,Pg_S5731.2,Pg_S0607.9,Pg_S1844.22,Pg_S3527.15,Pg_S4954.1,Pg_S1110.9,P…
GO:0040008	regulation of growth	biological_process	0.77832	1	1	2287	28	45598	XLOC_208217
GO:1901988	negative regulation of cell cycle phase transition	biological_process	0.77917	1	3	2287	82	45598	Pg_S4553.1,Pg_S0810.67,Pg_S1615.12
GO:0031012	extracellular matrix	cellular_component	0.7794	1	8	2287	204	45598	Pg_S0747.30,Pg_S5948.1,Pg_S1678.57,Pg_S0917.42,Pg_S0571.4,Pg_S4752.7,Pg_S4591.2,Pg_S0093.25
GO:0006928	cellular component movement	biological_process	0.77942	1	21	2287	466	45598	Pg_S5159.1,Pg_S0227.2,Pg_S5104.2,XLOC_411558,Pg_S1306.5,Pg_S3414.12,Pg_S0638.21,XLOC_295626,Pg_S3730.2,Pg_S0923.5,Pg_S7167.2,Pg_S1514.2,Pg_S1678.29,Pg_S3041.8,Pg_S0956.17,Pg_S0085.70,Pg_S1637.2,Pg_S3027.7,Pg_S1845.24,Pg_S0988.29,Pg_S7088.4
GO:0015081	sodium ion transmembrane transporter activity	molecular_function	0.7796	1	5	2287	135	45598	Pg_S1066.21,Pg_S4586.9,Pg_S4800.12,Pg_S3414.17,Pg_S0595.28
GO:0071310	cellular response to organic substance	biological_process	0.78012	1	1	2287	31	45598	XLOC_307799
GO:0000786	nucleosome	cellular_component	0.78017	1	2	2287	58	45598	Pg_S1291.1,XLOC_120886
GO:0033043	regulation of organelle organization	biological_process	0.78046	1	7	2287	173	45598	Pg_S0298.15,Pg_S1887.9,Pg_S4553.1,Pg_S5850.4,Pg_S6577.5,Pg_S0810.67,Pg_S0204.1
GO:0016776	phosphotransferase activity, phosphate group as acceptor	molecular_function	0.78061	1	2	2287	54	45598	XLOC_161413,Pg_S2623.12
GO:0043043	peptide biosynthetic process	biological_process	0.78099	1	1	2287	28	45598	Pg_S0199.5
GO:0033108	mitochondrial respiratory chain complex assembly	biological_process	0.78145	1	1	2287	28	45598	Pg_S0620.2
GO:0051252	regulation of RNA metabolic process	biological_process	0.78151	1	183	2287	3860	45598	Pg_S4706.2,Pg_S3761.22,Pg_S0736.2,Pg_S1563.19,Pg_S2655.1,Pg_S8587.2,Pg_S0222.2,Pg_S4871.3,Pg_S1990.1,XLOC_235829,Pg_S1768.1,Pg_S0967.45,XLOC_060527,Pg_S1615.29,Pg_S1518.17,Pg_S0033.1,XLOC_235749,Pg_S0429.23,Pg_S2162.13,XLOC_293602,Pg_S0406.9,XLOC_529722,Pg_S3730.2,Pg_S6848.2,XLOC_252704,Pg_S1104.11,Pg_S1562.24,XLOC_182455,Pg_S4435.2,Pg_S2138.6,Pg_S5850.4,Pg_S2455.26,Pg_S4512.12,Pg_S2416.6,Pg_S282…
GO:0006605	protein targeting	biological_process	0.78233	1	18	2287	409	45598	Pg_S5042.5,Pg_S1108.18,Pg_S1242.42,Pg_S3761.22,Pg_S1774.17,Pg_S2569.13,XLOC_288703,Pg_S5949.7,Pg_S0143.1,Pg_S2971.33,XLOC_060442,Pg_S0631.1,Pg_S2977.1,Pg_S6474.6,Pg_S0808.7,Pg_S1774.28,Pg_S1862.9,Pg_S0519.50
GO:0006413	translational initiation	biological_process	0.78291	1	5	2287	130	45598	Pg_S1886.13,XLOC_203054,Pg_S2190.19,Pg_S2022.3,Pg_S5370.5
GO:0044380	protein localization to cytoskeleton	biological_process	0.78307	1	1	2287	29	45598	XLOC_183439
GO:0071988	protein localization to spindle pole body	biological_process	0.78307	1	1	2287	29	45598	XLOC_183439
GO:0043414	macromolecule methylation	biological_process	0.78315	1	9	2287	211	45598	Pg_S3527.15,Pg_S1110.9,XLOC_422599,Pg_S2438.5,Pg_S0219.8,Pg_S1416.1,XLOC_493702,Pg_S1203.8,Pg_S3582.11
GO:0022891	substrate-specific transmembrane transporter activity	molecular_function	0.78326	1	91	2287	1931	45598	Pg_S5410.5,Pg_S0520.7,Pg_S1475.5,Pg_S1108.18,Pg_S0503.27,Pg_S1084.7,Pg_S0204.1,Pg_S1066.2,Pg_S4162.1,XLOC_283341,Pg_S1726.2,Pg_S2124.27,Pg_S5910.11,Pg_S0108.22,Pg_S1749.20,XLOC_535683,Pg_S3090.2,Pg_S3169.2,Pg_S2946.27,Pg_S1507.32,Pg_S0142.32,Pg_S0384.25,XLOC_040540,Pg_S2946.4,Pg_S2606.7,Pg_S1906.1,Pg_S4861.12,Pg_S3876.10,Pg_S0266.11,Pg_S6640.4,Pg_S0433.4,Pg_S1651.6,Pg_S2208.11,Pg_S4778.2,Pg_S1740…
GO:0006195	purine nucleotide catabolic process	biological_process	0.78545	1	1	2287	30	45598	Pg_S0189.6
GO:0072523	purine-containing compound catabolic process	biological_process	0.78545	1	1	2287	30	45598	Pg_S0189.6
GO:0042325	regulation of phosphorylation	biological_process	0.78654	1	1	2287	30	45598	Pg_S2526.4
GO:0000280	nuclear division	biological_process	0.78748	1	7	2287	178	45598	Pg_S5850.4,Pg_S4553.1,Pg_S0810.67,Pg_S1563.19,Pg_S0204.1,Pg_S6577.5,Pg_S1887.9
GO:0007067	mitosis	biological_process	0.78748	1	7	2287	178	45598	Pg_S5850.4,Pg_S4553.1,Pg_S1563.19,Pg_S0810.67,Pg_S0204.1,Pg_S6577.5,Pg_S1887.9
GO:0010639	negative regulation of organelle organization	biological_process	0.78948	1	2	2287	57	45598	Pg_S4553.1,Pg_S0810.67
GO:0005249	voltage-gated potassium channel activity	molecular_function	0.79143	1	1	2287	30	45598	Pg_S3169.2
GO:0004386	helicase activity	molecular_function	0.79161	1	34	2287	735	45598	Pg_S0142.32,Pg_S1104.11,Pg_S1334.14,Pg_S0439.31,Pg_S0516.25,Pg_S0266.55,Pg_S1935.37,Pg_S0631.1,Pg_S0050.7,Pg_S0219.17,Pg_S0808.7,Pg_S1887.6,Pg_S4601.3,Pg_S0978.1,Pg_S0271.2,Pg_S2588.14,Pg_S1242.42,XLOC_506723,Pg_S5042.5,Pg_S1774.17,Pg_S0143.1,Pg_S4601.2,Pg_S5949.7,Pg_S8587.2,XLOC_060442,Pg_S6123.11,Pg_S2917.15,Pg_S2871.29,Pg_S1307.3,Pg_S7471.1,Pg_S3338.26,Pg_S3726.9,Pg_S7126.4,Pg_S0605.4
GO:0031082	BLOC complex	cellular_component	0.79234	1	1	2287	29	45598	Pg_S3041.8
GO:0031083	BLOC-1 complex	cellular_component	0.79234	1	1	2287	29	45598	Pg_S3041.8
GO:0042493	response to drug	biological_process	0.79317	1	5	2287	128	45598	Pg_S4255.1,Pg_S3163.22,Pg_S0439.36,Pg_S1493.12,Pg_S1485.8
GO:0018342	protein prenylation	biological_process	0.79407	1	1	2287	30	45598	Pg_S1530.3
GO:0097354	prenylation	biological_process	0.79407	1	1	2287	30	45598	Pg_S1530.3
GO:0015937	coenzyme A biosynthetic process	biological_process	0.79408	1	1	2287	29	45598	Pg_S0587.1
GO:0033866	nucleoside bisphosphate biosynthetic process	biological_process	0.79408	1	1	2287	29	45598	Pg_S0587.1
GO:0034030	ribonucleoside bisphosphate biosynthetic process	biological_process	0.79408	1	1	2287	29	45598	Pg_S0587.1
GO:0034033	purine nucleoside bisphosphate biosynthetic process	biological_process	0.79408	1	1	2287	29	45598	Pg_S0587.1
GO:0051704	multi-organism process	biological_process	0.79409	1	93	2287	1962	45598	Pg_S3058.2,Pg_S4954.1,Pg_S1450.7,Pg_S0978.1,Pg_S3165.4,Pg_S0079.14,XLOC_070574,Pg_S1366.5,Pg_S1104.11,Pg_S5135.1,Pg_S5076.1,Pg_S2787.4,Pg_S1390.21,XLOC_335089,Pg_S3027.11,Pg_S5049.1,Pg_S0241.17,Pg_S0266.55,Pg_S3377.4,Pg_S2753.1,Pg_S6053.13,Pg_S6023.1,XLOC_385047,Pg_S2143.13,Pg_S0247.32,Pg_S3332.9,Pg_S3866.4,Pg_S1464.20,Pg_S0769.6,Pg_S1768.1,Pg_S6304.6,XLOC_158310,Pg_S4010.16,Pg_S3669.6,Pg_S3327.3…
GO:0006364	rRNA processing	biological_process	0.79432	1	10	2287	237	45598	Pg_S2588.3,Pg_S1416.1,Pg_S3854.1,Pg_S1844.22,Pg_S3527.15,Pg_S0536.73,Pg_S1203.8,Pg_S3669.7,Pg_S2631.6,Pg_S3122.1
GO:0016072	rRNA metabolic process	biological_process	0.79432	1	10	2287	237	45598	Pg_S3122.1,Pg_S2631.6,Pg_S1203.8,Pg_S3669.7,Pg_S0536.73,Pg_S3527.15,Pg_S1844.22,Pg_S2588.3,Pg_S1416.1,Pg_S3854.1
GO:0000774	adenyl-nucleotide exchange factor activity	molecular_function	0.79484	1	2	2287	58	45598	Pg_S2435.5,Pg_S0956.17
GO:0046039	GTP metabolic process	biological_process	0.79484	1	1	2287	30	45598	XLOC_161413
GO:0071804	cellular potassium ion transport	biological_process	0.79492	1	2	2287	56	45598	Pg_S0266.11,Pg_S0762.14
GO:0071805	potassium ion transmembrane transport	biological_process	0.79492	1	2	2287	56	45598	Pg_S0762.14,Pg_S0266.11
GO:0031515	tRNA (m1A) methyltransferase complex	cellular_component	0.79652	1	1	2287	30	45598	Pg_S3527.15
GO:0034708	methyltransferase complex	cellular_component	0.79652	1	1	2287	30	45598	Pg_S3527.15
GO:0043527	tRNA methyltransferase complex	cellular_component	0.79652	1	1	2287	30	45598	Pg_S3527.15
GO:0005887	integral to plasma membrane	cellular_component	0.7967	1	7	2287	174	45598	Pg_S0360.8,Pg_S2484.29,Pg_S4217.14,Pg_S3169.2,Pg_S0126.2,Pg_S6153.1,XLOC_194106
GO:0031683	G-protein beta/gamma-subunit complex binding	molecular_function	0.79709	1	7	2287	170	45598	Pg_S1774.28,Pg_S3726.9,Pg_S0400.8,Pg_S1774.17,Pg_S0519.50,Pg_S4009.10,Pg_S7126.4
GO:0048870	cell motility	biological_process	0.79804	1	8	2287	202	45598	Pg_S7088.4,XLOC_295626,Pg_S3414.12,Pg_S1306.5,XLOC_411558,Pg_S5159.1,Pg_S3041.8,Pg_S0956.17
GO:0051674	localization of cell	biological_process	0.79804	1	8	2287	202	45598	XLOC_295626,Pg_S7088.4,Pg_S1306.5,Pg_S3414.12,XLOC_411558,Pg_S0956.17,Pg_S3041.8,Pg_S5159.1
GO:0019842	vitamin binding	molecular_function	0.79964	1	4	2287	103	45598	Pg_S1908.21,Pg_S2229.10,Pg_S1551.6,Pg_S9207.1
GO:0009611	response to wounding	biological_process	0.80047	1	7	2287	177	45598	XLOC_106673,Pg_S1051.12,Pg_S4994.6,Pg_S5863.6,XLOC_287858,Pg_S2898.9,Pg_S0073.1
GO:0009378	four-way junction helicase activity	molecular_function	0.80069	1	13	2287	296	45598	Pg_S0631.1,Pg_S1242.42,Pg_S2588.14,Pg_S0271.2,Pg_S3338.26,Pg_S8587.2,Pg_S4601.2,Pg_S1104.11,Pg_S0143.1,Pg_S0808.7,Pg_S6123.11,Pg_S4601.3,Pg_S0439.31
GO:0016591	DNA-directed RNA polymerase II, holoenzyme	cellular_component	0.80069	1	7	2287	181	45598	Pg_S5024.9,Pg_S3645.2,Pg_S2061.24,Pg_S2081.1,Pg_S0662.38,Pg_S4129.6,Pg_S2472.21
GO:0022804	active transmembrane transporter activity	molecular_function	0.80072	1	29	2287	651	45598	Pg_S5925.5,Pg_S2917.15,Pg_S0403.9,Pg_S2871.29,Pg_S4255.1,Pg_S3669.7,Pg_S1485.8,Pg_S0333.8,Pg_S1768.1,Pg_S4870.15,Pg_S2105.1,Pg_S1774.28,Pg_S0519.50,Pg_S3163.22,Pg_S2745.4,Pg_S0142.32,Pg_S8559.1,XLOC_040540,Pg_S1049.47,Pg_S1493.12,Pg_S4009.10,XLOC_250116,Pg_S4604.8,Pg_S1334.14,Pg_S6848.2,Pg_S3991.17,Pg_S0400.8,Pg_S2848.3,Pg_S1845.6
GO:0010948	negative regulation of cell cycle process	biological_process	0.80073	1	3	2287	85	45598	Pg_S1615.12,Pg_S4553.1,Pg_S0810.67
GO:0003678	DNA helicase activity	molecular_function	0.8018	1	22	2287	488	45598	Pg_S5042.5,Pg_S0271.2,Pg_S1242.42,Pg_S2588.14,Pg_S6123.11,XLOC_060442,Pg_S0266.55,Pg_S0439.31,Pg_S5949.7,Pg_S4601.2,Pg_S8587.2,Pg_S0143.1,Pg_S1104.11,Pg_S3338.26,Pg_S0631.1,Pg_S0050.7,Pg_S1935.37,Pg_S0978.1,Pg_S4601.3,Pg_S0605.4,Pg_S1887.6,Pg_S0808.7
GO:0006305	DNA alkylation	biological_process	0.80414	1	1	2287	31	45598	XLOC_493702
GO:0006306	DNA methylation	biological_process	0.80414	1	1	2287	31	45598	XLOC_493702
GO:0044728	DNA methylation or demethylation	biological_process	0.80414	1	1	2287	31	45598	XLOC_493702
GO:0003729	mRNA binding	molecular_function	0.80444	1	2	2287	58	45598	Pg_S4571.4,XLOC_122050
GO:0034508	centromere complex assembly	biological_process	0.80607	1	3	2287	86	45598	Pg_S4435.6,Pg_S6085.1,Pg_S2569.13
GO:0006188	IMP biosynthetic process	biological_process	0.80613	1	1	2287	33	45598	Pg_S4399.8
GO:0046040	IMP metabolic process	biological_process	0.80613	1	1	2287	33	45598	Pg_S4399.8
GO:0032984	macromolecular complex disassembly	biological_process	0.80642	1	5	2287	132	45598	Pg_S6487.2,Pg_S6962.2,Pg_S4024.2,Pg_S2292.19,Pg_S4533.13
GO:0008146	sulfotransferase activity	molecular_function	0.80798	1	1	2287	32	45598	XLOC_528729
GO:0005849	mRNA cleavage factor complex	cellular_component	0.80845	1	1	2287	31	45598	XLOC_122050
GO:0006378	mRNA polyadenylation	biological_process	0.80845	1	1	2287	31	45598	XLOC_122050
GO:0000428	DNA-directed RNA polymerase complex	cellular_component	0.80964	1	8	2287	205	45598	Pg_S4129.6,Pg_S0662.38,Pg_S2081.1,Pg_S2472.21,Pg_S2061.24,XLOC_241369,Pg_S3645.2,Pg_S5024.9
GO:0030880	RNA polymerase complex	cellular_component	0.80964	1	8	2287	205	45598	Pg_S0662.38,Pg_S2081.1,Pg_S4129.6,Pg_S3645.2,Pg_S5024.9,Pg_S2061.24,XLOC_241369,Pg_S2472.21
GO:0055029	nuclear DNA-directed RNA polymerase complex	cellular_component	0.80964	1	8	2287	205	45598	Pg_S4129.6,Pg_S0662.38,Pg_S2081.1,Pg_S2472.21,Pg_S2061.24,XLOC_241369,Pg_S3645.2,Pg_S5024.9
GO:0006359	regulation of transcription from RNA polymerase III promoter	biological_process	0.81258	1	1	2287	32	45598	Pg_S1815.32
GO:0001510	RNA methylation	biological_process	0.81272	1	4	2287	104	45598	Pg_S1416.1,XLOC_422599,Pg_S1203.8,Pg_S3527.15
GO:0032259	methylation	biological_process	0.81343	1	11	2287	261	45598	Pg_S4954.1,Pg_S1110.9,Pg_S3527.15,Pg_S1416.1,Pg_S0219.8,Pg_S0167.5,Pg_S2438.5,XLOC_422599,XLOC_493702,Pg_S3582.11,Pg_S1203.8
GO:0004725	protein tyrosine phosphatase activity	molecular_function	0.81371	1	3	2287	82	45598	Pg_S3414.7,Pg_S2241.28,Pg_S1903.27
GO:0017025	TBP-class protein binding	molecular_function	0.81409	1	1	2287	32	45598	Pg_S0710.16
GO:0031226	intrinsic to plasma membrane	cellular_component	0.81514	1	7	2287	179	45598	Pg_S4217.14,Pg_S2484.29,Pg_S3169.2,Pg_S0360.8,Pg_S0126.2,XLOC_194106,Pg_S6153.1
GO:0046914	transition metal ion binding	molecular_function	0.8169	1	213	2287	4509	45598	Pg_S1106.34,XLOC_516134,Pg_S2666.10,Pg_S1171.12,Pg_S0590.1,Pg_S2946.4,XLOC_122049,Pg_S2991.9,Pg_S2805.6,XLOC_445249,Pg_S4420.17,Pg_S5123.2,Pg_S0818.5,Pg_S1389.16,Pg_S7219.8,Pg_S0701.13,Pg_S1400.27,Pg_S1097.9,Pg_S3109.6,Pg_S0566.1,Pg_S0032.3,Pg_S1097.2,XLOC_445671,Pg_S2416.7,Pg_S5702.13,XLOC_176586,Pg_S2973.29,Pg_S4733.5,Pg_S3579.4,Pg_S0061.73,Pg_S1526.1,XLOC_168706,Pg_S1237.36,Pg_S1903.21,Pg_S563…
GO:0000184	nuclear-transcribed mRNA catabolic process, nonsense-mediated decay	biological_process	0.81778	1	1	2287	33	45598	Pg_S7471.1
GO:0030488	tRNA methylation	biological_process	0.8186	1	1	2287	32	45598	Pg_S3527.15
GO:0005267	potassium channel activity	molecular_function	0.81989	1	3	2287	84	45598	Pg_S3169.2,Pg_S2946.27,Pg_S2208.11
GO:0006354	DNA-dependent transcription, elongation	biological_process	0.82079	1	2	2287	62	45598	Pg_S4412.14,Pg_S0635.18
GO:0048511	rhythmic process	biological_process	0.82123	1	1	2287	32	45598	Pg_S1852.20
GO:0050790	regulation of catalytic activity	biological_process	0.8238	1	5	2287	136	45598	Pg_S3226.14,Pg_S0189.6,Pg_S0961.53,Pg_S2526.4,Pg_S5049.1
GO:0004402	histone acetyltransferase activity	molecular_function	0.82384	1	1	2287	33	45598	Pg_S0637.14
GO:0044237	cellular metabolic process	biological_process	0.82414	1	880	2287	17830	45598	XLOC_493702,Pg_S5674.2,Pg_S0247.38,XLOC_519693,Pg_S0989.5,Pg_S1804.10,Pg_S0426.36,Pg_S2061.10,Pg_S1615.29,Pg_S0786.26,Pg_S1066.21,Pg_S2229.17,Pg_S1978.1,Pg_S0500.16,Pg_S1145.9,Pg_S0888.17,Pg_S5529.14,Pg_S4604.7,Pg_S4851.12,Pg_S0222.2,Pg_S1189.4,Pg_S4871.3,XLOC_251905,Pg_S2665.6,Pg_S1576.18,Pg_S2871.7,Pg_S0631.1,Pg_S2951.7,Pg_S2416.6,Pg_S5712.7,Pg_S4954.1,XLOC_161413,Pg_S0288.39,Pg_S2145.20,XLOC_2…
GO:0030313	cell envelope	cellular_component	0.82432	1	1	2287	32	45598	Pg_S0709.1
GO:0009056	catabolic process	biological_process	0.82591	1	77	2287	1676	45598	XLOC_208527,Pg_S2093.20,Pg_S1336.15,XLOC_230567,Pg_S2606.7,Pg_S0981.26,Pg_S0823.2,Pg_S5158.12,Pg_S1368.2,Pg_S0491.15,Pg_S5473.2,Pg_S3326.7,Pg_S0341.6,Pg_S7088.4,Pg_S0808.7,Pg_S2891.3,Pg_S0061.73,Pg_S3645.2,Pg_S1798.6,Pg_S0587.1,Pg_S1242.42,Pg_S4129.6,Pg_S3083.17,Pg_S2410.1,Pg_S6113.2,Pg_S4435.6,Pg_S0399.47,Pg_S2971.33,Pg_S6308.10,Pg_S1347.19,Pg_S7804.2,Pg_S4278.2,Pg_S5183.4,Pg_S1815.15,Pg_S0981.1…
GO:0005083	small GTPase regulator activity	molecular_function	0.82639	1	3	2287	87	45598	Pg_S0905.29,Pg_S0315.4,Pg_S0996.9
GO:0016972	thiol oxidase activity	molecular_function	0.82647	1	1	2287	33	45598	Pg_S6304.6
GO:0009267	cellular response to starvation	biological_process	0.82698	1	1	2287	33	45598	Pg_S0475.7
GO:0031667	response to nutrient levels	biological_process	0.82698	1	1	2287	33	45598	Pg_S0475.7
GO:0031669	cellular response to nutrient levels	biological_process	0.82698	1	1	2287	33	45598	Pg_S0475.7
GO:0042594	response to starvation	biological_process	0.82698	1	1	2287	33	45598	Pg_S0475.7
GO:0051028	mRNA transport	biological_process	0.8275	1	3	2287	89	45598	Pg_S2179.17,Pg_S0164.14,Pg_S5910.5
GO:0006955	immune response	biological_process	0.82787	1	8	2287	207	45598	XLOC_411558,Pg_S0249.12,Pg_S3048.8,Pg_S0967.45,XLOC_509624,Pg_S1647.4,XLOC_092513,Pg_S2891.3
GO:0004017	adenylate kinase activity	molecular_function	0.82874	1	1	2287	33	45598	Pg_S2623.12
GO:0010628	positive regulation of gene expression	biological_process	0.82896	1	2	2287	62	45598	Pg_S6300.6,Pg_S2608.14
GO:0045893	positive regulation of transcription, DNA-dependent	biological_process	0.82896	1	2	2287	62	45598	Pg_S2608.14,Pg_S6300.6
GO:0019829	cation-transporting ATPase activity	molecular_function	0.82927	1	2	2287	63	45598	Pg_S2105.1,Pg_S0142.32
GO:0042625	ATPase activity, coupled to transmembrane movement of ions	molecular_function	0.82927	1	2	2287	63	45598	Pg_S2105.1,Pg_S0142.32
GO:0015035	protein disulfide oxidoreductase activity	molecular_function	0.82928	1	5	2287	151	45598	Pg_S8430.1,Pg_S7114.5,Pg_S0388.2,Pg_S0503.10,Pg_S0908.29
GO:0015036	disulfide oxidoreductase activity	molecular_function	0.82928	1	5	2287	151	45598	Pg_S0503.10,Pg_S0908.29,Pg_S7114.5,Pg_S8430.1,Pg_S0388.2
GO:0033926	glycopeptide alpha-N-acetylgalactosaminidase activity	molecular_function	0.83008	1	1	2287	34	45598	Pg_S0234.20
GO:0019219	regulation of nucleobase-containing compound metabolic process	biological_process	0.8308	1	184	2287	3929	45598	Pg_S0406.9,XLOC_529722,Pg_S0033.1,XLOC_235749,Pg_S0429.23,Pg_S2162.13,XLOC_293602,XLOC_182455,Pg_S4435.2,Pg_S2138.6,Pg_S5850.4,Pg_S3730.2,Pg_S6848.2,XLOC_252704,Pg_S1104.11,Pg_S1562.24,Pg_S2826.5,Pg_S2416.6,Pg_S2455.26,Pg_S4512.12,Pg_S2292.19,Pg_S1815.32,Pg_S6370.2,Pg_S2145.20,XLOC_259949,Pg_S0280.46,XLOC_118966,Pg_S2848.4,Pg_S3248.1,Pg_S1563.19,Pg_S0736.2,Pg_S2655.1,Pg_S4706.2,Pg_S3761.22,Pg_S48…
GO:0051171	regulation of nitrogen compound metabolic process	biological_process	0.8308	1	184	2287	3929	45598	Pg_S1518.17,Pg_S1615.29,Pg_S0967.45,Pg_S1768.1,XLOC_060527,Pg_S4871.3,Pg_S1990.1,XLOC_235829,Pg_S8587.2,Pg_S0222.2,Pg_S0736.2,Pg_S1563.19,Pg_S2655.1,Pg_S4706.2,Pg_S3761.22,Pg_S2292.19,Pg_S1815.32,Pg_S6370.2,Pg_S2145.20,XLOC_259949,Pg_S0280.46,XLOC_118966,Pg_S2848.4,Pg_S3248.1,Pg_S2826.5,Pg_S4512.12,Pg_S2455.26,Pg_S2416.6,XLOC_182455,Pg_S4435.2,Pg_S2138.6,Pg_S5850.4,Pg_S3730.2,Pg_S6848.2,Pg_S1104.…
GO:0019033	viral tegument	cellular_component	0.83263	1	1	2287	33	45598	XLOC_300536
GO:0010646	regulation of cell communication	biological_process	0.83294	1	5	2287	135	45598	Pg_S1237.36,XLOC_411558,Pg_S0961.53,Pg_S3226.14,XLOC_235829
GO:0015948	methanogenesis	biological_process	0.83438	1	3	2287	90	45598	Pg_S0497.8,Pg_S1050.14,Pg_S9207.1
GO:0015975	energy derivation by oxidation of reduced inorganic compounds	biological_process	0.83438	1	3	2287	90	45598	Pg_S0497.8,Pg_S9207.1,Pg_S1050.14
GO:0043447	alkane biosynthetic process	biological_process	0.83438	1	3	2287	90	45598	Pg_S0497.8,Pg_S1050.14,Pg_S9207.1
GO:0015002	heme-copper terminal oxidase activity	molecular_function	0.83474	1	4	2287	114	45598	XLOC_456904,XLOC_535683,Pg_S1651.6,XLOC_419978
GO:0005672	transcription factor TFIIA complex	cellular_component	0.83527	1	3	2287	88	45598	Pg_S0662.38,Pg_S2472.21,Pg_S2061.24
GO:0005246	calcium channel regulator activity	molecular_function	0.83571	1	1	2287	34	45598	XLOC_208705
GO:0016860	intramolecular oxidoreductase activity	molecular_function	0.8371	1	3	2287	89	45598	Pg_S2826.5,Pg_S2061.18,Pg_S5677.7
GO:0009061	anaerobic respiration	biological_process	0.83827	1	3	2287	91	45598	Pg_S1050.14,Pg_S9207.1,Pg_S0497.8
GO:0005876	spindle microtubule	cellular_component	0.83848	1	2	2287	64	45598	Pg_S5850.4,Pg_S0204.1
GO:0030203	glycosaminoglycan metabolic process	biological_process	0.8387	1	1	2287	35	45598	Pg_S2233.1
GO:0044427	chromosomal part	cellular_component	0.83873	1	22	2287	531	45598	Pg_S4435.6,Pg_S2569.13,Pg_S1563.19,Pg_S0883.13,Pg_S8915.2,Pg_S1108.18,XLOC_120886,Pg_S3161.7,Pg_S5850.4,Pg_S4272.8,Pg_S6085.1,Pg_S0204.1,Pg_S6640.4,Pg_S0402.33,Pg_S1726.2,Pg_S5275.1,Pg_S4237.7,Pg_S4825.6,Pg_S1862.9,Pg_S1291.1,Pg_S5438.4,Pg_S1979.4
GO:0070085	glycosylation	biological_process	0.84004	1	10	2287	253	45598	Pg_S5370.5,XLOC_296732,Pg_S5521.1,Pg_S0247.24,Pg_S6441.11,Pg_S2324.1,Pg_S4339.13,Pg_S0297.48,Pg_S3086.8,Pg_S2693.15
GO:0009967	positive regulation of signal transduction	biological_process	0.84032	1	1	2287	35	45598	XLOC_235829
GO:0010647	positive regulation of cell communication	biological_process	0.84032	1	1	2287	35	45598	XLOC_235829
GO:0023056	positive regulation of signaling	biological_process	0.84032	1	1	2287	35	45598	XLOC_235829
GO:0019031	viral envelope	cellular_component	0.84053	1	15	2287	370	45598	Pg_S3991.17,Pg_S0708.2,Pg_S0536.73,Pg_S0241.17,Pg_S4412.10,Pg_S1141.3,Pg_S1815.32,Pg_S6485.2,Pg_S2056.4,XLOC_494290,Pg_S5466.10,Pg_S2758.8,Pg_S5910.11,Pg_S4036.11,Pg_S5401.6
GO:0036338	viral membrane	cellular_component	0.84053	1	15	2287	370	45598	Pg_S2056.4,Pg_S0241.17,Pg_S4412.10,Pg_S1141.3,Pg_S1815.32,Pg_S6485.2,Pg_S0536.73,Pg_S0708.2,Pg_S3991.17,Pg_S5401.6,Pg_S5910.11,Pg_S4036.11,Pg_S2758.8,Pg_S5466.10,XLOC_494290
GO:0045892	negative regulation of transcription, DNA-dependent	biological_process	0.84055	1	2	2287	66	45598	Pg_S1703.39,Pg_S3535.2
GO:0051253	negative regulation of RNA metabolic process	biological_process	0.84055	1	2	2287	66	45598	Pg_S3535.2,Pg_S1703.39
GO:0005929	cilium	cellular_component	0.84056	1	5	2287	141	45598	XLOC_295626,Pg_S7088.4,Pg_S0956.17,Pg_S3041.8,Pg_S5159.1
GO:0031514	motile cilium	cellular_component	0.84056	1	5	2287	141	45598	Pg_S7088.4,XLOC_295626,Pg_S5159.1,Pg_S0956.17,Pg_S3041.8
GO:0022411	cellular component disassembly	biological_process	0.84126	1	5	2287	139	45598	Pg_S4024.2,Pg_S6962.2,Pg_S6487.2,Pg_S4533.13,Pg_S2292.19
GO:0044461	bacterial-type flagellum part	cellular_component	0.84224	1	1	2287	35	45598	Pg_S1306.5
GO:0023051	regulation of signaling	biological_process	0.84267	1	5	2287	137	45598	Pg_S3226.14,Pg_S0961.53,Pg_S1237.36,XLOC_411558,XLOC_235829
GO:0006383	transcription from RNA polymerase III promoter	biological_process	0.84282	1	2	2287	63	45598	Pg_S1815.32,XLOC_241369
GO:0007017	microtubule-based process	biological_process	0.8431	1	23	2287	538	45598	Pg_S1013.3,Pg_S0085.70,Pg_S1678.29,Pg_S1514.2,Pg_S3669.6,Pg_S3027.7,XLOC_183439,Pg_S1637.2,Pg_S4237.7,Pg_S1845.24,Pg_S5438.4,Pg_S0988.29,Pg_S5104.2,Pg_S0227.2,Pg_S8915.2,Pg_S5850.4,Pg_S0638.21,Pg_S0204.1,Pg_S0402.33,Pg_S7167.2,Pg_S0923.5,Pg_S3730.2,Pg_S4338.4
GO:0005262	calcium channel activity	molecular_function	0.84339	1	3	2287	97	45598	Pg_S1726.2,XLOC_241369,Pg_S2472.21
GO:0000003	reproduction	biological_process	0.84449	1	30	2287	699	45598	Pg_S6641.1,Pg_S0516.15,Pg_S4825.6,Pg_S2392.18,Pg_S7088.4,Pg_S0304.12,Pg_S3684.2,Pg_S1302.39,Pg_S1615.12,Pg_S0442.55,Pg_S0769.6,Pg_S6304.6,Pg_S0662.38,Pg_S0635.18,Pg_S6485.2,Pg_S2946.18,XLOC_382006,Pg_S6487.2,Pg_S2569.13,Pg_S1702.3,Pg_S4435.6,XLOC_219209,Pg_S1122.5,Pg_S5402.10,Pg_S3377.4,Pg_S1819.15,Pg_S2031.4,Pg_S2753.1,XLOC_120886,Pg_S4369.16
GO:0015947	methane metabolic process	biological_process	0.8458	1	3	2287	92	45598	Pg_S0497.8,Pg_S1050.14,Pg_S9207.1
GO:0043446	cellular alkane metabolic process	biological_process	0.8458	1	3	2287	92	45598	Pg_S9207.1,Pg_S1050.14,Pg_S0497.8
GO:0017080	sodium channel regulator activity	molecular_function	0.84741	1	1	2287	34	45598	Pg_S3327.3
GO:0019871	sodium channel inhibitor activity	molecular_function	0.84741	1	1	2287	34	45598	Pg_S3327.3
GO:0022892	substrate-specific transporter activity	molecular_function	0.848	1	97	2287	2098	45598	Pg_S7453.5,Pg_S1346.12,Pg_S2472.21,Pg_S0595.28,Pg_S2292.19,Pg_S0111.6,Pg_S1862.9,Pg_S0620.2,Pg_S2946.10,XLOC_241369,XLOC_066742,Pg_S3474.11,Pg_S1893.7,Pg_S4800.12,Pg_S2038.20,Pg_S0896.24,Pg_S5272.2,Pg_S1214.14,Pg_S0333.8,Pg_S3991.17,Pg_S0519.23,Pg_S1338.1,XLOC_269153,Pg_S1434.7,Pg_S2056.4,Pg_S5850.4,Pg_S3161.7,Pg_S7520.2,Pg_S1979.4,Pg_S2229.17,Pg_S1066.21,Pg_S0073.19,XLOC_329038,Pg_S0403.9,Pg_S42…
GO:0051129	negative regulation of cellular component organization	biological_process	0.84836	1	2	2287	66	45598	Pg_S4553.1,Pg_S0810.67
GO:0015085	calcium ion transmembrane transporter activity	molecular_function	0.84903	1	3	2287	98	45598	Pg_S2472.21,XLOC_241369,Pg_S1726.2
GO:0030436	asexual sporulation	biological_process	0.84969	1	1	2287	36	45598	Pg_S0635.18
GO:0000785	chromatin	cellular_component	0.85187	1	2	2287	68	45598	XLOC_120886,Pg_S1291.1
GO:0050877	neurological system process	biological_process	0.85189	1	2	2287	66	45598	Pg_S4671.2,Pg_S4623.5
GO:0008757	S-adenosylmethionine-dependent methyltransferase activity	molecular_function	0.85231	1	11	2287	275	45598	Pg_S3854.1,XLOC_422599,Pg_S1110.9,Pg_S2061.10,Pg_S3527.15,Pg_S1844.22,Pg_S0845.13,Pg_S3582.11,Pg_S1203.8,Pg_S4028.7,Pg_S4766.9
GO:0006399	tRNA metabolic process	biological_process	0.85354	1	32	2287	726	45598	Pg_S0536.6,Pg_S3767.14,Pg_S3028.7,XLOC_422599,Pg_S4994.7,Pg_S3064.5,Pg_S1034.41,Pg_S1203.8,Pg_S1038.27,Pg_S0883.13,Pg_S2673.5,Pg_S2631.6,Pg_S0245.15,Pg_S6276.3,Pg_S6308.10,Pg_S0082.5,Pg_S4206.2,Pg_S3796.7,Pg_S1439.10,Pg_S1518.26,Pg_S0061.73,Pg_S0108.24,Pg_S1110.9,Pg_S3527.15,Pg_S1330.14,Pg_S3582.11,Pg_S2606.7,Pg_S1185.1,Pg_S5287.7,Pg_S3063.1,Pg_S5782.5,Pg_S0741.61
GO:0005186	pheromone activity	molecular_function	0.85358	1	1	2287	36	45598	Pg_S0304.12
GO:0009126	purine nucleoside monophosphate metabolic process	biological_process	0.85373	1	1	2287	38	45598	Pg_S4399.8
GO:0009127	purine nucleoside monophosphate biosynthetic process	biological_process	0.85373	1	1	2287	38	45598	Pg_S4399.8
GO:0009167	purine ribonucleoside monophosphate metabolic process	biological_process	0.85373	1	1	2287	38	45598	Pg_S4399.8
GO:0009168	purine ribonucleoside monophosphate biosynthetic process	biological_process	0.85373	1	1	2287	38	45598	Pg_S4399.8
GO:0070585	protein localization to mitochondrion	biological_process	0.85378	1	2	2287	61	45598	Pg_S1019.3,XLOC_288703
GO:0072655	establishment of protein localization to mitochondrion	biological_process	0.85378	1	2	2287	61	45598	XLOC_288703,Pg_S1019.3
GO:0070838	divalent metal ion transport	biological_process	0.85465	1	10	2287	251	45598	Pg_S0519.23,Pg_S2692.11,Pg_S2365.1,XLOC_208705,Pg_S4861.12,Pg_S0403.9,Pg_S6261.1,Pg_S2038.20,Pg_S1915.32,Pg_S5410.5
GO:0005829	cytosol	cellular_component	0.85595	1	6	2287	170	45598	Pg_S4036.11,Pg_S1862.9,Pg_S3041.8,Pg_S0688.2,Pg_S1531.24,Pg_S4994.6
GO:0044445	cytosolic part	cellular_component	0.85595	1	6	2287	170	45598	Pg_S4994.6,Pg_S1862.9,Pg_S4036.11,Pg_S0688.2,Pg_S3041.8,Pg_S1531.24
GO:0005694	chromosome	cellular_component	0.8592	1	27	2287	645	45598	Pg_S0536.6,Pg_S1726.2,Pg_S5275.1,Pg_S4990.3,Pg_S4237.7,Pg_S1862.9,Pg_S4825.6,Pg_S1291.1,Pg_S6472.1,Pg_S5438.4,Pg_S1979.4,Pg_S7514.3,Pg_S2569.13,Pg_S4435.6,Pg_S1563.19,Pg_S0883.13,Pg_S8915.2,Pg_S3161.7,XLOC_120886,Pg_S1108.18,Pg_S6085.1,Pg_S4272.8,Pg_S5850.4,Pg_S0204.1,Pg_S0402.33,Pg_S6640.4,Pg_S3145.1
GO:0009156	ribonucleoside monophosphate biosynthetic process	biological_process	0.8596	1	1	2287	39	45598	Pg_S4399.8
GO:0009161	ribonucleoside monophosphate metabolic process	biological_process	0.8596	1	1	2287	39	45598	Pg_S4399.8
GO:0010604	positive regulation of macromolecule metabolic process	biological_process	0.86066	1	4	2287	120	45598	Pg_S6300.6,Pg_S3887.24,Pg_S2608.14,Pg_S2207.4
GO:0006351	transcription, DNA-dependent	biological_process	0.86209	1	217	2287	4650	45598	Pg_S1024.2,Pg_S2596.2,Pg_S1416.3,Pg_S7088.4,Pg_S1815.4,XLOC_475389,Pg_S3645.2,Pg_S1847.22,Pg_S5743.10,Pg_S7587.3,Pg_S0439.79,Pg_S7451.2,Pg_S0032.3,Pg_S5719.3,Pg_S2991.9,Pg_S0061.22,Pg_S2345.3,Pg_S5304.6,Pg_S5541.2,Pg_S0818.5,Pg_S1960.34,Pg_S0804.31,Pg_S4369.16,Pg_S4429.8,Pg_S1876.8,Pg_S0315.1,Pg_S3578.15,Pg_S5863.11,Pg_S2569.13,XLOC_125939,Pg_S6013.3,Pg_S1813.6,Pg_S1444.37,Pg_S0280.24,Pg_S2468.1,…
GO:0016050	vesicle organization	biological_process	0.86345	1	1	2287	38	45598	Pg_S0718.8
GO:0032886	regulation of microtubule-based process	biological_process	0.86369	1	2	2287	68	45598	Pg_S5850.4,Pg_S0204.1
GO:0070507	regulation of microtubule cytoskeleton organization	biological_process	0.86369	1	2	2287	68	45598	Pg_S5850.4,Pg_S0204.1
GO:0005319	lipid transporter activity	molecular_function	0.86426	1	1	2287	37	45598	Pg_S0073.19
GO:0000990	core RNA polymerase binding transcription factor activity	molecular_function	0.86562	1	3	2287	93	45598	Pg_S5541.2,Pg_S0266.76,Pg_S3730.2
GO:0000996	core DNA-dependent RNA polymerase binding promoter specificity activity	molecular_function	0.86562	1	3	2287	93	45598	Pg_S0266.76,Pg_S3730.2,Pg_S5541.2
GO:0016987	sigma factor activity	molecular_function	0.86562	1	3	2287	93	45598	Pg_S3730.2,Pg_S0266.76,Pg_S5541.2
GO:0008443	phosphofructokinase activity	molecular_function	0.86689	1	3	2287	90	45598	XLOC_060442,Pg_S3726.9,Pg_S7126.4
GO:0000793	condensed chromosome	cellular_component	0.86693	1	8	2287	225	45598	Pg_S0402.33,Pg_S5438.4,Pg_S4237.7,Pg_S5850.4,Pg_S0204.1,Pg_S4825.6,Pg_S8915.2,Pg_S1563.19
GO:0030430	host cell cytoplasm	cellular_component	0.86766	1	1	2287	38	45598	Pg_S1979.4
GO:0048609	multicellular organismal reproductive process	biological_process	0.86767	1	3	2287	95	45598	Pg_S5402.10,Pg_S4369.16,XLOC_120886
GO:0022610	biological adhesion	biological_process	0.86812	1	11	2287	290	45598	Pg_S4994.6,Pg_S5948.1,Pg_S2199.8,Pg_S5135.1,Pg_S2810.32,Pg_S0958.1,Pg_S1464.20,Pg_S0810.2,Pg_S2664.2,Pg_S0241.17,Pg_S1242.42
GO:0006839	mitochondrial transport	biological_process	0.86828	1	2	2287	64	45598	XLOC_203054,XLOC_288703
GO:0048284	organelle fusion	biological_process	0.86849	1	2	2287	70	45598	Pg_S0718.8,Pg_S0688.2
GO:0000275	mitochondrial proton-transporting ATP synthase complex, catalytic core F(1)	cellular_component	0.86956	1	1	2287	39	45598	Pg_S0812.14
GO:0001522	pseudouridine synthesis	biological_process	0.86996	1	2	2287	66	45598	Pg_S7244.2,Pg_S5486.5
GO:0009073	aromatic amino acid family biosynthetic process	biological_process	0.87004	1	1	2287	39	45598	Pg_S1728.16
GO:0051495	positive regulation of cytoskeleton organization	biological_process	0.87028	1	1	2287	38	45598	Pg_S0298.15
GO:0016893	endonuclease activity, active with either ribo- or deoxyribonucleic acids and producing 5'-phosphomonoesters	molecular_function	0.87089	1	7	2287	193	45598	Pg_S3260.5,Pg_S1501.33,Pg_S6455.2,Pg_S4206.2,Pg_S1038.11,Pg_S0536.6,Pg_S6388.9
GO:0071103	DNA conformation change	biological_process	0.87108	1	10	2287	263	45598	Pg_S8118.1,Pg_S0536.6,Pg_S2031.4,Pg_S4990.3,Pg_S6276.3,Pg_S1291.1,Pg_S4458.5,Pg_S1435.12,Pg_S7514.3,Pg_S3145.1
GO:0016763	transferase activity, transferring pentosyl groups	molecular_function	0.87111	1	4	2287	116	45598	Pg_S7431.4,Pg_S0935.6,Pg_S3138.9,Pg_S1410.22
GO:0016482	cytoplasmic transport	biological_process	0.87209	1	22	2287	523	45598	Pg_S1242.42,Pg_S3761.22,Pg_S5042.5,Pg_S1108.18,Pg_S2569.13,Pg_S5910.5,XLOC_288703,Pg_S1774.17,Pg_S2971.33,Pg_S0143.1,Pg_S5949.7,XLOC_060442,Pg_S2977.1,Pg_S0631.1,Pg_S0808.7,Pg_S0164.14,XLOC_422284,Pg_S6474.6,Pg_S1774.28,Pg_S0519.50,Pg_S1862.9,Pg_S6850.1
GO:0072509	divalent inorganic cation transmembrane transporter activity	molecular_function	0.8722	1	12	2287	309	45598	Pg_S2472.21,Pg_S0708.2,Pg_S2692.11,Pg_S4162.1,Pg_S0519.23,XLOC_241369,Pg_S2365.1,Pg_S2038.20,Pg_S0403.9,Pg_S4861.12,Pg_S1726.2,Pg_S5410.5
GO:0009236	cobalamin biosynthetic process	biological_process	0.87238	1	3	2287	96	45598	Pg_S3615.10,Pg_S1501.17,Pg_S3346.6
GO:0044423	virion part	cellular_component	0.87252	1	37	2287	860	45598	Pg_S3578.15,Pg_S1366.5,Pg_S3991.17,Pg_S2056.4,Pg_S3876.10,Pg_S1499.2,Pg_S0241.17,Pg_S1141.3,Pg_S4765.13,Pg_S5401.6,Pg_S4036.11,Pg_S0708.2,Pg_S8047.1,Pg_S4412.10,Pg_S1815.32,Pg_S0439.36,Pg_S5466.10,Pg_S5217.1,XLOC_300536,Pg_S8449.1,XLOC_091995,Pg_S0536.73,Pg_S5529.11,Pg_S2810.32,Pg_S1544.19,Pg_S6485.2,Pg_S7065.4,Pg_S0913.16,XLOC_494290,Pg_S0769.6,Pg_S0967.8,Pg_S5910.11,Pg_S2758.8,Pg_S0472.25,Pg_S3…
GO:0006855	drug transmembrane transport	biological_process	0.87256	1	4	2287	121	45598	Pg_S3163.22,Pg_S4255.1,Pg_S1485.8,Pg_S1493.12
GO:0015238	drug transmembrane transporter activity	molecular_function	0.87256	1	4	2287	121	45598	Pg_S1493.12,Pg_S1485.8,Pg_S4255.1,Pg_S3163.22
GO:0005819	spindle	cellular_component	0.87298	1	7	2287	202	45598	Pg_S5850.4,Pg_S4237.7,Pg_S1563.19,Pg_S0204.1,Pg_S0402.33,Pg_S5438.4,Pg_S8915.2
GO:0043167	ion binding	molecular_function	0.87399	1	674	2287	13735	45598	Pg_S0575.13,Pg_S4129.6,Pg_S3298.14,Pg_S0051.3,Pg_S0232.24,Pg_S3064.1,Pg_S0905.31,Pg_S1845.6,Pg_S0302.33,Pg_S2115.18,XLOC_467468,Pg_S5723.3,Pg_S3797.10,Pg_S0085.70,Pg_S1604.4,Pg_S1979.18,Pg_S1405.1,Pg_S1960.9,Pg_S6386.8,Pg_S0428.4,Pg_S5324.5,Pg_S0318.32,Pg_S5687.8,Pg_S0483.4,Pg_S3414.7,Pg_S3025.4,Pg_S0810.67,Pg_S1144.15,Pg_S0563.8,Pg_S0375.3,Pg_S1964.5,XLOC_301404,Pg_S1730.5,Pg_S1514.2,Pg_S3462.6,…
GO:0010638	positive regulation of organelle organization	biological_process	0.87515	1	1	2287	39	45598	Pg_S0298.15
GO:0004527	exonuclease activity	molecular_function	0.87553	1	9	2287	238	45598	Pg_S5180.2,Pg_S0981.26,Pg_S0506.10,Pg_S3090.2,Pg_S6085.1,Pg_S2160.32,Pg_S2665.6,Pg_S0186.8,Pg_S8535.1
GO:0019200	carbohydrate kinase activity	molecular_function	0.8761	1	3	2287	92	45598	Pg_S7126.4,Pg_S3726.9,XLOC_060442
GO:0022402	cell cycle process	biological_process	0.87623	1	26	2287	636	45598	Pg_S3669.6,Pg_S1106.22,Pg_S1013.3,Pg_S7221.6,XLOC_183439,Pg_S4825.6,Pg_S4553.1,Pg_S6641.1,Pg_S1615.12,Pg_S7088.4,Pg_S3064.5,Pg_S3684.2,XLOC_219209,Pg_S1563.19,Pg_S2569.13,Pg_S4435.6,Pg_S4369.16,Pg_S1915.3,Pg_S6577.5,Pg_S0810.67,Pg_S0204.1,Pg_S5850.4,XLOC_382006,Pg_S6487.2,Pg_S1887.9,Pg_S2946.18
GO:0006298	mismatch repair	biological_process	0.87664	1	3	2287	95	45598	Pg_S7547.2,Pg_S5042.5,Pg_S1804.10
GO:0007059	chromosome segregation	biological_process	0.87718	1	6	2287	176	45598	Pg_S5438.4,Pg_S0402.33,Pg_S8915.2,Pg_S0204.1,Pg_S4237.7,Pg_S5850.4
GO:0006814	sodium ion transport	biological_process	0.87724	1	5	2287	157	45598	Pg_S0595.28,Pg_S3414.17,Pg_S1066.21,Pg_S4586.9,Pg_S4800.12
GO:0008168	methyltransferase activity	molecular_function	0.87831	1	39	2287	895	45598	Pg_S2588.3,Pg_S1442.1,Pg_S1960.9,Pg_S0167.5,XLOC_422599,Pg_S2061.10,Pg_S1446.8,XLOC_297706,Pg_S2941.2,Pg_S4028.7,XLOC_493702,Pg_S2182.5,Pg_S0536.73,Pg_S1203.8,Pg_S2631.6,Pg_S0664.33,Pg_S5312.2,Pg_S3854.1,Pg_S5719.2,Pg_S4954.1,Pg_S1110.9,Pg_S3527.15,Pg_S1844.22,Pg_S8510.3,Pg_S4766.9,Pg_S1416.1,Pg_S1434.7,Pg_S0219.8,Pg_S2438.5,Pg_S8535.1,Pg_S5719.3,Pg_S0845.13,Pg_S2223.14,Pg_S3582.11,Pg_S5731.2,XLO…
GO:0005874	microtubule	cellular_component	0.87856	1	2	2287	71	45598	Pg_S5850.4,Pg_S0204.1
GO:0030131	clathrin adaptor complex	cellular_component	0.87964	1	1	2287	39	45598	Pg_S1960.9
[truncated: 571 more rows]
