# Supplementary material for: Whole Genome Identification and Integrated Analysis of Long Non-Coding RNAs Responding ABA-Mediated Drought Stress in Panax ginseng C.A. Meyer
Source: Curr Issues Mol Biol. 2024 Dec 25;47(1):5. doi: 10.3390/cimb47010005 (PMC11763544; doi:10.3390/cimb47010005)
Supplement: Supplementary file 1 [file cimb-47-00005-s001.zip › supplementary tables for CIMB/Supplementary Table S6 D_A_vs_drought.CAD_GO_enrichment_result.xls]

GO_accession	Description	Term_type	Over_represented_pValue	Corrected_pValue	CAD_item	CAD_list	Bg_item	Bg_list	Gene_names
GO:0004661	protein geranylgeranyltransferase activity	molecular_function	3.8742e-05	0.087788	2	64	7	45598	XLOC_174936,XLOC_445671
GO:0004663	Rab geranylgeranyltransferase activity	molecular_function	3.8742e-05	0.087788	2	64	7	45598	XLOC_445671,XLOC_174936
GO:0004612	phosphoenolpyruvate carboxykinase (ATP) activity	molecular_function	0.00012966	0.19588	2	64	12	45598	Pg_S3346.6,Pg_S0051.3
GO:0004129	cytochrome-c oxidase activity	molecular_function	0.00044876	0.33896	3	64	105	45598	XLOC_456904,XLOC_034555,XLOC_535683
GO:0016675	oxidoreductase activity, acting on a heme group of donors	molecular_function	0.00044876	0.33896	3	64	105	45598	XLOC_535683,XLOC_034555,XLOC_456904
GO:0016676	oxidoreductase activity, acting on a heme group of donors, oxygen as acceptor	molecular_function	0.00044876	0.33896	3	64	105	45598	XLOC_456904,XLOC_034555,XLOC_535683
GO:0015002	heme-copper terminal oxidase activity	molecular_function	0.00057	0.36904	3	64	114	45598	XLOC_535683,XLOC_034555,XLOC_456904
GO:0006094	gluconeogenesis	biological_process	0.0010006	0.45349	2	64	33	45598	Pg_S3346.6,Pg_S0051.3
GO:0019319	hexose biosynthetic process	biological_process	0.0010006	0.45349	2	64	33	45598	Pg_S0051.3,Pg_S3346.6
GO:0046364	monosaccharide biosynthetic process	biological_process	0.0010006	0.45349	2	64	33	45598	Pg_S3346.6,Pg_S0051.3
GO:0008318	protein prenyltransferase activity	molecular_function	0.0012497	0.50726	2	64	37	45598	XLOC_445671,XLOC_174936
GO:0004611	phosphoenolpyruvate carboxykinase activity	molecular_function	0.0013431	0.50726	2	64	38	45598	Pg_S3346.6,Pg_S0051.3
GO:0004190	aspartic-type endopeptidase activity	molecular_function	0.0041988	1	4	64	466	45598	XLOC_275559,XLOC_176586,XLOC_275501,XLOC_370801
GO:0070001	aspartic-type peptidase activity	molecular_function	0.0041988	1	4	64	466	45598	XLOC_275559,XLOC_176586,XLOC_275501,XLOC_370801
GO:0016831	carboxy-lyase activity	molecular_function	0.0047593	1	3	64	241	45598	Pg_S3346.6,Pg_S0051.3,XLOC_379975
GO:0009236	cobalamin biosynthetic process	biological_process	0.008175	1	2	64	96	45598	XLOC_111431,Pg_S3346.6
GO:0006824	cobalt ion transport	biological_process	0.008494	1	1	64	6	45598	XLOC_111431
GO:0015087	cobalt ion transmembrane transporter activity	molecular_function	0.008494	1	1	64	6	45598	XLOC_111431
GO:0009235	cobalamin metabolic process	biological_process	0.0085096	1	2	64	98	45598	XLOC_111431,Pg_S3346.6
GO:0004659	prenyltransferase activity	molecular_function	0.0091233	1	2	64	102	45598	XLOC_174936,XLOC_445671
GO:0016830	carbon-carbon lyase activity	molecular_function	0.010598	1	3	64	323	45598	Pg_S0051.3,XLOC_379975,Pg_S3346.6
GO:0018144	RNA-protein covalent cross-linking	biological_process	0.011189	1	1	64	8	45598	Pg_S5613.1
GO:0008170	N-methyltransferase activity	molecular_function	0.013104	1	2	64	122	45598	XLOC_493702,XLOC_422599
GO:0018143	nucleic acid-protein covalent cross-linking	biological_process	0.013996	1	1	64	10	45598	Pg_S5613.1
GO:0006848	pyruvate transport	biological_process	0.01687	1	1	64	12	45598	XLOC_203054
GO:0006850	mitochondrial pyruvate transport	biological_process	0.01687	1	1	64	12	45598	XLOC_203054
GO:0004550	nucleoside diphosphate kinase activity	molecular_function	0.020982	1	1	64	15	45598	XLOC_161413
GO:0006165	nucleoside diphosphate phosphorylation	biological_process	0.020982	1	1	64	15	45598	XLOC_161413
GO:0006183	GTP biosynthetic process	biological_process	0.020982	1	1	64	15	45598	XLOC_161413
GO:0006228	UTP biosynthetic process	biological_process	0.020982	1	1	64	15	45598	XLOC_161413
GO:0006241	CTP biosynthetic process	biological_process	0.020982	1	1	64	15	45598	XLOC_161413
GO:0009148	pyrimidine nucleoside triphosphate biosynthetic process	biological_process	0.020982	1	1	64	15	45598	XLOC_161413
GO:0009208	pyrimidine ribonucleoside triphosphate metabolic process	biological_process	0.020982	1	1	64	15	45598	XLOC_161413
GO:0009209	pyrimidine ribonucleoside triphosphate biosynthetic process	biological_process	0.020982	1	1	64	15	45598	XLOC_161413
GO:0046036	CTP metabolic process	biological_process	0.020982	1	1	64	15	45598	XLOC_161413
GO:0046051	UTP metabolic process	biological_process	0.020982	1	1	64	15	45598	XLOC_161413
GO:0046132	pyrimidine ribonucleoside biosynthetic process	biological_process	0.020982	1	1	64	15	45598	XLOC_161413
GO:0046134	pyrimidine nucleoside biosynthetic process	biological_process	0.020982	1	1	64	15	45598	XLOC_161413
GO:0046939	nucleotide phosphorylation	biological_process	0.020982	1	1	64	15	45598	XLOC_161413
GO:0008270	zinc ion binding	molecular_function	0.021026	1	10	64	3441	45598	XLOC_370801,XLOC_445671,XLOC_174936,XLOC_010088,Pg_S7471.1,XLOC_526020,XLOC_027593,XLOC_052644,XLOC_136848,XLOC_176586
GO:0004809	tRNA (guanine-N2-)-methyltransferase activity	molecular_function	0.021225	1	1	64	15	45598	XLOC_422599
GO:0009218	pyrimidine ribonucleotide metabolic process	biological_process	0.022297	1	1	64	16	45598	XLOC_161413
GO:0009220	pyrimidine ribonucleotide biosynthetic process	biological_process	0.022297	1	1	64	16	45598	XLOC_161413
GO:0009147	pyrimidine nucleoside triphosphate metabolic process	biological_process	0.026406	1	1	64	19	45598	XLOC_161413
GO:0046131	pyrimidine ribonucleoside metabolic process	biological_process	0.026428	1	1	64	19	45598	XLOC_161413
GO:1901070	guanosine-containing compound biosynthetic process	biological_process	0.027961	1	1	64	20	45598	XLOC_161413
GO:0016765	transferase activity, transferring alkyl or aryl (other than methyl) groups	molecular_function	0.03009	1	2	64	193	45598	XLOC_174936,XLOC_445671
GO:0006213	pyrimidine nucleoside metabolic process	biological_process	0.034736	1	1	64	25	45598	XLOC_161413
GO:0004175	endopeptidase activity	molecular_function	0.034947	1	5	64	1289	45598	XLOC_176586,XLOC_119620,XLOC_275559,XLOC_275501,XLOC_370801
GO:0043414	macromolecule methylation	biological_process	0.036287	1	2	64	211	45598	XLOC_422599,XLOC_493702
GO:0006720	isoprenoid metabolic process	biological_process	0.036999	1	2	64	214	45598	Pg_S5797.4,Pg_S3063.1
GO:0008299	isoprenoid biosynthetic process	biological_process	0.036999	1	2	64	214	45598	Pg_S3063.1,Pg_S5797.4
GO:0009132	nucleoside diphosphate metabolic process	biological_process	0.037223	1	1	64	27	45598	XLOC_161413
GO:0016829	lyase activity	molecular_function	0.039704	1	4	64	912	45598	Pg_S3346.6,Pg_S3814.1,XLOC_379975,Pg_S0051.3
GO:0009110	vitamin biosynthetic process	biological_process	0.040739	1	2	64	227	45598	XLOC_111431,Pg_S3346.6
GO:0042364	water-soluble vitamin biosynthetic process	biological_process	0.040739	1	2	64	227	45598	Pg_S3346.6,XLOC_111431
GO:0006766	vitamin metabolic process	biological_process	0.041398	1	2	64	229	45598	XLOC_111431,Pg_S3346.6
GO:0006767	water-soluble vitamin metabolic process	biological_process	0.041398	1	2	64	229	45598	Pg_S3346.6,XLOC_111431
GO:0046039	GTP metabolic process	biological_process	0.041475	1	1	64	30	45598	XLOC_161413
GO:0006305	DNA alkylation	biological_process	0.042805	1	1	64	31	45598	XLOC_493702
GO:0006306	DNA methylation	biological_process	0.042805	1	1	64	31	45598	XLOC_493702
GO:0044728	DNA methylation or demethylation	biological_process	0.042805	1	1	64	31	45598	XLOC_493702
GO:0005849	mRNA cleavage factor complex	cellular_component	0.042899	1	1	64	31	45598	XLOC_404812
GO:0006378	mRNA polyadenylation	biological_process	0.042899	1	1	64	31	45598	XLOC_404812
GO:0000184	nuclear-transcribed mRNA catabolic process, nonsense-mediated decay	biological_process	0.045329	1	1	64	33	45598	Pg_S7471.1
GO:0017080	sodium channel regulator activity	molecular_function	0.047347	1	1	64	34	45598	Pg_S0077.52
GO:0019871	sodium channel inhibitor activity	molecular_function	0.047347	1	1	64	34	45598	Pg_S0077.52
GO:0070011	peptidase activity, acting on L-amino acid peptides	molecular_function	0.04738	1	6	64	1866	45598	XLOC_119620,XLOC_176586,XLOC_275559,XLOC_275501,XLOC_370801,Pg_S3565.5
GO:0033897	ribonuclease T2 activity	molecular_function	0.050745	1	1	64	37	45598	Pg_S2281.6
GO:0040029	regulation of gene expression, epigenetic	biological_process	0.051	1	1	64	37	45598	XLOC_493702
GO:0033014	tetrapyrrole biosynthetic process	biological_process	0.051351	1	2	64	257	45598	Pg_S3346.6,XLOC_111431
GO:0032259	methylation	biological_process	0.053164	1	2	64	261	45598	XLOC_422599,XLOC_493702
GO:0006006	glucose metabolic process	biological_process	0.05346	1	2	64	264	45598	Pg_S0051.3,Pg_S3346.6
GO:0015718	monocarboxylic acid transport	biological_process	0.054757	1	1	64	40	45598	XLOC_203054
GO:0015078	hydrogen ion transmembrane transporter activity	molecular_function	0.05525	1	3	64	614	45598	XLOC_034555,XLOC_456904,XLOC_535683
GO:0008312	7S RNA binding	molecular_function	0.056328	1	1	64	41	45598	Pg_S2977.1
GO:0048500	signal recognition particle	cellular_component	0.056328	1	1	64	41	45598	Pg_S2977.1
GO:0000956	nuclear-transcribed mRNA catabolic process	biological_process	0.057492	1	1	64	42	45598	Pg_S7471.1
GO:0008233	peptidase activity	molecular_function	0.061427	1	6	64	1993	45598	Pg_S3565.5,XLOC_275501,XLOC_370801,XLOC_176586,XLOC_119620,XLOC_275559
GO:0006221	pyrimidine nucleotide biosynthetic process	biological_process	0.063059	1	1	64	46	45598	XLOC_161413
GO:0031124	mRNA 3'-end processing	biological_process	0.063107	1	1	64	46	45598	XLOC_404812
GO:0009452	7-methylguanosine RNA capping	biological_process	0.066355	1	1	64	48	45598	XLOC_422599
GO:0036260	RNA capping	biological_process	0.066355	1	1	64	48	45598	XLOC_422599
GO:0006278	RNA-dependent DNA replication	biological_process	0.067954	1	1	64	50	45598	XLOC_184079
GO:0006220	pyrimidine nucleotide metabolic process	biological_process	0.068254	1	1	64	50	45598	XLOC_161413
GO:1901068	guanosine-containing compound metabolic process	biological_process	0.068448	1	1	64	50	45598	XLOC_161413
GO:0016892	endoribonuclease activity, producing 3'-phosphomonoesters	molecular_function	0.069163	1	1	64	51	45598	Pg_S2281.6
GO:0003964	RNA-directed DNA polymerase activity	molecular_function	0.073185	1	1	64	54	45598	XLOC_184079
GO:0016776	phosphotransferase activity, phosphate group as acceptor	molecular_function	0.073723	1	1	64	54	45598	XLOC_161413
GO:0016894	endonuclease activity, active with either ribo- or deoxyribonucleic acids and producing 3'-phosphomonoesters	molecular_function	0.07436	1	1	64	55	45598	Pg_S2281.6
GO:0034061	DNA polymerase activity	molecular_function	0.077277	1	2	64	327	45598	Pg_S0051.3,XLOC_184079
GO:0006508	proteolysis	biological_process	0.077662	1	5	64	1617	45598	XLOC_275559,XLOC_176586,XLOC_370801,XLOC_275501,Pg_S3565.5
GO:0003729	mRNA binding	molecular_function	0.078584	1	1	64	58	45598	XLOC_404812
GO:0016423	tRNA (guanine) methyltransferase activity	molecular_function	0.080551	1	1	64	59	45598	XLOC_422599
GO:0033013	tetrapyrrole metabolic process	biological_process	0.086746	1	2	64	349	45598	XLOC_111431,Pg_S3346.6
GO:0043631	RNA polyadenylation	biological_process	0.086948	1	1	64	64	45598	XLOC_404812
GO:0006839	mitochondrial transport	biological_process	0.087425	1	1	64	64	45598	XLOC_203054
GO:0019318	hexose metabolic process	biological_process	0.090589	1	2	64	357	45598	Pg_S0051.3,Pg_S3346.6
GO:0046914	transition metal ion binding	molecular_function	0.096403	1	10	64	4509	45598	XLOC_174936,XLOC_445671,XLOC_370801,XLOC_526020,XLOC_027593,Pg_S7471.1,XLOC_010088,XLOC_176586,XLOC_136848,XLOC_052644
GO:0005996	monosaccharide metabolic process	biological_process	0.096748	1	2	64	371	45598	Pg_S3346.6,Pg_S0051.3
GO:0022890	inorganic cation transmembrane transporter activity	molecular_function	0.097083	1	4	64	1242	45598	XLOC_535683,XLOC_111431,XLOC_034555,XLOC_456904
GO:0010333	terpene synthase activity	molecular_function	0.10037	1	1	64	75	45598	Pg_S3814.1
GO:0006402	mRNA catabolic process	biological_process	0.10469	1	1	64	78	45598	Pg_S7471.1
GO:0006401	RNA catabolic process	biological_process	0.10847	1	1	64	81	45598	Pg_S7471.1
GO:0016838	carbon-oxygen lyase activity, acting on phosphates	molecular_function	0.11065	1	1	64	83	45598	Pg_S3814.1
GO:0008175	tRNA methyltransferase activity	molecular_function	0.11113	1	1	64	83	45598	XLOC_422599
GO:0006396	RNA processing	biological_process	0.11175	1	4	64	1302	45598	Pg_S4237.7,XLOC_404812,Pg_S3063.1,XLOC_422599
GO:0005126	cytokine receptor binding	molecular_function	0.11189	1	1	64	84	45598	XLOC_458816
GO:0031123	RNA 3'-end processing	biological_process	0.11374	1	1	64	85	45598	XLOC_404812
GO:0008137	NADH dehydrogenase (ubiquinone) activity	molecular_function	0.11375	1	1	64	86	45598	Pg_S1223.5
GO:0050136	NADH dehydrogenase (quinone) activity	molecular_function	0.11375	1	1	64	86	45598	Pg_S1223.5
GO:0015077	monovalent inorganic cation transmembrane transporter activity	molecular_function	0.11878	1	3	64	855	45598	XLOC_456904,XLOC_034555,XLOC_535683
GO:0006497	protein lipidation	biological_process	0.11943	1	1	64	90	45598	XLOC_256103
GO:0006506	GPI anchor biosynthetic process	biological_process	0.11943	1	1	64	90	45598	XLOC_256103
GO:0006661	phosphatidylinositol biosynthetic process	biological_process	0.11943	1	1	64	90	45598	XLOC_256103
GO:0042158	lipoprotein biosynthetic process	biological_process	0.12196	1	1	64	92	45598	XLOC_256103
GO:0008608	attachment of spindle microtubules to kinetochore	biological_process	0.12312	1	1	64	94	45598	Pg_S4237.7
GO:0043169	cation binding	molecular_function	0.12562	1	13	64	6592	45598	Pg_S5074.1,XLOC_445671,Pg_S3814.1,XLOC_370801,XLOC_174936,Pg_S7471.1,XLOC_010088,XLOC_526020,XLOC_027593,XLOC_176586,XLOC_136848,XLOC_052644,Pg_S3613.11
GO:0008610	lipid biosynthetic process	biological_process	0.12611	1	3	64	875	45598	Pg_S5797.4,XLOC_256103,Pg_S3063.1
GO:0046474	glycerophospholipid biosynthetic process	biological_process	0.12687	1	1	64	96	45598	XLOC_256103
GO:0016051	carbohydrate biosynthetic process	biological_process	0.12959	1	2	64	443	45598	Pg_S3346.6,Pg_S0051.3
GO:0003954	NADH dehydrogenase activity	molecular_function	0.12998	1	1	64	99	45598	Pg_S1223.5
GO:0034453	microtubule anchoring	biological_process	0.13064	1	1	64	100	45598	Pg_S4237.7
GO:0004185	serine-type carboxypeptidase activity	molecular_function	0.13361	1	1	64	101	45598	Pg_S3565.5
GO:0006304	DNA modification	biological_process	0.13403	1	1	64	102	45598	XLOC_493702
GO:0016108	tetraterpenoid metabolic process	biological_process	0.13411	1	1	64	102	45598	Pg_S3063.1
GO:0016109	tetraterpenoid biosynthetic process	biological_process	0.13411	1	1	64	102	45598	Pg_S3063.1
GO:0016116	carotenoid metabolic process	biological_process	0.13411	1	1	64	102	45598	Pg_S3063.1
GO:0016117	carotenoid biosynthetic process	biological_process	0.13411	1	1	64	102	45598	Pg_S3063.1
GO:0072686	mitotic spindle	cellular_component	0.13614	1	1	64	105	45598	Pg_S4237.7
GO:0008033	tRNA processing	biological_process	0.13688	1	2	64	458	45598	Pg_S3063.1,XLOC_422599
GO:0001510	RNA methylation	biological_process	0.13785	1	1	64	104	45598	XLOC_422599
GO:0005739	mitochondrion	cellular_component	0.14036	1	3	64	921	45598	Pg_S1223.5,XLOC_262287,XLOC_203054
GO:0008200	ion channel inhibitor activity	molecular_function	0.14444	1	1	64	110	45598	Pg_S0077.52
GO:0016248	channel inhibitor activity	molecular_function	0.14444	1	1	64	110	45598	Pg_S0077.52
GO:0016071	mRNA metabolic process	biological_process	0.14749	1	2	64	482	45598	Pg_S7471.1,XLOC_404812
GO:0045017	glycerolipid biosynthetic process	biological_process	0.14868	1	1	64	114	45598	XLOC_256103
GO:0004180	carboxypeptidase activity	molecular_function	0.15194	1	1	64	116	45598	Pg_S3565.5
GO:0016655	oxidoreductase activity, acting on NAD(P)H, quinone or similar compound as acceptor	molecular_function	0.15766	1	1	64	122	45598	Pg_S1223.5
GO:0072528	pyrimidine-containing compound biosynthetic process	biological_process	0.15767	1	1	64	121	45598	XLOC_161413
GO:0000778	condensed nuclear chromosome kinetochore	cellular_component	0.16254	1	1	64	127	45598	Pg_S4237.7
GO:0000780	condensed nuclear chromosome, centromeric region	cellular_component	0.16254	1	1	64	127	45598	Pg_S4237.7
GO:0000942	condensed nuclear chromosome outer kinetochore	cellular_component	0.16254	1	1	64	127	45598	Pg_S4237.7
GO:0042729	DASH complex	cellular_component	0.16254	1	1	64	127	45598	Pg_S4237.7
GO:0003968	RNA-directed RNA polymerase activity	molecular_function	0.163	1	1	64	126	45598	Pg_S5613.1
GO:0044255	cellular lipid metabolic process	biological_process	0.16327	1	3	64	988	45598	Pg_S3063.1,XLOC_256103,Pg_S5797.4
GO:0019205	nucleobase-containing compound kinase activity	molecular_function	0.16501	1	1	64	127	45598	XLOC_161413
GO:0005681	spliceosomal complex	cellular_component	0.1656	1	1	64	130	45598	Pg_S4237.7
GO:0006413	translational initiation	biological_process	0.16689	1	1	64	130	45598	XLOC_203054
GO:0008324	cation transmembrane transporter activity	molecular_function	0.17039	1	4	64	1539	45598	XLOC_535683,XLOC_111431,XLOC_034555,XLOC_456904
GO:0016247	channel regulator activity	molecular_function	0.17076	1	1	64	132	45598	Pg_S0077.52
GO:0072527	pyrimidine-containing compound metabolic process	biological_process	0.17415	1	1	64	135	45598	XLOC_161413
GO:0006915	apoptotic process	biological_process	0.17498	1	1	64	137	45598	XLOC_173432
GO:0012501	programmed cell death	biological_process	0.17498	1	1	64	137	45598	XLOC_173432
GO:0016597	amino acid binding	molecular_function	0.17516	1	1	64	136	45598	Pg_S3068.3
GO:0009247	glycolipid biosynthetic process	biological_process	0.17751	1	1	64	138	45598	XLOC_256103
GO:0046467	membrane lipid biosynthetic process	biological_process	0.17751	1	1	64	138	45598	XLOC_256103
GO:0006614	SRP-dependent cotranslational protein targeting to membrane	biological_process	0.17822	1	1	64	138	45598	Pg_S2977.1
GO:0045047	protein targeting to ER	biological_process	0.17822	1	1	64	138	45598	Pg_S2977.1
GO:0072599	establishment of protein localization to endoplasmic reticulum	biological_process	0.17822	1	1	64	138	45598	Pg_S2977.1
GO:0032507	maintenance of protein location in cell	biological_process	0.1826	1	1	64	143	45598	Pg_S4237.7
GO:0045185	maintenance of protein location	biological_process	0.1826	1	1	64	143	45598	Pg_S4237.7
GO:0051235	maintenance of location	biological_process	0.1826	1	1	64	143	45598	Pg_S4237.7
GO:0051651	maintenance of location in cell	biological_process	0.1826	1	1	64	143	45598	Pg_S4237.7
GO:0005886	plasma membrane	cellular_component	0.18449	1	2	64	556	45598	XLOC_194106,XLOC_119620
GO:0031406	carboxylic acid binding	molecular_function	0.18458	1	1	64	144	45598	Pg_S3068.3
GO:0006613	cotranslational protein targeting to membrane	biological_process	0.1875	1	1	64	146	45598	Pg_S2977.1
GO:0034655	nucleobase-containing compound catabolic process	biological_process	0.18767	1	1	64	147	45598	Pg_S7471.1
GO:0006952	defense response	biological_process	0.19079	1	2	64	573	45598	Pg_S0420.18,XLOC_458816
GO:0016779	nucleotidyltransferase activity	molecular_function	0.19103	1	3	64	1067	45598	Pg_S5613.1,Pg_S0051.3,XLOC_184079
GO:0008173	RNA methyltransferase activity	molecular_function	0.19204	1	1	64	150	45598	XLOC_422599
GO:0006612	protein targeting to membrane	biological_process	0.19215	1	1	64	150	45598	Pg_S2977.1
GO:0042157	lipoprotein metabolic process	biological_process	0.19298	1	1	64	152	45598	XLOC_256103
GO:0008219	cell death	biological_process	0.1967	1	1	64	156	45598	XLOC_173432
GO:0016265	death	biological_process	0.1967	1	1	64	156	45598	XLOC_173432
GO:0006721	terpenoid metabolic process	biological_process	0.1974	1	1	64	155	45598	Pg_S3063.1
GO:0016114	terpenoid biosynthetic process	biological_process	0.1974	1	1	64	155	45598	Pg_S3063.1
GO:0046872	metal ion binding	molecular_function	0.19868	1	12	64	6536	45598	Pg_S7471.1,XLOC_010088,XLOC_526020,XLOC_027593,XLOC_445671,Pg_S5074.1,Pg_S3814.1,XLOC_370801,XLOC_174936,XLOC_176586,XLOC_136848,XLOC_052644
GO:0000794	condensed nuclear chromosome	cellular_component	0.20354	1	1	64	163	45598	Pg_S4237.7
GO:0070008	serine-type exopeptidase activity	molecular_function	0.20571	1	1	64	162	45598	Pg_S3565.5
GO:0000940	condensed chromosome outer kinetochore	cellular_component	0.20844	1	1	64	167	45598	Pg_S4237.7
GO:0006505	GPI anchor metabolic process	biological_process	0.20938	1	1	64	166	45598	XLOC_256103
GO:0070972	protein localization to endoplasmic reticulum	biological_process	0.21055	1	1	64	166	45598	Pg_S2977.1
GO:0000777	condensed chromosome kinetochore	cellular_component	0.21403	1	1	64	172	45598	Pg_S4237.7
GO:0000779	condensed chromosome, centromeric region	cellular_component	0.21403	1	1	64	172	45598	Pg_S4237.7
GO:0005887	integral to plasma membrane	cellular_component	0.21816	1	1	64	174	45598	XLOC_194106
GO:0071949	FAD binding	molecular_function	0.21842	1	1	64	174	45598	Pg_S3063.1
GO:0007059	chromosome segregation	biological_process	0.21911	1	1	64	176	45598	Pg_S4237.7
GO:0004521	endoribonuclease activity	molecular_function	0.22219	1	1	64	178	45598	Pg_S2281.6
GO:0031226	intrinsic to plasma membrane	cellular_component	0.22345	1	1	64	179	45598	XLOC_194106
GO:0008236	serine-type peptidase activity	molecular_function	0.22683	1	2	64	637	45598	XLOC_119620,Pg_S3565.5
GO:0017171	serine hydrolase activity	molecular_function	0.22683	1	2	64	637	45598	Pg_S3565.5,XLOC_119620
GO:0008654	phospholipid biosynthetic process	biological_process	0.23074	1	1	64	185	45598	XLOC_256103
GO:0046148	pigment biosynthetic process	biological_process	0.23287	1	1	64	187	45598	Pg_S3063.1
GO:0003676	nucleic acid binding	molecular_function	0.24497	1	15	64	8803	45598	Pg_S0051.3,Pg_S2281.6,XLOC_027593,Pg_S2977.1,XLOC_010088,Pg_S7471.1,XLOC_493702,XLOC_422599,XLOC_370801,Pg_S1024.2,XLOC_404812,XLOC_396768,XLOC_136848,XLOC_052644,XLOC_176586
GO:0034470	ncRNA processing	biological_process	0.24546	1	2	64	672	45598	XLOC_422599,Pg_S3063.1
GO:0005819	spindle	cellular_component	0.24659	1	1	64	202	45598	Pg_S4237.7
GO:0009142	nucleoside triphosphate biosynthetic process	biological_process	0.24702	1	1	64	202	45598	XLOC_161413
GO:0009145	purine nucleoside triphosphate biosynthetic process	biological_process	0.24702	1	1	64	202	45598	XLOC_161413
GO:0009201	ribonucleoside triphosphate biosynthetic process	biological_process	0.24702	1	1	64	202	45598	XLOC_161413
GO:0009206	purine ribonucleoside triphosphate biosynthetic process	biological_process	0.24702	1	1	64	202	45598	XLOC_161413
GO:0015075	ion transmembrane transporter activity	molecular_function	0.25893	1	4	64	1838	45598	XLOC_034555,XLOC_456904,XLOC_111431,XLOC_535683
GO:0090407	organophosphate biosynthetic process	biological_process	0.26117	1	2	64	704	45598	XLOC_161413,XLOC_256103
GO:0006664	glycolipid metabolic process	biological_process	0.26374	1	1	64	216	45598	XLOC_256103
GO:0044454	nuclear chromosome part	cellular_component	0.26429	1	1	64	219	45598	Pg_S4237.7
GO:0006270	DNA replication initiation	biological_process	0.26987	1	1	64	224	45598	Pg_S3346.6
GO:0000793	condensed chromosome	cellular_component	0.2704	1	1	64	225	45598	Pg_S4237.7
GO:0072594	establishment of protein localization to organelle	biological_process	0.27251	1	1	64	223	45598	Pg_S2977.1
GO:1901137	carbohydrate derivative biosynthetic process	biological_process	0.2734	1	2	64	728	45598	XLOC_161413,XLOC_256103
GO:0006399	tRNA metabolic process	biological_process	0.27421	1	2	64	726	45598	Pg_S3063.1,XLOC_422599
GO:0046915	transition metal ion transmembrane transporter activity	molecular_function	0.27567	1	1	64	227	45598	XLOC_111431
GO:0000776	kinetochore	cellular_component	0.27758	1	1	64	232	45598	Pg_S4237.7
GO:0046488	phosphatidylinositol metabolic process	biological_process	0.28055	1	1	64	232	45598	XLOC_256103
GO:0009144	purine nucleoside triphosphate metabolic process	biological_process	0.28634	1	1	64	240	45598	XLOC_161413
GO:0009199	ribonucleoside triphosphate metabolic process	biological_process	0.28634	1	1	64	240	45598	XLOC_161413
GO:0009205	purine ribonucleoside triphosphate metabolic process	biological_process	0.28634	1	1	64	240	45598	XLOC_161413
GO:0046700	heterocycle catabolic process	biological_process	0.28773	1	1	64	241	45598	Pg_S7471.1
GO:0022891	substrate-specific transmembrane transporter activity	molecular_function	0.28805	1	4	64	1931	45598	XLOC_535683,XLOC_111431,XLOC_034555,XLOC_456904
GO:0006643	membrane lipid metabolic process	biological_process	0.28861	1	1	64	240	45598	XLOC_256103
GO:0008380	RNA splicing	biological_process	0.28978	1	1	64	244	45598	Pg_S4237.7
GO:0009141	nucleoside triphosphate metabolic process	biological_process	0.29031	1	1	64	244	45598	XLOC_161413
GO:0000041	transition metal ion transport	biological_process	0.29088	1	1	64	242	45598	XLOC_111431
GO:0005215	transporter activity	molecular_function	0.29141	1	6	64	3187	45598	XLOC_456904,XLOC_034555,XLOC_111431,XLOC_535683,Pg_S3584.5,Pg_S7220.5
GO:0006261	DNA-dependent DNA replication	biological_process	0.29151	1	1	64	245	45598	Pg_S3346.6
GO:0003723	RNA binding	molecular_function	0.29266	1	4	64	1934	45598	Pg_S2281.6,Pg_S2977.1,XLOC_404812,XLOC_422599
GO:0044270	cellular nitrogen compound catabolic process	biological_process	0.29288	1	1	64	246	45598	Pg_S7471.1
GO:0009451	RNA modification	biological_process	0.29768	1	1	64	248	45598	XLOC_422599
GO:1901361	organic cyclic compound catabolic process	biological_process	0.29781	1	1	64	251	45598	Pg_S7471.1
GO:1901566	organonitrogen compound biosynthetic process	biological_process	0.29833	1	3	64	1355	45598	XLOC_161413,XLOC_111431,Pg_S3346.6
GO:0008238	exopeptidase activity	molecular_function	0.30106	1	1	64	252	45598	Pg_S3565.5
GO:0004540	ribonuclease activity	molecular_function	0.30117	1	1	64	253	45598	Pg_S2281.6
GO:0006650	glycerophospholipid metabolic process	biological_process	0.30468	1	1	64	256	45598	XLOC_256103
GO:0019439	aromatic compound catabolic process	biological_process	0.30474	1	1	64	258	45598	Pg_S7471.1
GO:0000228	nuclear chromosome	cellular_component	0.30512	1	1	64	259	45598	Pg_S4237.7
GO:0003887	DNA-directed DNA polymerase activity	molecular_function	0.30531	1	1	64	259	45598	Pg_S0051.3
GO:0042451	purine nucleoside biosynthetic process	biological_process	0.30697	1	1	64	261	45598	XLOC_161413
GO:0046129	purine ribonucleoside biosynthetic process	biological_process	0.30697	1	1	64	261	45598	XLOC_161413
GO:0015849	organic acid transport	biological_process	0.30734	1	1	64	261	45598	XLOC_203054
GO:0046942	carboxylic acid transport	biological_process	0.30734	1	1	64	261	45598	XLOC_203054
GO:0015711	organic anion transport	biological_process	0.31134	1	1	64	265	45598	XLOC_203054
GO:0009163	nucleoside biosynthetic process	biological_process	0.31386	1	1	64	268	45598	XLOC_161413
GO:0042455	ribonucleoside biosynthetic process	biological_process	0.31386	1	1	64	268	45598	XLOC_161413
GO:0016627	oxidoreductase activity, acting on the CH-CH group of donors	molecular_function	0.31471	1	1	64	266	45598	XLOC_034392
GO:1901659	glycosyl compound biosynthetic process	biological_process	0.31483	1	1	64	269	45598	XLOC_161413
GO:0072511	divalent inorganic cation transport	biological_process	0.31698	1	1	64	268	45598	XLOC_111431
GO:0042440	pigment metabolic process	biological_process	0.3213	1	1	64	275	45598	Pg_S3063.1
GO:0046486	glycerolipid metabolic process	biological_process	0.32211	1	1	64	274	45598	XLOC_256103
GO:0008757	S-adenosylmethionine-dependent methyltransferase activity	molecular_function	0.32339	1	1	64	275	45598	XLOC_422599
GO:0009152	purine ribonucleotide biosynthetic process	biological_process	0.32485	1	1	64	279	45598	XLOC_161413
GO:0009260	ribonucleotide biosynthetic process	biological_process	0.32576	1	1	64	280	45598	XLOC_161413
GO:0046390	ribose phosphate biosynthetic process	biological_process	0.32576	1	1	64	280	45598	XLOC_161413
GO:0030246	carbohydrate binding	molecular_function	0.32667	1	1	64	280	45598	Pg_S5690.3
GO:0005743	mitochondrial inner membrane	cellular_component	0.33512	1	1	64	288	45598	XLOC_203054
GO:0000226	microtubule cytoskeleton organization	biological_process	0.3361	1	1	64	291	45598	Pg_S4237.7
GO:0006164	purine nucleotide biosynthetic process	biological_process	0.34115	1	1	64	296	45598	XLOC_161413
GO:0022892	substrate-specific transporter activity	molecular_function	0.34179	1	4	64	2098	45598	XLOC_535683,XLOC_111431,XLOC_034555,XLOC_456904
GO:0019866	organelle inner membrane	cellular_component	0.34613	1	1	64	300	45598	XLOC_203054
GO:0044283	small molecule biosynthetic process	biological_process	0.35256	1	2	64	880	45598	XLOC_111431,Pg_S3346.6
GO:0016651	oxidoreductase activity, acting on NAD(P)H	molecular_function	0.35437	1	1	64	311	45598	Pg_S1223.5
GO:0008168	methyltransferase activity	molecular_function	0.36105	1	2	64	895	45598	XLOC_493702,XLOC_422599
GO:0044711	single-organism biosynthetic process	biological_process	0.36431	1	2	64	903	45598	XLOC_111431,Pg_S3346.6
GO:0031981	nuclear lumen	cellular_component	0.3657	1	2	64	910	45598	Pg_S4237.7,XLOC_404812
GO:0000287	magnesium ion binding	molecular_function	0.36621	1	1	64	323	45598	Pg_S3814.1
GO:0072522	purine-containing compound biosynthetic process	biological_process	0.36702	1	1	64	325	45598	XLOC_161413
GO:0004252	serine-type endopeptidase activity	molecular_function	0.36721	1	1	64	324	45598	XLOC_119620
GO:0043167	ion binding	molecular_function	0.36904	1	21	64	13735	45598	XLOC_445671,Pg_S3063.1,Pg_S3814.1,Pg_S5074.1,Pg_S3346.6,XLOC_526020,Pg_S7471.1,XLOC_176586,XLOC_090163,XLOC_136848,Pg_S3068.3,Pg_S0420.18,Pg_S6474.5,XLOC_174936,XLOC_370801,XLOC_027593,Pg_S0051.3,Pg_S2977.1,XLOC_010088,XLOC_052644,Pg_S3613.11
GO:0044459	plasma membrane part	cellular_component	0.37203	1	1	64	328	45598	XLOC_194106
GO:0000775	chromosome, centromeric region	cellular_component	0.37623	1	1	64	336	45598	Pg_S4237.7
GO:0034660	ncRNA metabolic process	biological_process	0.38483	1	2	64	940	45598	XLOC_422599,Pg_S3063.1
GO:0042278	purine nucleoside metabolic process	biological_process	0.38536	1	1	64	346	45598	XLOC_161413
GO:0046128	purine ribonucleoside metabolic process	biological_process	0.38536	1	1	64	346	45598	XLOC_161413
GO:0016741	transferase activity, transferring one-carbon groups	molecular_function	0.38606	1	2	64	944	45598	XLOC_493702,XLOC_422599
GO:0004519	endonuclease activity	molecular_function	0.38914	1	1	64	348	45598	Pg_S2281.6
GO:0006644	phospholipid metabolic process	biological_process	0.39033	1	1	64	348	45598	XLOC_256103
GO:0016835	carbon-oxygen lyase activity	molecular_function	0.39348	1	1	64	353	45598	Pg_S3814.1
GO:0009119	ribonucleoside metabolic process	biological_process	0.39489	1	1	64	357	45598	XLOC_161413
GO:0043233	organelle lumen	cellular_component	0.3974	1	2	64	973	45598	XLOC_404812,Pg_S4237.7
GO:0070013	intracellular organelle lumen	cellular_component	0.3974	1	2	64	973	45598	XLOC_404812,Pg_S4237.7
GO:0031974	membrane-enclosed lumen	cellular_component	0.40181	1	2	64	982	45598	XLOC_404812,Pg_S4237.7
GO:0005975	carbohydrate metabolic process	biological_process	0.40314	1	4	64	2285	45598	Pg_S3346.6,Pg_S6123.6,Pg_S3613.11,Pg_S0051.3
GO:0009150	purine ribonucleotide metabolic process	biological_process	0.40384	1	1	64	367	45598	XLOC_161413
GO:0009259	ribonucleotide metabolic process	biological_process	0.40465	1	1	64	368	45598	XLOC_161413
GO:0019693	ribose phosphate metabolic process	biological_process	0.40465	1	1	64	368	45598	XLOC_161413
GO:0015630	microtubule cytoskeleton	cellular_component	0.41275	1	1	64	379	45598	Pg_S4237.7
GO:0004553	hydrolase activity, hydrolyzing O-glycosyl compounds	molecular_function	0.41616	1	2	64	1010	45598	Pg_S3613.11,Pg_S6123.6
GO:0071944	cell periphery	cellular_component	0.4179	1	2	64	1015	45598	XLOC_119620,XLOC_194106
GO:0006260	DNA replication	biological_process	0.42733	1	2	64	1031	45598	Pg_S3346.6,XLOC_184079
GO:0006163	purine nucleotide metabolic process	biological_process	0.42794	1	1	64	396	45598	XLOC_161413
GO:0009165	nucleotide biosynthetic process	biological_process	0.4291	1	1	64	396	45598	XLOC_161413
GO:1901293	nucleoside phosphate biosynthetic process	biological_process	0.4291	1	1	64	396	45598	XLOC_161413
GO:0043531	ADP binding	molecular_function	0.43121	1	1	64	397	45598	Pg_S6474.5
GO:0006397	mRNA processing	biological_process	0.4339	1	1	64	403	45598	XLOC_404812
GO:0006629	lipid metabolic process	biological_process	0.43901	1	3	64	1722	45598	Pg_S3063.1,Pg_S5797.4,XLOC_256103
GO:0030001	metal ion transport	biological_process	0.43913	1	2	64	1055	45598	XLOC_111431,Pg_S5074.1
GO:0006605	protein targeting	biological_process	0.4401	1	1	64	409	45598	Pg_S2977.1
GO:0009116	nucleoside metabolic process	biological_process	0.44384	1	1	64	416	45598	XLOC_161413
GO:1901657	glycosyl compound metabolic process	biological_process	0.44463	1	1	64	417	45598	XLOC_161413
GO:0072521	purine-containing compound metabolic process	biological_process	0.45045	1	1	64	425	45598	XLOC_161413
GO:0033365	protein localization to organelle	biological_process	0.45382	1	1	64	425	45598	Pg_S2977.1
GO:0019637	organophosphate metabolic process	biological_process	0.45459	1	2	64	1087	45598	XLOC_161413,XLOC_256103
GO:0016798	hydrolase activity, acting on glycosyl bonds	molecular_function	0.45582	1	2	64	1092	45598	Pg_S3613.11,Pg_S6123.6
GO:1901135	carbohydrate derivative metabolic process	biological_process	0.46345	1	2	64	1106	45598	XLOC_161413,XLOC_256103
GO:0044265	cellular macromolecule catabolic process	biological_process	0.46463	1	1	64	440	45598	Pg_S7471.1
GO:0044723	single-organism carbohydrate metabolic process	biological_process	0.46489	1	2	64	1106	45598	Pg_S3346.6,Pg_S0051.3
GO:0006820	anion transport	biological_process	0.47583	1	1	64	458	45598	XLOC_203054
GO:0016787	hydrolase activity	molecular_function	0.491	1	12	64	8180	45598	Pg_S2281.6,Pg_S5613.1,Pg_S3565.5,Pg_S7471.1,XLOC_275501,XLOC_370801,Pg_S3613.11,Pg_S6123.6,XLOC_090163,XLOC_275559,XLOC_176586,XLOC_119620
GO:0050660	flavin adenine dinucleotide binding	molecular_function	0.49843	1	1	64	491	45598	Pg_S3063.1
GO:0022857	transmembrane transporter activity	molecular_function	0.50167	1	4	64	2599	45598	XLOC_111431,XLOC_535683,XLOC_034555,XLOC_456904
GO:0016740	transferase activity	molecular_function	0.50664	1	12	64	8274	45598	Pg_S0051.3,Pg_S5613.1,XLOC_174936,XLOC_147662,XLOC_493702,XLOC_422599,XLOC_445671,Pg_S0420.18,Pg_S3068.3,Pg_S3613.11,XLOC_161413,XLOC_184079
GO:0031966	mitochondrial membrane	cellular_component	0.50718	1	1	64	498	45598	XLOC_203054
GO:0034062	RNA polymerase activity	molecular_function	0.51269	1	1	64	506	45598	Pg_S5613.1
GO:0005740	mitochondrial envelope	cellular_component	0.5231	1	1	64	521	45598	XLOC_203054
GO:0016482	cytoplasmic transport	biological_process	0.52502	1	1	64	523	45598	Pg_S2977.1
GO:0044427	chromosomal part	cellular_component	0.52704	1	1	64	531	45598	Pg_S4237.7
GO:0009117	nucleotide metabolic process	biological_process	0.52997	1	1	64	534	45598	XLOC_161413
GO:0007017	microtubule-based process	biological_process	0.5342	1	1	64	538	45598	Pg_S4237.7
GO:0007166	cell surface receptor signaling pathway	biological_process	0.53686	1	1	64	542	45598	Pg_S4039.5
GO:0006753	nucleoside phosphate metabolic process	biological_process	0.53786	1	1	64	546	45598	XLOC_161413
GO:0003824	catalytic activity	molecular_function	0.54489	1	31	64	21996	45598	XLOC_535683,XLOC_161413,XLOC_456904,Pg_S3613.11,XLOC_034392,Pg_S5613.1,Pg_S3565.5,Pg_S2281.6,Pg_S0051.3,XLOC_034555,XLOC_370801,Pg_S1223.5,XLOC_174936,XLOC_147662,XLOC_493702,Pg_S6123.6,XLOC_379975,Pg_S3068.3,Pg_S0420.18,XLOC_184079,XLOC_090163,XLOC_275559,XLOC_176586,XLOC_119620,Pg_S7471.1,XLOC_275501,Pg_S3346.6,XLOC_422599,XLOC_445671,Pg_S3814.1,Pg_S3063.1
GO:0043412	macromolecule modification	biological_process	0.55278	1	6	64	4211	45598	Pg_S5613.1,XLOC_256103,Pg_S0420.18,Pg_S3068.3,XLOC_422599,XLOC_493702
GO:0005102	receptor binding	molecular_function	0.55542	1	1	64	572	45598	XLOC_458816
GO:0044429	mitochondrial part	cellular_component	0.55901	1	1	64	576	45598	XLOC_203054
GO:0009057	macromolecule catabolic process	biological_process	0.56441	1	1	64	585	45598	Pg_S7471.1
GO:0016772	transferase activity, transferring phosphorus-containing groups	molecular_function	0.56457	1	7	64	4980	45598	XLOC_147662,XLOC_184079,Pg_S0420.18,Pg_S0051.3,Pg_S3068.3,Pg_S5613.1,XLOC_161413
GO:0031967	organelle envelope	cellular_component	0.57762	1	1	64	606	45598	XLOC_203054
GO:0007010	cytoskeleton organization	biological_process	0.57877	1	1	64	612	45598	Pg_S4237.7
GO:0005654	nucleoplasm	cellular_component	0.58303	1	1	64	619	45598	XLOC_404812
GO:0044451	nucleoplasm part	cellular_component	0.58303	1	1	64	619	45598	XLOC_404812
GO:0044430	cytoskeletal part	cellular_component	0.59556	1	1	64	639	45598	Pg_S4237.7
GO:0031975	envelope	cellular_component	0.59606	1	1	64	637	45598	XLOC_203054
GO:0055086	nucleobase-containing small molecule metabolic process	biological_process	0.59612	1	1	64	641	45598	XLOC_161413
GO:0005694	chromosome	cellular_component	0.59849	1	1	64	645	45598	Pg_S4237.7
GO:0051641	cellular localization	biological_process	0.60462	1	3	64	2197	45598	Pg_S2977.1,Pg_S4237.7,XLOC_203054
GO:0005856	cytoskeleton	cellular_component	0.6163	1	1	64	676	45598	Pg_S4237.7
GO:0004518	nuclease activity	molecular_function	0.61658	1	1	64	673	45598	Pg_S2281.6
GO:0006811	ion transport	biological_process	0.61874	1	3	64	2248	45598	Pg_S5074.1,XLOC_203054,XLOC_111431
GO:0004871	signal transducer activity	molecular_function	0.61982	1	1	64	679	45598	Pg_S4039.5
GO:0060089	molecular transducer activity	molecular_function	0.61982	1	1	64	679	45598	Pg_S4039.5
GO:0016491	oxidoreductase activity	molecular_function	0.62134	1	6	64	4535	45598	XLOC_535683,XLOC_034392,XLOC_034555,XLOC_456904,Pg_S3063.1,Pg_S1223.5
GO:0030529	ribonucleoprotein complex	cellular_component	0.62175	1	2	64	1489	45598	Pg_S2977.1,Pg_S4237.7
GO:0043231	intracellular membrane-bounded organelle	cellular_component	0.63073	1	8	64	6060	45598	Pg_S1024.2,XLOC_262287,XLOC_404812,Pg_S1223.5,Pg_S4237.7,Pg_S4039.5,XLOC_516701,XLOC_203054
GO:0043227	membrane-bounded organelle	cellular_component	0.63112	1	8	64	6062	45598	XLOC_203054,XLOC_516701,Pg_S1024.2,XLOC_404812,XLOC_262287,Pg_S1223.5,Pg_S4237.7,Pg_S4039.5
GO:0044281	small molecule metabolic process	biological_process	0.63973	1	3	64	2314	45598	Pg_S3346.6,XLOC_111431,XLOC_161413
GO:0004386	helicase activity	molecular_function	0.65026	1	1	64	735	45598	Pg_S7471.1
GO:1901363	heterocyclic compound binding	molecular_function	0.65176	1	21	64	15656	45598	Pg_S6474.5,XLOC_493702,XLOC_370801,Pg_S1024.2,Pg_S0051.3,Pg_S2281.6,XLOC_027593,XLOC_010088,Pg_S2977.1,XLOC_052644,XLOC_396768,XLOC_422599,Pg_S3346.6,Pg_S3063.1,XLOC_404812,Pg_S7471.1,XLOC_136848,XLOC_090163,XLOC_176586,Pg_S0420.18,Pg_S3068.3
GO:0097159	organic cyclic compound binding	molecular_function	0.65203	1	21	64	15658	45598	XLOC_396768,XLOC_052644,Pg_S2281.6,Pg_S0051.3,XLOC_027593,XLOC_010088,Pg_S2977.1,Pg_S6474.5,XLOC_493702,XLOC_370801,Pg_S1024.2,Pg_S0420.18,Pg_S3068.3,XLOC_090163,XLOC_136848,XLOC_176586,Pg_S7471.1,Pg_S3346.6,XLOC_422599,Pg_S3063.1,XLOC_404812
GO:1901564	organonitrogen compound metabolic process	biological_process	0.67014	1	3	64	2420	45598	XLOC_111431,XLOC_161413,Pg_S3346.6
GO:0044428	nuclear part	cellular_component	0.67378	1	2	64	1639	45598	Pg_S4237.7,XLOC_404812
GO:0019538	protein metabolic process	biological_process	0.67516	1	10	64	7778	45598	XLOC_176586,XLOC_275559,XLOC_203054,XLOC_256103,Pg_S3068.3,Pg_S0420.18,XLOC_370801,XLOC_275501,Pg_S3565.5,Pg_S5613.1
GO:0046873	metal ion transmembrane transporter activity	molecular_function	0.67634	1	1	64	795	45598	XLOC_111431
GO:0034613	cellular protein localization	biological_process	0.67932	1	2	64	1644	45598	Pg_S4237.7,Pg_S2977.1
GO:0070727	cellular macromolecule localization	biological_process	0.67932	1	2	64	1644	45598	Pg_S4237.7,Pg_S2977.1
GO:0006812	cation transport	biological_process	0.69223	1	2	64	1689	45598	Pg_S5074.1,XLOC_111431
GO:0005576	extracellular region	cellular_component	0.69814	1	2	64	1708	45598	XLOC_458816,Pg_S0077.52
GO:0005634	nucleus	cellular_component	0.69822	1	5	64	4124	45598	XLOC_516701,Pg_S4237.7,Pg_S4039.5,Pg_S1024.2,XLOC_404812
GO:0016705	oxidoreductase activity, acting on paired donors, with incorporation or reduction of molecular oxygen	molecular_function	0.71227	1	1	64	886	45598	Pg_S3063.1
GO:0046907	intracellular transport	biological_process	0.71242	1	2	64	1749	45598	XLOC_203054,Pg_S2977.1
GO:0016818	hydrolase activity, acting on acid anhydrides, in phosphorus-containing anhydrides	molecular_function	0.72168	1	3	64	2610	45598	Pg_S7471.1,Pg_S5613.1,XLOC_090163
GO:0016788	hydrolase activity, acting on ester bonds	molecular_function	0.72339	1	2	64	1790	45598	Pg_S2281.6,Pg_S5613.1
GO:0051179	localization	biological_process	0.72647	1	8	64	6579	45598	Pg_S4237.7,Pg_S2977.1,Pg_S3584.5,Pg_S5074.1,XLOC_203054,Pg_S2073.16,XLOC_111431,Pg_S7220.5
GO:0016032	viral process	biological_process	0.73024	1	1	64	919	45598	Pg_S5175.1
GO:0006725	cellular aromatic compound metabolic process	biological_process	0.73172	1	12	64	9672	45598	XLOC_184079,XLOC_161413,XLOC_111431,XLOC_493702,XLOC_404812,Pg_S3063.1,Pg_S1024.2,Pg_S3346.6,XLOC_422599,Pg_S0051.3,Pg_S7471.1,Pg_S4237.7
GO:0043170	macromolecule metabolic process	biological_process	0.73548	1	20	64	15600	45598	XLOC_493702,XLOC_370801,Pg_S1024.2,Pg_S0051.3,Pg_S3565.5,Pg_S4237.7,Pg_S5613.1,Pg_S3346.6,XLOC_422599,XLOC_275501,Pg_S3063.1,XLOC_404812,Pg_S7471.1,XLOC_275559,XLOC_176586,XLOC_184079,Pg_S3068.3,Pg_S0420.18,XLOC_256103,XLOC_203054
GO:0046483	heterocycle metabolic process	biological_process	0.73778	1	12	64	9716	45598	Pg_S7471.1,Pg_S4237.7,Pg_S0051.3,Pg_S1024.2,Pg_S3063.1,XLOC_404812,XLOC_422599,Pg_S3346.6,XLOC_493702,XLOC_161413,XLOC_111431,XLOC_184079
GO:0046983	protein dimerization activity	molecular_function	0.74076	1	1	64	954	45598	XLOC_284224
GO:0001883	purine nucleoside binding	molecular_function	0.74486	1	8	64	6673	45598	Pg_S3346.6,Pg_S6474.5,Pg_S2977.1,Pg_S7471.1,Pg_S0051.3,XLOC_090163,Pg_S0420.18,Pg_S3068.3
GO:0032549	ribonucleoside binding	molecular_function	0.74486	1	8	64	6673	45598	Pg_S7471.1,Pg_S2977.1,Pg_S0051.3,Pg_S3346.6,Pg_S6474.5,Pg_S0420.18,Pg_S3068.3,XLOC_090163
GO:0032550	purine ribonucleoside binding	molecular_function	0.74486	1	8	64	6673	45598	XLOC_090163,Pg_S3068.3,Pg_S0420.18,Pg_S6474.5,Pg_S3346.6,Pg_S0051.3,Pg_S2977.1,Pg_S7471.1
GO:0032555	purine ribonucleotide binding	molecular_function	0.74594	1	8	64	6680	45598	XLOC_090163,Pg_S3068.3,Pg_S0420.18,Pg_S6474.5,Pg_S3346.6,Pg_S0051.3,Pg_S2977.1,Pg_S7471.1
GO:0001882	nucleoside binding	molecular_function	0.74595	1	8	64	6680	45598	Pg_S6474.5,Pg_S3346.6,Pg_S0051.3,Pg_S2977.1,Pg_S7471.1,XLOC_090163,Pg_S0420.18,Pg_S3068.3
GO:0034641	cellular nitrogen compound metabolic process	biological_process	0.75326	1	12	64	9830	45598	XLOC_111431,XLOC_161413,XLOC_184079,Pg_S4237.7,Pg_S7471.1,Pg_S0051.3,XLOC_422599,Pg_S3346.6,Pg_S3063.1,Pg_S1024.2,XLOC_404812,XLOC_493702
GO:0032553	ribonucleotide binding	molecular_function	0.75563	1	8	64	6743	45598	Pg_S3346.6,Pg_S6474.5,Pg_S2977.1,Pg_S7471.1,Pg_S0051.3,XLOC_090163,Pg_S0420.18,Pg_S3068.3
GO:0017076	purine nucleotide binding	molecular_function	0.7571	1	8	64	6753	45598	XLOC_090163,Pg_S3068.3,Pg_S0420.18,Pg_S6474.5,Pg_S3346.6,Pg_S0051.3,Pg_S2977.1,Pg_S7471.1
GO:0016817	hydrolase activity, acting on acid anhydrides	molecular_function	0.76234	1	3	64	2786	45598	XLOC_090163,Pg_S5613.1,Pg_S7471.1
GO:0006139	nucleobase-containing compound metabolic process	biological_process	0.76365	1	11	64	9152	45598	XLOC_184079,XLOC_161413,XLOC_422599,Pg_S3346.6,Pg_S3063.1,Pg_S1024.2,XLOC_404812,XLOC_493702,Pg_S4237.7,Pg_S7471.1,Pg_S0051.3
GO:0008104	protein localization	biological_process	0.7656	1	2	64	1943	45598	Pg_S2977.1,Pg_S4237.7
GO:0044403	symbiosis, encompassing mutualism through parasitism	biological_process	0.76925	1	1	64	1027	45598	Pg_S5175.1
GO:0016310	phosphorylation	biological_process	0.76976	1	3	64	2825	45598	XLOC_161413,Pg_S0420.18,Pg_S3068.3
GO:0044419	interspecies interaction between organisms	biological_process	0.77024	1	1	64	1030	45598	Pg_S5175.1
GO:0044765	single-organism transport	biological_process	0.77068	1	5	64	4490	45598	XLOC_203054,Pg_S2073.16,XLOC_111431,Pg_S2977.1,Pg_S5074.1
GO:1901360	organic cyclic compound metabolic process	biological_process	0.77101	1	12	64	9966	45598	Pg_S0051.3,Pg_S4237.7,Pg_S7471.1,XLOC_493702,XLOC_422599,Pg_S3346.6,XLOC_404812,Pg_S3063.1,Pg_S1024.2,XLOC_111431,XLOC_161413,XLOC_184079
GO:0016301	kinase activity	molecular_function	0.7717	1	4	64	3667	45598	XLOC_161413,Pg_S0420.18,Pg_S3068.3,XLOC_147662
GO:0044764	multi-organism cellular process	biological_process	0.77283	1	1	64	1038	45598	Pg_S5175.1
GO:0051649	establishment of localization in cell	biological_process	0.77327	1	2	64	1974	45598	Pg_S2977.1,XLOC_203054
GO:0044444	cytoplasmic part	cellular_component	0.77845	1	4	64	3721	45598	Pg_S1223.5,XLOC_262287,XLOC_203054,Pg_S2977.1
GO:0090304	nucleic acid metabolic process	biological_process	0.77938	1	10	64	8506	45598	Pg_S7471.1,Pg_S4237.7,Pg_S0051.3,XLOC_404812,Pg_S1024.2,Pg_S3063.1,XLOC_422599,Pg_S3346.6,XLOC_493702,XLOC_184079
GO:0004672	protein kinase activity	molecular_function	0.78771	1	3	64	2912	45598	Pg_S0420.18,Pg_S3068.3,XLOC_147662
GO:0006259	DNA metabolic process	biological_process	0.78912	1	3	64	2937	45598	XLOC_493702,XLOC_184079,Pg_S3346.6
GO:0000166	nucleotide binding	molecular_function	0.79401	1	9	64	7795	45598	Pg_S6474.5,Pg_S3063.1,Pg_S3346.6,Pg_S0051.3,Pg_S7471.1,Pg_S2977.1,XLOC_090163,Pg_S0420.18,Pg_S3068.3
GO:1901265	nucleoside phosphate binding	molecular_function	0.79401	1	9	64	7795	45598	XLOC_090163,Pg_S3068.3,Pg_S0420.18,Pg_S6474.5,Pg_S3346.6,Pg_S3063.1,Pg_S0051.3,Pg_S2977.1,Pg_S7471.1
GO:0032559	adenyl ribonucleotide binding	molecular_function	0.79439	1	7	64	6224	45598	Pg_S6474.5,XLOC_090163,Pg_S3346.6,Pg_S0420.18,Pg_S0051.3,Pg_S3068.3,Pg_S7471.1
GO:0065008	regulation of biological quality	biological_process	0.79716	1	1	64	1121	45598	Pg_S4237.7
GO:0016070	RNA metabolic process	biological_process	0.79883	1	7	64	6296	45598	XLOC_422599,Pg_S3063.1,XLOC_404812,Pg_S1024.2,Pg_S4237.7,Pg_S7471.1,Pg_S0051.3
GO:0043168	anion binding	molecular_function	0.79973	1	9	64	7840	45598	Pg_S6474.5,Pg_S3063.1,Pg_S3346.6,Pg_S0051.3,Pg_S7471.1,Pg_S2977.1,XLOC_090163,Pg_S3068.3,Pg_S0420.18
GO:0006810	transport	biological_process	0.80004	1	7	64	6285	45598	Pg_S7220.5,Pg_S5074.1,XLOC_111431,Pg_S3584.5,Pg_S2977.1,Pg_S2073.16,XLOC_203054
GO:0051234	establishment of localization	biological_process	0.80173	1	7	64	6297	45598	Pg_S2073.16,XLOC_203054,Pg_S2977.1,XLOC_111431,Pg_S3584.5,Pg_S7220.5,Pg_S5074.1
GO:0030554	adenyl nucleotide binding	molecular_function	0.802	1	7	64	6279	45598	Pg_S3346.6,Pg_S6474.5,XLOC_090163,Pg_S7471.1,Pg_S0420.18,Pg_S0051.3,Pg_S3068.3
GO:0005737	cytoplasm	cellular_component	0.80235	1	5	64	4687	45598	Pg_S2977.1,XLOC_203054,Pg_S7471.1,Pg_S1223.5,XLOC_262287
GO:0044238	primary metabolic process	biological_process	0.80317	1	24	64	19120	45598	XLOC_422599,Pg_S3346.6,XLOC_275501,Pg_S3063.1,XLOC_404812,Pg_S7471.1,XLOC_275559,XLOC_176586,XLOC_184079,Pg_S3068.3,Pg_S0420.18,Pg_S6123.6,XLOC_203054,XLOC_256103,XLOC_493702,XLOC_370801,Pg_S1024.2,Pg_S0051.3,Pg_S5613.1,Pg_S4237.7,Pg_S3565.5,Pg_S3613.11,Pg_S5797.4,XLOC_161413
GO:0071704	organic substance metabolic process	biological_process	0.80469	1	25	64	19858	45598	Pg_S4237.7,Pg_S3565.5,Pg_S5613.1,Pg_S0051.3,Pg_S1024.2,XLOC_370801,XLOC_493702,Pg_S5797.4,XLOC_161413,XLOC_111431,Pg_S3613.11,Pg_S7471.1,XLOC_404812,Pg_S3063.1,Pg_S3346.6,XLOC_422599,XLOC_275501,Pg_S6123.6,XLOC_256103,XLOC_203054,Pg_S0420.18,Pg_S3068.3,XLOC_184079,XLOC_176586,XLOC_275559
GO:0036094	small molecule binding	molecular_function	0.80586	1	9	64	7888	45598	Pg_S2977.1,Pg_S7471.1,Pg_S0051.3,Pg_S3346.6,Pg_S3063.1,Pg_S6474.5,Pg_S3068.3,Pg_S0420.18,XLOC_090163
GO:0005525	GTP binding	molecular_function	0.80615	1	1	64	1142	45598	Pg_S2977.1
GO:0031090	organelle membrane	cellular_component	0.808	1	1	64	1153	45598	XLOC_203054
GO:1901575	organic substance catabolic process	biological_process	0.80801	1	1	64	1156	45598	Pg_S7471.1
GO:0032561	guanyl ribonucleotide binding	molecular_function	0.80808	1	1	64	1149	45598	Pg_S2977.1
GO:0033036	macromolecule localization	biological_process	0.80878	1	2	64	2130	45598	Pg_S4237.7,Pg_S2977.1
GO:0019001	guanyl nucleotide binding	molecular_function	0.8133	1	1	64	1168	45598	Pg_S2977.1
GO:0006464	cellular protein modification process	biological_process	0.81679	1	4	64	3933	45598	Pg_S3068.3,Pg_S0420.18,Pg_S5613.1,XLOC_256103
GO:0036211	protein modification process	biological_process	0.81679	1	4	64	3933	45598	XLOC_256103,Pg_S5613.1,Pg_S3068.3,Pg_S0420.18
GO:0006796	phosphate-containing compound metabolic process	biological_process	0.82093	1	4	64	3960	45598	Pg_S0420.18,Pg_S3068.3,XLOC_161413,XLOC_256103
GO:0006793	phosphorus metabolic process	biological_process	0.82248	1	4	64	3970	45598	Pg_S0420.18,Pg_S3068.3,XLOC_256103,XLOC_161413
GO:0044248	cellular catabolic process	biological_process	0.82599	1	1	64	1227	45598	Pg_S7471.1
GO:0006950	response to stress	biological_process	0.82887	1	2	64	2238	45598	Pg_S0420.18,XLOC_458816
GO:0006807	nitrogen compound metabolic process	biological_process	0.83289	1	12	64	10505	45598	Pg_S0051.3,Pg_S7471.1,Pg_S4237.7,XLOC_493702,Pg_S1024.2,Pg_S3063.1,XLOC_404812,XLOC_422599,Pg_S3346.6,XLOC_161413,XLOC_111431,XLOC_184079
GO:0035639	purine ribonucleoside triphosphate binding	molecular_function	0.84091	1	7	64	6584	45598	Pg_S0051.3,Pg_S0420.18,Pg_S3068.3,Pg_S2977.1,Pg_S7471.1,XLOC_090163,Pg_S3346.6
GO:0016887	ATPase activity	molecular_function	0.84301	1	1	64	1287	45598	XLOC_090163
GO:0016757	transferase activity, transferring glycosyl groups	molecular_function	0.84366	1	1	64	1303	45598	Pg_S3613.11
GO:0017111	nucleoside-triphosphatase activity	molecular_function	0.84905	1	2	64	2332	45598	Pg_S7471.1,XLOC_090163
GO:0071702	organic substance transport	biological_process	0.8504	1	2	64	2350	45598	XLOC_203054,Pg_S2977.1
GO:0005623	cell	cellular_component	0.85138	1	12	64	10687	45598	XLOC_203054,XLOC_516701,XLOC_119620,Pg_S2977.1,Pg_S4237.7,Pg_S7471.1,Pg_S4039.5,XLOC_194106,Pg_S1024.2,XLOC_404812,XLOC_262287,Pg_S1223.5
GO:0044464	cell part	cellular_component	0.85138	1	12	64	10687	45598	XLOC_516701,XLOC_203054,XLOC_119620,Pg_S7471.1,Pg_S2977.1,Pg_S4237.7,XLOC_194106,Pg_S4039.5,XLOC_262287,Pg_S1024.2,XLOC_404812,Pg_S1223.5
GO:0050662	coenzyme binding	molecular_function	0.8542	1	1	64	1348	45598	Pg_S3063.1
GO:0016462	pyrophosphatase activity	molecular_function	0.85829	1	2	64	2387	45598	Pg_S7471.1,XLOC_090163
GO:0043229	intracellular organelle	cellular_component	0.86405	1	8	64	7654	45598	XLOC_404812,Pg_S1024.2,XLOC_262287,Pg_S1223.5,Pg_S4237.7,Pg_S4039.5,XLOC_516701,XLOC_203054
GO:0043226	organelle	cellular_component	0.86434	1	8	64	7657	45598	XLOC_203054,XLOC_516701,XLOC_262287,Pg_S1024.2,XLOC_404812,Pg_S1223.5,Pg_S4237.7,Pg_S4039.5
GO:0006886	intracellular protein transport	biological_process	0.86747	1	1	64	1409	45598	Pg_S2977.1
GO:0010467	gene expression	biological_process	0.87221	1	8	64	7747	45598	XLOC_203054,Pg_S4237.7,Pg_S0051.3,Pg_S3063.1,Pg_S1024.2,XLOC_404812,XLOC_422599,XLOC_493702
GO:0044249	cellular biosynthetic process	biological_process	0.87638	1	10	64	9404	45598	XLOC_111431,XLOC_256103,XLOC_203054,Pg_S5797.4,XLOC_161413,XLOC_184079,Pg_S0051.3,Pg_S3346.6,Pg_S3063.1,Pg_S1024.2
GO:0005524	ATP binding	molecular_function	0.88097	1	6	64	6131	45598	Pg_S0051.3,Pg_S3068.3,Pg_S0420.18,Pg_S7471.1,XLOC_090163,Pg_S3346.6
GO:0003677	DNA binding	molecular_function	0.88201	1	5	64	5330	45598	Pg_S1024.2,XLOC_136848,XLOC_493702,Pg_S7471.1,Pg_S0051.3
GO:0016773	phosphotransferase activity, alcohol group as acceptor	molecular_function	0.88231	1	3	64	3512	45598	XLOC_147662,Pg_S3068.3,Pg_S0420.18
GO:0044446	intracellular organelle part	cellular_component	0.88626	1	3	64	3563	45598	XLOC_404812,XLOC_203054,Pg_S4237.7
GO:0044422	organelle part	cellular_component	0.88916	1	3	64	3588	45598	XLOC_203054,Pg_S4237.7,XLOC_404812
GO:0044424	intracellular part	cellular_component	0.89578	1	10	64	9634	45598	Pg_S4039.5,Pg_S4237.7,Pg_S2977.1,Pg_S7471.1,Pg_S1223.5,XLOC_404812,XLOC_262287,Pg_S1024.2,XLOC_516701,XLOC_203054
GO:1901576	organic substance biosynthetic process	biological_process	0.8991	1	10	64	9689	45598	XLOC_111431,Pg_S5797.4,XLOC_203054,XLOC_256103,XLOC_161413,XLOC_184079,Pg_S0051.3,Pg_S3346.6,Pg_S3063.1,Pg_S1024.2
GO:0006468	protein phosphorylation	biological_process	0.89946	1	2	64	2688	45598	Pg_S3068.3,Pg_S0420.18
GO:0019438	aromatic compound biosynthetic process	biological_process	0.90079	1	5	64	5529	45598	Pg_S0051.3,XLOC_161413,XLOC_111431,Pg_S1024.2,Pg_S3346.6
GO:0048037	cofactor binding	molecular_function	0.9016	1	1	64	1617	45598	Pg_S3063.1
GO:0006996	organelle organization	biological_process	0.90755	1	1	64	1665	45598	Pg_S4237.7
GO:0009056	catabolic process	biological_process	0.9095	1	1	64	1676	45598	Pg_S7471.1
GO:0044271	cellular nitrogen compound biosynthetic process	biological_process	0.90952	1	5	64	5633	45598	Pg_S3346.6,Pg_S1024.2,Pg_S0051.3,XLOC_111431,XLOC_161413
GO:0018130	heterocycle biosynthetic process	biological_process	0.9112	1	5	64	5653	45598	Pg_S0051.3,XLOC_161413,XLOC_111431,Pg_S1024.2,Pg_S3346.6
GO:0015031	protein transport	biological_process	0.91591	1	1	64	1720	45598	Pg_S2977.1
GO:0005622	intracellular	cellular_component	0.9167	1	10	64	9937	45598	XLOC_203054,XLOC_516701,Pg_S4039.5,Pg_S7471.1,Pg_S4237.7,Pg_S2977.1,Pg_S1223.5,XLOC_262287,Pg_S1024.2,XLOC_404812
GO:0045184	establishment of protein localization	biological_process	0.91703	1	1	64	1729	45598	Pg_S2977.1
GO:0005198	structural molecule activity	molecular_function	0.91707	1	1	64	1737	45598	Pg_S5613.1
GO:0003674	molecular_function	molecular_function	0.92243	1	52	64	39501	45598	Pg_S5690.3,XLOC_370801,Pg_S6474.5,XLOC_174936,XLOC_147662,XLOC_010088,Pg_S3584.5,XLOC_034555,Pg_S2281.6,Pg_S0051.3,XLOC_161413,XLOC_396768,XLOC_111431,XLOC_535683,XLOC_445671,Pg_S3814.1,XLOC_404812,Pg_S3063.1,XLOC_275501,Pg_S7471.1,XLOC_119620,Pg_S7220.5,XLOC_136848,XLOC_379975,XLOC_284224,Pg_S1024.2,XLOC_493702,Pg_S1223.5,Pg_S5613.1,XLOC_034392,Pg_S3565.5,Pg_S2977.1,XLOC_027593,Pg_S4039.5,Pg_S24…
GO:0009058	biosynthetic process	biological_process	0.9238	1	10	64	10065	45598	XLOC_203054,XLOC_256103,Pg_S5797.4,XLOC_161413,XLOC_111431,XLOC_184079,Pg_S0051.3,Pg_S3063.1,Pg_S1024.2,Pg_S3346.6
GO:0006412	translation	biological_process	0.92709	1	1	64	1828	45598	XLOC_203054
GO:1901362	organic cyclic compound biosynthetic process	biological_process	0.92968	1	5	64	5905	45598	Pg_S0051.3,XLOC_111431,XLOC_161413,Pg_S3346.6,Pg_S1024.2
GO:0044260	cellular macromolecule metabolic process	biological_process	0.93535	1	15	64	14255	45598	XLOC_184079,Pg_S0420.18,Pg_S3068.3,XLOC_203054,XLOC_256103,XLOC_493702,Pg_S3346.6,XLOC_422599,XLOC_404812,Pg_S3063.1,Pg_S1024.2,Pg_S0051.3,Pg_S4237.7,Pg_S5613.1,Pg_S7471.1
GO:0051704	multi-organism process	biological_process	0.9409	1	1	64	1962	45598	Pg_S5175.1
GO:0016020	membrane	cellular_component	0.94548	1	9	64	9629	45598	XLOC_007878,XLOC_194106,XLOC_231029,Pg_S3584.5,XLOC_111431,XLOC_203054,Pg_S2073.16,XLOC_119620,Pg_S7220.5
GO:0005575	cellular_component	cellular_component	0.9472	1	20	64	18329	45598	XLOC_404812,Pg_S0077.52,XLOC_194106,Pg_S7471.1,XLOC_231029,Pg_S7220.5,XLOC_119620,XLOC_203054,Pg_S1223.5,Pg_S1024.2,XLOC_262287,Pg_S4039.5,XLOC_007878,Pg_S4237.7,Pg_S3584.5,Pg_S2977.1,XLOC_516701,XLOC_458816,Pg_S2073.16,XLOC_111431
GO:0044710	single-organism metabolic process	biological_process	0.94774	1	6	64	7111	45598	Pg_S5797.4,XLOC_161413,XLOC_256103,XLOC_111431,Pg_S3063.1,Pg_S3346.6
GO:0005488	binding	molecular_function	0.9479	1	32	64	26968	45598	XLOC_136848,XLOC_284224,Pg_S3814.1,XLOC_404812,Pg_S3063.1,XLOC_445671,Pg_S7471.1,XLOC_396768,Pg_S5690.3,XLOC_370801,Pg_S6474.5,XLOC_174936,XLOC_010088,Pg_S2281.6,Pg_S0051.3,XLOC_176586,XLOC_090163,Pg_S3325.14,Pg_S3068.3,Pg_S0420.18,Pg_S5074.1,Pg_S3346.6,XLOC_422599,XLOC_526020,Pg_S2464.22,XLOC_052644,XLOC_458816,Pg_S3613.11,Pg_S1024.2,XLOC_493702,Pg_S2977.1,XLOC_027593
GO:0044267	cellular protein metabolic process	biological_process	0.95634	1	5	64	6376	45598	Pg_S0420.18,Pg_S3068.3,XLOC_203054,XLOC_256103,Pg_S5613.1
GO:0055085	transmembrane transport	biological_process	0.95639	1	1	64	2168	45598	Pg_S2073.16
GO:0007165	signal transduction	biological_process	0.95903	1	1	64	2210	45598	Pg_S4039.5
GO:0023052	signaling	biological_process	0.96047	1	1	64	2234	45598	Pg_S4039.5
GO:0044700	single organism signaling	biological_process	0.96047	1	1	64	2234	45598	Pg_S4039.5
GO:0043228	non-membrane-bounded organelle	cellular_component	0.96425	1	1	64	2310	45598	Pg_S4237.7
GO:0043232	intracellular non-membrane-bounded organelle	cellular_component	0.96425	1	1	64	2310	45598	Pg_S4237.7
GO:0034645	cellular macromolecule biosynthetic process	biological_process	0.96463	1	6	64	7537	45598	Pg_S1024.2,Pg_S3346.6,XLOC_184079,XLOC_203054,XLOC_256103,Pg_S0051.3
GO:0009059	macromolecule biosynthetic process	biological_process	0.96659	1	6	64	7595	45598	XLOC_256103,XLOC_203054,Pg_S0051.3,Pg_S3346.6,XLOC_184079,Pg_S1024.2
GO:0016021	integral to membrane	cellular_component	0.9683	1	3	64	4722	45598	Pg_S2073.16,XLOC_194106,XLOC_007878
GO:0031224	intrinsic to membrane	cellular_component	0.97026	1	3	64	4777	45598	Pg_S2073.16,XLOC_007878,XLOC_194106
GO:0007154	cell communication	biological_process	0.97103	1	1	64	2443	45598	Pg_S4039.5
GO:0050896	response to stimulus	biological_process	0.97231	1	3	64	4843	45598	XLOC_458816,Pg_S4039.5,Pg_S0420.18
GO:0044237	cellular metabolic process	biological_process	0.97569	1	18	64	17830	45598	Pg_S3063.1,XLOC_404812,Pg_S3346.6,XLOC_422599,Pg_S7471.1,XLOC_184079,Pg_S0420.18,Pg_S3068.3,XLOC_203054,XLOC_256103,XLOC_493702,Pg_S1024.2,Pg_S0051.3,Pg_S5613.1,Pg_S4237.7,Pg_S5797.4,XLOC_161413,XLOC_111431
GO:0034654	nucleobase-containing compound biosynthetic process	biological_process	0.97943	1	3	64	5109	45598	Pg_S1024.2,XLOC_161413,Pg_S0051.3
GO:0043234	protein complex	cellular_component	0.98324	1	2	64	4125	45598	Pg_S4237.7,XLOC_404812
GO:0016043	cellular component organization	biological_process	0.9863	1	1	64	2953	45598	Pg_S4237.7
GO:0032991	macromolecular complex	cellular_component	0.98822	1	3	64	5554	45598	Pg_S4237.7,Pg_S2977.1,XLOC_404812
GO:0051716	cellular response to stimulus	biological_process	0.99037	1	1	64	3175	45598	Pg_S4039.5
GO:0006351	transcription, DNA-dependent	biological_process	0.99148	1	2	64	4650	45598	Pg_S0051.3,Pg_S1024.2
GO:0071840	cellular component organization or biogenesis	biological_process	0.99172	1	1	64	3285	45598	Pg_S4237.7
GO:0032774	RNA biosynthetic process	biological_process	0.99207	1	2	64	4702	45598	Pg_S0051.3,Pg_S1024.2
GO:0008152	metabolic process	biological_process	0.99326	1	25	64	24455	45598	Pg_S4237.7,Pg_S3565.5,Pg_S5613.1,Pg_S0051.3,XLOC_370801,Pg_S1024.2,XLOC_493702,XLOC_111431,Pg_S5797.4,XLOC_161413,Pg_S3613.11,Pg_S7471.1,Pg_S3346.6,XLOC_275501,XLOC_422599,Pg_S3063.1,XLOC_404812,XLOC_256103,Pg_S6123.6,XLOC_203054,Pg_S0420.18,Pg_S3068.3,XLOC_184079,XLOC_275559,XLOC_176586
GO:0044425	membrane part	cellular_component	0.99383	1	3	64	6054	45598	Pg_S2073.16,XLOC_194106,XLOC_007878
GO:0044699	single-organism process	biological_process	0.99683	1	8	64	11641	45598	XLOC_111431,XLOC_173432,Pg_S2073.16,XLOC_203054,Pg_S4237.7,Pg_S2977.1,Pg_S4039.5,Pg_S5074.1
GO:0005515	protein binding	molecular_function	0.99746	1	7	64	10883	45598	Pg_S2464.22,Pg_S3325.14,Pg_S6474.5,XLOC_458816,Pg_S0420.18,XLOC_284224,XLOC_526020
GO:0010468	regulation of gene expression	biological_process	0.99806	1	1	64	4243	45598	XLOC_493702
GO:0044763	single-organism cellular process	biological_process	0.99809	1	6	64	10162	45598	Pg_S4039.5,XLOC_203054,Pg_S2073.16,XLOC_173432,Pg_S4237.7,Pg_S2977.1
GO:0009987	cellular process	biological_process	0.99812	1	23	64	24211	45598	Pg_S3068.3,Pg_S0420.18,XLOC_173432,XLOC_203054,XLOC_256103,XLOC_184079,Pg_S7471.1,XLOC_404812,Pg_S3063.1,XLOC_422599,Pg_S3346.6,Pg_S2073.16,XLOC_161413,Pg_S5797.4,XLOC_111431,Pg_S4039.5,Pg_S0051.3,Pg_S5175.1,Pg_S5613.1,Pg_S2977.1,Pg_S4237.7,XLOC_493702,Pg_S1024.2
GO:0060255	regulation of macromolecule metabolic process	biological_process	0.99828	1	1	64	4324	45598	XLOC_493702
GO:0055114	oxidation-reduction process	biological_process	0.99836	1	1	64	4346	45598	Pg_S3063.1
GO:0019222	regulation of metabolic process	biological_process	0.99888	1	1	64	4599	45598	XLOC_493702
GO:0065007	biological regulation	biological_process	0.99924	1	3	64	7646	45598	Pg_S4039.5,Pg_S4237.7,XLOC_493702
GO:0008150	biological_process	biological_process	0.99931	1	34	64	32461	45598	XLOC_161413,Pg_S5797.4,XLOC_111431,XLOC_370801,Pg_S3584.5,Pg_S0051.3,Pg_S7220.5,XLOC_173432,XLOC_203054,Pg_S3063.1,XLOC_404812,XLOC_275501,Pg_S7471.1,XLOC_458816,Pg_S2073.16,Pg_S3613.11,Pg_S1024.2,XLOC_493702,Pg_S5613.1,Pg_S2977.1,Pg_S3565.5,Pg_S4237.7,Pg_S4039.5,Pg_S5175.1,XLOC_184079,XLOC_176586,XLOC_275559,Pg_S6123.6,XLOC_256103,Pg_S3068.3,Pg_S0420.18,Pg_S5074.1,Pg_S3346.6,XLOC_422599
GO:0050789	regulation of biological process	biological_process	0.9998	1	2	64	7238	45598	XLOC_493702,Pg_S4039.5
GO:0050794	regulation of cellular process	biological_process	0.99998	1	1	64	6977	45598	Pg_S4039.5
