# Supplementary material for: Whole Genome Identification and Integrated Analysis of Long Non-Coding RNAs Responding ABA-Mediated Drought Stress in Panax ginseng C.A. Meyer
Source: Curr Issues Mol Biol. 2024 Dec 25;47(1):5. doi: 10.3390/cimb47010005 (PMC11763544; doi:10.3390/cimb47010005)
Supplement: Supplementary file 1 [file cimb-47-00005-s001.zip › supplementary tables for CIMB/Supplementary Table S7 drought_vs_ck.lncRNA.diffgene.xls]

gene_id	gene_name	gene_locus	drought_FPKM	ck_FPKM	log2FoldChange	pvalue	padj
Pg_S1347.4	Pg_S1347.4	Pg_scaffold1347:58437-67163	22.1247753333333	0	16.4234711667282	1.73688046033878e-86	1.18469142438787e-81
Pg_S6256.3	Pg_S6256.3	Pg_scaffold6256:22882-105018	2.405296	21.7777533333333	-3.51456921415272	2.10795295019209e-23	2.43693652248647e-20
Pg_S3064.6	Pg_S3064.6	Pg_scaffold3064:32737-35101	0.622607333333333	26.724671	-5.67212582138388	3.63789376776959e-20	3.10166822640035e-17
Pg_S7453.5	Pg_S7453.5	Pg_scaffold7453:61036-63046	84.72743	11.042973	2.63231889978977	1.15523609424059e-19	9.27015806070143e-17
Pg_S0204.1	Pg_S0204.1	Pg_scaffold0204:3788-8827	75.7962403333333	10.8091376666667	2.29878008916129	1.35290399741407e-18	9.04694861329596e-16
XLOC_252704	XLOC_252704	Pg_scaffold1493:244816-343026	4.599837	0.628292333333333	2.73057907361624	1.66771546685425e-17	1.00665076604597e-14
Pg_S0901.12	Pg_S0901.12	Pg_scaffold0901:443735-507888	4.61647033333333	0.554442	2.83619202078841	4.9158138836058e-17	2.74834289649987e-14
XLOC_056989	XLOC_056989	Pg_scaffold0190:265118-266236	5.69917766666667	27.4618473333333	-2.54884481028235	3.58080245718967e-13	1.1203641009174e-10
XLOC_410552	XLOC_410552	Pg_scaffold3603:82542-85653	0.007432	12.7262466666667	-10.8121217549663	4.06957199484992e-13	1.25600618382228e-10
Pg_S0245.1	Pg_S0245.1	Pg_scaffold0245:26867-251578	0.819048	0.178850666666667	1.959167066392	2.68478164036919e-12	6.80756825748332e-10
XLOC_429599	XLOC_429599	Pg_scaffold3994:151955-160080	0.622973333333333	0	11.2377840569696	3.78192963646194e-12	9.38028569613804e-10
Pg_S4616.3	Pg_S4616.3	Pg_scaffold4616:29627-43577	7.20240833333333	1.05287	2.40782857605985	8.32573249245514e-12	1.95148303039649e-09
XLOC_083270	XLOC_083270	Pg_scaffold0306:653685-680092	0.171662	0	11.0642990995792	2.62541213055908e-11	5.70299715290362e-09
XLOC_515882	XLOC_515882	Pg_scaffold6851:6462-7207	12.1587933333333	0	12.0730413851826	6.10348016926372e-11	1.21604535783767e-08
XLOC_219591	XLOC_219591	Pg_scaffold1199:583024-596465	2.27277266666667	15.19192	-3.03634263464655	8.42386302409334e-11	1.63231491235045e-08
Pg_S2093.20	Pg_S2093.20	Pg_scaffold2093:218757-244431	23.6422923333333	83.617764	-2.09803317703111	1.23353501971102e-10	2.33713768401248e-08
Pg_S0902.19	Pg_S0902.19	Pg_scaffold0902:746489-751723	22.9593056666667	58.1406053333333	-1.63966883333973	1.73340949064601e-10	3.23924368597214e-08
XLOC_497245	XLOC_497245	Pg_scaffold5947:50803-69210	0.198291666666667	0	10.763003754454	1.81149124125336e-10	3.36670829927545e-08
Pg_S2017.13	Pg_S2017.13	Pg_scaffold2017:327186-332587	5.006425	17.5152326666667	-2.19039801251336	1.93175832356886e-10	3.56111815497256e-08
Pg_S2605.4	Pg_S2605.4	Pg_scaffold2605:98818-140241	3.30815733333333	0.376125	2.70367364479635	2.15755176867916e-10	3.95597556553947e-08
Pg_S8361.2	Pg_S8361.2	Pg_scaffold8361:26013-35593	60.0404053333333	200.556262333333	-2.03095425296503	2.97573864905497e-10	5.25826895789485e-08
XLOC_367282	XLOC_367282	Pg_scaffold2867:1315-1837	0.442004666666667	36.8535666666667	-6.67770399527404	4.97030764662116e-10	8.49661012432922e-08
XLOC_053443	XLOC_053443	Pg_scaffold0176:165757-174238	1.26037866666667	0	10.9270018791025	5.00712164587168e-10	8.53814383054038e-08
Pg_S2588.3	Pg_S2588.3	Pg_scaffold2588:23992-29121	0.799298333333333	4.02324566666667	-2.71352468740767	6.34254363690404e-10	1.06032405976949e-07
XLOC_396779	XLOC_396779	Pg_scaffold3349:221470-224858	0	0.969376	-10.8445683024562	8.58346505680278e-10	1.41415696761933e-07
XLOC_494290	XLOC_494290	Pg_scaffold5840:7584-8345	36.9850706666667	88.9424463333333	-1.54878459363639	1.81064147469486e-09	2.80045881419471e-07
Pg_S5981.1	Pg_S5981.1	Pg_scaffold5981:52615-56117	2.44909233333333	8.17209833333333	-1.9852281997095	1.85671280562003e-09	2.86521871144187e-07
XLOC_308351	XLOC_308351	Pg_scaffold2079:79618-96836	0.259624333333333	0	11.0563701124995	3.53704792384772e-09	5.16605920320781e-07
Pg_S1110.9	Pg_S1110.9	Pg_scaffold1110:214003-224244	14.9506493333333	27.4651356666667	-1.31236896613601	5.41899215922249e-09	7.55866292834862e-07
XLOC_497241	XLOC_497241	Pg_scaffold5947:20886-65938	1.408985	0	10.5376935459779	6.33769710710507e-09	8.69781980445518e-07
Pg_S1410.17	Pg_S1410.17	Pg_scaffold1410:279344-283626	1.590405	7.93859	-2.48961417773596	7.71954013472854e-09	1.04471109823326e-06
Pg_S4206.2	Pg_S4206.2	Pg_scaffold4206:8406-67348	13.8521926666667	4.282351	1.37776241278524	9.09116008053589e-09	1.2040579548994e-06
Pg_S2898.7	Pg_S2898.7	Pg_scaffold2898:66361-68051	76.9536093333333	168.424982666667	-1.42310560314383	9.23194646195674e-09	1.22033450441307e-06
XLOC_302882	XLOC_302882	Pg_scaffold2015:463178-464034	10.757301	47.767444	-2.45066546447431	1.01955674532398e-08	1.33222081389e-06
XLOC_265386	XLOC_265386	Pg_scaffold1617:70828-73316	1.150522	6.795146	-2.80094344789167	3.33570504134738e-08	3.89592070993531e-06
Pg_S5069.6	Pg_S5069.6	Pg_scaffold5069:81302-87231	11.848565	24.9962693333333	-1.32151148254049	3.59456884368301e-08	4.15556528288019e-06
XLOC_497261	XLOC_497261	Pg_scaffold5947:20887-42604	0.553512	0.002188	7.52259781941531	4.47190207543925e-08	5.04164457457124e-06
XLOC_346754	XLOC_346754	Pg_scaffold2567:363712-376674	0	0.174509	-10.2819196381694	5.70316237337036e-08	6.29451940392954e-06
Pg_S0102.42	Pg_S0102.42	Pg_scaffold0102:604965-611915	5.739508	11.0074033333333	-1.21525817194816	7.83584585556732e-08	8.39038263919209e-06
Pg_S2130.5	Pg_S2130.5	Pg_scaffold2130:67888-72650	10.012541	2.87633266666667	1.52632932142826	8.08611914492106e-08	8.63126783469132e-06
Pg_S9066.2	Pg_S9066.2	Pg_scaffold9066:10786-11812	32.700872	85.5750453333333	-1.68595211133752	9.08128437232223e-08	9.50024914827231e-06
Pg_S0762.47	Pg_S0762.47	Pg_scaffold0762:626247-654156	12.020708	5.832877	1.13350120657446	9.8182091811097e-08	1.0208542863188e-05
Pg_S5312.2	Pg_S5312.2	Pg_scaffold5312:19440-25812	9.81359833333333	28.4576513333333	-1.83138713635297	1.16507209316675e-07	1.19499605008598e-05
XLOC_096689	XLOC_096689	Pg_scaffold0374:1063420-1064658	8.184279	25.1556083333333	-1.877599463509	1.24250150521068e-07	1.26301851963354e-05
Pg_S4110.10	Pg_S4110.10	Pg_scaffold4110:155611-162090	2.848473	0.086069	4.66589154310612	1.65840148450143e-07	1.63226909747292e-05
Pg_S2813.17	Pg_S2813.17	Pg_scaffold2813:234022-259402	5.516191	11.081193	-1.29305916328029	1.94934793131234e-07	1.88063824185222e-05
Pg_S6588.6	Pg_S6588.6	Pg_scaffold6588:33809-34863	40.7769046666667	90.2982496666667	-1.4451972461147	2.25332636714223e-07	2.14059728203394e-05
Pg_S0920.2	Pg_S0920.2	Pg_scaffold0920:405384-408033	2.97813033333333	11.8656183333333	-2.13377928773077	2.47013562610777e-07	2.32667121141225e-05
XLOC_080210	XLOC_080210	Pg_scaffold0291:440894-457125	0.0171223333333333	0.667452	-5.47489681080057	2.47307739308275e-07	2.32667121141225e-05
XLOC_149925	XLOC_149925	Pg_scaffold0686:9166-17453	0	0.191255666666667	-9.88563532567008	3.30581924705631e-07	3.03476876451166e-05
Pg_S0901.15	Pg_S0901.15	Pg_scaffold0901:469659-507888	1.11951933333333	0.509887666666667	4.17928573475269	4.4930165493925e-07	3.99556287876093e-05
XLOC_400555	XLOC_400555	Pg_scaffold3417:34411-39924	1.16426433333333	0.00380733333333333	7.08846216197763	4.69472416886109e-07	4.1586720273984e-05
XLOC_023112	XLOC_023112	Pg_scaffold0065:1660236-1688311	0.348425666666667	0	12.2159770811221	5.20820366416958e-07	4.55766309690976e-05
Pg_S0244.42	Pg_S0244.42	Pg_scaffold0244:925542-926620	33.3807856666667	73.0467643333333	-1.41297799251424	7.08383637221034e-07	5.91447871213784e-05
Pg_S3910.5	Pg_S3910.5	Pg_scaffold3910:136401-143074	1.482844	6.99125066666667	-2.34533024978254	7.15608573032475e-07	5.95973498771661e-05
Pg_S0901.16	Pg_S0901.16	Pg_scaffold0901:515140-531475	12.8596296666667	5.16784833333333	1.00327866654253	7.95062793077916e-07	6.48613792353286e-05
XLOC_323320	XLOC_323320	Pg_scaffold2259:65819-70285	161.823188666667	279.908533666667	-1.07613689343007	8.49349536297773e-07	6.86403236632684e-05
Pg_S8046.1	Pg_S8046.1	Pg_scaffold8046:22795-45059	7.72059533333333	7.96313766666667	-1.26503145844739	9.4709295440019e-07	7.53784320113514e-05
XLOC_385047	XLOC_385047	Pg_scaffold3145:49090-52700	0.3466	4.02945866666667	-3.7713115793788	1.09155982841288e-06	8.50892717444409e-05
XLOC_484955	XLOC_484955	Pg_scaffold5493:88965-90533	0.0840986666666667	2.17509166666667	-4.82187399833498	1.10038384511807e-06	8.55815066223638e-05
XLOC_174361	XLOC_174361	Pg_scaffold0852:759020-766618	0.214986333333333	0	9.58036097152466	1.20230732514841e-06	9.28731348060278e-05
XLOC_184976	XLOC_184976	Pg_scaffold0927:374289-383285	0.178885666666667	0	9.60280640281319	1.25769919202196e-06	9.67138066397224e-05
XLOC_395577	XLOC_395577	Pg_scaffold3328:214583-224470	0.179274666666667	0	9.69082999494311	1.30798171924064e-06	9.96813598949338e-05
XLOC_126095	XLOC_126095	Pg_scaffold0535:741255-743701	0	0.491532666666667	-9.46778421996845	1.4597203946763e-06	0.000110080415052854
Pg_S6069.4	Pg_S6069.4	Pg_scaffold6069:81843-87919	7.437088	1.56509166666667	1.94316620488883	1.6522863644547e-06	0.000122632370344642
XLOC_533414	XLOC_533414	Pg_scaffold8289:8569-13700	0.298365333333333	0	9.50826272122195	1.71754214340111e-06	0.000126785838221973
Pg_S5312.8	Pg_S5312.8	Pg_scaffold5312:19314-22150	8.29370166666667	24.501147	-1.56389299281803	2.25410833410611e-06	0.000159821435813628
XLOC_455878	XLOC_455878	Pg_scaffold4622:146219-151340	0.347460666666667	0	9.75463608865272	2.51701042837772e-06	0.000175721849845228
XLOC_190678	XLOC_190678	Pg_scaffold0970:46952-48542	7.482118	16.2568136666667	-1.41281269912594	2.62282106690682e-06	0.000180887137847907
XLOC_480419	XLOC_480419	Pg_scaffold5343:100253-105019	1.907795	6.13768433333333	-1.977758313605	2.72240469709115e-06	0.000187376165064776
XLOC_047337	XLOC_047337	Pg_scaffold0151:749801-755386	0.278120333333333	0	9.50373379910897	2.78086840965952e-06	0.000190248217137469
XLOC_394694	XLOC_394694	Pg_scaffold3313:83127-85181	2.977444	0.0161583333333333	6.93214217207686	2.88400047200655e-06	0.000196711904194623
XLOC_489108	XLOC_489108	Pg_scaffold5639:63014-66940	0.387444	0	9.52741462224502	2.90599520570591e-06	0.000198014106883905
XLOC_305197	XLOC_305197	Pg_scaffold2043:385558-386793	13.9902536666667	26.882484	-1.22697498607237	3.00870147726563e-06	0.000203588799961641
XLOC_230799	XLOC_230799	Pg_scaffold1294:539359-569801	0.224283	0	11.6175158091838	3.21795852245368e-06	0.000215821548573766
XLOC_485105	XLOC_485105	Pg_scaffold5498:28056-36249	0	0.192303666666667	-9.87875033540008	3.67868870877251e-06	0.000241033620987469
XLOC_398281	XLOC_398281	Pg_scaffold3377:108370-145609	0	0.125465666666667	-11.3296167028027	3.76191164000332e-06	0.000246249970385169
Pg_S0755.1	Pg_S0755.1	Pg_scaffold0755:16464-57330	1.915917	3.52536933333333	-1.08726456286276	4.01757881424855e-06	0.000260238381540613
XLOC_335089	XLOC_335089	Pg_scaffold2409:82422-84674	0.992537333333333	0	10.0583428679076	4.44433064685381e-06	0.000283837925805809
XLOC_482154	XLOC_482154	Pg_scaffold5399:142232-145105	0.627353666666667	3.720171	-2.86619976899665	4.47536897665602e-06	0.00028555282241324
XLOC_082782	XLOC_082782	Pg_scaffold0304:53487-61562	1.84873066666667	0.078539	4.16429564198303	4.5180390372226e-06	0.000288005987524186
Pg_S1827.1	Pg_S1827.1	Pg_scaffold1827:24919-31147	0.874729	3.89981866666667	-2.45228821625431	5.17381931411106e-06	0.000324352819647874
Pg_S4494.4	Pg_S4494.4	Pg_scaffold4494:90984-122706	3.254887	5.681714	-1.2134753469554	5.37154250082662e-06	0.000335207841625236
XLOC_183473	XLOC_183473	Pg_scaffold0917:297468-299123	2.921993	0.00897366666666667	7.71127282650295	6.16021010846918e-06	0.000378399806209526
XLOC_005365	XLOC_005365	Pg_scaffold0012:558614-597366	0	0.122841666666667	-11.4429845583513	6.61193135300745e-06	0.000402307416347843
Pg_S1001.2	Pg_S1001.2	Pg_scaffold1001:111442-130283	0	0.642576666666667	-11.3428934673973	6.83422814019549e-06	0.000413619372658788
Pg_S0983.3	Pg_S0983.3	Pg_scaffold0983:444135-460345	19.9208233333333	36.172359	-1.14616446112068	6.88376295497496e-06	0.000415511242153038
XLOC_291807	XLOC_291807	Pg_scaffold1891:464390-467739	4.63224466666667	9.421605	-1.33656964872532	8.99197131283523e-06	0.000521091231355875
Pg_S3303.8	Pg_S3303.8	Pg_scaffold3303:151044-159156	3.68601766666667	1.139064	1.38010710337554	9.28564778887951e-06	0.000535833726213108
Pg_S1420.1	Pg_S1420.1	Pg_scaffold1420:26822-35426	18.3562016666667	6.55042666666667	1.17749969643691	9.44893208355761e-06	0.000544795232083937
XLOC_328008	XLOC_328008	Pg_scaffold2316:367092-368801	24.7295646666667	41.8879126666667	-1.05015937728284	1.01033890001251e-05	0.000575715920568529
XLOC_469447	XLOC_469447	Pg_scaffold4994:30730-45340	0.416390333333333	0	11.5509142647331	1.01617835831592e-05	0.000578077510125209
XLOC_106997	XLOC_106997	Pg_scaffold0428:478031-511359	0	0.124204333333333	-11.2416970495904	1.11740887640765e-05	0.000627810746639316
XLOC_036687	XLOC_036687	Pg_scaffold0111:995783-999303	0.012099	1.967192	-7.32465216265194	1.1760216488317e-05	0.000657492496914039
XLOC_371687	XLOC_371687	Pg_scaffold2936:47186-51402	2.04337266666667	5.991209	-2.00865592770918	1.36465449348816e-05	0.000746859672527818
XLOC_238337	XLOC_238337	Pg_scaffold1360:31293-38921	0.138998333333333	0	8.97094554389722	1.5677638459186e-05	0.000840201059138459
XLOC_233763	XLOC_233763	Pg_scaffold1319:264632-270954	0.372380666666667	2.17908766666667	-2.42804982308257	1.56810923686849e-05	0.000840201059138459
Pg_S0450.15	Pg_S0450.15	Pg_scaffold0450:482468-492766	10.3247163333333	18.1850633333333	-1.10049063437892	1.57103669511101e-05	0.000840599145185386
XLOC_137765	XLOC_137765	Pg_scaffold0607:9938-27114	0.240568	0	10.9513429372993	1.57254942126518e-05	0.000840599145185386
Pg_S4217.10	Pg_S4217.10	Pg_scaffold4217:144581-162362	7.18678	3.026504	0.969809453805392	1.92712821087507e-05	0.000999586015265145
Pg_S0093.10	Pg_S0093.10	Pg_scaffold0093:121746-123812	4.62377466666667	13.539913	-1.72496208255138	1.95462496281947e-05	0.00101230872789666
XLOC_455430	XLOC_455430	Pg_scaffold4611:173773-194739	0.209247666666667	0	11.0102115414812	2.15311032310854e-05	0.00110254766455396
Pg_S4642.22	Pg_S4642.22	Pg_scaffold4642:125579-131270	11.19227	4.251085	1.11321803456552	2.25660992172891e-05	0.00114693628570258
XLOC_386422	XLOC_386422	Pg_scaffold3170:150498-160225	0.187167	0.000715	6.93668412717501	2.26801883993612e-05	0.0011501637846421
Pg_S0679.6	Pg_S0679.6	Pg_scaffold0679:502873-539312	1.239413	0.408834666666667	1.2964690810302	2.42352774281925e-05	0.00121726053226963
XLOC_244344	XLOC_244344	Pg_scaffold1416:493514-523329	0.128742333333333	0	10.8016364515517	2.50699938601745e-05	0.00125641009641057
XLOC_316634	XLOC_316634	Pg_scaffold2177:388865-405854	0.325601333333333	0	11.4202102113956	2.57548511329964e-05	0.00128677653490212
XLOC_458816	XLOC_458816	Pg_scaffold4697:89600-92928	0	1.00226266666667	-10.7800331381869	2.6023847402903e-05	0.00129753990033422
XLOC_465743	XLOC_465743	Pg_scaffold4888:72375-75174	0.362234	0	8.95061775678636	2.74741009940586e-05	0.0013579373047846
XLOC_497242	XLOC_497242	Pg_scaffold5947:25177-25715	1.77137666666667	0	8.82282998003807	2.75194245236048e-05	0.00135919254736136
Pg_S0131.21	Pg_S0131.21	Pg_scaffold0131:1472992-1476985	6.50265333333333	0.00613066666666667	6.99715119568471	2.84338303536928e-05	0.00140029942293479
Pg_S7620.4	Pg_S7620.4	Pg_scaffold7620:24925-33807	9.247144	15.6583826666667	-1.04563579145994	3.4695518513478e-05	0.00167244659135499
Pg_S0007.3	Pg_S0007.3	Pg_scaffold0007:424485-429614	0.500037	0	9.29926209575804	4.03220404161291e-05	0.00190068122508869
XLOC_467156	XLOC_467156	Pg_scaffold4925:155016-165552	0.383105333333333	0	10.9601790619296	4.12137065520219e-05	0.00193468994941522
Pg_S1029.42	Pg_S1029.42	Pg_scaffold1029:652632-656416	0.717816	0	9.9345407308181	4.19930087370032e-05	0.00196451244165536
Pg_S1808.4	Pg_S1808.4	Pg_scaffold1808:83149-84305	3.67466066666667	14.6700123333333	-2.25172978313192	4.21504445587536e-05	0.00197052606063295
XLOC_396768	XLOC_396768	Pg_scaffold3349:12241-144930	0.280875333333333	0	14.1774451697888	4.44764696579102e-05	0.00206792845427862
XLOC_410565	XLOC_410565	Pg_scaffold3603:35837-37343	0.0118766666666667	4.21700433333333	-8.55790839401125	4.4766860586959e-05	0.00208001227991505
Pg_S2946.4	Pg_S2946.4	Pg_scaffold2946:54648-57435	15.2640663333333	2.878749	2.13808830013072	4.62273042027355e-05	0.00213386815998534
XLOC_029416	XLOC_029416	Pg_scaffold0086:1057406-1140584	0.417979	0	14.0772658851056	4.65834259793036e-05	0.00214541682592595
XLOC_471508	XLOC_471508	Pg_scaffold5056:158355-165812	1.83218733333333	3.576564	-1.27507751247128	4.7258209911655e-05	0.00217209432726022
XLOC_027768	XLOC_027768	Pg_scaffold0081:1433650-1579483	0.220871333333333	0	13.9670865459974	4.90674528771056e-05	0.00224184361098027
Pg_S2027.5	Pg_S2027.5	Pg_scaffold2027:220823-359150	4.83195566666667	6.74316366666667	-0.785505201384273	4.90715533543506e-05	0.00224184361098027
XLOC_236769	XLOC_236769	Pg_scaffold1347:5050-7145	0.519103	0	8.97732025976133	4.97753169524226e-05	0.00226640508590844
Pg_S2096.10	Pg_S2096.10	Pg_scaffold2096:98910-105181	3.02372566666667	0.705878333333333	1.77721184602528	5.08326518856435e-05	0.00230992239827846
XLOC_004818	XLOC_004818	Pg_scaffold0011:1538288-1540077	0.761496	0	9.31219549161742	5.17410356951977e-05	0.00234651101243221
XLOC_027720	XLOC_027720	Pg_scaffold0081:912191-916308	0.241498	0	8.86799134906646	5.36289454078023e-05	0.0024208624145436
Pg_S3504.3	Pg_S3504.3	Pg_scaffold3504:98657-107948	6.36109966666667	10.7277686666667	-0.955157242007441	5.52372582179165e-05	0.00248523938557233
XLOC_016428	XLOC_016428	Pg_scaffold0044:72281-74769	72.050537	108.194814	-0.879417388889502	5.619564694417e-05	0.00252502812040049
XLOC_312779	XLOC_312779	Pg_scaffold2130:200887-203010	1.031007	0	9.52972465278853	5.67573091389912e-05	0.00254690956694231
Pg_S0251.1	Pg_S0251.1	Pg_scaffold0251:8685-10794	4.91066633333333	19.1736516666667	-2.17909465417277	5.75233682153437e-05	0.00257590306752072
Pg_S1223.8	Pg_S1223.8	Pg_scaffold1223:344793-352637	1.940329	4.171094	-1.38006878331221	5.8021058091089e-05	0.00259250307508044
XLOC_360526	XLOC_360526	Pg_scaffold2764:9750-99409	0.294901	0	13.6824401481161	5.80317576286745e-05	0.00259250307508044
Pg_S0050.7	Pg_S0050.7	Pg_scaffold0050:1114802-1128196	0	1.146599	-10.8305674022137	5.83187507973036e-05	0.00260157315525342
XLOC_029275	XLOC_029275	Pg_scaffold0086:1050362-1109944	0.845706333333333	0	13.6650462383274	5.87149032486196e-05	0.00261410876571849
Pg_S0111.6	Pg_S0111.6	Pg_scaffold0111:1263656-1265816	1398.31386733333	2298.29683866667	-1.08483026969593	5.88747445433142e-05	0.0026178152384683
Pg_S0144.6	Pg_S0144.6	Pg_scaffold0144:107138-115590	127.265479333333	196.606143333333	-0.991226761549977	6.10110864101533e-05	0.00269873163544989
XLOC_412565	XLOC_412565	Pg_scaffold3643:262543-272309	0.102395	0	8.85679433581491	6.19018025177107e-05	0.0027292812838578
XLOC_027432	XLOC_027432	Pg_scaffold0080:954506-1050269	0.253910666666667	0	13.5614761748037	6.2849494469409e-05	0.00276748761702353
XLOC_208199	XLOC_208199	Pg_scaffold1105:574072-667733	0.257591333333333	0	13.5501508375606	6.32460100367188e-05	0.00277856831632484
XLOC_033416	XLOC_033416	Pg_scaffold0100:1239129-1338512	0.242606	0	13.5493083713545	6.32640833223737e-05	0.00277856831632484
XLOC_483377	XLOC_483377	Pg_scaffold5440:47654-52378	0	0.446598333333333	-10.3340187731646	6.40896648750964e-05	0.0028057945197693
XLOC_098276	XLOC_098276	Pg_scaffold0383:461468-558034	0	0.136476333333333	-13.007008121613	6.43971805956969e-05	0.00281744893782636
XLOC_113862	XLOC_113862	Pg_scaffold0465:63121-140977	0.301009333333333	0	13.5082804567551	6.44734929400926e-05	0.00281873060865427
XLOC_122049	XLOC_122049	Pg_scaffold0512:583449-585718	0	0.373420333333333	-8.7963869434812	6.63487744042304e-05	0.00288617168658402
Pg_S6708.3	Pg_S6708.3	Pg_scaffold6708:19617-21291	30.4536416666667	52.4103473333333	-1.07542595310585	6.70679813212743e-05	0.00290774449682225
XLOC_072086	XLOC_072086	Pg_scaffold0254:788094-805301	0.194693	0	10.6875457056313	6.735511567261e-05	0.00291322591182455
XLOC_036058	XLOC_036058	Pg_scaffold0109:1412340-1414024	0	0.814910333333333	-8.89799638987267	6.75102643554921e-05	0.00291439247541734
XLOC_215807	XLOC_215807	Pg_scaffold1168:7696-26113	0.154279	0	10.3635988337817	7.18386768598413e-05	0.00307787215531159
Pg_S4091.3	Pg_S4091.3	Pg_scaffold4091:35699-38453	48.047287	71.408015	-0.849258473464118	7.42635452465167e-05	0.00316329432421004
XLOC_354781	XLOC_354781	Pg_scaffold2682:369720-373978	8.21442166666667	2.38399533333333	1.49454175911424	7.69692628518203e-05	0.00325846030658854
XLOC_142598	XLOC_142598	Pg_scaffold0638:414725-481877	0.284641333333333	0	13.2140414447188	7.87000081441712e-05	0.0033193182470609
XLOC_323688	XLOC_323688	Pg_scaffold2264:292211-387271	0.193661666666667	0	13.1598792218473	8.27796841252633e-05	0.00346820435799506
Pg_S2984.4	Pg_S2984.4	Pg_scaffold2984:103479-107728	6.663468	19.1599446666667	-1.82982816002512	8.34196169736274e-05	0.00349072713775287
XLOC_414194	XLOC_414194	Pg_scaffold3674:93960-148808	0.326541333333333	0	13.1207179706399	8.4663669969599e-05	0.00353414617636757
XLOC_189267	XLOC_189267	Pg_scaffold0960:129739-155433	0.697144	0	13.120717970847	8.46644800050524e-05	0.00353414617636757
Pg_S3660.8	Pg_S3660.8	Pg_scaffold3660:181373-232011	0.659308666666667	2.68656666666667	-2.33742891294173	8.64033753851508e-05	0.00359134761015866
XLOC_364910	XLOC_364910	Pg_scaffold2828:114084-179034	0.270019333333333	0	13.0903437863156	8.65068455999942e-05	0.00359345854122071
Pg_S1500.34	Pg_S1500.34	Pg_scaffold1500:532183-539970	11.1934533333333	21.3883643333333	-1.13768160370433	8.66994641004989e-05	0.00359926783162923
XLOC_228766	XLOC_228766	Pg_scaffold1276:434774-497574	0.276734	0	13.0769610167301	8.76959815908762e-05	0.00362959193710588
XLOC_011841	XLOC_011841	Pg_scaffold0030:1253104-1281537	0	0.0710426666666667	-10.1793398654444	8.94323968708772e-05	0.00369473344989024
XLOC_142601	XLOC_142601	Pg_scaffold0638:430030-491193	0.269038	0	12.9982749306069	9.29306180433993e-05	0.00381384572533344
Pg_S1223.5	Pg_S1223.5	Pg_scaffold1223:248069-323701	0.214173666666667	0	12.9752505928943	9.43802166725506e-05	0.00386635784912993
Pg_S2649.5	Pg_S2649.5	Pg_scaffold2649:319916-322024	0.769844666666667	4.902269	-2.90346065583979	9.56188625719078e-05	0.00390771203014062
XLOC_379940	XLOC_379940	Pg_scaffold3065:258293-326824	0.217551666666667	0	12.8556358503686	0.000104061872908487	0.00419991256055743
XLOC_007878	XLOC_007878	Pg_scaffold0018:1141629-1198352	0.320648666666667	0	12.8398757600689	0.00010557270140924	0.00424331338698964
XLOC_009052	XLOC_009052	Pg_scaffold0022:568134-642940	0.195634666666667	0	12.8288097611864	0.000106506780054665	0.00427330261998151
XLOC_375703	XLOC_375703	Pg_scaffold2998:172872-279554	0.136313	0	12.819755725367	0.000107358292167473	0.00429987926726894
Pg_S6826.3	Pg_S6826.3	Pg_scaffold6826:30885-44442	0.305484	0	11.0066555670553	0.00011128834891156	0.00442094100323804
XLOC_425077	XLOC_425077	Pg_scaffold3891:11859-102425	0.149246333333333	0	12.7147183428106	0.000117785072933172	0.0046339762739404
XLOC_375721	XLOC_375721	Pg_scaffold2998:172562-279541	0.126392	0	12.7147183428277	0.000117785139851512	0.0046339762739404
XLOC_493098	XLOC_493098	Pg_scaffold5793:56910-112713	0.237362	0	12.6851115024447	0.000121639615938747	0.00476006593456686
XLOC_446320	XLOC_446320	Pg_scaffold4382:176036-195951	1.39771866666667	0.0860613333333333	3.61865083821125	0.000123932434189254	0.00484145674179876
XLOC_092686	XLOC_092686	Pg_scaffold0354:471404-555196	0.15532	0	12.6595760260629	0.000124823080991182	0.00487345890569348
XLOC_029897	XLOC_029897	Pg_scaffold0088:625381-632476	0.282012333333333	0	9.86126851893531	0.00012855426167008	0.00499158267115396
XLOC_192231	XLOC_192231	Pg_scaffold0982:115661-123683	1.58600466666667	0	12.6272072037653	0.000128724937294283	0.00499158267115396
XLOC_199647	XLOC_199647	Pg_scaffold1036:461896-533388	0.177915	0	12.6272072042179	0.000128726746401593	0.00499158267115396
XLOC_294010	XLOC_294010	Pg_scaffold1916:187207-273768	0.144946666666667	0	12.6071077258812	0.000131395253695228	0.00507773793996834
XLOC_246945	XLOC_246945	Pg_scaffold1440:357976-427802	0.179085666666667	0	12.6022419435536	0.000132267086309529	0.00510853534711231
XLOC_157306	XLOC_157306	Pg_scaffold0735:516629-613996	0.126056666666667	0	12.5751822372132	0.000134848890570523	0.00519354778545131
XLOC_160525	XLOC_160525	Pg_scaffold0756:466193-471720	0	0.118264	-8.63625251224242	0.000141584211843359	0.00541929064052291
XLOC_140249	XLOC_140249	Pg_scaffold0622:565605-637720	0.162527333333333	0	12.5091315557008	0.00014745211512217	0.00558434973251136
Pg_S0617.2	Pg_S0617.2	Pg_scaffold0617:125764-239716	0.287970333333333	0.378871	-5.75117320948564	0.000147645647869714	0.00558857622080879
XLOC_151756	XLOC_151756	Pg_scaffold0698:337169-339204	0.131096666666667	1.81212533333333	-3.9429253451064	0.000151274668086819	0.00570378251015242
Pg_S2189.1	Pg_S2189.1	Pg_scaffold2189:36857-54466	1.80519766666667	2.28121533333333	-1.14907295054626	0.000151827373135851	0.00571370157637746
XLOC_142599	XLOC_142599	Pg_scaffold0638:418291-501313	0.434173666666667	0	12.4767094730326	0.000152086876429711	0.00571742190423593
XLOC_337847	XLOC_337847	Pg_scaffold2446:56523-126430	0.163154666666667	0	12.4696023716729	0.000152748608587134	0.00573715699036964
XLOC_004722	XLOC_004722	Pg_scaffold0011:361542-371832	0.228295333333333	0	10.1804688040357	0.000159139435968375	0.00593470893850787
XLOC_000258	XLOC_000258	Pg_scaffold0001:3383334-3453941	0.151731	0	12.3795750517142	0.000165874686574743	0.0061422261790934
XLOC_166894	XLOC_166894	Pg_scaffold0800:172699-256625	0.127539666666667	0	12.3776780320946	0.00016644746024581	0.00615675074210748
XLOC_335133	XLOC_335133	Pg_scaffold2410:307874-371560	0.166566	0	12.3652860796179	0.000169198644284356	0.00623821682667426
XLOC_469544	XLOC_469544	Pg_scaffold4996:70004-149216	0.133443333333333	0	12.3595306714789	0.000170785996186362	0.00628994126775344
XLOC_185295	XLOC_185295	Pg_scaffold0930:53048-57149	0.929029666666667	2.68653066666667	-1.83022289217934	0.000171597359058299	0.0063028070364289
XLOC_170838	XLOC_170838	Pg_scaffold0827:244464-323676	0.132171333333333	0	12.3460113662659	0.000174260529641764	0.00638686846093789
XLOC_504871	XLOC_504871	Pg_scaffold6270:40161-46436	0.014562	0.690624333333333	-5.67486855051225	0.000176867285609859	0.00647197629660797
XLOC_273040	XLOC_273040	Pg_scaffold1692:383401-385041	0.417953333333333	0	8.3620260768485	0.000177149485885194	0.00647882688110313
XLOC_034555	XLOC_034555	Pg_scaffold0104:1473863-1558908	0.120503666666667	0	12.315616156059	0.000178044884590085	0.0065045985474668
XLOC_435159	XLOC_435159	Pg_scaffold4120:111612-153594	0.243222333333333	0	12.3096585786081	0.000178965717084471	0.00653473963110151
XLOC_105581	XLOC_105581	Pg_scaffold0420:643225-644462	0.964798	0.008846	6.07631643657083	0.000179416768061265	0.00654770407486503
XLOC_276161	XLOC_276161	Pg_scaffold1724:27089-93874	0	0.108269333333333	-11.8627646186922	0.000179744897487115	0.00655617110577599
XLOC_278973	XLOC_278973	Pg_scaffold1752:176824-246286	0.145564333333333	0	12.295661476866	0.000182822795196477	0.00664003046579411
XLOC_385563	XLOC_385563	Pg_scaffold3154:185948-186705	1.053784	0	8.53959039051375	0.000183949695129123	0.00667358463335301
XLOC_240432	XLOC_240432	Pg_scaffold1380:438120-473576	0.284403	0	12.2916372313096	0.000184040181435272	0.00667358463335301
XLOC_142604	XLOC_142604	Pg_scaffold0638:466206-506076	0.251484666666667	0	12.283554628163	0.000185021584719012	0.00669686805907771
XLOC_493719	XLOC_493719	Pg_scaffold5818:8951-13117	0.426364333333333	0	9.6838874897717	0.000185983669438115	0.00671549715459766
XLOC_146463	XLOC_146463	Pg_scaffold0663:660362-716122	0.178966666666667	0	12.2764451686152	0.000186602653650843	0.00673089941959923
XLOC_281174	XLOC_281174	Pg_scaffold1774:289204-304745	0	0.114956666666667	-10.0356533169607	0.000189124421019376	0.00680010464358965
XLOC_226247	XLOC_226247	Pg_scaffold1254:601623-645453	0	0.150379666666667	-12.0076839381278	0.000189547507941141	0.00681172624955182
XLOC_161714	XLOC_161714	Pg_scaffold0763:783650-835894	0.188647666666667	0	12.2590319265937	0.000189950955943116	0.00682263022799793
XLOC_098211	XLOC_098211	Pg_scaffold0382:708948-789145	0.122281666666667	0	12.2518003435547	0.000191861044533989	0.00688398638904488
Pg_S3358.11	Pg_S3358.11	Pg_scaffold3358:283226-296694	156.024386666667	266.858151333333	-1.05521241044275	0.000192959054031326	0.00691247434735749
XLOC_034392	XLOC_034392	Pg_scaffold0103:1143505-1214335	0.137519	0	12.242448998303	0.000194217301537914	0.00695389695711183
XLOC_357131	XLOC_357131	Pg_scaffold2714:286170-340012	0.180814666666667	0	12.2414062347776	0.00019470845614926	0.00696782496171497
XLOC_281363	XLOC_281363	Pg_scaffold1776:79663-99859	0.480318333333333	0	12.2361808380038	0.000195527300996313	0.00698979357775499
XLOC_077482	XLOC_077482	Pg_scaffold0279:513346-578683	0.148342	0	12.2351334787332	0.000195641355304384	0.00699020720932499
XLOC_068761	XLOC_068761	Pg_scaffold0240:480312-558338	0.123558666666667	0	12.2267274231641	0.000198201882852097	0.00705846296756258
XLOC_275559	XLOC_275559	Pg_scaffold1717:334017-388919	0.174958333333333	0	12.221448585636	0.000199613335672367	0.00709142555080734
XLOC_252656	XLOC_252656	Pg_scaffold1493:244789-323030	0.122697666666667	0	12.2214485866547	0.000199617890240882	0.00709142555080734
XLOC_530434	XLOC_530434	Pg_scaffold7940:227-3784	1.28539166666667	4.10072266666667	-1.95813534189753	0.00020137263004027	0.00713518148040868
XLOC_180672	XLOC_180672	Pg_scaffold0897:43259-47684	0.213576	0	8.86748224724121	0.000202763363691143	0.00717327982917295
Pg_S5036.18	Pg_S5036.18	Pg_scaffold5036:150185-159702	1.31448233333333	2.16718066666667	-1.20077543018072	0.000208852636558517	0.00735359027392673
XLOC_115489	XLOC_115489	Pg_scaffold0474:47330-93279	0.203901666666667	0	12.1861156075115	0.000210141350715856	0.00738070095243415
XLOC_438999	XLOC_438999	Pg_scaffold4207:42639-103536	0.153781	0	12.1850312901028	0.000210610209798297	0.00738955822526863
XLOC_410649	XLOC_410649	Pg_scaffold3605:47712-94362	0.200446666666667	0	12.1828602495447	0.000211425796159494	0.00741055020783491
XLOC_173437	XLOC_173437	Pg_scaffold0845:692149-743721	0.180847333333333	0	12.1795973565208	0.000211923859442559	0.00742419240105703
XLOC_110340	XLOC_110340	Pg_scaffold0445:532000-578844	0.199000666666667	0	12.1785082384177	0.000212748764452908	0.00742872769931322
XLOC_052644	XLOC_052644	Pg_scaffold0172:1137670-1200040	0.149448	0	12.1785082386069	0.000212749635519338	0.00742872769931322
XLOC_393837	XLOC_393837	Pg_scaffold3299:34214-85547	0.179511666666667	0	12.1620700292357	0.00021691659798148	0.00753716113862495
XLOC_382515	XLOC_382515	Pg_scaffold3103:32231-37667	0.168740666666667	0	8.8278409483501	0.000218938085284567	0.00758421986850672
XLOC_059574	XLOC_059574	Pg_scaffold0201:559221-610796	0.176658	0	12.1454424862047	0.000221616342610242	0.00765937944425513
XLOC_124993	XLOC_124993	Pg_scaffold0529:164684-213468	0.183908	0	12.1229698994729	0.000227275215352592	0.0078035313734142
XLOC_380031	XLOC_380031	Pg_scaffold3067:27922-37372	0	0.194978333333333	-10.1097616252931	0.000233279971125249	0.00798773105949346
XLOC_221818	XLOC_221818	Pg_scaffold1217:190114-252597	0.140857	0	12.0955325395276	0.000235143561925344	0.00804239001174554
XLOC_182572	XLOC_182572	Pg_scaffold0911:141390-210971	0.124103	0	12.0687393204418	0.000242145382888955	0.00822522523709654
XLOC_329268	XLOC_329268	Pg_scaffold2332:206295-261914	0.155223666666667	0	12.0675630423114	0.000242436876735547	0.00822821723018037
XLOC_034364	XLOC_034364	Pg_scaffold0103:860160-915001	0.156654	0	12.0604852363156	0.000244954363515724	0.00828762263228199
XLOC_259777	XLOC_259777	Pg_scaffold1560:80919-84387	0.219235333333333	0	8.54282210846426	0.000247728104071148	0.00836073157965603
Pg_S0282.2	Pg_S0282.2	Pg_scaffold0282:16895-51610	85.7311906666667	22.1098536666667	2.24620352200494	0.000247912620148779	0.00836282096691787
Pg_S2056.5	Pg_S2056.5	Pg_scaffold2056:270309-281102	51.690696	70.3823456666667	-0.741455502961075	0.000250171864389546	0.00842237044732583
XLOC_213431	XLOC_213431	Pg_scaffold1147:626771-661999	0.240491666666667	0	12.0402404847182	0.000250574131245033	0.00843175152637453
XLOC_256420	XLOC_256420	Pg_scaffold1528:103279-108533	0.482435	0	10.2249961544157	0.000251327678262316	0.00844877194623757
XLOC_119732	XLOC_119732	Pg_scaffold0497:777083-827495	0.166646333333333	0	12.0281977285856	0.000253726561668498	0.00850844705913713
Pg_S2055.3	Pg_S2055.3	Pg_scaffold2055:177454-180780	0.54628	0	9.52930399704321	0.000254712567969034	0.00853312123577204
Pg_S8208.2	Pg_S8208.2	Pg_scaffold8208:11020-31426	22.0714633333333	28.914062	-0.741199043599564	0.000257225663223696	0.00860885575915696
XLOC_028640	XLOC_028640	Pg_scaffold0084:1486786-1537262	0	0.109966666666667	-11.7602199404816	0.000259357271397509	0.00866319332393796
XLOC_186804	XLOC_186804	Pg_scaffold0940:569394-572374	0.228388	0	8.33730499326442	0.000262220608548747	0.00873927425033276
XLOC_362889	XLOC_362889	Pg_scaffold2799:20358-77865	0.143769333333333	0	12.0050361813637	0.000262292186913276	0.00873927425033276
XLOC_079343	XLOC_079343	Pg_scaffold0287:599092-660455	0.133610666666667	0	11.9939337311331	0.000266090367716491	0.0088447815795353
Pg_S1199.24	Pg_S1199.24	Pg_scaffold1199:297694-315132	80.3889713333333	149.037728333333	-1.14704632646458	0.00026625282321398	0.00884587070909848
XLOC_277977	XLOC_277977	Pg_scaffold1743:423876-470494	0.174592	0	11.9827453277974	0.000270942883056194	0.00898418676105827
XLOC_068171	XLOC_068171	Pg_scaffold0237:754371-791692	0.217794666666667	0	11.9814967797629	0.00027131506166646	0.00899215632951695
XLOC_480945	XLOC_480945	Pg_scaffold5361:120519-123606	0.199767333333333	0	8.23393812468668	0.000273032404122338	0.00902276851762422
XLOC_184079	XLOC_184079	Pg_scaffold0921:387228-432697	0.176493333333333	0	11.9626376195222	0.00027765188380966	0.00915325262971933
XLOC_010235	XLOC_010235	Pg_scaffold0025:2095162-2134891	0.200561666666667	0	11.9524775818875	0.000280449740265346	0.00921022135078527
XLOC_448609	XLOC_448609	Pg_scaffold4437:142098-200152	0.136754333333333	0	11.9473707767633	0.000282737101778896	0.00925825704893049
XLOC_052012	XLOC_052012	Pg_scaffold0170:1132898-1199126	0.119921666666667	0	11.9473707768129	0.000282737353872306	0.00925825704893049
XLOC_158585	XLOC_158585	Pg_scaffold0743:333471-344980	0.135414	0	9.48776183314419	0.000288492916871192	0.0094241019511256
Pg_S0131.20	Pg_S0131.20	Pg_scaffold0131:1396998-1440984	0.176229333333333	0	11.9124176114952	0.000293103104034497	0.0095655390047775
Pg_S0404.8	Pg_S0404.8	Pg_scaffold0404:184348-195871	5.357617	1.75519	1.505602882839	0.000294150012525466	0.00959052775063909
XLOC_514518	XLOC_514518	Pg_scaffold6769:6834-49975	0.178786666666667	0	11.9058512445332	0.00029707523385491	0.00967665117037998
XLOC_044002	XLOC_044002	Pg_scaffold0139:974324-977968	1.184971	2.97625233333333	-1.6280018452333	0.000301021417752045	0.00975395195345914
Pg_S0129.13	Pg_S0129.13	Pg_scaffold0129:291986-337431	0.194877333333333	0	11.8752531872447	0.000307444460962439	0.00992905861426422
Pg_S1442.12	Pg_S1442.12	Pg_scaffold1442:246528-252619	19.1793683333333	8.55289066666667	0.870382481368116	0.000309330540634244	0.00998524255351658
Pg_S0516.37	Pg_S0516.37	Pg_scaffold0516:459753-462705	2.96572666666667	6.240911	-1.35008395380812	0.000309647915155797	0.00998687964216972
XLOC_344110	XLOC_344110	Pg_scaffold2529:250891-281669	0.243485666666667	0	11.8644562697844	0.000310256337274024	0.00998687964216972
XLOC_110235	XLOC_110235	Pg_scaffold0445:456064-503830	0.156974666666667	0	11.8644562704419	0.000310259763689855	0.00998687964216972
XLOC_432080	XLOC_432080	Pg_scaffold4050:29924-80882	0.146726	0	11.8603865344944	0.000311562331854601	0.0100146293737694
XLOC_023260	XLOC_023260	Pg_scaffold0065:1660227-1688311	0.265615666666667	0	11.8576669790963	0.000312209367543938	0.0100212595489115
XLOC_030742	XLOC_030742	Pg_scaffold0091:1119341-1165088	0.160781333333333	0	11.8371053046763	0.00031894938874146	0.0102135680315857
Pg_S2017.12	Pg_S2017.12	Pg_scaffold2017:310740-314426	21.195076	30.098293	-0.779788131591802	0.000323373907816658	0.0103213324774724
XLOC_100611	XLOC_100611	Pg_scaffold0395:992172-993359	2.5356	0.150637333333333	3.6971771909863	0.000329993918597212	0.0104842659911103
XLOC_430659	XLOC_430659	Pg_scaffold4019:2372-23132	0.347482666666667	0	11.809226271509	0.000330332893727123	0.0104845723663749
XLOC_007681	XLOC_007681	Pg_scaffold0018:1125188-1178178	0.135741	0	11.804997701046	0.000332927873964694	0.0105486570037809
XLOC_292260	XLOC_292260	Pg_scaffold1896:179855-212016	0.220089	0	11.782233039135	0.000344072550098207	0.0108000462480895
XLOC_007678	XLOC_007678	Pg_scaffold0018:995152-1030813	0.196278333333333	0	11.7649208228409	0.000353322616748074	0.0110395918658509
XLOC_064474	XLOC_064474	Pg_scaffold0221:997747-1052772	0.126984666666667	0	11.7634687936284	0.000354440127607142	0.0110593102579268
Pg_S1467.5	Pg_S1467.5	Pg_scaffold1467:192901-194579	34.583809	51.5050303333333	-0.863456696720865	0.000358709658134279	0.0111771897496678
XLOC_052493	XLOC_052493	Pg_scaffold0172:711386-732912	0.32108	0	11.7473980063381	0.000361045009258657	0.0112396887227359
XLOC_000665	XLOC_000665	Pg_scaffold0002:1003831-1006219	0.702502333333333	0	9.69587152135153	0.000361864005397664	0.0112549111172658
XLOC_151286	XLOC_151286	Pg_scaffold0695:465267-520745	0.124103	0	11.7415096386066	0.000365076708253255	0.0113299001275196
XLOC_277724	XLOC_277724	Pg_scaffold1740:38520-49609	0	0.114988333333333	-9.44358294787695	0.000365603837645955	0.0113299001275196
XLOC_186014	XLOC_186014	Pg_scaffold0935:711809-722701	0.167985	0	9.82600870926886	0.000365715575471723	0.0113299001275196
Pg_S0292.13	Pg_S0292.13	Pg_scaffold0292:818914-826909	2.16422766666667	0.627710333333333	1.49612361984372	0.000365950247139192	0.0113299001275196
XLOC_153289	XLOC_153289	Pg_scaffold0708:787329-790174	7.046383	2.19097933333333	1.4228649281034	0.000368468723575237	0.0113824794826177
Pg_S0857.54	Pg_S0857.54	Pg_scaffold0857:467245-479147	17.2392736666667	8.27311366666667	0.777925441982004	0.000372642221672749	0.0114853956872367
XLOC_338008	XLOC_338008	Pg_scaffold2448:342844-354974	0	0.107834	-9.46564117366942	0.000373572293261626	0.0115036654531779
XLOC_302055	XLOC_302055	Pg_scaffold2007:82534-119032	0.186565333333333	0	11.7251913582153	0.000374131795454952	0.0115071809585756
XLOC_060740	XLOC_060740	Pg_scaffold0206:305758-331716	0.262019	0	11.7236986681521	0.000374771152022085	0.0115146741849473
XLOC_021593	XLOC_021593	Pg_scaffold0060:1597075-1644852	0.142279666666667	0	11.7236986686371	0.000374773878292621	0.0115146741849473
XLOC_355332	XLOC_355332	Pg_scaffold2690:136316-186011	0.136489333333333	0	11.7207086044045	0.000376198222142008	0.0115480325543934
XLOC_114902	XLOC_114902	Pg_scaffold0471:268336-275216	0.173778333333333	0	9.19242668296595	0.000384998888158652	0.0117506888562523
XLOC_139284	XLOC_139284	Pg_scaffold0616:827597-835270	0.249964	0	9.89573886961673	0.000385002736489365	0.0117506888562523
XLOC_533987	XLOC_533987	Pg_scaffold8364:31323-35128	0.189038	0	8.42075039566394	0.000401279629427046	0.0121430705252706
Pg_S1311.31	Pg_S1311.31	Pg_scaffold1311:138328-143909	4.27258133333333	6.566524	-0.923617933892285	0.000413413715022227	0.0124660135606702
XLOC_412602	XLOC_412602	Pg_scaffold3644:15912-41596	0.251667333333333	0	11.6501705442587	0.00041536068040926	0.0125136578133193
XLOC_467608	XLOC_467608	Pg_scaffold4938:119941-169657	0.128943666666667	0	11.6391280644407	0.000424549535968592	0.012756684911606
Pg_S0008.11	Pg_S0008.11	Pg_scaffold0008:1920210-1928860	5.86076133333333	9.321268	-0.96304581696316	0.000425927874436745	0.0127868347093228
XLOC_173874	XLOC_173874	Pg_scaffold0849:239071-276776	0.169299	0	11.6327795900852	0.000427863423488949	0.012833644850191
XLOC_020664	XLOC_020664	Pg_scaffold0057:1468079-1493756	0	0.169837333333333	-11.4116557177128	0.000429796030574208	0.0128560310844925
XLOC_438550	XLOC_438550	Pg_scaffold4197:177468-215933	0.16389	0	11.6151764131516	0.000440655256946222	0.0131393516685257
Pg_S2400.11	Pg_S2400.11	Pg_scaffold2400:287683-340188	0.085783	0.00733033333333333	7.64321292190003	0.000440752354820354	0.0131393516685257
XLOC_454369	XLOC_454369	Pg_scaffold4584:122393-169624	0.133313	0	11.6135654206859	0.000441698789817366	0.0131560659632589
XLOC_439057	XLOC_439057	Pg_scaffold4209:15241-22950	0.246506	0	9.88214093506325	0.000446251303377262	0.0132453911665606
XLOC_469029	XLOC_469029	Pg_scaffold4981:6581-28271	0.284607333333333	0	11.5842554739738	0.000462486106349656	0.0136559533947608
XLOC_451184	XLOC_451184	Pg_scaffold4502:46584-53233	0.227177666666667	0	9.53713539840541	0.000462740110096758	0.0136575410772305
Pg_S2145.36	Pg_S2145.36	Pg_scaffold2145:77522-90290	6.19215433333333	2.66811433333333	0.91380228016445	0.000467457604630875	0.01379060635586
XLOC_050972	XLOC_050972	Pg_scaffold0166:512555-559642	0.129782666666667	0	11.5693734077269	0.000469035048910519	0.0138194136570577
XLOC_179140	XLOC_179140	Pg_scaffold0887:719764-728205	0.156114	0	9.26012233000416	0.000470641361931554	0.0138607538923262
XLOC_003141	XLOC_003141	Pg_scaffold0007:2644631-2691858	0.129226666666667	0	11.5677106040269	0.000471312006272619	0.0138745141665269
XLOC_167063	XLOC_167063	Pg_scaffold0801:646979-691826	0.13564	0	11.5627100918435	0.000475154814738341	0.0139695515533072
XLOC_134984	XLOC_134984	Pg_scaffold0589:893930-909811	0	0.260669666666667	-11.3373204840518	0.000478586774521502	0.0140583319192776
XLOC_293882	XLOC_293882	Pg_scaffold1915:401185-403558	0	0.247106333333333	-8.31064584791879	0.000482528361000772	0.0141497396591318
XLOC_235545	XLOC_235545	Pg_scaffold1336:417661-453235	0.168680333333333	0	11.5442243730528	0.000484282343141965	0.0141950709329726
XLOC_258296	XLOC_258296	Pg_scaffold1546:121495-169201	0.944354333333333	0.0526783333333333	4.01930990143747	0.000491133921673167	0.0143477077751799
XLOC_398093	XLOC_398093	Pg_scaffold3374:52154-57286	0	0.243203666666667	-9.5543648092937	0.000500804972367868	0.0145729119263087
XLOC_428899	XLOC_428899	Pg_scaffold3978:56463-102585	0.128249333333333	0	11.5220688011919	0.000502171640246741	0.0145940022317638
XLOC_172495	XLOC_172495	Pg_scaffold0839:605166-644110	0.150381	0	11.5082632694569	0.000511585590216169	0.0148233772036807
XLOC_252661	XLOC_252661	Pg_scaffold1493:284785-342957	2.24724933333333	0.220653666666667	3.08924293604619	0.000512763901769436	0.0148385407400333
XLOC_442825	XLOC_442825	Pg_scaffold4299:68092-115193	0.123841	0	11.5030520286581	0.000515866313144189	0.0148967864042925
XLOC_433158	XLOC_433158	Pg_scaffold4074:8556-43013	0.168601333333333	0	11.4960744092592	0.000522173916802781	0.0150461920949374
XLOC_456698	XLOC_456698	Pg_scaffold4643:85823-118180	0.178623	0	11.4890624467289	0.00052574170865167	0.0151206025245103
Pg_S1442.22	Pg_S1442.22	Pg_scaffold1442:408858-414220	26.991199	12.9153346666667	0.802500544431153	0.000527807419845155	0.0151709601739563
XLOC_439267	XLOC_439267	Pg_scaffold4213:74802-97611	0	0.187395	-11.3170892400526	0.000535407267944108	0.0153376979974514
Pg_S4187.5	Pg_S4187.5	Pg_scaffold4187:187381-209769	0.782412666666667	0.192583	1.49433665192937	0.000535637723342752	0.0153378580326459
XLOC_017460	XLOC_017460	Pg_scaffold0047:778246-809297	0.182553333333333	0	11.4606698320138	0.000548255419410696	0.0156335307889485
XLOC_383771	XLOC_383771	Pg_scaffold3123:233243-273472	0	0.103962	-11.0733918713955	0.000550130411323199	0.015667346595212
Pg_S2778.5	Pg_S2778.5	Pg_scaffold2778:236233-271496	1.88972333333333	3.85210533333333	-1.30367284770236	0.000557806976712347	0.0158431920972839
Pg_S3991.17	Pg_S3991.17	Pg_scaffold3991:146183-164887	9.10413966666667	12.2377036666667	-0.758672404586584	0.000558694107333771	0.0158582637007998
XLOC_344263	XLOC_344263	Pg_scaffold2531:305657-333602	0.199907333333333	0	11.4408204069019	0.000562535152758015	0.015947380589908
XLOC_262029	XLOC_262029	Pg_scaffold1582:42255-81616	0.141807333333333	0	11.4390021867668	0.000562924946423291	0.0159482908746915
XLOC_291935	XLOC_291935	Pg_scaffold1893:65053-132725	0.0817316666666667	0	11.426210692402	0.000571196433752738	0.0161187610757446
XLOC_007983	XLOC_007983	Pg_scaffold0019:83402-85949	0	0.164620666666667	-7.94459521061591	0.000571955390056058	0.0161272977449126
XLOC_186420	XLOC_186420	Pg_scaffold0938:601551-648207	0.117662	0	11.4151558319032	0.000580499044423441	0.016347926846422
XLOC_239200	XLOC_239200	Pg_scaffold1369:80362-102396	0.247622333333333	0	11.4058782059656	0.000587298940294112	0.0164917604444548
XLOC_064214	XLOC_064214	Pg_scaffold0220:37173-81418	0.123126666666667	0	11.4040155070683	0.000588575417656365	0.016514139664279
XLOC_074495	XLOC_074495	Pg_scaffold0265:786753-799716	0.420099333333333	0	11.404015507759	0.000588580130246633	0.016514139664279
XLOC_530376	XLOC_530376	Pg_scaffold7934:14291-16177	0	0.283544333333333	-8.37444470043371	0.000592904991918834	0.0166149809732127
XLOC_457495	XLOC_457495	Pg_scaffold4663:125875-164984	0.137145666666667	0	11.3814734014801	0.000606574958781593	0.0169547161595245
XLOC_076889	XLOC_076889	Pg_scaffold0276:97500-102299	0.092216	1.03412266666667	-3.84121382154008	0.000607291213826566	0.0169554314828827
XLOC_273244	XLOC_273244	Pg_scaffold1694:241909-287110	0.118225333333333	0	11.3757825326699	0.000612052809400478	0.0170674153816794
XLOC_394210	XLOC_394210	Pg_scaffold3305:98885-137078	0.139462333333333	0	11.3719762284623	0.000616041046789015	0.017157585838867
XLOC_132097	XLOC_132097	Pg_scaffold0572:407985-436376	0.186441666666667	0	11.3624158363345	0.000624465110807607	0.0173638468316206
XLOC_075658	XLOC_075658	Pg_scaffold0270:963854-992266	0.183690666666667	0	11.3431028246698	0.000640661626753404	0.017670136772178
XLOC_414278	XLOC_414278	Pg_scaffold3676:105115-112710	0.172698666666667	0	9.30547934805278	0.000642152724696573	0.0177001751767548
XLOC_284047	XLOC_284047	Pg_scaffold1805:292957-300866	0.188918666666667	0	9.52675167127106	0.000644874753820978	0.0177647888564706
XLOC_370533	XLOC_370533	Pg_scaffold2917:274251-281278	0.164100666666667	1.21607866666667	-2.94085600256282	0.000651520805015599	0.0179117013577203
XLOC_122299	XLOC_122299	Pg_scaffold0513:564468-598290	0.153537333333333	0	11.3353055953021	0.000653916884816211	0.0179630941923255
XLOC_115403	XLOC_115403	Pg_scaffold0474:47071-79348	0.160248666666667	0	11.3294290833346	0.000658411164272961	0.0180620010972762
Pg_S2093.30	Pg_S2093.30	Pg_scaffold2093:371884-378421	30.3283176666667	14.9610706666667	0.722625804126457	0.00065889554533544	0.0180620010972762
XLOC_050618	XLOC_050618	Pg_scaffold0164:911970-954943	0.120198	0	11.3274648411534	0.000659106273913916	0.0180620010972762
Pg_S5011.5	Pg_S5011.5	Pg_scaffold5011:140463-169302	4.48024133333333	2.14055066666667	0.786520386037	0.000665024137264604	0.0181657854843989
XLOC_272768	XLOC_272768	Pg_scaffold1690:113820-139307	0.199831666666667	0	11.3076745207094	0.000673136389341357	0.0183506342302939
XLOC_377951	XLOC_377951	Pg_scaffold3034:223697-257752	0.148703	0	11.2996817407169	0.000678637441889377	0.0184784441662238
XLOC_272135	XLOC_272135	Pg_scaffold1682:362945-367083	0.423015666666667	0	9.76602109869704	0.000685694816247538	0.018640841780236
Pg_S4258.7	Pg_S4258.7	Pg_scaffold4258:167756-188474	5.498958	2.19548366666667	1.03642864208671	0.000695141411688275	0.018850370005982
XLOC_222086	XLOC_222086	Pg_scaffold1219:249669-283025	0.149833	0	11.2795041955784	0.000695397608698677	0.018850370005982
Pg_S1034.12	Pg_S1034.12	Pg_scaffold1034:192850-238888	11.620385	7.46428866666667	2.55782529861876	0.000697978201459696	0.0188919433195091
XLOC_039083	XLOC_039083	Pg_scaffold0121:1218488-1245917	0.181492666666667	0	11.2733953143867	0.000699353967939872	0.0189216721321867
Pg_S1450.22	Pg_S1450.22	Pg_scaffold1450:389593-402188	10.8182816666667	5.06140433333333	0.820844919976301	0.000702675614832019	0.019004004098518
XLOC_091061	XLOC_091061	Pg_scaffold0345:269450-307683	0.12923	0	11.2631568049383	0.000711228221553454	0.0191799263048476
XLOC_148671	XLOC_148671	Pg_scaffold0678:498286-500891	0.476821	0	9.2036538722168	0.000711429942987105	0.0191799263048476
XLOC_092229	XLOC_092229	Pg_scaffold0351:592855-600798	0.619279333333333	0	11.2569783249975	0.000716524856412381	0.0193020250419335
Pg_S2124.27	Pg_S2124.27	Pg_scaffold2124:406929-409920	1.675594	5.34467866666667	-1.9197872343901	0.000717084500470469	0.0193094747761902
XLOC_075538	XLOC_075538	Pg_scaffold0270:921776-943385	0.226514	0	11.2486993088086	0.000725814931422698	0.0194983792211419
XLOC_116010	XLOC_116010	Pg_scaffold0477:303092-325639	0.214155333333333	0	11.2298949746304	0.000739557631699971	0.0197973889101223
XLOC_173560	XLOC_173560	Pg_scaffold0846:457164-464903	0.623353333333333	0	11.2277905496459	0.000743064421594353	0.0198756619874932
XLOC_101534	XLOC_101534	Pg_scaffold0399:844841-892743	0.0998986666666667	0	11.2172219144564	0.000755053322087076	0.0201410547488914
XLOC_015972	XLOC_015972	Pg_scaffold0042:1867761-1902441	0	0.0939193333333333	-10.9922456342894	0.000758658525792649	0.0202293122467807
XLOC_435163	XLOC_435163	Pg_scaffold4120:162261-182622	0.233888	0	11.2108434133858	0.0007631043431134	0.0203240222706282
Pg_S0121.2	Pg_S0121.2	Pg_scaffold0121:4416-7036	31.9557416666667	55.1458863333333	-1.01309564572246	0.000777352985083893	0.0206152614591528
XLOC_282346	XLOC_282346	Pg_scaffold1787:27939-56540	0.164725666666667	0	11.1936947039572	0.000782780788214975	0.0206637388232637
XLOC_263654	XLOC_263654	Pg_scaffold1600:316775-354025	0.126478333333333	0	11.1936947054192	0.000782791978905359	0.0206637388232637
XLOC_075659	XLOC_075659	Pg_scaffold0270:970136-1007309	0.126616	0	11.1936948000189	0.000783516449876552	0.0206659280793426
Pg_S6789.4	Pg_S6789.4	Pg_scaffold6789:59095-73136	5.592774	7.402933	-0.73012540402865	0.000785849078557558	0.0207124321782179
XLOC_402574	XLOC_402574	Pg_scaffold3454:20769-39628	0.248935666666667	0	11.1893759496516	0.000791914632423146	0.0208390869013572
XLOC_422904	XLOC_422904	Pg_scaffold3846:13383-15508	0	0.344664	-8.2012844517787	0.000793025991314696	0.0208579705413758
XLOC_335100	XLOC_335100	Pg_scaffold2409:251881-273440	0.21594	0	11.1785200196737	0.000796852552194747	0.0209206000308311
XLOC_413009	XLOC_413009	Pg_scaffold3651:120399-121796	1.32110566666667	0.022669	5.25448866007072	0.000797232421924529	0.0209225198286373
Pg_S2529.10	Pg_S2529.10	Pg_scaffold2529:369106-388428	1.07659833333333	0.0305873333333333	6.44559367694078	0.000810459419547366	0.0211738074872911
Pg_S3743.5	Pg_S3743.5	Pg_scaffold3743:104160-135239	0.671024333333333	1.35722633333333	-1.23180579162297	0.000813815101699675	0.021235888212534
XLOC_315734	XLOC_315734	Pg_scaffold2165:96877-121893	0.182182	0	11.1476845835137	0.000836444259394688	0.0217176208773479
XLOC_502253	XLOC_502253	Pg_scaffold6151:2315-8977	0	0.137714	-9.00505528564895	0.000847799661471881	0.0219873457451232
XLOC_245815	XLOC_245815	Pg_scaffold1431:66739-100445	0.133753666666667	0	11.1320158645316	0.000854872138843954	0.0221203030524539
XLOC_162399	XLOC_162399	Pg_scaffold0768:311904-316794	1.25650566666667	0.0134806666666667	5.01565487139099	0.000855944676793302	0.0221396566229494
XLOC_141615	XLOC_141615	Pg_scaffold0632:498118-529139	0.144914333333333	0	11.1275075768384	0.000860163603961348	0.0222261039245879
XLOC_353206	XLOC_353206	Pg_scaffold2660:195662-228953	0.134791333333333	0	11.1252482075629	0.000862742210242045	0.0222816814374061
XLOC_004541	XLOC_004541	Pg_scaffold0010:576374-601616	0.175992666666667	0	11.1093323778734	0.000880509459614941	0.0226121194357741
XLOC_020582	XLOC_020582	Pg_scaffold0057:230017-262889	0.133957333333333	0	11.0978544299892	0.000885965155930476	0.0227265556057563
XLOC_161962	XLOC_161962	Pg_scaffold0765:423966-453585	0.148455333333333	0	11.095548171695	0.000889188364692702	0.022792620108329
XLOC_342858	XLOC_342858	Pg_scaffold2513:5669-26160	0.214639	0	11.0955481742557	0.000889208921362061	0.022792620108329
XLOC_322547	XLOC_322547	Pg_scaffold2249:290319-296759	0.186848333333333	0	9.1332466413479	0.000890428819429169	0.0227981865298892
XLOC_538510	XLOC_538510	Pg_scaffold9495:1961-3214	1.414887	5.913075	-2.34265580024186	0.00089433458812948	0.0228664945503452
XLOC_501274	XLOC_501274	Pg_scaffold6107:29782-31243	0	0.246757	-7.72077042059298	0.000900990052458446	0.0230079491250523
XLOC_325968	XLOC_325968	Pg_scaffold2292:162002-163399	0	0.293569	-7.92534513333823	0.000902584914667546	0.0230158387588837
XLOC_014435	XLOC_014435	Pg_scaffold0037:1167362-1172416	0.279677333333333	0	9.4494666209814	0.000905971385731727	0.0230834875898355
Pg_S4460.18	Pg_S4460.18	Pg_scaffold4460:186540-197534	2.42408766666667	4.12551666666667	-1.15865323253836	0.000912435715956036	0.0232048528388998
XLOC_317812	XLOC_317812	Pg_scaffold2192:6327-33121	0.161503	0	11.0722794999538	0.00091796341274042	0.0233200681044422
XLOC_377669	XLOC_377669	Pg_scaffold3030:28240-55324	0.159604666666667	0	11.0699318003082	0.000920017065403825	0.0233454330346221
XLOC_100871	XLOC_100871	Pg_scaffold0396:662659-697998	0.121995666666667	0	11.06758050613	0.000923967757943471	0.0234368718066535
Pg_S1095.20	Pg_S1095.20	Pg_scaffold1095:182640-198087	7.14353333333333	9.50350133333333	-0.700227052105752	0.000924689698434899	0.0234368718066535
XLOC_404932	XLOC_404932	Pg_scaffold3497:22116-22871	0.094818	1.61908133333333	-4.24962094317539	0.000924879872372639	0.0234368718066535
XLOC_258360	XLOC_258360	Pg_scaffold1546:399871-427389	0.156579333333333	0	11.0652250500602	0.000925294922507337	0.0234368718066535
XLOC_226566	XLOC_226566	Pg_scaffold1257:294467-326202	0.135742333333333	0	11.0652250554189	0.000925338608012519	0.0234368718066535
XLOC_372770	XLOC_372770	Pg_scaffold2952:3533-10079	3.48440266666667	6.83177733333333	-1.05508311150598	0.00092670237173305	0.0234563531857035
XLOC_065564	XLOC_065564	Pg_scaffold0226:88360-120150	0.134817	0	11.058135942119	0.000934170111813984	0.0236173143819141
XLOC_107751	XLOC_107751	Pg_scaffold0431:446743-448009	0.35946	0	7.78014900883842	0.000935210068402187	0.0236254845724357
XLOC_170820	XLOC_170820	Pg_scaffold0827:73301-119469	2.93321066666667	1.40971	0.800080987875359	0.000953697723149073	0.0239947673554231
XLOC_358531	XLOC_358531	Pg_scaffold2736:12716-38303	0.164932333333333	0	11.0366571852016	0.000961458101294681	0.0241454838634417
XLOC_510191	XLOC_510191	Pg_scaffold6531:76355-95043	0.225623	0	11.0342507795928	0.000963909083683195	0.0241718229315825
Pg_S4912.6	Pg_S4912.6	Pg_scaffold4912:135459-181795	0.210073333333333	0.0128043333333333	7.16404866055229	0.000968437537961596	0.0242486036931731
XLOC_320245	XLOC_320245	Pg_scaffold2222:214022-221601	0.142859333333333	0	8.95962214677871	0.000972541598711314	0.0243253088980203
XLOC_185868	XLOC_185868	Pg_scaffold0934:362230-447890	1.53315733333333	0.607842666666667	0.923747071552639	0.000980008666810068	0.0244339645902806
Pg_S6561.1	Pg_S6561.1	Pg_scaffold6561:17670-20616	0.607256666666667	2.01045633333333	-2.1369454857845	0.000993222447772077	0.0246706907201886
XLOC_195519	XLOC_195519	Pg_scaffold1005:138386-170566	0.128575333333333	0	11.0075118777535	0.000995334227742854	0.0246840637489455
XLOC_192262	XLOC_192262	Pg_scaffold0982:399600-420149	0.201284333333333	0	11.0075119059679	0.000995570305145279	0.0246840637489455
XLOC_491934	XLOC_491934	Pg_scaffold5746:115345-117344	0.038181	0.750784333333333	-4.54309736854092	0.000996638458638753	0.0246881987822738
XLOC_408292	XLOC_408292	Pg_scaffold3560:117461-126332	6.92972233333333	11.476119	-1.1509687622426	0.000998301846439851	0.0247003525880365
XLOC_514666	XLOC_514666	Pg_scaffold6779:65191-84455	0.214012	0	11.0025967400444	0.00100339589250537	0.0247790105126743
XLOC_070114	XLOC_070114	Pg_scaffold0246:99293-180341	0.0816856666666667	0	10.7386506299233	0.00100524893605569	0.0248007518644781
XLOC_241701	XLOC_241701	Pg_scaffold1392:231286-262969	0.129916666666667	0	11.0001328156029	0.00100614052138439	0.0248007518644781
XLOC_169766	XLOC_169766	Pg_scaffold0819:465074-496049	0.132879666666667	0	11.0001328167253	0.00100614995652823	0.0248007518644781
XLOC_065868	XLOC_065868	Pg_scaffold0227:785421-797708	0.101112	0	9.16566379642491	0.00100867991866603	0.0248465293941397
XLOC_120419	XLOC_120419	Pg_scaffold0501:646950-656979	0.404731666666667	0	10.9802677156779	0.00102552307381242	0.0252158896245846
XLOC_133589	XLOC_133589	Pg_scaffold0580:289354-291386	4.04914533333333	8.27759333333333	-1.32248860978855	0.00103020442617531	0.0253036310769051
XLOC_374331	XLOC_374331	Pg_scaffold2977:57131-63175	0.200164666666667	0	9.23183696216995	0.00104857652550054	0.0256630136091192
XLOC_027938	XLOC_027938	Pg_scaffold0081:1604016-1626864	0.175847666666667	0	10.965188163268	0.00104859868239232	0.0256630136091192
XLOC_043074	XLOC_043074	Pg_scaffold0135:349486-379562	0.132053333333333	0	10.9473930714323	0.00106948556160255	0.0260779952352892
XLOC_170324	XLOC_170324	Pg_scaffold0824:190683-197211	2.009304	4.965834	-1.53439003031758	0.00106976059506714	0.0260779952352892
XLOC_046432	XLOC_046432	Pg_scaffold0148:1215273-1234705	0.202700333333333	0	10.9371256671757	0.00108697809019148	0.0264621025200625
XLOC_219907	XLOC_219907	Pg_scaffold1202:8839-36112	0.144574	0	10.9371256777282	0.00108706913061833	0.0264621025200625
XLOC_442036	XLOC_442036	Pg_scaffold4279:14287-17654	0	0.251248	-9.02317137240427	0.00109054692405633	0.0265183688399409
XLOC_265663	XLOC_265663	Pg_scaffold1620:9801-32551	0.172132333333333	0	10.9293770473234	0.00110226496751765	0.0267556188272043
XLOC_273067	XLOC_273067	Pg_scaffold1693:86523-94090	0.147453666666667	0	9.02638314923145	0.00110374273015515	0.0267819580712992
XLOC_237727	XLOC_237727	Pg_scaffold1355:240165-255839	0.249603333333333	0	10.9267848924167	0.00110675392898791	0.0268451111149547
Pg_S2315.8	Pg_S2315.8	Pg_scaffold2315:291893-300991	9.089669	1.37792233333333	2.04716707007115	0.00111668152969608	0.0270478031880363
XLOC_115220	XLOC_115220	Pg_scaffold0473:196392-219750	0.166423333333333	0	10.9163686848645	0.00112197036583033	0.0271181271128827
XLOC_214213	XLOC_214213	Pg_scaffold1154:301170-322171	0.184455333333333	0	10.9137527800932	0.0011243584569501	0.027144010164201
XLOC_073939	XLOC_073939	Pg_scaffold0263:775523-777046	0.412574333333333	0	8.1793041794361	0.00112630321078354	0.0271650952620663
XLOC_463819	XLOC_463819	Pg_scaffold4832:168973-182320	0.289595666666667	0	10.908507031109	0.00113207851177171	0.0272658231394509
XLOC_135062	XLOC_135062	Pg_scaffold0589:869235-881545	0.313015333333333	0	10.9058772806543	0.00114045854446483	0.0274086792189783
XLOC_162981	XLOC_162981	Pg_scaffold0772:189486-216283	0.143545333333333	0	10.903242099001	0.00114142319112866	0.0274134482466561
Pg_S0064.8	Pg_S0064.8	Pg_scaffold0064:623685-645122	15.6412746666667	20.10591	-0.683148076264317	0.00114502099981159	0.0274611787465362
XLOC_368093	XLOC_368093	Pg_scaffold2878:243544-265634	0.173455666666667	0	10.8979578920461	0.00115094540624797	0.0275548207333666
XLOC_040257	XLOC_040257	Pg_scaffold0125:1374233-1402529	0.134699	0	10.8899943565037	0.00115575539833768	0.0276505661907458
XLOC_438976	XLOC_438976	Pg_scaffold4207:82309-98757	0.231244	0	10.8873304914817	0.00116327458819819	0.0277817342828508
XLOC_258792	XLOC_258792	Pg_scaffold1550:413191-476276	3.68026	2.41475	0.900892115110581	0.00116600099571758	0.0278371004255879
XLOC_413355	XLOC_413355	Pg_scaffold3658:54977-79617	0.153899333333333	0	10.8819872525515	0.00116819113839001	0.027869877987865
XLOC_304712	XLOC_304712	Pg_scaffold2036:448523-467022	0.20372	0	10.8739354884818	0.00118104787085692	0.0281470695930847
XLOC_379939	XLOC_379939	Pg_scaffold3065:245822-269632	0.157512666666667	0	10.8658384325304	0.00119316850630508	0.0283826129609509
XLOC_079338	XLOC_079338	Pg_scaffold0287:560435-590892	0.121885333333333	0	10.8522410245	0.00120783914011685	0.0286753540094293
XLOC_185492	XLOC_185492	Pg_scaffold0931:140665-160978	0.182142333333333	0	10.8467661965241	0.00121705218587129	0.0288739810413595
XLOC_129796	XLOC_129796	Pg_scaffold0558:881020-909885	0.127379666666667	0	10.8385146944965	0.00122901193014321	0.029107099212225
XLOC_525923	XLOC_525923	Pg_scaffold7526:18781-38795	0.183305666666667	0	10.8329871442719	0.00123371433486077	0.0292031491658832
XLOC_158758	XLOC_158758	Pg_scaffold0744:715888-744959	0.125206	0	10.8218684351483	0.00124842363528255	0.0294441491408549
XLOC_269252	XLOC_269252	Pg_scaffold1655:201255-221943	0.175444666666667	0	10.8190754390232	0.00125490781004778	0.0295664082582864
XLOC_159431	XLOC_159431	Pg_scaffold0749:182363-202912	0.176673	0	10.8190755296058	0.00125572716255465	0.0295754966517707
XLOC_147610	XLOC_147610	Pg_scaffold0671:523402-552572	0.123921	0	10.8134726446349	0.0012587273234405	0.0296256981632953
XLOC_075655	XLOC_075655	Pg_scaffold0270:902563-919183	0.216448	0	10.805028189729	0.00127352421255682	0.0298298555941193
XLOC_234260	XLOC_234260	Pg_scaffold1324:137499-145705	0	0.110558333333333	-9.13525413323937	0.0012828017545241	0.0300059472128189
XLOC_504114	XLOC_504114	Pg_scaffold6236:8634-16209	0	0.112565333333333	-8.85939589372546	0.00128554591353892	0.0300598271068435
XLOC_016914	XLOC_016914	Pg_scaffold0045:414017-431644	0	0.149440333333333	-10.6189845044072	0.00129741824941929	0.030285524967964
Pg_S5304.6	Pg_S5304.6	Pg_scaffold5304:107719-128475	2.537335	0.948449666666667	0.904966696567357	0.00130801951589858	0.0304808319577759
XLOC_464495	XLOC_464495	Pg_scaffold4851:158785-163761	2.81132033333333	0.765970666666667	1.60706528587247	0.00130884591346063	0.0304896728365173
XLOC_331585	XLOC_331585	Pg_scaffold2364:338006-343045	0.190081333333333	0	8.81154900717713	0.00131854957979184	0.0306842817258416
XLOC_103998	XLOC_103998	Pg_scaffold0411:873151-877893	0.215270333333333	0	8.91388604720596	0.0013215501393398	0.0307331373692769
Pg_S1353.4	Pg_S1353.4	Pg_scaffold1353:565492-589355	7.04710533333333	3.61107933333333	0.68493374126527	0.00134218700066256	0.031069929618638
XLOC_044344	XLOC_044344	Pg_scaffold0140:198430-209039	0.328666	0	10.7620475718786	0.00134256186681278	0.031069929618638
XLOC_116969	XLOC_116969	Pg_scaffold0482:3938-9166	0.190950666666667	0	8.94670149885225	0.00134377627807562	0.031069929618638
XLOC_043718	XLOC_043718	Pg_scaffold0138:627995-652488	0.141961666666667	0	10.7562191254661	0.00135588822926238	0.0312863411168905
XLOC_504631	XLOC_504631	Pg_scaffold6260:41683-46555	2.098687	3.85497866666667	-1.19737918503665	0.00137055108214906	0.0315712759916322
XLOC_360528	XLOC_360528	Pg_scaffold2764:81221-88132	0.495147	0	10.7326660592961	0.00139686879481912	0.0320153315715802
XLOC_302795	XLOC_302795	Pg_scaffold2015:264454-281974	0.19448	0	10.7267168566272	0.00140528698995361	0.0321866403662712
XLOC_053571	XLOC_053571	Pg_scaffold0176:94628-116512	0.153912	0	10.7117365384531	0.00143125332499642	0.0327044980875564
Pg_S3734.11	Pg_S3734.11	Pg_scaffold3734:157588-165279	3.84349833333333	6.46099033333333	-0.984522880364954	0.00143193786258229	0.0327091820934404
XLOC_163247	XLOC_163247	Pg_scaffold0774:56579-129169	0.305993	0.585764333333333	-1.26308137368061	0.00143280200613489	0.0327179642565948
XLOC_358726	XLOC_358726	Pg_scaffold2739:165117-193352	0.119082	0	10.7087219585267	0.00144097886706101	0.0328601113731186
Pg_S5303.3	Pg_S5303.3	Pg_scaffold5303:63460-132211	0.141379	2.680817	-4.96308884147433	0.00145077184480412	0.0329862509758834
Pg_S5509.7	Pg_S5509.7	Pg_scaffold5509:137503-145584	3.18057066666667	4.51045433333333	-0.807057240856844	0.00146465447459641	0.0332007817890567
XLOC_285915	XLOC_285915	Pg_scaffold1825:405463-426349	0.158266	0	10.6843730671314	0.00147756862440967	0.0334490543424278
XLOC_254352	XLOC_254352	Pg_scaffold1508:143224-152811	0.343237333333333	0	10.6782206951777	0.00148174543264231	0.0335204595905917
XLOC_181448	XLOC_181448	Pg_scaffold0902:651810-652565	0.0219453333333333	8.169103	-8.05290685207551	0.00149799414815946	0.033810451640523
XLOC_386565	XLOC_386565	Pg_scaffold3172:11123-32320	0.153281333333333	0	10.6596066114268	0.0015197803071758	0.0341890419498176
XLOC_178280	XLOC_178280	Pg_scaffold0881:12141-37222	0.129161	0	10.653347901362	0.0015312218367535	0.034404898422502
XLOC_337849	XLOC_337849	Pg_scaffold2446:138765-165745	0.119599	0	10.650208166625	0.00153385617343917	0.0344375450552793
Pg_S2464.26	Pg_S2464.26	Pg_scaffold2464:284792-293394	3.865737	1.70988033333333	0.902806527089553	0.00153728091888847	0.0344917292485344
XLOC_393570	XLOC_393570	Pg_scaffold3295:116092-131418	0.209942333333333	0	10.6439089180523	0.00154986779338775	0.0347512762825087
XLOC_424708	XLOC_424708	Pg_scaffold3882:85966-109434	0.136505333333333	0	10.6375813621747	0.00155636695217033	0.0348512042497793
XLOC_166544	XLOC_166544	Pg_scaffold0798:32743-46970	0.225220333333333	0	10.6375813623128	0.00155636828736846	0.0348512042497793
XLOC_301292	XLOC_301292	Pg_scaffold1998:173878-181771	0.403372333333333	0	10.6312259564734	0.00156626954039864	0.034992503377501
XLOC_263524	XLOC_263524	Pg_scaffold1598:176769-191712	0.212548333333333	0	10.624842438125	0.00157320825071885	0.0350900550572372
Pg_S6379.1	Pg_S6379.1	Pg_scaffold6379:2773-9507	0	0.176083333333333	-8.69977320513275	0.00157634494935329	0.0351485244542298
XLOC_300891	XLOC_300891	Pg_scaffold1994:399360-407034	0.412397666666667	0	10.6216400732072	0.00158003302883052	0.0352077402255708
XLOC_007223	XLOC_007223	Pg_scaffold0017:430117-455461	0.124549	0	10.6184310403328	0.00158813904795242	0.035342182115086
XLOC_385350	XLOC_385350	Pg_scaffold3150:98026-124125	0.120243666666667	0	10.6087597540461	0.00160488468216761	0.0356456394620896
XLOC_113621	XLOC_113621	Pg_scaffold0464:449694-474825	0.124928333333333	0	10.6087597567346	0.00160491084312804	0.0356456394620896
Pg_S3137.1	Pg_S3137.1	Pg_scaffold3137:13298-50528	2.01797333333333	3.27261966666667	-1.14899339282022	0.0016119712108785	0.0357675121508135
XLOC_314674	XLOC_314674	Pg_scaffold2152:283880-309295	0.122371666666667	0	10.595762841264	0.00162475076982991	0.0359808443209605
XLOC_027782	XLOC_027782	Pg_scaffold0081:1606155-1626699	0.150816333333333	0	10.5892200857044	0.00163191938393118	0.0361278667118396
Pg_S2581.5	Pg_S2581.5	Pg_scaffold2581:337785-344939	35.585442	47.700939	-0.710101928360507	0.00165055587550531	0.036469425058784
XLOC_148670	XLOC_148670	Pg_scaffold0678:497244-519167	0.666973	0.00485933333333333	6.5396523697842	0.00165642573037483	0.0365635877726235
XLOC_421113	XLOC_421113	Pg_scaffold3809:173695-185900	0.250547	0	10.5727331875814	0.00166665321437854	0.036714350439775
Pg_S6571.5	Pg_S6571.5	Pg_scaffold6571:81263-88644	0.915683	0.109945333333333	2.87730844007481	0.00166702356486018	0.036714350439775
Pg_S3427.19	Pg_S3427.19	Pg_scaffold3427:282562-283524	37.6451956666667	13.9733633333333	1.14096477210925	0.00167489405427215	0.0368757823285329
XLOC_467108	XLOC_467108	Pg_scaffold4924:163473-179703	0.324062333333333	0.973617	-1.69383102653674	0.00168942412667939	0.0371477243173912
XLOC_430132	XLOC_430132	Pg_scaffold4007:40608-64676	0.125765	0	10.5560554748541	0.00169660023766652	0.0372694715010493
XLOC_488518	XLOC_488518	Pg_scaffold5617:13063-30633	0	0.114927333333333	-10.3036261730076	0.00170392436018877	0.0373942319046833
XLOC_039221	XLOC_039221	Pg_scaffold0121:972720-973503	3.846999	0	10.5493295719367	0.00170642046321892	0.0374258524022799
XLOC_024114	XLOC_024114	Pg_scaffold0068:1648551-1668709	0.149529666666667	0	10.5493295762142	0.00170646259927121	0.0374258524022799
Pg_S2104.20	Pg_S2104.20	Pg_scaffold2104:292648-302953	1.73742066666667	2.40331566666667	-0.991349453933673	0.00170807246868781	0.0374491182720213
XLOC_491319	XLOC_491319	Pg_scaffold5723:87910-89369	0.329541333333333	0	7.84863385297693	0.00171876642309422	0.0376351910710787
XLOC_038069	XLOC_038069	Pg_scaffold0117:1441142-1462922	0.137036333333333	0	10.5357835357906	0.00172842636508281	0.0378160807459435
XLOC_226204	XLOC_226204	Pg_scaffold1254:176661-182625	7.24644933333333	9.92678766666667	-0.736138925760122	0.00175709724280194	0.0383391198774904
XLOC_432055	XLOC_432055	Pg_scaffold4049:104407-114122	0.302676	0	10.5152232153261	0.00176653552640155	0.038485429309388
XLOC_063200	XLOC_063200	Pg_scaffold0216:1142062-1150087	0.120702666666667	0	8.78651503544548	0.00177060844353039	0.0385476095487778
XLOC_290561	XLOC_290561	Pg_scaffold1877:58813-72158	0.1912	0	10.2354170330403	0.00178588604014501	0.0387703476676287
XLOC_469713	XLOC_469713	Pg_scaffold5002:4056-12885	4.10377066666667	1.930944	0.818394471325359	0.00180624266988763	0.0391360228804623
XLOC_181455	XLOC_181455	Pg_scaffold0902:754846-759354	0.201811333333333	0	8.75997196755615	0.00180820994553236	0.0391662064035794
XLOC_038532	XLOC_038532	Pg_scaffold0119:1170798-1191986	0.136754333333333	0	10.4943664227726	0.00180973824068065	0.0391744290448574
XLOC_471274	XLOC_471274	Pg_scaffold5049:136459-149570	0.122334	4.18986666666667	-5.48956394169465	0.00181762398179329	0.0393077034084199
XLOC_091649	XLOC_091649	Pg_scaffold0348:497340-502187	0.595087	0	10.4873469189193	0.00183018147452672	0.0394722966012077
XLOC_258227	XLOC_258227	Pg_scaffold1545:305385-329679	0.118367	0	10.4838247384942	0.00184273064417445	0.0396996120587022
XLOC_019331	XLOC_019331	Pg_scaffold0053:219951-237597	0.163154666666667	0	10.48382485091	0.00184386430246797	0.0397062195824723
XLOC_010166	XLOC_010166	Pg_scaffold0025:1041991-1049135	0.403180333333333	0	10.4838249043479	0.0018444034516056	0.0397062195824723
XLOC_462650	XLOC_462650	Pg_scaffold4802:37179-38121	0.970002	0	8.7450605950747	0.00184478374760812	0.0397062195824723
XLOC_317164	XLOC_317164	Pg_scaffold2184:248820-256437	0.376671	0	10.4802931370601	0.00184727804867713	0.0397361571693154
XLOC_067461	XLOC_067461	Pg_scaffold0234:710844-729293	0.155704333333333	0	10.4802931987229	0.00184789957059467	0.0397361571693154
XLOC_182515	XLOC_182515	Pg_scaffold0910:301834-312194	0.461746333333333	0	10.4802932009867	0.00184792239240366	0.0397361571693154
XLOC_361358	XLOC_361358	Pg_scaffold2777:278563-300419	0.131061	0	10.4767530590582	0.00185783548259875	0.0399241470060162
XLOC_468376	XLOC_468376	Pg_scaffold4960:169380-171281	0.310923333333333	0	8.11885926241346	0.0018670744878708	0.0400721890083987
Pg_S0877.20	Pg_S0877.20	Pg_scaffold0877:764258-771839	5.566425	8.159842	-0.820984444324095	0.00187540596831147	0.0402256887693675
XLOC_347697	XLOC_347697	Pg_scaffold2580:151297-165190	0.205025	0	10.4696480370879	0.00188412927785573	0.0403695055845833
XLOC_250581	XLOC_250581	Pg_scaffold1473:560882-570298	0.302354666666667	0	10.4696480713471	0.00188447844506969	0.0403695055845833
XLOC_366932	XLOC_366932	Pg_scaffold2861:215575-234759	0.147558333333333	0	10.458921798238	0.00190120132139297	0.0406638882814587
XLOC_209055	XLOC_209055	Pg_scaffold1111:612577-631302	0.151147666666667	0	10.4589218605209	0.00190183614800014	0.0406647147281484
XLOC_413964	XLOC_413964	Pg_scaffold3670:253608-269096	0.181918333333333	0	10.4553289860048	0.00190957725340546	0.0407905671443083
XLOC_187462	XLOC_187462	Pg_scaffold0946:191508-209472	0.157008333333333	0	10.4553290054858	0.00190977610779298	0.0407905671443083
XLOC_093300	XLOC_093300	Pg_scaffold0357:747789-771071	0.120457	0	10.4481157236256	0.00192376137770027	0.0410085327374758
XLOC_097181	XLOC_097181	Pg_scaffold0377:41731-95331	0.502020333333333	0.091122	2.19863785747425	0.00192392834799324	0.0410085327374758
Pg_S0829.2	Pg_S0829.2	Pg_scaffold0829:187553-207330	0.140857	0	10.4372281190888	0.00194691912590729	0.0414084207795626
XLOC_132099	XLOC_132099	Pg_scaffold0572:458282-478711	0.136503666666667	0	10.4372281210138	0.00194693885526708	0.0414084207795626
XLOC_277544	XLOC_277544	Pg_scaffold1738:117869-140637	0.121954	0	10.4335801702369	0.00194904103191967	0.0414402090726861
XLOC_202626	XLOC_202626	Pg_scaffold1059:242054-243009	0	0.307371333333333	-7.50332419220679	0.00195606031278262	0.041511811392121
Pg_S0122.14	Pg_S0122.14	Pg_scaffold0122:1104125-1111107	4.607016	7.34159333333333	-1.39462664770098	0.00196246015626919	0.0416087915258965
XLOC_066678	XLOC_066678	Pg_scaffold0231:678035-685829	0.355090666666667	0	10.4262572591772	0.00196570446086254	0.0416222407795211
XLOC_434210	XLOC_434210	Pg_scaffold4097:117404-122082	0.149522	0.786077333333333	-2.67800359007754	0.00196784887245864	0.0416324553016933
XLOC_037318	XLOC_037318	Pg_scaffold0114:913816-918719	0.188263333333333	0	8.81971992011205	0.00197430938201081	0.0417496403614248
XLOC_298014	XLOC_298014	Pg_scaffold1962:192790-208817	0.171776666666667	0	10.4188970691276	0.00197888942799278	0.0418271119010013
XLOC_034949	XLOC_034949	Pg_scaffold0105:1133868-1153174	0.141328	0	10.4077859161247	0.00200368154044967	0.0422376265633766
XLOC_151810	XLOC_151810	Pg_scaffold0698:53866-77694	1.248405	1.90753966666667	-1.13517061357746	0.00200709379061035	0.0422922005776801
XLOC_147331	XLOC_147331	Pg_scaffold0669:90677-108971	0.148486666666667	0	10.4003315997804	0.00203180552769478	0.0427466386431098
XLOC_107826	XLOC_107826	Pg_scaffold0432:22936-44469	0.126237	0	10.4003316590641	0.00203242067088325	0.0427466386431098
XLOC_022424	XLOC_022424	Pg_scaffold0063:1206765-1227927	0.128005	0	10.3965894121325	0.0020381007140592	0.0428528894896886
XLOC_019026	XLOC_019026	Pg_scaffold0052:175130-176896	0.496658	0	8.69134711248582	0.00203921756890107	0.0428631593034219
XLOC_422191	XLOC_422191	Pg_scaffold3832:88094-97056	0.300575	0	10.3890760474724	0.002058222970266	0.0432359939500781
XLOC_304711	XLOC_304711	Pg_scaffold2036:447940-465700	0.151268	0	10.3853047394145	0.00206700478436727	0.0433937403299855
XLOC_066742	XLOC_066742	Pg_scaffold0231:178298-205021	0	0.0727913333333333	-9.97038772673963	0.00206944584262891	0.0434316190873947
XLOC_110882	XLOC_110882	Pg_scaffold0448:417376-427045	0.27704	0	10.3815235892821	0.00207627135364901	0.0434945689464655
Pg_S0602.7	Pg_S0602.7	Pg_scaffold0602:250757-257892	12.217461	15.5861066666667	-0.636254445200392	0.00208653352023669	0.0436827128140896
XLOC_246439	XLOC_246439	Pg_scaffold1436:310727-328832	0.147306666666667	0	10.3739308299199	0.00209359015338338	0.0437789496730378
Pg_S3965.9	Pg_S3965.9	Pg_scaffold3965:230953-232418	1412.57562033333	1890.05073033333	-0.696121235115158	0.00210011472517814	0.0438325046434978
XLOC_328805	XLOC_328805	Pg_scaffold2326:299803-310387	0.251320666666667	0	10.3701196074208	0.00210190321990593	0.0438348120725335
XLOC_006479	XLOC_006479	Pg_scaffold0015:2389621-2401494	0.222986666666667	0	10.3624658331058	0.00211327076979015	0.0440128160811745
XLOC_197880	XLOC_197880	Pg_scaffold1023:711195-717779	0.45117	0	10.3547711724744	0.00211907611921752	0.0441067878973417
XLOC_261490	XLOC_261490	Pg_scaffold1576:441634-446845	0.166275666666667	0	8.66918156322607	0.0021450906889046	0.0445666602829135
XLOC_091926	XLOC_091926	Pg_scaffold0350:531521-553653	0.117538333333333	0	10.3392591999633	0.0021523742509154	0.0446626469925666
XLOC_404139	XLOC_404139	Pg_scaffold3482:92865-111874	0.125171666666667	0	10.0693228726976	0.00215298474242844	0.0446626469925666
XLOC_341994	XLOC_341994	Pg_scaffold2502:74476-75009	19.0819423333333	34.6826843333333	-1.15540502101073	0.00215701443333372	0.0447190396561782
XLOC_132202	XLOC_132202	Pg_scaffold0572:404714-412842	0.319223333333333	0	10.3353545149739	0.00215958965724125	0.0447452282324153
XLOC_436812	XLOC_436812	Pg_scaffold4158:35608-45224	0.269221666666667	0	10.3314396471971	0.00216596244557463	0.0448500201845034
XLOC_153516	XLOC_153516	Pg_scaffold0709:697704-702649	0.173257	0	8.65967993447949	0.00219742592690293	0.045406060265126
Pg_S1935.18	Pg_S1935.18	Pg_scaffold1935:214346-226701	2.76271566666667	1.25725466666667	1.37460269468107	0.00221627371218894	0.0457252260620035
Pg_S3289.1	Pg_S3289.1	Pg_scaffold3289:1547-3899	9.91618833333333	3.15371733333333	1.34664887150043	0.00222856431364947	0.0459510020270263
XLOC_272074	XLOC_272074	Pg_scaffold1682:362887-367103	0.598226	0	10.2957201242289	0.00224309559326287	0.0461947657685005
Pg_S6055.1	Pg_S6055.1	Pg_scaffold6055:6839-32887	9.49702533333333	11.6525633333333	-0.654520994311451	0.00226297375101561	0.0465198654639157
XLOC_265186	XLOC_265186	Pg_scaffold1616:74712-84510	0.0882223333333333	0	8.74311737042442	0.00227788352230427	0.0467699817246629
XLOC_475792	XLOC_475792	Pg_scaffold5186:105666-112986	0.342492333333333	0	10.2836150367133	0.00227883119947351	0.0467753591494701
XLOC_215932	XLOC_215932	Pg_scaffold1169:262050-264725	0	0.251711	-8.53031345024549	0.00229736989855825	0.0470567585708291
XLOC_173702	XLOC_173702	Pg_scaffold0848:2342-21956	0	0.0859456666666667	-10.0414853746935	0.00230917865877001	0.0472295967874565
XLOC_174859	XLOC_174859	Pg_scaffold0856:409865-416859	0.355085666666667	0	10.2714069531828	0.00230927025108737	0.0472295967874565
XLOC_380630	XLOC_380630	Pg_scaffold3076:65789-83780	0.137503	0	10.2673146343274	0.00231873991169558	0.0473664605860832
XLOC_362777	XLOC_362777	Pg_scaffold2797:310542-318424	0.314369	0	10.2673147485943	0.00231995191067523	0.0473770299171665
XLOC_060525	XLOC_060525	Pg_scaffold0205:602825-619581	0	0.100344333333333	-10.0371234744709	0.00232674092551405	0.0474730317222442
XLOC_143853	XLOC_143853	Pg_scaffold0646:402161-411506	0.264021666666667	0	10.2632109100626	0.00233664282252657	0.0476038630940539
XLOC_207292	XLOC_207292	Pg_scaffold1098:499438-504298	0.199236666666667	0	8.89813570704152	0.00233910968209794	0.0476256696109064
XLOC_419058	XLOC_419058	Pg_scaffold3767:136915-139016	0.00582566666666667	0.255241666666667	-5.31315526520538	0.00235881732741891	0.0479027417088175
Pg_S0399.60	Pg_S0399.60	Pg_scaffold0399:255157-258205	7.60143266666667	3.117623	0.986105990757214	0.00239093911268583	0.0484207764246066
XLOC_381318	XLOC_381318	Pg_scaffold3086:5302-21433	0.150381	0	10.2383400888396	0.00241364954922234	0.0488082444273221
XLOC_142062	XLOC_142062	Pg_scaffold0635:79346-81376	0	0.304423333333333	-8.4552789094371	0.00241785117951098	0.0488642350376548
Pg_S0402.10	Pg_S0402.10	Pg_scaffold0402:200868-210816	1.690749	2.49643666666667	-0.863046286162988	0.00242611940402375	0.048973291598003
Pg_S6373.11	Pg_S6373.11	Pg_scaffold6373:91376-96440	248.525218333333	344.899174333333	-0.741980917069443	0.00243649396297915	0.049115943158728
XLOC_377283	XLOC_377283	Pg_scaffold3024:82677-97753	0.724981	1.49873366666667	-1.34672682330492	0.00243678676473633	0.049115943158728
XLOC_526207	XLOC_526207	Pg_scaffold7549:3410-20020	0.145315333333333	0	10.2299537198628	0.00244528745829904	0.0492436276810337
XLOC_299710	XLOC_299710	Pg_scaffold1981:258484-273949	0.155917	0	10.2299538402082	0.00244659284450928	0.0492553732993769
XLOC_226040	XLOC_226040	Pg_scaffold1253:451795-459043	0.331382333333333	0	10.225742116411	0.00245740336122599	0.0494010783241324
XLOC_441128	XLOC_441128	Pg_scaffold4257:181400-188654	0.331221666666667	0	10.2257421208522	0.00245745160030761	0.0494010783241324
XLOC_346321	XLOC_346321	Pg_scaffold2561:293335-303691	0.23101	0	10.2172812338186	0.00248160914499957	0.0497698990668233
XLOC_012438	XLOC_012438	Pg_scaffold0032:678372-697393	0.125691333333333	0	10.2172812362826	0.00248163597710336	0.0497698990668233
Pg_S0740.25	Pg_S0740.25	Pg_scaffold0740:449401-460892	3.76590566666667	1.93435433333333	0.753455631851225	0.00248572643260312	0.0498235408708597
