# Supplementary material for: Whole Genome Identification and Integrated Analysis of Long Non-Coding RNAs Responding ABA-Mediated Drought Stress in Panax ginseng C.A. Meyer
Source: Curr Issues Mol Biol. 2024 Dec 25;47(1):5. doi: 10.3390/cimb47010005 (PMC11763544; doi:10.3390/cimb47010005)
Supplement: Supplementary file 1 [file cimb-47-00005-s001.zip › supplementary tables for CIMB/Supplementary Table S8 D_A_vs_ck.lncRNA.diffgene.xls]

gene_id	gene_name	gene_locus	D_A_FPKM	ck_FPKM	log2FoldChange	pvalue	padj
Pg_S1347.4	Pg_S1347.4	Pg_scaffold1347:58437-67163	38.9823296666667	0	17.1915492032094	1.71113781390866e-130	1.10019316883071e-125
Pg_S3064.6	Pg_S3064.6	Pg_scaffold3064:32737-35101	0.432227333333333	26.724671	-6.29917961001627	1.59412488511864e-49	2.04991707227176e-45
Pg_S6256.3	Pg_S6256.3	Pg_scaffold6256:22882-105018	1.83041033333333	21.7777533333333	-3.95030010220422	1.06709098091538e-33	4.28810510680845e-30
XLOC_394694	XLOC_394694	Pg_scaffold3313:83127-85181	5.70402133333333	0.0161583333333333	7.91023985075732	3.73624693875086e-23	5.00470277445677e-20
XLOC_083270	XLOC_083270	Pg_scaffold0306:653685-680092	0.276641	0	11.7267088098476	5.04006985556771e-16	3.02856384517366e-13
XLOC_000372	XLOC_000372	Pg_scaffold0001:1091393-1120401	0	0.183541666666667	-11.0967070740046	1.41354389286494e-15	7.72725532765974e-13
XLOC_252704	XLOC_252704	Pg_scaffold1493:244816-343026	4.54002966666667	0.628292333333333	2.83511044051808	3.55504168988781e-15	1.81408698803989e-12
Pg_S0245.1	Pg_S0245.1	Pg_scaffold0245:26867-251578	1.05184566666667	0.178850666666667	2.27898929164299	4.66245753682466e-14	2.01192865629314e-11
Pg_S7453.5	Pg_S7453.5	Pg_scaffold7453:61036-63046	75.6195323333333	11.042973	2.42853363903123	1.39823168723522e-13	5.51538064800463e-11
XLOC_236853	XLOC_236853	Pg_scaffold1347:183552-188724	0.760322666666667	0	10.8163266071446	2.12195354406728e-13	8.07296598043491e-11
XLOC_504871	XLOC_504871	Pg_scaffold6270:40161-46436	0	0.690624333333333	-10.7780520240594	2.22967720634938e-13	8.38358629587368e-11
Pg_S5312.2	Pg_S5312.2	Pg_scaffold5312:19440-25812	9.232862	28.4576513333333	-2.00799653726585	6.78040605274822e-13	2.34383326649193e-10
Pg_S4237.7	Pg_S4237.7	Pg_scaffold4237:182774-201802	0.0396193333333333	1.99753633333333	-6.12839711340121	7.59454789703891e-13	2.61122487480221e-10
XLOC_023112	XLOC_023112	Pg_scaffold0065:1660236-1688311	0.207699	0	11.4519380462427	3.27426481069034e-12	1.03197122680464e-09
XLOC_372164	XLOC_372164	Pg_scaffold2942:223303-237599	0.216922	0	10.4903739010179	7.89047543870792e-12	2.33790787468739e-09
XLOC_036687	XLOC_036687	Pg_scaffold0111:995783-999303	0	1.967192	-11.9157957021144	2.38019327293884e-11	6.24640435415819e-09
XLOC_044002	XLOC_044002	Pg_scaffold0139:974324-977968	0.559918666666667	2.97625233333333	-2.74981346400629	7.3582429733111e-11	1.79888057114833e-08
Pg_S1410.17	Pg_S1410.17	Pg_scaffold1410:279344-283626	1.55188133333333	7.93859	-2.58318861242962	7.81339829335117e-11	1.90291763889889e-08
XLOC_184976	XLOC_184976	Pg_scaffold0927:374289-383285	0.311231666666667	0	10.3250318151148	8.75088885377692e-11	2.09459588138169e-08
XLOC_335089	XLOC_335089	Pg_scaffold2409:82422-84674	5.29248533333333	0	12.3550090185822	8.76331796832891e-11	2.09459588138169e-08
Pg_S0204.1	Pg_S0204.1	Pg_scaffold0204:3788-8827	56.11408	10.8091376666667	1.84319856728419	3.54816499986089e-10	7.68123962394128e-08
XLOC_265386	XLOC_265386	Pg_scaffold1617:70828-73316	1.72031233333333	6.795146	-2.32936355588213	5.20481926684443e-10	1.09721003141321e-07
XLOC_286706	XLOC_286706	Pg_scaffold1834:151865-156886	0	0.388544	-10.1425924844464	1.10829155631522e-09	2.19257581245673e-07
XLOC_329563	XLOC_329563	Pg_scaffold2337:226483-244538	0	0.102964666666667	-10.106703419597	1.20023481057681e-09	2.34497902870651e-07
XLOC_215604	XLOC_215604	Pg_scaffold1166:391404-399271	0	0.209505666666667	-9.92296763447114	2.43965447920982e-09	4.39383821835503e-07
Pg_S4110.10	Pg_S4110.10	Pg_scaffold4110:155611-162090	4.428894	0.086069	5.22232264437563	3.39912329870848e-09	5.89083643163775e-07
Pg_S0901.12	Pg_S0901.12	Pg_scaffold0901:443735-507888	3.90808	0.554442	2.63373101300402	3.55394405032777e-09	6.10974295882017e-07
XLOC_433223	XLOC_433223	Pg_scaffold4075:41251-43678	0	0.946716	-10.0693878500634	6.06477014723678e-09	9.70001147728199e-07
XLOC_230799	XLOC_230799	Pg_scaffold1294:539359-569801	0.635465	0	13.1681149708315	7.03011236915965e-09	1.11058502429358e-06
Pg_S1660.7	Pg_S1660.7	Pg_scaffold1660:159707-183761	0	0.542696	-12.6901059290282	8.04215544991308e-09	1.25200587604749e-06
XLOC_070114	XLOC_070114	Pg_scaffold0246:99293-180341	0.339505666666667	0	12.9445243862444	1.08204709183658e-08	1.62549765926926e-06
XLOC_340500	XLOC_340500	Pg_scaffold2482:19607-26626	0	0.314314333333333	-10.3414379900145	1.55135737120482e-08	2.27730761504532e-06
Pg_S2605.4	Pg_S2605.4	Pg_scaffold2605:98818-140241	2.68348133333333	0.376125	2.36064472573531	2.24681945932656e-08	3.19819121148287e-06
Pg_S1110.9	Pg_S1110.9	Pg_scaffold1110:214003-224244	12.8833933333333	27.4651356666667	-1.51832711300482	2.58499896491026e-08	3.62893217135088e-06
XLOC_354781	XLOC_354781	Pg_scaffold2682:369720-373978	11.6595716666667	2.38399533333333	1.91412251078994	2.67483518790014e-08	3.7468671730115e-06
XLOC_320269	XLOC_320269	Pg_scaffold2223:41320-55585	1.976829	0.360246666666667	2.2206198039798	3.51335751262124e-08	4.76571381079104e-06
Pg_S0102.42	Pg_S0102.42	Pg_scaffold0102:604965-611915	4.43699466666667	11.0074033333333	-1.63712093082263	3.70093412924551e-08	4.98857989043961e-06
Pg_S2093.20	Pg_S2093.20	Pg_scaffold2093:218757-244431	36.106495	83.617764	-1.54292268029415	4.23286102312849e-08	5.65812957054198e-06
XLOC_082782	XLOC_082782	Pg_scaffold0304:53487-61562	2.02998033333333	0.078539	4.24937065567563	5.42501734194419e-08	7.04660434379078e-06
XLOC_357131	XLOC_357131	Pg_scaffold2714:286170-340012	0.170439333333333	0	12.051964781806	7.30223915340657e-08	9.18796024672072e-06
Pg_S0131.21	Pg_S0131.21	Pg_scaffold0131:1472992-1476985	10.5543373333333	0.00613066666666667	7.83793877503842	1.64033468261925e-07	1.89348220383639e-05
XLOC_056989	XLOC_056989	Pg_scaffold0190:265118-266236	10.0092973333333	27.4618473333333	-1.78981348406403	1.66391256781115e-07	1.91382687763839e-05
XLOC_241901	XLOC_241901	Pg_scaffold1394:276741-309058	0	0.170098666666667	-11.6162527852829	1.74806621698887e-07	1.99633508858821e-05
XLOC_487844	XLOC_487844	Pg_scaffold5591:117605-122474	0.102364333333333	3.91809566666667	-4.76006502880978	1.96240875244618e-07	2.20972037035516e-05
XLOC_350062	XLOC_350062	Pg_scaffold2613:282762-292613	0.0134706666666667	0.656707666666667	-5.9106609242219	2.07368330735188e-07	2.30275547373914e-05
XLOC_398314	XLOC_398314	Pg_scaffold3377:101904-135979	0	0.177006333333333	-11.8829519434019	2.32368982727487e-07	2.5365697985478e-05
Pg_S5312.8	Pg_S5312.8	Pg_scaffold5312:19314-22150	8.83935766666667	24.501147	-1.5787112659359	2.89734932168336e-07	3.10998283784563e-05
XLOC_497241	XLOC_497241	Pg_scaffold5947:20886-65938	2.83773133333333	0	11.5626556705122	2.98024957836249e-07	3.18832157887512e-05
Pg_S5303.3	Pg_S5303.3	Pg_scaffold5303:63460-132211	0.148667	2.680817	-4.41221276422965	3.27216051634893e-07	3.43769334247011e-05
XLOC_521847	XLOC_521847	Pg_scaffold7221:41664-43862	0	2.11173933333333	-11.3575573604957	3.29719421802313e-07	3.45834256838524e-05
XLOC_414886	XLOC_414886	Pg_scaffold3688:170460-199175	0	1.17978266666667	-12.4137158510735	3.43641191538722e-07	3.57520292090189e-05
XLOC_398281	XLOC_398281	Pg_scaffold3377:108370-145609	0	0.125465666666667	-11.3509568993794	3.67834714794577e-07	3.77800332626711e-05
XLOC_010352	XLOC_010352	Pg_scaffold0025:1268798-1362590	0	0.061007	-11.8100364333427	4.49596817209507e-07	4.51676202489101e-05
Pg_S8361.2	Pg_S8361.2	Pg_scaffold8361:26013-35593	79.9475056666667	200.556262333333	-1.67559049126133	4.70388380447755e-07	4.71091764941883e-05
XLOC_256420	XLOC_256420	Pg_scaffold1528:103279-108533	0.27782	0	9.39819740590372	5.40654448945241e-07	5.30716312204324e-05
Pg_S1223.8	Pg_S1223.8	Pg_scaffold1223:344793-352637	1.84248833333333	4.171094	-1.58142952651497	5.46350824045071e-07	5.33337792711808e-05
Pg_S0920.2	Pg_S0920.2	Pg_scaffold0920:405384-408033	4.001629	11.8656183333333	-1.77970789785931	7.05415075652132e-07	6.71612185436749e-05
XLOC_497245	XLOC_497245	Pg_scaffold5947:50803-69210	0.392903666666667	0	11.7765853014851	8.76452339045853e-07	8.1199394223764e-05
XLOC_005365	XLOC_005365	Pg_scaffold0012:558614-597366	0	0.122841666666667	-11.4742355420806	9.07088827033659e-07	8.3796240262868e-05
Pg_S2588.3	Pg_S2588.3	Pg_scaffold2588:23992-29121	1.19030933333333	4.02324566666667	-2.17691436001085	9.15882412432862e-07	8.44871959681253e-05
Pg_S1001.2	Pg_S1001.2	Pg_scaffold1001:111442-130283	0	0.642576666666667	-11.3698946837266	9.31087370924657e-07	8.56674352939861e-05
XLOC_183473	XLOC_183473	Pg_scaffold0917:297468-299123	4.005692	0.00897366666666667	8.04253698709808	9.33385145079211e-07	8.56674352939861e-05
Pg_S4616.3	Pg_S4616.3	Pg_scaffold4616:29627-43577	4.66403033333333	1.05287	1.75114783451858	1.08737233289906e-06	9.7781386735773e-05
Pg_S4206.2	Pg_S4206.2	Pg_scaffold4206:8406-67348	13.0358953333333	4.282351	1.26247985185987	1.14324999348806e-06	0.000102376603873688
XLOC_077031	XLOC_077031	Pg_scaffold0277:454766-462349	0	0.179026	-9.68232707541823	1.89108422317622e-06	0.000156485394096961
Pg_S2813.17	Pg_S2813.17	Pg_scaffold2813:234022-259402	5.57994033333333	11.081193	-1.34098424983151	2.31225915359532e-06	0.000187476689205
Pg_S2946.4	Pg_S2946.4	Pg_scaffold2946:54648-57435	15.4080673333333	2.878749	2.15240929434976	2.55425519569627e-06	0.00020477355618764
Pg_S5981.1	Pg_S5981.1	Pg_scaffold5981:52615-56117	3.226507	8.17209833333333	-1.63712334523295	2.6595621916813e-06	0.000212685585418335
Pg_S2438.4	Pg_S2438.4	Pg_scaffold2438:130975-194478	7.74966066666667	0.163351666666667	5.16336881962545	2.97116951072104e-06	0.00023555402572296
Pg_S0111.6	Pg_S0111.6	Pg_scaffold0111:1263656-1265816	1188.24903166667	2298.29683866667	-1.29552215314933	3.10072151645295e-06	0.000244302826826321
Pg_S8652.1	Pg_S8652.1	Pg_scaffold8652:3259-8210	121.007341333333	31.519262	1.60326323264345	3.51451464658252e-06	0.000271271589095642
XLOC_047337	XLOC_047337	Pg_scaffold0151:749801-755386	0.252973	0	9.40156763065729	3.63510448992978e-06	0.000279907399143144
XLOC_314674	XLOC_314674	Pg_scaffold2152:283880-309295	0.174471333333333	0	11.0516135607589	3.78502803308965e-06	0.000289770902103314
Pg_S0282.2	Pg_S0282.2	Pg_scaffold0282:16895-51610	200.372189666667	22.1098536666667	3.40402128491302	3.79627116244153e-06	0.00028988723356335
XLOC_515882	XLOC_515882	Pg_scaffold6851:6462-7207	10.0064953333333	0	11.6714811554971	5.18116852478822e-06	0.000376416284146648
XLOC_168533	XLOC_168533	Pg_scaffold0811:123039-128441	1.33756366666667	0.0139213333333333	5.96622663406088	5.61947750304578e-06	0.00040012173370524
Pg_S6069.4	Pg_S6069.4	Pg_scaffold6069:81843-87919	7.99569433333333	1.56509166666667	1.98611526963787	6.32829929927145e-06	0.000442746824533142
XLOC_419128	XLOC_419128	Pg_scaffold3769:48640-56915	0.154267	0	9.26619776420997	6.83496319986261e-06	0.000471524456972496
XLOC_091881	XLOC_091881	Pg_scaffold0350:73182-84817	8.11900933333333	21.1690736666667	-1.67433850659224	7.31838399009474e-06	0.000497402554996967
XLOC_003099	XLOC_003099	Pg_scaffold0007:2140195-2144120	0	0.62557	-10.4393345901172	8.02182768674915e-06	0.000541208219252071
XLOC_429599	XLOC_429599	Pg_scaffold3994:151955-160080	0.368367666666667	0	10.3986677199258	8.25198373734736e-06	0.000552513703647571
XLOC_296719	XLOC_296719	Pg_scaffold1947:194450-241167	0	0.0491496666666667	-10.4091093367564	8.61168864362813e-06	0.000574374619326467
Pg_S2017.13	Pg_S2017.13	Pg_scaffold2017:327186-332587	8.50930966666667	17.5152326666667	-1.33358637376656	8.79118957183001e-06	0.000583321284530839
Pg_S0450.15	Pg_S0450.15	Pg_scaffold0450:482468-492766	8.75149233333333	18.1850633333333	-1.4063813126286	8.9985361951864e-06	0.000594014253804625
Pg_S9066.2	Pg_S9066.2	Pg_scaffold9066:10786-11812	29.7621206666667	85.5750453333333	-1.85737579197472	9.49398802719012e-06	0.000622248169415103
XLOC_259777	XLOC_259777	Pg_scaffold1560:80919-84387	0.253052	0	8.67230888487724	1.05131082521686e-05	0.000676627435617052
XLOC_240505	XLOC_240505	Pg_scaffold1381:190713-195376	0.647969666666667	0	10.4813416461332	1.08315009128908e-05	0.000692470342788403
XLOC_302882	XLOC_302882	Pg_scaffold2015:463178-464034	17.905663	47.767444	-1.76005473490884	1.12653776259094e-05	0.000712211130615018
XLOC_478240	XLOC_478240	Pg_scaffold5269:147877-155209	0	1.65290633333333	-11.8247258002117	1.13529503980731e-05	0.000715636567445593
Pg_S2315.8	Pg_S2315.8	Pg_scaffold2315:291893-300991	13.858046	1.37792233333333	2.55647893030649	1.17268783362596e-05	0.000733909265182919
XLOC_177087	XLOC_177087	Pg_scaffold0872:483501-488348	1.43341933333333	0.0785956666666667	3.65954444462493	1.1910865237311e-05	0.000742930583524653
Pg_S5069.6	Pg_S5069.6	Pg_scaffold5069:81302-87231	11.3905123333333	24.9962693333333	-1.43147916947427	1.22165435736576e-05	0.000759646891307434
XLOC_422599	XLOC_422599	Pg_scaffold3840:106498-111172	0	0.151685	-8.70113889455686	1.28604532110182e-05	0.000789003530205749
Pg_S0050.7	Pg_S0050.7	Pg_scaffold0050:1114802-1128196	0	1.146599	-10.8608529762568	1.32914716186553e-05	0.0008085037456888
Pg_S6332.1	Pg_S6332.1	Pg_scaffold6332:3444-8488	2.747467	0.577624666666667	1.91857933518585	1.35238806106834e-05	0.000817315469278542
XLOC_438850	XLOC_438850	Pg_scaffold4204:131320-134827	0.023709	1.434566	-5.49340162250466	1.41317039361319e-05	0.000845220498862824
XLOC_122049	XLOC_122049	Pg_scaffold0512:583449-585718	0	0.373420333333333	-8.81499371039279	1.43590007104497e-05	0.000855564807290339
XLOC_211421	XLOC_211421	Pg_scaffold1130:520048-600950	0	1.64647366666667	-16.3558199007895	1.48102003390773e-05	0.000876022668814458
Pg_S6789.4	Pg_S6789.4	Pg_scaffold6789:59095-73136	4.524091	7.402933	-1.11927073353072	1.75983598601089e-05	0.00100847071797287
XLOC_410552	XLOC_410552	Pg_scaffold3603:82542-85653	0.987116333333333	12.7262466666667	-4.12716993169394	2.25224885096904e-05	0.00123374636699479
XLOC_211353	XLOC_211353	Pg_scaffold1130:520140-600910	0	0.35649	-14.1462159741984	2.33181818024299e-05	0.00126627180504141
XLOC_230519	XLOC_230519	Pg_scaffold1292:78907-82144	1.54501	0.0123953333333333	6.46178302727184	2.36170652137156e-05	0.00128013008456878
XLOC_385047	XLOC_385047	Pg_scaffold3145:49090-52700	0.715460666666667	4.02945866666667	-2.68294520238043	2.39937094160069e-05	0.00129638616858116
XLOC_512750	XLOC_512750	Pg_scaffold6665:55134-61487	0.407577333333333	0	10.2523768108327	2.43726538686457e-05	0.00131025430864418
XLOC_376106	XLOC_376106	Pg_scaffold3006:14139-36659	0	0.768424666666667	-11.1018509185776	2.56582048964545e-05	0.00136792698343486
XLOC_051005	XLOC_051005	Pg_scaffold0166:906560-939180	0	0.59752	-13.5833164270332	2.82717921842245e-05	0.00148388828594033
XLOC_461853	XLOC_461853	Pg_scaffold4780:137772-152921	0	0.118278	-9.97898323513753	2.83335855551386e-05	0.00148591861081011
XLOC_173354	XLOC_173354	Pg_scaffold0845:650158-726697	0	1.00830933333333	-13.4813872488023	2.93838122531491e-05	0.00153473728077049
XLOC_258296	XLOC_258296	Pg_scaffold1546:121495-169201	9.99413966666667	0.0526783333333333	7.27972266676387	3.08855271086985e-05	0.0015924746198724
XLOC_084447	XLOC_084447	Pg_scaffold0312:682637-709253	0	0.722923333333333	-13.3169754702978	3.15252046538927e-05	0.00162285392988526
XLOC_260875	XLOC_260875	Pg_scaffold1570:469741-476465	0.107768666666667	0	8.42177383032808	3.22597932260455e-05	0.00165141374622756
XLOC_528559	XLOC_528559	Pg_scaffold7758:15654-32955	0	6.74287466666667	-13.2242652141174	3.31150667199354e-05	0.00168580073620346
Pg_S1935.18	Pg_S1935.18	Pg_scaffold1935:214346-226701	2.85746733333333	1.25725466666667	1.52798384547496	3.32799651975774e-05	0.00169285493856285
Pg_S6561.1	Pg_S6561.1	Pg_scaffold6561:17670-20616	0.513308	2.01045633333333	-2.28459492590734	3.35415124723962e-05	0.00170346373295828
XLOC_097994	XLOC_097994	Pg_scaffold0381:717385-744014	0.372497	0.764294	-1.40694399781139	3.43349965039912e-05	0.00173827002773277
XLOC_385563	XLOC_385563	Pg_scaffold3154:185948-186705	1.34447166666667	0	8.90223116130135	3.43710582716476e-05	0.00173872664251287
Pg_S2581.5	Pg_S2581.5	Pg_scaffold2581:337785-344939	26.716806	47.700939	-1.14977136844231	3.5011080533931e-05	0.00176140253052397
XLOC_347736	XLOC_347736	Pg_scaffold2581:273684-280509	0	0.462760666666667	-10.7032452543982	3.69983840015654e-05	0.00184406829284081
XLOC_098276	XLOC_098276	Pg_scaffold0383:461468-558034	0	0.136476333333333	-13.0187963374857	3.71082459996555e-05	0.00184811137474349
XLOC_190678	XLOC_190678	Pg_scaffold0970:46952-48542	8.45366866666667	16.2568136666667	-1.2904919317115	3.90782984058146e-05	0.00193126692874731
XLOC_317581	XLOC_317581	Pg_scaffold2189:430503-431333	5.38432433333333	0.0127063333333333	7.83884817465325	3.93020766430353e-05	0.00193785760723972
Pg_S0245.33	Pg_S0245.33	Pg_scaffold0245:1187305-1191199	133.020802666667	10.8044373333333	2.80760473341395	4.21705753232707e-05	0.00205253543602196
XLOC_007877	XLOC_007877	Pg_scaffold0018:1125175-1191004	0	0.172469	-12.8039310869297	4.24024897093884e-05	0.00206085086837807
XLOC_075529	XLOC_075529	Pg_scaffold0270:861430-938720	0	0.146830666666667	-12.8032837600725	4.24055259870627e-05	0.00206085086837807
XLOC_008750	XLOC_008750	Pg_scaffold0021:1898621-1956442	0	0.195361333333333	-12.7967944796328	4.2559373567204e-05	0.00206209305416499
Pg_S1485.9	Pg_S1485.9	Pg_scaffold1485:94562-165579	3.786053	0.930459666666667	1.66165622445994	4.49165780312207e-05	0.00216326314688792
XLOC_251899	XLOC_251899	Pg_scaffold1485:360911-362918	2.24207	0.020494	6.05775662271549	4.50439407762159e-05	0.00216777336537992
Pg_S3794.2	Pg_S3794.2	Pg_scaffold3794:39746-43920	2.12042366666667	0.0519333333333333	5.64725392973084	4.53156548632812e-05	0.002179218657509
XLOC_445669	XLOC_445669	Pg_scaffold4367:23617-86109	0	0.260785	-12.6985684327454	4.55257697866877e-05	0.00218768676696926
XLOC_445670	XLOC_445670	Pg_scaffold4367:31902-89570	0	0.180136333333333	-12.6754084998399	4.63079202585728e-05	0.00221533782808423
XLOC_414882	XLOC_414882	Pg_scaffold3688:104377-130687	0	0.376522666666667	-12.6073238690524	4.88358781375503e-05	0.00232073290519729
XLOC_386422	XLOC_386422	Pg_scaffold3170:150498-160225	0.136357333333333	0.000715	6.4411530777714	5.36206586212661e-05	0.00251099334793367
XLOC_288703	XLOC_288703	Pg_scaffold1857:83052-84277	0.616522666666667	0	8.43594650514786	5.52016576257987e-05	0.00256078339012147
XLOC_308351	XLOC_308351	Pg_scaffold2079:79618-96836	0.131965333333333	0	10.0587465318856	5.55043986935959e-05	0.00257203194306676
Pg_S0078.8	Pg_S0078.8	Pg_scaffold0078:1003263-1243622	0.169481666666667	0.292478	-5.17134145042073	5.64487570389969e-05	0.00260922306439924
XLOC_115817	XLOC_115817	Pg_scaffold0476:505724-525298	0.621458666666667	1.14850666666667	-1.2331017809367	5.68845673768672e-05	0.00262104698928651
XLOC_259156	XLOC_259156	Pg_scaffold1554:73846-168895	0	0.0909146666666667	-12.4105624322026	5.7258024549763e-05	0.00263526266746712
XLOC_073939	XLOC_073939	Pg_scaffold0263:775523-777046	0.856616666666667	0	8.79977879865465	5.74304874957224e-05	0.00263753616001783
Pg_S3303.8	Pg_S3303.8	Pg_scaffold3303:151044-159156	3.64556466666667	1.139064	1.24223356277853	5.85432982142731e-05	0.00268289372914106
XLOC_281174	XLOC_281174	Pg_scaffold1774:289204-304745	0	0.114956666666667	-10.0668848014607	5.87710957895401e-05	0.00269141479692612
XLOC_414884	XLOC_414884	Pg_scaffold3688:149632-172855	0	0.398616	-12.3533396066091	5.96684419167971e-05	0.00272281202376322
XLOC_084539	XLOC_084539	Pg_scaffold0312:682599-716212	0	0.35966	-12.320238635286	6.12606106443141e-05	0.0027796839957564
XLOC_297486	XLOC_297486	Pg_scaffold1956:218407-220671	0.289784333333333	0	8.2616645563587	6.35925452449371e-05	0.00286776474308247
Pg_S1356.2	Pg_S1356.2	Pg_scaffold1356:424757-426900	6.12305466666667	0.0511956666666667	6.46828733058726	6.41334911663965e-05	0.00288560318266944
XLOC_196163	XLOC_196163	Pg_scaffold1010:649256-657053	0	0.190127333333333	-9.82134753145455	6.58138138243161e-05	0.00295088212946181
Pg_S2124.27	Pg_S2124.27	Pg_scaffold2124:406929-409920	1.91060533333333	5.34467866666667	-1.80523516356903	6.8044577018421e-05	0.00303397650761192
XLOC_276161	XLOC_276161	Pg_scaffold1724:27089-93874	0	0.108269333333333	-11.8894905191268	6.85194162720486e-05	0.00305210208255895
Pg_S0804.29	Pg_S0804.29	Pg_scaffold0804:528495-532655	3.43278466666667	0.539257333333333	2.39213951713184	6.92871144321922e-05	0.00307445431989802
Pg_S1808.4	Pg_S1808.4	Pg_scaffold1808:83149-84305	4.905046	14.6700123333333	-1.90628007665711	7.16233464303216e-05	0.0031508249277511
Pg_S0762.47	Pg_S0762.47	Pg_scaffold0762:626247-654156	11.500612	5.832877	1.01827173979487	7.22211209906334e-05	0.00316748239782658
Pg_S2529.10	Pg_S2529.10	Pg_scaffold2529:369106-388428	2.450457	0.0305873333333333	7.63010868757976	7.49763573193252e-05	0.00325721612851576
XLOC_360555	XLOC_360555	Pg_scaffold2764:27810-51421	0	0.179348666666667	-10.0124157517341	7.57806657940461e-05	0.00328911155425864
Pg_S0068.11	Pg_S0068.11	Pg_scaffold0068:1483952-1553001	3.73155066666667	1.85423566666667	1.63051478642609	7.67868526913485e-05	0.0033268783562284
XLOC_134872	XLOC_134872	Pg_scaffold0588:505132-516885	6.103125	0.190470333333333	4.58498871750554	7.7195572971493e-05	0.00334008516808554
Pg_S1664.12	Pg_S1664.12	Pg_scaffold1664:183902-188966	33.3486486666667	9.07187333333333	1.61398500255611	7.73446580034323e-05	0.00334203772243863
XLOC_380031	XLOC_380031	Pg_scaffold3067:27922-37372	0	0.194978333333333	-10.1398123497591	8.13282691663692e-05	0.0034969166017868
XLOC_226247	XLOC_226247	Pg_scaffold1254:601623-645453	0	0.150379666666667	-12.0194679478192	8.21386231721529e-05	0.00352313870278635
XLOC_496299	XLOC_496299	Pg_scaffold5913:6640-20241	0.151479333333333	0	9.85497561652202	8.3641024879467e-05	0.00358041500376179
XLOC_029411	XLOC_029411	Pg_scaffold0086:955233-1008504	0	0.119694666666667	-11.9718725762812	8.5905888035807e-05	0.00366273539598823
Pg_S0755.1	Pg_S0755.1	Pg_scaffold0755:16464-57330	2.08482066666667	3.52536933333333	-1.05640981054596	8.92397212776428e-05	0.00377981364905621
XLOC_181448	XLOC_181448	Pg_scaffold0902:651810-652565	0	8.169103	-11.6607958936653	8.95353683279912e-05	0.00378734608027403
XLOC_341747	XLOC_341747	Pg_scaffold2498:337717-349312	0.146034333333333	0	9.59797998119231	9.12387757719638e-05	0.00384766396004357
XLOC_340513	XLOC_340513	Pg_scaffold2482:197189-199350	5.73781266666667	1.281264	1.7901732294752	9.52924467756219e-05	0.00400190931279255
XLOC_173432	XLOC_173432	Pg_scaffold0845:646904-704781	0	0.178738333333333	-11.8467822738732	9.7585138249499e-05	0.00409017864986296
XLOC_252661	XLOC_252661	Pg_scaffold1493:284785-342957	2.196644	0.220653666666667	3.04032911814225	9.92410100733901e-05	0.0041460688652883
XLOC_018308	XLOC_018308	Pg_scaffold0049:1129199-1163198	0	0.168988	-11.821431320618	0.000100128167659777	0.00417770322378523
XLOC_259199	XLOC_259199	Pg_scaffold1554:73707-168926	0	0.0599436666666667	-11.8124522211773	0.000101356897546199	0.00421802141400027
XLOC_160998	XLOC_160998	Pg_scaffold0759:633936-718755	0	0.066998	-11.8060041859206	0.000102054963586737	0.00424158108517961
XLOC_212475	XLOC_212475	Pg_scaffold1139:668314-671233	0.198834	0	8.08786160509438	0.000103730191782589	0.00429731727503438
Pg_S1555.2	Pg_S1555.2	Pg_scaffold1555:469578-481608	1527.12367333333	2479.813543	-1.02097046330673	0.000104109978895619	0.00430196349811872
Pg_S2096.10	Pg_S2096.10	Pg_scaffold2096:98910-105181	2.87174533333333	0.705878333333333	1.63752500593547	0.000111565290812823	0.00454575534733923
Pg_S2159.18	Pg_S2159.18	Pg_scaffold2159:176663-198562	453.885554	732.004445666667	-1.07332527580895	0.000114296410299129	0.00463062507661803
XLOC_364992	XLOC_364992	Pg_scaffold2829:350694-354306	0.191174	0	8.31566667612603	0.000116514046076828	0.0047086028325303
Pg_S2130.5	Pg_S2130.5	Pg_scaffold2130:67888-72650	8.96557633333333	2.87633266666667	1.30261342458225	0.000119167680184697	0.00479340008023074
XLOC_216477	XLOC_216477	Pg_scaffold1173:16343-77559	0	0.0843056666666667	-11.6663290389942	0.000120704259792919	0.00483840466810818
Pg_S6571.5	Pg_S6571.5	Pg_scaffold6571:81263-88644	1.17770166666667	0.109945333333333	3.19584716175059	0.000121528877699016	0.00485934124411437
XLOC_404515	XLOC_404515	Pg_scaffold3489:92104-149220	0	0.0881506666666667	-11.6317446441473	0.000126174847465358	0.00500156473035306
XLOC_395577	XLOC_395577	Pg_scaffold3328:214583-224470	0.161899	0	9.48393872390805	0.00012692988596823	0.0050222055065928
Pg_S8684.1	Pg_S8684.1	Pg_scaffold8684:4589-16311	0.817969	1.06061633333333	-1.39168115242336	0.000129620353831687	0.00510353353947467
XLOC_338008	XLOC_338008	Pg_scaffold2448:342844-354974	0	0.107834	-9.49403926629495	0.0001331400866323	0.0052165600305365
XLOC_034853	XLOC_034853	Pg_scaffold0105:9689-37073	0	0.176766	-11.5752316450726	0.000134220943101368	0.00525250746052682
XLOC_051141	XLOC_051141	Pg_scaffold0166:906585-939173	0	0.147991	-11.5691520664382	0.000135147142840409	0.00527442240338892
XLOC_347478	XLOC_347478	Pg_scaffold2577:335263-376307	0	0.115764333333333	-11.5476696051229	0.00013895189771698	0.00539821825716675
XLOC_223742	XLOC_223742	Pg_scaffold1235:215378-251026	0	0.132145666666667	-11.5352487820075	0.000141594625561661	0.00549093368221504
XLOC_029268	XLOC_029268	Pg_scaffold0086:955112-1008547	0	0.0880973333333333	-11.5336886644254	0.000142092350325751	0.00550359623888223
Pg_S1184.5	Pg_S1184.5	Pg_scaffold1184:523890-566970	0.00140766666666667	0.129450333333333	-9.66808895293525	0.000147511018486649	0.00565893105287446
XLOC_414883	XLOC_414883	Pg_scaffold3688:113749-149242	0	0.129076333333333	-11.495729734261	0.000149446374305726	0.00571340818627369
XLOC_161000	XLOC_161000	Pg_scaffold0759:654638-690219	0	0.128481333333333	-11.4925208887562	0.000149641958841684	0.00571340818627369
XLOC_027720	XLOC_027720	Pg_scaffold0081:912191-916308	0.141860333333333	0	8.12165132566247	0.000151309267265978	0.00576679350808141
XLOC_347476	XLOC_347476	Pg_scaffold2577:300465-349777	0	0.091915	-11.4796138539939	0.000152224824346379	0.00579825077380022
XLOC_222267	XLOC_222267	Pg_scaffold1221:307418-344578	0	0.121814333333333	-11.4779923325012	0.000152549270394456	0.00580716867334632
XLOC_338973	XLOC_338973	Pg_scaffold2462:237450-325008	0	0.0506323333333333	-11.4484887461774	0.000158093109121558	0.00600753814661919
XLOC_020664	XLOC_020664	Pg_scaffold0057:1468079-1493756	0	0.169837333333333	-11.4234329026937	0.000162505709326746	0.00614535641506875
XLOC_208996	XLOC_208996	Pg_scaffold1111:639754-648495	0.189301666666667	0	9.62620825990046	0.000166205245387322	0.00625854564157999
XLOC_151924	XLOC_151924	Pg_scaffold0699:488706-491014	0	0.647442333333333	-9.88042601403253	0.00017385677979268	0.0065065748041619
XLOC_134984	XLOC_134984	Pg_scaffold0589:893930-909811	0	0.260669666666667	-11.3490968467606	0.00018110807433536	0.00673001307679257
XLOC_414880	XLOC_414880	Pg_scaffold3688:99114-167982	0	1.37980066666667	-10.2465654173659	0.000181883605154662	0.00674416855653066
XLOC_492523	XLOC_492523	Pg_scaffold5770:35869-68666	0	0.125896333333333	-11.3455443676439	0.000181997654235254	0.00674450788282992
XLOC_090635	XLOC_090635	Pg_scaffold0343:694023-775065	0	0.050776	-11.3401991628187	0.000183399263245706	0.00678862350584104
XLOC_177786	XLOC_177786	Pg_scaffold0877:54289-88372	0	0.119708	-11.3276494528463	0.00018629390920653	0.00686809242336184
XLOC_383771	XLOC_383771	Pg_scaffold3123:233243-273472	0	0.103962	-11.1001626275447	0.000191071387054448	0.00701162331947419
Pg_S0886.10	Pg_S0886.10	Pg_scaffold0886:722174-766601	0	0.0904673333333333	-11.3058783318647	0.000191168590255043	0.00701162331947419
XLOC_444441	XLOC_444441	Pg_scaffold4337:159781-161965	0	0.227978333333333	-8.22398194951121	0.000193638903803985	0.00709413501936239
XLOC_320245	XLOC_320245	Pg_scaffold2222:214022-221601	0.200697666666667	0	9.48595797514598	0.00019948665116058	0.00727520914521875
XLOC_307743	XLOC_307743	Pg_scaffold2071:405803-443883	0	0.102482333333333	-11.2632091417818	0.000201485885992149	0.00733979406558141
XLOC_286578	XLOC_286578	Pg_scaffold1833:33252-46087	0	0.0915753333333333	-9.53265025963044	0.000202129927660775	0.00735492123875336
XLOC_398093	XLOC_398093	Pg_scaffold3374:52154-57286	0	0.243203666666667	-9.58282273948365	0.000203769898224955	0.00740621219687492
XLOC_304658	XLOC_304658	Pg_scaffold2036:424912-464674	0	0.097206	-11.2499684368139	0.000205436455250404	0.00745414352527087
XLOC_439267	XLOC_439267	Pg_scaffold4213:74802-97611	0	0.187395	-11.3490777366569	0.000206122634887446	0.00747293357148732
XLOC_160997	XLOC_160997	Pg_scaffold0759:631191-668111	0	0.103429333333333	-11.2327640664204	0.000210343552093194	0.00759573968825562
Pg_S6708.3	Pg_S6708.3	Pg_scaffold6708:19617-21291	29.4803673333333	52.4103473333333	-1.20192724593446	0.000217657376682914	0.00780222114869244
XLOC_077419	XLOC_077419	Pg_scaffold0278:976835-978016	0.462496666666667	0	8.02910764785172	0.000218164571738616	0.00781387456693977
XLOC_307735	XLOC_307735	Pg_scaffold2071:385772-458929	0	0.0500106666666667	-11.1718833784333	0.000229779624088731	0.00817593287792421
XLOC_181414	XLOC_181414	Pg_scaffold0902:361055-365206	0.121075	0	7.90173796052968	0.000230969455288298	0.00820011711607751
XLOC_007864	XLOC_007864	Pg_scaffold0018:1037237-1196269	0	0.0228223333333333	-11.1597973891897	0.000233913658752005	0.00827266919863528
XLOC_515725	XLOC_515725	Pg_scaffold6840:60586-74414	0.384845333333333	0	11.1849259366795	0.000236702694622846	0.00832946330724717
XLOC_500326	XLOC_500326	Pg_scaffold6066:73452-99857	0	0.136963	-11.1537162943897	0.000236890152912832	0.00832946330724717
XLOC_033131	XLOC_033131	Pg_scaffold0099:34880-42753	0	0.138064333333333	-9.39329135958026	0.000243115415736478	0.00850454231240075
XLOC_497242	XLOC_497242	Pg_scaffold5947:25177-25715	2.50342733333333	0	9.32048419585212	0.000244798278495301	0.00854481547998582
XLOC_499838	XLOC_499838	Pg_scaffold6047:71967-83288	0	0.099949	-9.27405082335288	0.000245284538887252	0.00855714308860269
XLOC_325726	XLOC_325726	Pg_scaffold2289:118753-120786	0.292080666666667	0	8.14431077183487	0.000248203163587147	0.00862154003565596
XLOC_486393	XLOC_486393	Pg_scaffold5543:1-11581	0	0.111011	-9.66410051033202	0.000249307568195589	0.00865522646042309
Pg_S0617.2	Pg_S0617.2	Pg_scaffold0617:125764-239716	0.397685333333333	0.378871	-5.11039071102285	0.000251845224143743	0.00873389456933448
XLOC_047072	XLOC_047072	Pg_scaffold0150:748311-800088	0	0.067801	-11.110414843829	0.000252578030802865	0.00875458602075526
XLOC_244405	XLOC_244405	Pg_scaffold1417:57785-97915	0	0.087096	-11.1041214520488	0.000254708577798594	0.00881892445780205
Pg_S1290.8	Pg_S1290.8	Pg_scaffold1290:120554-136482	28.911789	54.1338563333333	-1.20280962451624	0.000255713480779995	0.00882930194081382
XLOC_240426	XLOC_240426	Pg_scaffold1380:378133-414171	0	0.0955646666666667	-11.0829431044894	0.000264110874483175	0.00905185116512271
XLOC_138896	XLOC_138896	Pg_scaffold0614:408357-417752	0.130888333333333	0	9.13000803448357	0.000266220745472237	0.00911930157212732
Pg_S2665.7	Pg_S2665.7	Pg_scaffold2665:291950-325185	0	0.27968	-8.66081385765072	0.000267049995055436	0.00913797045347756
XLOC_291935	XLOC_291935	Pg_scaffold1893:65053-132725	0.0741073333333333	0	11.0990244564373	0.000269690446915635	0.00920383066607627
XLOC_280022	XLOC_280022	Pg_scaffold1763:84239-87191	0.167608333333333	0	7.89531842440144	0.000277782100057659	0.00942992497640299
XLOC_261490	XLOC_261490	Pg_scaffold1576:441634-446845	0.102502333333333	0	7.99668916298637	0.000278077220330566	0.00943496198331086
XLOC_067499	XLOC_067499	Pg_scaffold0234:1037452-1039160	0	0.243215333333333	-7.96059750158462	0.000279060085754684	0.0094463769929808
XLOC_282483	XLOC_282483	Pg_scaffold1789:146551-170285	0	0.0416723333333333	-9.10865847892418	0.000282387845944721	0.0095259228451531
XLOC_238337	XLOC_238337	Pg_scaffold1360:31293-38921	0.171246	0	9.25030636487293	0.000283055211445179	0.00954342835609819
XLOC_422904	XLOC_422904	Pg_scaffold3846:13383-15508	0	0.344664	-8.22032605273059	0.000284558690013993	0.00957477487036749
XLOC_322518	XLOC_322518	Pg_scaffold2249:398918-425771	0	0.123269	-11.0263781599321	0.000284715233526495	0.00957477487036749
XLOC_422730	XLOC_422730	Pg_scaffold3843:158534-159558	1.193068	0	9.10481560479983	0.000285128085993642	0.00957815852510302
XLOC_015972	XLOC_015972	Pg_scaffold0042:1867761-1902441	0	0.0939193333333333	-11.0040178372441	0.000292930605774462	0.00978093496161189
Pg_S3660.8	Pg_S3660.8	Pg_scaffold3660:181373-232011	1.06625333333333	2.68656666666667	-1.64915822532844	0.00029498424858342	0.00983729628989605
Pg_S1632.24	Pg_S1632.24	Pg_scaffold1632:89565-91736	5.767736	1.39416666666667	1.75209252671089	0.000298981021432316	0.00994479242318271
XLOC_247499	XLOC_247499	Pg_scaffold1444:335386-338115	0.938701	0.020251	5.03149789134995	0.000308909145572182	0.0102221422664483
Pg_S0402.10	Pg_S0402.10	Pg_scaffold0402:200868-210816	1.64927766666667	2.49643666666667	-1.11214325721445	0.000310374002441662	0.0102653327474224
XLOC_449036	XLOC_449036	Pg_scaffold4447:111706-117064	0	0.346367333333333	-9.49647669785758	0.000312256813754467	0.0103116918834911
XLOC_075530	XLOC_075530	Pg_scaffold0270:865791-937394	0	0.044032	-10.9559024717344	0.00031685652018934	0.0104261037984103
Pg_S2145.36	Pg_S2145.36	Pg_scaffold2145:77522-90290	6.79106166666667	2.66811433333333	0.999768808558128	0.000317470347138457	0.0104356203679009
XLOC_492998	XLOC_492998	Pg_scaffold5789:38-12504	0	0.952879333333333	-10.9442058857219	0.000322137649732169	0.0105358220089702
XLOC_502253	XLOC_502253	Pg_scaffold6151:2315-8977	0	0.137714	-9.02554873506356	0.000322157304803337	0.0105358220089702
Pg_S0679.6	Pg_S0679.6	Pg_scaffold0679:502873-539312	1.25200866666667	0.408834666666667	1.27351869898014	0.000326629106614304	0.0106603781923215
Pg_S0168.12	Pg_S0168.12	Pg_scaffold0168:1450908-1458904	1.129524	2.41595966666667	-1.35097705348195	0.000332108422048979	0.0107844662141723
Pg_S4995.10	Pg_S4995.10	Pg_scaffold4995:90211-92982	7.39778233333333	1.59973566666667	1.96671653108113	0.00033470313695231	0.0108539988653894
XLOC_132207	XLOC_132207	Pg_scaffold0572:410705-466320	0	0.055243	-10.9181348218349	0.000335053313275762	0.0108539988653894
XLOC_183439	XLOC_183439	Pg_scaffold0917:18310-24573	0	0.145393666666667	-9.10807951748018	0.00033509374996575	0.0108539988653894
XLOC_419978	XLOC_419978	Pg_scaffold3787:37234-43503	1.28422566666667	0.107387666666667	3.13253863270377	0.000340717960247883	0.0109698557697035
XLOC_001805	XLOC_001805	Pg_scaffold0004:20845-77348	0	0.0535936666666667	-10.8988734961415	0.000343894481489691	0.011044475315615
XLOC_160995	XLOC_160995	Pg_scaffold0759:619230-739114	0	0.0251146666666667	-10.8891457149243	0.000350210084802591	0.0111914053739897
Pg_S1029.42	Pg_S1029.42	Pg_scaffold1029:652632-656416	1.49565166666667	0	10.9144819773555	0.00035145449113725	0.0112095105052523
XLOC_182449	XLOC_182449	Pg_scaffold0910:208005-300713	0	0.144019333333333	-10.8818065134388	0.000353725195654263	0.0112521307499696
Pg_S0520.7	Pg_S0520.7	Pg_scaffold0520:84738-88716	301.668765	580.560243	-1.18656688183345	0.000359598269278791	0.0113895223258863
Pg_S8208.2	Pg_S8208.2	Pg_scaffold8208:11020-31426	20.200746	28.914062	-1.02050784599143	0.000361077694986442	0.0114307491269563
XLOC_160862	XLOC_160862	Pg_scaffold0758:82056-83352	0.354533666666667	0	7.78522190106513	0.00036446981613248	0.0115059213914514
XLOC_297135	XLOC_297135	Pg_scaffold1952:311919-323240	0.345297	0.010928	4.74511649868777	0.000364538382241593	0.0115059213914514
XLOC_253950	XLOC_253950	Pg_scaffold1504:474904-501154	0	0.111738666666667	-10.8520704050142	0.000368266807526084	0.0115955350914285
XLOC_495325	XLOC_495325	Pg_scaffold5876:45156-76049	1.99013133333333	0.452663	1.85661572655571	0.000369377667071559	0.0116248196192036
XLOC_120886	XLOC_120886	Pg_scaffold0504:766084-769601	1.162455	0.0252853333333333	4.8550145852947	0.000371686374618347	0.0116746200012024
XLOC_122793	XLOC_122793	Pg_scaffold0516:9670-15578	16.826948	6.32040166666667	1.10559835403534	0.000374379008136661	0.011741986686417
XLOC_097273	XLOC_097273	Pg_scaffold0377:41749-95134	0	0.0539823333333333	-10.8268131460728	0.000378969221862337	0.0118685850408479
XLOC_132118	XLOC_132118	Pg_scaffold0572:594522-631184	0	0.0781833333333333	-10.8191490240495	0.000382718822275701	0.0119627075338058
XLOC_132208	XLOC_132208	Pg_scaffold0572:416089-487683	0	0.039377	-10.7959092160707	0.000395107188300469	0.0122478604602478
XLOC_096760	XLOC_096760	Pg_scaffold0374:449071-458375	1.04004666666667	0.078417	3.42046421390589	0.000411304043970689	0.0126350715772286
XLOC_418136	XLOC_418136	Pg_scaffold3750:4859-51974	0	0.061566	-10.5738362752736	0.000415002976552746	0.0127243831094112
Pg_S4588.5	Pg_S4588.5	Pg_scaffold4588:122506-124231	7.97886766666667	0.257917333333333	4.47589466970413	0.000415776498950548	0.0127420237257028
XLOC_467108	XLOC_467108	Pg_scaffold4924:163473-179703	0.481654666666667	0.973617	-1.40394788696672	0.000416597833803034	0.0127611121115769
XLOC_355313	XLOC_355313	Pg_scaffold2690:4832-38985	0.612837333333333	0.152830666666667	1.63763817769235	0.000418195079145752	0.012787524223052
XLOC_010088	XLOC_010088	Pg_scaffold0025:225599-292440	0	0.041007	-10.7536466807438	0.000420777432399677	0.0128524018021709
XLOC_427143	XLOC_427143	Pg_scaffold3938:31383-40522	0.141200333333333	0	9.18163290783107	0.000424946620838087	0.012924488142576
XLOC_311710	XLOC_311710	Pg_scaffold2118:117147-202132	0	0.0320186666666667	-10.7455827899957	0.000425681277469197	0.0129402678201892
Pg_S3991.17	Pg_S3991.17	Pg_scaffold3991:146183-164887	8.162866	12.2377036666667	-0.918534824833753	0.000429824345111356	0.0130296964136161
XLOC_267163	XLOC_267163	Pg_scaffold1636:91693-104269	0	0.215349	-10.7374734372907	0.000430182233860867	0.0130344000510454
XLOC_120246	XLOC_120246	Pg_scaffold0500:580003-583582	8.60358366666667	0.394792	4.14400970348061	0.000450239255453089	0.0135029329945757
XLOC_437916	XLOC_437916	Pg_scaffold4181:26173-27632	0.390563666666667	0	8.0762688309136	0.00046003011773405	0.0137253347795028
XLOC_060442	XLOC_060442	Pg_scaffold0204:1141153-1142921	0	0.212977666666667	-7.75865134198107	0.000465894086460559	0.0138435688170543
XLOC_016428	XLOC_016428	Pg_scaffold0044:72281-74769	70.677817	108.194814	-0.95082460255059	0.000467530903559422	0.0138846960624742
XLOC_442036	XLOC_442036	Pg_scaffold4279:14287-17654	0	0.251248	-9.04469873849689	0.00047444267013531	0.0140568458146462
XLOC_379974	XLOC_379974	Pg_scaffold3065:218248-247189	0	0.161202333333333	-10.6737404334628	0.000474639359580641	0.0140568458146462
XLOC_500325	XLOC_500325	Pg_scaffold6066:70423-85755	0	0.166507	-10.653770778809	0.000486095179922907	0.0143564426680401
XLOC_168589	XLOC_168589	Pg_scaffold0811:810537-814636	0	1.44727566666667	-10.6422343439225	0.000494925830052648	0.0145570682383646
XLOC_216546	XLOC_216546	Pg_scaffold1174:73955-77353	0	2.232265	-9.71850176735412	0.00049565916891259	0.0145719716160969
Pg_S1450.22	Pg_S1450.22	Pg_scaffold1450:389593-402188	11.7052216666667	5.06140433333333	0.903788573797172	0.000497775000818989	0.0146208046837175
XLOC_075536	XLOC_075536	Pg_scaffold0270:919030-936048	0	0.147969333333333	-10.6335210025315	0.000499985792769046	0.014670931806757
Pg_S5024.9	Pg_S5024.9	Pg_scaffold5024:72575-74307	72.7911333333333	27.8218443333333	1.07578098149874	0.000508884808405932	0.014865632731153
XLOC_308729	XLOC_308729	Pg_scaffold2083:154760-200546	0	0.054372	-10.6159347827802	0.000510937003887826	0.0149120315941769
XLOC_130130	XLOC_130130	Pg_scaffold0560:823548-825344	0.24378	0	7.69404569486108	0.000515602648117682	0.0150345523189907
Pg_S7070.3	Pg_S7070.3	Pg_scaffold7070:22285-31538	0.270941	0.0247686666666667	5.20541557499078	0.000528553600347876	0.0153356869530537
Pg_S3887.28	Pg_S3887.28	Pg_scaffold3887:102108-104184	3.527012	0.074761	5.07100261513681	0.000532772867281092	0.0154441678425181
Pg_S0783.13	Pg_S0783.13	Pg_scaffold0783:777933-779781	2.708336	6.35727366666667	-1.56043733551693	0.000535346981483599	0.0155117933850696
Pg_S3427.19	Pg_S3427.19	Pg_scaffold3427:282562-283524	37.6062286666667	13.9733633333333	1.09589754585697	0.000541817790868126	0.0156639913136947
Pg_S1388.4	Pg_S1388.4	Pg_scaffold1388:519569-525604	8.39300933333333	14.099055	-1.09897357619243	0.000547696852288999	0.0158256349875419
XLOC_016914	XLOC_016914	Pg_scaffold0045:414017-431644	0	0.149440333333333	-10.6509290210647	0.000550391564845899	0.0158731503523922
Pg_S2666.10	Pg_S2666.10	Pg_scaffold2666:252675-280147	2.04759366666667	0.745007666666667	1.5818172567515	0.000559270753099437	0.0160301930617073
XLOC_201021	XLOC_201021	Pg_scaffold1047:294741-335932	0	0.0578423333333333	-10.5526390431856	0.000566587296775845	0.0161692396065245
XLOC_102558	XLOC_102558	Pg_scaffold0404:1042401-1068952	0	0.0892813333333333	-10.5464633767414	0.000570384847550649	0.0162569943142007
Pg_S0077.26	Pg_S0077.26	Pg_scaffold0077:1372336-1376722	0.160366333333333	0	7.75780020724778	0.000571877028043403	0.0162912739898443
XLOC_533414	XLOC_533414	Pg_scaffold8289:8569-13700	0.209486666666667	0	8.99011968746085	0.000576947215774445	0.0164066334300901
XLOC_438991	XLOC_438991	Pg_scaffold4207:9343-27748	0	0.127362	-10.5309074665406	0.00058045962128445	0.0164919274459147
XLOC_234260	XLOC_234260	Pg_scaffold1324:137499-145705	0	0.110558333333333	-9.14808008434006	0.000584651378430091	0.0166036859662284
Pg_S6254.1	Pg_S6254.1	Pg_scaffold6254:105981-108185	4.20984466666667	0.0279833333333333	6.51416126298949	0.00059434811322329	0.0168196330492098
XLOC_174915	XLOC_174915	Pg_scaffold0856:233005-306555	0	0.0310913333333333	-10.4928748672329	0.000611728120544732	0.0172507329993614
XLOC_481067	XLOC_481067	Pg_scaffold5365:10696-11947	0.293999666666667	0	7.46619100192129	0.00062155999535124	0.017497294860378
XLOC_506723	XLOC_506723	Pg_scaffold6357:56605-69005	0.183572666666667	1.32416466666667	-2.97330078827573	0.000623761989274149	0.0175515977515846
XLOC_010356	XLOC_010356	Pg_scaffold0025:1283461-1347249	0	0.0639206666666667	-10.4799713729845	0.000625108799590207	0.0175741125397691
XLOC_494290	XLOC_494290	Pg_scaffold5840:7584-8345	46.7182893333333	88.9424463333333	-1.24482501525404	0.000627327710665836	0.0176133897314282
XLOC_130486	XLOC_130486	Pg_scaffold0562:75823-83835	0.159999333333333	0	9.14211913832177	0.000629011202251502	0.0176452461867201
XLOC_158486	XLOC_158486	Pg_scaffold0743:246433-247861	0	0.227874666666667	-7.60455286584732	0.000630441577656621	0.0176690259188648
Pg_S4429.9	Pg_S4429.9	Pg_scaffold4429:66250-69167	0.953263333333333	2.58383166666667	-1.69530719592021	0.00063533120932764	0.0177760032353916
XLOC_480945	XLOC_480945	Pg_scaffold5361:120519-123606	0.143307666666667	0	7.69291186002796	0.000636028445236521	0.0177800369195336
XLOC_516134	XLOC_516134	Pg_scaffold6866:30917-37563	0.082119	0.395679333333333	-2.5876210577811	0.00064017682199719	0.0178632109971469
Pg_S1296.2	Pg_S1296.2	Pg_scaffold1296:136955-147053	8.59738366666667	12.4555956666667	-0.876881416641043	0.000650039990275895	0.0180985814003608
Pg_S6379.1	Pg_S6379.1	Pg_scaffold6379:2773-9507	0	0.176083333333333	-8.72097999434735	0.000650391617226411	0.0180985814003608
XLOC_194106	XLOC_194106	Pg_scaffold0995:197337-262580	0	0.0338823333333333	-10.4438793351015	0.000655215697507457	0.0181838786781048
XLOC_362489	XLOC_362489	Pg_scaffold2793:106066-107059	1.56889766666667	0.014153	6.07575176602821	0.000664230977968685	0.0184083598963252
XLOC_132204	XLOC_132204	Pg_scaffold0572:406134-512313	0	0.0205056666666667	-10.4238056589243	0.000675070574746735	0.0186605063086484
XLOC_171467	XLOC_171467	Pg_scaffold0832:777426-779896	0.404109333333333	0	8.90226322709696	0.000678122210995494	0.0187287567346075
XLOC_250774	XLOC_250774	Pg_scaffold1475:220563-224945	0	0.190599666666667	-8.96625529300011	0.00067907493359708	0.0187410984783705
Pg_S1178.6	Pg_S1178.6	Pg_scaffold1178:116507-122171	3.42698233333333	1.084448	1.25504212292693	0.000684397955246207	0.0188212364972242
XLOC_427642	XLOC_427642	Pg_scaffold3950:418-51446	0	0.042283	-10.4102664515114	0.000690804327349493	0.0189326321531385
XLOC_084439	XLOC_084439	Pg_scaffold0312:613333-627332	0	0.154184666666667	-10.4102664849618	0.000691239767769869	0.0189364942942188
XLOC_039501	XLOC_039501	Pg_scaffold0122:901270-904771	0.132178666666667	0	7.77455228608799	0.000693044238376692	0.0189616903619863
XLOC_303728	XLOC_303728	Pg_scaffold2025:81663-100634	0	0.113418	-10.4068617243122	0.000694604320653585	0.0189884165108034
XLOC_157753	XLOC_157753	Pg_scaffold0738:195202-203322	0	0.265028666666667	-10.4068617428834	0.000694846708894096	0.0189884165108034
XLOC_002996	XLOC_002996	Pg_scaffold0007:896953-898826	0	0.202084	-7.75140156765865	0.000694907055647636	0.0189884165108034
XLOC_161427	XLOC_161427	Pg_scaffold0761:729211-734366	0.204168	0	8.99668954891323	0.000701560193409597	0.0191295649683899
Pg_S0095.13	Pg_S0095.13	Pg_scaffold0095:617353-688531	6.00260833333333	0.405823	3.90913265657638	0.000701921348597026	0.0191312992918162
XLOC_240429	XLOC_240429	Pg_scaffold1380:392585-446708	0	0.0391743333333333	-10.3862624256426	0.000713910232668194	0.0193922992478387
Pg_S2432.7	Pg_S2432.7	Pg_scaffold2432:262557-265676	3.95102466666667	0.894320666666667	1.81888691583239	0.000725035889406074	0.0196199105830189
XLOC_379981	XLOC_379981	Pg_scaffold3065:290488-309549	0	0.110245333333333	-10.372364413144	0.000727014199120418	0.019656898631895
Pg_S2898.7	Pg_S2898.7	Pg_scaffold2898:66361-68051	102.118897666667	168.424982666667	-1.04000980456806	0.000729723052256766	0.0197052807089043
Pg_S5057.4	Pg_S5057.4	Pg_scaffold5057:81587-104360	5.46060566666667	2.319096	0.884158019935736	0.000730146546752429	0.0197084392821134
XLOC_099401	XLOC_099401	Pg_scaffold0389:373132-374906	0.256287333333333	0	7.78482373187925	0.00073238082918588	0.0197604522842364
XLOC_155809	XLOC_155809	Pg_scaffold0724:686169-686985	1.60478866666667	0	9.14407158746345	0.000738190173432535	0.0198888563085634
XLOC_384129	XLOC_384129	Pg_scaffold3129:149187-157545	0	0.246925333333333	-10.347715679171	0.000750645679987401	0.0201517806432025
XLOC_484955	XLOC_484955	Pg_scaffold5493:88965-90533	0.534302333333333	2.17509166666667	-2.31513026981327	0.000754762279346486	0.0202285100095297
XLOC_448132	XLOC_448132	Pg_scaffold4426:47203-105443	0	0.0351806666666667	-10.3370216868933	0.000759838342511686	0.0203279466348799
XLOC_095527	XLOC_095527	Pg_scaffold0368:438011-483514	0	0.0450436666666667	-10.3370217028433	0.000760053249195148	0.0203279466348799
XLOC_130296	XLOC_130296	Pg_scaffold0561:27758-33182	0	0.375061666666667	-10.3262479829014	0.000773457742083668	0.0206178436919617
XLOC_511044	XLOC_511044	Pg_scaffold6576:38455-46717	0.706797666666667	0.140171666666667	1.97658978426853	0.000777993059994177	0.020705859166909
XLOC_284224	XLOC_284224	Pg_scaffold1807:38489-58938	0	0.228898	-10.3226388491445	0.00077804771287875	0.020705859166909
XLOC_096689	XLOC_096689	Pg_scaffold0374:1063420-1064658	11.3918573333333	25.1556083333333	-1.44754290661405	0.00078215619263398	0.0207779096361188
XLOC_148542	XLOC_148542	Pg_scaffold0677:478618-562274	0	0.0242036666666667	-10.3190206421982	0.000782370897552626	0.0207779096361188
XLOC_488518	XLOC_488518	Pg_scaffold5617:13063-30633	0	0.114927333333333	-10.3153933356574	0.000786686961103735	0.020864160229848
XLOC_101534	XLOC_101534	Pg_scaffold0399:844841-892743	0.061807	0	10.3395203669102	0.000786858570384623	0.020864160229848
Pg_S1475.5	Pg_S1475.5	Pg_scaffold1475:204202-207944	12.2031376666667	19.88399	-0.987498676028368	0.000789768199234498	0.0209138946202559
XLOC_107751	XLOC_107751	Pg_scaffold0431:446743-448009	0.317202	0	7.61140782319646	0.000793653003137962	0.020999470571917
XLOC_202626	XLOC_202626	Pg_scaffold1059:242054-243009	0	0.307371333333333	-7.52299857778331	0.000797596259348792	0.0210356351729904
XLOC_056145	XLOC_056145	Pg_scaffold0187:634222-705264	0	0.0282276666666667	-10.3044561404535	0.000798947416489141	0.0210529192994204
Pg_S0433.4	Pg_S0433.4	Pg_scaffold0433:722884-733902	6.95394633333333	1.77563933333333	1.6905133312934	0.000811196089456995	0.021288434190909
Pg_S3750.5	Pg_S3750.5	Pg_scaffold3750:173727-175107	28.5047673333333	9.38533366666667	1.27564087654276	0.000813076815327615	0.0213290848299895
XLOC_262060	XLOC_262060	Pg_scaffold1582:487907-496610	3.87859966666667	1.62429033333333	1.28591137902181	0.000823715433277768	0.0215641724340502
XLOC_205371	XLOC_205371	Pg_scaffold1082:580883-610488	0	0.0667193333333333	-10.2823300486602	0.00082505181230464	0.021581583126094
XLOC_319798	XLOC_319798	Pg_scaffold2216:394283-434660	0	0.101058	-10.2786091792875	0.000829513093680137	0.0216542321848389
XLOC_199099	XLOC_199099	Pg_scaffold1033:417559-423793	0.442077333333333	0.010306	4.93287810133845	0.000841861654674671	0.021923182239353
XLOC_367282	XLOC_367282	Pg_scaffold2867:1315-1837	8.234065	36.8535666666667	-2.59036933760131	0.000850201887272082	0.0220956267356693
XLOC_017197	XLOC_017197	Pg_scaffold0046:1848964-1850756	0.557255	0	8.87890379090679	0.000852051810417909	0.0221258171254563
XLOC_084450	XLOC_084450	Pg_scaffold0312:713908-726621	0	0.152902333333333	-10.2598594758421	0.000854360575052647	0.0221678642185573
Pg_S3743.5	Pg_S3743.5	Pg_scaffold3743:104160-135239	1.30646533333333	1.35722633333333	-1.07068966437249	0.000864288723473658	0.0223712994220863
XLOC_173745	XLOC_173745	Pg_scaffold0848:336386-518501	0	0.0934103333333333	-10.2522909569857	0.000865329075739552	0.0223892145890343
XLOC_153289	XLOC_153289	Pg_scaffold0708:787329-790174	6.36916733333333	2.19097933333333	1.23663837221417	0.000871112286026845	0.022492164716146
Pg_S0983.3	Pg_S0983.3	Pg_scaffold0983:444135-460345	22.158082	36.172359	-1.06083313974756	0.000871756788488175	0.022492164716146
XLOC_061241	XLOC_061241	Pg_scaffold0207:1299788-1303472	0.113593666666667	0	7.63054591561978	0.000873472877745973	0.0225183689444888
XLOC_393596	XLOC_393596	Pg_scaffold3295:48681-66041	0	0.110866	-10.2446823554794	0.000876713896456076	0.022574768396692
XLOC_485361	XLOC_485361	Pg_scaffold5508:73143-113026	0	0.047966	-10.2370335590687	0.000887657791603494	0.0228200101435179
XLOC_040316	XLOC_040316	Pg_scaffold0125:560042-586149	0	0.07315	-10.233193733805	0.000890774604117572	0.0228909847907048
XLOC_478836	XLOC_478836	Pg_scaffold5290:37777-38392	0.110622666666667	1.59634066666667	-4.13511508563489	0.000895923119961337	0.0229845815975684
XLOC_041927	XLOC_041927	Pg_scaffold0131:1555224-1564101	0.10663	0	8.75511397235967	0.000896301136709862	0.0229845815975684
XLOC_222309	XLOC_222309	Pg_scaffold1221:241273-256491	0	0.123939333333333	-10.2177320963887	0.000916271604994929	0.0234151824780421
XLOC_328127	XLOC_328127	Pg_scaffold2317:258857-266251	0.394731333333333	0	10.4755887279349	0.000921085077323924	0.023528838351855
XLOC_445671	XLOC_445671	Pg_scaffold4367:49782-60184	0	0.178708333333333	-10.1942237859896	0.000944925973943165	0.0240138183480829
XLOC_066742	XLOC_066742	Pg_scaffold0231:178298-205021	0	0.0727913333333333	-9.99722023753659	0.000952019814214774	0.0241308428322338
Pg_S0399.60	Pg_S0399.60	Pg_scaffold0399:255157-258205	8.082174	3.117623	1.02758945471964	0.000955007245975206	0.0241649531236607
XLOC_174936	XLOC_174936	Pg_scaffold0856:398341-429585	0	0.0586223333333333	-10.1743366330136	0.00097062748197478	0.0244543356508818
XLOC_400555	XLOC_400555	Pg_scaffold3417:34411-39924	0.650938333333333	0.00380733333333333	6.44995803179938	0.00098031269597002	0.0246596968310205
XLOC_414879	XLOC_414879	Pg_scaffold3688:98541-105031	0	0.466258333333333	-10.1663046492032	0.000984082650476447	0.0247351751739772
Pg_S1500.34	Pg_S1500.34	Pg_scaffold1500:532183-539970	10.4745893333333	21.3883643333333	-1.22828272876514	0.00098933971423119	0.0248284880039846
XLOC_374177	XLOC_374177	Pg_scaffold2974:162193-170027	0	0.23146	-10.1582272111563	0.000990336630705654	0.0248438096011903
XLOC_355370	XLOC_355370	Pg_scaffold2690:245599-248454	0	0.0889943333333333	-7.28245127029172	0.00100684608213381	0.0252186114907968
Pg_S0542.1	Pg_S0542.1	Pg_scaffold0542:18584-25020	4.29399866666667	1.60005466666667	1.92718107691292	0.00101597056337439	0.0253976840368272
Pg_S4960.4	Pg_S4960.4	Pg_scaffold4960:165072-171281	1.31203266666667	0.056162	3.9092241460126	0.00102004920628935	0.0254600480464208
XLOC_449462	XLOC_449462	Pg_scaffold4458:134299-137787	0	1.12261933333333	-9.16384545359944	0.00103819391796085	0.0258227141776444
XLOC_182512	XLOC_182512	Pg_scaffold0910:208661-254151	0	0.039009	-10.1295959190809	0.0010392883786191	0.0258299519102023
XLOC_142062	XLOC_142062	Pg_scaffold0635:79346-81376	0	0.304423333333333	-8.47483005457356	0.00105447657902399	0.0261266381984302
Pg_S4045.16	Pg_S4045.16	Pg_scaffold4045:168346-183986	0	0.118393	-9.92886817997644	0.00105684937629239	0.0261551914927235
XLOC_075644	XLOC_075644	Pg_scaffold0270:861505-938758	0	0.168759	-10.1129760083921	0.00105845549791416	0.0261747902668802
XLOC_163247	XLOC_163247	Pg_scaffold0774:56579-129169	0.339944333333333	0.585764333333333	-1.17232602794954	0.00106013607472974	0.0262062703040459
XLOC_182453	XLOC_182453	Pg_scaffold0910:231614-288699	0	0.0306696666666667	-10.1087909949666	0.00106415448295774	0.0262551330146781
XLOC_160999	XLOC_160999	Pg_scaffold0759:646117-694295	0	0.335298333333333	-10.1045939784908	0.00107616656798023	0.0264398951680768
Pg_S1442.12	Pg_S1442.12	Pg_scaffold1442:246528-252619	19.9835806666667	8.55289066666667	0.864094673153416	0.00108373570182284	0.0265852234583752
XLOC_355587	XLOC_355587	Pg_scaffold2693:43266-53673	0.255128333333333	0	10.3374265741153	0.00110843812341613	0.0270467315306122
XLOC_469764	XLOC_469764	Pg_scaffold5003:58565-64355	0	0.109508	-8.48300370381169	0.00111001584240799	0.0270646866148896
XLOC_294282	XLOC_294282	Pg_scaffold1919:379063-383980	0.186820333333333	0	8.80601941708116	0.00111285402078653	0.0271133240320161
XLOC_384099	XLOC_384099	Pg_scaffold3129:149213-157357	0	0.254679333333333	-10.0748666734313	0.00112097436842435	0.0272403697403949
XLOC_144579	XLOC_144579	Pg_scaffold0650:757466-775899	0	0.0926063333333333	-10.0748666744865	0.00112099124432693	0.0272403697403949
XLOC_090163	XLOC_090163	Pg_scaffold0340:759087-812038	0	0.0322683333333333	-10.0748666771755	0.00112103425303417	0.0272403697403949
XLOC_468376	XLOC_468376	Pg_scaffold4960:169380-171281	0.408473333333333	0	8.46226228773067	0.00112324348930011	0.0272837413630675
XLOC_346178	XLOC_346178	Pg_scaffold2559:187665-207028	0	0.0917013333333333	-9.86758998862982	0.00114872240498686	0.027693384233609
XLOC_060525	XLOC_060525	Pg_scaffold0205:602825-619581	0	0.100344333333333	-10.0488888793271	0.00115473867808935	0.0277772153182244
XLOC_317326	XLOC_317326	Pg_scaffold2186:71109-71649	1.53158433333333	0	8.62768265486584	0.00117297234457984	0.0281198470794576
XLOC_252688	XLOC_252688	Pg_scaffold1493:17790-38967	0	0.0869056666666667	-10.0268779391234	0.00119059181491664	0.028444126989221
Pg_S2061.11	Pg_S2061.11	Pg_scaffold2061:181355-182896	4.33792066666667	0.105021333333333	4.8726978043665	0.00119149456294711	0.0284472092162078
XLOC_233763	XLOC_233763	Pg_scaffold1319:264632-270954	1.04417966666667	2.17908766666667	-1.36917881300732	0.00119732531627681	0.0285440224454333
XLOC_360556	XLOC_360556	Pg_scaffold2764:36199-60161	0	0.068474	-10.0179787183337	0.00120449989266452	0.0286619263874011
XLOC_312159	XLOC_312159	Pg_scaffold2123:372592-374811	9.970505	15.9357546666667	-0.998848890917766	0.00121598755082665	0.02889251129636
XLOC_402629	XLOC_402629	Pg_scaffold3455:131353-135973	0.179517	0	8.53276608213513	0.00121853522547528	0.0289374446409118
XLOC_414864	XLOC_414864	Pg_scaffold3688:170376-198342	0	0.130016	-10.0090244196602	0.00122119822188787	0.0289841863693253
Pg_S0164.14	Pg_S0164.14	Pg_scaffold0164:149160-151979	2.60084866666667	0.303742333333333	2.61862836957399	0.00122304901054451	0.0290174019121661
Pg_S0902.19	Pg_S0902.19	Pg_scaffold0902:746489-751723	33.2803563333333	58.1406053333333	-1.14091650531498	0.00122845453395946	0.0291241566059946
Pg_S4954.1	Pg_S4954.1	Pg_scaffold4954:18530-54855	9.02336433333333	3.80704833333333	0.902585374387269	0.00123404452777051	0.0292243561537873
XLOC_188796	XLOC_188796	Pg_scaffold0956:340549-344023	0.369993333333333	1.846532	-2.65329568609953	0.0012478867503462	0.0295086894079658
XLOC_528860	XLOC_528860	Pg_scaffold7788:40946-41816	0	0.286924333333333	-7.27133427640977	0.00125162436835246	0.0295535954416415
Pg_S2588.14	Pg_S2588.14	Pg_scaffold2588:218149-220041	4.73043066666667	0.085046	5.17957167098047	0.00126257769818969	0.0297684986002216
Pg_S1311.31	Pg_S1311.31	Pg_scaffold1311:138328-143909	4.34599233333333	6.566524	-0.914601512676056	0.00126635914367928	0.0298105631336792
XLOC_006388	XLOC_006388	Pg_scaffold0015:1265082-1270585	0.461246666666667	0.00864466666666667	4.77636194862978	0.00127823876899533	0.0300102462298952
XLOC_423029	XLOC_423029	Pg_scaffold3848:221716-224936	0	0.176465666666667	-8.40132273936044	0.00128232317746018	0.0300796245961255
XLOC_445683	XLOC_445683	Pg_scaffold4367:127-15793	0	0.101866333333333	-9.9772389696828	0.00128481190574527	0.0301013398450926
XLOC_075523	XLOC_075523	Pg_scaffold0270:835035-939453	0	0.210258666666667	-9.97723900910812	0.00128547826924134	0.0301013398450926
XLOC_075545	XLOC_075545	Pg_scaffold0270:963783-992308	0	0.0558	-9.97264045224076	0.00129242776777336	0.0302394234922693
XLOC_488335	XLOC_488335	Pg_scaffold5610:23067-32748	0	0.163174666666667	-9.96339888853432	0.00130237028218825	0.0303725787680723
Pg_S0547.1	Pg_S0547.1	Pg_scaffold0547:137737-146114	5.345088	2.22358	0.920606851895451	0.00132196251278963	0.0307736791174229
XLOC_445672	XLOC_445672	Pg_scaffold4367:62701-68700	0	0.261854333333333	-9.95409839368834	0.00132833147885631	0.0308437705903016
XLOC_471550	XLOC_471550	Pg_scaffold5057:81569-87740	2.94731833333333	0.89573	1.46038171034594	0.00133121714168941	0.0308996163689755
Pg_S7620.4	Pg_S7620.4	Pg_scaffold7620:24925-33807	10.692987	15.6583826666667	-0.909481117723191	0.00135149533071092	0.0312520708512909
XLOC_414858	XLOC_414858	Pg_scaffold3688:125038-172502	0	0.0327556666666667	-9.94003371873946	0.00135154519867482	0.0312520708512909
XLOC_178671	XLOC_178671	Pg_scaffold0883:692902-693830	0	0.247765333333333	-7.16833877444297	0.00135574142309008	0.0313106144177441
XLOC_084530	XLOC_084530	Pg_scaffold0312:619593-627369	0	0.232377333333333	-9.93531488887648	0.00135992866872456	0.0313735104715874
XLOC_084528	XLOC_084528	Pg_scaffold0312:610822-684326	0	0.353823	-9.92106495954588	0.0013885279252802	0.0319301829341258
XLOC_497244	XLOC_497244	Pg_scaffold5947:49858-56160	0.776591333333333	0	8.52604000716425	0.00140825591360806	0.0323260343524969
XLOC_326030	XLOC_326030	Pg_scaffold2292:161476-163457	5.79670066666667	9.492418	-1.07187039453942	0.00142235987917891	0.0325799967195181
XLOC_062982	XLOC_062982	Pg_scaffold0215:1285812-1308041	0.0947093333333333	0	9.93227686207669	0.00142308164185724	0.0325820063279679
Pg_S1199.24	Pg_S1199.24	Pg_scaffold1199:297694-315132	76.162771	149.037728333333	-1.24551457432912	0.00143111635003621	0.0326642019318169
Pg_S4870.15	Pg_S4870.15	Pg_scaffold4870:144235-152450	15.86462	23.2013143333333	-0.896667027595713	0.00144034485478748	0.0327817390383772
XLOC_051761	XLOC_051761	Pg_scaffold0169:1277425-1283189	0.665009	0.00661	6.02518421239321	0.00146139539871503	0.0331435197727624
XLOC_158772	XLOC_158772	Pg_scaffold0745:6419-7753	0	0.183653	-7.2290327884171	0.00146492092841351	0.0331908475054044
XLOC_070700	XLOC_070700	Pg_scaffold0248:780255-781986	0	0.329431	-8.37310593007538	0.00150702050961758	0.0339586149150997
XLOC_463810	XLOC_463810	Pg_scaffold4832:146190-166250	0	0.0736566666666667	-9.86261505456599	0.00150780372314141	0.0339586149150997
XLOC_137102	XLOC_137102	Pg_scaffold0603:592193-613203	0	0.0700236666666667	-9.85763569381799	0.00151846857041919	0.0341130171920588
XLOC_152078	XLOC_152078	Pg_scaffold0700:650306-658412	0	0.07369	-8.56033898236578	0.00152821468820997	0.0342720933355941
XLOC_023559	XLOC_023559	Pg_scaffold0067:312313-319344	0	0.208667333333333	-9.85263906520584	0.00152881314204893	0.0342735598958083
XLOC_494320	XLOC_494320	Pg_scaffold5840:120815-125104	0.183023	0	8.5719960986696	0.00155078014914622	0.0346696163890614
XLOC_526211	XLOC_526211	Pg_scaffold7550:8363-16073	0	0.203801333333333	-9.90584322241637	0.00157663774679397	0.0350957738310833
XLOC_444335	XLOC_444335	Pg_scaffold4335:21136-29115	0	0.070889	-8.47251914639466	0.00157792979876809	0.0350957738310833
XLOC_475783	XLOC_475783	Pg_scaffold5186:52747-57130	7.01200566666667	10.6697483333333	-0.938090113606322	0.00157804345753487	0.0350957738310833
XLOC_016410	XLOC_016410	Pg_scaffold0043:1811472-1819370	0	0.181702666666667	-9.82228979972196	0.00158906190184816	0.0352798080252865
XLOC_134142	XLOC_134142	Pg_scaffold0584:630946-637966	0.282948	0	9.84990454679144	0.00159176574029989	0.0353276389500593
XLOC_125939	XLOC_125939	Pg_scaffold0534:783118-784617	0.327644	0	7.79736189030457	0.00159454774363758	0.0353649678250851
Pg_S0602.7	Pg_S0602.7	Pg_scaffold0602:250757-257892	11.2748666666667	15.5861066666667	-0.801004804385615	0.00159563323138748	0.0353768393949275
Pg_S0271.2	Pg_S0271.2	Pg_scaffold0271:229245-269732	5.36709666666667	0.295822	3.89695163462638	0.00159948110390257	0.0354499265965251
XLOC_282531	XLOC_282531	Pg_scaffold1789:142723-160807	0	0.0791496666666667	-9.81716913668265	0.00160210515001928	0.0354944367877751
Pg_S0213.16	Pg_S0213.16	Pg_scaffold0213:286323-287878	8.38913466666667	2.446468	1.43197898340391	0.00160431215254528	0.0355080392977802
XLOC_456904	XLOC_456904	Pg_scaffold4649:48-18354	0	0.234158666666667	-9.81203012670461	0.00161970949252591	0.0357381062221846
XLOC_535683	XLOC_535683	Pg_scaffold8626:7204-25491	0	0.101775	-9.80687267154961	0.0016296617570994	0.0358810326922902
Pg_S5304.6	Pg_S5304.6	Pg_scaffold5304:107719-128475	2.73630066666667	0.948449666666667	0.885814453796556	0.00163273517595633	0.0359268791489693
XLOC_517119	XLOC_517119	Pg_scaffold6923:68212-82573	0	0.0985056666666667	-9.80169676632738	0.00164068396215417	0.0360786727447144
XLOC_514037	XLOC_514037	Pg_scaffold6739:40631-47618	0	0.202363333333333	-9.80169677018451	0.00164075586514783	0.0360786727447144
XLOC_267633	XLOC_267633	Pg_scaffold1640:123559-125034	0.167248333333333	7.34171233333333	-6.17251853740403	0.0016503329657709	0.036239688650002
XLOC_450429	XLOC_450429	Pg_scaffold4483:94932-123437	0	0.049377	-9.79650222240289	0.00165174901679423	0.0362584004041659
Pg_S1457.2	Pg_S1457.2	Pg_scaffold1457:13115-18828	3.43039733333333	1.09409766666667	1.25808540438321	0.00165566169001816	0.0363071023265373
XLOC_357477	XLOC_357477	Pg_scaffold2720:162066-173223	0.172633333333333	0	9.80480390931026	0.00168859682238167	0.036928578670698
Pg_S8702.3	Pg_S8702.3	Pg_scaffold8702:14151-18995	16.2849426666667	23.8133526666667	-0.879471862326513	0.00171235071371213	0.0372633829987134
XLOC_084055	XLOC_084055	Pg_scaffold0310:109309-167199	0	0.0239216666666667	-9.77024504879103	0.00171266025683964	0.0372633829987134
XLOC_174929	XLOC_174929	Pg_scaffold0856:296248-445236	0	0.223280666666667	-9.77024505348458	0.00171274922216777	0.0372633829987134
XLOC_219907	XLOC_219907	Pg_scaffold1202:8839-36112	0.073357	0	9.77574026816596	0.00173910997739367	0.0376476968280869
XLOC_160896	XLOC_160896	Pg_scaffold0758:508821-521087	0	0.112117333333333	-9.75960719299327	0.00174065469106529	0.0376476968280869
XLOC_352259	XLOC_352259	Pg_scaffold2647:1-28707	0.0143016666666667	1.13010233333333	-6.8487918312739	0.00175516234929558	0.0379327456841373
XLOC_293557	XLOC_293557	Pg_scaffold1911:446301-452060	0	0.0953096666666667	-8.42368387160526	0.0017581992749997	0.0379473583703864
XLOC_304587	XLOC_304587	Pg_scaffold2035:217518-223135	4.40799266666667	1.62463	1.03455217289201	0.00177870000215952	0.0383001617217424
Pg_S4460.18	Pg_S4460.18	Pg_scaffold4460:186540-197534	2.76257833333333	4.12551666666667	-1.10617376667805	0.00180504012900245	0.0386856200447806
XLOC_488254	XLOC_488254	Pg_scaffold5606:125417-126524	0.276852333333333	0	7.23738647924461	0.00181581056801739	0.0388258584240924
Pg_S6588.6	Pg_S6588.6	Pg_scaffold6588:33809-34863	58.0035733333333	90.2982496666667	-0.972852392472349	0.00181672639586818	0.0388325267116824
XLOC_530979	XLOC_530979	Pg_scaffold7999:12741-22518	0.025678	3.378201	-6.81338040628233	0.00183625989973091	0.0391711393883792
XLOC_302470	XLOC_302470	Pg_scaffold2011:361487-383355	0	0.0611986666666667	-9.72174382204429	0.00184349141787089	0.0393001074945048
XLOC_028950	XLOC_028950	Pg_scaffold0085:1364565-1366976	0.280431333333333	0.000387666666666667	4.96071356777413	0.00184735948768298	0.0393564697216914
XLOC_465184	XLOC_465184	Pg_scaffold4871:111012-112115	1.541258	0.142138333333333	3.0204290198748	0.00185856092259951	0.0395165453305086
Pg_S0051.3	Pg_S0051.3	Pg_scaffold0051:42721-55059	17.6106513333333	31.897811	-1.0463284954234	0.00187360070827695	0.0397787463371299
XLOC_497261	XLOC_497261	Pg_scaffold5947:20887-42604	0.211477333333333	0.002188	6.07780551605802	0.00187946976326337	0.0398755040643971
XLOC_132206	XLOC_132206	Pg_scaffold0572:407997-436635	0	0.045771	-9.69407690695305	0.00190940628637794	0.0403177361286341
XLOC_012224	XLOC_012224	Pg_scaffold0031:33921-36009	0.368895333333333	0	8.50662203033797	0.00191756870656009	0.040476689939917
XLOC_035250	XLOC_035250	Pg_scaffold0106:1530717-1531999	1.48314133333333	0	9.70106062843413	0.00192272659525475	0.0405589334542321
XLOC_459143	XLOC_459143	Pg_scaffold4706:128221-129694	1.12755266666667	0.0441083333333333	4.01381322731465	0.00193461643319215	0.040702911710904
XLOC_034858	XLOC_034858	Pg_scaffold0105:61482-68768	0	0.177432333333333	-9.67155402609598	0.00195522912139554	0.0410693928746318
Pg_S2940.3	Pg_S2940.3	Pg_scaffold2940:4854-43746	0	0.0328923333333333	-9.6601597024448	0.00198170606271093	0.0415111212000583
XLOC_455878	XLOC_455878	Pg_scaffold4622:146219-151340	0.0513353333333333	0	6.97795814517831	0.00198271514877098	0.0415111212000583
XLOC_010930	XLOC_010930	Pg_scaffold0027:215436-226526	0.256465	7.20583633333333	-5.5636708266486	0.00199376477773127	0.0416881626500845
XLOC_361759	XLOC_361759	Pg_scaffold2783:278673-281802	0.192005	0.760941333333333	-2.32806289226445	0.00200648689830809	0.0418768403061916
XLOC_063200	XLOC_063200	Pg_scaffold0216:1142062-1150087	0.0839733333333333	0	8.34602161637707	0.00200669629500088	0.0418768403061916
XLOC_027973	XLOC_027973	Pg_scaffold0082:348337-350735	0.206307666666667	8.85751166666667	-5.92995393112527	0.00201069551675606	0.0419466836292497
Pg_S0292.13	Pg_S0292.13	Pg_scaffold0292:818914-826909	2.13358466666667	0.627710333333333	1.36248407592865	0.00205651310381926	0.0427413012546809
XLOC_379973	XLOC_379973	Pg_scaffold3065:207905-234194	0	0.0476093333333333	-9.62542679721716	0.00207658922737918	0.0430004447547736
XLOC_412565	XLOC_412565	Pg_scaffold3643:262543-272309	0.07606	0	8.47242537605133	0.00208782818069698	0.0431775492782544
XLOC_126253	XLOC_126253	Pg_scaffold0536:269515-272661	0	0.162461333333333	-8.24082527660028	0.00213624550096799	0.0439667223848393
XLOC_499088	XLOC_499088	Pg_scaffold6018:36072-46774	0	0.115098	-9.60179807778755	0.00214578035759527	0.0440783047514203
XLOC_182705	XLOC_182705	Pg_scaffold0911:544824-552699	0	0.0677776666666667	-8.38870377207916	0.00214922824440559	0.0441209384426251
XLOC_203757	XLOC_203757	Pg_scaffold1068:644746-648825	0	0.300352333333333	-9.59582999899615	0.00216249809521214	0.0442827535256917
Pg_S4623.5	Pg_S4623.5	Pg_scaffold4623:64276-73319	33.433008	48.1216926666667	-0.864153903091056	0.00216303097513882	0.0442827535256917
XLOC_029414	XLOC_029414	Pg_scaffold0086:999426-1027106	0	0.0443336666666667	-9.59583003114278	0.00216316309939539	0.0442827535256917
XLOC_403612	XLOC_403612	Pg_scaffold3472:143692-147239	0.366100666666667	0.0108136666666667	4.70567291918723	0.00221513370131424	0.0451853542067578
XLOC_014153	XLOC_014153	Pg_scaffold0036:1769499-1776049	0	0.374541333333333	-9.57170690915029	0.00222479399607123	0.0452961858047486
XLOC_079848	XLOC_079848	Pg_scaffold0289:1203267-1235979	0	0.0366996666666667	-9.56561305940608	0.00224819174589827	0.0456568971870736
XLOC_058572	XLOC_058572	Pg_scaffold0197:734236-747264	0	0.091804	-9.55949295335448	0.00226328891948674	0.0458760484604013
Pg_S0234.28	Pg_S0234.28	Pg_scaffold0234:915360-936854	3.839509	1.704268	1.11162160245491	0.00228432070706112	0.0462031219430582
XLOC_023695	XLOC_023695	Pg_scaffold0067:312313-319360	0	0.167927333333333	-9.54717477321222	0.00231464699242739	0.0466526924515788
XLOC_227323	XLOC_227323	Pg_scaffold1264:618001-627957	0.0610353333333333	0	8.13738076406699	0.0023256134422967	0.0468151665265837
XLOC_105581	XLOC_105581	Pg_scaffold0420:643225-644462	0.481786333333333	0.008846	5.00522547952916	0.00234170474805811	0.0470507026503576
XLOC_173093	XLOC_173093	Pg_scaffold0843:256016-266486	0.602284333333333	0.158159333333333	1.59696579701233	0.00234552597015206	0.0470833399241014
XLOC_207027	XLOC_207027	Pg_scaffold1096:252172-253850	0	0.172890666666667	-7.4886549030061	0.00234878724890921	0.0471046865114992
XLOC_307799	XLOC_307799	Pg_scaffold2072:163845-271071	1.757179	0.966403333333333	1.01276743242379	0.0023652493664339	0.0473167620610561
XLOC_016277	XLOC_016277	Pg_scaffold0043:1811474-1819179	0	0.151675	-9.52849771432825	0.00237082225512159	0.0473840185624177
Pg_S2433.10	Pg_S2433.10	Pg_scaffold2433:369798-375383	9.948439	14.1841603333333	-0.840181576976789	0.00237258496449581	0.0474045130134316
XLOC_489320	XLOC_489320	Pg_scaffold5648:92852-94383	0	0.163126	-7.14854322318537	0.00238038317053771	0.047491906380658
XLOC_323102	XLOC_323102	Pg_scaffold2256:369632-370549	0.278434	0	6.91726359073618	0.00239126069508143	0.0476583820661481
XLOC_293602	XLOC_293602	Pg_scaffold1912:15947-112322	0.0162316666666667	1.11469633333333	-5.32946698687658	0.00242569759957982	0.0482259285289376
XLOC_463794	XLOC_463794	Pg_scaffold4832:168740-182006	0	0.369377666666667	-9.50321296082199	0.0024636568067897	0.048726584938737
XLOC_161002	XLOC_161002	Pg_scaffold0759:673862-683953	0	0.113784666666667	-9.50321297948317	0.00246406358600382	0.048726584938737
XLOC_280031	XLOC_280031	Pg_scaffold1763:154012-156403	4.27071633333333	0.322121	3.3230294060963	0.0024658438373594	0.0487377483451768
XLOC_094352	XLOC_094352	Pg_scaffold0362:102461-115922	0.132141333333333	0	9.76000624431548	0.0024695651887813	0.048796300976608
XLOC_403301	XLOC_403301	Pg_scaffold3467:117015-122442	0.0157313333333333	0.291954	-4.56891135567293	0.00247667734227219	0.0488767484342336
XLOC_287251	XLOC_287251	Pg_scaffold1841:351515-403273	0	0.0220566666666667	-9.49682175018826	0.00248085932696026	0.0489292427258396
XLOC_416300	XLOC_416300	Pg_scaffold3716:169097-175547	2.74311066666667	0.969720333333333	1.79279924710681	0.00249315719419241	0.0490814558964467
XLOC_417955	XLOC_417955	Pg_scaffold3746:249643-255474	0	0.0856616666666667	-8.23336993387155	0.00250132476372502	0.0492121104677062
XLOC_522340	XLOC_522340	Pg_scaffold7257:39478-41992	0	0.194180666666667	-8.17459468801282	0.00251643321672218	0.0494248075737841
XLOC_182455	XLOC_182455	Pg_scaffold0910:245851-259498	0	0.0831553333333333	-9.48395380301109	0.00251674785362338	0.0494248075737841
XLOC_451988	XLOC_451988	Pg_scaffold4524:71567-79735	0	0.0536026666666667	-8.02316235987008	0.00254626096434591	0.0498673149447409
XLOC_281838	XLOC_281838	Pg_scaffold1781:266158-278902	0	0.0886106666666667	-9.47747669473765	0.00255088892422825	0.0499275355470866
