# Supplementary material for: Whole Genome Identification and Integrated Analysis of Long Non-Coding RNAs Responding ABA-Mediated Drought Stress in Panax ginseng C.A. Meyer
Source: Curr Issues Mol Biol. 2024 Dec 25;47(1):5. doi: 10.3390/cimb47010005 (PMC11763544; doi:10.3390/cimb47010005)
Supplement: Supplementary file 1 [file cimb-47-00005-s001.zip › supplementary tables for CIMB/Supplementary Table S9 D_A_vs_drought.lncRNA.diffgene.xls]

gene_id	gene_name	gene_locus	D_A_FPKM	drought_FPKM	log2FoldChange	pvalue	padj
XLOC_241901	XLOC_241901	Pg_scaffold1394:276741-309058	0	0.245396	-11.9756663688036	1.08575996713417e-17	7.36221260914665e-13
XLOC_149925	XLOC_149925	Pg_scaffold0686:9166-17453	0.673562666666667	0	11.4242147560988	3.05704429762942e-13	6.90963342297859e-09
XLOC_000372	XLOC_000372	Pg_scaffold0001:1091393-1120401	0	0.495431666666667	-12.1453008118729	1.33267706863435e-10	1.80729667985779e-06
XLOC_433223	XLOC_433223	Pg_scaffold4075:41251-43678	0	2.15670233333333	-10.9948812744918	6.37144451169982e-10	7.20047563341383e-06
XLOC_148670	XLOC_148670	Pg_scaffold0678:497244-519167	0	0.666973	-12.7315813719299	7.96542745317439e-08	0.000415470568705689
XLOC_413009	XLOC_413009	Pg_scaffold3651:120399-121796	0	1.32110566666667	-9.8772049794713	3.02516839949646e-07	0.00102335866985335
XLOC_404812	XLOC_404812	Pg_scaffold3494:250487-253260	2.260591	0.007748	7.21802688649243	3.20161250676495e-07	0.00102335866985335
XLOC_329563	XLOC_329563	Pg_scaffold2337:226483-244538	0	0.190139	-10.8391759719127	6.42138080723367e-07	0.00181422736831706
XLOC_013804	XLOC_013804	Pg_scaffold0035:1870192-1878010	0	1.52482233333333	-12.6389315681981	9.3037800315447e-07	0.00252344565039581
XLOC_303728	XLOC_303728	Pg_scaffold2025:81663-100634	0	0.490057	-12.2809027823011	1.12924179916873e-06	0.00283594439541608
XLOC_168589	XLOC_168589	Pg_scaffold0811:810537-814636	0	12.9633123333333	-13.6233742746614	2.2587329859295e-06	0.00510643108801852
XLOC_489108	XLOC_489108	Pg_scaffold5639:63014-66940	0	0.387444	-9.64178728409134	2.87136593276682e-06	0.00628060354203612
XLOC_236853	XLOC_236853	Pg_scaffold1347:183552-188724	0.760322666666667	0.00614933333333333	6.7332541479121	4.0374212285373e-06	0.00829592185586147
Pg_S4237.7	Pg_S4237.7	Pg_scaffold4237:182774-201802	0.0396193333333333	1.287309	-5.87735845617927	4.40462465408149e-06	0.0085332681119801
XLOC_410552	XLOC_410552	Pg_scaffold3603:82542-85653	0.987116333333333	0.007432	6.67477492611864	7.01056885977716e-06	0.0118870205423266
XLOC_422599	XLOC_422599	Pg_scaffold3840:106498-111172	0	0.256471666666667	-9.25283335203768	1.06595377584379e-05	0.0160620283730311
XLOC_084320	XLOC_084320	Pg_scaffold0311:1189076-1200057	0.131648333333333	5.99198833333333	-5.42612613756621	1.2083881794447e-05	0.0178124298442623
XLOC_164377	XLOC_164377	Pg_scaffold0782:206046-239323	0.13275	0	10.9987631258587	1.27831059423896e-05	0.018074952791319
XLOC_433724	XLOC_433724	Pg_scaffold4086:204388-217502	0	0.31709	-11.090139883267	1.38252850174592e-05	0.0189300595922459
XLOC_234917	XLOC_234917	Pg_scaffold1331:217247-223483	0.196893333333333	0	9.23762152759527	1.49588403944609e-05	0.0189689846941864
XLOC_480419	XLOC_480419	Pg_scaffold5343:100253-105019	20.4879596666667	1.907795	3.28287720159261	1.5102873169325e-05	0.0189689846941864
XLOC_449016	XLOC_449016	Pg_scaffold4447:111763-117057	0	0.306358666666667	-9.75596185091804	1.51064812406693e-05	0.0189689846941864
XLOC_376106	XLOC_376106	Pg_scaffold3006:14139-36659	0	2.22784666666667	-12.1340790041898	1.61479397204018e-05	0.0199080608840234
XLOC_157753	XLOC_157753	Pg_scaffold0738:195202-203322	0	0.80803	-11.781877704501	1.71401566554474e-05	0.0207539750417129
XLOC_211421	XLOC_211421	Pg_scaffold1130:520048-600950	0	14.736121	-19.2898806189174	1.89553732651034e-05	0.022160465430808
XLOC_316634	XLOC_316634	Pg_scaffold2177:388865-405854	0	0.325601333333333	-11.533410359145	1.93284069249716e-05	0.0222135811586703
XLOC_458816	XLOC_458816	Pg_scaffold4697:89600-92928	1.42437033333333	0	10.8559132704881	2.37347427572967e-05	0.0263833065925249
XLOC_211353	XLOC_211353	Pg_scaffold1130:520140-600910	0	3.30594066666667	-17.1313057460861	2.44043851856935e-05	0.0266901313917149
XLOC_526020	XLOC_526020	Pg_scaffold7534:38141-62241	0.012758	3.30632166666667	-8.03609210828738	2.62764435205722e-05	0.0276518127372184
Pg_S0051.3	Pg_S0051.3	Pg_scaffold0051:42721-55059	17.6106513333333	57.115949	-1.62585120268924	2.65071132467031e-05	0.0276518127372184
XLOC_305867	XLOC_305867	Pg_scaffold2051:50111-53001	1.41402566666667	0.0242066666666667	5.4316909087502	2.69749374223124e-05	0.0277134785120415
XLOC_360966	XLOC_360966	Pg_scaffold2771:345491-351617	0	0.765744333333333	-11.2980707633245	2.83110983613536e-05	0.0286520992028105
XLOC_084447	XLOC_084447	Pg_scaffold0312:682637-709253	0	8.41443766666667	-15.954714560656	2.91898642067596e-05	0.0290701049238795
XLOC_173354	XLOC_173354	Pg_scaffold0845:650158-726697	0	6.490652	-15.8421442565859	2.97778314218041e-05	0.0290701049238795
XLOC_282483	XLOC_282483	Pg_scaffold1789:146551-170285	0	0.176669666666667	-11.128393570874	3.02358521873985e-05	0.0290701049238795
XLOC_051005	XLOC_051005	Pg_scaffold0166:906560-939180	0	2.94495166666667	-15.6564166863444	3.08808961265634e-05	0.0290701049238795
XLOC_283197	XLOC_283197	Pg_scaffold1796:386450-388696	0	0.426782666666667	-8.9408960323139	3.11507447251658e-05	0.0290701049238795
XLOC_528559	XLOC_528559	Pg_scaffold7758:15654-32955	0	33.5352376666667	-15.560314120482	3.14837400434092e-05	0.0290701049238795
XLOC_216621	XLOC_216621	Pg_scaffold1174:73955-77284	0	4.528246	-11.5858422839308	3.17251576440055e-05	0.0290701049238795
XLOC_010352	XLOC_010352	Pg_scaffold0025:1268798-1362590	0	0.688386333333333	-15.083249573028	3.52312151819139e-05	0.0298378675299268
XLOC_132204	XLOC_132204	Pg_scaffold0572:406134-512313	0	0.574866333333333	-15.0021747348572	3.58334028585727e-05	0.0298378675299268
XLOC_307735	XLOC_307735	Pg_scaffold2071:385772-458929	0	0.829969333333333	-14.9946645406173	3.58676555702419e-05	0.0298378675299268
XLOC_347476	XLOC_347476	Pg_scaffold2577:300465-349777	0	1.204715	-14.9632008519918	3.60137212336564e-05	0.0298378675299268
XLOC_347478	XLOC_347478	Pg_scaffold2577:335263-376307	0	1.33156466666667	-14.8428834469072	3.6955408027883e-05	0.0298378675299268
XLOC_007877	XLOC_007877	Pg_scaffold0018:1125175-1191004	0	0.778787	-14.7505786286253	3.78877737020307e-05	0.0298378675299268
XLOC_075529	XLOC_075529	Pg_scaffold0270:861430-938720	0	0.602429333333333	-14.6117257192235	3.95276508382508e-05	0.0298378675299268
XLOC_414886	XLOC_414886	Pg_scaffold3688:170460-199175	0	4.54261033333333	-14.5638084627822	4.00019039391232e-05	0.0298378675299268
Pg_S0078.8	Pg_S0078.8	Pg_scaffold0078:1003263-1243622	0.169481666666667	0.460992	-6.14329520876333	4.02416069536201e-05	0.0298378675299268
XLOC_445669	XLOC_445669	Pg_scaffold4367:23617-86109	0	1.11400866666667	-14.5165774739445	4.06273271719968e-05	0.0298378675299268
XLOC_160998	XLOC_160998	Pg_scaffold0759:633936-718755	0	0.507275666666667	-14.4978102642838	4.09263236624802e-05	0.0298378675299268
XLOC_451988	XLOC_451988	Pg_scaffold4524:71567-79735	0	0.127831666666667	-9.07652900902277	4.1207486815454e-05	0.0298378675299268
XLOC_010930	XLOC_010930	Pg_scaffold0027:215436-226526	0.256465	42.9258713333333	-7.73782114463716	4.31691702653035e-05	0.0298378675299268
XLOC_010356	XLOC_010356	Pg_scaffold0025:1283461-1347249	0	1.058112	-14.3110204158657	4.33153492008641e-05	0.0298378675299268
XLOC_396768	XLOC_396768	Pg_scaffold3349:12241-144930	0	0.280875333333333	-14.2904485565681	4.36467441689541e-05	0.0298378675299268
XLOC_008750	XLOC_008750	Pg_scaffold0021:1898621-1956442	0	0.616550666666667	-14.2263421464477	4.44999804185062e-05	0.0298378675299268
XLOC_029416	XLOC_029416	Pg_scaffold0086:1057406-1140584	0	0.417979	-14.1902688467947	4.53039094167581e-05	0.0298378675299268
XLOC_414884	XLOC_414884	Pg_scaffold3688:149632-172855	0	1.63552533333333	-14.1293882681156	4.63224604631517e-05	0.0298378675299268
XLOC_027768	XLOC_027768	Pg_scaffold0081:1433650-1579483	0	0.220871333333333	-14.0800890636233	4.75356461423421e-05	0.0298378675299268
XLOC_084539	XLOC_084539	Pg_scaffold0312:682599-716212	0	1.70404566666667	-14.080089063625	4.75356534522486e-05	0.0298378675299268
XLOC_173745	XLOC_173745	Pg_scaffold0848:336386-518501	0	1.69670733333333	-14.0645502588748	4.78367052463262e-05	0.0298378675299268
XLOC_160995	XLOC_160995	Pg_scaffold0759:619230-739114	0	0.262811666666667	-14.048197435045	4.79812841385448e-05	0.0298378675299268
XLOC_379976	XLOC_379976	Pg_scaffold3065:245823-294511	0	0.644984	-14.0433522928329	4.80290658137196e-05	0.0298378675299268
XLOC_236769	XLOC_236769	Pg_scaffold1347:5050-7145	0	0.519103	-9.09461597874098	4.8329133468082e-05	0.0298378675299268
XLOC_219591	XLOC_219591	Pg_scaffold1199:583024-596465	8.93113633333333	2.27277266666667	1.93943065037227	4.89767729533614e-05	0.0298378675299268
XLOC_216546	XLOC_216546	Pg_scaffold1174:73955-77353	0	13.347935	-12.2530386300574	5.04004917183958e-05	0.0298378675299268
XLOC_259199	XLOC_259199	Pg_scaffold1554:73707-168926	0	0.303945333333333	-13.925768712751	5.09510443037518e-05	0.0298378675299268
XLOC_414883	XLOC_414883	Pg_scaffold3688:113749-149242	0	0.794723333333333	-13.8887920958387	5.17268755396679e-05	0.0298378675299268
XLOC_007864	XLOC_007864	Pg_scaffold0018:1037237-1196269	0	0.176662666666667	-13.8830183309838	5.18987368060522e-05	0.0298378675299268
XLOC_414882	XLOC_414882	Pg_scaffold3688:104377-130687	0	1.066613	-13.8812092716762	5.19184859417894e-05	0.0298378675299268
XLOC_312779	XLOC_312779	Pg_scaffold2130:200887-203010	0	1.031007	-9.6430381692741	5.23189877225932e-05	0.0298378675299268
XLOC_478240	XLOC_478240	Pg_scaffold5269:147877-155209	0	9.115565	-13.8475113402628	5.28784906816431e-05	0.0298378675299268
XLOC_259156	XLOC_259156	Pg_scaffold1554:73846-168895	0	0.2871	-13.8408251652131	5.29550022672216e-05	0.0298378675299268
XLOC_445670	XLOC_445670	Pg_scaffold4367:31902-89570	0	0.469331333333333	-13.8288616270815	5.33010781472693e-05	0.0298378675299268
XLOC_360555	XLOC_360555	Pg_scaffold2764:27810-51421	0	0.348448666666667	-11.6045889515606	5.3647437573961e-05	0.0298378675299268
XLOC_360526	XLOC_360526	Pg_scaffold2764:9750-99409	0	0.294901	-13.7954409600475	5.41805916637789e-05	0.0298378675299268
XLOC_448132	XLOC_448132	Pg_scaffold4426:47203-105443	0	0.453892	-13.7950566956366	5.41997237739751e-05	0.0298378675299268
XLOC_029275	XLOC_029275	Pg_scaffold0086:1050362-1109944	0	0.845706333333333	-13.7780469472236	5.4766914086333e-05	0.0298378675299268
XLOC_182449	XLOC_182449	Pg_scaffold0910:208005-300713	0	0.786351333333333	-13.7737629821999	5.48828531266182e-05	0.0298378675299268
XLOC_240426	XLOC_240426	Pg_scaffold1380:378133-414171	0	0.720132	-13.7682921938886	5.50051387207936e-05	0.0298378675299268
XLOC_027432	XLOC_027432	Pg_scaffold0080:954506-1050269	0	0.253910666666667	-13.6744762817743	5.84237818455306e-05	0.0312775009248304
XLOC_208199	XLOC_208199	Pg_scaffold1105:574072-667733	0	0.257591333333333	-13.6631509259409	5.89699772534327e-05	0.0312775009248304
XLOC_033416	XLOC_033416	Pg_scaffold0100:1239129-1338512	0	0.242606	-13.6623084704787	5.90428734257272e-05	0.0312775009248304
XLOC_113862	XLOC_113862	Pg_scaffold0465:63121-140977	0	0.301009333333333	-13.6212804472704	6.06414618116377e-05	0.0318753147369125
XLOC_414864	XLOC_414864	Pg_scaffold3688:170376-198342	0	1.12924933333333	-13.5914963992712	6.17721545116306e-05	0.0322198806228472
XLOC_004639	XLOC_004639	Pg_scaffold0010:1804766-1807673	0	0.317885333333333	-8.89437810784726	6.30959060915517e-05	0.0325422485535546
XLOC_161000	XLOC_161000	Pg_scaffold0759:654638-690219	0	0.623948666666667	-13.543348666305	6.37628690373033e-05	0.0325422485535546
XLOC_173432	XLOC_173432	Pg_scaffold0845:646904-704781	0	0.680097666666667	-13.5383065395162	6.38299741563962e-05	0.0325422485535546
XLOC_307743	XLOC_307743	Pg_scaffold2071:405803-443883	0	0.534979333333333	-13.4191872266682	6.92657212724334e-05	0.0345345644288227
XLOC_174915	XLOC_174915	Pg_scaffold0856:233005-306555	0	0.263448666666667	-13.3470996183939	7.2234212074505e-05	0.035734518110766
XLOC_142598	XLOC_142598	Pg_scaffold0638:414725-481877	0	0.284641333333333	-13.3270394303361	7.33548198540249e-05	0.035734518110766
XLOC_160997	XLOC_160997	Pg_scaffold0759:631191-668111	0	0.514236333333333	-13.3174389596862	7.37689604016783e-05	0.035734518110766
XLOC_132208	XLOC_132208	Pg_scaffold0572:416089-487683	0	0.26442	-13.3131515036282	7.40002271165373e-05	0.035734518110766
XLOC_253950	XLOC_253950	Pg_scaffold1504:474904-501154	0	0.716311666666667	-13.3034578244819	7.43074764201043e-05	0.035734518110766
XLOC_323688	XLOC_323688	Pg_scaffold2264:292211-387271	0	0.193661666666667	-13.2728765443025	7.61386856918328e-05	0.0360383702713627
XLOC_189267	XLOC_189267	Pg_scaffold0960:129739-155433	0	0.697144	-13.2337152127228	7.86572320500316e-05	0.0360383702713627
XLOC_414194	XLOC_414194	Pg_scaffold3674:93960-148808	0	0.326541333333333	-13.2337152131473	7.86587987735204e-05	0.0360383702713627
XLOC_379974	XLOC_379974	Pg_scaffold3065:218248-247189	0	1.100088	-13.232580542841	7.86932632379129e-05	0.0360383702713627
XLOC_364910	XLOC_364910	Pg_scaffold2828:114084-179034	0	0.270019333333333	-13.2033407539822	8.01970596849593e-05	0.0360383702713627
XLOC_240429	XLOC_240429	Pg_scaffold1380:392585-446708	0	0.322971	-13.1981186900414	8.03924663971858e-05	0.0360383702713627
XLOC_228766	XLOC_228766	Pg_scaffold1276:434774-497574	0	0.276734	-13.1899577059808	8.06853674838575e-05	0.0360383702713627
XLOC_414858	XLOC_414858	Pg_scaffold3688:125038-172502	0	0.360718666666667	-13.1687579749641	8.18726809175499e-05	0.0362845808821981
XLOC_492998	XLOC_492998	Pg_scaffold5789:38-12504	0	5.49128733333333	-13.1502496227929	8.28309608657137e-05	0.0364709023598795
XLOC_512750	XLOC_512750	Pg_scaffold6665:55134-61487	0.407577333333333	0	10.3355131064109	8.35245778912351e-05	0.0365390390520708
XLOC_001805	XLOC_001805	Pg_scaffold0004:20845-77348	0	0.293047	-13.1205013497086	8.41299981545367e-05	0.0365679665696453
XLOC_142601	XLOC_142601	Pg_scaffold0638:430030-491193	0	0.269038	-13.1112708487485	8.4982250342502e-05	0.0367031302482423
Pg_S1223.5	Pg_S1223.5	Pg_scaffold1223:248069-323701	0	0.214173666666667	-13.0882462688137	8.61511057127264e-05	0.0367399246859298
XLOC_043736	XLOC_043736	Pg_scaffold0138:835249-848386	0.192609666666667	0	10.2693164738208	8.71041826840862e-05	0.0368938599086713
XLOC_134872	XLOC_134872	Pg_scaffold0588:505132-516885	6.103125	0.200455666666667	4.65263239380533	8.7600269076881e-05	0.0368938599086713
XLOC_029411	XLOC_029411	Pg_scaffold0086:955233-1008504	0	0.287638666666667	-13.0082887559444	9.16768739348718e-05	0.0379430528006061
Pg_S6826.3	Pg_S6826.3	Pg_scaffold6826:30885-44442	0	0.305484	-11.1196062237357	9.17701809444363e-05	0.0379430528006061
XLOC_293604	XLOC_293604	Pg_scaffold1912:72274-128595	0	0.269763333333333	-12.996304790227	9.27853095387452e-05	0.0381302635387497
XLOC_338973	XLOC_338973	Pg_scaffold2462:237450-325008	0	0.171571	-12.9801697559573	9.43800734363168e-05	0.0383211355658463
XLOC_379940	XLOC_379940	Pg_scaffold3065:258293-326824	0	0.217551666666667	-12.9686304825927	9.51386462070996e-05	0.0383992034724095
XLOC_007878	XLOC_007878	Pg_scaffold0018:1141629-1198352	0	0.320648666666667	-12.9528702826214	9.6646890650209e-05	0.0387479142060421
XLOC_009052	XLOC_009052	Pg_scaffold0022:568134-642940	0	0.195634666666667	-12.9418042606869	9.78175895778741e-05	0.0387479142060421
XLOC_375703	XLOC_375703	Pg_scaffold2998:172872-279554	0	0.136313	-12.9327501160095	9.85015749798049e-05	0.0387479142060421
XLOC_027593	XLOC_027593	Pg_scaffold0080:1012880-1066917	0	0.267952	-12.9264483808716	9.88598398048178e-05	0.0387479142060421
XLOC_222267	XLOC_222267	Pg_scaffold1221:307418-344578	0	0.381601666666667	-12.8966707956811	0.000100819028694016	0.0390963115646017
XLOC_444335	XLOC_444335	Pg_scaffold4335:21136-29115	0	0.361043333333333	-10.5863807406369	0.00010100834780167	0.0390963115646017
XLOC_069983	XLOC_069983	Pg_scaffold0245:62295-150448	0	0.157339666666667	-12.8648018257434	0.00010364618263325	0.0390963115646017
XLOC_214005	XLOC_214005	Pg_scaffold1152:68250-153547	0	0.162073666666667	-12.8596661443346	0.000103853439975012	0.0390963115646017
XLOC_084055	XLOC_084055	Pg_scaffold0310:109309-167199	0	0.238239333333333	-12.8567232379396	0.000103979535564242	0.0390963115646017
XLOC_291751	XLOC_291751	Pg_scaffold1890:285562-326134	0	0.339801333333333	-12.8559865712646	0.000103982057887552	0.0390963115646017
XLOC_167954	XLOC_167954	Pg_scaffold0807:567933-603844	0	0.383158	-12.8530361809432	0.000104250259353642	0.0390963115646017
XLOC_425077	XLOC_425077	Pg_scaffold3891:11859-102425	0	0.149246333333333	-12.8277112608602	0.000106520148834422	0.0391901656325137
XLOC_375721	XLOC_375721	Pg_scaffold2998:172562-279541	0	0.126392	-12.8277112617507	0.000106523359554826	0.0391901656325137
XLOC_132207	XLOC_132207	Pg_scaffold0572:410705-466320	0	0.243224333333333	-12.8284625382354	0.000106587369737379	0.0391901656325137
XLOC_130296	XLOC_130296	Pg_scaffold0561:27758-33182	0	2.46796433333333	-12.8133631381359	0.000108158207286935	0.0391901656325137
XLOC_182705	XLOC_182705	Pg_scaffold0911:544824-552699	0	0.356242333333333	-10.550416663293	0.000108728168875837	0.0391901656325137
XLOC_493098	XLOC_493098	Pg_scaffold5793:56910-112713	0	0.237362	-12.7981040016755	0.000109653907070926	0.0391901656325137
XLOC_132118	XLOC_132118	Pg_scaffold0572:594522-631184	0	0.360985333333333	-12.7973368520428	0.000109926171678705	0.0391901656325137
XLOC_034853	XLOC_034853	Pg_scaffold0105:9689-37073	0	0.483142666666667	-12.7965692244633	0.000109945450383434	0.0391901656325137
XLOC_092686	XLOC_092686	Pg_scaffold0354:471404-555196	0	0.15532	-12.7725680744791	0.000111897480961281	0.039460642487687
XLOC_075545	XLOC_075545	Pg_scaffold0270:963783-992308	0	0.498633	-12.7678763090359	0.000112670686832969	0.039460642487687
XLOC_029897	XLOC_029897	Pg_scaffold0088:625381-632476	0	0.282012333333333	-9.97664899834244	0.000112899326656706	0.039460642487687
XLOC_367282	XLOC_367282	Pg_scaffold2867:1315-1837	8.234065	0.442004666666667	4.06344638344045	0.000113998868491176	0.039640621927083
XLOC_199647	XLOC_199647	Pg_scaffold1036:461896-533388	0	0.177915	-12.7401989542274	0.000115646003816777	0.0398041992377706
XLOC_192231	XLOC_192231	Pg_scaffold0982:115661-123683	0	1.58600466666667	-12.7401989544123	0.000115646678253412	0.0398041992377706
XLOC_311710	XLOC_311710	Pg_scaffold2118:117147-202132	0	0.148873	-12.73219273897	0.000116963440279866	0.0398041992377706
XLOC_384099	XLOC_384099	Pg_scaffold3129:149213-157357	0	1.97153566666667	-12.7313896623983	0.000117049828641784	0.0398041992377706
XLOC_294010	XLOC_294010	Pg_scaffold1916:187207-273768	0	0.144946666666667	-12.7200994247813	0.000118743412444132	0.0398041992377706
XLOC_246945	XLOC_246945	Pg_scaffold1440:357976-427802	0	0.179085666666667	-12.7152335472926	0.000119350657815057	0.0398041992377706
XLOC_095527	XLOC_095527	Pg_scaffold0368:438011-483514	0	0.274466666666667	-12.7136079270481	0.000119548559668984	0.0398041992377706
XLOC_010361	XLOC_010361	Pg_scaffold0025:1296186-1347849	0	0.240903333333333	-12.70871995771	0.000119752483438365	0.0398041992377706
XLOC_051141	XLOC_051141	Pg_scaffold0166:906585-939173	0	0.377761333333333	-12.6923064761541	0.000122013881569961	0.04009721827799
XLOC_157306	XLOC_157306	Pg_scaffold0735:516629-613996	0	0.126056666666667	-12.6881737126733	0.000122408072670136	0.04009721827799
XLOC_205371	XLOC_205371	Pg_scaffold1082:580883-610488	0	0.407962333333333	-12.664808762084	0.000124237551247266	0.0403070604661405
XLOC_308729	XLOC_308729	Pg_scaffold2083:154760-200546	0	0.261941	-12.654678260531	0.000125215549486506	0.0403097837942749
XLOC_132206	XLOC_132206	Pg_scaffold0572:407997-436635	0	0.414804666666667	-12.6410593275124	0.000126652065286179	0.0403097837942749
XLOC_148542	XLOC_148542	Pg_scaffold0677:478618-562274	0	0.141807333333333	-12.6393478632198	0.000126768631192194	0.0403097837942749
XLOC_173801	XLOC_173801	Pg_scaffold0848:532852-579903	0	0.251241666666667	-12.634201324894	0.00012730800229804	0.0403097837942749
XLOC_284224	XLOC_284224	Pg_scaffold1807:38489-58938	0	1.456193	-12.6316211899538	0.000127781776576377	0.0403097837942749
XLOC_140249	XLOC_140249	Pg_scaffold0622:565605-637720	0	0.162527333333333	-12.6221209996494	0.000129221219345137	0.0403097837942749
XLOC_174929	XLOC_174929	Pg_scaffold0856:296248-445236	0	0.900975333333333	-12.6160427058479	0.000130172716335533	0.0403097837942749
XLOC_456904	XLOC_456904	Pg_scaffold4649:48-18354	0	1.05797566666667	-12.6038085811559	0.000131632059509033	0.0403097837942749
XLOC_017635	XLOC_017635	Pg_scaffold0047:707565-763168	0	0.207580333333333	-12.5994139388136	0.000131974161994028	0.0403097837942749
XLOC_142599	XLOC_142599	Pg_scaffold0638:418291-501313	0	0.434173666666667	-12.5896985369724	0.000133420895632088	0.040482495698614
XLOC_535683	XLOC_535683	Pg_scaffold8626:7204-25491	0	0.859007333333333	-12.5852607002477	0.000134012031837231	0.040482495698614
XLOC_337847	XLOC_337847	Pg_scaffold2446:56523-126430	0	0.163154666666667	-12.582591450312	0.000134425748694302	0.040482495698614
XLOC_090163	XLOC_090163	Pg_scaffold0340:759087-812038	0	0.214782666666667	-12.5781316380857	0.000134927721737973	0.040482495698614
XLOC_169758	XLOC_169758	Pg_scaffold0819:347810-400872	0	0.209499	-12.5456075797048	0.000139169630728858	0.0414943835348428
XLOC_004722	XLOC_004722	Pg_scaffold0011:361542-371832	0	0.228295333333333	-10.2933947186064	0.000141799983601046	0.0414943835348428
XLOC_075523	XLOC_075523	Pg_scaffold0270:835035-939453	0	1.71932566666667	-12.516068613626	0.000143079255152157	0.0414943835348428
XLOC_486741	XLOC_486741	Pg_scaffold5554:63618-104592	0	0.265059	-12.512333366694	0.000143680688482008	0.0414943835348428
XLOC_029268	XLOC_029268	Pg_scaffold0086:955112-1008547	0	0.203250666666667	-12.512333366804	0.00014368110346453	0.0414943835348428
XLOC_111431	XLOC_111431	Pg_scaffold0451:24782-35020	0.016928	1.080772	-6.14905562442169	0.000143806685334797	0.0414943835348428
XLOC_128392	XLOC_128392	Pg_scaffold0549:157861-164754	0	0.295608333333333	-10.0354094066134	0.000145095249922542	0.0414943835348428
XLOC_000258	XLOC_000258	Pg_scaffold0001:3383334-3453941	0	0.151731	-12.4925629217978	0.000146131728493499	0.0414943835348428
XLOC_084397	XLOC_084397	Pg_scaffold0311:1188992-1199949	0	2.41468366666667	-10.8910198317289	0.00014617166812682	0.0414943835348428
XLOC_166894	XLOC_166894	Pg_scaffold0800:172699-256625	0	0.127539666666667	-12.4906658512227	0.000146528091569858	0.0414943835348428
XLOC_075530	XLOC_075530	Pg_scaffold0270:865791-937394	0	0.148714333333333	-12.4830522648315	0.000147052533581168	0.0414943835348428
XLOC_335133	XLOC_335133	Pg_scaffold2410:307874-371560	0	0.166566	-12.4782733702288	0.000147703521191665	0.0414943835348428
XLOC_307745	XLOC_307745	Pg_scaffold2071:424243-462011	0	0.280599666666667	-12.4763574501357	0.000148189329584111	0.0414943835348428
XLOC_469544	XLOC_469544	Pg_scaffold4996:70004-149216	0	0.133443333333333	-12.4725177883871	0.000148703455380223	0.0414943835348428
XLOC_170838	XLOC_170838	Pg_scaffold0827:244464-323676	0	0.132171333333333	-12.4589981051217	0.000151035727301899	0.0419724572178682
XLOC_427642	XLOC_427642	Pg_scaffold3950:418-51446	0	0.203856	-12.4502394970844	0.000152641755461924	0.0422456306637007
XLOC_352347	XLOC_352347	Pg_scaffold2647:263801-266885	0	0.301271666666667	-8.95313753277843	0.000153292960851637	0.0422533975466136
XLOC_034555	XLOC_034555	Pg_scaffold0104:1473863-1558908	0	0.120503666666667	-12.4286029411557	0.000156232304938545	0.0428892465626231
XLOC_194106	XLOC_194106	Pg_scaffold0995:197337-262580	0	0.156311333333333	-12.4216500801578	0.000157863217332257	0.0431622224905177
XLOC_278973	XLOC_278973	Pg_scaffold1752:176824-246286	0	0.145564333333333	-12.4086476873826	0.000159502631049984	0.0432074603409437
XLOC_240432	XLOC_240432	Pg_scaffold1380:438120-473576	0	0.284403	-12.4046233252746	0.000160206998728413	0.0432074603409437
XLOC_173805	XLOC_173805	Pg_scaffold0848:554945-598759	0	0.229329	-12.3995770220668	0.000161124291591499	0.0432074603409437
XLOC_142604	XLOC_142604	Pg_scaffold0638:466206-506076	0	0.251484666666667	-12.3965407682458	0.000161850681477205	0.0432074603409437
XLOC_146463	XLOC_146463	Pg_scaffold0663:660362-716122	0	0.178966666666667	-12.3894312094947	0.000163206583331451	0.0432074603409437
XLOC_384129	XLOC_384129	Pg_scaffold3129:149187-157545	0	1.183844	-12.37716113207	0.000165144561779004	0.0432074603409437
XLOC_161714	XLOC_161714	Pg_scaffold0763:783650-835894	0	0.188647666666667	-12.3720175764573	0.000165710362617836	0.0432074603409437
XLOC_097273	XLOC_097273	Pg_scaffold0377:41749-95134	0	0.184037	-12.3678893984793	0.000165753537765903	0.0432074603409437
XLOC_098211	XLOC_098211	Pg_scaffold0382:708948-789145	0	0.122281666666667	-12.3647855398206	0.000165990462169175	0.0432074603409437
XLOC_182453	XLOC_182453	Pg_scaffold0910:231614-288699	0	0.171524666666667	-12.3627125670247	0.000166118566725928	0.0432074603409437
XLOC_536912	XLOC_536912	Pg_scaffold8878:15668-18136	0	0.373700666666667	-8.89222442071692	0.000166720944580381	0.0432074603409437
XLOC_034392	XLOC_034392	Pg_scaffold0103:1143505-1214335	0	0.137519	-12.3554337278917	0.000166949645454411	0.0432074603409437
XLOC_281363	XLOC_281363	Pg_scaffold1776:79663-99859	0	0.480318333333333	-12.3491658462367	0.000169493208199581	0.0434880013236635
XLOC_077482	XLOC_077482	Pg_scaffold0279:513346-578683	0	0.148342	-12.3481185812294	0.000170133567959764	0.0434880013236635
XLOC_029414	XLOC_029414	Pg_scaffold0086:999426-1027106	0	0.348945	-12.3428703746979	0.000171252007163644	0.0434880013236635
XLOC_068761	XLOC_068761	Pg_scaffold0240:480312-558338	0	0.123558666666667	-12.3397122797998	0.000171973424712428	0.0434880013236635
XLOC_275559	XLOC_275559	Pg_scaffold1717:334017-388919	0	0.174958333333333	-12.3344332989446	0.000172916781085231	0.0434880013236635
XLOC_252656	XLOC_252656	Pg_scaffold1493:244789-323030	0	0.122697666666667	-12.3344333262287	0.000173024150535898	0.0434880013236635
XLOC_273040	XLOC_273040	Pg_scaffold1692:383401-385041	0	0.417953333333333	-8.47647330895303	0.000173523394276857	0.0434880013236635
XLOC_463810	XLOC_463810	Pg_scaffold4832:146190-166250	0	0.477972	-12.3323164022132	0.000173658072779846	0.0434880013236635
XLOC_161077	XLOC_161077	Pg_scaffold0759:631229-667887	0	0.261023	-12.3291350774732	0.000174447127288281	0.0434880013236635
XLOC_287251	XLOC_287251	Pg_scaffold1841:351515-403273	0	0.182118	-12.3077449391319	0.000178572526484367	0.0440062744829227
XLOC_115489	XLOC_115489	Pg_scaffold0474:47330-93279	0	0.203901666666667	-12.2990992952626	0.000180320223956551	0.0440062744829227
XLOC_438999	XLOC_438999	Pg_scaffold4207:42639-103536	0	0.153781	-12.2980149132097	0.000180522296032615	0.0440062744829227
XLOC_410649	XLOC_410649	Pg_scaffold3605:47712-94362	0	0.200446666666667	-12.2958438226238	0.00018115822730028	0.0440062744829227
XLOC_317783	XLOC_317783	Pg_scaffold2191:63816-77540	0.136555666666667	0	9.78479403849191	0.0001815930839316	0.0440062744829227
XLOC_173437	XLOC_173437	Pg_scaffold0845:692149-743721	0	0.180847333333333	-12.2925810388291	0.000182336402586061	0.0440062744829227
XLOC_110340	XLOC_110340	Pg_scaffold0445:532000-578844	0	0.199000666666667	-12.2914917322637	0.000182363563417329	0.0440062744829227
XLOC_052644	XLOC_052644	Pg_scaffold0172:1137670-1200040	0	0.149448	-12.2914917331356	0.000182367058411392	0.0440062744829227
XLOC_360556	XLOC_360556	Pg_scaffold2764:36199-60161	0	0.386162	-12.2805535637369	0.00018466133019481	0.0443696658477662
XLOC_056145	XLOC_056145	Pg_scaffold0187:634222-705264	0	0.130061666666667	-12.2783562178708	0.000186262435481877	0.0443696658477662
XLOC_393837	XLOC_393837	Pg_scaffold3299:34214-85547	0	0.179511666666667	-12.2750534541614	0.000186762070268597	0.0443696658477662
XLOC_182512	XLOC_182512	Pg_scaffold0910:208661-254151	0	0.202472	-12.2739509147528	0.00018714475544503	0.0443696658477662
XLOC_047072	XLOC_047072	Pg_scaffold0150:748311-800088	0	0.177215333333333	-12.268425376197	0.000188660170806847	0.0444287358544808
XLOC_374177	XLOC_374177	Pg_scaffold2974:162193-170027	0	0.278791666666667	-10.1826365981831	0.000189351581937222	0.0444287358544808
XLOC_174936	XLOC_174936	Pg_scaffold0856:398341-429585	0	0.292365	-12.2628784902458	0.000189769900542076	0.0444287358544808
XLOC_059574	XLOC_059574	Pg_scaffold0201:559221-610796	0	0.176658	-12.2584255594769	0.000190657149689503	0.0444287358544808
XLOC_090635	XLOC_090635	Pg_scaffold0343:694023-775065	0	0.112581	-12.2606538548653	0.000190670021290633	0.0444287358544808
XLOC_485361	XLOC_485361	Pg_scaffold5508:73143-113026	0	0.226967666666667	-12.2494783610537	0.000192757426103689	0.0444668676613079
XLOC_347687	XLOC_347687	Pg_scaffold2580:80499-129230	0	0.185703	-12.2483561523168	0.000193390605431948	0.0444668676613079
XLOC_037730	XLOC_037730	Pg_scaffold0116:185011-216357	0	0.287634666666667	-12.2438580509126	0.000194096035373013	0.0444668676613079
XLOC_161076	XLOC_161076	Pg_scaffold0759:620927-666401	0	0.198071666666667	-12.2416036823182	0.000194112596453864	0.0444668676613079
XLOC_124993	XLOC_124993	Pg_scaffold0529:164684-213468	0	0.183908	-12.2359525734489	0.000195559301296478	0.0445760586033037
XLOC_084530	XLOC_084530	Pg_scaffold0312:619593-627369	0	1.33847433333333	-12.230279121639	0.000196525289364848	0.0445760586033037
XLOC_027937	XLOC_027937	Pg_scaffold0081:1599224-1639082	0	0.224132	-12.2302791304288	0.00019656143941463	0.0445760586033037
XLOC_132209	XLOC_132209	Pg_scaffold0572:426400-464247	0	0.431224666666667	-12.2211549066903	0.000197944820961753	0.0447401482498454
XLOC_445671	XLOC_445671	Pg_scaffold4367:49782-60184	0	0.841027666666667	-12.20041211611	0.000201898733580184	0.0450333796969458
XLOC_182572	XLOC_182572	Pg_scaffold0911:141390-210971	0	0.124103	-12.1817204539738	0.000206013624368744	0.045744923072847
XLOC_329268	XLOC_329268	Pg_scaffold2332:206295-261914	0	0.155223666666667	-12.1805441606635	0.000206438073654507	0.045744923072847
XLOC_137102	XLOC_137102	Pg_scaffold0603:592193-613203	0	0.409891	-12.1770096855037	0.00020810997863697	0.0458650500010931
XLOC_034364	XLOC_034364	Pg_scaffold0103:860160-915001	0	0.156654	-12.1734661797492	0.000208332995123463	0.0458650500010931
XLOC_188382	XLOC_188382	Pg_scaffold0953:28942-34916	0	0.405268666666667	-10.3413836939509	0.000209043363724026	0.0458712637833247
XLOC_414880	XLOC_414880	Pg_scaffold3688:99114-167982	0	6.50835233333333	-12.1663531739123	0.000209714214945812	0.0458712637833247
XLOC_213431	XLOC_213431	Pg_scaffold1147:626771-661999	0	0.240491666666667	-12.153221175664	0.000213766092233985	0.0466071942640188
XLOC_010088	XLOC_010088	Pg_scaffold0025:225599-292440	0	0.125930333333333	-12.1448018866429	0.000216642638110872	0.0470829723153329
XLOC_119732	XLOC_119732	Pg_scaffold0497:777083-827495	0	0.166646333333333	-12.1411784172262	0.000217458315870427	0.0471092524735657
XLOC_379973	XLOC_379973	Pg_scaffold3065:207905-234194	0	0.319184666666667	-12.1399687523962	0.000218624009956494	0.0472109498188535
XLOC_417857	XLOC_417857	Pg_scaffold3745:56416-103649	0	0.176636333333333	-12.1314715866762	0.000221779002297119	0.0477402184405104
XLOC_391893	XLOC_391893	Pg_scaffold3266:123-10780	0.013804	5.815843	-8.41566331339304	0.000222501779277618	0.0477442346439159
XLOC_362889	XLOC_362889	Pg_scaffold2799:20358-77865	0	0.143769333333333	-12.1180167022539	0.000226086263791224	0.0479670038949782
XLOC_492985	XLOC_492985	Pg_scaffold5789:1239-12525	0	1.25751066666667	-12.1167872351819	0.000226183060221015	0.0479670038949782
Pg_S2665.7	Pg_S2665.7	Pg_scaffold2665:291950-325185	0	0.248268333333333	-12.1155567963045	0.000226612047049595	0.0479670038949782
XLOC_007871	XLOC_007871	Pg_scaffold0018:1098344-1135805	0	0.219879333333333	-12.11309264867	0.000227146150293278	0.0479670038949782
Pg_S2055.3	Pg_S2055.3	Pg_scaffold2055:177454-180780	0	0.54628	-9.64563090317474	0.000228542562541216	0.0479670038949782
XLOC_414879	XLOC_414879	Pg_scaffold3688:98541-105031	0	1.73629	-12.1081517677224	0.000228553797903258	0.0479670038949782
XLOC_079343	XLOC_079343	Pg_scaffold0287:599092-660455	0	0.133610666666667	-12.106913843225	0.000228574577845071	0.0479670038949782
XLOC_252688	XLOC_252688	Pg_scaffold1493:17790-38967	0	0.447415	-12.103193910036	0.000229801684674809	0.0479670038949782
XLOC_231029	XLOC_231029	Pg_scaffold1296:131265-133170	0.0409956666666667	4.05533966666667	-6.53079002546768	0.000232207586761524	0.0480841615659882
XLOC_277977	XLOC_277977	Pg_scaffold1743:423876-470494	0	0.174592	-12.095725258499	0.000232965908004542	0.0480841615659882
XLOC_068171	XLOC_068171	Pg_scaffold0237:754371-791692	0	0.217794666666667	-12.0944766928095	0.000233304661100036	0.0480841615659882
XLOC_393596	XLOC_393596	Pg_scaffold3295:48681-66041	0	0.466262333333333	-12.0882176904299	0.000235765332770731	0.0484440603611665
XLOC_496299	XLOC_496299	Pg_scaffold5913:6640-20241	0.151479333333333	0	9.91131962106568	0.000238277125627771	0.0488122569711246
XLOC_184079	XLOC_184079	Pg_scaffold0921:387228-432697	0	0.176493333333333	-12.0756174668169	0.000240054782256569	0.049028297049612
XLOC_007880	XLOC_007880	Pg_scaffold0018:1159573-1178176	0	0.429187	-12.0680040893311	0.000242240946241531	0.0493262217471457
XLOC_010235	XLOC_010235	Pg_scaffold0025:2095162-2134891	0	0.200561666666667	-12.065457509594	0.000243788371094345	0.0494926888586655
XLOC_448609	XLOC_448609	Pg_scaffold4437:142098-200152	0	0.136754333333333	-12.0603506883235	0.000246097197771938	0.049664039060211
XLOC_052012	XLOC_052012	Pg_scaffold0170:1132898-1199126	0	0.119921666666667	-12.060350688338	0.000246097263176824	0.049664039060211
Pg_S0886.10	Pg_S0886.10	Pg_scaffold0886:722174-766601	0	0.241577333333333	-12.0539414224175	0.000248208194012311	0.0499414035946372
